# Supplementary material for: Computational mass spectrometry accelerates C = C position-resolved untargeted lipidomics using oxygen attachment dissociation
Source: Commun Chem. 2022 Dec 19;5:162. doi: 10.1038/s42004-022-00778-1 (PMC9814143; doi:10.1038/s42004-022-00778-1)
Supplement: Supplementary file 4 — Supplementary Data 1 [file 42004_2022_778_MOESM4_ESM.zip]

Archive with 4 entries (4 files):
- SupplementaryData1/SupplementaryData1_PositivePredictiveRate_of_AutomaticAnnotation.xlsx
- SupplementaryData1/SupplementaryData1_STDsMixA.txt
- SupplementaryData1/SupplementaryData1_STDsMixB.txt
- SupplementaryData1/SupplementaryData1_STDsMixC.txt
