# Supplementary material for: Computational mass spectrometry accelerates C = C position-resolved untargeted lipidomics using oxygen attachment dissociation
Source: Commun Chem. 2022 Dec 19;5:162. doi: 10.1038/s42004-022-00778-1 (PMC9814143; doi:10.1038/s42004-022-00778-1)
Supplement: Supplementary file 4 — Supplementary Data 1 [file 42004_2022_778_MOESM4_ESM.zip › SupplementaryData1/SupplementaryData1_PositivePredictiveRate_of_AutomaticAnnotation.xlsx]

## Sheet: Summary
	acyl-chain					sphingoid base
		MixA	MixB	MixC			MixA	MixB	MixC
	Correct	373	301	1374		Correct	29	-	116
	Wrong	13	20	22		Wrong	56	-	22
	Total	386	321	1396		Total	85	-	138
	Positive Predictive Rate (%)			97.3847		Positive Predictive Rate (%)			65.0224

## Sheet: MixA
ID	RT	MS1 m/z	Ref m/z	Precise m/z	m/z type	Metabolite name	OAD result name	Comment	Correct or Wrong (acyl-chain)	Correct or Wrong (sphingoid base)	Data from	Height	Manually changed	Moiety1 Result	Moiety2 Result	Moiety3 Result	Moiety1 resolved	Moiety2 resolved	Moiety3 resolved	C=C in Moiety1	C=C in Moiety2	C=C in Moiety3	Ontology	Heads	Moiety	Alignment ID
29	6.571	426.356	426.358	426.356	MS1	CAR 18:1	CAR 18:1(n-9)	Answer (n-9)	Correct	-	100nM_2	23824.9	False	Position= n-9, Score= 799.81,Presence= 52.9411, Ratio sum= 0.3686			True			n-9			CAR	0	0	-1
793	6.57763	426.356	426.358	426.356	MS1	CAR 18:1	CAR 18:1(n-9)	Answer (n-9)	Correct	-	50nM_5	19464.4	False	Position= n-9, Score= 813.77,Presence= 29.4117, Ratio sum= 0.2744			True			n-9			CAR	0	0	-1
101	6.56035	426.356	426.358	426.356	MS1	CAR 18:1	CAR 18:1(n-9)	Answer (n-9)	Correct	-	100nM_5	24565.9	False	Position= n-9, Score= 748.88,Presence= 23.5294, Ratio sum= 0.1527			True			n-9			CAR	0	0	-1
726	6.58548	426.356	426.358	426.356	MS1	CAR 18:1	CAR 18:1(n-9)	Answer (n-9)	Correct	-	50nM_2	22136.8	False	Position= n-9, Score= 773.14,Presence= 29.4117, Ratio sum= 0.292			True			n-9			CAR	0	0	-1
342	6.62298	426.357	426.358	426.357	MS1	CAR 18:1	CAR 18:1(n-9)	Answer (n-9)	Correct	-	1uM_2	79725.2	False	Position= n-9, Score= 822.78,Presence= 41.1764, Ratio sum= 0.7791			True			n-9			CAR	0	0	-1
681	6.61298	426.357	426.358	426.357	MS1	CAR 18:1	CAR 18:1(n-9)	Answer (n-9)	Correct	-	500nM_5	42981	False	Position= n-9, Score= 879.08,Presence= 52.9411, Ratio sum= 0.4253			True			n-9			CAR	0	0	-1
419	6.54332	426.357	426.358	426.357	MS1	CAR 18:1	CAR 18:1(n-9)	Answer (n-9)	Correct	-	1uM_5	80815.9	False	Position= n-9, Score= 838.76,Presence= 47.0588, Ratio sum= 0.6504			True			n-9			CAR	0	0	-1
77	6.56815	426.357	426.358	426.357	MS1	CAR 18:1	CAR 18:1(n-9)	Answer (n-9)	Correct	-	100nM_4	23394	False	Position= n-9, Score= 826.25,Presence= 41.1764, Ratio sum= 0.3406			True			n-9			CAR	0	0	-1
119	6.59333	426.357	426.358	426.357	MS1	CAR 18:1	CAR 18:1(n-9)	Answer (n-9)	Correct	-	10nM_1	4604.31	False	Position= n-9, Score= 634.92,Presence= 17.647, Ratio sum= 0.6445			True			n-9			CAR	0	0	-1
604	6.59605	426.357	426.358	426.357	MS1	CAR 18:1	CAR 18:1(n-9)	Answer (n-9)	Correct	-	500nM_2	57323.3	False	Position= n-9, Score= 875.33,Presence= 47.0588, Ratio sum= 0.3853			True			n-9			CAR	0	0	-1
654	6.60027	426.357	426.358	426.357	MS1	CAR 18:1	CAR 18:1(n-9)	Answer (n-9)	Correct	-	500nM_4	47392.5	False	Position= n-9, Score= 851.87,Presence= 47.0588, Ratio sum= 0.4262			True			n-9			CAR	0	0	-1
770	6.56993	426.357	426.358	426.357	MS1	CAR 18:1	CAR 18:1(n-9)	Answer (n-9)	Correct	-	50nM_4	21748.5	False	Position= n-9, Score= 690.71,Presence= 35.2941, Ratio sum= 0.3045			True			n-9			CAR	0	0	-1
4	6.60115	426.357	426.358	426.357	MS1	CAR 18:1	CAR 18:1(n-9)	Answer (n-9)	Correct	-	100nM_1	24324.3	False	Position= n-9, Score= 795.34,Presence= 29.4117, Ratio sum= 0.3176			True			n-9			CAR	0	0	-1
53	6.59313	426.357	426.358	426.357	MS1	CAR 18:1	CAR 18:1(n-9)	Answer (n-9)	Correct	-	100nM_3	23830.1	False	Position= n-9, Score= 792.18,Presence= 35.2941, Ratio sum= 0.2788			True			n-9			CAR	0	0	-1
578	6.58647	426.357	426.358	426.357	MS1	CAR 18:1	CAR 18:1(n-9)	Answer (n-9)	Correct	-	500nM_1	56423.4	False	Position= n-9, Score= 853.73,Presence= 52.9411, Ratio sum= 0.4007			True			n-9			CAR	0	0	-1
316	6.63337	426.357	426.358	426.357	MS1	CAR 18:1	CAR 18:1(n-9)	Answer (n-9)	Correct	-	1uM_1	69628.8	False	Position= n-9, Score= 868.31,Presence= 52.9411, Ratio sum= 0.5241			True			n-9			CAR	0	0	-1
394	6.58993	426.357	426.358	426.357	MS1	CAR 18:1	CAR 18:1(n-9)	Answer (n-9)	Correct	-	1uM_4	88414.6	False	Position= n-9, Score= 885.48,Presence= 58.8235, Ratio sum= 0.4314			True			n-9			CAR	0	0	-1
628	6.56242	426.357	426.358	426.357	MS1	CAR 18:1	CAR 18:1(n-9)	Answer (n-9)	Correct	-	500nM_3	60824.1	False	Position= n-9, Score= 884.06,Presence= 58.8235, Ratio sum= 0.4423			True			n-9			CAR	0	0	-1
704	6.60515	426.357	426.358	426.357	MS1	CAR 18:1	CAR 18:1(n-9)	Answer (n-9)	Correct	-	50nM_1	18186.1	False	Position= n-9, Score= 828.39,Presence= 47.0588, Ratio sum= 0.4157			True			n-9			CAR	0	0	-1
747	6.58073	426.357	426.358	426.357	MS1	CAR 18:1	CAR 18:1(n-9)	Answer (n-9)	Correct	-	50nM_3	19432.1	False	Position= n-9, Score= 878.1,Presence= 47.0588, Ratio sum= 0.4713			True			n-9			CAR	0	0	-1
367	6.58048	426.357	426.358	426.357	MS1	CAR 18:1	CAR 18:1(n-9)	Answer (n-9)	Correct	-	1uM_3	89125.7	False	Position= n-9, Score= 848.97,Presence= 52.9411, Ratio sum= 0.5686			True			n-9			CAR	0	0	-1
922	6.5701	426.358	426.358	426.358	MS1	CAR 18:1	CAR 18:1(n-9)	Answer (n-9)	Correct	-	5uM_5	163368	False	Position= n-9, Score= 885.04,Presence= 58.8235, Ratio sum= 0.7481			True			n-9			CAR	0	0	-1
290	6.5593	426.358	426.358	426.358	MS1	CAR 18:1	CAR 18:1(n-9)	Answer (n-9)	Correct	-	10uM_5	222991	False	Position= n-9, Score= 878.9,Presence= 52.9411, Ratio sum= 0.7909			True			n-9			CAR	0	0	-1
211	6.54962	426.358	426.358	426.358	MS1	CAR 18:1	CAR 18:1(n-9)	Answer (n-9)	Correct	-	10uM_2	231653	False	Position= n-9, Score= 868.9,Presence= 52.9411, Ratio sum= 0.8829			True			n-9			CAR	0	0	-1
843	6.56572	426.358	426.358	426.358	MS1	CAR 18:1	CAR 18:1(n-9)	Answer (n-9)	Correct	-	5uM_2	184150	False	Position= n-9, Score= 864.29,Presence= 52.9411, Ratio sum= 0.8468			True			n-9			CAR	0	0	-1
818	6.6072	426.358	426.358	426.358	MS1	CAR 18:1	CAR 18:1(n-9)	Answer (n-9)	Correct	-	5uM_1	144255	False	Position= n-9, Score= 881.23,Presence= 58.8235, Ratio sum= 0.4737			True			n-9			CAR	0	0	-1
870	6.59943	426.358	426.358	426.358	MS1	CAR 18:1	CAR 18:1(n-9)	Answer (n-9)	Correct	-	5uM_3	141599	False	Position= n-9, Score= 873.2,Presence= 58.8235, Ratio sum= 0.7311			True			n-9			CAR	0	0	-1
896	6.59115	426.358	426.358	426.358	MS1	CAR 18:1	CAR 18:1(n-9)	Answer (n-9)	Correct	-	5uM_4	146142	False	Position= n-9, Score= 884.09,Presence= 58.8235, Ratio sum= 0.7212			True			n-9			CAR	0	0	-1
263	6.59675	426.358	426.358	426.358	MS1	CAR 18:1	CAR 18:1(n-9)	Answer (n-9)	Correct	-	10uM_4	174432	False	Position= n-9, Score= 841.62,Presence= 58.8235, Ratio sum= 0.72			True			n-9			CAR	0	0	-1
552	6.5396	426.358	426.358	426.358	MS1	CAR 18:1	CAR 18:1(n-9)	Answer (n-9)	Correct	-	30uM_5	274891	False	Position= n-9, Score= 874.44,Presence= 52.9411, Ratio sum= 0.738			True			n-9			CAR	0	0	-1
237	6.62445	426.358	426.358	426.358	MS1	CAR 18:1	CAR 18:1(n-9)	Answer (n-9)	Correct	-	10uM_3	224276	False	Position= n-9, Score= 864.66,Presence= 52.9411, Ratio sum= 0.7594			True			n-9			CAR	0	0	-1
526	6.62205	426.358	426.358	426.358	MS1	CAR 18:1	CAR 18:1(n-9)	Answer (n-9)	Correct	-	30uM_4	273604	False	Position= n-9, Score= 872.66,Presence= 52.9411, Ratio sum= 0.7906			True			n-9			CAR	0	0	-1
185	6.59782	426.358	426.358	426.358	MS1	CAR 18:1	CAR 18:1(n-9)	Answer (n-9)	Correct	-	10uM_1	187815	False	Position= n-9, Score= 877.27,Presence= 58.8235, Ratio sum= 0.8123			True			n-9			CAR	0	0	-1
472	6.60998	426.359	426.358	426.359	MS1	CAR 18:1	CAR 18:1(n-9)	Answer (n-9)	Correct	-	30uM_2	260170	False	Position= n-9, Score= 874.61,Presence= 52.9411, Ratio sum= 0.766			True			n-9			CAR	0	0	-1
446	6.5651	426.359	426.358	426.359	MS1	CAR 18:1	CAR 18:1(n-9)	Answer (n-9)	Correct	-	30uM_1	278926	False	Position= n-9, Score= 898.46,Presence= 64.7058, Ratio sum= 0.831			True			n-9			CAR	0	0	-1
499	6.56705	426.359	426.358	426.359	MS1	CAR 18:1	CAR 18:1(n-9)	Answer (n-9)	Correct	-	30uM_3	272437	False	Position= n-9, Score= 886.59,Presence= 58.8235, Ratio sum= 0.7984			True			n-9			CAR	0	0	-1
476	10.442	546.524	546.524	546.524	MS1	Cer-NS 18:1;O2/18:1	Cer-NS 18:1(Δ4);O2/18:1(n-9)	Answer (Δ4), (n-9)	Correct	Correct	30uM_2	240042	False	Position= Δ4, Score= 589.31,Presence= 10.0, Ratio sum= 0.0385 Position= n-9, Score= 900.28,Presence= 55.0, Ratio sum= 1.0455	Position= n-9, Score= 900.28,Presence= 55.0, Ratio sum= 1.0455		True	True		Δ4	n-9		Cer_NS	0	0	-1
81	10.453	546.523	546.524	546.523	MS1	Cer-NS 18:1;O2/18:1	Cer-NS 18:1(Δ9);O2/18:1(n-9)	Answer (Δ4), (n-9)	Correct	Wrong	100nM_4	3278.12	False	Position= n-9, Score= 620.64,Presence= 10.0, Ratio sum= 0.4874	Position= n-9, Score= 620.64,Presence= 10.0, Ratio sum= 0.4874		True	True		n-9	n-9		Cer_NS	0	0	-1
685	10.4689	546.523	546.524	546.523	MS1	Cer-NS 18:1;O2/18:1	Cer-NS 18:1(Δ9);O2/18:1(n-9)	Answer (Δ4), (n-9)	Correct	Wrong	500nM_5	9802.5	False	Position= n-9, Score= 705.5,Presence= 20.0, Ratio sum= 0.2874	Position= n-9, Score= 705.5,Presence= 20.0, Ratio sum= 0.2874		True	True		n-9	n-9		Cer_NS	0	0	-1
294	10.5002	546.523	546.524	546.523	MS1	Cer-NS 18:1;O2/18:1	Cer-NS 18:1(Δ9);O2/18:1(n-9)	Answer (Δ4), (n-9)	Correct	Wrong	10uM_5	117434	False	Position= n-9, Score= 832.18,Presence= 40.0, Ratio sum= 0.4368	Position= n-9, Score= 832.18,Presence= 40.0, Ratio sum= 0.4368		True	True		n-9	n-9		Cer_NS	0	0	-1
424	10.4507	546.523	546.524	546.523	MS1	Cer-NS 18:1;O2/18:1	Cer-NS 18:1(Δ9);O2/18:1(n-9)	Answer (Δ4), (n-9)	Correct	Wrong	1uM_5	17871.9	False	Position= n-9, Score= 780.27,Presence= 25.0, Ratio sum= 0.3459	Position= n-9, Score= 780.27,Presence= 25.0, Ratio sum= 0.3459		True	True		n-9	n-9		Cer_NS	0	0	-1
608	10.4594	546.523	546.524	546.523	MS1	Cer-NS 18:1;O2/18:1	Cer-NS 18:1(Δ9);O2/18:1(n-9)	Answer (Δ4), (n-9)	Correct	Wrong	500nM_2	11828.4	False	Position= n-9, Score= 754.55,Presence= 25.0, Ratio sum= 0.486	Position= n-9, Score= 754.55,Presence= 25.0, Ratio sum= 0.486		True	True		n-9	n-9		Cer_NS	0	0	-1
926	10.4614	546.523	546.524	546.523	MS1	Cer-NS 18:1;O2/18:1	Cer-NS 18:1(Δ9);O2/18:1(n-9)	Answer (Δ4), (n-9)	Correct	Wrong	5uM_5	58422.1	False	Position= n-9, Score= 873.16,Presence= 45.0, Ratio sum= 0.4581	Position= n-9, Score= 873.16,Presence= 45.0, Ratio sum= 0.4581		True	True		n-9	n-9		Cer_NS	0	0	-1
848	10.4568	546.523	546.524	546.523	MS1	Cer-NS 18:1;O2/18:1	Cer-NS 18:1(Δ9);O2/18:1(n-9)	Answer (Δ4), (n-9)	Correct	Wrong	5uM_2	55702.9	False	Position= n-9, Score= 860.35,Presence= 40.0, Ratio sum= 0.4005	Position= n-9, Score= 860.35,Presence= 40.0, Ratio sum= 0.4005		True	True		n-9	n-9		Cer_NS	0	0	-1
346	10.4633	546.523	546.524	546.523	MS1	Cer-NS 18:1;O2/18:1	Cer-NS 18:1(Δ9);O2/18:1(n-9)	Answer (Δ4), (n-9)	Correct	Wrong	1uM_2	15163.8	False	Position= n-9, Score= 710.98,Presence= 20.0, Ratio sum= 0.314	Position= n-9, Score= 710.98,Presence= 20.0, Ratio sum= 0.314		True	True		n-9	n-9		Cer_NS	0	0	-1
658	10.4482	546.523	546.524	546.523	MS1	Cer-NS 18:1;O2/18:1	Cer-NS 18:1(Δ9);O2/18:1(n-9)	Answer (Δ4), (n-9)	Correct	Wrong	500nM_4	9917.31	False	Position= n-9, Score= 765.39,Presence= 25.0, Ratio sum= 0.458	Position= n-9, Score= 765.39,Presence= 25.0, Ratio sum= 0.458		True	True		n-9	n-9		Cer_NS	0	0	-1
320	10.4692	546.524	546.524	546.524	MS1	Cer-NS 18:1;O2/18:1	Cer-NS 18:1(Δ9);O2/18:1(n-9)	Answer (Δ4), (n-9)	Correct	Wrong	1uM_1	18274.8	False	Position= n-9, Score= 860.62,Presence= 40.0, Ratio sum= 0.5295	Position= n-9, Score= 860.62,Presence= 40.0, Ratio sum= 0.5295		True	True		n-9	n-9		Cer_NS	0	0	-1
215	10.4898	546.524	546.524	546.524	MS1	Cer-NS 18:1;O2/18:1	Cer-NS 18:1(Δ9);O2/18:1(n-9)	Answer (Δ4), (n-9)	Correct	Wrong	10uM_2	117002	False	Position= n-9, Score= 850.19,Presence= 40.0, Ratio sum= 0.6101	Position= n-9, Score= 850.19,Presence= 40.0, Ratio sum= 0.6101		True	True		n-9	n-9		Cer_NS	0	0	-1
398	10.435	546.524	546.524	546.524	MS1	Cer-NS 18:1;O2/18:1	Cer-NS 18:1(Δ9);O2/18:1(n-9)	Answer (Δ4), (n-9)	Correct	Wrong	1uM_4	17963.4	False	Position= n-9, Score= 829.14,Presence= 30.0, Ratio sum= 0.3502	Position= n-9, Score= 829.14,Presence= 30.0, Ratio sum= 0.3502		True	True		n-9	n-9		Cer_NS	0	0	-1
900	10.5116	546.524	546.524	546.524	MS1	Cer-NS 18:1;O2/18:1	Cer-NS 18:1(Δ9);O2/18:1(n-9)	Answer (Δ4), (n-9)	Correct	Wrong	5uM_4	56173.2	False	Position= n-9, Score= 833.99,Presence= 40.0, Ratio sum= 0.3365	Position= n-9, Score= 833.99,Presence= 40.0, Ratio sum= 0.3365		True	True		n-9	n-9		Cer_NS	0	0	-1
582	10.5009	546.524	546.524	546.524	MS1	Cer-NS 18:1;O2/18:1	Cer-NS 18:1(Δ9);O2/18:1(n-9)	Answer (Δ4), (n-9)	Correct	Wrong	500nM_1	10682.6	False	Position= n-9, Score= 761.99,Presence= 20.0, Ratio sum= 0.4345	Position= n-9, Score= 761.99,Presence= 20.0, Ratio sum= 0.4345		True	True		n-9	n-9		Cer_NS	0	0	-1
822	10.5191	546.524	546.524	546.524	MS1	Cer-NS 18:1;O2/18:1	Cer-NS 18:1(Δ9);O2/18:1(n-9)	Answer (Δ4), (n-9)	Correct	Wrong	5uM_1	60067.3	False	Position= n-9, Score= 863.32,Presence= 40.0, Ratio sum= 0.387	Position= n-9, Score= 863.32,Presence= 40.0, Ratio sum= 0.387		True	True		n-9	n-9		Cer_NS	0	0	-1
372	10.4669	546.524	546.524	546.524	MS1	Cer-NS 18:1;O2/18:1	Cer-NS 18:1(Δ9);O2/18:1(n-9)	Answer (Δ4), (n-9)	Correct	Wrong	1uM_3	16945.6	False	Position= n-9, Score= 790.81,Presence= 35.0, Ratio sum= 0.4058	Position= n-9, Score= 790.81,Presence= 35.0, Ratio sum= 0.4058		True	True		n-9	n-9		Cer_NS	0	0	-1
632	10.4763	546.524	546.524	546.524	MS1	Cer-NS 18:1;O2/18:1	Cer-NS 18:1(Δ9);O2/18:1(n-9)	Answer (Δ4), (n-9)	Correct	Wrong	500nM_3	10036.6	False	Position= n-9, Score= 778.31,Presence= 30.0, Ratio sum= 0.5515	Position= n-9, Score= 778.31,Presence= 30.0, Ratio sum= 0.5515		True	True		n-9	n-9		Cer_NS	0	0	-1
189	10.5174	546.524	546.524	546.524	MS1	Cer-NS 18:1;O2/18:1	Cer-NS 18:1(Δ9);O2/18:1(n-9)	Answer (Δ4), (n-9)	Correct	Wrong	10uM_1	117682	False	Position= n-9, Score= 886.22,Presence= 45.0, Ratio sum= 0.5937	Position= n-9, Score= 886.22,Presence= 45.0, Ratio sum= 0.5937		True	True		n-9	n-9		Cer_NS	0	0	-1
267	10.5035	546.524	546.524	546.524	MS1	Cer-NS 18:1;O2/18:1	Cer-NS 18:1(Δ9);O2/18:1(n-9)	Answer (Δ4), (n-9)	Correct	Wrong	10uM_4	113682	False	Position= n-9, Score= 879.31,Presence= 45.0, Ratio sum= 0.5634	Position= n-9, Score= 879.31,Presence= 45.0, Ratio sum= 0.5634		True	True		n-9	n-9		Cer_NS	0	0	-1
241	10.5185	546.524	546.524	546.524	MS1	Cer-NS 18:1;O2/18:1	Cer-NS 18:1(Δ9);O2/18:1(n-9)	Answer (Δ4), (n-9)	Correct	Wrong	10uM_3	114541	False	Position= n-9, Score= 869.73,Presence= 45.0, Ratio sum= 0.5752	Position= n-9, Score= 869.73,Presence= 45.0, Ratio sum= 0.5752		True	True		n-9	n-9		Cer_NS	0	0	-1
874	10.499	546.524	546.524	546.524	MS1	Cer-NS 18:1;O2/18:1	Cer-NS 18:1(Δ9);O2/18:1(n-9)	Answer (Δ4), (n-9)	Correct	Wrong	5uM_3	56787.2	False	Position= n-9, Score= 850.21,Presence= 40.0, Ratio sum= 0.3861	Position= n-9, Score= 850.21,Presence= 40.0, Ratio sum= 0.3861		True	True		n-9	n-9		Cer_NS	0	0	-1
557	10.4891	546.524	546.524	546.524	MS1	Cer-NS 18:1;O2/18:1	Cer-NS 18:1(Δ9);O2/18:1(n-9)	Answer (Δ4), (n-9)	Correct	Wrong	30uM_5	246465	False	Position= n-9, Score= 882.74,Presence= 50.0, Ratio sum= 0.8426	Position= n-9, Score= 882.74,Presence= 50.0, Ratio sum= 0.8426		True	True		n-9	n-9		Cer_NS	0	0	-1
450	10.5314	546.525	546.524	546.525	MS1	Cer-NS 18:1;O2/18:1	Cer-NS 18:1(Δ9);O2/18:1(n-9)	Answer (Δ4), (n-9)	Correct	Wrong	30uM_1	246217	False	Position= n-9, Score= 877.81,Presence= 50.0, Ratio sum= 1.0139	Position= n-9, Score= 877.81,Presence= 50.0, Ratio sum= 1.0139		True	True		n-9	n-9		Cer_NS	0	0	-1
503	10.4793	546.525	546.524	546.525	MS1	Cer-NS 18:1;O2/18:1	Cer-NS 18:1(Δ9);O2/18:1(n-9)	Answer (Δ4), (n-9)	Correct	Wrong	30uM_3	255396	False	Position= n-9, Score= 891.2,Presence= 55.0, Ratio sum= 0.4718	Position= n-9, Score= 891.2,Presence= 55.0, Ratio sum= 0.4718		True	True		n-9	n-9		Cer_NS	0	0	-1
530	10.4458	546.525	546.524	546.525	MS1	Cer-NS 18:1;O2/18:1	Cer-NS 18:1(Δ9);O2/18:1(n-9)	Answer (Δ4), (n-9)	Correct	Wrong	30uM_4	249742	False	Position= n-9, Score= 911.16,Presence= 55.0, Ratio sum= 0.6656	Position= n-9, Score= 911.16,Presence= 55.0, Ratio sum= 0.6656		True	True		n-9	n-9		Cer_NS	0	0	-1
659	10.4482	546.526	546.524	546.526	MS1	Cer-NS 18:1;O2/18:1	Cer-NS 18:1(Δ9);O2/18:1(n-9)	Answer (Δ4), (n-9)	Correct	Wrong	500nM_4	9917.31	False	Position= n-9, Score= 765.39,Presence= 25.0, Ratio sum= 0.458	Position= n-9, Score= 765.39,Presence= 25.0, Ratio sum= 0.458		True	True		n-9	n-9		Cer_NS	0	0	-1
82	10.453	546.526	546.524	546.526	MS1	Cer-NS 18:1;O2/18:1	Cer-NS 18:1(Δ9);O2/18:1(n-9)	Answer (Δ4), (n-9)	Correct	Wrong	100nM_4	3278.12	False	Position= n-9, Score= 620.64,Presence= 10.0, Ratio sum= 0.4874	Position= n-9, Score= 620.64,Presence= 10.0, Ratio sum= 0.4874		True	True		n-9	n-9		Cer_NS	0	0	-1
268	10.5035	546.526	546.524	546.526	MS1	Cer-NS 18:1;O2/18:1	Cer-NS 18:1(Δ9);O2/18:1(n-9)	Answer (Δ4), (n-9)	Correct	Wrong	10uM_4	113682	False	Position= n-9, Score= 879.31,Presence= 45.0, Ratio sum= 0.5634	Position= n-9, Score= 879.31,Presence= 45.0, Ratio sum= 0.5634		True	True		n-9	n-9		Cer_NS	0	0	-1
295	10.5002	564.533	564.535	564.533	MS1	Cer-NS 18:1;O2/18:1	Cer-NS 18:1(Δ9);O2/18:1(n-9)	Answer (Δ4), (n-9)	Correct	Wrong	10uM_5	16620	False	Position= n-9, Score= 403.5,Presence= 20.0, Ratio sum= 0.2693	Position= n-9, Score= 403.5,Presence= 20.0, Ratio sum= 0.2693		True	True		n-9	n-9		Cer_NS	100	100	-1
321	10.4692	564.533	564.535	564.533	MS1	Cer-NS 18:1;O2/18:1	Cer-NS 18:1(Δ9);O2/18:1(n-9)	Answer (Δ4), (n-9)	Correct	Wrong	1uM_1	1938	False	Position= n-9, Score= 430.47,Presence= 20.0, Ratio sum= 0.714	Position= n-9, Score= 430.47,Presence= 20.0, Ratio sum= 0.714		True	True		n-9	n-9		Cer_NS	100	100	-1
216	10.4898	564.534	564.535	564.534	MS1	Cer-NS 18:1;O2/18:1	Cer-NS 18:1(Δ9);O2/18:1(n-9)	Answer (Δ4), (n-9)	Correct	Wrong	10uM_2	15422.4	False	Position= n-9, Score= 423.0,Presence= 20.0, Ratio sum= 0.2972	Position= n-9, Score= 423.0,Presence= 20.0, Ratio sum= 0.2972		True	True		n-9	n-9		Cer_NS	100	100	-1
583	10.5009	564.534	564.535	564.534	MS1	Cer-NS 18:1;O2/18:1	Cer-NS 18:1(Δ9);O2/18:1(n-9)	Answer (Δ4), (n-9)	Correct	Wrong	500nM_1	1101.44	False	Position= n-9, Score= 359.35,Presence= 10.0, Ratio sum= 0.7577	Position= n-9, Score= 359.35,Presence= 10.0, Ratio sum= 0.7577		True	True		n-9	n-9		Cer_NS	100	100	-1
927	10.4614	564.534	564.535	564.534	MS1	Cer-NS 18:1;O2/18:1	Cer-NS 18:1(Δ9);O2/18:1(n-9)	Answer (Δ4), (n-9)	Correct	Wrong	5uM_5	7871.62	False	Position= n-9, Score= 415.22,Presence= 25.0, Ratio sum= 0.364	Position= n-9, Score= 415.22,Presence= 25.0, Ratio sum= 0.364		True	True		n-9	n-9		Cer_NS	100	100	-1
477	10.442	564.534	564.535	564.534	MS1	Cer-NS 18:1;O2/18:1	Cer-NS 18:1(Δ9);O2/18:1(n-9)	Answer (Δ4), (n-9)	Correct	Wrong	30uM_2	51056.1	False	Position= n-9, Score= 430.02,Presence= 20.0, Ratio sum= 0.4492	Position= n-9, Score= 430.02,Presence= 20.0, Ratio sum= 0.4492		True	True		n-9	n-9		Cer_NS	100	100	-1
558	10.4891	564.534	564.535	564.534	MS1	Cer-NS 18:1;O2/18:1	Cer-NS 18:1(Δ9);O2/18:1(n-9)	Answer (Δ4), (n-9)	Correct	Wrong	30uM_5	59288.1	False	Position= n-9, Score= 433.16,Presence= 25.0, Ratio sum= 0.3138	Position= n-9, Score= 433.16,Presence= 25.0, Ratio sum= 0.3138		True	True		n-9	n-9		Cer_NS	100	100	-1
849	10.4568	564.534	564.535	564.534	MS1	Cer-NS 18:1;O2/18:1	Cer-NS 18:1(Δ9);O2/18:1(n-9)	Answer (Δ4), (n-9)	Correct	Wrong	5uM_2	6714.62	False	Position= n-9, Score= 380.07,Presence= 15.0, Ratio sum= 0.3506	Position= n-9, Score= 380.07,Presence= 15.0, Ratio sum= 0.3506		True	True		n-9	n-9		Cer_NS	100	100	-1
901	10.5116	564.534	564.535	564.534	MS1	Cer-NS 18:1;O2/18:1	Cer-NS 18:1(Δ9);O2/18:1(n-9)	Answer (Δ4), (n-9)	Correct	Wrong	5uM_4	7414.88	False	Position= n-9, Score= 356.37,Presence= 10.0, Ratio sum= 0.2016	Position= n-9, Score= 356.37,Presence= 10.0, Ratio sum= 0.2016		True	True		n-9	n-9		Cer_NS	100	100	-1
633	10.4763	564.534	564.535	564.534	MS1	Cer-NS 18:1;O2/18:1	Cer-NS 18:1(Δ9);O2/18:1(n-9)	Answer (Δ4), (n-9)	Correct	Wrong	500nM_3	884.625	False	Position= n-9, Score= 359.45,Presence= 10.0, Ratio sum= 0.7913	Position= n-9, Score= 359.45,Presence= 10.0, Ratio sum= 0.7913		True	True		n-9	n-9		Cer_NS	100	33.3333	-1
823	10.5191	564.534	564.535	564.534	MS1	Cer-NS 18:1;O2/18:1	Cer-NS 18:1(Δ9);O2/18:1(n-9)	Answer (Δ4), (n-9)	Correct	Wrong	5uM_1	7478.25	False	Position= n-9, Score= 415.28,Presence= 20.0, Ratio sum= 0.361	Position= n-9, Score= 415.28,Presence= 20.0, Ratio sum= 0.361		True	True		n-9	n-9		Cer_NS	100	100	-1
451	10.5314	564.534	564.535	564.534	MS1	Cer-NS 18:1;O2/18:1	Cer-NS 18:1(Δ9);O2/18:1(n-9)	Answer (Δ4), (n-9)	Correct	Wrong	30uM_1	56635.9	False	Position= n-9, Score= 425.94,Presence= 20.0, Ratio sum= 0.4655	Position= n-9, Score= 425.94,Presence= 20.0, Ratio sum= 0.4655		True	True		n-9	n-9		Cer_NS	100	100	-1
269	10.5035	564.534	564.535	564.534	MS1	Cer-NS 18:1;O2/18:1	Cer-NS 18:1(Δ9);O2/18:1(n-9)	Answer (Δ4), (n-9)	Correct	Wrong	10uM_4	16384.7	False	Position= n-9, Score= 416.12,Presence= 20.0, Ratio sum= 0.2764	Position= n-9, Score= 416.12,Presence= 20.0, Ratio sum= 0.2764		True	True		n-9	n-9		Cer_NS	100	100	-1
347	10.4633	564.534	564.535	564.534	MS1	Cer-NS 18:1;O2/18:1	Cer-NS 18:1(Δ9);O2/18:1(n-9)	Answer (Δ4), (n-9)	Correct	Wrong	1uM_2	1590.19	False	Position= n-9, Score= 353.74,Presence= 10.0, Ratio sum= 0.4774	Position= n-9, Score= 353.74,Presence= 10.0, Ratio sum= 0.4774		True	True		n-9	n-9		Cer_NS	100	66.6666	-1
399	10.4809	564.534	564.535	564.534	MS1	Cer-NS 18:1;O2/18:1	Cer-NS 18:1(Δ9);O2/18:1(n-9)	Answer (Δ4), (n-9)	Correct	Wrong	1uM_4	1803.56	False	Position= n-9, Score= 354.85,Presence= 10.0, Ratio sum= 0.5093	Position= n-9, Score= 354.85,Presence= 10.0, Ratio sum= 0.5093		True	True		n-9	n-9		Cer_NS	100	66.6666	-1
242	10.5185	564.534	564.535	564.534	MS1	Cer-NS 18:1;O2/18:1	Cer-NS 18:1(Δ9);O2/18:1(n-9)	Answer (Δ4), (n-9)	Correct	Wrong	10uM_3	15989.6	False	Position= n-9, Score= 511.02,Presence= 25.0, Ratio sum= 0.2803	Position= n-9, Score= 511.02,Presence= 25.0, Ratio sum= 0.2803		True	True		n-9	n-9		Cer_NS	100	100	-1
875	10.499	564.534	564.535	564.534	MS1	Cer-NS 18:1;O2/18:1	Cer-NS 18:1(Δ9);O2/18:1(n-9)	Answer (Δ4), (n-9)	Correct	Wrong	5uM_3	6803.94	False	Position= n-9, Score= 434.24,Presence= 20.0, Ratio sum= 0.3243	Position= n-9, Score= 434.24,Presence= 20.0, Ratio sum= 0.3243		True	True		n-9	n-9		Cer_NS	100	100	-1
190	10.5174	564.535	564.535	564.535	MS1	Cer-NS 18:1;O2/18:1	Cer-NS 18:1(Δ9);O2/18:1(n-9)	Answer (Δ4), (n-9)	Correct	Wrong	10uM_1	14837.4	False	Position= n-9, Score= 424.63,Presence= 25.0, Ratio sum= 0.3108	Position= n-9, Score= 424.63,Presence= 25.0, Ratio sum= 0.3108		True	True		n-9	n-9		Cer_NS	100	100	-1
504	10.4793	564.535	564.535	564.535	MS1	Cer-NS 18:1;O2/18:1	Cer-NS 18:1(Δ9);O2/18:1(n-9)	Answer (Δ4), (n-9)	Correct	Wrong	30uM_3	55771.9	False	Position= n-9, Score= 429.35,Presence= 25.0, Ratio sum= 0.3071	Position= n-9, Score= 429.35,Presence= 25.0, Ratio sum= 0.3071		True	True		n-9	n-9		Cer_NS	100	100	-1
531	10.4458	564.535	564.535	564.535	MS1	Cer-NS 18:1;O2/18:1	Cer-NS 18:1(Δ9);O2/18:1(n-9)	Answer (Δ4), (n-9)	Correct	Wrong	30uM_4	55397.8	False	Position= n-9, Score= 422.03,Presence= 20.0, Ratio sum= 0.3585	Position= n-9, Score= 422.03,Presence= 20.0, Ratio sum= 0.3585		True	True		n-9	n-9		Cer_NS	100	100	-1
935	13.6946	648.628	648.629	648.628	MS1	Cer-NS 18:2;O2/24:0	Cer-NS 18:2(Δ4,8);O2/24:0	Answer (Δ4,8)	-	Correct	5uM_5	37759.2	False	Position= Δ4,8, Score= 427.08,Presence= 15.0, Ratio sum= 0.209			True			Δ4,8			Cer_NS	100	100	-1
483	13.4612	628.598	628.603	628.598	MS1	Cer-NS 18:2;O2/24:1	Cer-NS 18:2(Δ7,9);O2/24:1(n-10)	Answer (Δ4,8), (n-9)	Wrong	Wrong	30uM_2	221996	False	Position= Δ7,9, Score= 804.09,Presence= 75.0, Ratio sum= 2.3996	Position= n-10, Score= 842.5,Presence= 70.0, Ratio sum= 1.0224 Position= n-17, Score= 551.63,Presence= 20.0, Ratio sum= 0.0578 Position= n-9, Score= 988.5,Presence= 95.0, Ratio sum= 1.6241		True	True		Δ7,9	n-10		Cer_NS	0	0	-1
932	13.4315	628.602	628.603	628.602	MS1	Cer-NS 18:2;O2/24:1	Cer-NS 18:2(Δ7,9);O2/24:1(n-10)	Answer (Δ4,8), (n-9)	Wrong	Wrong	5uM_5	137065	False	Position= Δ7,9, Score= 789.42,Presence= 75.0, Ratio sum= 1.7869	Position= n-10, Score= 844.36,Presence= 70.0, Ratio sum= 0.7967 Position= n-9, Score= 974.15,Presence= 90.0, Ratio sum= 1.2139		True	True		Δ7,9	n-10		Cer_NS	0	0	-1
880	13.4184	628.602	628.603	628.602	MS1	Cer-NS 18:2;O2/24:1	Cer-NS 18:2(Δ7,9);O2/24:1(n-10)	Answer (Δ4,8), (n-9)	Wrong	Wrong	5uM_3	148280	False	Position= Δ7,9, Score= 771.34,Presence= 62.5, Ratio sum= 1.1561	Position= n-10, Score= 805.73,Presence= 60.0, Ratio sum= 0.5618 Position= n-9, Score= 955.6,Presence= 75.0, Ratio sum= 0.8209		True	True		Δ7,9	n-10		Cer_NS	0	0	-1
300	13.3843	628.603	628.603	628.603	MS1	Cer-NS 18:2;O2/24:1	Cer-NS 18:2(Δ7,9);O2/24:1(n-10)	Answer (Δ4,8), (n-9)	Wrong	Wrong	10uM_5	207077	False	Position= Δ7,9, Score= 762.51,Presence= 65.0, Ratio sum= 1.7498	Position= n-10, Score= 807.94,Presence= 60.0, Ratio sum= 0.7739 Position= n-9, Score= 948.1,Presence= 75.0, Ratio sum= 1.1168		True	True		Δ7,9	n-10		Cer_NS	0	0	-1
484	13.4612	628.603	628.603	628.603	MS1	Cer-NS 18:2;O2/24:1	Cer-NS 18:2(Δ7,9);O2/24:1(n-10)	Answer (Δ4,8), (n-9)	Wrong	Wrong	30uM_2	221996	False	Position= Δ7,9, Score= 804.09,Presence= 75.0, Ratio sum= 2.3996	Position= n-10, Score= 842.5,Presence= 70.0, Ratio sum= 1.0224 Position= n-17, Score= 551.63,Presence= 20.0, Ratio sum= 0.0578 Position= n-9, Score= 988.5,Presence= 95.0, Ratio sum= 1.6241		True	True		Δ7,9	n-10		Cer_NS	0	0	-1
563	13.3492	628.603	628.603	628.603	MS1	Cer-NS 18:2;O2/24:1	Cer-NS 18:2(Δ7,9);O2/24:1(n-10)	Answer (Δ4,8), (n-9)	Wrong	Wrong	30uM_5	287979	False	Position= Δ7,9, Score= 809.24,Presence= 75.0, Ratio sum= 2.1132	Position= n-10, Score= 893.91,Presence= 80.0, Ratio sum= 0.9298 Position= n-9, Score= 977.15,Presence= 90.0, Ratio sum= 1.414		True	True		Δ7,9	n-10		Cer_NS	0	0	-1
274	13.4088	628.604	628.603	628.604	MS1	Cer-NS 18:2;O2/24:1	Cer-NS 18:2(Δ7,9);O2/24:1(n-10)	Answer (Δ4,8), (n-9)	Wrong	Wrong	10uM_4	176692	False	Position= Δ7,9, Score= 803.86,Presence= 65.0, Ratio sum= 2.005	Position= n-10, Score= 809.28,Presence= 60.0, Ratio sum= 0.864 Position= n-9, Score= 978.09,Presence= 80.0, Ratio sum= 1.3854		True	True		Δ7,9	n-10		Cer_NS	0	0	-1
301	13.3843	646.612	646.613	646.612	MS1	Cer-NS 18:2;O2/24:1	Cer-NS 18:2(Δ7,9);O2/24:1(n-10)	Answer (Δ4,8), (n-9)	Wrong	Wrong	10uM_5	66944.9	False	Position= Δ7,9, Score= 458.37,Presence= 22.5, Ratio sum= 0.4543	Position= n-10, Score= 434.12,Presence= 25.0, Ratio sum= 0.1266 Position= n-9, Score= 432.01,Presence= 25.0, Ratio sum= 0.3509		True	True		Δ7,9	n-10		Cer_NS	100	100	-1
196	13.3892	646.613	646.613	646.613	MS1	Cer-NS 18:2;O2/24:1	Cer-NS 18:2;O2/24:1(n-10)	Answer (Δ4,8), (n-9)	Wrong	-	10uM_1	66523	False		Position= n-10, Score= 598.43,Presence= 35.0, Ratio sum= 0.1976 Position= n-9, Score= 528.78,Presence= 40.0, Ratio sum= 0.4258		False	True		n-	n-10		Cer_NS	100	100	-1
248	13.4363	646.613	646.613	646.613	MS1	Cer-NS 18:2;O2/24:1	Cer-NS 18:2;O2/24:1(n-10)	Answer (Δ4,8), (n-9)	Wrong	-	10uM_3	59751.2	False		Position= n-10, Score= 561.45,Presence= 30.0, Ratio sum= 0.1199 Position= n-9, Score= 433.4,Presence= 25.0, Ratio sum= 0.3558		False	True		n-	n-10		Cer_NS	100	100	-1
536	13.3521	646.613	646.613	646.613	MS1	Cer-NS 18:2;O2/24:1	Cer-NS 18:2;O2/24:1(n-10)	Answer (Δ4,8), (n-9)	Wrong	-	30uM_4	137843	False		Position= n-10, Score= 539.04,Presence= 30.0, Ratio sum= 0.1963 Position= n-9, Score= 491.89,Presence= 30.0, Ratio sum= 0.5074		False	True		n-	n-10		Cer_NS	100	100	-1
510	13.377	646.613	646.613	646.613	MS1	Cer-NS 18:2;O2/24:1	Cer-NS 18:2;O2/24:1(n-10)	Answer (Δ4,8), (n-9)	Wrong	-	30uM_3	130568	False		Position= n-10, Score= 579.33,Presence= 35.0, Ratio sum= 0.2919 Position= n-9, Score= 559.2,Presence= 45.0, Ratio sum= 0.6274		False	True		n-	n-10		Cer_NS	100	100	-1
509	13.377	628.599	628.603	628.599	MS1	Cer-NS 18:2;O2/24:1	Cer-NS 18:2;O2/24:1(n-9)	Answer (Δ4,8), (n-9)	Correct	-	30uM_3	233422	False		Position= n-9, Score= 947.22,Presence= 70.0, Ratio sum= 0.7537 Position= n-10, Score= 817.34,Presence= 60.0, Ratio sum= 0.5354		False	True		n-	n-9		Cer_NS	0	0	-1
110	13.3882	628.6	628.603	628.6	MS1	Cer-NS 18:2;O2/24:1	Cer-NS 18:2;O2/24:1(n-9)	Answer (Δ4,8), (n-9)	Correct	-	100nM_5	7076.75	False		Position= n-9, Score= 682.98,Presence= 15.0, Ratio sum= 0.3519		False	True		n-	n-9		Cer_NS	0	0	-1
40	13.4273	628.601	628.603	628.601	MS1	Cer-NS 18:2;O2/24:1	Cer-NS 18:2;O2/24:1(n-9)	Answer (Δ4,8), (n-9)	Correct	-	100nM_2	5366.94	False		Position= n-9, Score= 812.26,Presence= 25.0, Ratio sum= 0.4129		False	True		n-	n-9		Cer_NS	0	0	-1
430	13.368	628.601	628.603	628.601	MS1	Cer-NS 18:2;O2/24:1	Cer-NS 18:2;O2/24:1(n-9)	Answer (Δ4,8), (n-9)	Correct	-	1uM_5	36681.3	False		Position= n-9, Score= 941.21,Presence= 65.0, Ratio sum= 0.4057 Position= n-10, Score= 794.05,Presence= 60.0, Ratio sum= 0.294		False	True		n-	n-9		Cer_NS	0	0	-1
691	13.3548	628.601	628.603	628.601	MS1	Cer-NS 18:2;O2/24:1	Cer-NS 18:2;O2/24:1(n-9)	Answer (Δ4,8), (n-9)	Correct	-	500nM_5	19790.5	False		Position= n-9, Score= 875.73,Presence= 40.0, Ratio sum= 0.4213 Position= n-10, Score= 580.18,Presence= 30.0, Ratio sum= 0.2346		False	True		n-	n-9		Cer_NS	0	0	-1
614	13.4021	628.601	628.603	628.601	MS1	Cer-NS 18:2;O2/24:1	Cer-NS 18:2;O2/24:1(n-9)	Answer (Δ4,8), (n-9)	Correct	-	500nM_2	23694.4	False		Position= n-9, Score= 906.48,Presence= 50.0, Ratio sum= 0.3492		False	True		n-	n-9		Cer_NS	0	0	-1
801	13.4032	628.601	628.603	628.601	MS1	Cer-NS 18:2;O2/24:1	Cer-NS 18:2;O2/24:1(n-9)	Answer (Δ4,8), (n-9)	Correct	-	50nM_5	2778.75	False		Position= n-9, Score= 758.54,Presence= 20.0, Ratio sum= 0.7907		False	True		n-	n-9		Cer_NS	0	0	-1
352	13.4055	628.602	628.603	628.602	MS1	Cer-NS 18:2;O2/24:1	Cer-NS 18:2;O2/24:1(n-9)	Answer (Δ4,8), (n-9)	Correct	-	1uM_2	39182.1	False		Position= n-9, Score= 944.14,Presence= 65.0, Ratio sum= 0.4771 Position= n-10, Score= 819.53,Presence= 50.0, Ratio sum= 0.3061		False	True		n-	n-9		Cer_NS	0	0	-1
733	13.3993	628.602	628.603	628.602	MS1	Cer-NS 18:2;O2/24:1	Cer-NS 18:2;O2/24:1(n-9)	Answer (Δ4,8), (n-9)	Correct	-	50nM_2	2736.5	False		Position= n-9, Score= 759.93,Presence= 20.0, Ratio sum= 0.7183		False	True		n-	n-9		Cer_NS	0	0	-1
712	13.4016	628.602	628.603	628.602	MS1	Cer-NS 18:2;O2/24:1	Cer-NS 18:2;O2/24:1(n-9)	Answer (Δ4,8), (n-9)	Correct	-	50nM_1	2828.88	False		Position= n-9, Score= 665.2,Presence= 15.0, Ratio sum= 0.654		False	True		n-	n-9		Cer_NS	0	0	-1
87	13.3687	628.602	628.603	628.602	MS1	Cer-NS 18:2;O2/24:1	Cer-NS 18:2;O2/24:1(n-9)	Answer (Δ4,8), (n-9)	Correct	-	100nM_4	6300.06	False		Position= n-9, Score= 840.58,Presence= 35.0, Ratio sum= 0.5534		False	True		n-	n-9		Cer_NS	0	0	-1
326	13.3947	628.602	628.603	628.602	MS1	Cer-NS 18:2;O2/24:1	Cer-NS 18:2;O2/24:1(n-9)	Answer (Δ4,8), (n-9)	Correct	-	1uM_1	43140.1	False		Position= n-9, Score= 958.61,Presence= 65.0, Ratio sum= 0.5647 Position= n-10, Score= 772.97,Presence= 50.0, Ratio sum= 0.3201		False	True		n-	n-9		Cer_NS	0	0	-1
404	13.4194	628.602	628.603	628.602	MS1	Cer-NS 18:2;O2/24:1	Cer-NS 18:2;O2/24:1(n-9)	Answer (Δ4,8), (n-9)	Correct	-	1uM_4	38031.7	False		Position= n-9, Score= 969.68,Presence= 70.0, Ratio sum= 0.5477 Position= n-10, Score= 774.13,Presence= 55.0, Ratio sum= 0.3209		False	True		n-	n-9		Cer_NS	0	0	-1
63	13.3922	628.602	628.603	628.602	MS1	Cer-NS 18:2;O2/24:1	Cer-NS 18:2;O2/24:1(n-9)	Answer (Δ4,8), (n-9)	Correct	-	100nM_3	5438.31	False		Position= n-9, Score= 836.86,Presence= 30.0, Ratio sum= 0.6939		False	True		n-	n-9		Cer_NS	0	0	-1
665	13.4221	628.602	628.603	628.602	MS1	Cer-NS 18:2;O2/24:1	Cer-NS 18:2;O2/24:1(n-9)	Answer (Δ4,8), (n-9)	Correct	-	500nM_4	18715.9	False		Position= n-9, Score= 916.94,Presence= 45.0, Ratio sum= 0.4294 Position= n-10, Score= 621.79,Presence= 25.0, Ratio sum= 0.2322		False	True		n-	n-9		Cer_NS	0	0	-1
757	13.3962	628.602	628.603	628.602	MS1	Cer-NS 18:2;O2/24:1	Cer-NS 18:2;O2/24:1(n-9)	Answer (Δ4,8), (n-9)	Correct	-	50nM_3	3389.31	False		Position= n-9, Score= 762.21,Presence= 20.0, Ratio sum= 0.6383		False	True		n-	n-9		Cer_NS	0	0	-1
638	13.4319	628.602	628.603	628.602	MS1	Cer-NS 18:2;O2/24:1	Cer-NS 18:2;O2/24:1(n-9)	Answer (Δ4,8), (n-9)	Correct	-	500nM_3	20020.1	False		Position= n-9, Score= 878.55,Presence= 45.0, Ratio sum= 0.4127 Position= n-10, Score= 605.62,Presence= 30.0, Ratio sum= 0.2494		False	True		n-	n-9		Cer_NS	0	0	-1
854	13.3721	628.602	628.603	628.602	MS1	Cer-NS 18:2;O2/24:1	Cer-NS 18:2;O2/24:1(n-9)	Answer (Δ4,8), (n-9)	Correct	-	5uM_2	135697	False		Position= n-9, Score= 966.94,Presence= 75.0, Ratio sum= 0.8123 Position= n-10, Score= 804.77,Presence= 65.0, Ratio sum= 0.5511		False	True		n-	n-9		Cer_NS	0	0	-1
588	13.4351	628.602	628.603	628.602	MS1	Cer-NS 18:2;O2/24:1	Cer-NS 18:2;O2/24:1(n-9)	Answer (Δ4,8), (n-9)	Correct	-	500nM_1	18642.8	False		Position= n-9, Score= 939.06,Presence= 60.0, Ratio sum= 0.4434 Position= n-10, Score= 722.74,Presence= 40.0, Ratio sum= 0.2113		False	True		n-	n-9		Cer_NS	0	0	-1
906	13.3767	628.602	628.603	628.602	MS1	Cer-NS 18:2;O2/24:1	Cer-NS 18:2;O2/24:1(n-9)	Answer (Δ4,8), (n-9)	Correct	-	5uM_4	136367	False		Position= n-9, Score= 923.84,Presence= 65.0, Ratio sum= 0.534 Position= n-10, Score= 786.39,Presence= 60.0, Ratio sum= 0.3722		False	True		n-	n-9		Cer_NS	0	0	-1
378	13.3801	628.602	628.603	628.602	MS1	Cer-NS 18:2;O2/24:1	Cer-NS 18:2;O2/24:1(n-9)	Answer (Δ4,8), (n-9)	Correct	-	1uM_3	36680.6	False		Position= n-9, Score= 944.57,Presence= 65.0, Ratio sum= 0.5617 Position= n-10, Score= 745.23,Presence= 45.0, Ratio sum= 0.3021		False	True		n-	n-9		Cer_NS	0	0	-1
16	13.3927	628.603	628.603	628.603	MS1	Cer-NS 18:2;O2/24:1	Cer-NS 18:2;O2/24:1(n-9)	Answer (Δ4,8), (n-9)	Correct	-	100nM_1	5792.19	False		Position= n-9, Score= 718.03,Presence= 20.0, Ratio sum= 0.534		False	True		n-	n-9		Cer_NS	0	0	-1
221	13.4202	628.603	628.603	628.603	MS1	Cer-NS 18:2;O2/24:1	Cer-NS 18:2;O2/24:1(n-9)	Answer (Δ4,8), (n-9)	Correct	-	10uM_2	219008	False		Position= n-9, Score= 964.2,Presence= 85.0, Ratio sum= 0.8189 Position= n-10, Score= 794.78,Presence= 60.0, Ratio sum= 0.513		False	True		n-	n-9		Cer_NS	0	0	-1
828	13.4009	628.603	628.603	628.603	MS1	Cer-NS 18:2;O2/24:1	Cer-NS 18:2;O2/24:1(n-9)	Answer (Δ4,8), (n-9)	Correct	-	5uM_1	135630	False		Position= n-9, Score= 979.2,Presence= 80.0, Ratio sum= 0.9107 Position= n-10, Score= 817.54,Presence= 70.0, Ratio sum= 0.5967		False	True		n-	n-9		Cer_NS	0	0	-1
247	13.4363	628.603	628.603	628.603	MS1	Cer-NS 18:2;O2/24:1	Cer-NS 18:2;O2/24:1(n-9)	Answer (Δ4,8), (n-9)	Correct	-	10uM_3	214034	False		Position= n-9, Score= 958.3,Presence= 75.0, Ratio sum= 0.7626 Position= n-10, Score= 807.49,Presence= 60.0, Ratio sum= 0.5208		False	True		n-	n-9		Cer_NS	0	0	-1
195	13.3892	628.603	628.603	628.603	MS1	Cer-NS 18:2;O2/24:1	Cer-NS 18:2;O2/24:1(n-9)	Answer (Δ4,8), (n-9)	Correct	-	10uM_1	207012	False		Position= n-9, Score= 955.41,Presence= 75.0, Ratio sum= 0.6492 Position= n-10, Score= 815.43,Presence= 60.0, Ratio sum= 0.461		False	True		n-	n-9		Cer_NS	0	0	-1
537	13.4402	628.604	628.603	628.604	MS1	Cer-NS 18:2;O2/24:1	Cer-NS 18:2;O2/24:1(n-9)	Answer (Δ4,8), (n-9)	Correct	-	30uM_4	286128	False		Position= n-9, Score= 985.49,Presence= 85.0, Ratio sum= 1.488 Position= n-10, Score= 855.79,Presence= 75.0, Ratio sum= 0.9361		False	True		n-	n-9		Cer_NS	0	0	-1
456	13.4463	628.604	628.603	628.604	MS1	Cer-NS 18:2;O2/24:1	Cer-NS 18:2;O2/24:1(n-9)	Answer (Δ4,8), (n-9)	Correct	-	30uM_1	294429	False		Position= n-9, Score= 950.28,Presence= 75.0, Ratio sum= 0.8437 Position= n-10, Score= 869.47,Presence= 70.0, Ratio sum= 0.578		False	True		n-	n-9		Cer_NS	0	0	-1
431	13.368	646.611	646.613	646.611	MS1	Cer-NS 18:2;O2/24:1	Cer-NS 18:2;O2/24:1(n-9)	Answer (Δ4,8), (n-9)	Correct	-	1uM_5	6672.19	False		Position= n-9, Score= 434.41,Presence= 25.0, Ratio sum= 0.3167 Position= n-10, Score= 355.03,Presence= 10.0, Ratio sum= 0.0601		False	True		n-	n-9		Cer_NS	100	100	-1
353	13.4055	646.612	646.613	646.611	MS1	Cer-NS 18:2;O2/24:1	Cer-NS 18:2;O2/24:1(n-9)	Answer (Δ4,8), (n-9)	Correct	-	1uM_2	7151.88	False		Position= n-9, Score= 437.05,Presence= 20.0, Ratio sum= 0.5119 Position= n-10, Score= 350.76,Presence= 10.0, Ratio sum= 0.1343		False	True		n-	n-9		Cer_NS	100	66.6666	-1
564	13.3492	646.612	646.613	646.612	MS1	Cer-NS 18:2;O2/24:1	Cer-NS 18:2;O2/24:1(n-9)	Answer (Δ4,8), (n-9)	Correct	-	30uM_5	140713	False		Position= n-9, Score= 530.06,Presence= 35.0, Ratio sum= 0.5845 Position= n-10, Score= 432.72,Presence= 25.0, Ratio sum= 0.2061		False	True		n-	n-9		Cer_NS	100	100	-1
907	13.3767	646.612	646.613	646.612	MS1	Cer-NS 18:2;O2/24:1	Cer-NS 18:2;O2/24:1(n-9)	Answer (Δ4,8), (n-9)	Correct	-	5uM_4	29898.5	False		Position= n-9, Score= 515.33,Presence= 35.0, Ratio sum= 0.3431 Position= n-10, Score= 382.85,Presence= 15.0, Ratio sum= 0.0615		False	True		n-	n-9		Cer_NS	100	100	-1
933	13.4315	646.612	646.613	646.612	MS1	Cer-NS 18:2;O2/24:1	Cer-NS 18:2;O2/24:1(n-9)	Answer (Δ4,8), (n-9)	Correct	-	5uM_5	29329	False		Position= n-9, Score= 533.5,Presence= 30.0, Ratio sum= 0.2985		False	True		n-	n-9		Cer_NS	100	100	-1
855	13.3721	646.612	646.613	646.612	MS1	Cer-NS 18:2;O2/24:1	Cer-NS 18:2;O2/24:1(n-9)	Answer (Δ4,8), (n-9)	Correct	-	5uM_2	28442.3	False		Position= n-9, Score= 440.06,Presence= 30.0, Ratio sum= 0.3245 Position= n-10, Score= 433.15,Presence= 20.0, Ratio sum= 0.1008		False	True		n-	n-9		Cer_NS	100	100	-1
222	13.4202	646.612	646.613	646.612	MS1	Cer-NS 18:2;O2/24:1	Cer-NS 18:2;O2/24:1(n-9)	Answer (Δ4,8), (n-9)	Correct	-	10uM_2	68537	False		Position= n-9, Score= 567.58,Presence= 35.0, Ratio sum= 0.3999 Position= n-10, Score= 438.82,Presence= 20.0, Ratio sum= 0.1964		False	True		n-	n-9		Cer_NS	100	100	-1
379	13.3801	646.612	646.613	646.612	MS1	Cer-NS 18:2;O2/24:1	Cer-NS 18:2;O2/24:1(n-9)	Answer (Δ4,8), (n-9)	Correct	-	1uM_3	6205.38	False		Position= n-9, Score= 438.11,Presence= 20.0, Ratio sum= 0.4223		False	True		n-	n-9		Cer_NS	100	66.6666	-1
615	13.4021	646.612	646.613	646.612	MS1	Cer-NS 18:2;O2/24:1	Cer-NS 18:2;O2/24:1(n-9)	Answer (Δ4,8), (n-9)	Correct	-	500nM_2	3487.94	False		Position= n-9, Score= 423.12,Presence= 20.0, Ratio sum= 0.6167 Position= n-10, Score= 358.67,Presence= 10.0, Ratio sum= 0.1298		False	True		n-	n-9		Cer_NS	100	66.6666	-1
692	13.3548	646.612	646.613	646.612	MS1	Cer-NS 18:2;O2/24:1	Cer-NS 18:2;O2/24:1(n-9)	Answer (Δ4,8), (n-9)	Correct	-	500nM_5	3258	False		Position= n-9, Score= 408.19,Presence= 15.0, Ratio sum= 0.4074		False	True		n-	n-9		Cer_NS	100	66.6666	-1
881	13.4184	646.612	646.613	646.612	MS1	Cer-NS 18:2;O2/24:1	Cer-NS 18:2;O2/24:1(n-9)	Answer (Δ4,8), (n-9)	Correct	-	5uM_3	31969.1	False		Position= n-9, Score= 435.32,Presence= 25.0, Ratio sum= 0.2956 Position= n-10, Score= 433.84,Presence= 20.0, Ratio sum= 0.1107		False	True		n-	n-9		Cer_NS	100	100	-1
589	13.4351	646.612	646.613	646.612	MS1	Cer-NS 18:2;O2/24:1	Cer-NS 18:2;O2/24:1(n-9)	Answer (Δ4,8), (n-9)	Correct	-	500nM_1	3181.19	False		Position= n-9, Score= 422.41,Presence= 25.0, Ratio sum= 0.4447		False	True		n-	n-9		Cer_NS	100	66.6666	-1
64	13.3922	646.613	646.613	646.613	MS1	Cer-NS 18:2;O2/24:1	Cer-NS 18:2;O2/24:1(n-9)	Answer (Δ4,8), (n-9)	Correct	-	100nM_3	798.188	False		Position= n-9, Score= 345.98,Presence= 10.0, Ratio sum= 0.6219		False	True		n-	n-9		Cer_NS	100	66.6666	-1
405	13.4194	646.613	646.613	646.613	MS1	Cer-NS 18:2;O2/24:1	Cer-NS 18:2;O2/24:1(n-9)	Answer (Δ4,8), (n-9)	Correct	-	1uM_4	7289.69	False		Position= n-9, Score= 432.08,Presence= 20.0, Ratio sum= 0.4008 Position= n-10, Score= 369.5,Presence= 15.0, Ratio sum= 0.1543		False	True		n-	n-9		Cer_NS	100	66.6666	-1
482	13.3731	646.613	646.613	646.613	MS1	Cer-NS 18:2;O2/24:1	Cer-NS 18:2;O2/24:1(n-9)	Answer (Δ4,8), (n-9)	Correct	-	30uM_2	129175	False		Position= n-9, Score= 529.59,Presence= 30.0, Ratio sum= 0.4342 Position= n-10, Score= 435.62,Presence= 20.0, Ratio sum= 0.2075		False	True		n-	n-9		Cer_NS	100	100	-1
639	13.4319	646.613	646.613	646.613	MS1	Cer-NS 18:2;O2/24:1	Cer-NS 18:2;O2/24:1(n-9)	Answer (Δ4,8), (n-9)	Correct	-	500nM_3	3435.31	False		Position= n-9, Score= 423.73,Presence= 20.0, Ratio sum= 0.4658		False	True		n-	n-9		Cer_NS	100	66.6666	-1
327	13.3947	646.613	646.613	646.613	MS1	Cer-NS 18:2;O2/24:1	Cer-NS 18:2;O2/24:1(n-9)	Answer (Δ4,8), (n-9)	Correct	-	1uM_1	7704.62	False		Position= n-9, Score= 439.56,Presence= 20.0, Ratio sum= 0.5057 Position= n-10, Score= 356.74,Presence= 10.0, Ratio sum= 0.0862		False	True		n-	n-9		Cer_NS	100	66.6666	-1
829	13.4009	646.613	646.613	646.613	MS1	Cer-NS 18:2;O2/24:1	Cer-NS 18:2;O2/24:1(n-9)	Answer (Δ4,8), (n-9)	Correct	-	5uM_1	36312.4	False		Position= n-9, Score= 440.02,Presence= 30.0, Ratio sum= 0.3534 Position= n-10, Score= 425.75,Presence= 20.0, Ratio sum= 0.138		False	True		n-	n-9		Cer_NS	100	100	-1
17	13.3927	646.613	646.613	646.613	MS1	Cer-NS 18:2;O2/24:1	Cer-NS 18:2;O2/24:1(n-9)	Answer (Δ4,8), (n-9)	Correct	-	100nM_1	855.438	False		Position= n-9, Score= 360.27,Presence= 10.0, Ratio sum= 0.6306		False	True		n-	n-9		Cer_NS	100	33.3333	-1
275	13.4088	646.613	646.613	646.613	MS1	Cer-NS 18:2;O2/24:1	Cer-NS 18:2;O2/24:1(n-9)	Answer (Δ4,8), (n-9)	Correct	-	10uM_4	66209.3	False		Position= n-9, Score= 512.45,Presence= 35.0, Ratio sum= 0.513 Position= n-10, Score= 436.73,Presence= 25.0, Ratio sum= 0.1897		False	True		n-	n-9		Cer_NS	100	100	-1
666	13.4221	646.613	646.613	646.613	MS1	Cer-NS 18:2;O2/24:1	Cer-NS 18:2;O2/24:1(n-9)	Answer (Δ4,8), (n-9)	Correct	-	500nM_4	2853.56	False		Position= n-9, Score= 380.28,Presence= 15.0, Ratio sum= 0.4588		False	True		n-	n-9		Cer_NS	100	66.6666	-1
457	13.4463	646.613	646.613	646.613	MS1	Cer-NS 18:2;O2/24:1	Cer-NS 18:2;O2/24:1(n-9)	Answer (Δ4,8), (n-9)	Correct	-	30uM_1	134145	False		Position= n-9, Score= 505.79,Presence= 35.0, Ratio sum= 0.5636 Position= n-10, Score= 438.92,Presence= 25.0, Ratio sum= 0.215		False	True		n-	n-9		Cer_NS	100	100	-1
561	12.9982	638.57	638.572	638.57	MS1	DG 18:1_18:1	DG 18:1(n-9)_18:1(n-9)	Answer (n-9)	Correct	-	30uM_5	54968.6	False	Position= n-9, Score= 750.28,Presence= 17.647, Ratio sum= 0.1128	Position= n-9, Score= 750.28,Presence= 17.647, Ratio sum= 0.1128		True	True		n-9	n-9		DG	100	100	-1
480	13.022	638.571	638.572	638.571	MS1	DG 18:1_18:1	DG 18:1(n-9)_18:1(n-9)	Answer (n-9)	Correct	-	30uM_2	48974.8	False	Position= n-9, Score= 746.19,Presence= 17.647, Ratio sum= 0.1502	Position= n-9, Score= 746.19,Presence= 17.647, Ratio sum= 0.1502		True	True		n-9	n-9		DG	100	100	-1
454	13.0948	638.571	638.572	638.571	MS1	DG 18:1_18:1	DG 18:1(n-9)_18:1(n-9)	Answer (n-9)	Correct	-	30uM_1	47185.9	False	Position= n-9, Score= 753.09,Presence= 17.647, Ratio sum= 0.1507	Position= n-9, Score= 753.09,Presence= 17.647, Ratio sum= 0.1507		True	True		n-9	n-9		DG	100	100	-1
507	13.0259	638.572	638.572	638.572	MS1	DG 18:1_18:1	DG 18:1(n-9)_18:1(n-9)	Answer (n-9)	Correct	-	30uM_3	50568.6	False	Position= n-9, Score= 747.82,Presence= 17.647, Ratio sum= 0.1062	Position= n-9, Score= 747.82,Presence= 17.647, Ratio sum= 0.1062		True	True		n-9	n-9		DG	100	100	-1
931	13.081	643.525	643.527	643.525	MS1	DG 18:1_18:1	DG 18:1(n-9)_18:1(n-9)	Answer (n-9)	Correct	-	5uM_5	10719.9	False	Position= n-9, Score= 858.41,Presence= 52.9411, Ratio sum= 1.4597	Position= n-9, Score= 858.41,Presence= 52.9411, Ratio sum= 1.4597		True	True		n-9	n-9		DG	0	0	-1
299	13.0338	643.525	643.527	643.525	MS1	DG 18:1_18:1	DG 18:1(n-9)_18:1(n-9)	Answer (n-9)	Correct	-	10uM_5	17284.8	False	Position= n-9, Score= 900.98,Presence= 58.8235, Ratio sum= 1.5145	Position= n-9, Score= 900.98,Presence= 58.8235, Ratio sum= 1.5145		True	True		n-9	n-9		DG	0	0	-1
613	13.0848	643.525	643.527	643.525	MS1	DG 18:1_18:1	DG 18:1(n-9)_18:1(n-9)	Answer (n-9)	Correct	-	500nM_2	2070.38	False	Position= n-9, Score= 733.39,Presence= 17.647, Ratio sum= 1.4037	Position= n-9, Score= 733.39,Presence= 17.647, Ratio sum= 1.4037		True	True		n-9	n-9		DG	0	0	-1
562	13.086	643.526	643.527	643.526	MS1	DG 18:1_18:1	DG 18:1(n-9)_18:1(n-9)	Answer (n-9)	Correct	-	30uM_5	23373.2	False	Position= n-9, Score= 891.75,Presence= 64.7058, Ratio sum= 1.2926	Position= n-9, Score= 891.75,Presence= 64.7058, Ratio sum= 1.2926		True	True		n-9	n-9		DG	0	0	-1
377	13.063	643.526	643.527	643.526	MS1	DG 18:1_18:1	DG 18:1(n-9)_18:1(n-9)	Answer (n-9)	Correct	-	1uM_3	3224.81	False	Position= n-9, Score= 816.12,Presence= 35.2941, Ratio sum= 2.4371	Position= n-9, Score= 816.12,Presence= 35.2941, Ratio sum= 2.4371		True	True		n-9	n-9		DG	0	0	-1
325	13.0859	643.526	643.527	643.526	MS1	DG 18:1_18:1	DG 18:1(n-9)_18:1(n-9)	Answer (n-9)	Correct	-	1uM_1	3748.12	False	Position= n-9, Score= 783.99,Presence= 29.4117, Ratio sum= 1.4003	Position= n-9, Score= 783.99,Presence= 29.4117, Ratio sum= 1.4003		True	True		n-9	n-9		DG	0	0	-1
351	13.0801	643.526	643.527	643.526	MS1	DG 18:1_18:1	DG 18:1(n-9)_18:1(n-9)	Answer (n-9)	Correct	-	1uM_2	3158.31	False	Position= n-9, Score= 827.76,Presence= 41.1764, Ratio sum= 2.0708	Position= n-9, Score= 827.76,Presence= 41.1764, Ratio sum= 2.0708		True	True		n-9	n-9		DG	0	0	-1
481	13.1098	643.526	643.527	643.526	MS1	DG 18:1_18:1	DG 18:1(n-9)_18:1(n-9)	Answer (n-9)	Correct	-	30uM_2	22959.2	False	Position= n-9, Score= 896.85,Presence= 64.7058, Ratio sum= 1.2327	Position= n-9, Score= 896.85,Presence= 64.7058, Ratio sum= 1.2327		True	True		n-9	n-9		DG	0	0	-1
853	13.1092	643.526	643.527	643.526	MS1	DG 18:1_18:1	DG 18:1(n-9)_18:1(n-9)	Answer (n-9)	Correct	-	5uM_2	11695.1	False	Position= n-9, Score= 841.68,Presence= 52.9411, Ratio sum= 1.3585	Position= n-9, Score= 841.68,Presence= 52.9411, Ratio sum= 1.3585		True	True		n-9	n-9		DG	0	0	-1
879	13.0678	643.526	643.527	643.526	MS1	DG 18:1_18:1	DG 18:1(n-9)_18:1(n-9)	Answer (n-9)	Correct	-	5uM_3	11039.8	False	Position= n-9, Score= 834.9,Presence= 47.0588, Ratio sum= 1.4823	Position= n-9, Score= 834.9,Presence= 47.0588, Ratio sum= 1.4823		True	True		n-9	n-9		DG	0	0	-1
246	13.0855	643.526	643.527	643.526	MS1	DG 18:1_18:1	DG 18:1(n-9)_18:1(n-9)	Answer (n-9)	Correct	-	10uM_3	16954.9	False	Position= n-9, Score= 914.55,Presence= 70.5882, Ratio sum= 1.1456	Position= n-9, Score= 914.55,Presence= 70.5882, Ratio sum= 1.1456		True	True		n-9	n-9		DG	0	0	-1
403	13.0397	643.526	643.527	643.526	MS1	DG 18:1_18:1	DG 18:1(n-9)_18:1(n-9)	Answer (n-9)	Correct	-	1uM_4	3043.25	False	Position= n-9, Score= 771.02,Presence= 35.2941, Ratio sum= 1.8747	Position= n-9, Score= 771.02,Presence= 35.2941, Ratio sum= 1.8747		True	True		n-9	n-9		DG	0	0	-1
220	13.0695	643.527	643.527	643.527	MS1	DG 18:1_18:1	DG 18:1(n-9)_18:1(n-9)	Answer (n-9)	Correct	-	10uM_2	17627.3	False	Position= n-9, Score= 894.19,Presence= 64.7058, Ratio sum= 1.273	Position= n-9, Score= 894.19,Presence= 64.7058, Ratio sum= 1.273		True	True		n-9	n-9		DG	0	0	-1
535	13.0887	643.527	643.527	643.527	MS1	DG 18:1_18:1	DG 18:1(n-9)_18:1(n-9)	Answer (n-9)	Correct	-	30uM_4	22304.8	False	Position= n-9, Score= 871.59,Presence= 58.8235, Ratio sum= 1.1264	Position= n-9, Score= 871.59,Presence= 58.8235, Ratio sum= 1.1264		True	True		n-9	n-9		DG	0	0	-1
905	13.1138	643.527	643.527	643.527	MS1	DG 18:1_18:1	DG 18:1(n-9)_18:1(n-9)	Answer (n-9)	Correct	-	5uM_4	10387	False	Position= n-9, Score= 858.71,Presence= 52.9411, Ratio sum= 1.5343	Position= n-9, Score= 858.71,Presence= 52.9411, Ratio sum= 1.5343		True	True		n-9	n-9		DG	0	0	-1
273	13.0581	643.527	643.527	643.527	MS1	DG 18:1_18:1	DG 18:1(n-9)_18:1(n-9)	Answer (n-9)	Correct	-	10uM_4	16570.9	False	Position= n-9, Score= 887.17,Presence= 64.7058, Ratio sum= 1.2723	Position= n-9, Score= 887.17,Presence= 64.7058, Ratio sum= 1.2723		True	True		n-9	n-9		DG	0	0	-1
508	13.0259	643.527	643.527	643.527	MS1	DG 18:1_18:1	DG 18:1(n-9)_18:1(n-9)	Answer (n-9)	Correct	-	30uM_3	22844.8	False	Position= n-9, Score= 894.56,Presence= 58.8235, Ratio sum= 1.1542	Position= n-9, Score= 894.56,Presence= 58.8235, Ratio sum= 1.1542		True	True		n-9	n-9		DG	0	0	-1
637	13.0771	643.527	643.527	643.527	MS1	DG 18:1_18:1	DG 18:1(n-9)_18:1(n-9)	Answer (n-9)	Correct	-	500nM_3	1974.5	False	Position= n-9, Score= 643.53,Presence= 23.5294, Ratio sum= 2.0887	Position= n-9, Score= 643.53,Presence= 23.5294, Ratio sum= 2.0887		True	True		n-9	n-9		DG	0	0	-1
429	13.0675	643.527	643.527	643.527	MS1	DG 18:1_18:1	DG 18:1(n-9)_18:1(n-9)	Answer (n-9)	Correct	-	1uM_5	3169.69	False	Position= n-9, Score= 804.58,Presence= 35.2941, Ratio sum= 2.089	Position= n-9, Score= 804.58,Presence= 35.2941, Ratio sum= 2.089		True	True		n-9	n-9		DG	0	0	-1
455	13.0948	643.527	643.527	643.527	MS1	DG 18:1_18:1	DG 18:1(n-9)_18:1(n-9)	Answer (n-9)	Correct	-	30uM_1	22401.6	False	Position= n-9, Score= 916.91,Presence= 70.5882, Ratio sum= 1.2296	Position= n-9, Score= 916.91,Presence= 70.5882, Ratio sum= 1.2296		True	True		n-9	n-9		DG	0	0	-1
194	13.1262	643.527	643.527	643.527	MS1	DG 18:1_18:1	DG 18:1(n-9)_18:1(n-9)	Answer (n-9)	Correct	-	10uM_1	17132.9	False	Position= n-9, Score= 876.24,Presence= 58.8235, Ratio sum= 1.1976	Position= n-9, Score= 876.24,Presence= 58.8235, Ratio sum= 1.1976		True	True		n-9	n-9		DG	0	0	-1
827	13.138	643.527	643.527	643.527	MS1	DG 18:1_18:1	DG 18:1(n-9)_18:1(n-9)	Answer (n-9)	Correct	-	5uM_1	11429.8	False	Position= n-9, Score= 890.88,Presence= 58.8235, Ratio sum= 1.5463	Position= n-9, Score= 890.88,Presence= 58.8235, Ratio sum= 1.5463		True	True		n-9	n-9		DG	0	0	-1
587	13.0594	643.527	643.527	643.527	MS1	DG 18:1_18:1	DG 18:1(n-9)_18:1(n-9)	Answer (n-9)	Correct	-	500nM_1	1895.19	False	Position= n-9, Score= 723.58,Presence= 23.5294, Ratio sum= 2.3113	Position= n-9, Score= 723.58,Presence= 23.5294, Ratio sum= 2.3113		True	True		n-9	n-9		DG	0	0	-1
69	13.8054	1061.77	1061.78	1061.77	MS1	HBMP 18:1_18:1_18:1	HBMP 18:1(n-9)_18:1(n-10)_18:1(n-9)	Answer (n-9)	Wrong	-	100nM_3	8143.19	False	Position= n-9, Score= 894.08,Presence= 58.8235, Ratio sum= 1.4402 Position= n-10, Score= 583.95,Presence= 47.0588, Ratio sum= 0.6425	Position= n-10, Score= 583.95,Presence= 47.0588, Ratio sum= 0.6425 Position= n-9, Score= 894.08,Presence= 58.8235, Ratio sum= 1.4402	Position= n-9, Score= 894.08,Presence= 58.8235, Ratio sum= 1.4402 Position= n-10, Score= 583.95,Presence= 47.0588, Ratio sum= 0.6425	True	True	True	n-9	n-10	n-9	HBMP	0	0	-1
116	13.7305	1061.77	1061.78	1061.77	MS1	HBMP 18:1_18:1_18:1	HBMP 18:1(n-9)_18:1(n-9)_18:1(n-9)	Answer (n-9)	Correct	-	100nM_5	8494.31	False	Position= n-9, Score= 831.6,Presence= 35.2941, Ratio sum= 0.6844	Position= n-9, Score= 831.6,Presence= 35.2941, Ratio sum= 0.6844	Position= n-9, Score= 831.6,Presence= 35.2941, Ratio sum= 0.6844	True	True	True	n-9	n-9	n-9	HBMP	0	0	-1
163	13.7917	1061.77	1061.78	1061.77	MS1	HBMP 18:1_18:1_18:1	HBMP 18:1(n-9)_18:1(n-9)_18:1(n-9)	Answer (n-9)	Correct	-	10nM_4	1630.88	False	Position= n-9, Score= 900.39,Presence= 58.8235, Ratio sum= 1.9955	Position= n-9, Score= 900.39,Presence= 58.8235, Ratio sum= 1.9955	Position= n-9, Score= 900.39,Presence= 58.8235, Ratio sum= 1.9955	True	True	True	n-9	n-9	n-9	HBMP	0	0	-1
176	13.736	1061.77	1061.78	1061.77	MS1	HBMP 18:1_18:1_18:1	HBMP 18:1(n-9)_18:1(n-9)_18:1(n-9)	Answer (n-9)	Correct	-	10nM_5	2265.81	False	Position= n-9, Score= 723.76,Presence= 17.647, Ratio sum= 0.8185	Position= n-9, Score= 723.76,Presence= 17.647, Ratio sum= 0.8185	Position= n-9, Score= 723.76,Presence= 17.647, Ratio sum= 0.8185	True	True	True	n-9	n-9	n-9	HBMP	0	0	-1
739	13.7708	1061.77	1061.78	1061.77	MS1	HBMP 18:1_18:1_18:1	HBMP 18:1(n-9)_18:1(n-9)_18:1(n-9)	Answer (n-9)	Correct	-	50nM_2	5740.31	False	Position= n-9, Score= 864.86,Presence= 47.0588, Ratio sum= 1.4729	Position= n-9, Score= 864.86,Presence= 47.0588, Ratio sum= 1.4729	Position= n-9, Score= 864.86,Presence= 47.0588, Ratio sum= 1.4729	True	True	True	n-9	n-9	n-9	HBMP	0	0	-1
46	13.7863	1061.77	1061.78	1061.77	MS1	HBMP 18:1_18:1_18:1	HBMP 18:1(n-9)_18:1(n-9)_18:1(n-9)	Answer (n-9)	Correct	-	100nM_2	7213.5	False	Position= n-9, Score= 894.8,Presence= 52.9411, Ratio sum= 1.0842	Position= n-9, Score= 894.8,Presence= 52.9411, Ratio sum= 1.0842	Position= n-9, Score= 894.8,Presence= 52.9411, Ratio sum= 1.0842	True	True	True	n-9	n-9	n-9	HBMP	0	0	-1
93	13.7819	1061.77	1061.78	1061.77	MS1	HBMP 18:1_18:1_18:1	HBMP 18:1(n-9)_18:1(n-9)_18:1(n-9)	Answer (n-9)	Correct	-	100nM_4	6769.19	False	Position= n-9, Score= 890.53,Presence= 58.8235, Ratio sum= 1.2137	Position= n-9, Score= 890.53,Presence= 58.8235, Ratio sum= 1.2137	Position= n-9, Score= 890.53,Presence= 58.8235, Ratio sum= 1.2137	True	True	True	n-9	n-9	n-9	HBMP	0	0	-1
129	13.7425	1061.77	1061.78	1061.77	MS1	HBMP 18:1_18:1_18:1	HBMP 18:1(n-9)_18:1(n-9)_18:1(n-9)	Answer (n-9)	Correct	-	10nM_1	2139.81	False	Position= n-9, Score= 845.24,Presence= 35.2941, Ratio sum= 2.0141	Position= n-9, Score= 845.24,Presence= 35.2941, Ratio sum= 2.0141	Position= n-9, Score= 845.24,Presence= 35.2941, Ratio sum= 2.0141	True	True	True	n-9	n-9	n-9	HBMP	0	0	-1
227	13.772	1061.77	1061.78	1061.77	MS1	HBMP 18:1_18:1_18:1	HBMP 18:1(n-9)_18:1(n-9)_18:1(n-9)	Answer (n-9)	Correct	-	10uM_2	11914.6	False	Position= n-9, Score= 841.56,Presence= 52.9411, Ratio sum= 1.9974	Position= n-9, Score= 841.56,Presence= 52.9411, Ratio sum= 1.9974	Position= n-9, Score= 841.56,Presence= 52.9411, Ratio sum= 1.9974	True	True	True	n-9	n-9	n-9	HBMP	0	0	-1
306	13.8242	1061.77	1061.78	1061.77	MS1	HBMP 18:1_18:1_18:1	HBMP 18:1(n-9)_18:1(n-9)_18:1(n-9)	Answer (n-9)	Correct	-	10uM_5	10163.4	False	Position= n-9, Score= 821.67,Presence= 41.1764, Ratio sum= 1.4715	Position= n-9, Score= 821.67,Presence= 41.1764, Ratio sum= 1.4715	Position= n-9, Score= 821.67,Presence= 41.1764, Ratio sum= 1.4715	True	True	True	n-9	n-9	n-9	HBMP	0	0	-1
358	13.8194	1061.77	1061.78	1061.77	MS1	HBMP 18:1_18:1_18:1	HBMP 18:1(n-9)_18:1(n-9)_18:1(n-9)	Answer (n-9)	Correct	-	1uM_2	13113.6	False	Position= n-9, Score= 919.41,Presence= 70.5882, Ratio sum= 1.2797	Position= n-9, Score= 919.41,Presence= 70.5882, Ratio sum= 1.2797	Position= n-9, Score= 919.41,Presence= 70.5882, Ratio sum= 1.2797	True	True	True	n-9	n-9	n-9	HBMP	0	0	-1
436	13.8067	1061.77	1061.78	1061.77	MS1	HBMP 18:1_18:1_18:1	HBMP 18:1(n-9)_18:1(n-9)_18:1(n-9)	Answer (n-9)	Correct	-	1uM_5	13767.4	False	Position= n-9, Score= 896.74,Presence= 52.9411, Ratio sum= 0.9504	Position= n-9, Score= 896.74,Presence= 52.9411, Ratio sum= 0.9504	Position= n-9, Score= 896.74,Presence= 52.9411, Ratio sum= 0.9504	True	True	True	n-9	n-9	n-9	HBMP	0	0	-1
594	13.7899	1061.77	1061.78	1061.77	MS1	HBMP 18:1_18:1_18:1	HBMP 18:1(n-9)_18:1(n-9)_18:1(n-9)	Answer (n-9)	Correct	-	500nM_1	11197.3	False	Position= n-9, Score= 905.44,Presence= 64.7058, Ratio sum= 1.1255	Position= n-9, Score= 905.44,Presence= 64.7058, Ratio sum= 1.1255	Position= n-9, Score= 905.44,Presence= 64.7058, Ratio sum= 1.1255	True	True	True	n-9	n-9	n-9	HBMP	0	0	-1
620	13.7902	1061.77	1061.78	1061.77	MS1	HBMP 18:1_18:1_18:1	HBMP 18:1(n-9)_18:1(n-9)_18:1(n-9)	Answer (n-9)	Correct	-	500nM_2	12617.4	False	Position= n-9, Score= 916.53,Presence= 64.7058, Ratio sum= 1.0709	Position= n-9, Score= 916.53,Presence= 64.7058, Ratio sum= 1.0709	Position= n-9, Score= 916.53,Presence= 64.7058, Ratio sum= 1.0709	True	True	True	n-9	n-9	n-9	HBMP	0	0	-1
697	13.7513	1061.77	1061.78	1061.77	MS1	HBMP 18:1_18:1_18:1	HBMP 18:1(n-9)_18:1(n-9)_18:1(n-9)	Answer (n-9)	Correct	-	500nM_5	11500.8	False	Position= n-9, Score= 901.11,Presence= 58.8235, Ratio sum= 1.1177	Position= n-9, Score= 901.11,Presence= 58.8235, Ratio sum= 1.1177	Position= n-9, Score= 901.11,Presence= 58.8235, Ratio sum= 1.1177	True	True	True	n-9	n-9	n-9	HBMP	0	0	-1
718	13.7564	1061.77	1061.78	1061.77	MS1	HBMP 18:1_18:1_18:1	HBMP 18:1(n-9)_18:1(n-9)_18:1(n-9)	Answer (n-9)	Correct	-	50nM_1	5919.25	False	Position= n-9, Score= 877.94,Presence= 52.9411, Ratio sum= 1.3421	Position= n-9, Score= 877.94,Presence= 52.9411, Ratio sum= 1.3421	Position= n-9, Score= 877.94,Presence= 52.9411, Ratio sum= 1.3421	True	True	True	n-9	n-9	n-9	HBMP	0	0	-1
806	13.7037	1061.77	1061.78	1061.77	MS1	HBMP 18:1_18:1_18:1	HBMP 18:1(n-9)_18:1(n-9)_18:1(n-9)	Answer (n-9)	Correct	-	50nM_5	6193	False	Position= n-9, Score= 842.98,Presence= 41.1764, Ratio sum= 1.1242	Position= n-9, Score= 842.98,Presence= 41.1764, Ratio sum= 1.1242	Position= n-9, Score= 842.98,Presence= 41.1764, Ratio sum= 1.1242	True	True	True	n-9	n-9	n-9	HBMP	0	0	-1
860	13.8113	1061.77	1061.78	1061.77	MS1	HBMP 18:1_18:1_18:1	HBMP 18:1(n-9)_18:1(n-9)_18:1(n-9)	Answer (n-9)	Correct	-	5uM_2	12038.2	False	Position= n-9, Score= 901.08,Presence= 52.9411, Ratio sum= 1.0691	Position= n-9, Score= 901.08,Presence= 52.9411, Ratio sum= 1.0691	Position= n-9, Score= 901.08,Presence= 52.9411, Ratio sum= 1.0691	True	True	True	n-9	n-9	n-9	HBMP	0	0	-1
151	13.7957	1061.78	1061.78	1061.78	MS1	HBMP 18:1_18:1_18:1	HBMP 18:1(n-9)_18:1(n-9)_18:1(n-9)	Answer (n-9)	Correct	-	10nM_3	1666.88	False	Position= n-9, Score= 852.32,Presence= 35.2941, Ratio sum= 1.7718	Position= n-9, Score= 852.32,Presence= 35.2941, Ratio sum= 1.7718	Position= n-9, Score= 852.32,Presence= 35.2941, Ratio sum= 1.7718	True	True	True	n-9	n-9	n-9	HBMP	0	0	-1
280	13.8488	1061.78	1061.78	1061.78	MS1	HBMP 18:1_18:1_18:1	HBMP 18:1(n-9)_18:1(n-9)_18:1(n-9)	Answer (n-9)	Correct	-	10uM_4	10773.4	False	Position= n-9, Score= 835.45,Presence= 35.2941, Ratio sum= 1.213	Position= n-9, Score= 835.45,Presence= 35.2941, Ratio sum= 1.213	Position= n-9, Score= 835.45,Presence= 35.2941, Ratio sum= 1.213	True	True	True	n-9	n-9	n-9	HBMP	0	0	-1
410	13.7699	1061.78	1061.78	1061.78	MS1	HBMP 18:1_18:1_18:1	HBMP 18:1(n-9)_18:1(n-9)_18:1(n-9)	Answer (n-9)	Correct	-	1uM_4	13764.2	False	Position= n-9, Score= 894.91,Presence= 47.0588, Ratio sum= 0.9709	Position= n-9, Score= 894.91,Presence= 47.0588, Ratio sum= 0.9709	Position= n-9, Score= 894.91,Presence= 47.0588, Ratio sum= 0.9709	True	True	True	n-9	n-9	n-9	HBMP	0	0	-1
644	13.7741	1061.78	1061.78	1061.78	MS1	HBMP 18:1_18:1_18:1	HBMP 18:1(n-9)_18:1(n-9)_18:1(n-9)	Answer (n-9)	Correct	-	500nM_3	11553.9	False	Position= n-9, Score= 896.99,Presence= 58.8235, Ratio sum= 1.2505	Position= n-9, Score= 896.99,Presence= 58.8235, Ratio sum= 1.2505	Position= n-9, Score= 896.99,Presence= 58.8235, Ratio sum= 1.2505	True	True	True	n-9	n-9	n-9	HBMP	0	0	-1
671	13.7642	1061.78	1061.78	1061.78	MS1	HBMP 18:1_18:1_18:1	HBMP 18:1(n-9)_18:1(n-9)_18:1(n-9)	Answer (n-9)	Correct	-	500nM_4	10955.5	False	Position= n-9, Score= 892.29,Presence= 52.9411, Ratio sum= 1.136	Position= n-9, Score= 892.29,Presence= 52.9411, Ratio sum= 1.136	Position= n-9, Score= 892.29,Presence= 52.9411, Ratio sum= 1.136	True	True	True	n-9	n-9	n-9	HBMP	0	0	-1
785	13.7473	1061.78	1061.78	1061.78	MS1	HBMP 18:1_18:1_18:1	HBMP 18:1(n-9)_18:1(n-9)_18:1(n-9)	Answer (n-9)	Correct	-	50nM_4	6409.69	False	Position= n-9, Score= 879.51,Presence= 58.8235, Ratio sum= 1.2364	Position= n-9, Score= 879.51,Presence= 58.8235, Ratio sum= 1.2364	Position= n-9, Score= 879.51,Presence= 58.8235, Ratio sum= 1.2364	True	True	True	n-9	n-9	n-9	HBMP	0	0	-1
834	13.8403	1061.78	1061.78	1061.78	MS1	HBMP 18:1_18:1_18:1	HBMP 18:1(n-9)_18:1(n-9)_18:1(n-9)	Answer (n-9)	Correct	-	5uM_1	11130.2	False	Position= n-9, Score= 840.31,Presence= 47.0588, Ratio sum= 1.5468	Position= n-9, Score= 840.31,Presence= 47.0588, Ratio sum= 1.5468	Position= n-9, Score= 840.31,Presence= 47.0588, Ratio sum= 1.5468	True	True	True	n-9	n-9	n-9	HBMP	0	0	-1
938	13.783	1061.78	1061.78	1061.78	MS1	HBMP 18:1_18:1_18:1	HBMP 18:1(n-9)_18:1(n-9)_18:1(n-9)	Answer (n-9)	Correct	-	5uM_5	13568.2	False	Position= n-9, Score= 867.46,Presence= 47.0588, Ratio sum= 1.5243	Position= n-9, Score= 867.46,Presence= 47.0588, Ratio sum= 1.5243	Position= n-9, Score= 867.46,Presence= 47.0588, Ratio sum= 1.5243	True	True	True	n-9	n-9	n-9	HBMP	0	0	-1
22	13.781	1061.78	1061.78	1061.78	MS1	HBMP 18:1_18:1_18:1	HBMP 18:1(n-9)_18:1(n-9)_18:1(n-9)	Answer (n-9)	Correct	-	100nM_1	7334.75	False	Position= n-9, Score= 864.68,Presence= 52.9411, Ratio sum= 1.3641	Position= n-9, Score= 864.68,Presence= 52.9411, Ratio sum= 1.3641	Position= n-9, Score= 864.68,Presence= 52.9411, Ratio sum= 1.3641	True	True	True	n-9	n-9	n-9	HBMP	0	0	-1
140	13.7249	1061.78	1061.78	1061.78	MS1	HBMP 18:1_18:1_18:1	HBMP 18:1(n-9)_18:1(n-9)_18:1(n-9)	Answer (n-9)	Correct	-	10nM_2	1568.12	False	Position= n-9, Score= 865.83,Presence= 47.0588, Ratio sum= 2.1609	Position= n-9, Score= 865.83,Presence= 47.0588, Ratio sum= 2.1609	Position= n-9, Score= 865.83,Presence= 47.0588, Ratio sum= 2.1609	True	True	True	n-9	n-9	n-9	HBMP	0	0	-1
253	13.7883	1061.78	1061.78	1061.78	MS1	HBMP 18:1_18:1_18:1	HBMP 18:1(n-9)_18:1(n-9)_18:1(n-9)	Answer (n-9)	Correct	-	10uM_3	10733.8	False	Position= n-9, Score= 729.09,Presence= 29.4117, Ratio sum= 1.3178	Position= n-9, Score= 729.09,Presence= 29.4117, Ratio sum= 1.3178	Position= n-9, Score= 729.09,Presence= 29.4117, Ratio sum= 1.3178	True	True	True	n-9	n-9	n-9	HBMP	0	0	-1
332	13.8335	1061.78	1061.78	1061.78	MS1	HBMP 18:1_18:1_18:1	HBMP 18:1(n-9)_18:1(n-9)_18:1(n-9)	Answer (n-9)	Correct	-	1uM_1	13106.3	False	Position= n-9, Score= 892.58,Presence= 52.9411, Ratio sum= 1.2232	Position= n-9, Score= 892.58,Presence= 52.9411, Ratio sum= 1.2232	Position= n-9, Score= 892.58,Presence= 52.9411, Ratio sum= 1.2232	True	True	True	n-9	n-9	n-9	HBMP	0	0	-1
384	13.8189	1061.78	1061.78	1061.78	MS1	HBMP 18:1_18:1_18:1	HBMP 18:1(n-9)_18:1(n-9)_18:1(n-9)	Answer (n-9)	Correct	-	1uM_3	14339.1	False	Position= n-9, Score= 907.06,Presence= 58.8235, Ratio sum= 1.2427	Position= n-9, Score= 907.06,Presence= 58.8235, Ratio sum= 1.2427	Position= n-9, Score= 907.06,Presence= 58.8235, Ratio sum= 1.2427	True	True	True	n-9	n-9	n-9	HBMP	0	0	-1
763	13.7218	1061.78	1061.78	1061.78	MS1	HBMP 18:1_18:1_18:1	HBMP 18:1(n-9)_18:1(n-9)_18:1(n-9)	Answer (n-9)	Correct	-	50nM_3	5526.81	False	Position= n-9, Score= 870.31,Presence= 52.9411, Ratio sum= 1.2654	Position= n-9, Score= 870.31,Presence= 52.9411, Ratio sum= 1.2654	Position= n-9, Score= 870.31,Presence= 52.9411, Ratio sum= 1.2654	True	True	True	n-9	n-9	n-9	HBMP	0	0	-1
886	13.7695	1061.78	1061.78	1061.78	MS1	HBMP 18:1_18:1_18:1	HBMP 18:1(n-9)_18:1(n-9)_18:1(n-9)	Answer (n-9)	Correct	-	5uM_3	13330.8	False	Position= n-9, Score= 873.54,Presence= 52.9411, Ratio sum= 1.3547	Position= n-9, Score= 873.54,Presence= 52.9411, Ratio sum= 1.3547	Position= n-9, Score= 873.54,Presence= 52.9411, Ratio sum= 1.3547	True	True	True	n-9	n-9	n-9	HBMP	0	0	-1
912	13.8159	1061.78	1061.78	1061.78	MS1	HBMP 18:1_18:1_18:1	HBMP 18:1(n-9)_18:1(n-9)_18:1(n-9)	Answer (n-9)	Correct	-	5uM_4	11895.3	False	Position= n-9, Score= 849.49,Presence= 41.1764, Ratio sum= 1.852	Position= n-9, Score= 849.49,Presence= 41.1764, Ratio sum= 1.852	Position= n-9, Score= 849.49,Presence= 41.1764, Ratio sum= 1.852	True	True	True	n-9	n-9	n-9	HBMP	0	0	-1
500	6.7431	522.352	522.355	522.352	MS1	LPC 18:1	LPC 18:1(n-9)	Answer (n-9)	Correct	-	30uM_3	250566	False	Position= n-9, Score= 905.12,Presence= 64.7058, Ratio sum= 0.6825			True			n-9			LPC	100	0	-1
473	6.78585	522.352	522.355	522.352	MS1	LPC 18:1	LPC 18:1(n-9)	Answer (n-9)	Correct	-	30uM_2	214042	False	Position= n-9, Score= 892.52,Presence= 58.8235, Ratio sum= 0.7433			True			n-9			LPC	100	0	-1
447	6.7412	522.352	522.355	522.352	MS1	LPC 18:1	LPC 18:1(n-9)	Answer (n-9)	Correct	-	30uM_1	258488	False	Position= n-9, Score= 916.84,Presence= 64.7058, Ratio sum= 0.7442			True			n-9			LPC	100	0	-1
31	6.77157	522.354	522.355	522.354	MS1	LPC 18:1	LPC 18:1(n-9)	Answer (n-9)	Correct	-	100nM_2	7940.69	False	Position= n-9, Score= 730.73,Presence= 23.5294, Ratio sum= 0.5072			True			n-9			LPC	100	0	-1
421	6.77287	522.354	522.355	522.354	MS1	LPC 18:1	LPC 18:1(n-9)	Answer (n-9)	Correct	-	1uM_5	41783.1	False	Position= n-9, Score= 897.07,Presence= 52.9411, Ratio sum= 0.3732			True			n-9			LPC	100	0	-1
343	6.78155	522.354	522.355	522.354	MS1	LPC 18:1	LPC 18:1(n-9)	Answer (n-9)	Correct	-	1uM_2	38202.9	False	Position= n-9, Score= 856.95,Presence= 41.1764, Ratio sum= 0.3527			True			n-9			LPC	100	0	-1
605	6.77552	522.354	522.355	522.354	MS1	LPC 18:1	LPC 18:1(n-9)	Answer (n-9)	Correct	-	500nM_2	23836.2	False	Position= n-9, Score= 845.56,Presence= 41.1764, Ratio sum= 0.3103			True			n-9			LPC	100	0	-1
682	6.77575	522.354	522.355	522.354	MS1	LPC 18:1	LPC 18:1(n-9)	Answer (n-9)	Correct	-	500nM_5	19320.2	False	Position= n-9, Score= 821.02,Presence= 41.1764, Ratio sum= 0.3182			True			n-9			LPC	100	0	-1
655	6.7714	522.354	522.355	522.354	MS1	LPC 18:1	LPC 18:1(n-9)	Answer (n-9)	Correct	-	500nM_4	24521.7	False	Position= n-9, Score= 788.93,Presence= 35.2941, Ratio sum= 0.2501			True			n-9			LPC	100	0	-1
395	6.74023	522.355	522.355	522.355	MS1	LPC 18:1	LPC 18:1(n-9)	Answer (n-9)	Correct	-	1uM_4	41671.8	False	Position= n-9, Score= 891.69,Presence= 58.8235, Ratio sum= 0.374			True			n-9			LPC	100	0	-1
629	6.77953	522.355	522.355	522.355	MS1	LPC 18:1	LPC 18:1(n-9)	Answer (n-9)	Correct	-	500nM_3	32987.1	False	Position= n-9, Score= 876.66,Presence= 52.9411, Ratio sum= 0.3336			True			n-9			LPC	100	0	-1
370	6.80178	522.355	522.355	522.355	MS1	LPC 18:1	LPC 18:1(n-9)	Answer (n-9)	Correct	-	1uM_3	32197.9	False	Position= n-9, Score= 795.98,Presence= 35.2941, Ratio sum= 0.2708			True			n-9			LPC	100	0	-1
78	6.75615	522.355	522.355	522.355	MS1	LPC 18:1	LPC 18:1(n-9)	Answer (n-9)	Correct	-	100nM_4	7083.31	False	Position= n-9, Score= 656.57,Presence= 23.5294, Ratio sum= 0.3973			True			n-9			LPC	100	0	-1
317	6.77525	522.355	522.355	522.355	MS1	LPC 18:1	LPC 18:1(n-9)	Answer (n-9)	Correct	-	1uM_1	44120.2	False	Position= n-9, Score= 848.03,Presence= 58.8235, Ratio sum= 0.3933			True			n-9			LPC	100	0	-1
845	6.7413	522.355	522.355	522.355	MS1	LPC 18:1	LPC 18:1(n-9)	Answer (n-9)	Correct	-	5uM_2	158041	False	Position= n-9, Score= 906.6,Presence= 64.7058, Ratio sum= 0.7094			True			n-9			LPC	100	0	-1
923	6.74565	522.355	522.355	522.355	MS1	LPC 18:1	LPC 18:1(n-9)	Answer (n-9)	Correct	-	5uM_5	151026	False	Position= n-9, Score= 878.56,Presence= 47.0588, Ratio sum= 0.3415			True			n-9			LPC	100	0	-1
212	6.72537	522.355	522.355	522.355	MS1	LPC 18:1	LPC 18:1(n-9)	Answer (n-9)	Correct	-	10uM_2	222996	False	Position= n-9, Score= 823.37,Presence= 47.0588, Ratio sum= 0.3497			True			n-9			LPC	100	0	-1
291	6.7351	522.355	522.355	522.355	MS1	LPC 18:1	LPC 18:1(n-9)	Answer (n-9)	Correct	-	10uM_5	233079	False	Position= n-9, Score= 913.4,Presence= 64.7058, Ratio sum= 0.6957			True			n-9			LPC	100	0	-1
579	6.76597	522.355	522.355	522.355	MS1	LPC 18:1	LPC 18:1(n-9)	Answer (n-9)	Correct	-	500nM_1	28987.6	False	Position= n-9, Score= 782.86,Presence= 23.5294, Ratio sum= 0.2376			True			n-9			LPC	100	0	-1
871	6.77505	522.355	522.355	522.355	MS1	LPC 18:1	LPC 18:1(n-9)	Answer (n-9)	Correct	-	5uM_3	130199	False	Position= n-9, Score= 878.81,Presence= 52.9411, Ratio sum= 0.5772			True			n-9			LPC	100	0	-1
819	6.78272	522.356	522.355	522.356	MS1	LPC 18:1	LPC 18:1(n-9)	Answer (n-9)	Correct	-	5uM_1	130890	False	Position= n-9, Score= 905.42,Presence= 64.7058, Ratio sum= 0.5505			True			n-9			LPC	100	0	-1
897	6.76663	522.356	522.355	522.356	MS1	LPC 18:1	LPC 18:1(n-9)	Answer (n-9)	Correct	-	5uM_4	137341	False	Position= n-9, Score= 867.73,Presence= 52.9411, Ratio sum= 0.6526			True			n-9			LPC	100	0	-1
554	6.71558	522.356	522.355	522.356	MS1	LPC 18:1	LPC 18:1(n-9)	Answer (n-9)	Correct	-	30uM_5	317176	False	Position= n-9, Score= 916.37,Presence= 64.7058, Ratio sum= 0.7826			True			n-9			LPC	100	0	-1
239	6.80002	522.356	522.355	522.356	MS1	LPC 18:1	LPC 18:1(n-9)	Answer (n-9)	Correct	-	10uM_3	197240	False	Position= n-9, Score= 789.38,Presence= 35.2941, Ratio sum= 0.2235			True			n-9			LPC	100	0	-1
264	6.77237	522.356	522.355	522.356	MS1	LPC 18:1	LPC 18:1(n-9)	Answer (n-9)	Correct	-	10uM_4	188592	False	Position= n-9, Score= 922.93,Presence= 70.5882, Ratio sum= 0.7477			True			n-9			LPC	100	0	-1
527	6.71007	522.356	522.355	522.356	MS1	LPC 18:1	LPC 18:1(n-9)	Answer (n-9)	Correct	-	30uM_4	309660	False	Position= n-9, Score= 888.12,Presence= 52.9411, Ratio sum= 0.7035			True			n-9			LPC	100	0	-1
186	6.77362	522.356	522.355	522.356	MS1	LPC 18:1	LPC 18:1(n-9)	Answer (n-9)	Correct	-	10uM_1	200937	False	Position= n-9, Score= 894.75,Presence= 58.8235, Ratio sum= 0.7318			True			n-9			LPC	100	0	-1
924	6.8334	480.307	480.308	480.307	MS1	LPE 18:1	LPE 18:1(n-9)	Answer (n-9)	Correct	-	5uM_5	44652.8	False	Position= n-9, Score= 886.86,Presence= 52.9411, Ratio sum= 0.4261			True			n-9			LPE	100	0	-1
422	6.86048	480.307	480.308	480.307	MS1	LPE 18:1	LPE 18:1(n-9)	Answer (n-9)	Correct	-	1uM_5	7305.12	False	Position= n-9, Score= 800.09,Presence= 35.2941, Ratio sum= 0.4049			True			n-9			LPE	100	0	-1
344	6.86918	480.307	480.308	480.307	MS1	LPE 18:1	LPE 18:1(n-9)	Answer (n-9)	Correct	-	1uM_2	7475.12	False	Position= n-9, Score= 853.19,Presence= 41.1764, Ratio sum= 0.4764			True			n-9			LPE	100	0	-1
292	6.82302	480.307	480.308	480.307	MS1	LPE 18:1	LPE 18:1(n-9)	Answer (n-9)	Correct	-	10uM_5	95142.4	False	Position= n-9, Score= 920.47,Presence= 64.7058, Ratio sum= 0.5808			True			n-9			LPE	100	0	-1
683	6.82167	480.307	480.308	480.307	MS1	LPE 18:1	LPE 18:1(n-9)	Answer (n-9)	Correct	-	500nM_5	7070.88	False	Position= n-9, Score= 664.81,Presence= 17.647, Ratio sum= 0.3967			True			n-9			LPE	100	0	-1
846	6.82908	480.308	480.308	480.308	MS1	LPE 18:1	LPE 18:1(n-9)	Answer (n-9)	Correct	-	5uM_2	50850.2	False	Position= n-9, Score= 892.7,Presence= 58.8235, Ratio sum= 0.5568			True			n-9			LPE	100	0	-1
396	6.82787	480.308	480.308	480.308	MS1	LPE 18:1	LPE 18:1(n-9)	Answer (n-9)	Correct	-	1uM_4	12773.7	False	Position= n-9, Score= 691.82,Presence= 17.647, Ratio sum= 0.3948			True			n-9			LPE	100	0	-1
318	6.86288	480.308	480.308	480.308	MS1	LPE 18:1	LPE 18:1(n-9)	Answer (n-9)	Correct	-	1uM_1	8623.06	False	Position= n-9, Score= 780.17,Presence= 29.4117, Ratio sum= 0.4754			True			n-9			LPE	100	0	-1
898	6.85438	480.308	480.308	480.308	MS1	LPE 18:1	LPE 18:1(n-9)	Answer (n-9)	Correct	-	5uM_4	37343.9	False	Position= n-9, Score= 891.19,Presence= 52.9411, Ratio sum= 0.4796			True			n-9			LPE	100	0	-1
213	6.81308	480.308	480.308	480.308	MS1	LPE 18:1	LPE 18:1(n-9)	Answer (n-9)	Correct	-	10uM_2	81627	False	Position= n-9, Score= 916.44,Presence= 70.5882, Ratio sum= 1.0032			True			n-9			LPE	100	0	-1
474	6.87382	480.308	480.308	480.308	MS1	LPE 18:1	LPE 18:1(n-9)	Answer (n-9)	Correct	-	30uM_2	145260	False	Position= n-9, Score= 881.98,Presence= 58.8235, Ratio sum= 0.6057			True			n-9			LPE	100	0	-1
872	6.8629	480.308	480.308	480.308	MS1	LPE 18:1	LPE 18:1(n-9)	Answer (n-9)	Correct	-	5uM_3	34063.1	False	Position= n-9, Score= 878.34,Presence= 58.8235, Ratio sum= 0.496			True			n-9			LPE	100	0	-1
187	6.86157	480.308	480.308	480.308	MS1	LPE 18:1	LPE 18:1(n-9)	Answer (n-9)	Correct	-	10uM_1	77008.4	False	Position= n-9, Score= 888.95,Presence= 52.9411, Ratio sum= 1.0255			True			n-9			LPE	100	0	-1
265	6.86018	480.308	480.308	480.308	MS1	LPE 18:1	LPE 18:1(n-9)	Answer (n-9)	Correct	-	10uM_4	70766.9	False	Position= n-9, Score= 826.96,Presence= 52.9411, Ratio sum= 0.5457			True			n-9			LPE	100	0	-1
820	6.8705	480.308	480.308	480.308	MS1	LPE 18:1	LPE 18:1(n-9)	Answer (n-9)	Correct	-	5uM_1	34621.1	False	Position= n-9, Score= 892.78,Presence= 52.9411, Ratio sum= 0.5207			True			n-9			LPE	100	0	-1
369	6.80178	480.308	480.308	480.308	MS1	LPE 18:1	LPE 18:1(n-9)	Answer (n-9)	Correct	-	1uM_3	8440.75	False	Position= n-9, Score= 826.34,Presence= 41.1764, Ratio sum= 0.5034			True			n-9			LPE	100	0	-1
555	6.80348	480.308	480.308	480.308	MS1	LPE 18:1	LPE 18:1(n-9)	Answer (n-9)	Correct	-	30uM_5	165864	False	Position= n-9, Score= 909.46,Presence= 64.7058, Ratio sum= 0.9771			True			n-9			LPE	100	0	-1
238	6.80002	480.308	480.308	480.308	MS1	LPE 18:1	LPE 18:1(n-9)	Answer (n-9)	Correct	-	10uM_3	73402.2	False	Position= n-9, Score= 903.6,Presence= 58.8235, Ratio sum= 0.9293			True			n-9			LPE	100	0	-1
528	6.79792	480.308	480.308	480.308	MS1	LPE 18:1	LPE 18:1(n-9)	Answer (n-9)	Correct	-	30uM_4	166168	False	Position= n-9, Score= 909.04,Presence= 58.8235, Ratio sum= 1.0173			True			n-9			LPE	100	0	-1
580	6.86618	480.308	480.308	480.308	MS1	LPE 18:1	LPE 18:1(n-9)	Answer (n-9)	Correct	-	500nM_1	5894.94	False	Position= n-9, Score= 785.53,Presence= 35.2941, Ratio sum= 0.5116			True			n-9			LPE	100	0	-1
630	6.81713	480.309	480.308	480.309	MS1	LPE 18:1	LPE 18:1(n-9)	Answer (n-9)	Correct	-	500nM_3	7741.94	False	Position= n-9, Score= 661.71,Presence= 17.647, Ratio sum= 0.3379			True			n-9			LPE	100	0	-1
656	6.82565	480.309	480.308	480.309	MS1	LPE 18:1	LPE 18:1(n-9)	Answer (n-9)	Correct	-	500nM_4	6681.31	False	Position= n-9, Score= 689.96,Presence= 17.647, Ratio sum= 0.6066			True			n-9			LPE	100	0	-1
448	6.82922	480.309	480.308	480.309	MS1	LPE 18:1	LPE 18:1(n-9)	Answer (n-9)	Correct	-	30uM_1	157545	False	Position= n-9, Score= 908.55,Presence= 58.8235, Ratio sum= 0.9887			True			n-9			LPE	100	0	-1
501	6.83128	480.309	480.308	480.309	MS1	LPE 18:1	LPE 18:1(n-9)	Answer (n-9)	Correct	-	30uM_3	150651	False	Position= n-9, Score= 864.26,Presence= 52.9411, Ratio sum= 0.5827			True			n-9			LPE	100	0	-1
919	6.39485	533.283	533.285	533.283	MS1	LPG 18:1	LPG 18:1(n-9)	Answer (n-9)	Correct	-	5uM_5	3855.25	False	Position= n-9, Score= 740.35,Presence= 29.4117, Ratio sum= 1.6728			True			n-9			LPG	0	0	-1
287	6.38398	533.284	533.285	533.284	MS1	LPG 18:1	LPG 18:1(n-9)	Answer (n-9)	Correct	-	10uM_5	7408.25	False	Position= n-9, Score= 708.25,Presence= 29.4117, Ratio sum= 1.7232			True			n-9			LPG	0	0	-1
208	6.37423	533.284	533.285	533.284	MS1	LPG 18:1	LPG 18:1(n-9)	Answer (n-9)	Correct	-	10uM_2	7876.12	False	Position= n-9, Score= 785.54,Presence= 41.1764, Ratio sum= 1.3691			True			n-9			LPG	0	0	-1
550	6.36392	533.284	533.285	533.284	MS1	LPG 18:1	LPG 18:1(n-9)	Answer (n-9)	Correct	-	30uM_5	9398.31	False	Position= n-9, Score= 637.83,Presence= 23.5294, Ratio sum= 1.6593			True			n-9			LPG	0	0	-1
469	6.34647	533.284	533.285	533.284	MS1	LPG 18:1	LPG 18:1(n-9)	Answer (n-9)	Correct	-	30uM_2	8498.75	False	Position= n-9, Score= 863.0,Presence= 58.8235, Ratio sum= 1.2436			True			n-9			LPG	0	0	-1
841	6.39043	533.284	533.285	533.284	MS1	LPG 18:1	LPG 18:1(n-9)	Answer (n-9)	Correct	-	5uM_2	5393.69	False	Position= n-9, Score= 736.77,Presence= 29.4117, Ratio sum= 1.6328			True			n-9			LPG	0	0	-1
893	6.41587	533.284	533.285	533.284	MS1	LPG 18:1	LPG 18:1(n-9)	Answer (n-9)	Correct	-	5uM_4	3891.94	False	Position= n-9, Score= 797.06,Presence= 41.1764, Ratio sum= 1.4657			True			n-9			LPG	0	0	-1
234	6.36128	533.284	533.285	533.284	MS1	LPG 18:1	LPG 18:1(n-9)	Answer (n-9)	Correct	-	10uM_3	8505.56	False	Position= n-9, Score= 828.71,Presence= 52.9411, Ratio sum= 1.124			True			n-9			LPG	0	0	-1
261	6.42142	533.285	533.285	533.285	MS1	LPG 18:1	LPG 18:1(n-9)	Answer (n-9)	Correct	-	10uM_4	5677.12	False	Position= n-9, Score= 801.48,Presence= 47.0588, Ratio sum= 0.9947			True			n-9			LPG	0	0	-1
443	6.38937	533.285	533.285	533.285	MS1	LPG 18:1	LPG 18:1(n-9)	Answer (n-9)	Correct	-	30uM_1	11050.7	False	Position= n-9, Score= 725.28,Presence= 35.2941, Ratio sum= 1.9874			True			n-9			LPG	0	0	-1
867	6.42417	533.285	533.285	533.285	MS1	LPG 18:1	LPG 18:1(n-9)	Answer (n-9)	Correct	-	5uM_3	4071.31	False	Position= n-9, Score= 785.89,Presence= 52.9411, Ratio sum= 1.3066			True			n-9			LPG	0	0	-1
285	6.29635	621.3	621.301	621.3	MS1	LPI 18:1	LPI 18:1(n-9)	Answer (n-9)	Correct	-	10uM_5	3588.81	False	Position= n-9, Score= 820.2,Presence= 47.0588, Ratio sum= 1.7698			True			n-9			LPI	0	0	-1
414	6.22623	621.3	621.301	621.3	MS1	LPI 18:1	LPI 18:1(n-9)	Answer (n-9)	Correct	-	1uM_5	1786.75	False	Position= n-9, Score= 757.07,Presence= 29.4117, Ratio sum= 1.1837			True			n-9			LPI	0	0	-1
839	6.30277	621.3	621.301	621.3	MS1	LPI 18:1	LPI 18:1(n-9)	Answer (n-9)	Correct	-	5uM_2	3518.06	False	Position= n-9, Score= 809.11,Presence= 41.1764, Ratio sum= 1.4652			True			n-9			LPI	0	0	-1
520	6.27048	621.3	621.301	621.3	MS1	LPI 18:1	LPI 18:1(n-9)	Answer (n-9)	Correct	-	30uM_4	3002.56	False	Position= n-9, Score= 717.51,Presence= 35.2941, Ratio sum= 1.6536			True			n-9			LPI	0	0	-1
206	6.28655	621.3	621.301	621.3	MS1	LPI 18:1	LPI 18:1(n-9)	Answer (n-9)	Correct	-	10uM_2	3629.81	False	Position= n-9, Score= 777.18,Presence= 41.1764, Ratio sum= 1.7733			True			n-9			LPI	0	0	-1
337	6.30582	621.3	621.301	621.3	MS1	LPI 18:1	LPI 18:1(n-9)	Answer (n-9)	Correct	-	1uM_2	1691.31	False	Position= n-9, Score= 711.35,Presence= 35.2941, Ratio sum= 1.9256			True			n-9			LPI	0	0	-1
232	6.27362	621.3	621.301	621.3	MS1	LPI 18:1	LPI 18:1(n-9)	Answer (n-9)	Correct	-	10uM_3	3982.12	False	Position= n-9, Score= 728.44,Presence= 35.2941, Ratio sum= 1.2977			True			n-9			LPI	0	0	-1
890	6.24062	621.3	621.301	621.3	MS1	LPI 18:1	LPI 18:1(n-9)	Answer (n-9)	Correct	-	5uM_4	4453.31	False	Position= n-9, Score= 783.37,Presence= 35.2941, Ratio sum= 1.3917			True			n-9			LPI	0	0	-1
546	6.1885	621.3	621.301	621.3	MS1	LPI 18:1	LPI 18:1(n-9)	Answer (n-9)	Correct	-	30uM_5	3991.19	False	Position= n-9, Score= 787.73,Presence= 35.2941, Ratio sum= 1.2346			True			n-9			LPI	0	0	-1
178	6.24718	621.301	621.301	621.301	MS1	LPI 18:1	LPI 18:1(n-9)	Answer (n-9)	Correct	-	10uM_1	5109.62	False	Position= n-9, Score= 732.19,Presence= 29.4117, Ratio sum= 1.5913			True			n-9			LPI	0	0	-1
257	6.24612	621.301	621.301	621.301	MS1	LPI 18:1	LPI 18:1(n-9)	Answer (n-9)	Correct	-	10uM_4	5132.44	False	Position= n-9, Score= 720.27,Presence= 29.4117, Ratio sum= 1.2312			True			n-9			LPI	0	0	-1
812	6.25663	621.301	621.301	621.301	MS1	LPI 18:1	LPI 18:1(n-9)	Answer (n-9)	Correct	-	5uM_1	4550.31	False	Position= n-9, Score= 801.28,Presence= 47.0588, Ratio sum= 1.6388			True			n-9			LPI	0	0	-1
335	6.30582	524.297	524.298	524.297	MS1	LPS 18:1	LPS 18:1(n-9)	Answer (n-9)	Correct	-	1uM_2	4801.06	False	Position= n-9, Score= 669.35,Presence= 17.647, Ratio sum= 0.583			True			n-9			LPS	100	0	-1
917	6.30723	524.297	524.298	524.297	MS1	LPS 18:1	LPS 18:1(n-9)	Answer (n-9)	Correct	-	5uM_5	20138.7	False	Position= n-9, Score= 729.11,Presence= 23.5294, Ratio sum= 0.2985			True			n-9			LPS	100	0	-1
283	6.29635	524.297	524.298	524.297	MS1	LPS 18:1	LPS 18:1(n-9)	Answer (n-9)	Correct	-	10uM_5	43321.8	False	Position= n-9, Score= 805.37,Presence= 41.1764, Ratio sum= 0.3253			True			n-9			LPS	100	0	-1
837	6.30277	524.297	524.298	524.297	MS1	LPS 18:1	LPS 18:1(n-9)	Answer (n-9)	Correct	-	5uM_2	24955.7	False	Position= n-9, Score= 732.99,Presence= 23.5294, Ratio sum= 0.3164			True			n-9			LPS	100	0	-1
204	6.28655	524.297	524.298	524.297	MS1	LPS 18:1	LPS 18:1(n-9)	Answer (n-9)	Correct	-	10uM_2	54783	False	Position= n-9, Score= 782.13,Presence= 35.2941, Ratio sum= 0.403			True			n-9			LPS	100	0	-1
547	6.27613	524.297	524.298	524.297	MS1	LPS 18:1	LPS 18:1(n-9)	Answer (n-9)	Correct	-	30uM_5	111482	False	Position= n-9, Score= 764.16,Presence= 29.4117, Ratio sum= 0.4276			True			n-9			LPS	100	0	-1
258	6.33377	524.298	524.298	524.298	MS1	LPS 18:1	LPS 18:1(n-9)	Answer (n-9)	Correct	-	10uM_4	47679.2	False	Position= n-9, Score= 787.09,Presence= 35.2941, Ratio sum= 0.3622			True			n-9			LPS	100	0	-1
465	6.25865	524.298	524.298	524.298	MS1	LPS 18:1	LPS 18:1(n-9)	Answer (n-9)	Correct	-	30uM_2	113850	False	Position= n-9, Score= 783.27,Presence= 35.2941, Ratio sum= 0.4543			True			n-9			LPS	100	0	-1
892	6.32825	524.298	524.298	524.298	MS1	LPS 18:1	LPS 18:1(n-9)	Answer (n-9)	Correct	-	5uM_4	19859.2	False	Position= n-9, Score= 751.57,Presence= 29.4117, Ratio sum= 0.2633			True			n-9			LPS	100	0	-1
179	6.33482	524.298	524.298	524.298	MS1	LPS 18:1	LPS 18:1(n-9)	Answer (n-9)	Correct	-	10uM_1	44358.7	False	Position= n-9, Score= 695.66,Presence= 23.5294, Ratio sum= 0.2493			True			n-9			LPS	100	0	-1
813	6.34427	524.298	524.298	524.298	MS1	LPS 18:1	LPS 18:1(n-9)	Answer (n-9)	Correct	-	5uM_1	20248.1	False	Position= n-9, Score= 715.05,Presence= 23.5294, Ratio sum= 0.2752			True			n-9			LPS	100	0	-1
865	6.33653	524.298	524.298	524.298	MS1	LPS 18:1	LPS 18:1(n-9)	Answer (n-9)	Correct	-	5uM_3	20448.3	False	Position= n-9, Score= 776.23,Presence= 29.4117, Ratio sum= 0.3328			True			n-9			LPS	100	0	-1
230	6.27362	524.298	524.298	524.298	MS1	LPS 18:1	LPS 18:1(n-9)	Answer (n-9)	Correct	-	10uM_3	53522.7	False	Position= n-9, Score= 788.31,Presence= 35.2941, Ratio sum= 0.3676			True			n-9			LPS	100	0	-1
518	6.27048	524.298	524.298	524.298	MS1	LPS 18:1	LPS 18:1(n-9)	Answer (n-9)	Correct	-	30uM_4	118081	False	Position= n-9, Score= 781.08,Presence= 35.2941, Ratio sum= 0.3767			True			n-9			LPS	100	0	-1
493	6.3036	524.298	524.298	524.298	MS1	LPS 18:1	LPS 18:1(n-9)	Answer (n-9)	Correct	-	30uM_3	109321	False	Position= n-9, Score= 817.15,Presence= 41.1764, Ratio sum= 0.4295			True			n-9			LPS	100	0	-1
440	6.30157	524.298	524.298	524.298	MS1	LPS 18:1	LPS 18:1(n-9)	Answer (n-9)	Correct	-	30uM_1	115049	False	Position= n-9, Score= 809.26,Presence= 41.1764, Ratio sum= 0.4752			True			n-9			LPS	100	0	-1
657	9.5397	738.645	738.647	738.645	MS1	SM 18:1;O2/18:1(d9)	SM 18:1(Δ4);O2/18:1(n-9)(d9)	Answer (Δ4), (n-9)	Correct	Correct	500nM_4	13063.6	False	Position= n-14, Score= 794.63,Presence= 10.0, Ratio sum= 0.0523	Position= n-9, Score= 697.32,Presence= 30.0, Ratio sum= 0.361		True	True		Δ4	n-9		SM	100	0	-1
293	9.53592	738.645	738.647	738.645	MS1	SM 18:1;O2/18:1(d9)	SM 18:1(Δ4);O2/18:1(n-9)(d9)	Answer (Δ4), (n-9)	Correct	Correct	10uM_5	136209	False	Position= n-14, Score= 797.35,Presence= 10.0, Ratio sum= 0.0622	Position= n-9, Score= 796.94,Presence= 30.0, Ratio sum= 0.3005		True	True		Δ4	n-9		SM	100	0	-1
925	9.54263	738.646	738.647	738.645	MS1	SM 18:1;O2/18:1(d9)	SM 18:1(Δ4);O2/18:1(n-9)(d9)	Answer (Δ4), (n-9)	Correct	Correct	5uM_5	96812.3	False	Position= n-14, Score= 779.17,Presence= 15.0, Ratio sum= 0.0679	Position= n-9, Score= 788.28,Presence= 35.0, Ratio sum= 0.361		True	True		Δ4	n-9		SM	100	0	-1
607	9.55127	738.646	738.647	738.646	MS1	SM 18:1;O2/18:1(d9)	SM 18:1(Δ4);O2/18:1(n-9)(d9)	Answer (Δ4), (n-9)	Correct	Correct	500nM_2	9567.81	False	Position= n-14, Score= 583.08,Presence= 10.0, Ratio sum= 0.1128	Position= n-9, Score= 554.3,Presence= 20.0, Ratio sum= 0.296		True	True		Δ4	n-9		SM	100	0	-1
847	9.57565	738.646	738.647	738.646	MS1	SM 18:1;O2/18:1(d9)	SM 18:1(Δ4);O2/18:1(n-9)(d9)	Answer (Δ4), (n-9)	Correct	Correct	5uM_2	109304	False	Position= n-14, Score= 645.67,Presence= 10.0, Ratio sum= 0.0919	Position= n-9, Score= 788.07,Presence= 35.0, Ratio sum= 0.403		True	True		Δ4	n-9		SM	100	0	-1
214	9.61325	738.646	738.647	738.646	MS1	SM 18:1;O2/18:1(d9)	SM 18:1(Δ4);O2/18:1(n-9)(d9)	Answer (Δ4), (n-9)	Correct	Correct	10uM_2	138960	False	Position= n-14, Score= 635.89,Presence= 10.0, Ratio sum= 0.0626	Position= n-9, Score= 841.63,Presence= 50.0, Ratio sum= 0.4182		True	True		Δ4	n-9		SM	100	0	-1
266	9.60603	738.646	738.647	738.646	MS1	SM 18:1;O2/18:1(d9)	SM 18:1(Δ4);O2/18:1(n-9)(d9)	Answer (Δ4), (n-9)	Correct	Correct	10uM_4	136480	False	Position= n-14, Score= 764.69,Presence= 15.0, Ratio sum= 0.0625	Position= n-9, Score= 859.12,Presence= 45.0, Ratio sum= 0.398		True	True		Δ4	n-9		SM	100	100	-1
899	9.57612	738.646	738.647	738.646	MS1	SM 18:1;O2/18:1(d9)	SM 18:1(Δ4);O2/18:1(n-9)(d9)	Answer (Δ4), (n-9)	Correct	Correct	5uM_4	102360	False	Position= n-14, Score= 788.79,Presence= 15.0, Ratio sum= 0.083	Position= n-9, Score= 816.48,Presence= 45.0, Ratio sum= 0.3939		True	True		Δ4	n-9		SM	100	0	-1
188	9.59075	738.646	738.647	738.646	MS1	SM 18:1;O2/18:1(d9)	SM 18:1(Δ4);O2/18:1(n-9)(d9)	Answer (Δ4), (n-9)	Correct	Correct	10uM_1	147757	False	Position= n-14, Score= 792.09,Presence= 15.0, Ratio sum= 0.125	Position= n-9, Score= 846.76,Presence= 55.0, Ratio sum= 0.7369		True	True		Δ4	n-9		SM	100	100	-1
821	9.54608	738.647	738.647	738.647	MS1	SM 18:1;O2/18:1(d9)	SM 18:1(Δ4);O2/18:1(n-9)(d9)	Answer (Δ4), (n-9)	Correct	Correct	5uM_1	106469	False	Position= n-14, Score= 647.65,Presence= 10.0, Ratio sum= 0.0479	Position= n-9, Score= 833.21,Presence= 45.0, Ratio sum= 0.3016		True	True		Δ4	n-9		SM	100	0	-1
240	9.59188	738.647	738.647	738.647	MS1	SM 18:1;O2/18:1(d9)	SM 18:1(Δ4);O2/18:1(n-9)(d9)	Answer (Δ4), (n-9)	Correct	Correct	10uM_3	137018	False	Position= n-14, Score= 790.89,Presence= 15.0, Ratio sum= 0.0785	Position= n-9, Score= 886.44,Presence= 50.0, Ratio sum= 0.4464		True	True		Δ4	n-9		SM	100	0	-1
556	9.5329	738.647	738.647	738.647	MS1	SM 18:1;O2/18:1(d9)	SM 18:1(Δ4);O2/18:1(n-9)(d9)	Answer (Δ4), (n-9)	Correct	Correct	30uM_5	224446	False	Position= n-14, Score= 657.72,Presence= 10.0, Ratio sum= 0.0651	Position= n-9, Score= 841.94,Presence= 50.0, Ratio sum= 0.3578		True	True		Δ4	n-9		SM	100	0	-1
475	9.5737	738.647	738.647	738.647	MS1	SM 18:1;O2/18:1(d9)	SM 18:1(Δ4);O2/18:1(n-9)(d9)	Answer (Δ4), (n-9)	Correct	Correct	30uM_2	225654	False	Position= n-14, Score= 609.13,Presence= 10.0, Ratio sum= 0.0637	Position= n-9, Score= 802.23,Presence= 40.0, Ratio sum= 0.3509		True	True		Δ4	n-9		SM	100	100	-1
873	9.57175	738.647	738.647	738.647	MS1	SM 18:1;O2/18:1(d9)	SM 18:1(Δ4);O2/18:1(n-9)(d9)	Answer (Δ4), (n-9)	Correct	Correct	5uM_3	104700	False	Position= n-14, Score= 764.66,Presence= 15.0, Ratio sum= 0.0752	Position= n-9, Score= 822.13,Presence= 50.0, Ratio sum= 0.4107		True	True		Δ4	n-9		SM	100	100	-1
502	9.60265	738.647	738.647	738.647	MS1	SM 18:1;O2/18:1(d9)	SM 18:1(Δ4);O2/18:1(n-9)(d9)	Answer (Δ4), (n-9)	Correct	Correct	30uM_3	222203	False	Position= n-14, Score= 763.64,Presence= 15.0, Ratio sum= 0.0915	Position= n-9, Score= 852.44,Presence= 55.0, Ratio sum= 0.4516		True	True		Δ4	n-9		SM	100	100	-1
529	9.5692	738.648	738.647	738.648	MS1	SM 18:1;O2/18:1(d9)	SM 18:1(Δ4);O2/18:1(n-9)(d9)	Answer (Δ4), (n-9)	Correct	Correct	30uM_4	231360	False	Position= n-14, Score= 655.51,Presence= 10.0, Ratio sum= 0.1092	Position= n-9, Score= 890.09,Presence= 60.0, Ratio sum= 0.7219		True	True		Δ4	n-9		SM	100	100	-1
449	9.56708	738.648	738.647	738.648	MS1	SM 18:1;O2/18:1(d9)	SM 18:1(Δ4);O2/18:1(n-9)(d9)	Answer (Δ4), (n-9)	Correct	Correct	30uM_1	224073	False	Position= n-14, Score= 777.92,Presence= 15.0, Ratio sum= 0.0742	Position= n-9, Score= 833.6,Presence= 50.0, Ratio sum= 0.4558		True	True		Δ4	n-9		SM	100	0	-1
684	9.54805	738.645	738.647	738.645	MS1	SM 18:1;O2/18:1(d9)	SM 18:1;O2/18:1(n-9)(d9)	Answer (Δ4), (n-9)	Correct	-	500nM_5	11257.1	False		Position= n-9, Score= 697.73,Presence= 20.0, Ratio sum= 0.3232		False	True		n-	n-9		SM	100	0	-1
423	9.5436	738.645	738.647	738.645	MS1	SM 18:1;O2/18:1(d9)	SM 18:1;O2/18:1(n-9)(d9)	Answer (Δ4), (n-9)	Correct	-	1uM_5	22269.4	False		Position= n-9, Score= 752.81,Presence= 20.0, Ratio sum= 0.202		False	True		n-	n-9		SM	100	0	-1
345	9.55193	738.646	738.647	738.645	MS1	SM 18:1;O2/18:1(d9)	SM 18:1;O2/18:1(n-9)(d9)	Answer (Δ4), (n-9)	Correct	-	1uM_2	24532.9	False		Position= n-9, Score= 750.0,Presence= 30.0, Ratio sum= 0.2965		False	True		n-	n-9		SM	100	0	-1
397	9.54005	738.646	738.647	738.646	MS1	SM 18:1;O2/18:1(d9)	SM 18:1;O2/18:1(n-9)(d9)	Answer (Δ4), (n-9)	Correct	-	1uM_4	25262.3	False		Position= n-9, Score= 743.27,Presence= 35.0, Ratio sum= 0.2814		False	True		n-	n-9		SM	100	0	-1
581	9.56733	738.646	738.647	738.646	MS1	SM 18:1;O2/18:1(d9)	SM 18:1;O2/18:1(n-9)(d9)	Answer (Δ4), (n-9)	Correct	-	500nM_1	13849	False		Position= n-9, Score= 699.28,Presence= 25.0, Ratio sum= 0.2862		False	True		n-	n-9		SM	100	0	-1
371	9.57185	738.646	738.647	738.646	MS1	SM 18:1;O2/18:1(d9)	SM 18:1;O2/18:1(n-9)(d9)	Answer (Δ4), (n-9)	Correct	-	1uM_3	21920	False		Position= n-9, Score= 744.28,Presence= 35.0, Ratio sum= 0.2992		False	True		n-	n-9		SM	100	0	-1
631	9.57645	738.646	738.647	738.646	MS1	SM 18:1;O2/18:1(d9)	SM 18:1;O2/18:1(n-9)(d9)	Answer (Δ4), (n-9)	Correct	-	500nM_3	11525.1	False		Position= n-9, Score= 702.12,Presence= 15.0, Ratio sum= 0.3038		False	True		n-	n-9		SM	100	0	-1
319	9.57475	738.647	738.647	738.647	MS1	SM 18:1;O2/18:1(d9)	SM 18:1;O2/18:1(n-9)(d9)	Answer (Δ4), (n-9)	Correct	-	1uM_1	24199.6	False		Position= n-9, Score= 762.93,Presence= 35.0, Ratio sum= 0.2498		False	True		n-	n-9		SM	100	0	-1
289	6.5593	300.289	300.29	300.289	MS1	SPB 18:1;O2	SPB 18:1(Δ4);O2	Answer (Δ4)	-	Correct	10uM_5	27313.2	False	Position= n-14, Score= 355.42,Presence= 10.0, Ratio sum= 0.0252			True			Δ4			Sph	0	100	-1
184	6.59782	300.289	300.29	300.289	MS1	SPB 18:1;O2	SPB 18:1(Δ4);O2	Answer (Δ4)	-	Correct	10uM_1	21955.8	False	Position= n-14, Score= 479.49,Presence= 20.0, Ratio sum= 0.0562			True			Δ4			Sph	0	100	-1
262	6.59675	300.289	300.29	300.289	MS1	SPB 18:1;O2	SPB 18:1(Δ4);O2	Answer (Δ4)	-	Correct	10uM_4	19045.9	False	Position= n-14, Score= 414.57,Presence= 15.0, Ratio sum= 0.0835			True			Δ4			Sph	0	100	-1
471	6.60998	300.289	300.29	300.289	MS1	SPB 18:1;O2	SPB 18:1(Δ4);O2	Answer (Δ4)	-	Correct	30uM_2	39966.6	False	Position= n-14, Score= 333.94,Presence= 10.0, Ratio sum= 0.0522			True			Δ4			Sph	0	100	-1
553	6.6276	300.289	300.29	300.289	MS1	SPB 18:1;O2	SPB 18:1(Δ4);O2	Answer (Δ4)	-	Correct	30uM_5	42956.6	False	Position= n-14, Score= 398.77,Presence= 15.0, Ratio sum= 0.0743			True			Δ4			Sph	0	100	-1
817	6.6072	300.289	300.29	300.289	MS1	SPB 18:1;O2	SPB 18:1(Δ4);O2	Answer (Δ4)	-	Correct	5uM_1	9226.69	False	Position= n-14, Score= 360.73,Presence= 15.0, Ratio sum= 0.0759			True			Δ4			Sph	0	100	-1
393	6.58993	300.289	300.29	300.289	MS1	SPB 18:1;O2	SPB 18:1(Δ4);O2	Answer (Δ4)	-	Correct	1uM_4	3500.69	False	Position= n-14, Score= 359.35,Presence= 10.0, Ratio sum= 0.0712			True			Δ4			Sph	0	100	-1
445	6.5651	300.289	300.29	300.289	MS1	SPB 18:1;O2	SPB 18:1(Δ4);O2	Answer (Δ4)	-	Correct	30uM_1	46729.3	False	Position= n-14, Score= 411.57,Presence= 20.0, Ratio sum= 0.0665			True			Δ4			Sph	0	100	-1
525	6.62205	300.289	300.29	300.289	MS1	SPB 18:1;O2	SPB 18:1(Δ4);O2	Answer (Δ4)	-	Correct	30uM_4	41218.6	False	Position= n-14, Score= 395.43,Presence= 15.0, Ratio sum= 0.0902			True			Δ4			Sph	0	100	-1
498	6.56705	300.289	300.29	300.289	MS1	SPB 18:1;O2	SPB 18:1(Δ4);O2	Answer (Δ4)	-	Correct	30uM_3	48645.4	False	Position= n-14, Score= 481.59,Presence= 25.0, Ratio sum= 0.0958			True			Δ4			Sph	0	100	-1
117	15.4584	902.814	902.817	902.814	MS1	TG 18:1_18:1_18:1	TG 18:1(n-9)_18:1(n-9)_18:1(n-9)	Answer (n-9)	Correct	-	100nM_5	4116	False	Position= n-9, Score= 816.5,Presence= 23.5294, Ratio sum= 0.73	Position= n-9, Score= 816.5,Presence= 23.5294, Ratio sum= 0.73	Position= n-9, Score= 816.5,Presence= 23.5294, Ratio sum= 0.73	True	True	True	n-9	n-9	n-9	TG	0	100	-1
740	15.5323	902.815	902.817	902.815	MS1	TG 18:1_18:1_18:1	TG 18:1(n-9)_18:1(n-9)_18:1(n-9)	Answer (n-9)	Correct	-	50nM_2	2350.94	False	Position= n-9, Score= 852.38,Presence= 47.0588, Ratio sum= 2.0982	Position= n-9, Score= 852.38,Presence= 47.0588, Ratio sum= 2.0982	Position= n-9, Score= 852.38,Presence= 47.0588, Ratio sum= 2.0982	True	True	True	n-9	n-9	n-9	TG	0	100	-1
437	15.4479	902.815	902.817	902.815	MS1	TG 18:1_18:1_18:1	TG 18:1(n-9)_18:1(n-9)_18:1(n-9)	Answer (n-9)	Correct	-	1uM_5	33986.9	False	Position= n-9, Score= 906.3,Presence= 52.9411, Ratio sum= 1.2067	Position= n-9, Score= 906.3,Presence= 52.9411, Ratio sum= 1.2067	Position= n-9, Score= 906.3,Presence= 52.9411, Ratio sum= 1.2067	True	True	True	n-9	n-9	n-9	TG	0	100	-1
621	15.5188	902.815	902.817	902.815	MS1	TG 18:1_18:1_18:1	TG 18:1(n-9)_18:1(n-9)_18:1(n-9)	Answer (n-9)	Correct	-	500nM_2	18805.1	False	Position= n-9, Score= 886.58,Presence= 47.0588, Ratio sum= 1.026	Position= n-9, Score= 886.58,Presence= 47.0588, Ratio sum= 1.026	Position= n-9, Score= 886.58,Presence= 47.0588, Ratio sum= 1.026	True	True	True	n-9	n-9	n-9	TG	0	100	-1
719	15.4762	902.815	902.817	902.815	MS1	TG 18:1_18:1_18:1	TG 18:1(n-9)_18:1(n-9)_18:1(n-9)	Answer (n-9)	Correct	-	50nM_1	2484.5	False	Position= n-9, Score= 755.15,Presence= 17.647, Ratio sum= 1.2112	Position= n-9, Score= 755.15,Presence= 17.647, Ratio sum= 1.2112	Position= n-9, Score= 755.15,Presence= 17.647, Ratio sum= 1.2112	True	True	True	n-9	n-9	n-9	TG	0	100	-1
809	15.44	902.815	902.817	902.815	MS1	TG 18:1_18:1_18:1	TG 18:1(n-9)_18:1(n-9)_18:1(n-9)	Answer (n-9)	Correct	-	50nM_5	2245.12	False	Position= n-9, Score= 810.36,Presence= 23.5294, Ratio sum= 1.6798	Position= n-9, Score= 810.36,Presence= 23.5294, Ratio sum= 1.6798	Position= n-9, Score= 810.36,Presence= 23.5294, Ratio sum= 1.6798	True	True	True	n-9	n-9	n-9	TG	0	100	-1
47	15.5021	902.815	902.817	902.815	MS1	TG 18:1_18:1_18:1	TG 18:1(n-9)_18:1(n-9)_18:1(n-9)	Answer (n-9)	Correct	-	100nM_2	4254.19	False	Position= n-9, Score= 809.58,Presence= 23.5294, Ratio sum= 1.2917	Position= n-9, Score= 809.58,Presence= 23.5294, Ratio sum= 1.2917	Position= n-9, Score= 809.58,Presence= 23.5294, Ratio sum= 1.2917	True	True	True	n-9	n-9	n-9	TG	0	100	-1
698	15.5259	902.815	902.817	902.815	MS1	TG 18:1_18:1_18:1	TG 18:1(n-9)_18:1(n-9)_18:1(n-9)	Answer (n-9)	Correct	-	500nM_5	17281.7	False	Position= n-9, Score= 902.47,Presence= 52.9411, Ratio sum= 1.0941	Position= n-9, Score= 902.47,Presence= 52.9411, Ratio sum= 1.0941	Position= n-9, Score= 902.47,Presence= 52.9411, Ratio sum= 1.0941	True	True	True	n-9	n-9	n-9	TG	0	100	-1
23	15.5091	902.816	902.817	902.816	MS1	TG 18:1_18:1_18:1	TG 18:1(n-9)_18:1(n-9)_18:1(n-9)	Answer (n-9)	Correct	-	100nM_1	4559.44	False	Position= n-9, Score= 846.67,Presence= 35.2941, Ratio sum= 1.4322	Position= n-9, Score= 846.67,Presence= 35.2941, Ratio sum= 1.4322	Position= n-9, Score= 846.67,Presence= 35.2941, Ratio sum= 1.4322	True	True	True	n-9	n-9	n-9	TG	0	100	-1
672	15.4511	902.816	902.817	902.816	MS1	TG 18:1_18:1_18:1	TG 18:1(n-9)_18:1(n-9)_18:1(n-9)	Answer (n-9)	Correct	-	500nM_4	16885.1	False	Position= n-9, Score= 903.23,Presence= 52.9411, Ratio sum= 0.9544	Position= n-9, Score= 903.23,Presence= 52.9411, Ratio sum= 0.9544	Position= n-9, Score= 903.23,Presence= 52.9411, Ratio sum= 0.9544	True	True	True	n-9	n-9	n-9	TG	0	100	-1
359	15.494	902.816	902.817	902.816	MS1	TG 18:1_18:1_18:1	TG 18:1(n-9)_18:1(n-9)_18:1(n-9)	Answer (n-9)	Correct	-	1uM_2	35713.8	False	Position= n-9, Score= 905.65,Presence= 52.9411, Ratio sum= 1.1918	Position= n-9, Score= 905.65,Presence= 52.9411, Ratio sum= 1.1918	Position= n-9, Score= 905.65,Presence= 52.9411, Ratio sum= 1.1918	True	True	True	n-9	n-9	n-9	TG	0	100	-1
786	15.4629	902.816	902.817	902.816	MS1	TG 18:1_18:1_18:1	TG 18:1(n-9)_18:1(n-9)_18:1(n-9)	Answer (n-9)	Correct	-	50nM_4	2486.19	False	Position= n-9, Score= 803.36,Presence= 23.5294, Ratio sum= 1.5269	Position= n-9, Score= 803.36,Presence= 23.5294, Ratio sum= 1.5269	Position= n-9, Score= 803.36,Presence= 23.5294, Ratio sum= 1.5269	True	True	True	n-9	n-9	n-9	TG	0	100	-1
385	15.4935	902.816	902.817	902.816	MS1	TG 18:1_18:1_18:1	TG 18:1(n-9)_18:1(n-9)_18:1(n-9)	Answer (n-9)	Correct	-	1uM_3	33614.4	False	Position= n-9, Score= 913.0,Presence= 58.8235, Ratio sum= 1.1095	Position= n-9, Score= 913.0,Presence= 58.8235, Ratio sum= 1.1095	Position= n-9, Score= 913.0,Presence= 58.8235, Ratio sum= 1.1095	True	True	True	n-9	n-9	n-9	TG	0	100	-1
939	15.4755	902.816	902.817	902.816	MS1	TG 18:1_18:1_18:1	TG 18:1(n-9)_18:1(n-9)_18:1(n-9)	Answer (n-9)	Correct	-	5uM_5	144358	False	Position= n-9, Score= 921.42,Presence= 64.7058, Ratio sum= 1.509	Position= n-9, Score= 921.42,Presence= 64.7058, Ratio sum= 1.509	Position= n-9, Score= 921.42,Presence= 64.7058, Ratio sum= 1.509	True	True	True	n-9	n-9	n-9	TG	0	100	-1
94	15.4808	902.816	902.817	902.816	MS1	TG 18:1_18:1_18:1	TG 18:1(n-9)_18:1(n-9)_18:1(n-9)	Answer (n-9)	Correct	-	100nM_4	5255.31	False	Position= n-9, Score= 851.12,Presence= 41.1764, Ratio sum= 1.404	Position= n-9, Score= 851.12,Presence= 41.1764, Ratio sum= 1.404	Position= n-9, Score= 851.12,Presence= 41.1764, Ratio sum= 1.404	True	True	True	n-9	n-9	n-9	TG	0	100	-1
595	15.5184	902.816	902.817	902.816	MS1	TG 18:1_18:1_18:1	TG 18:1(n-9)_18:1(n-9)_18:1(n-9)	Answer (n-9)	Correct	-	500nM_1	17809.6	False	Position= n-9, Score= 915.56,Presence= 58.8235, Ratio sum= 1.1347	Position= n-9, Score= 915.56,Presence= 58.8235, Ratio sum= 1.1347	Position= n-9, Score= 915.56,Presence= 58.8235, Ratio sum= 1.1347	True	True	True	n-9	n-9	n-9	TG	0	100	-1
70	15.5332	902.816	902.817	902.816	MS1	TG 18:1_18:1_18:1	TG 18:1(n-9)_18:1(n-9)_18:1(n-9)	Answer (n-9)	Correct	-	100nM_3	4259.44	False	Position= n-9, Score= 869.89,Presence= 41.1764, Ratio sum= 1.6514	Position= n-9, Score= 869.89,Presence= 41.1764, Ratio sum= 1.6514	Position= n-9, Score= 869.89,Presence= 41.1764, Ratio sum= 1.6514	True	True	True	n-9	n-9	n-9	TG	0	100	-1
411	15.453	902.816	902.817	902.816	MS1	TG 18:1_18:1_18:1	TG 18:1(n-9)_18:1(n-9)_18:1(n-9)	Answer (n-9)	Correct	-	1uM_4	33570.8	False	Position= n-9, Score= 939.55,Presence= 70.5882, Ratio sum= 1.106	Position= n-9, Score= 939.55,Presence= 70.5882, Ratio sum= 1.106	Position= n-9, Score= 939.55,Presence= 70.5882, Ratio sum= 1.106	True	True	True	n-9	n-9	n-9	TG	0	100	-1
861	15.5372	902.816	902.817	902.816	MS1	TG 18:1_18:1_18:1	TG 18:1(n-9)_18:1(n-9)_18:1(n-9)	Answer (n-9)	Correct	-	5uM_2	147879	False	Position= n-9, Score= 940.08,Presence= 82.3529, Ratio sum= 1.7254	Position= n-9, Score= 940.08,Presence= 82.3529, Ratio sum= 1.7254	Position= n-9, Score= 940.08,Presence= 82.3529, Ratio sum= 1.7254	True	True	True	n-9	n-9	n-9	TG	0	100	-1
333	15.5497	902.816	902.817	902.816	MS1	TG 18:1_18:1_18:1	TG 18:1(n-9)_18:1(n-9)_18:1(n-9)	Answer (n-9)	Correct	-	1uM_1	31476.4	False	Position= n-9, Score= 926.37,Presence= 64.7058, Ratio sum= 1.4803	Position= n-9, Score= 926.37,Presence= 64.7058, Ratio sum= 1.4803	Position= n-9, Score= 926.37,Presence= 64.7058, Ratio sum= 1.4803	True	True	True	n-9	n-9	n-9	TG	0	100	-1
913	15.4871	902.817	902.817	902.817	MS1	TG 18:1_18:1_18:1	TG 18:1(n-9)_18:1(n-9)_18:1(n-9)	Answer (n-9)	Correct	-	5uM_4	147148	False	Position= n-9, Score= 932.79,Presence= 70.5882, Ratio sum= 1.9451	Position= n-9, Score= 932.79,Presence= 70.5882, Ratio sum= 1.9451	Position= n-9, Score= 932.79,Presence= 70.5882, Ratio sum= 1.9451	True	True	True	n-9	n-9	n-9	TG	0	100	-1
307	15.4923	902.817	902.817	902.817	MS1	TG 18:1_18:1_18:1	TG 18:1(n-9)_18:1(n-9)_18:1(n-9)	Answer (n-9)	Correct	-	10uM_5	245705	False	Position= n-9, Score= 934.48,Presence= 76.4705, Ratio sum= 2.3525	Position= n-9, Score= 934.48,Presence= 76.4705, Ratio sum= 2.3525	Position= n-9, Score= 934.48,Presence= 76.4705, Ratio sum= 2.3525	True	True	True	n-9	n-9	n-9	TG	0	100	-1
645	15.5154	902.817	902.817	902.817	MS1	TG 18:1_18:1_18:1	TG 18:1(n-9)_18:1(n-9)_18:1(n-9)	Answer (n-9)	Correct	-	500nM_3	17950.4	False	Position= n-9, Score= 910.72,Presence= 52.9411, Ratio sum= 1.1421	Position= n-9, Score= 910.72,Presence= 52.9411, Ratio sum= 1.1421	Position= n-9, Score= 910.72,Presence= 52.9411, Ratio sum= 1.1421	True	True	True	n-9	n-9	n-9	TG	0	100	-1
835	15.5491	902.817	902.817	902.817	MS1	TG 18:1_18:1_18:1	TG 18:1(n-9)_18:1(n-9)_18:1(n-9)	Answer (n-9)	Correct	-	5uM_1	143834	False	Position= n-9, Score= 931.55,Presence= 70.5882, Ratio sum= 1.9869	Position= n-9, Score= 931.55,Presence= 70.5882, Ratio sum= 1.9869	Position= n-9, Score= 931.55,Presence= 70.5882, Ratio sum= 1.9869	True	True	True	n-9	n-9	n-9	TG	0	100	-1
887	15.4704	902.817	902.817	902.817	MS1	TG 18:1_18:1_18:1	TG 18:1(n-9)_18:1(n-9)_18:1(n-9)	Answer (n-9)	Correct	-	5uM_3	144477	False	Position= n-9, Score= 905.83,Presence= 58.8235, Ratio sum= 1.9112	Position= n-9, Score= 905.83,Presence= 58.8235, Ratio sum= 1.9112	Position= n-9, Score= 905.83,Presence= 58.8235, Ratio sum= 1.9112	True	True	True	n-9	n-9	n-9	TG	0	100	-1
228	15.5282	902.817	902.817	902.817	MS1	TG 18:1_18:1_18:1	TG 18:1(n-9)_18:1(n-9)_18:1(n-9)	Answer (n-9)	Correct	-	10uM_2	232905	False	Position= n-9, Score= 914.53,Presence= 64.7058, Ratio sum= 2.0753	Position= n-9, Score= 914.53,Presence= 64.7058, Ratio sum= 2.0753	Position= n-9, Score= 914.53,Presence= 64.7058, Ratio sum= 2.0753	True	True	True	n-9	n-9	n-9	TG	0	100	-1
764	15.4874	902.817	902.817	902.817	MS1	TG 18:1_18:1_18:1	TG 18:1(n-9)_18:1(n-9)_18:1(n-9)	Answer (n-9)	Correct	-	50nM_3	2646.62	False	Position= n-9, Score= 811.29,Presence= 23.5294, Ratio sum= 1.416	Position= n-9, Score= 811.29,Presence= 23.5294, Ratio sum= 1.416	Position= n-9, Score= 811.29,Presence= 23.5294, Ratio sum= 1.416	True	True	True	n-9	n-9	n-9	TG	0	100	-1
570	15.4593	902.817	902.817	902.817	MS1	TG 18:1_18:1_18:1	TG 18:1(n-9)_18:1(n-9)_18:1(n-9)	Answer (n-9)	Correct	-	30uM_5	320175	False	Position= n-9, Score= 932.58,Presence= 70.5882, Ratio sum= 1.6101	Position= n-9, Score= 932.58,Presence= 70.5882, Ratio sum= 1.6101	Position= n-9, Score= 932.58,Presence= 70.5882, Ratio sum= 1.6101	True	True	True	n-9	n-9	n-9	TG	0	100	-1
202	15.48	902.818	902.817	902.818	MS1	TG 18:1_18:1_18:1	TG 18:1(n-9)_18:1(n-9)_18:1(n-9)	Answer (n-9)	Correct	-	10uM_1	222364	False	Position= n-9, Score= 917.11,Presence= 64.7058, Ratio sum= 2.4641	Position= n-9, Score= 917.11,Presence= 64.7058, Ratio sum= 2.4641	Position= n-9, Score= 917.11,Presence= 64.7058, Ratio sum= 2.4641	True	True	True	n-9	n-9	n-9	TG	0	100	-1
281	15.5163	902.818	902.817	902.818	MS1	TG 18:1_18:1_18:1	TG 18:1(n-9)_18:1(n-9)_18:1(n-9)	Answer (n-9)	Correct	-	10uM_4	216849	False	Position= n-9, Score= 922.05,Presence= 70.5882, Ratio sum= 1.6808	Position= n-9, Score= 922.05,Presence= 70.5882, Ratio sum= 1.6808	Position= n-9, Score= 922.05,Presence= 70.5882, Ratio sum= 1.6808	True	True	True	n-9	n-9	n-9	TG	0	100	-1
490	15.4829	902.818	902.817	902.818	MS1	TG 18:1_18:1_18:1	TG 18:1(n-9)_18:1(n-9)_18:1(n-9)	Answer (n-9)	Correct	-	30uM_2	315582	False	Position= n-9, Score= 914.53,Presence= 58.8235, Ratio sum= 2.0096	Position= n-9, Score= 914.53,Presence= 58.8235, Ratio sum= 2.0096	Position= n-9, Score= 914.53,Presence= 58.8235, Ratio sum= 2.0096	True	True	True	n-9	n-9	n-9	TG	0	100	-1
254	15.536	902.818	902.817	902.818	MS1	TG 18:1_18:1_18:1	TG 18:1(n-9)_18:1(n-9)_18:1(n-9)	Answer (n-9)	Correct	-	10uM_3	225960	False	Position= n-9, Score= 926.15,Presence= 70.5882, Ratio sum= 1.6621	Position= n-9, Score= 926.15,Presence= 70.5882, Ratio sum= 1.6621	Position= n-9, Score= 926.15,Presence= 70.5882, Ratio sum= 1.6621	True	True	True	n-9	n-9	n-9	TG	0	100	-1
463	15.5562	902.818	902.817	902.818	MS1	TG 18:1_18:1_18:1	TG 18:1(n-9)_18:1(n-9)_18:1(n-9)	Answer (n-9)	Correct	-	30uM_1	299068	False	Position= n-9, Score= 925.03,Presence= 76.4705, Ratio sum= 2.5383	Position= n-9, Score= 925.03,Presence= 76.4705, Ratio sum= 2.5383	Position= n-9, Score= 925.03,Presence= 76.4705, Ratio sum= 2.5383	True	True	True	n-9	n-9	n-9	TG	0	100	-1
544	15.4622	902.819	902.817	902.819	MS1	TG 18:1_18:1_18:1	TG 18:1(n-9)_18:1(n-9)_18:1(n-9)	Answer (n-9)	Correct	-	30uM_4	300231	False	Position= n-9, Score= 935.17,Presence= 82.3529, Ratio sum= 1.5971	Position= n-9, Score= 935.17,Presence= 82.3529, Ratio sum= 1.5971	Position= n-9, Score= 935.17,Presence= 82.3529, Ratio sum= 1.5971	True	True	True	n-9	n-9	n-9	TG	0	100	-1
516	15.4873	902.819	902.817	902.819	MS1	TG 18:1_18:1_18:1	TG 18:1(n-9)_18:1(n-9)_18:1(n-9)	Answer (n-9)	Correct	-	30uM_3	346842	False	Position= n-9, Score= 937.19,Presence= 70.5882, Ratio sum= 1.4354	Position= n-9, Score= 937.19,Presence= 70.5882, Ratio sum= 1.4354	Position= n-9, Score= 937.19,Presence= 70.5882, Ratio sum= 1.4354	True	True	True	n-9	n-9	n-9	TG	0	100	-1
438	15.4479	907.77	907.773	907.77	MS1	TG 18:1_18:1_18:1	TG 18:1(n-9)_18:1(n-9)_18:1(n-9)	Answer (n-9)	Correct	-	1uM_5	7214.94	False	Position= n-9, Score= 842.32,Presence= 41.1764, Ratio sum= 1.189	Position= n-9, Score= 842.32,Presence= 41.1764, Ratio sum= 1.189	Position= n-9, Score= 842.32,Presence= 41.1764, Ratio sum= 1.189	True	True	True	n-9	n-9	n-9	TG	0	100	-1
360	15.494	907.77	907.773	907.77	MS1	TG 18:1_18:1_18:1	TG 18:1(n-9)_18:1(n-9)_18:1(n-9)	Answer (n-9)	Correct	-	1uM_2	7590.94	False	Position= n-9, Score= 848.99,Presence= 35.2941, Ratio sum= 1.0302	Position= n-9, Score= 848.99,Presence= 35.2941, Ratio sum= 1.0302	Position= n-9, Score= 848.99,Presence= 35.2941, Ratio sum= 1.0302	True	True	True	n-9	n-9	n-9	TG	0	100	-1
622	15.5188	907.77	907.773	907.77	MS1	TG 18:1_18:1_18:1	TG 18:1(n-9)_18:1(n-9)_18:1(n-9)	Answer (n-9)	Correct	-	500nM_2	4489.12	False	Position= n-9, Score= 842.13,Presence= 41.1764, Ratio sum= 1.4227	Position= n-9, Score= 842.13,Presence= 41.1764, Ratio sum= 1.4227	Position= n-9, Score= 842.13,Presence= 41.1764, Ratio sum= 1.4227	True	True	True	n-9	n-9	n-9	TG	0	100	-1
48	15.5021	907.77	907.773	907.77	MS1	TG 18:1_18:1_18:1	TG 18:1(n-9)_18:1(n-9)_18:1(n-9)	Answer (n-9)	Correct	-	100nM_2	1180.75	False	Position= n-9, Score= 821.34,Presence= 35.2941, Ratio sum= 2.1699	Position= n-9, Score= 821.34,Presence= 35.2941, Ratio sum= 2.1699	Position= n-9, Score= 821.34,Presence= 35.2941, Ratio sum= 2.1699	True	True	True	n-9	n-9	n-9	TG	0	0	-1
699	15.5259	907.771	907.773	907.771	MS1	TG 18:1_18:1_18:1	TG 18:1(n-9)_18:1(n-9)_18:1(n-9)	Answer (n-9)	Correct	-	500nM_5	4127.75	False	Position= n-9, Score= 881.4,Presence= 47.0588, Ratio sum= 1.4166	Position= n-9, Score= 881.4,Presence= 47.0588, Ratio sum= 1.4166	Position= n-9, Score= 881.4,Presence= 47.0588, Ratio sum= 1.4166	True	True	True	n-9	n-9	n-9	TG	0	100	-1
940	15.4755	907.771	907.773	907.771	MS1	TG 18:1_18:1_18:1	TG 18:1(n-9)_18:1(n-9)_18:1(n-9)	Answer (n-9)	Correct	-	5uM_5	19900.4	False	Position= n-9, Score= 891.13,Presence= 52.9411, Ratio sum= 1.0638	Position= n-9, Score= 891.13,Presence= 52.9411, Ratio sum= 1.0638	Position= n-9, Score= 891.13,Presence= 52.9411, Ratio sum= 1.0638	True	True	True	n-9	n-9	n-9	TG	0	100	-1
95	15.4808	907.771	907.773	907.771	MS1	TG 18:1_18:1_18:1	TG 18:1(n-9)_18:1(n-9)_18:1(n-9)	Answer (n-9)	Correct	-	100nM_4	1173.38	False	Position= n-9, Score= 797.0,Presence= 23.5294, Ratio sum= 2.1913	Position= n-9, Score= 797.0,Presence= 23.5294, Ratio sum= 2.1913	Position= n-9, Score= 797.0,Presence= 23.5294, Ratio sum= 2.1913	True	True	True	n-9	n-9	n-9	TG	0	0	-1
308	15.4923	907.771	907.773	907.771	MS1	TG 18:1_18:1_18:1	TG 18:1(n-9)_18:1(n-9)_18:1(n-9)	Answer (n-9)	Correct	-	10uM_5	29379.9	False	Position= n-9, Score= 919.11,Presence= 64.7058, Ratio sum= 1.2222	Position= n-9, Score= 919.11,Presence= 64.7058, Ratio sum= 1.2222	Position= n-9, Score= 919.11,Presence= 64.7058, Ratio sum= 1.2222	True	True	True	n-9	n-9	n-9	TG	0	100	-1
571	15.4593	907.771	907.773	907.771	MS1	TG 18:1_18:1_18:1	TG 18:1(n-9)_18:1(n-9)_18:1(n-9)	Answer (n-9)	Correct	-	30uM_5	37648.9	False	Position= n-9, Score= 931.03,Presence= 76.4705, Ratio sum= 1.2111	Position= n-9, Score= 931.03,Presence= 76.4705, Ratio sum= 1.2111	Position= n-9, Score= 931.03,Presence= 76.4705, Ratio sum= 1.2111	True	True	True	n-9	n-9	n-9	TG	0	100	-1
673	15.4511	907.771	907.773	907.771	MS1	TG 18:1_18:1_18:1	TG 18:1(n-9)_18:1(n-9)_18:1(n-9)	Answer (n-9)	Correct	-	500nM_4	4066.38	False	Position= n-9, Score= 855.9,Presence= 47.0588, Ratio sum= 1.5834	Position= n-9, Score= 855.9,Presence= 47.0588, Ratio sum= 1.5834	Position= n-9, Score= 855.9,Presence= 47.0588, Ratio sum= 1.5834	True	True	True	n-9	n-9	n-9	TG	0	100	-1
862	15.5372	907.771	907.773	907.771	MS1	TG 18:1_18:1_18:1	TG 18:1(n-9)_18:1(n-9)_18:1(n-9)	Answer (n-9)	Correct	-	5uM_2	20337.6	False	Position= n-9, Score= 893.74,Presence= 52.9411, Ratio sum= 1.0633	Position= n-9, Score= 893.74,Presence= 52.9411, Ratio sum= 1.0633	Position= n-9, Score= 893.74,Presence= 52.9411, Ratio sum= 1.0633	True	True	True	n-9	n-9	n-9	TG	0	100	-1
491	15.4829	907.771	907.773	907.771	MS1	TG 18:1_18:1_18:1	TG 18:1(n-9)_18:1(n-9)_18:1(n-9)	Answer (n-9)	Correct	-	30uM_2	38793	False	Position= n-9, Score= 914.65,Presence= 70.5882, Ratio sum= 1.2979	Position= n-9, Score= 914.65,Presence= 70.5882, Ratio sum= 1.2979	Position= n-9, Score= 914.65,Presence= 70.5882, Ratio sum= 1.2979	True	True	True	n-9	n-9	n-9	TG	0	100	-1
229	15.5282	907.772	907.773	907.772	MS1	TG 18:1_18:1_18:1	TG 18:1(n-9)_18:1(n-9)_18:1(n-9)	Answer (n-9)	Correct	-	10uM_2	29889.7	False	Position= n-9, Score= 881.8,Presence= 58.8235, Ratio sum= 1.1683	Position= n-9, Score= 881.8,Presence= 58.8235, Ratio sum= 1.1683	Position= n-9, Score= 881.8,Presence= 58.8235, Ratio sum= 1.1683	True	True	True	n-9	n-9	n-9	TG	0	100	-1
545	15.4622	907.772	907.773	907.772	MS1	TG 18:1_18:1_18:1	TG 18:1(n-9)_18:1(n-9)_18:1(n-9)	Answer (n-9)	Correct	-	30uM_4	36519.6	False	Position= n-9, Score= 933.31,Presence= 76.4705, Ratio sum= 1.3428	Position= n-9, Score= 933.31,Presence= 76.4705, Ratio sum= 1.3428	Position= n-9, Score= 933.31,Presence= 76.4705, Ratio sum= 1.3428	True	True	True	n-9	n-9	n-9	TG	0	100	-1
386	15.4935	907.772	907.773	907.772	MS1	TG 18:1_18:1_18:1	TG 18:1(n-9)_18:1(n-9)_18:1(n-9)	Answer (n-9)	Correct	-	1uM_3	6986.75	False	Position= n-9, Score= 882.11,Presence= 47.0588, Ratio sum= 1.3509	Position= n-9, Score= 882.11,Presence= 47.0588, Ratio sum= 1.3509	Position= n-9, Score= 882.11,Presence= 47.0588, Ratio sum= 1.3509	True	True	True	n-9	n-9	n-9	TG	0	100	-1
914	15.4871	907.772	907.773	907.772	MS1	TG 18:1_18:1_18:1	TG 18:1(n-9)_18:1(n-9)_18:1(n-9)	Answer (n-9)	Correct	-	5uM_4	20482.4	False	Position= n-9, Score= 897.29,Presence= 64.7058, Ratio sum= 1.1567	Position= n-9, Score= 897.29,Presence= 64.7058, Ratio sum= 1.1567	Position= n-9, Score= 897.29,Presence= 64.7058, Ratio sum= 1.1567	True	True	True	n-9	n-9	n-9	TG	0	100	-1
24	15.5091	907.772	907.773	907.772	MS1	TG 18:1_18:1_18:1	TG 18:1(n-9)_18:1(n-9)_18:1(n-9)	Answer (n-9)	Correct	-	100nM_1	1149.81	False	Position= n-9, Score= 790.71,Presence= 23.5294, Ratio sum= 1.8456	Position= n-9, Score= 790.71,Presence= 23.5294, Ratio sum= 1.8456	Position= n-9, Score= 790.71,Presence= 23.5294, Ratio sum= 1.8456	True	True	True	n-9	n-9	n-9	TG	0	0	-1
464	15.5562	907.772	907.773	907.772	MS1	TG 18:1_18:1_18:1	TG 18:1(n-9)_18:1(n-9)_18:1(n-9)	Answer (n-9)	Correct	-	30uM_1	38265.4	False	Position= n-9, Score= 933.82,Presence= 76.4705, Ratio sum= 1.3371	Position= n-9, Score= 933.82,Presence= 76.4705, Ratio sum= 1.3371	Position= n-9, Score= 933.82,Presence= 76.4705, Ratio sum= 1.3371	True	True	True	n-9	n-9	n-9	TG	0	100	-1
596	15.5184	907.772	907.773	907.772	MS1	TG 18:1_18:1_18:1	TG 18:1(n-9)_18:1(n-9)_18:1(n-9)	Answer (n-9)	Correct	-	500nM_1	3912.38	False	Position= n-9, Score= 844.15,Presence= 41.1764, Ratio sum= 1.3132	Position= n-9, Score= 844.15,Presence= 41.1764, Ratio sum= 1.3132	Position= n-9, Score= 844.15,Presence= 41.1764, Ratio sum= 1.3132	True	True	True	n-9	n-9	n-9	TG	0	100	-1
836	15.5491	907.772	907.773	907.772	MS1	TG 18:1_18:1_18:1	TG 18:1(n-9)_18:1(n-9)_18:1(n-9)	Answer (n-9)	Correct	-	5uM_1	19136.9	False	Position= n-9, Score= 924.28,Presence= 76.4705, Ratio sum= 1.2515	Position= n-9, Score= 924.28,Presence= 76.4705, Ratio sum= 1.2515	Position= n-9, Score= 924.28,Presence= 76.4705, Ratio sum= 1.2515	True	True	True	n-9	n-9	n-9	TG	0	100	-1
282	15.5163	907.772	907.773	907.772	MS1	TG 18:1_18:1_18:1	TG 18:1(n-9)_18:1(n-9)_18:1(n-9)	Answer (n-9)	Correct	-	10uM_4	27254.8	False	Position= n-9, Score= 902.88,Presence= 64.7058, Ratio sum= 1.1998	Position= n-9, Score= 902.88,Presence= 64.7058, Ratio sum= 1.1998	Position= n-9, Score= 902.88,Presence= 64.7058, Ratio sum= 1.1998	True	True	True	n-9	n-9	n-9	TG	0	100	-1
412	15.5406	907.772	907.773	907.772	MS1	TG 18:1_18:1_18:1	TG 18:1(n-9)_18:1(n-9)_18:1(n-9)	Answer (n-9)	Correct	-	1uM_4	7385.94	False	Position= n-9, Score= 853.57,Presence= 52.9411, Ratio sum= 1.2732	Position= n-9, Score= 853.57,Presence= 52.9411, Ratio sum= 1.2732	Position= n-9, Score= 853.57,Presence= 52.9411, Ratio sum= 1.2732	True	True	True	n-9	n-9	n-9	TG	0	100	-1
255	15.536	907.772	907.773	907.772	MS1	TG 18:1_18:1_18:1	TG 18:1(n-9)_18:1(n-9)_18:1(n-9)	Answer (n-9)	Correct	-	10uM_3	28301.1	False	Position= n-9, Score= 879.77,Presence= 47.0588, Ratio sum= 1.1542	Position= n-9, Score= 879.77,Presence= 47.0588, Ratio sum= 1.1542	Position= n-9, Score= 879.77,Presence= 47.0588, Ratio sum= 1.1542	True	True	True	n-9	n-9	n-9	TG	0	100	-1
334	15.5497	907.772	907.773	907.772	MS1	TG 18:1_18:1_18:1	TG 18:1(n-9)_18:1(n-9)_18:1(n-9)	Answer (n-9)	Correct	-	1uM_1	6947.5	False	Position= n-9, Score= 896.73,Presence= 58.8235, Ratio sum= 1.3859	Position= n-9, Score= 896.73,Presence= 58.8235, Ratio sum= 1.3859	Position= n-9, Score= 896.73,Presence= 58.8235, Ratio sum= 1.3859	True	True	True	n-9	n-9	n-9	TG	0	100	-1
888	15.4704	907.772	907.773	907.772	MS1	TG 18:1_18:1_18:1	TG 18:1(n-9)_18:1(n-9)_18:1(n-9)	Answer (n-9)	Correct	-	5uM_3	19525.3	False	Position= n-9, Score= 906.48,Presence= 64.7058, Ratio sum= 1.1076	Position= n-9, Score= 906.48,Presence= 64.7058, Ratio sum= 1.1076	Position= n-9, Score= 906.48,Presence= 64.7058, Ratio sum= 1.1076	True	True	True	n-9	n-9	n-9	TG	0	100	-1
203	15.48	907.772	907.773	907.772	MS1	TG 18:1_18:1_18:1	TG 18:1(n-9)_18:1(n-9)_18:1(n-9)	Answer (n-9)	Correct	-	10uM_1	27534.9	False	Position= n-9, Score= 901.8,Presence= 64.7058, Ratio sum= 1.2812	Position= n-9, Score= 901.8,Presence= 64.7058, Ratio sum= 1.2812	Position= n-9, Score= 901.8,Presence= 64.7058, Ratio sum= 1.2812	True	True	True	n-9	n-9	n-9	TG	0	100	-1
646	15.5154	907.773	907.773	907.773	MS1	TG 18:1_18:1_18:1	TG 18:1(n-9)_18:1(n-9)_18:1(n-9)	Answer (n-9)	Correct	-	500nM_3	4389.88	False	Position= n-9, Score= 858.26,Presence= 47.0588, Ratio sum= 1.4846	Position= n-9, Score= 858.26,Presence= 47.0588, Ratio sum= 1.4846	Position= n-9, Score= 858.26,Presence= 47.0588, Ratio sum= 1.4846	True	True	True	n-9	n-9	n-9	TG	0	100	-1
517	15.4873	907.773	907.773	907.773	MS1	TG 18:1_18:1_18:1	TG 18:1(n-9)_18:1(n-9)_18:1(n-9)	Answer (n-9)	Correct	-	30uM_3	39917.8	False	Position= n-9, Score= 911.14,Presence= 70.5882, Ratio sum= 1.2984	Position= n-9, Score= 911.14,Presence= 70.5882, Ratio sum= 1.2984	Position= n-9, Score= 911.14,Presence= 70.5882, Ratio sum= 1.2984	True	True	True	n-9	n-9	n-9	TG	0	100	-1
								Wrong =	13	56

## Sheet: MixB
ID	RT	MS1 m/z	Ref m/z	Precise m/z	m/z type	Metabolite name	OAD result name	Comment	Correct or Wrong (acyl-chain)	Data from	Height	Manually changed	Moiety1 Result	Moiety2 Result	Moiety3 Result	Moiety1 resolved	Moiety2 resolved	Moiety3 resolved	C=C in Moiety1	C=C in Moiety2	C=C in Moiety3	Ontology	Heads	Moiety	Alignment ID
394	11.0653	746.601	746.606	746.601	MS1	EtherPC O-16:0/18:1	EtherPC O-16:0/18:1(n-9)	Answer (n-9)	Correct	30uM_4	314752	False	Position= n-9, Score= 952.24,Presence= 88.2352, Ratio sum= 1.0516			True			n-9			EtherPC	25	0	-1
415	10.9928	746.602	746.606	746.602	MS1	EtherPC O-16:0/18:1	EtherPC O-16:0/18:1(n-9)	Answer (n-9)	Correct	30uM_5	346381	False	Position= n-9, Score= 961.99,Presence= 94.1176, Ratio sum= 1.1134			True			n-9			EtherPC	25	0	-1
452	11.0114	746.605	746.606	746.605	MS1	EtherPC O-16:0/18:1	EtherPC O-16:0/18:1(n-9)	Answer (n-9)	Correct	500nM_2	16593.9	False	Position= n-9, Score= 821.78,Presence= 47.0588, Ratio sum= 0.578			True			n-9			EtherPC	25	0	-1
250	11.0065	746.605	746.606	746.605	MS1	EtherPC O-16:0/18:1	EtherPC O-16:0/18:1(n-9)	Answer (n-9)	Correct	1uM_2	34439.6	False	Position= n-9, Score= 878.83,Presence= 58.8235, Ratio sum= 0.5827			True			n-9			EtherPC	25	0	-1
8	11.0016	746.605	746.606	746.605	MS1	EtherPC O-16:0/18:1	EtherPC O-16:0/18:1(n-9)	Answer (n-9)	Correct	100nM_1	3580.06	False	Position= n-9, Score= 709.39,Presence= 35.2941, Ratio sum= 0.9577			True			n-9			EtherPC	25	0	-1
307	10.9928	746.605	746.606	746.605	MS1	EtherPC O-16:0/18:1	EtherPC O-16:0/18:1(n-9)	Answer (n-9)	Correct	1uM_5	34258.2	False	Position= n-9, Score= 883.1,Presence= 64.7058, Ratio sum= 0.7777			True			n-9			EtherPC	25	0	-1
434	11.0199	746.605	746.606	746.605	MS1	EtherPC O-16:0/18:1	EtherPC O-16:0/18:1(n-9)	Answer (n-9)	Correct	500nM_1	16882.1	False	Position= n-9, Score= 758.33,Presence= 47.0588, Ratio sum= 0.5702			True			n-9			EtherPC	25	0	-1
287	11.048	746.606	746.606	746.606	MS1	EtherPC O-16:0/18:1	EtherPC O-16:0/18:1(n-9)	Answer (n-9)	Correct	1uM_4	32068.1	False	Position= n-9, Score= 866.59,Presence= 64.7058, Ratio sum= 0.6394			True			n-9			EtherPC	25	0	-1
505	11.004	746.606	746.606	746.606	MS1	EtherPC O-16:0/18:1	EtherPC O-16:0/18:1(n-9)	Answer (n-9)	Correct	500nM_5	19852.8	False	Position= n-9, Score= 870.92,Presence= 64.7058, Ratio sum= 0.5892			True			n-9			EtherPC	25	0	-1
267	10.9926	746.606	746.606	746.606	MS1	EtherPC O-16:0/18:1	EtherPC O-16:0/18:1(n-9)	Answer (n-9)	Correct	1uM_3	36357.1	False	Position= n-9, Score= 885.72,Presence= 64.7058, Ratio sum= 0.6668			True			n-9			EtherPC	25	0	-1
488	10.9996	746.606	746.606	746.606	MS1	EtherPC O-16:0/18:1	EtherPC O-16:0/18:1(n-9)	Answer (n-9)	Correct	500nM_4	18580.9	False	Position= n-9, Score= 797.22,Presence= 52.9411, Ratio sum= 0.568			True			n-9			EtherPC	25	0	-1
663	11.0065	746.606	746.606	746.606	MS1	EtherPC O-16:0/18:1	EtherPC O-16:0/18:1(n-9)	Answer (n-9)	Correct	5uM_5	191038	False	Position= n-9, Score= 883.15,Presence= 64.7058, Ratio sum= 0.5822			True			n-9			EtherPC	25	0	-1
604	11.0479	746.606	746.606	746.606	MS1	EtherPC O-16:0/18:1	EtherPC O-16:0/18:1(n-9)	Answer (n-9)	Correct	5uM_2	173263	False	Position= n-9, Score= 931.33,Presence= 76.4705, Ratio sum= 0.8185			True			n-9			EtherPC	25	0	-1
644	10.9971	746.606	746.606	746.606	MS1	EtherPC O-16:0/18:1	EtherPC O-16:0/18:1(n-9)	Answer (n-9)	Correct	5uM_4	182598	False	Position= n-9, Score= 898.14,Presence= 70.5882, Ratio sum= 1.4012			True			n-9			EtherPC	25	0	-1
623	11.0067	746.606	746.606	746.606	MS1	EtherPC O-16:0/18:1	EtherPC O-16:0/18:1(n-9)	Answer (n-9)	Correct	5uM_3	182226	False	Position= n-9, Score= 941.66,Presence= 76.4705, Ratio sum= 0.8002			True			n-9			EtherPC	25	0	-1
213	10.9908	746.606	746.606	746.606	MS1	EtherPC O-16:0/18:1	EtherPC O-16:0/18:1(n-9)	Answer (n-9)	Correct	10uM_5	262151	False	Position= n-9, Score= 958.92,Presence= 88.2352, Ratio sum= 1.4466			True			n-9			EtherPC	25	0	-1
231	11.0303	746.607	746.606	746.607	MS1	EtherPC O-16:0/18:1	EtherPC O-16:0/18:1(n-9)	Answer (n-9)	Correct	1uM_1	34305.8	False	Position= n-9, Score= 864.69,Presence= 58.8235, Ratio sum= 0.5938			True			n-9			EtherPC	25	0	-1
470	10.9732	746.607	746.606	746.607	MS1	EtherPC O-16:0/18:1	EtherPC O-16:0/18:1(n-9)	Answer (n-9)	Correct	500nM_3	16535.3	False	Position= n-9, Score= 778.81,Presence= 47.0588, Ratio sum= 0.5528			True			n-9			EtherPC	25	0	-1
148	11.0187	746.607	746.606	746.607	MS1	EtherPC O-16:0/18:1	EtherPC O-16:0/18:1(n-9)	Answer (n-9)	Correct	10uM_2	248834	False	Position= n-9, Score= 938.03,Presence= 76.4705, Ratio sum= 0.9327			True			n-9			EtherPC	25	0	-1
585	10.981	746.607	746.606	746.607	MS1	EtherPC O-16:0/18:1	EtherPC O-16:0/18:1(n-9)	Answer (n-9)	Correct	5uM_1	172248	False	Position= n-9, Score= 908.87,Presence= 70.5882, Ratio sum= 0.8806			True			n-9			EtherPC	25	0	-1
169	11.0001	746.607	746.606	746.607	MS1	EtherPC O-16:0/18:1	EtherPC O-16:0/18:1(n-9)	Answer (n-9)	Correct	10uM_3	259401	False	Position= n-9, Score= 942.56,Presence= 76.4705, Ratio sum= 0.8738			True			n-9			EtherPC	25	0	-1
190	11.0214	746.607	746.606	746.607	MS1	EtherPC O-16:0/18:1	EtherPC O-16:0/18:1(n-9)	Answer (n-9)	Correct	10uM_4	251189	False	Position= n-9, Score= 928.39,Presence= 76.4705, Ratio sum= 0.9671			True			n-9			EtherPC	25	0	-1
128	11.0414	746.607	746.606	746.607	MS1	EtherPC O-16:0/18:1	EtherPC O-16:0/18:1(n-9)	Answer (n-9)	Correct	10uM_1	229216	False	Position= n-9, Score= 964.55,Presence= 100.0, Ratio sum= 1.1292			True			n-9			EtherPC	25	0	-1
350	10.9974	746.607	746.606	746.607	MS1	EtherPC O-16:0/18:1	EtherPC O-16:0/18:1(n-9)	Answer (n-9)	Correct	30uM_2	378204	False	Position= n-9, Score= 963.29,Presence= 94.1176, Ratio sum= 1.87			True			n-9			EtherPC	25	0	-1
371	10.9856	746.607	746.606	746.607	MS1	EtherPC O-16:0/18:1	EtherPC O-16:0/18:1(n-9)	Answer (n-9)	Correct	30uM_3	383474	False	Position= n-9, Score= 949.72,Presence= 88.2352, Ratio sum= 1.7375			True			n-9			EtherPC	25	0	-1
326	11.0525	746.608	746.606	746.608	MS1	EtherPC O-16:0/18:1	EtherPC O-16:0/18:1(n-9)	Answer (n-9)	Correct	30uM_1	377645	False	Position= n-9, Score= 912.94,Presence= 70.5882, Ratio sum= 1.0571			True			n-9			EtherPC	25	0	-1
327	11.0525	746.608	746.606	746.608	MS1	EtherPC O-16:0/18:1	EtherPC O-16:0/18:1(n-9)	Answer (n-9)	Correct	30uM_1	377645	False	Position= n-9, Score= 912.94,Presence= 70.5882, Ratio sum= 1.0571			True			n-9			EtherPC	25	0	-1
251	11.2694	704.558	704.559	704.558	MS1	EtherPE O-16:0/18:1	EtherPE O-16:0/18:1(n-9)	Answer (n-9)	Correct	1uM_2	15874.6	False	Position= n-9, Score= 843.92,Presence= 70.5882, Ratio sum= 0.7239			True			n-9			EtherPE	25	0	-1
308	11.2558	704.558	704.559	704.558	MS1	EtherPE O-16:0/18:1	EtherPE O-16:0/18:1(n-9)	Answer (n-9)	Correct	1uM_5	15520.9	False	Position= n-9, Score= 787.61,Presence= 47.0588, Ratio sum= 0.7483			True			n-9			EtherPE	25	0	-1
268	11.2556	704.559	704.559	704.559	MS1	EtherPE O-16:0/18:1	EtherPE O-16:0/18:1(n-9)	Answer (n-9)	Correct	1uM_3	15819.2	False	Position= n-9, Score= 810.94,Presence= 64.7058, Ratio sum= 0.7534			True			n-9			EtherPE	25	50	-1
453	11.2742	704.559	704.559	704.559	MS1	EtherPE O-16:0/18:1	EtherPE O-16:0/18:1(n-9)	Answer (n-9)	Correct	500nM_2	8256.5	False	Position= n-9, Score= 756.23,Presence= 41.1764, Ratio sum= 0.8089			True			n-9			EtherPE	25	0	-1
605	11.2235	704.559	704.559	704.559	MS1	EtherPE O-16:0/18:1	EtherPE O-16:0/18:1(n-9)	Answer (n-9)	Correct	5uM_2	59745.7	False	Position= n-9, Score= 902.89,Presence= 88.2352, Ratio sum= 1.1518			True			n-9			EtherPE	50	50	-1
664	11.2699	704.559	704.559	704.559	MS1	EtherPE O-16:0/18:1	EtherPE O-16:0/18:1(n-9)	Answer (n-9)	Correct	5uM_5	62008.1	False	Position= n-9, Score= 881.29,Presence= 76.4705, Ratio sum= 0.8139			True			n-9			EtherPE	25	0	-1
149	11.2822	704.559	704.559	704.559	MS1	EtherPE O-16:0/18:1	EtherPE O-16:0/18:1(n-9)	Answer (n-9)	Correct	10uM_2	95627.2	False	Position= n-9, Score= 901.68,Presence= 82.3529, Ratio sum= 1.3378			True			n-9			EtherPE	50	50	-1
191	11.285	704.559	704.559	704.559	MS1	EtherPE O-16:0/18:1	EtherPE O-16:0/18:1(n-9)	Answer (n-9)	Correct	10uM_4	99819.6	False	Position= n-9, Score= 896.84,Presence= 82.3529, Ratio sum= 1.2467			True			n-9			EtherPE	25	50	-1
288	11.2233	704.559	704.559	704.559	MS1	EtherPE O-16:0/18:1	EtherPE O-16:0/18:1(n-9)	Answer (n-9)	Correct	1uM_4	14992.6	False	Position= n-9, Score= 822.61,Presence= 52.9411, Ratio sum= 0.7252			True			n-9			EtherPE	25	0	-1
170	11.2637	704.559	704.559	704.559	MS1	EtherPE O-16:0/18:1	EtherPE O-16:0/18:1(n-9)	Answer (n-9)	Correct	10uM_3	99802.1	False	Position= n-9, Score= 933.3,Presence= 100.0, Ratio sum= 1.2807			True			n-9			EtherPE	25	50	-1
214	11.2544	704.559	704.559	704.559	MS1	EtherPE O-16:0/18:1	EtherPE O-16:0/18:1(n-9)	Answer (n-9)	Correct	10uM_5	99396.8	False	Position= n-9, Score= 909.32,Presence= 88.2352, Ratio sum= 1.2194			True			n-9			EtherPE	25	50	-1
489	11.2625	704.559	704.559	704.559	MS1	EtherPE O-16:0/18:1	EtherPE O-16:0/18:1(n-9)	Answer (n-9)	Correct	500nM_4	8030.06	False	Position= n-9, Score= 748.58,Presence= 47.0588, Ratio sum= 0.8102			True			n-9			EtherPE	25	50	-1
645	11.2606	704.559	704.559	704.559	MS1	EtherPE O-16:0/18:1	EtherPE O-16:0/18:1(n-9)	Answer (n-9)	Correct	5uM_4	62180.6	False	Position= n-9, Score= 874.61,Presence= 76.4705, Ratio sum= 1.1326			True			n-9			EtherPE	25	50	-1
624	11.2701	704.559	704.559	704.559	MS1	EtherPE O-16:0/18:1	EtherPE O-16:0/18:1(n-9)	Answer (n-9)	Correct	5uM_3	62643.6	False	Position= n-9, Score= 880.18,Presence= 70.5882, Ratio sum= 1.0679			True			n-9			EtherPE	25	50	-1
586	11.2444	704.559	704.559	704.559	MS1	EtherPE O-16:0/18:1	EtherPE O-16:0/18:1(n-9)	Answer (n-9)	Correct	5uM_1	61619.4	False	Position= n-9, Score= 878.57,Presence= 76.4705, Ratio sum= 0.9307			True			n-9			EtherPE	25	50	-1
416	11.2568	704.559	704.559	704.559	MS1	EtherPE O-16:0/18:1	EtherPE O-16:0/18:1(n-9)	Answer (n-9)	Correct	30uM_5	226848	False	Position= n-9, Score= 920.34,Presence= 88.2352, Ratio sum= 1.9707			True			n-9			EtherPE	25	50	-1
129	11.2171	704.559	704.559	704.559	MS1	EtherPE O-16:0/18:1	EtherPE O-16:0/18:1(n-9)	Answer (n-9)	Correct	10uM_1	93017.8	False	Position= n-9, Score= 901.97,Presence= 82.3529, Ratio sum= 1.3022			True			n-9			EtherPE	25	50	-1
372	11.2496	704.559	704.559	704.559	MS1	EtherPE O-16:0/18:1	EtherPE O-16:0/18:1(n-9)	Answer (n-9)	Correct	30uM_3	225824	False	Position= n-9, Score= 861.44,Presence= 82.3529, Ratio sum= 1.1553			True			n-9			EtherPE	25	50	-1
328	11.2285	704.559	704.559	704.559	MS1	EtherPE O-16:0/18:1	EtherPE O-16:0/18:1(n-9)	Answer (n-9)	Correct	30uM_1	210425	False	Position= n-9, Score= 930.1,Presence= 94.1176, Ratio sum= 1.3582			True			n-9			EtherPE	25	50	-1
351	11.2614	704.559	704.559	704.559	MS1	EtherPE O-16:0/18:1	EtherPE O-16:0/18:1(n-9)	Answer (n-9)	Correct	30uM_2	212537	False	Position= n-9, Score= 897.72,Presence= 82.3529, Ratio sum= 1.3259			True			n-9			EtherPE	25	50	-1
232	11.2932	704.56	704.559	704.56	MS1	EtherPE O-16:0/18:1	EtherPE O-16:0/18:1(n-9)	Answer (n-9)	Correct	1uM_1	14843.1	False	Position= n-9, Score= 827.39,Presence= 76.4705, Ratio sum= 0.8373			True			n-9			EtherPE	25	0	-1
395	11.2413	704.56	704.559	704.56	MS1	EtherPE O-16:0/18:1	EtherPE O-16:0/18:1(n-9)	Answer (n-9)	Correct	30uM_4	219058	False	Position= n-9, Score= 919.6,Presence= 82.3529, Ratio sum= 2.4547			True			n-9			EtherPE	25	50	-1
146	10.4917	786.602	786.601	786.602	MS1	PC 18:1_18:1	PC 18:1(n-15)_18:1(n-9)	Answer (n-9)	Wrong	10uM_2	211749	False	Position= n-15, Score= 689.99,Presence= 35.2941, Ratio sum= 0.2534 Position= n-9, Score= 965.93,Presence= 94.1176, Ratio sum= 4.8393	Position= n-9, Score= 965.93,Presence= 94.1176, Ratio sum= 4.8393 Position= n-15, Score= 689.99,Presence= 35.2941, Ratio sum= 0.2534		True	True		n-15	n-9		PC	100	100	-1
392	10.5371	786.602	786.601	786.602	MS1	PC 18:1_18:1	PC 18:1(n-15)_18:1(n-9)	Answer (n-9)	Wrong	30uM_4	269618	False	Position= n-15, Score= 688.54,Presence= 47.0588, Ratio sum= 0.3634 Position= n-9, Score= 959.59,Presence= 88.2352, Ratio sum= 5.7448	Position= n-9, Score= 959.59,Presence= 88.2352, Ratio sum= 5.7448 Position= n-15, Score= 688.54,Presence= 47.0588, Ratio sum= 0.3634		True	True		n-15	n-9		PC	100	100	-1
348	10.4694	786.602	786.601	786.602	MS1	PC 18:1_18:1	PC 18:1(n-8)_18:1(n-9)	Answer (n-9)	Wrong	30uM_2	342033	False	Position= n-8, Score= 595.0,Presence= 58.8235, Ratio sum= 1.2094 Position= n-9, Score= 963.07,Presence= 88.2352, Ratio sum= 4.9807	Position= n-9, Score= 963.07,Presence= 88.2352, Ratio sum= 4.9807 Position= n-8, Score= 595.0,Presence= 58.8235, Ratio sum= 1.2094		True	True		n-8	n-9		PC	100	100	-1
413	10.4644	786.596	786.601	786.596	MS1	PC 18:1_18:1	PC 18:1(n-9)_18:1(n-9)	Answer (n-9)	Correct	30uM_5	310012	False	Position= n-9, Score= 955.97,Presence= 88.2352, Ratio sum= 3.3647	Position= n-9, Score= 955.97,Presence= 88.2352, Ratio sum= 3.3647		True	True		n-9	n-9		PC	100	100	-1
21	10.5115	786.599	786.601	786.599	MS1	PC 18:1_18:1	PC 18:1(n-9)_18:1(n-9)	Answer (n-9)	Correct	100nM_2	2715.5	False	Position= n-9, Score= 877.53,Presence= 58.8235, Ratio sum= 3.6143	Position= n-9, Score= 877.53,Presence= 58.8235, Ratio sum= 3.6143		True	True		n-9	n-9		PC	100	0	-1
248	10.4807	786.6	786.601	786.6	MS1	PC 18:1_18:1	PC 18:1(n-9)_18:1(n-9)	Answer (n-9)	Correct	1uM_2	26046.4	False	Position= n-9, Score= 951.38,Presence= 82.3529, Ratio sum= 2.4376	Position= n-9, Score= 951.38,Presence= 82.3529, Ratio sum= 2.4376		True	True		n-9	n-9		PC	100	100	-1
432	10.5109	786.6	786.601	786.6	MS1	PC 18:1_18:1	PC 18:1(n-9)_18:1(n-9)	Answer (n-9)	Correct	500nM_1	11915.2	False	Position= n-9, Score= 942.23,Presence= 82.3529, Ratio sum= 2.5502	Position= n-9, Score= 942.23,Presence= 82.3529, Ratio sum= 2.5502		True	True		n-9	n-9		PC	100	100	-1
566	10.5293	786.6	786.601	786.6	MS1	PC 18:1_18:1	PC 18:1(n-9)_18:1(n-9)	Answer (n-9)	Correct	50nM_5	1488.19	False	Position= n-9, Score= 803.26,Presence= 23.5294, Ratio sum= 2.7016	Position= n-9, Score= 803.26,Presence= 23.5294, Ratio sum= 2.7016		True	True		n-9	n-9		PC	100	0	-1
37	10.4617	786.6	786.601	786.6	MS1	PC 18:1_18:1	PC 18:1(n-9)_18:1(n-9)	Answer (n-9)	Correct	100nM_3	2845.81	False	Position= n-9, Score= 852.27,Presence= 47.0588, Ratio sum= 3.5049	Position= n-9, Score= 852.27,Presence= 47.0588, Ratio sum= 3.5049		True	True		n-9	n-9		PC	100	0	-1
503	10.4656	786.6	786.601	786.6	MS1	PC 18:1_18:1	PC 18:1(n-9)_18:1(n-9)	Answer (n-9)	Correct	500nM_5	13371.4	False	Position= n-9, Score= 932.32,Presence= 76.4705, Ratio sum= 2.1837	Position= n-9, Score= 932.32,Presence= 76.4705, Ratio sum= 2.1837		True	True		n-9	n-9		PC	100	50	-1
450	10.5107	786.6	786.601	786.6	MS1	PC 18:1_18:1	PC 18:1(n-9)_18:1(n-9)	Answer (n-9)	Correct	500nM_2	12604.8	False	Position= n-9, Score= 947.35,Presence= 88.2352, Ratio sum= 2.4258	Position= n-9, Score= 947.35,Presence= 88.2352, Ratio sum= 2.4258		True	True		n-9	n-9		PC	100	100	-1
68	10.4962	786.601	786.601	786.601	MS1	PC 18:1_18:1	PC 18:1(n-9)_18:1(n-9)	Answer (n-9)	Correct	100nM_5	3057.94	False	Position= n-9, Score= 811.62,Presence= 52.9411, Ratio sum= 3.5404	Position= n-9, Score= 811.62,Presence= 52.9411, Ratio sum= 3.5404		True	True		n-9	n-9		PC	100	50	-1
285	10.5222	786.601	786.601	786.601	MS1	PC 18:1_18:1	PC 18:1(n-9)_18:1(n-9)	Answer (n-9)	Correct	1uM_4	25659.2	False	Position= n-9, Score= 944.01,Presence= 76.4705, Ratio sum= 2.267	Position= n-9, Score= 944.01,Presence= 76.4705, Ratio sum= 2.267		True	True		n-9	n-9		PC	100	50	-1
468	10.4891	786.601	786.601	786.601	MS1	PC 18:1_18:1	PC 18:1(n-9)_18:1(n-9)	Answer (n-9)	Correct	500nM_3	12095.6	False	Position= n-9, Score= 939.94,Presence= 76.4705, Ratio sum= 2.2692	Position= n-9, Score= 939.94,Presence= 76.4705, Ratio sum= 2.2692		True	True		n-9	n-9		PC	100	0	-1
6	10.5093	786.601	786.601	786.601	MS1	PC 18:1_18:1	PC 18:1(n-9)_18:1(n-9)	Answer (n-9)	Correct	100nM_1	2349.44	False	Position= n-9, Score= 854.52,Presence= 52.9411, Ratio sum= 3.7983	Position= n-9, Score= 854.52,Presence= 52.9411, Ratio sum= 3.7983		True	True		n-9	n-9		PC	100	0	-1
265	10.4835	786.601	786.601	786.601	MS1	PC 18:1_18:1	PC 18:1(n-9)_18:1(n-9)	Answer (n-9)	Correct	1uM_3	26178.6	False	Position= n-9, Score= 948.82,Presence= 82.3529, Ratio sum= 2.1761	Position= n-9, Score= 948.82,Presence= 82.3529, Ratio sum= 2.1761		True	True		n-9	n-9		PC	100	100	-1
52	10.4851	786.601	786.601	786.601	MS1	PC 18:1_18:1	PC 18:1(n-9)_18:1(n-9)	Answer (n-9)	Correct	100nM_4	2800.75	False	Position= n-9, Score= 854.73,Presence= 47.0588, Ratio sum= 3.1852	Position= n-9, Score= 854.73,Presence= 47.0588, Ratio sum= 3.1852		True	True		n-9	n-9		PC	100	0	-1
544	10.5141	786.601	786.601	786.601	MS1	PC 18:1_18:1	PC 18:1(n-9)_18:1(n-9)	Answer (n-9)	Correct	50nM_3	1444.5	False	Position= n-9, Score= 808.55,Presence= 29.4117, Ratio sum= 3.2066	Position= n-9, Score= 808.55,Presence= 29.4117, Ratio sum= 3.2066		True	True		n-9	n-9		PC	100	0	-1
621	10.4801	786.601	786.601	786.601	MS1	PC 18:1_18:1	PC 18:1(n-9)_18:1(n-9)	Answer (n-9)	Correct	5uM_3	145598	False	Position= n-9, Score= 950.14,Presence= 82.3529, Ratio sum= 2.5552	Position= n-9, Score= 950.14,Presence= 82.3529, Ratio sum= 2.5552		True	True		n-9	n-9		PC	100	100	-1
642	10.4705	786.601	786.601	786.601	MS1	PC 18:1_18:1	PC 18:1(n-9)_18:1(n-9)	Answer (n-9)	Correct	5uM_4	145057	False	Position= n-9, Score= 949.52,Presence= 82.3529, Ratio sum= 4.5825	Position= n-9, Score= 949.52,Presence= 82.3529, Ratio sum= 4.5825		True	True		n-9	n-9		PC	100	100	-1
661	10.4799	786.601	786.601	786.601	MS1	PC 18:1_18:1	PC 18:1(n-9)_18:1(n-9)	Answer (n-9)	Correct	5uM_5	150733	False	Position= n-9, Score= 951.49,Presence= 82.3529, Ratio sum= 2.77	Position= n-9, Score= 951.49,Presence= 82.3529, Ratio sum= 2.77		True	True		n-9	n-9		PC	100	100	-1
305	10.4753	786.601	786.601	786.601	MS1	PC 18:1_18:1	PC 18:1(n-9)_18:1(n-9)	Answer (n-9)	Correct	1uM_5	29175.4	False	Position= n-9, Score= 949.74,Presence= 82.3529, Ratio sum= 2.8537	Position= n-9, Score= 949.74,Presence= 82.3529, Ratio sum= 2.8537		True	True		n-9	n-9		PC	100	100	-1
486	10.5155	786.601	786.601	786.601	MS1	PC 18:1_18:1	PC 18:1(n-9)_18:1(n-9)	Answer (n-9)	Correct	500nM_4	12765.8	False	Position= n-9, Score= 945.34,Presence= 76.4705, Ratio sum= 2.2422	Position= n-9, Score= 945.34,Presence= 76.4705, Ratio sum= 2.2422		True	True		n-9	n-9		PC	100	100	-1
602	10.5213	786.601	786.601	786.601	MS1	PC 18:1_18:1	PC 18:1(n-9)_18:1(n-9)	Answer (n-9)	Correct	5uM_2	141223	False	Position= n-9, Score= 946.94,Presence= 82.3529, Ratio sum= 2.4889	Position= n-9, Score= 946.94,Presence= 82.3529, Ratio sum= 2.4889		True	True		n-9	n-9		PC	100	100	-1
211	10.4637	786.601	786.601	786.601	MS1	PC 18:1_18:1	PC 18:1(n-9)_18:1(n-9)	Answer (n-9)	Correct	10uM_5	216834	False	Position= n-9, Score= 961.02,Presence= 88.2352, Ratio sum= 3.0809	Position= n-9, Score= 961.02,Presence= 88.2352, Ratio sum= 3.0809		True	True		n-9	n-9		PC	100	100	-1
229	10.5045	786.601	786.601	786.601	MS1	PC 18:1_18:1	PC 18:1(n-9)_18:1(n-9)	Answer (n-9)	Correct	1uM_1	27121.8	False	Position= n-9, Score= 940.01,Presence= 76.4705, Ratio sum= 2.3148	Position= n-9, Score= 940.01,Presence= 76.4705, Ratio sum= 2.3148		True	True		n-9	n-9		PC	100	100	-1
167	10.473	786.602	786.601	786.602	MS1	PC 18:1_18:1	PC 18:1(n-9)_18:1(n-9)	Answer (n-9)	Correct	10uM_3	215424	False	Position= n-9, Score= 960.4,Presence= 88.2352, Ratio sum= 2.6605	Position= n-9, Score= 960.4,Presence= 88.2352, Ratio sum= 2.6605		True	True		n-9	n-9		PC	100	100	-1
188	10.4944	786.602	786.601	786.602	MS1	PC 18:1_18:1	PC 18:1(n-9)_18:1(n-9)	Answer (n-9)	Correct	10uM_4	209824	False	Position= n-9, Score= 945.95,Presence= 76.4705, Ratio sum= 2.94	Position= n-9, Score= 945.95,Presence= 76.4705, Ratio sum= 2.94		True	True		n-9	n-9		PC	100	100	-1
518	10.4712	786.602	786.601	786.602	MS1	PC 18:1_18:1	PC 18:1(n-9)_18:1(n-9)	Answer (n-9)	Correct	50nM_1	1380.31	False	Position= n-9, Score= 804.38,Presence= 23.5294, Ratio sum= 2.6012	Position= n-9, Score= 804.38,Presence= 23.5294, Ratio sum= 2.6012		True	True		n-9	n-9		PC	100	0	-1
583	10.4544	786.602	786.601	786.602	MS1	PC 18:1_18:1	PC 18:1(n-9)_18:1(n-9)	Answer (n-9)	Correct	5uM_1	135242	False	Position= n-9, Score= 958.31,Presence= 88.2352, Ratio sum= 4.7859	Position= n-9, Score= 958.31,Presence= 88.2352, Ratio sum= 4.7859		True	True		n-9	n-9		PC	100	100	-1
126	10.5145	786.602	786.601	786.602	MS1	PC 18:1_18:1	PC 18:1(n-9)_18:1(n-9)	Answer (n-9)	Correct	10uM_1	201250	False	Position= n-9, Score= 950.46,Presence= 82.3529, Ratio sum= 2.4603	Position= n-9, Score= 950.46,Presence= 82.3529, Ratio sum= 2.4603		True	True		n-9	n-9		PC	100	100	-1
369	10.4574	786.602	786.601	786.602	MS1	PC 18:1_18:1	PC 18:1(n-9)_18:1(n-9)	Answer (n-9)	Correct	30uM_3	344157	False	Position= n-9, Score= 960.36,Presence= 88.2352, Ratio sum= 2.8076	Position= n-9, Score= 960.36,Presence= 88.2352, Ratio sum= 2.8076		True	True		n-9	n-9		PC	100	100	-1
324	10.5243	786.603	786.601	786.603	MS1	PC 18:1_18:1	PC 18:1(n-9)_18:1(n-9)	Answer (n-9)	Correct	30uM_1	335769	False	Position= n-9, Score= 948.32,Presence= 82.3529, Ratio sum= 5.9338	Position= n-9, Score= 948.32,Presence= 82.3529, Ratio sum= 5.9338		True	True		n-9	n-9		PC	100	100	-1
10	12.2157	772.62	772.621	772.62	MS1	PC O-18:1/18:1	PC O-18:1(n-9)/18:1(n-9)	Answer (n-9)	Correct	100nM_1	2773.81	False	Position= n-9, Score= 670.67,Presence= 11.7647, Ratio sum= 0.5127	Position= n-9, Score= 670.67,Presence= 11.7647, Ratio sum= 0.5127		True	True		n-9	n-9		EtherPC	25	0	-1
252	12.1791	772.621	772.621	772.621	MS1	PC O-18:1/18:1	PC P-18:0/18:1(n-9)	Answer (n-9)	Correct	1uM_2	27021.9	False	Position= n-9, Score= 901.89,Presence= 76.4705, Ratio sum= 0.8661			True			n-9			PlasmPC	75	0	-1
269	12.1609	772.621	772.621	772.621	MS1	PC O-18:1/18:1	PC P-18:0/18:1(n-9)	Answer (n-9)	Correct	1uM_3	25067.8	False	Position= n-9, Score= 902.05,Presence= 64.7058, Ratio sum= 0.8231			True			n-9			PlasmPC	75	0	-1
436	12.2092	772.621	772.621	772.621	MS1	PC O-18:1/18:1	PC P-18:0/18:1(n-9)	Answer (n-9)	Correct	500nM_1	13618.1	False	Position= n-9, Score= 937.04,Presence= 76.4705, Ratio sum= 1.0359			True			n-9			PlasmPC	75	0	-1
454	12.2087	772.621	772.621	772.621	MS1	PC O-18:1/18:1	PC P-18:0/18:1(n-9)	Answer (n-9)	Correct	500nM_2	13215.8	False	Position= n-9, Score= 902.54,Presence= 76.4705, Ratio sum= 0.8769			True			n-9			PlasmPC	75	0	-1
270	12.1609	772.621	772.621	772.621	MS1	PC O-18:1/18:1	PC P-18:0/18:1(n-9)	Answer (n-9)	Correct	1uM_3	25067.8	False	Position= n-9, Score= 902.05,Presence= 64.7058, Ratio sum= 0.8231			True			n-9			PlasmPC	75	0	-1
507	12.2143	772.621	772.621	772.621	MS1	PC O-18:1/18:1	PC P-18:0/18:1(n-9)	Answer (n-9)	Correct	500nM_5	14578.1	False	Position= n-9, Score= 883.38,Presence= 64.7058, Ratio sum= 0.9426			True			n-9			PlasmPC	75	0	-1
309	12.2322	772.621	772.621	772.621	MS1	PC O-18:1/18:1	PC P-18:0/18:1(n-9)	Answer (n-9)	Correct	1uM_5	28139.7	False	Position= n-9, Score= 882.14,Presence= 58.8235, Ratio sum= 0.8464			True			n-9			PlasmPC	75	0	-1
490	12.2055	772.621	772.621	772.621	MS1	PC O-18:1/18:1	PC P-18:0/18:1(n-9)	Answer (n-9)	Correct	500nM_4	14581.9	False	Position= n-9, Score= 896.73,Presence= 64.7058, Ratio sum= 0.789			True			n-9			PlasmPC	75	0	-1
625	12.1675	772.621	772.621	772.621	MS1	PC O-18:1/18:1	PC P-18:0/18:1(n-9)	Answer (n-9)	Correct	5uM_3	142856	False	Position= n-9, Score= 937.32,Presence= 76.4705, Ratio sum= 1.1018			True			n-9			PlasmPC	75	0	-1
41	12.1809	772.621	772.621	772.621	MS1	PC O-18:1/18:1	PC P-18:0/18:1(n-9)	Answer (n-9)	Correct	100nM_3	2996.94	False	Position= n-9, Score= 749.58,Presence= 17.647, Ratio sum= 0.63			True			n-9			PlasmPC	50	0	-1
606	12.2086	772.621	772.621	772.621	MS1	PC O-18:1/18:1	PC P-18:0/18:1(n-9)	Answer (n-9)	Correct	5uM_2	145369	False	Position= n-9, Score= 962.66,Presence= 88.2352, Ratio sum= 1.992			True			n-9			PlasmPC	75	0	-1
665	12.1757	772.621	772.621	772.621	MS1	PC O-18:1/18:1	PC P-18:0/18:1(n-9)	Answer (n-9)	Correct	5uM_5	145100	False	Position= n-9, Score= 934.73,Presence= 76.4705, Ratio sum= 1.1306			True			n-9			PlasmPC	75	0	-1
215	12.1857	772.621	772.621	772.621	MS1	PC O-18:1/18:1	PC P-18:0/18:1(n-9)	Answer (n-9)	Correct	10uM_5	234517	False	Position= n-9, Score= 946.35,Presence= 82.3529, Ratio sum= 1.2377			True			n-9			PlasmPC	75	0	-1
289	12.1622	772.621	772.621	772.621	MS1	PC O-18:1/18:1	PC P-18:0/18:1(n-9)	Answer (n-9)	Correct	1uM_4	24656.1	False	Position= n-9, Score= 922.1,Presence= 76.4705, Ratio sum= 0.85			True			n-9			PlasmPC	75	0	-1
646	12.2124	772.621	772.621	772.621	MS1	PC O-18:1/18:1	PC P-18:0/18:1(n-9)	Answer (n-9)	Correct	5uM_4	145394	False	Position= n-9, Score= 945.22,Presence= 82.3529, Ratio sum= 1.2022			True			n-9			PlasmPC	75	0	-1
192	12.1993	772.622	772.621	772.621	MS1	PC O-18:1/18:1	PC P-18:0/18:1(n-9)	Answer (n-9)	Correct	10uM_4	225255	False	Position= n-9, Score= 923.28,Presence= 70.5882, Ratio sum= 1.1412			True			n-9			PlasmPC	75	0	-1
171	12.2033	772.622	772.621	772.622	MS1	PC O-18:1/18:1	PC P-18:0/18:1(n-9)	Answer (n-9)	Correct	10uM_3	230243	False	Position= n-9, Score= 947.5,Presence= 82.3529, Ratio sum= 1.1882			True			n-9			PlasmPC	75	0	-1
472	12.2124	772.622	772.621	772.622	MS1	PC O-18:1/18:1	PC P-18:0/18:1(n-9)	Answer (n-9)	Correct	500nM_3	12829.9	False	Position= n-9, Score= 913.42,Presence= 70.5882, Ratio sum= 0.8971			True			n-9			PlasmPC	75	0	-1
150	12.1799	772.622	772.621	772.622	MS1	PC O-18:1/18:1	PC P-18:0/18:1(n-9)	Answer (n-9)	Correct	10uM_2	227244	False	Position= n-9, Score= 948.17,Presence= 82.3529, Ratio sum= 1.213			True			n-9			PlasmPC	75	0	-1
587	12.1919	772.622	772.621	772.622	MS1	PC O-18:1/18:1	PC P-18:0/18:1(n-9)	Answer (n-9)	Correct	5uM_1	143571	False	Position= n-9, Score= 939.72,Presence= 76.4705, Ratio sum= 1.0226			True			n-9			PlasmPC	75	0	-1
233	12.1985	772.622	772.621	772.622	MS1	PC O-18:1/18:1	PC P-18:0/18:1(n-9)	Answer (n-9)	Correct	1uM_1	26583.1	False	Position= n-9, Score= 916.74,Presence= 76.4705, Ratio sum= 0.9287			True			n-9			PlasmPC	75	0	-1
352	12.227	772.623	772.621	772.623	MS1	PC O-18:1/18:1	PC P-18:0/18:1(n-9)	Answer (n-9)	Correct	30uM_2	366657	False	Position= n-9, Score= 947.77,Presence= 82.3529, Ratio sum= 1.1679			True			n-9			PlasmPC	75	0	-1
396	12.2071	772.623	772.621	772.623	MS1	PC O-18:1/18:1	PC P-18:0/18:1(n-9)	Answer (n-9)	Correct	30uM_4	345985	False	Position= n-9, Score= 944.6,Presence= 76.4705, Ratio sum= 1.1644			True			n-9			PlasmPC	75	0	-1
417	12.2225	772.623	772.621	772.623	MS1	PC O-18:1/18:1	PC P-18:0/18:1(n-9)	Answer (n-9)	Correct	30uM_5	383788	False	Position= n-9, Score= 931.67,Presence= 76.4705, Ratio sum= 1.2119			True			n-9			PlasmPC	75	0	-1
373	12.2152	772.623	772.621	772.623	MS1	PC O-18:1/18:1	PC P-18:0/18:1(n-9)	Answer (n-9)	Correct	30uM_3	367441	False	Position= n-9, Score= 925.59,Presence= 64.7058, Ratio sum= 1.2301			True			n-9			PlasmPC	75	0	-1
130	12.1731	772.623	772.621	772.623	MS1	PC O-18:1/18:1	PC P-18:0/18:1(n-9)	Answer (n-9)	Correct	10uM_1	213356	False	Position= n-9, Score= 909.84,Presence= 64.7058, Ratio sum= 0.9733			True			n-9			PlasmPC	75	0	-1
329	12.1941	772.623	772.621	772.623	MS1	PC O-18:1/18:1	PC P-18:0/18:1(n-9)	Answer (n-9)	Correct	30uM_1	361962	False	Position= n-9, Score= 942.72,Presence= 82.3529, Ratio sum= 1.0202			True			n-9			PlasmPC	75	0	-1
325	10.7005	744.555	744.554	744.555	MS1	PE 18:1_18:1	PE 18:1(n-10)_18:1(n-9)	Answer (n-9)	Wrong	30uM_1	238406	False	Position= n-10, Score= 593.44,Presence= 82.3529, Ratio sum= 1.3633 Position= n-8, Score= 546.73,Presence= 52.9411, Ratio sum= 0.575 Position= n-9, Score= 965.37,Presence= 94.1176, Ratio sum= 2.8838	Position= n-9, Score= 965.37,Presence= 94.1176, Ratio sum= 2.8838 Position= n-10, Score= 593.44,Presence= 82.3529, Ratio sum= 1.3633 Position= n-8, Score= 546.73,Presence= 52.9411, Ratio sum= 0.575		True	True		n-10	n-9		PE	100	100	-1
643	10.6462	744.553	744.554	744.553	MS1	PE 18:1_18:1	PE 18:1(n-15)_18:1(n-9)	Answer (n-9)	Wrong	5uM_4	67686	False	Position= n-15, Score= 592.73,Presence= 29.4117, Ratio sum= 0.121 Position= n-9, Score= 972.33,Presence= 100.0, Ratio sum= 2.5561	Position= n-9, Score= 972.33,Presence= 100.0, Ratio sum= 2.5561 Position= n-15, Score= 592.73,Presence= 29.4117, Ratio sum= 0.121		True	True		n-15	n-9		PE	100	100	-1
212	10.6395	744.554	744.554	744.554	MS1	PE 18:1_18:1	PE 18:1(n-15)_18:1(n-9)	Answer (n-9)	Wrong	10uM_5	108417	False	Position= n-15, Score= 645.21,Presence= 35.2941, Ratio sum= 0.204 Position= n-9, Score= 974.81,Presence= 100.0, Ratio sum= 3.5292	Position= n-9, Score= 974.81,Presence= 100.0, Ratio sum= 3.5292 Position= n-15, Score= 645.21,Presence= 35.2941, Ratio sum= 0.204		True	True		n-15	n-9		PE	100	100	-1
414	10.6407	744.554	744.554	744.554	MS1	PE 18:1_18:1	PE 18:1(n-15)_18:1(n-9)	Answer (n-9)	Wrong	30uM_5	246657	False	Position= n-15, Score= 664.23,Presence= 41.1764, Ratio sum= 0.3623 Position= n-10, Score= 546.73,Presence= 82.3529, Ratio sum= 3.2232 Position= n-9, Score= 978.11,Presence= 100.0, Ratio sum= 6.4891	Position= n-9, Score= 978.11,Presence= 100.0, Ratio sum= 6.4891 Position= n-15, Score= 664.23,Presence= 41.1764, Ratio sum= 0.3623 Position= n-10, Score= 546.73,Presence= 82.3529, Ratio sum= 3.2232		True	True		n-15	n-9		PE	100	100	-1
249	10.656	744.553	744.554	744.553	MS1	PE 18:1_18:1	PE 18:1(n-8)_18:1(n-9)	Answer (n-9)	Wrong	1uM_2	18775.6	False	Position= n-8, Score= 507.77,Presence= 52.9411, Ratio sum= 0.5043 Position= n-9, Score= 948.8,Presence= 94.1176, Ratio sum= 2.346	Position= n-9, Score= 948.8,Presence= 94.1176, Ratio sum= 2.346 Position= n-8, Score= 507.77,Presence= 52.9411, Ratio sum= 0.5043		True	True		n-8	n-9		PE	100	100	-1
174	13.4308	1030.78	1030.78	1030.78	MS1	PE 18:1/20:4	PE 18:1(n-9)/20:4	Answer (n-9), (n-6,9,12,15)	Correct	10uM_3	16319	False	Position= n-9, Score= 819.84,Presence= 35.2941, Ratio sum= 0.4675			True	False		n-9	n-		PE	0	50	-1
218	13.4849	1030.78	1030.78	1030.78	MS1	PE 18:1/20:4	PE 18:1(n-9)/20:4	Answer (n-9), (n-6,9,12,15)	Correct	10uM_5	15472.4	False	Position= n-9, Score= 809.6,Presence= 35.2941, Ratio sum= 0.4902 Position= n-6, Score= 734.13,Presence= 17.647, Ratio sum= 0.0958			True	False		n-9	n-		PE	0	50	-1
376	13.4437	1030.78	1030.78	1030.78	MS1	PE 18:1/20:4	PE 18:1(n-9)/20:4	Answer (n-9), (n-6,9,12,15)	Correct	30uM_3	43127.7	False	Position= n-9, Score= 860.46,Presence= 41.1764, Ratio sum= 0.5547 Position= n-6, Score= 770.87,Presence= 23.5294, Ratio sum= 0.1605			True	False		n-9	n-		PE	0	50	-1
399	13.436	1030.78	1030.78	1030.78	MS1	PE 18:1/20:4	PE 18:1(n-9)/20:4	Answer (n-9), (n-6,9,12,15)	Correct	30uM_4	44141	False	Position= n-9, Score= 837.07,Presence= 35.2941, Ratio sum= 0.6516			True	False		n-9	n-		PE	0	50	-1
420	13.4514	1030.78	1030.78	1030.78	MS1	PE 18:1/20:4	PE 18:1(n-9)/20:4	Answer (n-9), (n-6,9,12,15)	Correct	30uM_5	39755.8	False	Position= n-9, Score= 834.81,Presence= 41.1764, Ratio sum= 0.5525 Position= n-6, Score= 695.58,Presence= 17.647, Ratio sum= 0.1301			True	False		n-9	n-		PE	0	50	-1
628	13.4741	1030.78	1030.78	1030.78	MS1	PE 18:1/20:4	PE 18:1(n-9)/20:4	Answer (n-9), (n-6,9,12,15)	Correct	5uM_3	7697.12	False	Position= n-9, Score= 869.61,Presence= 47.0588, Ratio sum= 0.5644			True	False		n-9	n-		PE	0	50	-1
668	13.4909	1030.78	1030.78	1030.78	MS1	PE 18:1/20:4	PE 18:1(n-9)/20:4	Answer (n-9), (n-6,9,12,15)	Correct	5uM_5	8669.88	False	Position= n-9, Score= 813.98,Presence= 35.2941, Ratio sum= 0.3795			True	False		n-9	n-		PE	0	50	-1
133	13.4884	1030.78	1030.78	1030.78	MS1	PE 18:1/20:4	PE 18:1(n-9)/20:4	Answer (n-9), (n-6,9,12,15)	Correct	10uM_1	12339.6	False	Position= n-9, Score= 813.59,Presence= 41.1764, Ratio sum= 0.4947			True	False		n-9	n-		PE	0	50	-1
153	13.4075	1030.78	1030.78	1030.78	MS1	PE 18:1/20:4	PE 18:1(n-9)/20:4	Answer (n-9), (n-6,9,12,15)	Correct	10uM_2	13893.8	False	Position= n-9, Score= 853.28,Presence= 41.1764, Ratio sum= 0.5006			True	False		n-9	n-		PE	0	50	-1
332	13.4227	1030.78	1030.78	1030.78	MS1	PE 18:1/20:4	PE 18:1(n-9)/20:4	Answer (n-9), (n-6,9,12,15)	Correct	30uM_1	37009.8	False	Position= n-9, Score= 820.23,Presence= 35.2941, Ratio sum= 0.6088			True	False		n-9	n-		PE	0	50	-1
355	13.4553	1030.78	1030.78	1030.78	MS1	PE 18:1/20:4	PE 18:1(n-9)/20:4	Answer (n-9), (n-6,9,12,15)	Correct	30uM_2	35596.8	False	Position= n-9, Score= 884.29,Presence= 47.0588, Ratio sum= 0.5972 Position= n-6, Score= 628.75,Presence= 11.7647, Ratio sum= 0.0698			True	False		n-9	n-		PE	0	50	-1
609	13.4275	1030.78	1030.78	1030.78	MS1	PE 18:1/20:4	PE 18:1(n-9)/20:4	Answer (n-9), (n-6,9,12,15)	Correct	5uM_2	9015.19	False	Position= n-9, Score= 837.59,Presence= 35.2941, Ratio sum= 0.4797 Position= n-6, Score= 792.05,Presence= 29.4117, Ratio sum= 0.0839			True	False		n-9	n-		PE	0	50	-1
649	13.4398	1030.78	1030.78	1030.78	MS1	PE 18:1/20:4	PE 18:1(n-9)/20:4	Answer (n-9), (n-6,9,12,15)	Correct	5uM_4	8587.88	False	Position= n-9, Score= 827.19,Presence= 35.2941, Ratio sum= 0.4192 Position= n-6, Score= 805.3,Presence= 29.4117, Ratio sum= 0.0947			True	False		n-9	n-		PE	0	50	-1
256	13.46	1052.76	1052.77	1052.76	MS1	PE 18:1/20:4	PE 18:1(n-9)/20:4	Answer (n-9), (n-6,9,12,15)	Correct	1uM_2	2428.44	False	Position= n-9, Score= 801.37,Presence= 47.0588, Ratio sum= 4.8254			True	False		n-9	n-		PE	0	0	-1
195	13.4271	1030.78	1030.78	1030.78	MS1	PE 18:1/20:4	PE 18:1(n-9)/20:4(n-6,9,12,15)	Answer (n-9), (n-6,9,12,15)	Correct	10uM_4	17366.5	False	Position= n-9, Score= 840.96,Presence= 41.1764, Ratio sum= 0.625 Position= n-6, Score= 714.4,Presence= 17.647, Ratio sum= 0.1487	Position= n-6,9,12,15, Score= 671.14,Presence= 26.4705, Ratio sum= 0.8095		True	True		n-9	n-6,9,12,15		PE	0	50	-1
313	13.4881	1052.76	1052.77	1052.76	MS1	PE 18:1/20:4	PE 18:1(n-9)/20:4(n-6,9,12,15)	Answer (n-9), (n-6,9,12,15)	Correct	1uM_5	1723.69	False	Position= n-9, Score= 804.83,Presence= 47.0588, Ratio sum= 5.0967 Position= n-6, Score= 761.87,Presence= 35.2941, Ratio sum= 1.6554	Position= n-6,9,12,15, Score= 800.62,Presence= 50.0, Ratio sum= 14.1144 Position= n-6,8,12,15, Score= 771.22,Presence= 44.1176, Ratio sum= 9.8912		True	True		n-9	n-6,9,12,15		PE	0	0	-1
422	13.4514	1052.76	1052.77	1052.76	MS1	PE 18:1/20:4	PE 18:1(n-9)/20:4(n-6,9,12,15)	Answer (n-9), (n-6,9,12,15)	Correct	30uM_5	13968.7	False	Position= n-9, Score= 855.81,Presence= 70.5882, Ratio sum= 2.5522 Position= n-8, Score= 614.65,Presence= 47.0588, Ratio sum= 0.6286 Position= n-6, Score= 861.68,Presence= 52.9411, Ratio sum= 1.2945	Position= n-6,9,12,15, Score= 886.68,Presence= 66.1764, Ratio sum= 7.309 Position= n-6,8,12,15, Score= 816.97,Presence= 60.2941, Ratio sum= 5.7158 Position= n-6,9,12,14, Score= 812.2,Presence= 61.7647, Ratio sum= 6.5699 Position= n-6,9,11,15, Score= 793.39,Presence= 64.7058, Ratio sum= 7.1619 Position= n-6,8,12,14, Score= 726.37,Presence= 55.8823, Ratio sum= 4.9768 Position= n-6,8,11,15, Score= 7…		True	True		n-9	n-6,9,12,15		PE	0	0	-1
629	13.4741	1052.76	1052.77	1052.76	MS1	PE 18:1/20:4	PE 18:1(n-9)/20:4(n-6,9,12,15)	Answer (n-9), (n-6,9,12,15)	Correct	5uM_3	7338.88	False	Position= n-9, Score= 843.26,Presence= 64.7058, Ratio sum= 2.674 Position= n-6, Score= 856.9,Presence= 52.9411, Ratio sum= 1.3083	Position= n-6,9,12,15, Score= 888.91,Presence= 67.647, Ratio sum= 7.8672 Position= n-6,8,12,15, Score= 822.32,Presence= 60.2941, Ratio sum= 5.9468 Position= n-6,9,12,14, Score= 821.83,Presence= 61.7647, Ratio sum= 7.1482 Position= n-6,9,11,15, Score= 791.31,Presence= 66.1764, Ratio sum= 7.8135 Position= n-6,10,12,15, Score= 763.62,Presence= 61.7647, Ratio sum= 6.5387 Position= n-6,8,12,14, Score=…		True	True		n-9	n-6,9,12,15		PE	0	0	-1
154	13.4075	1052.77	1052.77	1052.77	MS1	PE 18:1/20:4	PE 18:1(n-9)/20:4(n-6,9,12,15)	Answer (n-9), (n-6,9,12,15)	Correct	10uM_2	10584.3	False	Position= n-9, Score= 859.59,Presence= 70.5882, Ratio sum= 2.7746 Position= n-6, Score= 856.84,Presence= 52.9411, Ratio sum= 1.3749	Position= n-6,9,12,15, Score= 876.69,Presence= 66.1764, Ratio sum= 7.7731 Position= n-6,8,12,15, Score= 809.13,Presence= 61.7647, Ratio sum= 5.8598 Position= n-6,9,11,15, Score= 789.03,Presence= 64.7058, Ratio sum= 7.5581 Position= n-6,8,11,15, Score= 708.36,Presence= 60.2941, Ratio sum= 5.6446		True	True		n-9	n-6,9,12,15		PE	0	0	-1
176	13.4308	1052.77	1052.77	1052.77	MS1	PE 18:1/20:4	PE 18:1(n-9)/20:4(n-6,9,12,15)	Answer (n-9), (n-6,9,12,15)	Correct	10uM_3	11034.6	False	Position= n-9, Score= 861.59,Presence= 76.4705, Ratio sum= 2.6902 Position= n-8, Score= 658.2,Presence= 52.9411, Ratio sum= 0.6489 Position= n-6, Score= 867.1,Presence= 58.8235, Ratio sum= 1.3021	Position= n-6,9,12,15, Score= 903.02,Presence= 72.0588, Ratio sum= 7.613 Position= n-6,8,12,15, Score= 835.98,Presence= 70.5882, Ratio sum= 5.9303 Position= n-6,9,12,14, Score= 827.37,Presence= 67.647, Ratio sum= 7.0063 Position= n-6,9,11,15, Score= 804.9,Presence= 69.1176, Ratio sum= 7.289 Position= n-6,8,12,14, Score= 751.27,Presence= 66.1764, Ratio sum= 5.3235 Position= n-6,8,11,15, Score= 710…		True	True		n-9	n-6,9,12,15		PE	0	0	-1
220	13.4849	1052.77	1052.77	1052.77	MS1	PE 18:1/20:4	PE 18:1(n-9)/20:4(n-6,9,12,15)	Answer (n-9), (n-6,9,12,15)	Correct	10uM_5	11217.2	False	Position= n-9, Score= 851.84,Presence= 64.7058, Ratio sum= 2.687 Position= n-6, Score= 846.25,Presence= 47.0588, Ratio sum= 1.1995	Position= n-6,9,12,15, Score= 882.66,Presence= 67.647, Ratio sum= 7.4215 Position= n-6,8,12,15, Score= 816.2,Presence= 60.2941, Ratio sum= 5.6167 Position= n-6,9,12,14, Score= 804.4,Presence= 63.2352, Ratio sum= 6.8763 Position= n-6,9,11,15, Score= 780.55,Presence= 63.2352, Ratio sum= 7.1987 Position= n-6,8,12,14, Score= 740.83,Presence= 55.8823, Ratio sum= 5.0715 Position= n-6,8,11,15, Score= 70…		True	True		n-9	n-6,9,12,15		PE	0	0	-1
274	13.4752	1052.77	1052.77	1052.77	MS1	PE 18:1/20:4	PE 18:1(n-9)/20:4(n-6,9,12,15)	Answer (n-9), (n-6,9,12,15)	Correct	1uM_3	2082.19	False	Position= n-9, Score= 807.1,Presence= 58.8235, Ratio sum= 3.9904 Position= n-6, Score= 824.12,Presence= 58.8235, Ratio sum= 2.1703	Position= n-6,9,12,15, Score= 839.59,Presence= 57.3529, Ratio sum= 12.8659 Position= n-6,9,12,14, Score= 750.53,Presence= 51.4705, Ratio sum= 11.5713		True	True		n-9	n-6,9,12,15		PE	0	0	-1
357	13.4553	1052.77	1052.77	1052.77	MS1	PE 18:1/20:4	PE 18:1(n-9)/20:4(n-6,9,12,15)	Answer (n-9), (n-6,9,12,15)	Correct	30uM_2	12938.4	False	Position= n-9, Score= 876.44,Presence= 76.4705, Ratio sum= 2.7346 Position= n-6, Score= 869.84,Presence= 64.7058, Ratio sum= 1.2704	Position= n-6,9,12,15, Score= 884.62,Presence= 67.647, Ratio sum= 7.4074 Position= n-6,8,12,15, Score= 821.94,Presence= 63.2352, Ratio sum= 5.6481 Position= n-6,9,12,14, Score= 809.69,Presence= 64.7058, Ratio sum= 6.746 Position= n-6,9,11,15, Score= 780.02,Presence= 66.1764, Ratio sum= 7.2649 Position= n-6,8,12,14, Score= 743.03,Presence= 60.2941, Ratio sum= 4.9868 Position= n-6,8,11,15, Score= 7…		True	True		n-9	n-6,9,12,15		PE	0	0	-1
401	13.436	1052.77	1052.77	1052.77	MS1	PE 18:1/20:4	PE 18:1(n-9)/20:4(n-6,9,12,15)	Answer (n-9), (n-6,9,12,15)	Correct	30uM_4	14136.6	False	Position= n-9, Score= 867.04,Presence= 76.4705, Ratio sum= 2.4945 Position= n-6, Score= 832.29,Presence= 52.9411, Ratio sum= 1.2732	Position= n-6,9,12,15, Score= 885.0,Presence= 66.1764, Ratio sum= 7.2319 Position= n-6,8,12,15, Score= 812.03,Presence= 63.2352, Ratio sum= 5.6469 Position= n-6,9,12,14, Score= 810.08,Presence= 63.2352, Ratio sum= 6.5733 Position= n-6,9,11,15, Score= 786.29,Presence= 64.7058, Ratio sum= 7.1571 Position= n-6,8,11,15, Score= 704.56,Presence= 61.7647, Ratio sum= 5.5721 Position= n-6,8,12,14, Score= …		True	True		n-9	n-6,9,12,15		PE	0	0	-1
669	13.4909	1052.77	1052.77	1052.77	MS1	PE 18:1/20:4	PE 18:1(n-9)/20:4(n-6,9,12,15)	Answer (n-9), (n-6,9,12,15)	Correct	5uM_5	8305.5	False	Position= n-9, Score= 830.18,Presence= 47.0588, Ratio sum= 2.6473 Position= n-6, Score= 872.42,Presence= 58.8235, Ratio sum= 1.203	Position= n-6,9,12,15, Score= 881.34,Presence= 66.1764, Ratio sum= 7.4592 Position= n-6,8,12,15, Score= 827.47,Presence= 61.7647, Ratio sum= 5.6433 Position= n-6,9,12,14, Score= 811.65,Presence= 63.2352, Ratio sum= 6.9094 Position= n-6,9,11,15, Score= 790.83,Presence= 61.7647, Ratio sum= 7.2884 Position= n-6,8,12,14, Score= 757.61,Presence= 58.8235, Ratio sum= 5.0935 Position= n-6,8,11,15, Score=…		True	True		n-9	n-6,9,12,15		PE	0	0	-1
134	13.4884	1052.77	1052.77	1052.77	MS1	PE 18:1/20:4	PE 18:1(n-9)/20:4(n-6,9,12,15)	Answer (n-9), (n-6,9,12,15)	Correct	10uM_1	9443.5	False	Position= n-9, Score= 858.92,Presence= 70.5882, Ratio sum= 2.8471 Position= n-6, Score= 878.25,Presence= 64.7058, Ratio sum= 1.4095	Position= n-6,9,12,15, Score= 880.53,Presence= 70.5882, Ratio sum= 8.2145 Position= n-6,8,12,15, Score= 824.89,Presence= 70.5882, Ratio sum= 6.3401 Position= n-6,9,12,14, Score= 800.25,Presence= 63.2352, Ratio sum= 7.4491 Position= n-6,9,11,15, Score= 775.62,Presence= 67.647, Ratio sum= 7.9732 Position= n-6,8,12,14, Score= 719.5,Presence= 63.2352, Ratio sum= 5.5748 Position= n-6,8,11,15, Score= 7…		True	True		n-9	n-6,9,12,15		PE	0	0	-1
335	13.4227	1052.77	1052.77	1052.77	MS1	PE 18:1/20:4	PE 18:1(n-9)/20:4(n-6,9,12,15)	Answer (n-9), (n-6,9,12,15)	Correct	30uM_1	13640.6	False	Position= n-9, Score= 851.12,Presence= 64.7058, Ratio sum= 2.5774 Position= n-6, Score= 837.64,Presence= 52.9411, Ratio sum= 1.4881 Position= n-8, Score= 584.39,Presence= 41.1764, Ratio sum= 0.6574	Position= n-6,9,12,15, Score= 883.88,Presence= 67.647, Ratio sum= 8.1471 Position= n-6,9,12,14, Score= 810.87,Presence= 63.2352, Ratio sum= 7.3615 Position= n-6,8,12,15, Score= 798.83,Presence= 60.2941, Ratio sum= 6.2383 Position= n-6,9,11,15, Score= 787.22,Presence= 69.1176, Ratio sum= 8.1701 Position= n-6,8,12,14, Score= 716.07,Presence= 55.8823, Ratio sum= 5.4528 Position= n-6,8,11,15, Score= …		True	True		n-9	n-6,9,12,15		PE	0	0	-1
378	13.4437	1052.77	1052.77	1052.77	MS1	PE 18:1/20:4	PE 18:1(n-9)/20:4(n-6,9,12,15)	Answer (n-9), (n-6,9,12,15)	Correct	30uM_3	12170	False	Position= n-9, Score= 863.49,Presence= 70.5882, Ratio sum= 2.6201 Position= n-6, Score= 818.55,Presence= 47.0588, Ratio sum= 1.2892 Position= n-8, Score= 618.69,Presence= 41.1764, Ratio sum= 0.7125	Position= n-6,9,12,15, Score= 874.49,Presence= 66.1764, Ratio sum= 7.3731 Position= n-6,8,12,15, Score= 808.55,Presence= 60.2941, Ratio sum= 5.6838 Position= n-6,9,12,14, Score= 799.51,Presence= 63.2352, Ratio sum= 6.9439 Position= n-6,9,11,15, Score= 775.96,Presence= 66.1764, Ratio sum= 7.0445 Position= n-6,8,12,14, Score= 730.85,Presence= 57.3529, Ratio sum= 5.2545 Position= n-6,8,11,15, Score=…		True	True		n-9	n-6,9,12,15		PE	0	0	-1
494	13.4196	1052.77	1052.77	1052.77	MS1	PE 18:1/20:4	PE 18:1(n-9)/20:4(n-6,9,12,15)	Answer (n-9), (n-6,9,12,15)	Correct	500nM_4	1113.38	False	Position= n-9, Score= 770.91,Presence= 41.1764, Ratio sum= 4.3655 Position= n-6, Score= 808.45,Presence= 58.8235, Ratio sum= 2.7925	Position= n-6,9,12,15, Score= 805.96,Presence= 50.0, Ratio sum= 14.1955		True	True		n-9	n-6,9,12,15		PE	0	0	-1
591	13.4191	1052.77	1052.77	1052.77	MS1	PE 18:1/20:4	PE 18:1(n-9)/20:4(n-6,9,12,15)	Answer (n-9), (n-6,9,12,15)	Correct	5uM_1	7994.38	False	Position= n-9, Score= 856.98,Presence= 70.5882, Ratio sum= 3.0524 Position= n-6, Score= 857.68,Presence= 52.9411, Ratio sum= 1.4183	Position= n-6,9,12,15, Score= 872.75,Presence= 64.7058, Ratio sum= 9.0949 Position= n-6,8,12,15, Score= 809.17,Presence= 60.2941, Ratio sum= 6.9092 Position= n-6,9,12,14, Score= 794.39,Presence= 61.7647, Ratio sum= 8.1561 Position= n-6,9,11,15, Score= 781.52,Presence= 64.7058, Ratio sum= 8.9539 Position= n-6,10,12,15, Score= 773.98,Presence= 60.2941, Ratio sum= 7.3945 Position= n-6,8,12,14, Score…		True	True		n-9	n-6,9,12,15		PE	0	0	-1
610	13.4275	1052.77	1052.77	1052.77	MS1	PE 18:1/20:4	PE 18:1(n-9)/20:4(n-6,9,12,15)	Answer (n-9), (n-6,9,12,15)	Correct	5uM_2	8038.06	False	Position= n-9, Score= 862.06,Presence= 64.7058, Ratio sum= 2.8691 Position= n-6, Score= 862.74,Presence= 64.7058, Ratio sum= 1.8922	Position= n-6,9,12,15, Score= 892.39,Presence= 69.1176, Ratio sum= 9.1325 Position= n-6,8,12,15, Score= 824.12,Presence= 63.2352, Ratio sum= 7.2159 Position= n-6,9,12,14, Score= 819.75,Presence= 66.1764, Ratio sum= 8.1667 Position= n-6,9,11,15, Score= 805.86,Presence= 69.1176, Ratio sum= 9.0728 Position= n-6,8,12,14, Score= 737.43,Presence= 60.2941, Ratio sum= 6.2501 Position= n-6,8,11,15, Score=…		True	True		n-9	n-6,9,12,15		PE	0	0	-1
650	13.4398	1052.77	1052.77	1052.77	MS1	PE 18:1/20:4	PE 18:1(n-9)/20:4(n-6,9,12,15)	Answer (n-9), (n-6,9,12,15)	Correct	5uM_4	7786.25	False	Position= n-9, Score= 849.81,Presence= 70.5882, Ratio sum= 3.4292 Position= n-6, Score= 830.7,Presence= 52.9411, Ratio sum= 1.6021	Position= n-6,9,12,15, Score= 874.63,Presence= 64.7058, Ratio sum= 10.0694 Position= n-6,9,12,14, Score= 802.12,Presence= 60.2941, Ratio sum= 8.9652 Position= n-6,8,12,15, Score= 801.48,Presence= 58.8235, Ratio sum= 7.338 Position= n-6,9,11,15, Score= 770.91,Presence= 58.8235, Ratio sum= 9.8811 Position= n-6,8,12,14, Score= 710.51,Presence= 54.4117, Ratio sum= 6.2338 Position= n-6,9,11,14, Score=…		True	True		n-9	n-6,9,12,15		PE	0	0	-1
293	13.4808	1052.77	1052.77	1052.77	MS1	PE 18:1/20:4	PE 18:1(n-9)/20:4(n-6,9,12,15)	Answer (n-9), (n-6,9,12,15)	Correct	1uM_4	2048.62	False	Position= n-9, Score= 825.91,Presence= 52.9411, Ratio sum= 4.4722 Position= n-6, Score= 835.53,Presence= 35.2941, Ratio sum= 1.721	Position= n-6,9,12,15, Score= 805.64,Presence= 48.5294, Ratio sum= 12.6209		True	True		n-9	n-6,9,12,15		PE	0	0	-1
237	13.4084	1052.77	1052.77	1052.77	MS1	PE 18:1/20:4	PE 18:1(n-9)/20:4(n-6,9,12,15)	Answer (n-9), (n-6,9,12,15)	Correct	1uM_1	1898.69	False	Position= n-9, Score= 813.92,Presence= 47.0588, Ratio sum= 4.191 Position= n-6, Score= 787.41,Presence= 35.2941, Ratio sum= 2.086	Position= n-6,9,12,15, Score= 843.64,Presence= 60.2941, Ratio sum= 13.66 Position= n-6,9,12,14, Score= 782.08,Presence= 55.8823, Ratio sum= 12.483 Position= n-6,9,11,15, Score= 735.7,Presence= 55.8823, Ratio sum= 12.9912 Position= n-6,9,11,14, Score= 664.27,Presence= 51.4705, Ratio sum= 11.8143		True	True		n-9	n-6,9,12,15		PE	0	0	-1
197	13.4271	1052.77	1052.77	1052.77	MS1	PE 18:1/20:4	PE 18:1(n-9)/20:4(n-8,10,12,15)	Answer (n-9), (n-6,9,12,15)	Wrong	10uM_4	10936.1	False	Position= n-9, Score= 879.16,Presence= 70.5882, Ratio sum= 3.3707 Position= n-8, Score= 494.81,Presence= 47.0588, Ratio sum= 0.9869	Position= n-8,10,12,15, Score= 803.83,Presence= 63.2352, Ratio sum= 6.2316 Position= n-8,10,12,14, Score= 726.6,Presence= 58.8235, Ratio sum= 5.6451 Position= n-6*,9,12,15, Score= 822.67,Presence= 64.7058, Ratio sum= 7.3248		True	True		n-9	n-8,10,12,15		PE	0	0	-1
38	10.7079	744.552	744.554	744.552	MS1	PE 18:1_18:1	PE 18:1(n-9)_18:1(n-9)	Answer (n-9)	Correct	100nM_3	1965.25	False	Position= n-9, Score= 820.25,Presence= 47.0588, Ratio sum= 2.8325	Position= n-9, Score= 820.25,Presence= 47.0588, Ratio sum= 2.8325		True	True		n-9	n-9		PE	100	0	-1
53	10.6519	744.553	744.554	744.553	MS1	PE 18:1_18:1	PE 18:1(n-9)_18:1(n-9)	Answer (n-9)	Correct	100nM_4	2264.5	False	Position= n-9, Score= 838.41,Presence= 64.7058, Ratio sum= 3.1366	Position= n-9, Score= 838.41,Presence= 64.7058, Ratio sum= 3.1366		True	True		n-9	n-9		PE	100	100	-1
7	10.6845	744.553	744.554	744.553	MS1	PE 18:1_18:1	PE 18:1(n-9)_18:1(n-9)	Answer (n-9)	Correct	100nM_1	2144.31	False	Position= n-9, Score= 768.03,Presence= 47.0588, Ratio sum= 3.1384	Position= n-9, Score= 768.03,Presence= 47.0588, Ratio sum= 3.1384		True	True		n-9	n-9		PE	100	0	-1
22	10.6867	744.553	744.554	744.553	MS1	PE 18:1_18:1	PE 18:1(n-9)_18:1(n-9)	Answer (n-9)	Correct	100nM_2	2090.44	False	Position= n-9, Score= 702.42,Presence= 35.2941, Ratio sum= 2.1231	Position= n-9, Score= 702.42,Presence= 35.2941, Ratio sum= 2.1231		True	True		n-9	n-9		PE	100	0	-1
69	10.6547	744.553	744.554	744.553	MS1	PE 18:1_18:1	PE 18:1(n-9)_18:1(n-9)	Answer (n-9)	Correct	100nM_5	2264.69	False	Position= n-9, Score= 670.19,Presence= 41.1764, Ratio sum= 2.3194	Position= n-9, Score= 670.19,Presence= 41.1764, Ratio sum= 2.3194		True	True		n-9	n-9		PE	100	0	-1
451	10.6859	744.553	744.554	744.553	MS1	PE 18:1_18:1	PE 18:1(n-9)_18:1(n-9)	Answer (n-9)	Correct	500nM_2	9778.56	False	Position= n-9, Score= 916.36,Presence= 88.2352, Ratio sum= 2.4541	Position= n-9, Score= 916.36,Presence= 88.2352, Ratio sum= 2.4541		True	True		n-9	n-9		PE	100	100	-1
189	10.6702	744.553	744.554	744.553	MS1	PE 18:1_18:1	PE 18:1(n-9)_18:1(n-9)	Answer (n-9)	Correct	10uM_4	112501	False	Position= n-9, Score= 954.14,Presence= 94.1176, Ratio sum= 3.3626	Position= n-9, Score= 954.14,Presence= 94.1176, Ratio sum= 3.3626		True	True		n-9	n-9		PE	100	100	-1
306	10.6506	744.553	744.554	744.553	MS1	PE 18:1_18:1	PE 18:1(n-9)_18:1(n-9)	Answer (n-9)	Correct	1uM_5	18815.8	False	Position= n-9, Score= 954.05,Presence= 94.1176, Ratio sum= 2.2931	Position= n-9, Score= 954.05,Presence= 94.1176, Ratio sum= 2.2931		True	True		n-9	n-9		PE	100	100	-1
168	10.6488	744.554	744.554	744.554	MS1	PE 18:1_18:1	PE 18:1(n-9)_18:1(n-9)	Answer (n-9)	Correct	10uM_3	109399	False	Position= n-9, Score= 963.74,Presence= 100.0, Ratio sum= 2.7114	Position= n-9, Score= 963.74,Presence= 100.0, Ratio sum= 2.7114		True	True		n-9	n-9		PE	100	100	-1
433	10.6862	744.554	744.554	744.554	MS1	PE 18:1_18:1	PE 18:1(n-9)_18:1(n-9)	Answer (n-9)	Correct	500nM_1	9963.38	False	Position= n-9, Score= 926.22,Presence= 94.1176, Ratio sum= 2.4221	Position= n-9, Score= 926.22,Presence= 94.1176, Ratio sum= 2.4221		True	True		n-9	n-9		PE	100	100	-1
519	10.638	744.554	744.554	744.554	MS1	PE 18:1_18:1	PE 18:1(n-9)_18:1(n-9)	Answer (n-9)	Correct	50nM_1	1182.81	False	Position= n-9, Score= 670.98,Presence= 17.647, Ratio sum= 1.9118	Position= n-9, Score= 670.98,Presence= 17.647, Ratio sum= 1.9118		True	True		n-9	n-9		PE	100	0	-1
622	10.6558	744.554	744.554	744.554	MS1	PE 18:1_18:1	PE 18:1(n-9)_18:1(n-9)	Answer (n-9)	Correct	5uM_3	69570.8	False	Position= n-9, Score= 975.87,Presence= 100.0, Ratio sum= 3.398	Position= n-9, Score= 975.87,Presence= 100.0, Ratio sum= 3.398		True	True		n-9	n-9		PE	100	100	-1
662	10.6556	744.554	744.554	744.554	MS1	PE 18:1_18:1	PE 18:1(n-9)_18:1(n-9)	Answer (n-9)	Correct	5uM_5	70224.4	False	Position= n-9, Score= 950.94,Presence= 88.2352, Ratio sum= 3.1081	Position= n-9, Score= 950.94,Presence= 88.2352, Ratio sum= 3.1081		True	True		n-9	n-9		PE	100	100	-1
504	10.6409	744.554	744.554	744.554	MS1	PE 18:1_18:1	PE 18:1(n-9)_18:1(n-9)	Answer (n-9)	Correct	500nM_5	9738.5	False	Position= n-9, Score= 951.92,Presence= 100.0, Ratio sum= 2.6882	Position= n-9, Score= 951.92,Presence= 100.0, Ratio sum= 2.6882		True	True		n-9	n-9		PE	100	100	-1
603	10.6969	744.554	744.554	744.554	MS1	PE 18:1_18:1	PE 18:1(n-9)_18:1(n-9)	Answer (n-9)	Correct	5uM_2	68021.2	False	Position= n-9, Score= 967.13,Presence= 100.0, Ratio sum= 2.7616	Position= n-9, Score= 967.13,Presence= 100.0, Ratio sum= 2.7616		True	True		n-9	n-9		PE	100	100	-1
147	10.6675	744.554	744.554	744.554	MS1	PE 18:1_18:1	PE 18:1(n-9)_18:1(n-9)	Answer (n-9)	Correct	10uM_2	111224	False	Position= n-9, Score= 971.55,Presence= 94.1176, Ratio sum= 2.8643	Position= n-9, Score= 971.55,Presence= 94.1176, Ratio sum= 2.8643		True	True		n-9	n-9		PE	100	100	-1
469	10.6644	744.554	744.554	744.554	MS1	PE 18:1_18:1	PE 18:1(n-9)_18:1(n-9)	Answer (n-9)	Correct	500nM_3	9681.94	False	Position= n-9, Score= 897.38,Presence= 94.1176, Ratio sum= 2.9738	Position= n-9, Score= 897.38,Presence= 94.1176, Ratio sum= 2.9738		True	True		n-9	n-9		PE	100	100	-1
487	10.6908	744.554	744.554	744.554	MS1	PE 18:1_18:1	PE 18:1(n-9)_18:1(n-9)	Answer (n-9)	Correct	500nM_4	10380.3	False	Position= n-9, Score= 932.5,Presence= 94.1176, Ratio sum= 2.2434	Position= n-9, Score= 932.5,Presence= 94.1176, Ratio sum= 2.2434		True	True		n-9	n-9		PE	100	100	-1
266	10.6588	744.554	744.554	744.554	MS1	PE 18:1_18:1	PE 18:1(n-9)_18:1(n-9)	Answer (n-9)	Correct	1uM_3	18332.1	False	Position= n-9, Score= 951.54,Presence= 100.0, Ratio sum= 2.4863	Position= n-9, Score= 951.54,Presence= 100.0, Ratio sum= 2.4863		True	True		n-9	n-9		PE	100	100	-1
286	10.6974	744.554	744.554	744.554	MS1	PE 18:1_18:1	PE 18:1(n-9)_18:1(n-9)	Answer (n-9)	Correct	1uM_4	17642.1	False	Position= n-9, Score= 936.77,Presence= 94.1176, Ratio sum= 2.4292	Position= n-9, Score= 936.77,Presence= 94.1176, Ratio sum= 2.4292		True	True		n-9	n-9		PE	100	100	-1
230	10.6798	744.554	744.554	744.554	MS1	PE 18:1_18:1	PE 18:1(n-9)_18:1(n-9)	Answer (n-9)	Correct	1uM_1	18399	False	Position= n-9, Score= 955.74,Presence= 100.0, Ratio sum= 2.4797	Position= n-9, Score= 955.74,Presence= 100.0, Ratio sum= 2.4797		True	True		n-9	n-9		PE	100	100	-1
127	10.6903	744.554	744.554	744.554	MS1	PE 18:1_18:1	PE 18:1(n-9)_18:1(n-9)	Answer (n-9)	Correct	10uM_1	107352	False	Position= n-9, Score= 669.65,Presence= 11.7647, Ratio sum= 0.0457	Position= n-9, Score= 669.65,Presence= 11.7647, Ratio sum= 0.0457		True	True		n-9	n-9		PE	100	0	-1
584	10.6301	744.554	744.554	744.554	MS1	PE 18:1_18:1	PE 18:1(n-9)_18:1(n-9)	Answer (n-9)	Correct	5uM_1	65202.5	False	Position= n-9, Score= 973.92,Presence= 100.0, Ratio sum= 2.9646	Position= n-9, Score= 973.92,Presence= 100.0, Ratio sum= 2.9646		True	True		n-9	n-9		PE	100	100	-1
370	10.6335	744.555	744.554	744.555	MS1	PE 18:1_18:1	PE 18:1(n-9)_18:1(n-9)	Answer (n-9)	Correct	30uM_3	242010	False	Position= n-9, Score= 967.96,Presence= 94.1176, Ratio sum= 3.3108	Position= n-9, Score= 967.96,Presence= 94.1176, Ratio sum= 3.3108		True	True		n-9	n-9		PE	100	100	-1
393	10.7134	744.555	744.554	744.555	MS1	PE 18:1_18:1	PE 18:1(n-9)_18:1(n-9)	Answer (n-9)	Correct	30uM_4	236553	False	Position= n-9, Score= 977.75,Presence= 100.0, Ratio sum= 4.1589	Position= n-9, Score= 977.75,Presence= 100.0, Ratio sum= 4.1589		True	True		n-9	n-9		PE	100	100	-1
349	10.6455	744.555	744.554	744.555	MS1	PE 18:1_18:1	PE 18:1(n-9)_18:1(n-9)	Answer (n-9)	Correct	30uM_2	236167	False	Position= n-9, Score= 985.86,Presence= 100.0, Ratio sum= 3.1305	Position= n-9, Score= 985.86,Presence= 100.0, Ratio sum= 3.1305		True	True		n-9	n-9		PE	100	100	-1
428	9.1171	797.529	797.53	797.529	MS1	PG 18:1_18:1	PG 18:1(n-9)_18:1(n-9)	Answer (n-9)	Correct	500nM_1	2318.88	False	Position= n-9, Score= 857.27,Presence= 64.7058, Ratio sum= 4.4868	Position= n-9, Score= 857.27,Presence= 64.7058, Ratio sum= 4.4868		True	True		n-9	n-9		PG	100	0	-1
245	9.13277	797.529	797.53	797.529	MS1	PG 18:1_18:1	PG 18:1(n-9)_18:1(n-9)	Answer (n-9)	Correct	1uM_2	4024	False	Position= n-9, Score= 885.83,Presence= 76.4705, Ratio sum= 3.9696	Position= n-9, Score= 885.83,Presence= 76.4705, Ratio sum= 3.9696		True	True		n-9	n-9		PG	100	0	-1
500	9.12173	797.53	797.53	797.53	MS1	PG 18:1_18:1	PG 18:1(n-9)_18:1(n-9)	Answer (n-9)	Correct	500nM_5	2484.62	False	Position= n-9, Score= 854.97,Presence= 64.7058, Ratio sum= 4.5458	Position= n-9, Score= 854.97,Presence= 64.7058, Ratio sum= 4.5458		True	True		n-9	n-9		PG	100	0	-1
346	9.15275	797.53	797.53	797.53	MS1	PG 18:1_18:1	PG 18:1(n-9)_18:1(n-9)	Answer (n-9)	Correct	30uM_2	6443.94	False	Position= n-9, Score= 717.97,Presence= 35.2941, Ratio sum= 3.8052	Position= n-9, Score= 717.97,Presence= 35.2941, Ratio sum= 3.8052		True	True		n-9	n-9		PG	100	0	-1
261	9.0981	797.53	797.53	797.53	MS1	PG 18:1_18:1	PG 18:1(n-9)_18:1(n-9)	Answer (n-9)	Correct	1uM_3	3854.25	False	Position= n-9, Score= 855.9,Presence= 58.8235, Ratio sum= 3.9393	Position= n-9, Score= 855.9,Presence= 58.8235, Ratio sum= 3.9393		True	True		n-9	n-9		PG	100	0	-1
410	9.14748	797.53	797.53	797.53	MS1	PG 18:1_18:1	PG 18:1(n-9)_18:1(n-9)	Answer (n-9)	Correct	30uM_5	7079.88	False	Position= n-9, Score= 807.59,Presence= 47.0588, Ratio sum= 5.4148	Position= n-9, Score= 807.59,Presence= 47.0588, Ratio sum= 5.4148		True	True		n-9	n-9		PG	100	0	-1
446	9.07522	797.53	797.53	797.53	MS1	PG 18:1_18:1	PG 18:1(n-9)_18:1(n-9)	Answer (n-9)	Correct	500nM_2	2458.25	False	Position= n-9, Score= 849.65,Presence= 64.7058, Ratio sum= 4.8066	Position= n-9, Score= 849.65,Presence= 64.7058, Ratio sum= 4.8066		True	True		n-9	n-9		PG	100	0	-1
636	9.07167	797.53	797.53	797.53	MS1	PG 18:1_18:1	PG 18:1(n-9)_18:1(n-9)	Answer (n-9)	Correct	5uM_4	6974.5	False	Position= n-9, Score= 892.42,Presence= 70.5882, Ratio sum= 3.0827	Position= n-9, Score= 892.42,Presence= 70.5882, Ratio sum= 3.0827		True	True		n-9	n-9		PG	100	0	-1
141	9.11367	797.53	797.53	797.53	MS1	PG 18:1_18:1	PG 18:1(n-9)_18:1(n-9)	Answer (n-9)	Correct	10uM_2	8111.88	False	Position= n-9, Score= 888.43,Presence= 70.5882, Ratio sum= 3.5295	Position= n-9, Score= 888.43,Presence= 70.5882, Ratio sum= 3.5295		True	True		n-9	n-9		PG	100	0	-1
319	9.11917	797.53	797.53	797.53	MS1	PG 18:1_18:1	PG 18:1(n-9)_18:1(n-9)	Answer (n-9)	Correct	30uM_1	7852.19	False	Position= n-9, Score= 854.79,Presence= 70.5882, Ratio sum= 3.7884	Position= n-9, Score= 854.79,Presence= 70.5882, Ratio sum= 3.7884		True	True		n-9	n-9		PG	100	0	-1
387	9.13205	797.53	797.53	797.53	MS1	PG 18:1_18:1	PG 18:1(n-9)_18:1(n-9)	Answer (n-9)	Correct	30uM_4	7530.94	False	Position= n-9, Score= 843.99,Presence= 70.5882, Ratio sum= 4.2294	Position= n-9, Score= 843.99,Presence= 70.5882, Ratio sum= 4.2294		True	True		n-9	n-9		PG	100	0	-1
464	9.08677	797.53	797.53	797.53	MS1	PG 18:1_18:1	PG 18:1(n-9)_18:1(n-9)	Answer (n-9)	Correct	500nM_3	2214.75	False	Position= n-9, Score= 855.76,Presence= 58.8235, Ratio sum= 4.1483	Position= n-9, Score= 855.76,Presence= 58.8235, Ratio sum= 4.1483		True	True		n-9	n-9		PG	100	0	-1
659	9.15243	797.53	797.53	797.53	MS1	PG 18:1_18:1	PG 18:1(n-9)_18:1(n-9)	Answer (n-9)	Correct	5uM_5	7314.88	False	Position= n-9, Score= 884.69,Presence= 70.5882, Ratio sum= 3.2369	Position= n-9, Score= 884.69,Presence= 70.5882, Ratio sum= 3.2369		True	True		n-9	n-9		PG	100	0	-1
637	9.07167	797.53	797.53	797.53	MS1	PG 18:1_18:1	PG 18:1(n-9)_18:1(n-9)	Answer (n-9)	Correct	5uM_4	6974.5	False	Position= n-9, Score= 892.42,Presence= 70.5882, Ratio sum= 3.0827	Position= n-9, Score= 892.42,Presence= 70.5882, Ratio sum= 3.0827		True	True		n-9	n-9		PG	100	0	-1
162	9.09475	797.53	797.53	797.53	MS1	PG 18:1_18:1	PG 18:1(n-9)_18:1(n-9)	Answer (n-9)	Correct	10uM_3	7989.75	False	Position= n-9, Score= 901.39,Presence= 76.4705, Ratio sum= 3.0827	Position= n-9, Score= 901.39,Presence= 76.4705, Ratio sum= 3.0827		True	True		n-9	n-9		PG	100	0	-1
207	9.14417	797.53	797.53	797.53	MS1	PG 18:1_18:1	PG 18:1(n-9)_18:1(n-9)	Answer (n-9)	Correct	10uM_5	8190.56	False	Position= n-9, Score= 902.92,Presence= 76.4705, Ratio sum= 2.9367	Position= n-9, Score= 902.92,Presence= 76.4705, Ratio sum= 2.9367		True	True		n-9	n-9		PG	100	0	-1
183	9.11623	797.53	797.53	797.53	MS1	PG 18:1_18:1	PG 18:1(n-9)_18:1(n-9)	Answer (n-9)	Correct	10uM_4	7158.44	False	Position= n-9, Score= 891.34,Presence= 70.5882, Ratio sum= 3.3662	Position= n-9, Score= 891.34,Presence= 70.5882, Ratio sum= 3.3662		True	True		n-9	n-9		PG	100	0	-1
123	9.12825	797.531	797.53	797.531	MS1	PG 18:1_18:1	PG 18:1(n-9)_18:1(n-9)	Answer (n-9)	Correct	10uM_1	7786.81	False	Position= n-9, Score= 896.61,Presence= 76.4705, Ratio sum= 3.1442	Position= n-9, Score= 896.61,Presence= 76.4705, Ratio sum= 3.1442		True	True		n-9	n-9		PG	100	0	-1
225	9.11095	797.531	797.53	797.531	MS1	PG 18:1_18:1	PG 18:1(n-9)_18:1(n-9)	Answer (n-9)	Correct	1uM_1	3925.75	False	Position= n-9, Score= 857.09,Presence= 64.7058, Ratio sum= 4.1632	Position= n-9, Score= 857.09,Presence= 64.7058, Ratio sum= 4.1632		True	True		n-9	n-9		PG	100	0	-1
597	9.08928	797.531	797.53	797.531	MS1	PG 18:1_18:1	PG 18:1(n-9)_18:1(n-9)	Answer (n-9)	Correct	5uM_2	6940.88	False	Position= n-9, Score= 888.79,Presence= 70.5882, Ratio sum= 3.2321	Position= n-9, Score= 888.79,Presence= 70.5882, Ratio sum= 3.2321		True	True		n-9	n-9		PG	100	0	-1
616	9.09425	797.531	797.53	797.531	MS1	PG 18:1_18:1	PG 18:1(n-9)_18:1(n-9)	Answer (n-9)	Correct	5uM_3	7266.81	False	Position= n-9, Score= 888.95,Presence= 70.5882, Ratio sum= 3.3211	Position= n-9, Score= 888.95,Presence= 70.5882, Ratio sum= 3.3211		True	True		n-9	n-9		PG	100	0	-1
281	9.0821	797.531	797.53	797.531	MS1	PG 18:1_18:1	PG 18:1(n-9)_18:1(n-9)	Answer (n-9)	Correct	1uM_4	3893.56	False	Position= n-9, Score= 890.47,Presence= 76.4705, Ratio sum= 4.1677	Position= n-9, Score= 890.47,Presence= 76.4705, Ratio sum= 4.1677		True	True		n-9	n-9		PG	100	0	-1
579	9.13982	797.532	797.53	797.532	MS1	PG 18:1_18:1	PG 18:1(n-9)_18:1(n-9)	Answer (n-9)	Correct	5uM_1	7464.94	False	Position= n-9, Score= 909.33,Presence= 76.4705, Ratio sum= 3.0216	Position= n-9, Score= 909.33,Presence= 76.4705, Ratio sum= 3.0216		True	True		n-9	n-9		PG	100	0	-1
482	9.10907	797.532	797.53	797.532	MS1	PG 18:1_18:1	PG 18:1(n-9)_18:1(n-9)	Answer (n-9)	Correct	500nM_4	2372.81	False	Position= n-9, Score= 810.6,Presence= 52.9411, Ratio sum= 4.3582	Position= n-9, Score= 810.6,Presence= 52.9411, Ratio sum= 4.3582		True	True		n-9	n-9		PG	0	0	-1
303	9.13983	797.532	797.53	797.532	MS1	PG 18:1_18:1	PG 18:1(n-9)_18:1(n-9)	Answer (n-9)	Correct	1uM_5	3577.69	False	Position= n-9, Score= 853.92,Presence= 64.7058, Ratio sum= 3.9412	Position= n-9, Score= 853.92,Presence= 64.7058, Ratio sum= 3.9412		True	True		n-9	n-9		PG	100	0	-1
238	8.42707	867.516	867.517	867.516	MS1	PG 22:6_22:6	PG 22:6(n-3,6,9,12,15,18)_22:6(n-3,6,9,12,15,18)	Answer (n-3,6,9,12,15,18)	Correct	1uM_2	14795.8	False	Position= n-3,6,9,12,15,18, Score= 889.62,Presence= 67.647, Ratio sum= 5.7056	Position= n-3,6,9,12,15,18, Score= 889.62,Presence= 67.647, Ratio sum= 5.7056		True	True		n-3,6,9,12,15,18	n-3,6,9,12,15,18		PG	0	0	-1
441	8.39457	867.516	867.517	867.516	MS1	PG 22:6_22:6	PG 22:6(n-3,6,9,12,15,18)_22:6(n-3,6,9,12,15,18)	Answer (n-3,6,9,12,15,18)	Correct	500nM_2	11191.2	False	Position= n-3,6,9,12,15,18, Score= 865.73,Presence= 58.8235, Ratio sum= 6.1059	Position= n-3,6,9,12,15,18, Score= 865.73,Presence= 58.8235, Ratio sum= 6.1059		True	True		n-3,6,9,12,15,18	n-3,6,9,12,15,18		PG	0	0	-1
424	8.44055	867.517	867.517	867.517	MS1	PG 22:6_22:6	PG 22:6(n-3,6,9,12,15,18)_22:6(n-3,6,9,12,15,18)	Answer (n-3,6,9,12,15,18)	Correct	500nM_1	8734	False	Position= n-3,6,9,12,15,18, Score= 857.23,Presence= 59.8039, Ratio sum= 6.0637	Position= n-3,6,9,12,15,18, Score= 857.23,Presence= 59.8039, Ratio sum= 6.0637		True	True		n-3,6,9,12,15,18	n-3,6,9,12,15,18		PG	0	0	-1
177	8.35002	867.517	867.517	867.517	MS1	PG 22:6_22:6	PG 22:6(n-3,6,9,12,15,18)_22:6(n-3,6,9,12,15,18)	Answer (n-3,6,9,12,15,18)	Correct	10uM_4	109750	False	Position= n-3,6,9,12,15,18, Score= 869.29,Presence= 69.6078, Ratio sum= 7.4494	Position= n-3,6,9,12,15,18, Score= 869.29,Presence= 69.6078, Ratio sum= 7.4494		True	True		n-3,6,9,12,15,18	n-3,6,9,12,15,18		PG	0	0	-1
294	8.35887	867.517	867.517	867.517	MS1	PG 22:6_22:6	PG 22:6(n-3,6,9,12,15,18)_22:6(n-3,6,9,12,15,18)	Answer (n-3,6,9,12,15,18)	Correct	1uM_5	15672.1	False	Position= n-3,6,9,12,15,18, Score= 884.42,Presence= 66.6666, Ratio sum= 5.2717	Position= n-3,6,9,12,15,18, Score= 884.42,Presence= 66.6666, Ratio sum= 5.2717		True	True		n-3,6,9,12,15,18	n-3,6,9,12,15,18		PG	0	0	-1
611	8.38738	867.517	867.517	867.517	MS1	PG 22:6_22:6	PG 22:6(n-3,6,9,12,15,18)_22:6(n-3,6,9,12,15,18)	Answer (n-3,6,9,12,15,18)	Correct	5uM_3	79349.3	False	Position= n-3,6,9,12,15,18, Score= 883.49,Presence= 76.4705, Ratio sum= 6.9769	Position= n-3,6,9,12,15,18, Score= 883.49,Presence= 76.4705, Ratio sum= 6.9769		True	True		n-3,6,9,12,15,18	n-3,6,9,12,15,18		PG	0	0	-1
477	8.4369	867.517	867.517	867.517	MS1	PG 22:6_22:6	PG 22:6(n-3,6,9,12,15,18)_22:6(n-3,6,9,12,15,18)	Answer (n-3,6,9,12,15,18)	Correct	500nM_4	8059.31	False	Position= n-3,6,9,12,15,18, Score= 863.37,Presence= 63.7254, Ratio sum= 5.7629	Position= n-3,6,9,12,15,18, Score= 863.37,Presence= 63.7254, Ratio sum= 5.7629		True	True		n-3,6,9,12,15,18	n-3,6,9,12,15,18		PG	0	0	-1
257	8.35473	867.517	867.517	867.517	MS1	PG 22:6_22:6	PG 22:6(n-3,6,9,12,15,18)_22:6(n-3,6,9,12,15,18)	Answer (n-3,6,9,12,15,18)	Correct	1uM_3	16056.1	False	Position= n-3,6,9,12,15,18, Score= 872.45,Presence= 64.7058, Ratio sum= 5.4972	Position= n-3,6,9,12,15,18, Score= 872.45,Presence= 64.7058, Ratio sum= 5.4972		True	True		n-3,6,9,12,15,18	n-3,6,9,12,15,18		PG	0	0	-1
630	8.39822	867.517	867.517	867.517	MS1	PG 22:6_22:6	PG 22:6(n-3,6,9,12,15,18)_22:6(n-3,6,9,12,15,18)	Answer (n-3,6,9,12,15,18)	Correct	5uM_4	74919.6	False	Position= n-3,6,9,12,15,18, Score= 880.39,Presence= 69.6078, Ratio sum= 7.3727	Position= n-3,6,9,12,15,18, Score= 880.39,Presence= 69.6078, Ratio sum= 7.3727		True	True		n-3,6,9,12,15,18	n-3,6,9,12,15,18		PG	0	0	-1
651	8.38265	867.517	867.517	867.517	MS1	PG 22:6_22:6	PG 22:6(n-3,6,9,12,15,18)_22:6(n-3,6,9,12,15,18)	Answer (n-3,6,9,12,15,18)	Correct	5uM_5	77737.9	False	Position= n-3,6,9,12,15,18, Score= 879.32,Presence= 73.5294, Ratio sum= 8.259	Position= n-3,6,9,12,15,18, Score= 879.32,Presence= 73.5294, Ratio sum= 8.259		True	True		n-3,6,9,12,15,18	n-3,6,9,12,15,18		PG	0	0	-1
157	8.43405	867.517	867.517	867.517	MS1	PG 22:6_22:6	PG 22:6(n-3,6,9,12,15,18)_22:6(n-3,6,9,12,15,18)	Answer (n-3,6,9,12,15,18)	Correct	10uM_3	112118	False	Position= n-3,6,9,12,15,18, Score= 874.6,Presence= 72.549, Ratio sum= 7.0136	Position= n-3,6,9,12,15,18, Score= 874.6,Presence= 72.549, Ratio sum= 7.0136		True	True		n-3,6,9,12,15,18	n-3,6,9,12,15,18		PG	0	0	-1
135	8.42777	867.517	867.517	867.517	MS1	PG 22:6_22:6	PG 22:6(n-3,6,9,12,15,18)_22:6(n-3,6,9,12,15,18)	Answer (n-3,6,9,12,15,18)	Correct	10uM_2	107385	False	Position= n-3,6,9,12,15,18, Score= 872.28,Presence= 69.6078, Ratio sum= 7.212	Position= n-3,6,9,12,15,18, Score= 872.28,Presence= 69.6078, Ratio sum= 7.212		True	True		n-3,6,9,12,15,18	n-3,6,9,12,15,18		PG	0	0	-1
198	8.40308	867.517	867.517	867.517	MS1	PG 22:6_22:6	PG 22:6(n-3,6,9,12,15,18)_22:6(n-3,6,9,12,15,18)	Answer (n-3,6,9,12,15,18)	Correct	10uM_5	109814	False	Position= n-3,6,9,12,15,18, Score= 885.81,Presence= 73.5294, Ratio sum= 8.237 Position= n-3,6,9,12,14,18, Score= 834.41,Presence= 73.5294, Ratio sum= 7.3816 Position= n-3,6,9,13,15,18, Score= 794.96,Presence= 72.549, Ratio sum= 8.25	Position= n-3,6,9,12,15,18, Score= 885.81,Presence= 73.5294, Ratio sum= 8.237 Position= n-3,6,9,12,14,18, Score= 834.41,Presence= 73.5294, Ratio sum= 7.3816 Position= n-3,6,9,13,15,18, Score= 794.96,Presence= 72.549, Ratio sum= 8.25		True	True		n-3,6,9,12,15,18	n-3,6,9,12,15,18		PG	0	0	-1
275	8.42657	867.517	867.517	867.517	MS1	PG 22:6_22:6	PG 22:6(n-3,6,9,12,15,18)_22:6(n-3,6,9,12,15,18)	Answer (n-3,6,9,12,15,18)	Correct	1uM_4	16059.7	False	Position= n-3,6,9,12,15,18, Score= 881.09,Presence= 62.745, Ratio sum= 5.6402	Position= n-3,6,9,12,15,18, Score= 881.09,Presence= 62.745, Ratio sum= 5.6402		True	True		n-3,6,9,12,15,18	n-3,6,9,12,15,18		PG	0	0	-1
459	8.38107	867.517	867.517	867.517	MS1	PG 22:6_22:6	PG 22:6(n-3,6,9,12,15,18)_22:6(n-3,6,9,12,15,18)	Answer (n-3,6,9,12,15,18)	Correct	500nM_3	10743.1	False	Position= n-3,6,9,12,15,18, Score= 876.38,Presence= 59.8039, Ratio sum= 5.9705	Position= n-3,6,9,12,15,18, Score= 876.38,Presence= 59.8039, Ratio sum= 5.9705		True	True		n-3,6,9,12,15,18	n-3,6,9,12,15,18		PG	0	0	-1
592	8.36582	867.518	867.517	867.518	MS1	PG 22:6_22:6	PG 22:6(n-3,6,9,12,15,18)_22:6(n-3,6,9,12,15,18)	Answer (n-3,6,9,12,15,18)	Correct	5uM_2	76924.9	False	Position= n-3,6,9,12,15,18, Score= 884.41,Presence= 73.5294, Ratio sum= 6.9504	Position= n-3,6,9,12,15,18, Score= 884.41,Presence= 73.5294, Ratio sum= 6.9504		True	True		n-3,6,9,12,15,18	n-3,6,9,12,15,18		PG	0	0	-1
221	8.4137	867.518	867.517	867.518	MS1	PG 22:6_22:6	PG 22:6(n-3,6,9,12,15,18)_22:6(n-3,6,9,12,15,18)	Answer (n-3,6,9,12,15,18)	Correct	1uM_1	14458.2	False	Position= n-3,6,9,12,15,18, Score= 887.99,Presence= 68.6274, Ratio sum= 5.9926	Position= n-3,6,9,12,15,18, Score= 887.99,Presence= 68.6274, Ratio sum= 5.9926		True	True		n-3,6,9,12,15,18	n-3,6,9,12,15,18		PG	0	0	-1
495	8.4245	867.518	867.517	867.518	MS1	PG 22:6_22:6	PG 22:6(n-3,6,9,12,15,18)_22:6(n-3,6,9,12,15,18)	Answer (n-3,6,9,12,15,18)	Correct	500nM_5	9266.62	False	Position= n-3,6,9,12,15,18, Score= 872.09,Presence= 57.8431, Ratio sum= 6.0129	Position= n-3,6,9,12,15,18, Score= 872.09,Presence= 57.8431, Ratio sum= 6.0129		True	True		n-3,6,9,12,15,18	n-3,6,9,12,15,18		PG	0	0	-1
379	8.33845	867.518	867.517	867.518	MS1	PG 22:6_22:6	PG 22:6(n-3,6,9,12,15,18)_22:6(n-3,6,9,12,15,18)	Answer (n-3,6,9,12,15,18)	Correct	30uM_4	196232	False	Position= n-3,6,9,12,15,18, Score= 871.43,Presence= 73.5294, Ratio sum= 8.629	Position= n-3,6,9,12,15,18, Score= 871.43,Presence= 73.5294, Ratio sum= 8.629		True	True		n-3,6,9,12,15,18	n-3,6,9,12,15,18		PG	0	0	-1
358	8.34687	867.518	867.517	867.518	MS1	PG 22:6_22:6	PG 22:6(n-3,6,9,12,15,18)_22:6(n-3,6,9,12,15,18)	Answer (n-3,6,9,12,15,18)	Correct	30uM_3	188029	False	Position= n-3,6,9,12,15,18, Score= 881.61,Presence= 69.6078, Ratio sum= 6.8443	Position= n-3,6,9,12,15,18, Score= 881.61,Presence= 69.6078, Ratio sum= 6.8443		True	True		n-3,6,9,12,15,18	n-3,6,9,12,15,18		PG	0	0	-1
402	8.35375	867.518	867.517	867.518	MS1	PG 22:6_22:6	PG 22:6(n-3,6,9,12,15,18)_22:6(n-3,6,9,12,15,18)	Answer (n-3,6,9,12,15,18)	Correct	30uM_5	186585	False	Position= n-3,6,9,12,15,18, Score= 875.57,Presence= 72.549, Ratio sum= 8.4086	Position= n-3,6,9,12,15,18, Score= 875.57,Presence= 72.549, Ratio sum= 8.4086		True	True		n-3,6,9,12,15,18	n-3,6,9,12,15,18		PG	0	0	-1
336	8.35957	867.518	867.517	867.518	MS1	PG 22:6_22:6	PG 22:6(n-3,6,9,12,15,18)_22:6(n-3,6,9,12,15,18)	Answer (n-3,6,9,12,15,18)	Correct	30uM_2	164941	False	Position= n-3,6,9,12,15,18, Score= 872.69,Presence= 72.549, Ratio sum= 8.1527	Position= n-3,6,9,12,15,18, Score= 872.69,Presence= 72.549, Ratio sum= 8.1527		True	True		n-3,6,9,12,15,18	n-3,6,9,12,15,18		PG	0	0	-1
572	8.41663	867.518	867.517	867.518	MS1	PG 22:6_22:6	PG 22:6(n-3,6,9,12,15,18)_22:6(n-3,6,9,12,15,18)	Answer (n-3,6,9,12,15,18)	Correct	5uM_1	59913.4	False	Position= n-3,6,9,12,15,18, Score= 883.2,Presence= 71.5686, Ratio sum= 9.9291	Position= n-3,6,9,12,15,18, Score= 883.2,Presence= 71.5686, Ratio sum= 9.9291		True	True		n-3,6,9,12,15,18	n-3,6,9,12,15,18		PG	0	0	-1
314	8.41487	867.518	867.517	867.518	MS1	PG 22:6_22:6	PG 22:6(n-3,6,9,12,15,18)_22:6(n-3,6,9,12,15,18)	Answer (n-3,6,9,12,15,18)	Correct	30uM_1	191712	False	Position= n-3,6,9,12,15,18, Score= 869.95,Presence= 70.5882, Ratio sum= 11.6771 Position= n-3,6,9,12,14,18, Score= 818.49,Presence= 72.549, Ratio sum= 10.9131	Position= n-3,6,9,12,15,18, Score= 869.95,Presence= 70.5882, Ratio sum= 11.6771 Position= n-3,6,9,12,14,18, Score= 818.49,Presence= 72.549, Ratio sum= 10.9131		True	True		n-3,6,9,12,15,18	n-3,6,9,12,15,18		PG	0	0	-1
115	8.3957	867.518	867.517	867.518	MS1	PG 22:6_22:6	PG 22:6(n-3,6,9,12,15,18)_22:6(n-3,6,9,12,15,18)	Answer (n-3,6,9,12,15,18)	Correct	10uM_1	100001	False	Position= n-3,6,9,12,15,18, Score= 869.29,Presence= 69.6078, Ratio sum= 10.4054 Position= n-3,6,9,12,14,18, Score= 821.62,Presence= 71.5686, Ratio sum= 9.8028	Position= n-3,6,9,12,15,18, Score= 869.29,Presence= 69.6078, Ratio sum= 10.4054 Position= n-3,6,9,12,14,18, Score= 821.62,Presence= 71.5686, Ratio sum= 9.8028		True	True		n-3,6,9,12,15,18	n-3,6,9,12,15,18		PG	0	0	-1
30	8.3573	889.497	889.499	889.497	MS1	PG 22:6_22:6	PG 22:6(n-3,6,9,12,15,18)_22:6(n-3,6,9,12,15,18)	Answer (n-3,6,9,12,15,18)	Correct	100nM_3	3774.5	False	Position= n-3,6,9,12,15,18, Score= 901.7,Presence= 70.5882, Ratio sum= 22.4471 Position= n-3,6,9,12,15,19, Score= 883.88,Presence= 70.5882, Ratio sum= 21.6533 Position= n-3,6,9,12,14,18, Score= 848.84,Presence= 67.647, Ratio sum= 20.2661 Position= n-3,6,9,11,15,18, Score= 846.93,Presence= 67.647, Ratio sum= 20.473 Position= n-3,6,8,12,15,18, Score= 844.03,Presence= 68.6274, Ratio sum= 20.5955 Pos…	Position= n-3,6,9,12,15,18, Score= 901.7,Presence= 70.5882, Ratio sum= 22.4471 Position= n-3,6,9,12,15,19, Score= 883.88,Presence= 70.5882, Ratio sum= 21.6533 Position= n-3,6,9,12,14,18, Score= 848.84,Presence= 67.647, Ratio sum= 20.2661 Position= n-3,6,9,11,15,18, Score= 846.93,Presence= 67.647, Ratio sum= 20.473 Position= n-3,6,8,12,15,18, Score= 844.03,Presence= 68.6274, Ratio sum= 20.5955 Pos…		True	True		n-3,6,9,12,15,18	n-3,6,9,12,15,18		PG	100	0	-1
64	8.42983	889.498	889.499	889.498	MS1	PG 22:6_22:6	PG 22:6(n-3,6,9,12,15,18)_22:6(n-3,6,9,12,15,18)	Answer (n-3,6,9,12,15,18)	Correct	100nM_5	4006.69	False	Position= n-3,6,9,12,15,18, Score= 894.8,Presence= 65.6862, Ratio sum= 22.1343 Position= n-3,6,9,12,15,19, Score= 868.42,Presence= 64.7058, Ratio sum= 21.2025 Position= n-3,6,9,12,15,17, Score= 851.04,Presence= 62.745, Ratio sum= 21.1709 Position= n-3,6,9,11,15,18, Score= 844.36,Presence= 62.745, Ratio sum= 20.1997 Position= n-3,6,9,13,15,18, Score= 838.1,Presence= 63.7254, Ratio sum= 20.8116 Pos…	Position= n-3,6,9,12,15,18, Score= 894.8,Presence= 65.6862, Ratio sum= 22.1343 Position= n-3,6,9,12,15,19, Score= 868.42,Presence= 64.7058, Ratio sum= 21.2025 Position= n-3,6,9,12,15,17, Score= 851.04,Presence= 62.745, Ratio sum= 21.1709 Position= n-3,6,9,11,15,18, Score= 844.36,Presence= 62.745, Ratio sum= 20.1997 Position= n-3,6,9,13,15,18, Score= 838.1,Presence= 63.7254, Ratio sum= 20.8116 Pos…		True	True		n-3,6,9,12,15,18	n-3,6,9,12,15,18		PG	100	100	-1
17	8.38713	889.498	889.499	889.498	MS1	PG 22:6_22:6	PG 22:6(n-3,6,9,12,15,18)_22:6(n-3,6,9,12,15,18)	Answer (n-3,6,9,12,15,18)	Correct	100nM_2	4962.06	False	Position= n-3,6,9,12,15,18, Score= 896.46,Presence= 67.647, Ratio sum= 22.228 Position= n-3,6,9,12,15,19, Score= 885.87,Presence= 71.5686, Ratio sum= 21.24 Position= n-3,6,9,12,17,19, Score= 868.71,Presence= 67.647, Ratio sum= 18.0138 Position= n-3,6,9,12,15,17, Score= 850.35,Presence= 65.6862, Ratio sum= 21.239 Position= n-3,6,9,12,14,18, Score= 840.08,Presence= 65.6862, Ratio sum= 20.3545 Posit…	Position= n-3,6,9,12,15,18, Score= 896.46,Presence= 67.647, Ratio sum= 22.228 Position= n-3,6,9,12,15,19, Score= 885.87,Presence= 71.5686, Ratio sum= 21.24 Position= n-3,6,9,12,17,19, Score= 868.71,Presence= 67.647, Ratio sum= 18.0138 Position= n-3,6,9,12,15,17, Score= 850.35,Presence= 65.6862, Ratio sum= 21.239 Position= n-3,6,9,12,14,18, Score= 840.08,Presence= 65.6862, Ratio sum= 20.3545 Posit…		True	True		n-3,6,9,12,15,18	n-3,6,9,12,15,18		PG	100	0	-1
241	8.42707	889.498	889.499	889.498	MS1	PG 22:6_22:6	PG 22:6(n-3,6,9,12,15,18)_22:6(n-3,6,9,12,15,18)	Answer (n-3,6,9,12,15,18)	Correct	1uM_2	16825.6	False	Position= n-3,6,9,12,15,18, Score= 915.45,Presence= 72.549, Ratio sum= 17.0157 Position= n-3,6,9,12,15,19, Score= 898.39,Presence= 73.5294, Ratio sum= 16.4626 Position= n-3,6,9,12,15,20, Score= 885.57,Presence= 72.549, Ratio sum= 15.8066 Position= n-3,6,9,12,15,17, Score= 870.24,Presence= 70.5882, Ratio sum= 16.4491 Position= n-3,6,9,11,15,18, Score= 866.36,Presence= 72.549, Ratio sum= 15.6992 Po…	Position= n-3,6,9,12,15,18, Score= 915.45,Presence= 72.549, Ratio sum= 17.0157 Position= n-3,6,9,12,15,19, Score= 898.39,Presence= 73.5294, Ratio sum= 16.4626 Position= n-3,6,9,12,15,20, Score= 885.57,Presence= 72.549, Ratio sum= 15.8066 Position= n-3,6,9,12,15,17, Score= 870.24,Presence= 70.5882, Ratio sum= 16.4491 Position= n-3,6,9,11,15,18, Score= 866.36,Presence= 72.549, Ratio sum= 15.6992 Po…		True	True		n-3,6,9,12,15,18	n-3,6,9,12,15,18		PG	100	100	-1
48	8.41458	889.498	889.499	889.498	MS1	PG 22:6_22:6	PG 22:6(n-3,6,9,12,15,18)_22:6(n-3,6,9,12,15,18)	Answer (n-3,6,9,12,15,18)	Correct	100nM_4	4561.62	False	Position= n-3,6,9,12,15,18, Score= 906.07,Presence= 71.5686, Ratio sum= 22.0129 Position= n-3,6,9,12,17,19, Score= 884.93,Presence= 67.647, Ratio sum= 17.6302 Position= n-3,6,9,12,15,19, Score= 883.02,Presence= 71.5686, Ratio sum= 21.2295 Position= n-3,6,9,12,15,17, Score= 859.62,Presence= 67.647, Ratio sum= 21.3614 Position= n-3,6,9,11,15,18, Score= 856.73,Presence= 71.5686, Ratio sum= 20.2737 P…	Position= n-3,6,9,12,15,18, Score= 906.07,Presence= 71.5686, Ratio sum= 22.0129 Position= n-3,6,9,12,17,19, Score= 884.93,Presence= 67.647, Ratio sum= 17.6302 Position= n-3,6,9,12,15,19, Score= 883.02,Presence= 71.5686, Ratio sum= 21.2295 Position= n-3,6,9,12,15,17, Score= 859.62,Presence= 67.647, Ratio sum= 21.3614 Position= n-3,6,9,11,15,18, Score= 856.73,Presence= 71.5686, Ratio sum= 20.2737 P…		True	True		n-3,6,9,12,15,18	n-3,6,9,12,15,18		PG	100	0	-1
404	8.44303	889.498	889.499	889.498	MS1	PG 22:6_22:6	PG 22:6(n-3,6,9,12,15,18)_22:6(n-3,6,9,12,15,18)	Answer (n-3,6,9,12,15,18)	Correct	30uM_5	17908.4	False	Position= n-3,6,9,12,15,18, Score= 881.64,Presence= 64.7058, Ratio sum= 23.9112 Position= n-3,6,9,11,15,18, Score= 836.07,Presence= 63.7254, Ratio sum= 21.325 Position= n-3,6,8,12,15,18, Score= 830.78,Presence= 61.7647, Ratio sum= 22.4518 Position= n-3,6,9,12,14,18, Score= 813.53,Presence= 61.7647, Ratio sum= 21.7835 Position= n-3,6,8,12,14,18, Score= 773.81,Presence= 58.8235, Ratio sum= 20.324 P…	Position= n-3,6,9,12,15,18, Score= 881.64,Presence= 64.7058, Ratio sum= 23.9112 Position= n-3,6,9,11,15,18, Score= 836.07,Presence= 63.7254, Ratio sum= 21.325 Position= n-3,6,8,12,15,18, Score= 830.78,Presence= 61.7647, Ratio sum= 22.4518 Position= n-3,6,9,12,14,18, Score= 813.53,Presence= 61.7647, Ratio sum= 21.7835 Position= n-3,6,8,12,14,18, Score= 773.81,Presence= 58.8235, Ratio sum= 20.324 P…		True	True		n-3,6,9,12,15,18	n-3,6,9,12,15,18		PG	100	100	-1
552	8.42392	889.498	889.499	889.498	MS1	PG 22:6_22:6	PG 22:6(n-3,6,9,12,15,18)_22:6(n-3,6,9,12,15,18)	Answer (n-3,6,9,12,15,18)	Correct	50nM_4	2251	False	Position= n-3,6,9,12,15,18, Score= 872.57,Presence= 58.8235, Ratio sum= 24.4994 Position= n-3,6,9,12,15,19, Score= 852.32,Presence= 60.7843, Ratio sum= 23.5723 Position= n-3,6,9,12,15,17, Score= 827.57,Presence= 58.8235, Ratio sum= 23.5713 Position= n-3,6,9,12,14,18, Score= 812.0,Presence= 56.8627, Ratio sum= 22.6752 Position= n-3,6,9,12,14,19, Score= 787.06,Presence= 58.8235, Ratio sum= 21.748 P…	Position= n-3,6,9,12,15,18, Score= 872.57,Presence= 58.8235, Ratio sum= 24.4994 Position= n-3,6,9,12,15,19, Score= 852.32,Presence= 60.7843, Ratio sum= 23.5723 Position= n-3,6,9,12,15,17, Score= 827.57,Presence= 58.8235, Ratio sum= 23.5713 Position= n-3,6,9,12,14,18, Score= 812.0,Presence= 56.8627, Ratio sum= 22.6752 Position= n-3,6,9,12,14,19, Score= 787.06,Presence= 58.8235, Ratio sum= 21.748 P…		True	True		n-3,6,9,12,15,18	n-3,6,9,12,15,18		PG	100	0	-1
2	8.435	889.498	889.499	889.498	MS1	PG 22:6_22:6	PG 22:6(n-3,6,9,12,15,18)_22:6(n-3,6,9,12,15,18)	Answer (n-3,6,9,12,15,18)	Correct	100nM_1	3924.62	False	Position= n-3,6,9,12,15,18, Score= 904.52,Presence= 70.5882, Ratio sum= 23.2829 Position= n-3,6,9,12,15,19, Score= 883.36,Presence= 70.5882, Ratio sum= 22.4425 Position= n-3,6,9,12,15,17, Score= 866.39,Presence= 67.647, Ratio sum= 22.5339 Position= n-3,6,9,11,15,18, Score= 860.32,Presence= 71.5686, Ratio sum= 21.1866 Position= n-3,6,8,12,15,18, Score= 856.08,Presence= 68.6274, Ratio sum= 21.6811 …	Position= n-3,6,9,12,15,18, Score= 904.52,Presence= 70.5882, Ratio sum= 23.2829 Position= n-3,6,9,12,15,19, Score= 883.36,Presence= 70.5882, Ratio sum= 22.4425 Position= n-3,6,9,12,15,17, Score= 866.39,Presence= 67.647, Ratio sum= 22.5339 Position= n-3,6,9,11,15,18, Score= 860.32,Presence= 71.5686, Ratio sum= 21.1866 Position= n-3,6,8,12,15,18, Score= 856.08,Presence= 68.6274, Ratio sum= 21.6811 …		True	True		n-3,6,9,12,15,18	n-3,6,9,12,15,18		PG	100	0	-1
381	8.42768	889.498	889.499	889.498	MS1	PG 22:6_22:6	PG 22:6(n-3,6,9,12,15,18)_22:6(n-3,6,9,12,15,18)	Answer (n-3,6,9,12,15,18)	Correct	30uM_4	18108.6	False	Position= n-3,6,9,12,15,18, Score= 875.57,Presence= 63.7254, Ratio sum= 21.7946 Position= n-3,6,9,12,15,19, Score= 856.14,Presence= 64.7058, Ratio sum= 20.5832 Position= n-3,6,9,11,15,18, Score= 826.74,Presence= 60.7843, Ratio sum= 19.4286 Position= n-3,6,9,12,15,17, Score= 818.59,Presence= 60.7843, Ratio sum= 21.0142 Position= n-3,6,9,11,15,19, Score= 802.53,Presence= 61.7647, Ratio sum= 18.2173…	Position= n-3,6,9,12,15,18, Score= 875.57,Presence= 63.7254, Ratio sum= 21.7946 Position= n-3,6,9,12,15,19, Score= 856.14,Presence= 64.7058, Ratio sum= 20.5832 Position= n-3,6,9,11,15,18, Score= 826.74,Presence= 60.7843, Ratio sum= 19.4286 Position= n-3,6,9,12,15,17, Score= 818.59,Presence= 60.7843, Ratio sum= 21.0142 Position= n-3,6,9,11,15,19, Score= 802.53,Presence= 61.7647, Ratio sum= 18.2173…		True	True		n-3,6,9,12,15,18	n-3,6,9,12,15,18		PG	100	0	-1
179	8.43865	889.499	889.499	889.499	MS1	PG 22:6_22:6	PG 22:6(n-3,6,9,12,15,18)_22:6(n-3,6,9,12,15,18)	Answer (n-3,6,9,12,15,18)	Correct	10uM_4	24941.2	False	Position= n-3,6,9,12,15,18, Score= 914.17,Presence= 72.549, Ratio sum= 16.5268 Position= n-3,6,9,12,15,19, Score= 889.11,Presence= 70.5882, Ratio sum= 15.7487 Position= n-3,6,9,11,15,18, Score= 867.61,Presence= 73.5294, Ratio sum= 15.1417 Position= n-3,6,9,12,15,17, Score= 866.74,Presence= 69.6078, Ratio sum= 16.095 Position= n-3,6,9,12,14,18, Score= 865.71,Presence= 70.5882, Ratio sum= 14.9486 P…	Position= n-3,6,9,12,15,18, Score= 914.17,Presence= 72.549, Ratio sum= 16.5268 Position= n-3,6,9,12,15,19, Score= 889.11,Presence= 70.5882, Ratio sum= 15.7487 Position= n-3,6,9,11,15,18, Score= 867.61,Presence= 73.5294, Ratio sum= 15.1417 Position= n-3,6,9,12,15,17, Score= 866.74,Presence= 69.6078, Ratio sum= 16.095 Position= n-3,6,9,12,14,18, Score= 865.71,Presence= 70.5882, Ratio sum= 14.9486 P…		True	True		n-3,6,9,12,15,18	n-3,6,9,12,15,18		PG	100	100	-1
425	8.44055	889.499	889.499	889.499	MS1	PG 22:6_22:6	PG 22:6(n-3,6,9,12,15,18)_22:6(n-3,6,9,12,15,18)	Answer (n-3,6,9,12,15,18)	Correct	500nM_1	12211.7	False	Position= n-3,6,9,12,15,18, Score= 921.71,Presence= 74.5098, Ratio sum= 17.2214 Position= n-3,6,9,12,15,19, Score= 900.41,Presence= 74.5098, Ratio sum= 16.466 Position= n-3,6,8,12,15,18, Score= 877.63,Presence= 75.4901, Ratio sum= 16.005 Position= n-3,6,9,12,15,17, Score= 875.28,Presence= 72.549, Ratio sum= 16.618 Position= n-3,6,9,11,15,18, Score= 872.26,Presence= 73.5294, Ratio sum= 15.6082 Pos…	Position= n-3,6,9,12,15,18, Score= 921.71,Presence= 74.5098, Ratio sum= 17.2214 Position= n-3,6,9,12,15,19, Score= 900.41,Presence= 74.5098, Ratio sum= 16.466 Position= n-3,6,8,12,15,18, Score= 877.63,Presence= 75.4901, Ratio sum= 16.005 Position= n-3,6,9,12,15,17, Score= 875.28,Presence= 72.549, Ratio sum= 16.618 Position= n-3,6,9,11,15,18, Score= 872.26,Presence= 73.5294, Ratio sum= 15.6082 Pos…		True	True		n-3,6,9,12,15,18	n-3,6,9,12,15,18		PG	100	100	-1
654	8.47132	889.499	889.499	889.499	MS1	PG 22:6_22:6	PG 22:6(n-3,6,9,12,15,18)_22:6(n-3,6,9,12,15,18)	Answer (n-3,6,9,12,15,18)	Correct	5uM_5	23261.3	False	Position= n-3,6,9,12,15,18, Score= 927.19,Presence= 77.4509, Ratio sum= 16.3193 Position= n-3,6,9,12,15,19, Score= 907.11,Presence= 79.4117, Ratio sum= 15.79 Position= n-3,6,9,12,17,19, Score= 897.61,Presence= 76.4705, Ratio sum= 13.1295 Position= n-3,6,9,12,15,17, Score= 887.24,Presence= 77.4509, Ratio sum= 15.9164 Position= n-3,6,8,12,15,18, Score= 879.88,Presence= 77.4509, Ratio sum= 14.9731 P…	Position= n-3,6,9,12,15,18, Score= 927.19,Presence= 77.4509, Ratio sum= 16.3193 Position= n-3,6,9,12,15,19, Score= 907.11,Presence= 79.4117, Ratio sum= 15.79 Position= n-3,6,9,12,17,19, Score= 897.61,Presence= 76.4705, Ratio sum= 13.1295 Position= n-3,6,9,12,15,17, Score= 887.24,Presence= 77.4509, Ratio sum= 15.9164 Position= n-3,6,8,12,15,18, Score= 879.88,Presence= 77.4509, Ratio sum= 14.9731 P…		True	True		n-3,6,9,12,15,18	n-3,6,9,12,15,18		PG	100	100	-1
443	8.39457	889.499	889.499	889.499	MS1	PG 22:6_22:6	PG 22:6(n-3,6,9,12,15,18)_22:6(n-3,6,9,12,15,18)	Answer (n-3,6,9,12,15,18)	Correct	500nM_2	12594.6	False	Position= n-3,6,9,12,15,18, Score= 916.58,Presence= 73.5294, Ratio sum= 16.8342 Position= n-3,6,9,12,15,19, Score= 897.61,Presence= 74.5098, Ratio sum= 16.1863 Position= n-3,6,9,12,17,19, Score= 893.82,Presence= 75.4901, Ratio sum= 13.837 Position= n-3,6,9,12,15,17, Score= 872.62,Presence= 72.549, Ratio sum= 16.2071 Position= n-3,6,8,12,15,18, Score= 870.22,Presence= 73.5294, Ratio sum= 15.5442 P…	Position= n-3,6,9,12,15,18, Score= 916.58,Presence= 73.5294, Ratio sum= 16.8342 Position= n-3,6,9,12,15,19, Score= 897.61,Presence= 74.5098, Ratio sum= 16.1863 Position= n-3,6,9,12,17,19, Score= 893.82,Presence= 75.4901, Ratio sum= 13.837 Position= n-3,6,9,12,15,17, Score= 872.62,Presence= 72.549, Ratio sum= 16.2071 Position= n-3,6,8,12,15,18, Score= 870.22,Presence= 73.5294, Ratio sum= 15.5442 P…		True	True		n-3,6,9,12,15,18	n-3,6,9,12,15,18		PG	100	100	-1
527	8.44062	889.499	889.499	889.499	MS1	PG 22:6_22:6	PG 22:6(n-3,6,9,12,15,18)_22:6(n-3,6,9,12,15,18)	Answer (n-3,6,9,12,15,18)	Correct	50nM_2	1859.38	False	Position= n-3,6,9,12,15,18, Score= 887.62,Presence= 62.745, Ratio sum= 29.4277 Position= n-3,6,9,12,15,19, Score= 861.8,Presence= 59.8039, Ratio sum= 27.925 Position= n-3,6,9,12,15,17, Score= 841.8,Presence= 57.8431, Ratio sum= 28.5201 Position= n-3,6,8,12,15,18, Score= 837.63,Presence= 59.8039, Ratio sum= 26.4604 Position= n-3,6,9,12,16,18, Score= 825.57,Presence= 60.7843, Ratio sum= 27.6924 Pos…	Position= n-3,6,9,12,15,18, Score= 887.62,Presence= 62.745, Ratio sum= 29.4277 Position= n-3,6,9,12,15,19, Score= 861.8,Presence= 59.8039, Ratio sum= 27.925 Position= n-3,6,9,12,15,17, Score= 841.8,Presence= 57.8431, Ratio sum= 28.5201 Position= n-3,6,8,12,15,18, Score= 837.63,Presence= 59.8039, Ratio sum= 26.4604 Position= n-3,6,9,12,16,18, Score= 825.57,Presence= 60.7843, Ratio sum= 27.6924 Pos…		True	True		n-3,6,9,12,15,18	n-3,6,9,12,15,18		PG	100	0	-1
613	8.47612	889.499	889.499	889.499	MS1	PG 22:6_22:6	PG 22:6(n-3,6,9,12,15,18)_22:6(n-3,6,9,12,15,18)	Answer (n-3,6,9,12,15,18)	Correct	5uM_3	21382.8	False	Position= n-3,6,9,12,15,18, Score= 931.24,Presence= 81.3725, Ratio sum= 16.945 Position= n-3,6,9,12,15,19, Score= 906.92,Presence= 80.3921, Ratio sum= 16.3096 Position= n-3,6,9,12,17,19, Score= 903.0,Presence= 78.4313, Ratio sum= 13.4797 Position= n-3,6,9,12,15,20, Score= 898.59,Presence= 79.4117, Ratio sum= 15.6899 Position= n-3,6,9,12,15,17, Score= 890.79,Presence= 78.4313, Ratio sum= 16.4189 P…	Position= n-3,6,9,12,15,18, Score= 931.24,Presence= 81.3725, Ratio sum= 16.945 Position= n-3,6,9,12,15,19, Score= 906.92,Presence= 80.3921, Ratio sum= 16.3096 Position= n-3,6,9,12,17,19, Score= 903.0,Presence= 78.4313, Ratio sum= 13.4797 Position= n-3,6,9,12,15,20, Score= 898.59,Presence= 79.4117, Ratio sum= 15.6899 Position= n-3,6,9,12,15,17, Score= 890.79,Presence= 78.4313, Ratio sum= 16.4189 P…		True	True		n-3,6,9,12,15,18	n-3,6,9,12,15,18		PG	100	100	-1
297	8.35887	889.499	889.499	889.499	MS1	PG 22:6_22:6	PG 22:6(n-3,6,9,12,15,18)_22:6(n-3,6,9,12,15,18)	Answer (n-3,6,9,12,15,18)	Correct	1uM_5	17311.4	False	Position= n-3,6,9,12,15,18, Score= 925.04,Presence= 79.4117, Ratio sum= 16.3394 Position= n-3,6,9,12,15,19, Score= 899.9,Presence= 78.4313, Ratio sum= 15.7573 Position= n-3,6,9,12,15,20, Score= 896.95,Presence= 79.4117, Ratio sum= 15.142 Position= n-3,6,9,12,17,19, Score= 896.78,Presence= 76.4705, Ratio sum= 13.2009 Position= n-3,6,9,12,15,17, Score= 882.7,Presence= 76.4705, Ratio sum= 15.816 Pos…	Position= n-3,6,9,12,15,18, Score= 925.04,Presence= 79.4117, Ratio sum= 16.3394 Position= n-3,6,9,12,15,19, Score= 899.9,Presence= 78.4313, Ratio sum= 15.7573 Position= n-3,6,9,12,15,20, Score= 896.95,Presence= 79.4117, Ratio sum= 15.142 Position= n-3,6,9,12,17,19, Score= 896.78,Presence= 76.4705, Ratio sum= 13.2009 Position= n-3,6,9,12,15,17, Score= 882.7,Presence= 76.4705, Ratio sum= 15.816 Pos…		True	True		n-3,6,9,12,15,18	n-3,6,9,12,15,18		PG	100	100	-1
360	8.43612	889.499	889.499	889.499	MS1	PG 22:6_22:6	PG 22:6(n-3,6,9,12,15,18)_22:6(n-3,6,9,12,15,18)	Answer (n-3,6,9,12,15,18)	Correct	30uM_3	19235.4	False	Position= n-3,6,9,12,15,18, Score= 880.41,Presence= 63.7254, Ratio sum= 22.3325 Position= n-3,6,9,12,15,19, Score= 860.93,Presence= 62.745, Ratio sum= 21.0603 Position= n-3,6,9,11,15,18, Score= 835.41,Presence= 63.7254, Ratio sum= 20.1454 Position= n-3,6,8,12,15,18, Score= 833.05,Presence= 60.7843, Ratio sum= 20.6756 Position= n-3,6,10,12,15,18, Score= 818.88,Presence= 59.8039, Ratio sum= 20.8249…	Position= n-3,6,9,12,15,18, Score= 880.41,Presence= 63.7254, Ratio sum= 22.3325 Position= n-3,6,9,12,15,19, Score= 860.93,Presence= 62.745, Ratio sum= 21.0603 Position= n-3,6,9,11,15,18, Score= 835.41,Presence= 63.7254, Ratio sum= 20.1454 Position= n-3,6,8,12,15,18, Score= 833.05,Presence= 60.7843, Ratio sum= 20.6756 Position= n-3,6,10,12,15,18, Score= 818.88,Presence= 59.8039, Ratio sum= 20.8249…		True	True		n-3,6,9,12,15,18	n-3,6,9,12,15,18		PG	100	100	-1
158	8.43405	889.499	889.499	889.499	MS1	PG 22:6_22:6	PG 22:6(n-3,6,9,12,15,18)_22:6(n-3,6,9,12,15,18)	Answer (n-3,6,9,12,15,18)	Correct	10uM_3	25727	False	Position= n-3,6,9,12,15,18, Score= 921.81,Presence= 75.4901, Ratio sum= 17.4357 Position= n-3,6,9,12,15,19, Score= 900.88,Presence= 75.4901, Ratio sum= 16.7582 Position= n-3,6,9,12,15,20, Score= 893.85,Presence= 74.5098, Ratio sum= 16.1762 Position= n-3,6,9,12,15,17, Score= 877.86,Presence= 73.5294, Ratio sum= 16.885 Position= n-3,6,9,11,15,18, Score= 875.14,Presence= 76.4705, Ratio sum= 16.0976 …	Position= n-3,6,9,12,15,18, Score= 921.81,Presence= 75.4901, Ratio sum= 17.4357 Position= n-3,6,9,12,15,19, Score= 900.88,Presence= 75.4901, Ratio sum= 16.7582 Position= n-3,6,9,12,15,20, Score= 893.85,Presence= 74.5098, Ratio sum= 16.1762 Position= n-3,6,9,12,15,17, Score= 877.86,Presence= 73.5294, Ratio sum= 16.885 Position= n-3,6,9,11,15,18, Score= 875.14,Presence= 76.4705, Ratio sum= 16.0976 …		True	True		n-3,6,9,12,15,18	n-3,6,9,12,15,18		PG	100	0	-1
338	8.4487	889.499	889.499	889.499	MS1	PG 22:6_22:6	PG 22:6(n-3,6,9,12,15,18)_22:6(n-3,6,9,12,15,18)	Answer (n-3,6,9,12,15,18)	Correct	30uM_2	16960.6	False	Position= n-3,6,9,12,15,18, Score= 879.72,Presence= 65.6862, Ratio sum= 24.5067 Position= n-3,6,9,12,15,19, Score= 862.52,Presence= 65.6862, Ratio sum= 23.1509 Position= n-3,6,8,12,15,18, Score= 830.17,Presence= 62.745, Ratio sum= 23.0973 Position= n-3,6,9,11,15,18, Score= 828.8,Presence= 62.745, Ratio sum= 22.4209 Position= n-3,6,9,12,14,18, Score= 815.81,Presence= 62.745, Ratio sum= 22.0087 Pos…	Position= n-3,6,9,12,15,18, Score= 879.72,Presence= 65.6862, Ratio sum= 24.5067 Position= n-3,6,9,12,15,19, Score= 862.52,Presence= 65.6862, Ratio sum= 23.1509 Position= n-3,6,8,12,15,18, Score= 830.17,Presence= 62.745, Ratio sum= 23.0973 Position= n-3,6,9,11,15,18, Score= 828.8,Presence= 62.745, Ratio sum= 22.4209 Position= n-3,6,9,12,14,18, Score= 815.81,Presence= 62.745, Ratio sum= 22.0087 Pos…		True	True		n-3,6,9,12,15,18	n-3,6,9,12,15,18		PG	100	100	-1
541	8.42247	889.499	889.499	889.499	MS1	PG 22:6_22:6	PG 22:6(n-3,6,9,12,15,18)_22:6(n-3,6,9,12,15,18)	Answer (n-3,6,9,12,15,18)	Correct	50nM_3	2750.75	False	Position= n-3,6,9,12,15,18, Score= 875.4,Presence= 62.745, Ratio sum= 25.8595 Position= n-3,6,9,12,15,19, Score= 851.81,Presence= 61.7647, Ratio sum= 25.2582 Position= n-3,6,9,12,15,17, Score= 828.28,Presence= 58.8235, Ratio sum= 25.209 Position= n-3,6,9,11,15,18, Score= 816.91,Presence= 61.7647, Ratio sum= 23.9727 Position= n-3,6,9,12,14,18, Score= 814.87,Presence= 58.8235, Ratio sum= 22.9042 Po…	Position= n-3,6,9,12,15,18, Score= 875.4,Presence= 62.745, Ratio sum= 25.8595 Position= n-3,6,9,12,15,19, Score= 851.81,Presence= 61.7647, Ratio sum= 25.2582 Position= n-3,6,9,12,15,17, Score= 828.28,Presence= 58.8235, Ratio sum= 25.209 Position= n-3,6,9,11,15,18, Score= 816.91,Presence= 61.7647, Ratio sum= 23.9727 Position= n-3,6,9,12,14,18, Score= 814.87,Presence= 58.8235, Ratio sum= 22.9042 Po…		True	True		n-3,6,9,12,15,18	n-3,6,9,12,15,18		PG	100	0	-1
278	8.42657	889.499	889.499	889.499	MS1	PG 22:6_22:6	PG 22:6(n-3,6,9,12,15,18)_22:6(n-3,6,9,12,15,18)	Answer (n-3,6,9,12,15,18)	Correct	1uM_4	17601	False	Position= n-3,6,9,12,15,18, Score= 912.07,Presence= 70.5882, Ratio sum= 15.7135 Position= n-3,6,9,12,15,19, Score= 891.48,Presence= 71.5686, Ratio sum= 15.1161 Position= n-3,6,9,12,15,20, Score= 885.26,Presence= 71.5686, Ratio sum= 14.5658 Position= n-3,6,9,12,15,17, Score= 866.72,Presence= 69.6078, Ratio sum= 15.1499 Position= n-3,6,8,12,15,18, Score= 865.26,Presence= 71.5686, Ratio sum= 14.3395…	Position= n-3,6,9,12,15,18, Score= 912.07,Presence= 70.5882, Ratio sum= 15.7135 Position= n-3,6,9,12,15,19, Score= 891.48,Presence= 71.5686, Ratio sum= 15.1161 Position= n-3,6,9,12,15,20, Score= 885.26,Presence= 71.5686, Ratio sum= 14.5658 Position= n-3,6,9,12,15,17, Score= 866.72,Presence= 69.6078, Ratio sum= 15.1499 Position= n-3,6,8,12,15,18, Score= 865.26,Presence= 71.5686, Ratio sum= 14.3395…		True	True		n-3,6,9,12,15,18	n-3,6,9,12,15,18		PG	100	100	-1
479	8.4369	889.499	889.499	889.499	MS1	PG 22:6_22:6	PG 22:6(n-3,6,9,12,15,18)_22:6(n-3,6,9,12,15,18)	Answer (n-3,6,9,12,15,18)	Correct	500nM_4	11240.9	False	Position= n-3,6,9,12,15,18, Score= 920.35,Presence= 77.4509, Ratio sum= 15.9441 Position= n-3,6,9,12,15,19, Score= 902.75,Presence= 77.4509, Ratio sum= 15.413 Position= n-3,6,9,12,17,19, Score= 891.44,Presence= 75.4901, Ratio sum= 12.9054 Position= n-3,6,9,12,15,20, Score= 889.42,Presence= 75.4901, Ratio sum= 14.7917 Position= n-3,6,9,12,15,17, Score= 872.23,Presence= 72.549, Ratio sum= 15.4979 P…	Position= n-3,6,9,12,15,18, Score= 920.35,Presence= 77.4509, Ratio sum= 15.9441 Position= n-3,6,9,12,15,19, Score= 902.75,Presence= 77.4509, Ratio sum= 15.413 Position= n-3,6,9,12,17,19, Score= 891.44,Presence= 75.4901, Ratio sum= 12.9054 Position= n-3,6,9,12,15,20, Score= 889.42,Presence= 75.4901, Ratio sum= 14.7917 Position= n-3,6,9,12,15,17, Score= 872.23,Presence= 72.549, Ratio sum= 15.4979 P…		True	True		n-3,6,9,12,15,18	n-3,6,9,12,15,18		PG	100	100	-1
201	8.40308	889.499	889.499	889.499	MS1	PG 22:6_22:6	PG 22:6(n-3,6,9,12,15,18)_22:6(n-3,6,9,12,15,18)	Answer (n-3,6,9,12,15,18)	Correct	10uM_5	23750.1	False	Position= n-3,6,9,12,15,18, Score= 920.99,Presence= 76.4705, Ratio sum= 16.0566 Position= n-3,6,9,12,15,19, Score= 901.09,Presence= 77.4509, Ratio sum= 15.5044 Position= n-3,6,9,12,17,19, Score= 891.2,Presence= 74.5098, Ratio sum= 12.9203 Position= n-3,6,9,12,15,17, Score= 877.36,Presence= 74.5098, Ratio sum= 15.5451 Position= n-3,6,9,11,15,18, Score= 872.01,Presence= 76.4705, Ratio sum= 14.8101 …	Position= n-3,6,9,12,15,18, Score= 920.99,Presence= 76.4705, Ratio sum= 16.0566 Position= n-3,6,9,12,15,19, Score= 901.09,Presence= 77.4509, Ratio sum= 15.5044 Position= n-3,6,9,12,17,19, Score= 891.2,Presence= 74.5098, Ratio sum= 12.9203 Position= n-3,6,9,12,15,17, Score= 877.36,Presence= 74.5098, Ratio sum= 15.5451 Position= n-3,6,9,11,15,18, Score= 872.01,Presence= 76.4705, Ratio sum= 14.8101 …		True	True		n-3,6,9,12,15,18	n-3,6,9,12,15,18		PG	100	100	-1
594	8.45437	889.499	889.499	889.499	MS1	PG 22:6_22:6	PG 22:6(n-3,6,9,12,15,18)_22:6(n-3,6,9,12,15,18)	Answer (n-3,6,9,12,15,18)	Correct	5uM_2	24896.3	False	Position= n-3,6,9,12,15,18, Score= 921.36,Presence= 74.5098, Ratio sum= 16.5832 Position= n-3,6,9,12,15,19, Score= 899.38,Presence= 76.4705, Ratio sum= 15.9315 Position= n-3,6,9,12,17,19, Score= 898.14,Presence= 75.4901, Ratio sum= 13.2734 Position= n-3,6,9,12,15,20, Score= 888.35,Presence= 75.4901, Ratio sum= 15.4003 Position= n-3,6,9,12,15,17, Score= 879.44,Presence= 74.5098, Ratio sum= 16.0339…	Position= n-3,6,9,12,15,18, Score= 921.36,Presence= 74.5098, Ratio sum= 16.5832 Position= n-3,6,9,12,15,19, Score= 899.38,Presence= 76.4705, Ratio sum= 15.9315 Position= n-3,6,9,12,17,19, Score= 898.14,Presence= 75.4901, Ratio sum= 13.2734 Position= n-3,6,9,12,15,20, Score= 888.35,Presence= 75.4901, Ratio sum= 15.4003 Position= n-3,6,9,12,15,17, Score= 879.44,Presence= 74.5098, Ratio sum= 16.0339…		True	True		n-3,6,9,12,15,18	n-3,6,9,12,15,18		PG	100	100	-1
632	8.39822	889.499	889.499	889.499	MS1	PG 22:6_22:6	PG 22:6(n-3,6,9,12,15,18)_22:6(n-3,6,9,12,15,18)	Answer (n-3,6,9,12,15,18)	Correct	5uM_4	19200.4	False	Position= n-3,6,9,12,15,18, Score= 925.56,Presence= 75.4901, Ratio sum= 16.6626 Position= n-3,6,9,12,15,19, Score= 902.82,Presence= 76.4705, Ratio sum= 15.9266 Position= n-3,6,9,12,17,19, Score= 892.88,Presence= 74.5098, Ratio sum= 13.2865 Position= n-3,6,9,12,15,20, Score= 890.98,Presence= 73.5294, Ratio sum= 15.4295 Position= n-3,6,9,12,15,17, Score= 881.85,Presence= 73.5294, Ratio sum= 16.1764…	Position= n-3,6,9,12,15,18, Score= 925.56,Presence= 75.4901, Ratio sum= 16.6626 Position= n-3,6,9,12,15,19, Score= 902.82,Presence= 76.4705, Ratio sum= 15.9266 Position= n-3,6,9,12,17,19, Score= 892.88,Presence= 74.5098, Ratio sum= 13.2865 Position= n-3,6,9,12,15,20, Score= 890.98,Presence= 73.5294, Ratio sum= 15.4295 Position= n-3,6,9,12,15,17, Score= 881.85,Presence= 73.5294, Ratio sum= 16.1764…		True	True		n-3,6,9,12,15,18	n-3,6,9,12,15,18		PG	100	100	-1
498	8.4245	889.499	889.499	889.499	MS1	PG 22:6_22:6	PG 22:6(n-3,6,9,12,15,18)_22:6(n-3,6,9,12,15,18)	Answer (n-3,6,9,12,15,18)	Correct	500nM_5	12148.9	False	Position= n-3,6,9,12,15,18, Score= 917.95,Presence= 75.4901, Ratio sum= 17.591 Position= n-3,6,9,12,15,19, Score= 896.58,Presence= 76.4705, Ratio sum= 16.8353 Position= n-3,6,9,12,15,17, Score= 874.51,Presence= 74.5098, Ratio sum= 17.0356 Position= n-3,6,9,11,15,18, Score= 872.34,Presence= 72.549, Ratio sum= 16.0336 Position= n-3,6,9,12,14,18, Score= 866.43,Presence= 73.5294, Ratio sum= 15.7512 P…	Position= n-3,6,9,12,15,18, Score= 917.95,Presence= 75.4901, Ratio sum= 17.591 Position= n-3,6,9,12,15,19, Score= 896.58,Presence= 76.4705, Ratio sum= 16.8353 Position= n-3,6,9,12,15,17, Score= 874.51,Presence= 74.5098, Ratio sum= 17.0356 Position= n-3,6,9,11,15,18, Score= 872.34,Presence= 72.549, Ratio sum= 16.0336 Position= n-3,6,9,12,14,18, Score= 866.43,Presence= 73.5294, Ratio sum= 15.7512 P…		True	True		n-3,6,9,12,15,18	n-3,6,9,12,15,18		PG	100	100	-1
514	8.39687	889.499	889.499	889.499	MS1	PG 22:6_22:6	PG 22:6(n-3,6,9,12,15,18)_22:6(n-3,6,9,12,15,18)	Answer (n-3,6,9,12,15,18)	Correct	50nM_1	2848.06	False	Position= n-3,6,9,12,15,18, Score= 875.49,Presence= 62.745, Ratio sum= 27.7905 Position= n-3,6,9,12,15,19, Score= 862.68,Presence= 64.7058, Ratio sum= 26.7853 Position= n-3,6,9,11,15,18, Score= 827.91,Presence= 59.8039, Ratio sum= 24.8393 Position= n-3,6,9,12,14,18, Score= 812.3,Presence= 57.8431, Ratio sum= 24.9118 Position= n-3,6,9,11,15,19, Score= 811.99,Presence= 61.7647, Ratio sum= 23.8341 P…	Position= n-3,6,9,12,15,18, Score= 875.49,Presence= 62.745, Ratio sum= 27.7905 Position= n-3,6,9,12,15,19, Score= 862.68,Presence= 64.7058, Ratio sum= 26.7853 Position= n-3,6,9,11,15,18, Score= 827.91,Presence= 59.8039, Ratio sum= 24.8393 Position= n-3,6,9,12,14,18, Score= 812.3,Presence= 57.8431, Ratio sum= 24.9118 Position= n-3,6,9,11,15,19, Score= 811.99,Presence= 61.7647, Ratio sum= 23.8341 P…		True	True		n-3,6,9,12,15,18	n-3,6,9,12,15,18		PG	100	0	-1
462	8.38107	889.499	889.499	889.499	MS1	PG 22:6_22:6	PG 22:6(n-3,6,9,12,15,18)_22:6(n-3,6,9,12,15,18)	Answer (n-3,6,9,12,15,18)	Correct	500nM_3	13481.7	False	Position= n-3,6,9,12,15,18, Score= 929.56,Presence= 80.3921, Ratio sum= 16.511 Position= n-3,6,9,12,17,19, Score= 905.83,Presence= 78.4313, Ratio sum= 13.1749 Position= n-3,6,9,12,15,19, Score= 905.21,Presence= 79.4117, Ratio sum= 15.7452 Position= n-3,6,9,12,15,20, Score= 896.92,Presence= 77.4509, Ratio sum= 15.2248 Position= n-3,6,9,12,15,17, Score= 884.98,Presence= 78.4313, Ratio sum= 15.909 P…	Position= n-3,6,9,12,15,18, Score= 929.56,Presence= 80.3921, Ratio sum= 16.511 Position= n-3,6,9,12,17,19, Score= 905.83,Presence= 78.4313, Ratio sum= 13.1749 Position= n-3,6,9,12,15,19, Score= 905.21,Presence= 79.4117, Ratio sum= 15.7452 Position= n-3,6,9,12,15,20, Score= 896.92,Presence= 77.4509, Ratio sum= 15.2248 Position= n-3,6,9,12,15,17, Score= 884.98,Presence= 78.4313, Ratio sum= 15.909 P…		True	True		n-3,6,9,12,15,18	n-3,6,9,12,15,18		PG	100	0	-1
137	8.42777	889.499	889.499	889.499	MS1	PG 22:6_22:6	PG 22:6(n-3,6,9,12,15,18)_22:6(n-3,6,9,12,15,18)	Answer (n-3,6,9,12,15,18)	Correct	10uM_2	24599.2	False	Position= n-3,6,9,12,15,18, Score= 925.31,Presence= 78.4313, Ratio sum= 17.3081 Position= n-3,6,9,12,15,19, Score= 903.53,Presence= 77.4509, Ratio sum= 16.5553 Position= n-3,6,9,12,15,20, Score= 888.34,Presence= 75.4901, Ratio sum= 15.881 Position= n-3,6,9,12,15,17, Score= 882.43,Presence= 77.4509, Ratio sum= 16.7443 Position= n-3,6,9,11,15,18, Score= 878.37,Presence= 79.4117, Ratio sum= 16.0432 …	Position= n-3,6,9,12,15,18, Score= 925.31,Presence= 78.4313, Ratio sum= 17.3081 Position= n-3,6,9,12,15,19, Score= 903.53,Presence= 77.4509, Ratio sum= 16.5553 Position= n-3,6,9,12,15,20, Score= 888.34,Presence= 75.4901, Ratio sum= 15.881 Position= n-3,6,9,12,15,17, Score= 882.43,Presence= 77.4509, Ratio sum= 16.7443 Position= n-3,6,9,11,15,18, Score= 878.37,Presence= 79.4117, Ratio sum= 16.0432 …		True	True		n-3,6,9,12,15,18	n-3,6,9,12,15,18		PG	100	100	-1
316	8.41487	889.5	889.499	889.5	MS1	PG 22:6_22:6	PG 22:6(n-3,6,9,12,15,18)_22:6(n-3,6,9,12,15,18)	Answer (n-3,6,9,12,15,18)	Correct	30uM_1	20443	False	Position= n-3,6,9,12,15,18, Score= 909.75,Presence= 73.5294, Ratio sum= 21.5208 Position= n-3,6,9,12,15,19, Score= 889.61,Presence= 74.5098, Ratio sum= 20.542 Position= n-3,6,8,12,15,18, Score= 866.07,Presence= 74.5098, Ratio sum= 20.0112 Position= n-3,6,9,12,14,18, Score= 863.7,Presence= 71.5686, Ratio sum= 19.4425 Position= n-3,6,9,12,15,17, Score= 863.11,Presence= 71.5686, Ratio sum= 20.7158 P…	Position= n-3,6,9,12,15,18, Score= 909.75,Presence= 73.5294, Ratio sum= 21.5208 Position= n-3,6,9,12,15,19, Score= 889.61,Presence= 74.5098, Ratio sum= 20.542 Position= n-3,6,8,12,15,18, Score= 866.07,Presence= 74.5098, Ratio sum= 20.0112 Position= n-3,6,9,12,14,18, Score= 863.7,Presence= 71.5686, Ratio sum= 19.4425 Position= n-3,6,9,12,15,17, Score= 863.11,Presence= 71.5686, Ratio sum= 20.7158 P…		True	True		n-3,6,9,12,15,18	n-3,6,9,12,15,18		PG	100	100	-1
223	8.4137	889.5	889.499	889.5	MS1	PG 22:6_22:6	PG 22:6(n-3,6,9,12,15,18)_22:6(n-3,6,9,12,15,18)	Answer (n-3,6,9,12,15,18)	Correct	1uM_1	14830	False	Position= n-3,6,9,12,15,18, Score= 924.57,Presence= 79.4117, Ratio sum= 17.3095 Position= n-3,6,9,12,15,19, Score= 901.0,Presence= 76.4705, Ratio sum= 16.539 Position= n-3,6,9,12,15,20, Score= 892.79,Presence= 77.4509, Ratio sum= 15.9214 Position= n-3,6,9,12,15,17, Score= 879.16,Presence= 76.4705, Ratio sum= 16.8895 Position= n-3,6,8,12,15,18, Score= 877.5,Presence= 79.4117, Ratio sum= 15.9408 Po…	Position= n-3,6,9,12,15,18, Score= 924.57,Presence= 79.4117, Ratio sum= 17.3095 Position= n-3,6,9,12,15,19, Score= 901.0,Presence= 76.4705, Ratio sum= 16.539 Position= n-3,6,9,12,15,20, Score= 892.79,Presence= 77.4509, Ratio sum= 15.9214 Position= n-3,6,9,12,15,17, Score= 879.16,Presence= 76.4705, Ratio sum= 16.8895 Position= n-3,6,8,12,15,18, Score= 877.5,Presence= 79.4117, Ratio sum= 15.9408 Po…		True	True		n-3,6,9,12,15,18	n-3,6,9,12,15,18		PG	100	100	-1
117	8.48472	889.5	889.499	889.5	MS1	PG 22:6_22:6	PG 22:6(n-3,6,9,12,15,18)_22:6(n-3,6,9,12,15,18)	Answer (n-3,6,9,12,15,18)	Correct	10uM_1	19329.8	False	Position= n-3,6,9,12,15,18, Score= 907.63,Presence= 70.5882, Ratio sum= 19.4738 Position= n-3,6,9,12,15,19, Score= 891.67,Presence= 73.5294, Ratio sum= 18.8404 Position= n-3,6,9,12,17,19, Score= 889.18,Presence= 73.5294, Ratio sum= 15.9398 Position= n-3,6,9,12,15,17, Score= 863.96,Presence= 68.6274, Ratio sum= 18.8735 Position= n-3,6,9,11,15,18, Score= 860.01,Presence= 70.5882, Ratio sum= 18.0544…	Position= n-3,6,9,12,15,18, Score= 907.63,Presence= 70.5882, Ratio sum= 19.4738 Position= n-3,6,9,12,15,19, Score= 891.67,Presence= 73.5294, Ratio sum= 18.8404 Position= n-3,6,9,12,17,19, Score= 889.18,Presence= 73.5294, Ratio sum= 15.9398 Position= n-3,6,9,12,15,17, Score= 863.96,Presence= 68.6274, Ratio sum= 18.8735 Position= n-3,6,9,11,15,18, Score= 860.01,Presence= 70.5882, Ratio sum= 18.0544…		True	True		n-3,6,9,12,15,18	n-3,6,9,12,15,18		PG	100	100	-1
258	8.35473	889.5	889.499	889.5	MS1	PG 22:6_22:6	PG 22:6(n-3,6,9,12,15,18)_22:6(n-3,6,9,12,15,18)	Answer (n-3,6,9,12,15,18)	Correct	1uM_3	17637.6	False	Position= n-3,6,9,12,15,18, Score= 922.86,Presence= 74.5098, Ratio sum= 16.2 Position= n-3,6,9,12,15,19, Score= 903.53,Presence= 76.4705, Ratio sum= 15.6296 Position= n-3,6,9,12,17,19, Score= 891.24,Presence= 72.549, Ratio sum= 12.9461 Position= n-3,6,9,12,15,17, Score= 878.74,Presence= 72.549, Ratio sum= 15.8138 Position= n-3,6,8,12,15,18, Score= 872.47,Presence= 73.5294, Ratio sum= 14.7276 Posi…	Position= n-3,6,9,12,15,18, Score= 922.86,Presence= 74.5098, Ratio sum= 16.2 Position= n-3,6,9,12,15,19, Score= 903.53,Presence= 76.4705, Ratio sum= 15.6296 Position= n-3,6,9,12,17,19, Score= 891.24,Presence= 72.549, Ratio sum= 12.9461 Position= n-3,6,9,12,15,17, Score= 878.74,Presence= 72.549, Ratio sum= 15.8138 Position= n-3,6,8,12,15,18, Score= 872.47,Presence= 73.5294, Ratio sum= 14.7276 Posi…		True	True		n-3,6,9,12,15,18	n-3,6,9,12,15,18		PG	100	100	-1
563	8.40848	889.5	889.499	889.5	MS1	PG 22:6_22:6	PG 22:6(n-3,6,9,12,15,18)_22:6(n-3,6,9,12,15,18)	Answer (n-3,6,9,12,15,18)	Correct	50nM_5	2851.12	False	Position= n-3,6,9,12,15,18, Score= 877.44,Presence= 58.8235, Ratio sum= 24.7155 Position= n-3,6,9,12,15,19, Score= 858.04,Presence= 59.8039, Ratio sum= 24.1322 Position= n-3,6,9,12,15,17, Score= 826.14,Presence= 56.8627, Ratio sum= 24.1493 Position= n-3,6,9,11,15,18, Score= 822.62,Presence= 59.8039, Ratio sum= 23.4693 Position= n-3,6,8,12,15,18, Score= 817.42,Presence= 55.8823, Ratio sum= 21.7943…	Position= n-3,6,9,12,15,18, Score= 877.44,Presence= 58.8235, Ratio sum= 24.7155 Position= n-3,6,9,12,15,19, Score= 858.04,Presence= 59.8039, Ratio sum= 24.1322 Position= n-3,6,9,12,15,17, Score= 826.14,Presence= 56.8627, Ratio sum= 24.1493 Position= n-3,6,9,11,15,18, Score= 822.62,Presence= 59.8039, Ratio sum= 23.4693 Position= n-3,6,8,12,15,18, Score= 817.42,Presence= 55.8823, Ratio sum= 21.7943…		True	True		n-3,6,9,12,15,18	n-3,6,9,12,15,18		PG	100	0	-1
574	8.41663	889.5	889.499	889.5	MS1	PG 22:6_22:6	PG 22:6(n-3,6,9,12,15,18)_22:6(n-3,6,9,12,15,18)	Answer (n-3,6,9,12,15,18)	Correct	5uM_1	25278.9	False	Position= n-3,6,9,12,15,18, Score= 928.05,Presence= 78.4313, Ratio sum= 17.1303 Position= n-3,6,9,12,15,19, Score= 905.24,Presence= 77.4509, Ratio sum= 16.4559 Position= n-3,6,9,12,17,19, Score= 902.71,Presence= 76.4705, Ratio sum= 13.9129 Position= n-3,6,9,12,15,20, Score= 893.14,Presence= 76.4705, Ratio sum= 15.7562 Position= n-3,6,9,12,15,17, Score= 885.84,Presence= 77.4509, Ratio sum= 16.6319…	Position= n-3,6,9,12,15,18, Score= 928.05,Presence= 78.4313, Ratio sum= 17.1303 Position= n-3,6,9,12,15,19, Score= 905.24,Presence= 77.4509, Ratio sum= 16.4559 Position= n-3,6,9,12,17,19, Score= 902.71,Presence= 76.4705, Ratio sum= 13.9129 Position= n-3,6,9,12,15,20, Score= 893.14,Presence= 76.4705, Ratio sum= 15.7562 Position= n-3,6,9,12,15,17, Score= 885.84,Presence= 77.4509, Ratio sum= 16.6319…		True	True		n-3,6,9,12,15,18	n-3,6,9,12,15,18		PG	100	100	-1
619	9.09425	909.546	909.546	909.546	MS1	PI 18:0_20:4	PI 18:0_20:4(n-6,9,12,14)	Answer (n-6,9,12,15)	Wrong	5uM_3	2826.31	False	Position= n-6,9,12,14, Score= 782.26,Presence= 47.0588, Ratio sum= 10.2554 Position= n-6,8,12,14, Score= 667.75,Presence= 42.647, Ratio sum= 9.0994 Position= n-6,9,12,15*, Score= 808.26,Presence= 44.1176, Ratio sum= 9.8587			True			n-6,9,12,14			PI	100	0	-1
580	9.13982	909.546	909.546	909.546	MS1	PI 18:0_20:4	PI 18:0_20:4(n-6,9,12,15)	Answer (n-6,9,12,15)	Correct	5uM_1	2740.44	False	Position= n-6,9,12,15, Score= 810.56,Presence= 36.7647, Ratio sum= 9.3945			True			n-6,9,12,15			PI	66.6666	0	-1
581	9.13982	909.548	909.546	909.548	MS1	PI 18:0_20:4	PI 18:0_20:4(n-6,9,12,15)	Answer (n-6,9,12,15)	Correct	5uM_1	2740.44	False	Position= n-6,9,12,15, Score= 810.56,Presence= 36.7647, Ratio sum= 9.3945			True			n-6,9,12,15			PI	66.6666	0	-1
160	9.09475	788.543	788.543	788.543	MS1	PS 18:1_18:1	PS 18:1(n-15)_18:1(n-9)	Answer (n-9)	Wrong	10uM_3	55816.4	False	Position= n-15, Score= 747.44,Presence= 17.647, Ratio sum= 0.0975 Position= n-10, Score= 515.88,Presence= 52.9411, Ratio sum= 0.7867 Position= n-9, Score= 950.08,Presence= 88.2352, Ratio sum= 2.0899	Position= n-9, Score= 950.08,Presence= 88.2352, Ratio sum= 2.0899 Position= n-15, Score= 747.44,Presence= 17.647, Ratio sum= 0.0975 Position= n-10, Score= 515.88,Presence= 52.9411, Ratio sum= 0.7867		True	True		n-15	n-9		PS	100	100	-1
614	9.09425	788.543	788.543	788.543	MS1	PS 18:1_18:1	PS 18:1(n-15)_18:1(n-9)	Answer (n-9)	Wrong	5uM_3	33481.7	False	Position= n-15, Score= 695.26,Presence= 17.647, Ratio sum= 0.0675 Position= n-9, Score= 935.97,Presence= 82.3529, Ratio sum= 1.8952	Position= n-9, Score= 935.97,Presence= 82.3529, Ratio sum= 1.8952 Position= n-15, Score= 695.26,Presence= 17.647, Ratio sum= 0.0675		True	True		n-15	n-9		PS	100	100	-1
383	9.04318	788.543	788.543	788.543	MS1	PS 18:1_18:1	PS 18:1(n-15)_18:1(n-9)	Answer (n-9)	Wrong	30uM_4	143264	False	Position= n-15, Score= 776.0,Presence= 35.2941, Ratio sum= 0.2354 Position= n-9, Score= 966.88,Presence= 88.2352, Ratio sum= 2.1631	Position= n-9, Score= 966.88,Presence= 88.2352, Ratio sum= 2.1631 Position= n-15, Score= 776.0,Presence= 35.2941, Ratio sum= 0.2354		True	True		n-15	n-9		PS	100	100	-1
406	9.0585	788.544	788.543	788.544	MS1	PS 18:1_18:1	PS 18:1(n-15)_18:1(n-9)	Answer (n-9)	Wrong	30uM_5	157348	False	Position= n-15, Score= 753.84,Presence= 17.647, Ratio sum= 0.1003 Position= n-9, Score= 964.47,Presence= 94.1176, Ratio sum= 1.9095	Position= n-9, Score= 964.47,Presence= 94.1176, Ratio sum= 1.9095 Position= n-15, Score= 753.84,Presence= 17.647, Ratio sum= 0.1003		True	True		n-15	n-9		PS	100	100	-1
575	9.05187	788.544	788.543	788.544	MS1	PS 18:1_18:1	PS 18:1(n-15)_18:1(n-9)	Answer (n-9)	Wrong	5uM_1	32789.8	False	Position= n-15, Score= 809.32,Presence= 29.4117, Ratio sum= 0.1218 Position= n-9, Score= 962.59,Presence= 100.0, Ratio sum= 1.8797	Position= n-9, Score= 962.59,Presence= 100.0, Ratio sum= 1.8797 Position= n-15, Score= 809.32,Presence= 29.4117, Ratio sum= 0.1218		True	True		n-15	n-9		PS	100	100	-1
595	9.08928	788.544	788.543	788.544	MS1	PS 18:1_18:1	PS 18:1(n-15)_18:1(n-9)	Answer (n-9)	Wrong	5uM_2	33754	False	Position= n-15, Score= 669.84,Presence= 11.7647, Ratio sum= 0.0604 Position= n-9, Score= 961.29,Presence= 94.1176, Ratio sum= 1.9767	Position= n-9, Score= 961.29,Presence= 94.1176, Ratio sum= 1.9767 Position= n-15, Score= 669.84,Presence= 11.7647, Ratio sum= 0.0604		True	True		n-15	n-9		PS	100	100	-1
119	9.04012	788.544	788.543	788.544	MS1	PS 18:1_18:1	PS 18:1(n-15)_18:1(n-9)	Answer (n-9)	Wrong	10uM_1	52976.9	False	Position= n-15, Score= 820.31,Presence= 23.5294, Ratio sum= 0.1442 Position= n-9, Score= 965.24,Presence= 94.1176, Ratio sum= 2.5439	Position= n-9, Score= 965.24,Presence= 94.1176, Ratio sum= 2.5439 Position= n-15, Score= 820.31,Presence= 23.5294, Ratio sum= 0.1442		True	True		n-15	n-9		PS	100	100	-1
341	9.06387	788.544	788.543	788.544	MS1	PS 18:1_18:1	PS 18:1(n-15)_18:1(n-9)	Answer (n-9)	Wrong	30uM_2	143853	False	Position= n-15, Score= 801.14,Presence= 23.5294, Ratio sum= 0.2443 Position= n-9, Score= 977.2,Presence= 100.0, Ratio sum= 2.831	Position= n-9, Score= 977.2,Presence= 100.0, Ratio sum= 2.831 Position= n-15, Score= 801.14,Presence= 23.5294, Ratio sum= 0.2443		True	True		n-15	n-9		PS	100	100	-1
224	9.02328	788.544	788.543	788.544	MS1	PS 18:1_18:1	PS 18:1(n-15)_18:1(n-9)	Answer (n-9)	Wrong	1uM_1	9783.69	False	Position= n-15, Score= 670.16,Presence= 11.7647, Ratio sum= 0.0474 Position= n-9, Score= 885.97,Presence= 76.4705, Ratio sum= 2.0567	Position= n-9, Score= 885.97,Presence= 76.4705, Ratio sum= 2.0567 Position= n-15, Score= 670.16,Presence= 11.7647, Ratio sum= 0.0474		True	True		n-15	n-9		PS	100	100	-1
317	9.03048	788.544	788.543	788.544	MS1	PS 18:1_18:1	PS 18:1(n-15)_18:1(n-9)	Answer (n-9)	Wrong	30uM_1	143684	False	Position= n-15, Score= 812.42,Presence= 23.5294, Ratio sum= 0.2875 Position= n-9, Score= 984.07,Presence= 100.0, Ratio sum= 3.3652	Position= n-9, Score= 984.07,Presence= 100.0, Ratio sum= 3.3652 Position= n-15, Score= 812.42,Presence= 23.5294, Ratio sum= 0.2875		True	True		n-15	n-9		PS	100	100	-1
243	9.04508	788.543	788.543	788.543	MS1	PS 18:1_18:1	PS 18:1(n-9)_18:1(n-9)	Answer (n-9)	Correct	1uM_2	9472.56	False	Position= n-9, Score= 905.13,Presence= 82.3529, Ratio sum= 1.8998	Position= n-9, Score= 905.13,Presence= 82.3529, Ratio sum= 1.8998		True	True		n-9	n-9		PS	100	100	-1
299	9.05213	788.543	788.543	788.543	MS1	PS 18:1_18:1	PS 18:1(n-9)_18:1(n-9)	Answer (n-9)	Correct	1uM_5	10137.6	False	Position= n-9, Score= 890.84,Presence= 70.5882, Ratio sum= 1.8415	Position= n-9, Score= 890.84,Presence= 70.5882, Ratio sum= 1.8415		True	True		n-9	n-9		PS	100	100	-1
427	9.02947	788.543	788.543	788.543	MS1	PS 18:1_18:1	PS 18:1(n-9)_18:1(n-9)	Answer (n-9)	Correct	500nM_1	4964.31	False	Position= n-9, Score= 901.38,Presence= 82.3529, Ratio sum= 2.5118	Position= n-9, Score= 901.38,Presence= 82.3529, Ratio sum= 2.5118		True	True		n-9	n-9		PS	100	100	-1
445	9.07522	788.543	788.543	788.543	MS1	PS 18:1_18:1	PS 18:1(n-9)_18:1(n-9)	Answer (n-9)	Correct	500nM_2	4806.69	False	Position= n-9, Score= 816.34,Presence= 58.8235, Ratio sum= 2.2794	Position= n-9, Score= 816.34,Presence= 58.8235, Ratio sum= 2.2794		True	True		n-9	n-9		PS	100	50	-1
499	9.0341	788.543	788.543	788.543	MS1	PS 18:1_18:1	PS 18:1(n-9)_18:1(n-9)	Answer (n-9)	Correct	500nM_5	5230.12	False	Position= n-9, Score= 847.77,Presence= 52.9411, Ratio sum= 1.8968	Position= n-9, Score= 847.77,Presence= 52.9411, Ratio sum= 1.8968		True	True		n-9	n-9		PS	100	100	-1
634	9.07167	788.543	788.543	788.543	MS1	PS 18:1_18:1	PS 18:1(n-9)_18:1(n-9)	Answer (n-9)	Correct	5uM_4	34745.2	False	Position= n-9, Score= 960.05,Presence= 94.1176, Ratio sum= 1.8026	Position= n-9, Score= 960.05,Presence= 94.1176, Ratio sum= 1.8026		True	True		n-9	n-9		PS	100	100	-1
280	9.0821	788.544	788.543	788.544	MS1	PS 18:1_18:1	PS 18:1(n-9)_18:1(n-9)	Answer (n-9)	Correct	1uM_4	8736.19	False	Position= n-9, Score= 894.5,Presence= 82.3529, Ratio sum= 1.9251	Position= n-9, Score= 894.5,Presence= 82.3529, Ratio sum= 1.9251		True	True		n-9	n-9		PS	100	100	-1
139	9.02562	788.544	788.543	788.544	MS1	PS 18:1_18:1	PS 18:1(n-9)_18:1(n-9)	Answer (n-9)	Correct	10uM_2	56362.7	False	Position= n-9, Score= 950.49,Presence= 88.2352, Ratio sum= 2.0177	Position= n-9, Score= 950.49,Presence= 88.2352, Ratio sum= 2.0177		True	True		n-9	n-9		PS	100	100	-1
481	9.02143	788.544	788.543	788.544	MS1	PS 18:1_18:1	PS 18:1(n-9)_18:1(n-9)	Answer (n-9)	Correct	500nM_4	4762	False	Position= n-9, Score= 870.73,Presence= 64.7058, Ratio sum= 2.3055	Position= n-9, Score= 870.73,Presence= 64.7058, Ratio sum= 2.3055		True	True		n-9	n-9		PS	100	50	-1
260	9.0981	788.544	788.543	788.544	MS1	PS 18:1_18:1	PS 18:1(n-9)_18:1(n-9)	Answer (n-9)	Correct	1uM_3	8699.75	False	Position= n-9, Score= 905.99,Presence= 82.3529, Ratio sum= 2.1196	Position= n-9, Score= 905.99,Presence= 82.3529, Ratio sum= 2.1196		True	True		n-9	n-9		PS	100	100	-1
362	9.05155	788.544	788.543	788.544	MS1	PS 18:1_18:1	PS 18:1(n-9)_18:1(n-9)	Answer (n-9)	Correct	30uM_3	153155	False	Position= n-9, Score= 974.9,Presence= 94.1176, Ratio sum= 1.9666	Position= n-9, Score= 974.9,Presence= 94.1176, Ratio sum= 1.9666		True	True		n-9	n-9		PS	100	100	-1
463	9.08677	788.544	788.543	788.544	MS1	PS 18:1_18:1	PS 18:1(n-9)_18:1(n-9)	Answer (n-9)	Correct	500nM_3	4741.19	False	Position= n-9, Score= 846.3,Presence= 58.8235, Ratio sum= 2.2862	Position= n-9, Score= 846.3,Presence= 58.8235, Ratio sum= 2.2862		True	True		n-9	n-9		PS	100	50	-1
666	12.5267	730.574	730.574	730.574	MS1	PlasmPE P-18:0/18:1	PlasmPE P-18:0/18:1(n-9)	Answer (n-9)	Correct	5uM_5	36343.4	False	Position= n-9, Score= 845.91,Presence= 47.0588, Ratio sum= 0.2537			True			n-9			PlasmPE	50	100	-1
253	12.5295	730.574	730.574	730.574	MS1	PlasmPE P-18:0/18:1	PlasmPE P-18:0/18:1(n-9)	Answer (n-9)	Correct	1uM_2	9008.38	False	Position= n-9, Score= 837.13,Presence= 29.4117, Ratio sum= 0.286			True			n-9			PlasmPE	25	50	-1
216	12.5369	730.574	730.574	730.574	MS1	PlasmPE P-18:0/18:1	PlasmPE P-18:0/18:1(n-9)	Answer (n-9)	Correct	10uM_5	58520.2	False	Position= n-9, Score= 918.86,Presence= 76.4705, Ratio sum= 0.3852			True			n-9			PlasmPE	50	50	-1
626	12.5185	730.574	730.574	730.574	MS1	PlasmPE P-18:0/18:1	PlasmPE P-18:0/18:1(n-9)	Answer (n-9)	Correct	5uM_3	37054.2	False	Position= n-9, Score= 803.88,Presence= 41.1764, Ratio sum= 0.2828			True			n-9			PlasmPE	50	100	-1
647	12.5633	730.574	730.574	730.574	MS1	PlasmPE P-18:0/18:1	PlasmPE P-18:0/18:1(n-9)	Answer (n-9)	Correct	5uM_4	36945.5	False	Position= n-9, Score= 898.47,Presence= 70.5882, Ratio sum= 0.3709			True			n-9			PlasmPE	50	100	-1
172	12.5543	730.574	730.574	730.574	MS1	PlasmPE P-18:0/18:1	PlasmPE P-18:0/18:1(n-9)	Answer (n-9)	Correct	10uM_3	59407.6	False	Position= n-9, Score= 886.76,Presence= 58.8235, Ratio sum= 0.3993			True			n-9			PlasmPE	50	50	-1
418	12.5741	730.574	730.574	730.574	MS1	PlasmPE P-18:0/18:1	PlasmPE P-18:0/18:1(n-9)	Answer (n-9)	Correct	30uM_5	126418	False	Position= n-9, Score= 900.59,Presence= 70.5882, Ratio sum= 0.5715			True			n-9			PlasmPE	75	100	-1
193	12.5504	730.574	730.574	730.574	MS1	PlasmPE P-18:0/18:1	PlasmPE P-18:0/18:1(n-9)	Answer (n-9)	Correct	10uM_4	59277.6	False	Position= n-9, Score= 913.51,Presence= 70.5882, Ratio sum= 0.3886			True			n-9			PlasmPE	50	100	-1
310	12.5744	730.574	730.574	730.574	MS1	PlasmPE P-18:0/18:1	PlasmPE P-18:0/18:1(n-9)	Answer (n-9)	Correct	1uM_5	9637.94	False	Position= n-9, Score= 757.81,Presence= 17.647, Ratio sum= 0.1975			True			n-9			PlasmPE	25	50	-1
374	12.5667	730.574	730.574	730.574	MS1	PlasmPE P-18:0/18:1	PlasmPE P-18:0/18:1(n-9)	Answer (n-9)	Correct	30uM_3	121082	False	Position= n-9, Score= 925.29,Presence= 70.5882, Ratio sum= 0.4241			True			n-9			PlasmPE	75	100	-1
151	12.531	730.574	730.574	730.574	MS1	PlasmPE P-18:0/18:1	PlasmPE P-18:0/18:1(n-9)	Answer (n-9)	Correct	10uM_2	57993.6	False	Position= n-9, Score= 870.66,Presence= 52.9411, Ratio sum= 0.3731			True			n-9			PlasmPE	50	100	-1
353	12.5784	730.574	730.574	730.574	MS1	PlasmPE P-18:0/18:1	PlasmPE P-18:0/18:1(n-9)	Answer (n-9)	Correct	30uM_2	117049	False	Position= n-9, Score= 850.63,Presence= 52.9411, Ratio sum= 0.4186			True			n-9			PlasmPE	75	100	-1
290	12.4877	730.574	730.574	730.574	MS1	PlasmPE P-18:0/18:1	PlasmPE P-18:0/18:1(n-9)	Answer (n-9)	Correct	1uM_4	9064.06	False	Position= n-9, Score= 788.74,Presence= 29.4117, Ratio sum= 0.3622			True			n-9			PlasmPE	50	50	-1
397	12.5586	730.574	730.574	730.574	MS1	PlasmPE P-18:0/18:1	PlasmPE P-18:0/18:1(n-9)	Answer (n-9)	Correct	30uM_4	126847	False	Position= n-9, Score= 895.61,Presence= 64.7058, Ratio sum= 0.5219			True			n-9			PlasmPE	75	100	-1
607	12.5595	730.574	730.574	730.574	MS1	PlasmPE P-18:0/18:1	PlasmPE P-18:0/18:1(n-9)	Answer (n-9)	Correct	5uM_2	36206.8	False	Position= n-9, Score= 872.07,Presence= 58.8235, Ratio sum= 0.3327			True			n-9			PlasmPE	50	100	-1
234	12.5323	730.575	730.574	730.575	MS1	PlasmPE P-18:0/18:1	PlasmPE P-18:0/18:1(n-9)	Answer (n-9)	Correct	1uM_1	9476.75	False	Position= n-9, Score= 740.36,Presence= 29.4117, Ratio sum= 0.2746			True			n-9			PlasmPE	50	0	-1
271	12.5114	730.575	730.574	730.575	MS1	PlasmPE P-18:0/18:1	PlasmPE P-18:0/18:1(n-9)	Answer (n-9)	Correct	1uM_3	9043.12	False	Position= n-9, Score= 674.17,Presence= 17.647, Ratio sum= 0.2121			True			n-9			PlasmPE	25	0	-1
588	12.5427	730.575	730.574	730.575	MS1	PlasmPE P-18:0/18:1	PlasmPE P-18:0/18:1(n-9)	Answer (n-9)	Correct	5uM_1	36109.9	False	Position= n-9, Score= 882.39,Presence= 64.7058, Ratio sum= 0.3644			True			n-9			PlasmPE	75	100	-1
131	12.5242	730.575	730.574	730.575	MS1	PlasmPE P-18:0/18:1	PlasmPE P-18:0/18:1(n-9)	Answer (n-9)	Correct	10uM_1	55763.6	False	Position= n-9, Score= 920.24,Presence= 76.4705, Ratio sum= 0.4351			True			n-9			PlasmPE	25	100	-1
330	12.5457	730.575	730.574	730.575	MS1	PlasmPE P-18:0/18:1	PlasmPE P-18:0/18:1(n-9)	Answer (n-9)	Correct	30uM_1	119555	False	Position= n-9, Score= 937.21,Presence= 76.4705, Ratio sum= 0.6447			True			n-9			PlasmPE	75	100	-1
667	12.5267	752.556	752.556	752.556	MS1	PlasmPE P-18:0/18:1	PlasmPE P-18:0/18:1(n-9)	Answer (n-9)	Correct	5uM_5	8787	False	Position= n-9, Score= 895.13,Presence= 70.5882, Ratio sum= 2.4347			True			n-9			PlasmPE	0	0	-1
375	12.5667	752.556	752.556	752.556	MS1	PlasmPE P-18:0/18:1	PlasmPE P-18:0/18:1(n-9)	Answer (n-9)	Correct	30uM_3	13782.8	False	Position= n-9, Score= 908.75,Presence= 88.2352, Ratio sum= 2.251			True			n-9			PlasmPE	0	0	-1
608	12.5595	752.556	752.556	752.556	MS1	PlasmPE P-18:0/18:1	PlasmPE P-18:0/18:1(n-9)	Answer (n-9)	Correct	5uM_2	8760.38	False	Position= n-9, Score= 905.28,Presence= 82.3529, Ratio sum= 2.568			True			n-9			PlasmPE	0	0	-1
354	12.5784	752.556	752.556	752.556	MS1	PlasmPE P-18:0/18:1	PlasmPE P-18:0/18:1(n-9)	Answer (n-9)	Correct	30uM_2	13709.9	False	Position= n-9, Score= 877.24,Presence= 82.3529, Ratio sum= 2.3896			True			n-9			PlasmPE	0	0	-1
648	12.5633	752.556	752.556	752.556	MS1	PlasmPE P-18:0/18:1	PlasmPE P-18:0/18:1(n-9)	Answer (n-9)	Correct	5uM_4	8260.94	False	Position= n-9, Score= 884.42,Presence= 76.4705, Ratio sum= 2.4643			True			n-9			PlasmPE	0	0	-1
217	12.5369	752.556	752.556	752.556	MS1	PlasmPE P-18:0/18:1	PlasmPE P-18:0/18:1(n-9)	Answer (n-9)	Correct	10uM_5	11501.9	False	Position= n-9, Score= 944.42,Presence= 94.1176, Ratio sum= 2.397			True			n-9			PlasmPE	0	0	-1
627	12.5185	752.556	752.556	752.556	MS1	PlasmPE P-18:0/18:1	PlasmPE P-18:0/18:1(n-9)	Answer (n-9)	Correct	5uM_3	8927.88	False	Position= n-9, Score= 846.16,Presence= 64.7058, Ratio sum= 2.0444			True			n-9			PlasmPE	0	0	-1
152	12.531	752.556	752.556	752.556	MS1	PlasmPE P-18:0/18:1	PlasmPE P-18:0/18:1(n-9)	Answer (n-9)	Correct	10uM_2	10567.9	False	Position= n-9, Score= 916.26,Presence= 88.2352, Ratio sum= 2.3859			True			n-9			PlasmPE	0	0	-1
194	12.5504	752.556	752.556	752.556	MS1	PlasmPE P-18:0/18:1	PlasmPE P-18:0/18:1(n-9)	Answer (n-9)	Correct	10uM_4	10909.1	False	Position= n-9, Score= 913.74,Presence= 88.2352, Ratio sum= 2.399			True			n-9			PlasmPE	0	0	-1
173	12.5543	752.557	752.556	752.557	MS1	PlasmPE P-18:0/18:1	PlasmPE P-18:0/18:1(n-9)	Answer (n-9)	Correct	10uM_3	11711.2	False	Position= n-9, Score= 903.05,Presence= 88.2352, Ratio sum= 2.2072			True			n-9			PlasmPE	0	0	-1
589	12.5427	752.557	752.556	752.557	MS1	PlasmPE P-18:0/18:1	PlasmPE P-18:0/18:1(n-9)	Answer (n-9)	Correct	5uM_1	8471.88	False	Position= n-9, Score= 897.0,Presence= 82.3529, Ratio sum= 2.2456			True			n-9			PlasmPE	0	0	-1
331	12.5457	752.557	752.556	752.557	MS1	PlasmPE P-18:0/18:1	PlasmPE P-18:0/18:1(n-9)	Answer (n-9)	Correct	30uM_1	13451	False	Position= n-9, Score= 923.83,Presence= 88.2352, Ratio sum= 2.5288			True			n-9			PlasmPE	0	0	-1
419	12.5741	752.557	752.556	752.557	MS1	PlasmPE P-18:0/18:1	PlasmPE P-18:0/18:1(n-9)	Answer (n-9)	Correct	30uM_5	14348.4	False	Position= n-9, Score= 903.91,Presence= 76.4705, Ratio sum= 1.8556			True			n-9			PlasmPE	0	0	-1
398	12.5586	752.557	752.556	752.557	MS1	PlasmPE P-18:0/18:1	PlasmPE P-18:0/18:1(n-9)	Answer (n-9)	Correct	30uM_4	13418.5	False	Position= n-9, Score= 936.31,Presence= 94.1176, Ratio sum= 2.3955			True			n-9			PlasmPE	0	0	-1
132	12.5242	752.558	752.556	752.558	MS1	PlasmPE P-18:0/18:1	PlasmPE P-18:0/18:1(n-9)	Answer (n-9)	Correct	10uM_1	10261.2	False	Position= n-9, Score= 917.87,Presence= 94.1176, Ratio sum= 2.6307			True			n-9			PlasmPE	0	0	-1
								Wrong =	20

## Sheet: MixC
ID	RT	MS1 m/z	Ref m/z	Precise m/z	m/z type	Metabolite name	OAD result name	Comment	Correct or Wrong (acyl-chain)	Correct or Wrong (sphingoid base)	Data from	Height	Manually changed	Moiety1 Result	Moiety2 Result	Moiety3 Result	Moiety1 resolved	Moiety2 resolved	Moiety3 resolved	C=C in Moiety1	C=C in Moiety2	C=C in Moiety3	Ontology	Heads	Moiety	Alignment ID
2590	9.62082	525.535	525.537	525.535	MS1	Cer-NS 18:1;O2(d7)/16:1	Cer-NS 18:1;O2(d7)/16:1(n-7)	Answer (Δ4), (n-7)	Correct	-	C5_5	28319.5	False		Position= n-7, Score= 835.26,Presence= 40.0, Ratio sum= 0.3373		False	True		n-	n-7		Cer_NS	0	0	-1
2121	9.57203	525.535	525.537	525.535	MS1	Cer-NS 18:1;O2(d7)/16:1	Cer-NS 18:1;O2(d7)/16:1(n-7)	Answer (Δ4), (n-7)	Correct	-	C4_5	81654.2	False		Position= n-7, Score= 886.57,Presence= 60.0, Ratio sum= 0.7193		False	True		n-	n-7		Cer_NS	0	0	-1
3029	9.60457	525.535	525.537	525.535	MS1	Cer-NS 18:1;O2(d7)/16:1	Cer-NS 18:1;O2(d7)/16:1(n-7)	Answer (Δ4), (n-7)	Correct	-	C6_5	7716.44	False		Position= n-7, Score= 728.63,Presence= 30.0, Ratio sum= 0.5819		False	True		n-	n-7		Cer_NS	0	0	-1
3361	9.54567	525.536	525.537	525.536	MS1	Cer-NS 18:1;O2(d7)/16:1	Cer-NS 18:1;O2(d7)/16:1(n-7)	Answer (Δ4), (n-7)	Correct	-	C7_4	3519.06	False		Position= n-7, Score= 763.27,Presence= 20.0, Ratio sum= 0.5675		False	True		n-	n-7		Cer_NS	0	0	-1
2942	9.6309	525.536	525.537	525.536	MS1	Cer-NS 18:1;O2(d7)/16:1	Cer-NS 18:1;O2(d7)/16:1(n-7)	Answer (Δ4), (n-7)	Correct	-	C6_4	7695.25	False		Position= n-7, Score= 810.14,Presence= 30.0, Ratio sum= 0.6624		False	True		n-	n-7		Cer_NS	0	0	-1
3279	9.60482	525.536	525.537	525.536	MS1	Cer-NS 18:1;O2(d7)/16:1	Cer-NS 18:1;O2(d7)/16:1(n-7)	Answer (Δ4), (n-7)	Correct	-	C7_3	4537.94	False		Position= n-7, Score= 755.02,Presence= 25.0, Ratio sum= 0.6405		False	True		n-	n-7		Cer_NS	0	0	-1
2494	9.60215	525.536	525.537	525.536	MS1	Cer-NS 18:1;O2(d7)/16:1	Cer-NS 18:1;O2(d7)/16:1(n-7)	Answer (Δ4), (n-7)	Correct	-	C5_4	34149.8	False		Position= n-7, Score= 890.41,Presence= 55.0, Ratio sum= 0.449		False	True		n-	n-7		Cer_NS	0	0	-1
2854	9.62435	525.536	525.537	525.536	MS1	Cer-NS 18:1;O2(d7)/16:1	Cer-NS 18:1;O2(d7)/16:1(n-7)	Answer (Δ4), (n-7)	Correct	-	C6_3	7071	False		Position= n-7, Score= 776.87,Presence= 25.0, Ratio sum= 0.5894		False	True		n-	n-7		Cer_NS	0	0	-1
1619	9.58387	525.536	525.537	525.536	MS1	Cer-NS 18:1;O2(d7)/16:1	Cer-NS 18:1;O2(d7)/16:1(n-7)	Answer (Δ4), (n-7)	Correct	-	C3_5	166551	False		Position= n-7, Score= 892.32,Presence= 60.0, Ratio sum= 0.8065		False	True		n-	n-7		Cer_NS	0	0	-1
2019	9.57465	525.536	525.537	525.536	MS1	Cer-NS 18:1;O2(d7)/16:1	Cer-NS 18:1;O2(d7)/16:1(n-7)	Answer (Δ4), (n-7)	Correct	-	C4_4	80835.9	False		Position= n-7, Score= 900.92,Presence= 60.0, Ratio sum= 0.7158		False	True		n-	n-7		Cer_NS	0	0	-1
2400	9.61232	525.536	525.537	525.536	MS1	Cer-NS 18:1;O2(d7)/16:1	Cer-NS 18:1;O2(d7)/16:1(n-7)	Answer (Δ4), (n-7)	Correct	-	C5_3	32233.6	False		Position= n-7, Score= 839.71,Presence= 40.0, Ratio sum= 0.4908		False	True		n-	n-7		Cer_NS	0	0	-1
2305	9.58532	525.536	525.537	525.536	MS1	Cer-NS 18:1;O2(d7)/16:1	Cer-NS 18:1;O2(d7)/16:1(n-7)	Answer (Δ4), (n-7)	Correct	-	C5_2	32602.9	False		Position= n-7, Score= 847.6,Presence= 45.0, Ratio sum= 0.5355		False	True		n-	n-7		Cer_NS	0	0	-1
2766	9.6254	525.536	525.537	525.536	MS1	Cer-NS 18:1;O2(d7)/16:1	Cer-NS 18:1;O2(d7)/16:1(n-7)	Answer (Δ4), (n-7)	Correct	-	C6_2	7570.75	False		Position= n-7, Score= 784.67,Presence= 25.0, Ratio sum= 0.449		False	True		n-	n-7		Cer_NS	0	0	-1
1920	9.5902	525.536	525.537	525.536	MS1	Cer-NS 18:1;O2(d7)/16:1	Cer-NS 18:1;O2(d7)/16:1(n-7)	Answer (Δ4), (n-7)	Correct	-	C4_3	78874.5	False		Position= n-7, Score= 890.23,Presence= 50.0, Ratio sum= 0.5398		False	True		n-	n-7		Cer_NS	0	0	-1
3116	9.62333	525.536	525.537	525.536	MS1	Cer-NS 18:1;O2(d7)/16:1	Cer-NS 18:1;O2(d7)/16:1(n-7)	Answer (Δ4), (n-7)	Correct	-	C7_1	4142	False		Position= n-7, Score= 674.3,Presence= 25.0, Ratio sum= 0.7039		False	True		n-	n-7		Cer_NS	0	0	-1
1512	9.63115	525.537	525.537	525.537	MS1	Cer-NS 18:1;O2(d7)/16:1	Cer-NS 18:1;O2(d7)/16:1(n-7)	Answer (Δ4), (n-7)	Correct	-	C3_4	175777	False		Position= n-7, Score= 917.87,Presence= 60.0, Ratio sum= 0.7174		False	True		n-	n-7		Cer_NS	0	0	-1
1820	9.60593	525.537	525.537	525.537	MS1	Cer-NS 18:1;O2(d7)/16:1	Cer-NS 18:1;O2(d7)/16:1(n-7)	Answer (Δ4), (n-7)	Correct	-	C4_2	82342	False		Position= n-7, Score= 917.44,Presence= 70.0, Ratio sum= 0.6034		False	True		n-	n-7		Cer_NS	0	0	-1
2212	9.56938	525.537	525.537	525.537	MS1	Cer-NS 18:1;O2(d7)/16:1	Cer-NS 18:1;O2(d7)/16:1(n-7)	Answer (Δ4), (n-7)	Correct	-	C5_1	32920.9	False		Position= n-7, Score= 846.5,Presence= 50.0, Ratio sum= 0.4903		False	True		n-	n-7		Cer_NS	0	0	-1
2676	9.62883	525.537	525.537	525.537	MS1	Cer-NS 18:1;O2(d7)/16:1	Cer-NS 18:1;O2(d7)/16:1(n-7)	Answer (Δ4), (n-7)	Correct	-	C6_1	7568.5	False		Position= n-7, Score= 725.69,Presence= 25.0, Ratio sum= 0.6077		False	True		n-	n-7		Cer_NS	0	0	-1
1079	9.57092	525.537	525.537	525.537	MS1	Cer-NS 18:1;O2(d7)/16:1	Cer-NS 18:1;O2(d7)/16:1(n-7)	Answer (Δ4), (n-7)	Correct	-	C2_5	223865	False		Position= n-7, Score= 896.03,Presence= 60.0, Ratio sum= 0.7373		False	True		n-	n-7		Cer_NS	0	0	-1
1722	9.61045	525.537	525.537	525.537	MS1	Cer-NS 18:1;O2(d7)/16:1	Cer-NS 18:1;O2(d7)/16:1(n-7)	Answer (Δ4), (n-7)	Correct	-	C4_1	81773.4	False		Position= n-7, Score= 886.43,Presence= 55.0, Ratio sum= 0.4883		False	True		n-	n-7		Cer_NS	0	0	-1
1185	9.58822	525.537	525.537	525.537	MS1	Cer-NS 18:1;O2(d7)/16:1	Cer-NS 18:1;O2(d7)/16:1(n-7)	Answer (Δ4), (n-7)	Correct	-	C3_1	167221	False		Position= n-7, Score= 924.02,Presence= 65.0, Ratio sum= 0.6226		False	True		n-	n-7		Cer_NS	0	0	-1
967	9.64028	525.537	525.537	525.537	MS1	Cer-NS 18:1;O2(d7)/16:1	Cer-NS 18:1;O2(d7)/16:1(n-7)	Answer (Δ4), (n-7)	Correct	-	C2_4	237341	False		Position= n-7, Score= 920.16,Presence= 75.0, Ratio sum= 0.8816		False	True		n-	n-7		Cer_NS	0	0	-1
1401	9.59587	525.537	525.537	525.537	MS1	Cer-NS 18:1;O2(d7)/16:1	Cer-NS 18:1;O2(d7)/16:1(n-7)	Answer (Δ4), (n-7)	Correct	-	C3_3	159776	False		Position= n-7, Score= 886.5,Presence= 55.0, Ratio sum= 0.7066		False	True		n-	n-7		Cer_NS	0	0	-1
515	9.61305	525.537	525.537	525.537	MS1	Cer-NS 18:1;O2(d7)/16:1	Cer-NS 18:1;O2(d7)/16:1(n-7)	Answer (Δ4), (n-7)	Correct	-	C1_5	314786	False		Position= n-7, Score= 886.6,Presence= 60.0, Ratio sum= 1.2352		False	True		n-	n-7		Cer_NS	0	0	-1
854	9.60043	525.537	525.537	525.537	MS1	Cer-NS 18:1;O2(d7)/16:1	Cer-NS 18:1;O2(d7)/16:1(n-7)	Answer (Δ4), (n-7)	Correct	-	C2_3	242748	False		Position= n-7, Score= 922.99,Presence= 60.0, Ratio sum= 0.7577		False	True		n-	n-7		Cer_NS	0	0	-1
1294	9.6077	525.537	525.537	525.537	MS1	Cer-NS 18:1;O2(d7)/16:1	Cer-NS 18:1;O2(d7)/16:1(n-7)	Answer (Δ4), (n-7)	Correct	-	C3_2	158184	False		Position= n-7, Score= 906.31,Presence= 70.0, Ratio sum= 0.8994		False	True		n-	n-7		Cer_NS	0	0	-1
399	9.61785	525.537	525.537	525.537	MS1	Cer-NS 18:1;O2(d7)/16:1	Cer-NS 18:1;O2(d7)/16:1(n-7)	Answer (Δ4), (n-7)	Correct	-	C1_4	328546	False		Position= n-7, Score= 884.86,Presence= 55.0, Ratio sum= 0.4763		False	True		n-	n-7		Cer_NS	0	0	-1
741	9.63282	525.537	525.537	525.537	MS1	Cer-NS 18:1;O2(d7)/16:1	Cer-NS 18:1;O2(d7)/16:1(n-7)	Answer (Δ4), (n-7)	Correct	-	C2_2	229510	False		Position= n-7, Score= 917.82,Presence= 65.0, Ratio sum= 0.9279		False	True		n-	n-7		Cer_NS	0	0	-1
627	9.64282	525.538	525.537	525.538	MS1	Cer-NS 18:1;O2(d7)/16:1	Cer-NS 18:1;O2(d7)/16:1(n-7)	Answer (Δ4), (n-7)	Correct	-	C2_1	231975	False		Position= n-7, Score= 896.15,Presence= 55.0, Ratio sum= 0.8572		False	True		n-	n-7		Cer_NS	0	0	-1
52	9.62145	525.538	525.537	525.538	MS1	Cer-NS 18:1;O2(d7)/16:1	Cer-NS 18:1;O2(d7)/16:1(n-7)	Answer (Δ4), (n-7)	Correct	-	C1_1	299248	False		Position= n-7, Score= 904.46,Presence= 65.0, Ratio sum= 1.3184		False	True		n-	n-7		Cer_NS	0	0	-1
166	9.62255	525.538	525.537	525.538	MS1	Cer-NS 18:1;O2(d7)/16:1	Cer-NS 18:1;O2(d7)/16:1(n-7)	Answer (Δ4), (n-7)	Correct	-	C1_2	315991	False		Position= n-7, Score= 882.45,Presence= 50.0, Ratio sum= 0.5274		False	True		n-	n-7		Cer_NS	0	0	-1
283	9.61127	525.538	525.537	525.538	MS1	Cer-NS 18:1;O2(d7)/16:1	Cer-NS 18:1;O2(d7)/16:1(n-7)	Answer (Δ4), (n-7)	Correct	-	C1_3	298851	False		Position= n-7, Score= 879.94,Presence= 50.0, Ratio sum= 0.4848		False	True		n-	n-7		Cer_NS	0	0	-1
3195	9.58892	525.538	525.537	525.538	MS1	Cer-NS 18:1;O2(d7)/16:1	Cer-NS 18:1;O2(d7)/16:1(n-7)	Answer (Δ4), (n-7)	Correct	-	C7_2	3115.88	False		Position= n-7, Score= 721.42,Presence= 20.0, Ratio sum= 0.4972		False	True		n-	n-7		Cer_NS	0	0	-1
3628	9.6052	525.539	525.537	525.539	MS1	Cer-NS 18:1;O2(d7)/16:1	Cer-NS 18:1;O2(d7)/16:1(n-7)	Answer (Δ4), (n-7)	Correct	-	C8_3	1561.44	False		Position= n-7, Score= 610.01,Presence= 10.0, Ratio sum= 0.4609		False	True		n-	n-7		Cer_NS	0	0	-1
2943	9.6309	543.546	543.547	543.546	MS1	Cer-NS 18:1;O2(d7)/16:1	Cer-NS 18:1;O2(d7)/16:1(n-7)	Answer (Δ4), (n-7)	Correct	-	C6_4	880.75	False		Position= n-7, Score= 381.39,Presence= 15.0, Ratio sum= 0.4476		False	True		n-	n-7		Cer_NS	100	0	-1
2122	9.57203	543.546	543.547	543.546	MS1	Cer-NS 18:1;O2(d7)/16:1	Cer-NS 18:1;O2(d7)/16:1(n-7)	Answer (Δ4), (n-7)	Correct	-	C4_5	11362.8	False		Position= n-7, Score= 371.38,Presence= 20.0, Ratio sum= 0.256		False	True		n-	n-7		Cer_NS	100	0	-1
1620	9.58387	543.546	543.547	543.546	MS1	Cer-NS 18:1;O2(d7)/16:1	Cer-NS 18:1;O2(d7)/16:1(n-7)	Answer (Δ4), (n-7)	Correct	-	C3_5	34258.3	False		Position= n-7, Score= 420.07,Presence= 25.0, Ratio sum= 0.3243		False	True		n-	n-7		Cer_NS	100	0	-1
2495	9.60215	543.546	543.547	543.546	MS1	Cer-NS 18:1;O2(d7)/16:1	Cer-NS 18:1;O2(d7)/16:1(n-7)	Answer (Δ4), (n-7)	Correct	-	C5_4	3902.19	False		Position= n-7, Score= 377.42,Presence= 15.0, Ratio sum= 0.4347		False	True		n-	n-7		Cer_NS	100	0	-1
3030	9.60457	543.546	543.547	543.546	MS1	Cer-NS 18:1;O2(d7)/16:1	Cer-NS 18:1;O2(d7)/16:1(n-7)	Answer (Δ4), (n-7)	Correct	-	C6_5	675.5	False		Position= n-7, Score= 415.78,Presence= 20.0, Ratio sum= 0.8747		False	True		n-	n-7		Cer_NS	100	0	-1
1080	9.57092	543.546	543.547	543.546	MS1	Cer-NS 18:1;O2(d7)/16:1	Cer-NS 18:1;O2(d7)/16:1(n-7)	Answer (Δ4), (n-7)	Correct	-	C2_5	57626.4	False		Position= n-7, Score= 472.7,Presence= 30.0, Ratio sum= 0.4758		False	True		n-	n-7		Cer_NS	100	66.6666	-1
516	9.61305	543.546	543.547	543.546	MS1	Cer-NS 18:1;O2(d7)/16:1	Cer-NS 18:1;O2(d7)/16:1(n-7)	Answer (Δ4), (n-7)	Correct	-	C1_5	92100.4	False		Position= n-7, Score= 423.39,Presence= 20.0, Ratio sum= 0.4644		False	True		n-	n-7		Cer_NS	100	33.3333	-1
2306	9.58532	543.546	543.547	543.546	MS1	Cer-NS 18:1;O2(d7)/16:1	Cer-NS 18:1;O2(d7)/16:1(n-7)	Answer (Δ4), (n-7)	Correct	-	C5_2	3430	False		Position= n-7, Score= 374.0,Presence= 15.0, Ratio sum= 0.3226		False	True		n-	n-7		Cer_NS	100	33.3333	-1
1513	9.63115	543.547	543.547	543.547	MS1	Cer-NS 18:1;O2(d7)/16:1	Cer-NS 18:1;O2(d7)/16:1(n-7)	Answer (Δ4), (n-7)	Correct	-	C3_4	35352.8	False		Position= n-7, Score= 423.68,Presence= 20.0, Ratio sum= 0.2822		False	True		n-	n-7		Cer_NS	100	0	-1
2213	9.56938	543.547	543.547	543.547	MS1	Cer-NS 18:1;O2(d7)/16:1	Cer-NS 18:1;O2(d7)/16:1(n-7)	Answer (Δ4), (n-7)	Correct	-	C5_1	4018.44	False		Position= n-7, Score= 431.58,Presence= 20.0, Ratio sum= 0.7308		False	True		n-	n-7		Cer_NS	100	0	-1
968	9.64028	543.547	543.547	543.547	MS1	Cer-NS 18:1;O2(d7)/16:1	Cer-NS 18:1;O2(d7)/16:1(n-7)	Answer (Δ4), (n-7)	Correct	-	C2_4	58259.6	False		Position= n-7, Score= 429.09,Presence= 30.0, Ratio sum= 0.4146		False	True		n-	n-7		Cer_NS	100	0	-1
400	9.61785	543.547	543.547	543.547	MS1	Cer-NS 18:1;O2(d7)/16:1	Cer-NS 18:1;O2(d7)/16:1(n-7)	Answer (Δ4), (n-7)	Correct	-	C1_4	95802.4	False		Position= n-7, Score= 419.65,Presence= 20.0, Ratio sum= 0.4867		False	True		n-	n-7		Cer_NS	100	0	-1
1402	9.59587	543.547	543.547	543.547	MS1	Cer-NS 18:1;O2(d7)/16:1	Cer-NS 18:1;O2(d7)/16:1(n-7)	Answer (Δ4), (n-7)	Correct	-	C3_3	35546.3	False		Position= n-7, Score= 429.95,Presence= 30.0, Ratio sum= 0.3986		False	True		n-	n-7		Cer_NS	100	33.3333	-1
1921	9.5902	543.547	543.547	543.547	MS1	Cer-NS 18:1;O2(d7)/16:1	Cer-NS 18:1;O2(d7)/16:1(n-7)	Answer (Δ4), (n-7)	Correct	-	C4_3	10548.2	False		Position= n-7, Score= 420.55,Presence= 25.0, Ratio sum= 0.2947		False	True		n-	n-7		Cer_NS	100	0	-1
2401	9.61232	543.547	543.547	543.547	MS1	Cer-NS 18:1;O2(d7)/16:1	Cer-NS 18:1;O2(d7)/16:1(n-7)	Answer (Δ4), (n-7)	Correct	-	C5_3	3995.62	False		Position= n-7, Score= 333.74,Presence= 10.0, Ratio sum= 0.3747		False	True		n-	n-7		Cer_NS	100	33.3333	-1
1723	9.61045	543.547	543.547	543.547	MS1	Cer-NS 18:1;O2(d7)/16:1	Cer-NS 18:1;O2(d7)/16:1(n-7)	Answer (Δ4), (n-7)	Correct	-	C4_1	11057.9	False		Position= n-7, Score= 432.79,Presence= 25.0, Ratio sum= 0.3267		False	True		n-	n-7		Cer_NS	100	0	-1
2020	9.57465	543.547	543.547	543.547	MS1	Cer-NS 18:1;O2(d7)/16:1	Cer-NS 18:1;O2(d7)/16:1(n-7)	Answer (Δ4), (n-7)	Correct	-	C4_4	11179.1	False		Position= n-7, Score= 432.52,Presence= 25.0, Ratio sum= 0.3361		False	True		n-	n-7		Cer_NS	100	0	-1
855	9.60043	543.547	543.547	543.547	MS1	Cer-NS 18:1;O2(d7)/16:1	Cer-NS 18:1;O2(d7)/16:1(n-7)	Answer (Δ4), (n-7)	Correct	-	C2_3	55858.8	False		Position= n-7, Score= 438.01,Presence= 30.0, Ratio sum= 0.3638		False	True		n-	n-7		Cer_NS	100	33.3333	-1
1186	9.58822	543.547	543.547	543.547	MS1	Cer-NS 18:1;O2(d7)/16:1	Cer-NS 18:1;O2(d7)/16:1(n-7)	Answer (Δ4), (n-7)	Correct	-	C3_1	33503.5	False		Position= n-7, Score= 423.72,Presence= 25.0, Ratio sum= 0.4302		False	True		n-	n-7		Cer_NS	100	66.6666	-1
742	9.63282	543.547	543.547	543.547	MS1	Cer-NS 18:1;O2(d7)/16:1	Cer-NS 18:1;O2(d7)/16:1(n-7)	Answer (Δ4), (n-7)	Correct	-	C2_2	56031.6	False		Position= n-7, Score= 426.88,Presence= 25.0, Ratio sum= 0.4301		False	True		n-	n-7		Cer_NS	100	0	-1
1295	9.6077	543.547	543.547	543.547	MS1	Cer-NS 18:1;O2(d7)/16:1	Cer-NS 18:1;O2(d7)/16:1(n-7)	Answer (Δ4), (n-7)	Correct	-	C3_2	33142	False		Position= n-7, Score= 513.28,Presence= 35.0, Ratio sum= 0.4184		False	True		n-	n-7		Cer_NS	100	0	-1
53	9.62145	543.547	543.547	543.547	MS1	Cer-NS 18:1;O2(d7)/16:1	Cer-NS 18:1;O2(d7)/16:1(n-7)	Answer (Δ4), (n-7)	Correct	-	C1_1	80963.1	False		Position= n-7, Score= 421.22,Presence= 25.0, Ratio sum= 0.3658		False	True		n-	n-7		Cer_NS	100	33.3333	-1
167	9.62255	543.547	543.547	543.547	MS1	Cer-NS 18:1;O2(d7)/16:1	Cer-NS 18:1;O2(d7)/16:1(n-7)	Answer (Δ4), (n-7)	Correct	-	C1_2	87608.1	False		Position= n-7, Score= 432.37,Presence= 25.0, Ratio sum= 0.4558		False	True		n-	n-7		Cer_NS	100	66.6666	-1
284	9.61127	543.547	543.547	543.547	MS1	Cer-NS 18:1;O2(d7)/16:1	Cer-NS 18:1;O2(d7)/16:1(n-7)	Answer (Δ4), (n-7)	Correct	-	C1_3	84721.5	False		Position= n-7, Score= 428.6,Presence= 25.0, Ratio sum= 0.3969		False	True		n-	n-7		Cer_NS	100	33.3333	-1
1821	9.60593	543.547	543.547	543.547	MS1	Cer-NS 18:1;O2(d7)/16:1	Cer-NS 18:1;O2(d7)/16:1(n-7)	Answer (Δ4), (n-7)	Correct	-	C4_2	11599.4	False		Position= n-7, Score= 412.35,Presence= 30.0, Ratio sum= 0.3339		False	True		n-	n-7		Cer_NS	100	0	-1
628	9.64282	543.547	543.547	543.547	MS1	Cer-NS 18:1;O2(d7)/16:1	Cer-NS 18:1;O2(d7)/16:1(n-7)	Answer (Δ4), (n-7)	Correct	-	C2_1	56318.4	False		Position= n-7, Score= 498.84,Presence= 35.0, Ratio sum= 0.4416		False	True		n-	n-7		Cer_NS	100	0	-1
2767	9.6254	543.548	543.547	543.548	MS1	Cer-NS 18:1;O2(d7)/16:1	Cer-NS 18:1;O2(d7)/16:1(n-7)	Answer (Δ4), (n-7)	Correct	-	C6_2	768.75	False		Position= n-7, Score= 376.68,Presence= 15.0, Ratio sum= 0.8245		False	True		n-	n-7		Cer_NS	100	0	-1
3039	10.4446	553.566	553.567	553.566	MS1	Cer-NS 18:1;O2(d7)/18:1	Cer-NS 18:1;O2(d7)/18:1(n-9)	Answer (Δ4), (n-9)	Correct	-	C6_5	5895.25	False		Position= n-9, Score= 762.25,Presence= 25.0, Ratio sum= 0.4837		False	True		n-	n-9		Cer_NS	0	0	-1
2598	10.4183	553.567	553.567	553.567	MS1	Cer-NS 18:1;O2(d7)/18:1	Cer-NS 18:1;O2(d7)/18:1(n-9)	Answer (Δ4), (n-9)	Correct	-	C5_5	21090.2	False		Position= n-9, Score= 871.77,Presence= 40.0, Ratio sum= 0.4091		False	True		n-	n-9		Cer_NS	0	0	-1
2133	10.4988	553.567	553.567	553.567	MS1	Cer-NS 18:1;O2(d7)/18:1	Cer-NS 18:1;O2(d7)/18:1(n-9)	Answer (Δ4), (n-9)	Correct	-	C4_5	48262.3	False		Position= n-9, Score= 863.87,Presence= 50.0, Ratio sum= 0.4513		False	True		n-	n-9		Cer_NS	0	0	-1
1633	10.4612	553.567	553.567	553.567	MS1	Cer-NS 18:1;O2(d7)/18:1	Cer-NS 18:1;O2(d7)/18:1(n-9)	Answer (Δ4), (n-9)	Correct	-	C3_5	109427	False		Position= n-9, Score= 905.83,Presence= 65.0, Ratio sum= 0.594		False	True		n-	n-9		Cer_NS	0	0	-1
3370	10.4361	553.567	553.567	553.567	MS1	Cer-NS 18:1;O2(d7)/18:1	Cer-NS 18:1;O2(d7)/18:1(n-9)	Answer (Δ4), (n-9)	Correct	-	C7_4	4222.25	False		Position= n-9, Score= 708.42,Presence= 20.0, Ratio sum= 0.6748		False	True		n-	n-9		Cer_NS	0	0	-1
1093	10.4489	553.567	553.567	553.567	MS1	Cer-NS 18:1;O2(d7)/18:1	Cer-NS 18:1;O2(d7)/18:1(n-9)	Answer (Δ4), (n-9)	Correct	-	C2_5	159117	False		Position= n-9, Score= 853.46,Presence= 50.0, Ratio sum= 0.5328		False	True		n-	n-9		Cer_NS	0	0	-1
1525	10.5082	553.567	553.567	553.567	MS1	Cer-NS 18:1;O2(d7)/18:1	Cer-NS 18:1;O2(d7)/18:1(n-9)	Answer (Δ4), (n-9)	Correct	-	C3_4	106712	False		Position= n-9, Score= 909.83,Presence= 70.0, Ratio sum= 0.5379		False	True		n-	n-9		Cer_NS	0	0	-1
2505	10.4202	553.567	553.567	553.567	MS1	Cer-NS 18:1;O2(d7)/18:1	Cer-NS 18:1;O2(d7)/18:1(n-9)	Answer (Δ4), (n-9)	Correct	-	C5_4	20475.4	False		Position= n-9, Score= 767.67,Presence= 25.0, Ratio sum= 0.3867		False	True		n-	n-9		Cer_NS	0	0	-1
2862	10.4309	553.567	553.567	553.567	MS1	Cer-NS 18:1;O2(d7)/18:1	Cer-NS 18:1;O2(d7)/18:1(n-9)	Answer (Δ4), (n-9)	Correct	-	C6_3	6920.12	False		Position= n-9, Score= 698.83,Presence= 25.0, Ratio sum= 0.6252		False	True		n-	n-9		Cer_NS	0	0	-1
1931	10.4334	553.567	553.567	553.567	MS1	Cer-NS 18:1;O2(d7)/18:1	Cer-NS 18:1;O2(d7)/18:1(n-9)	Answer (Δ4), (n-9)	Correct	-	C4_3	46335.7	False		Position= n-9, Score= 889.81,Presence= 50.0, Ratio sum= 0.4793		False	True		n-	n-9		Cer_NS	0	0	-1
2031	10.4262	553.567	553.567	553.567	MS1	Cer-NS 18:1;O2(d7)/18:1	Cer-NS 18:1;O2(d7)/18:1(n-9)	Answer (Δ4), (n-9)	Correct	-	C4_4	48268.4	False		Position= n-9, Score= 882.79,Presence= 55.0, Ratio sum= 0.4338		False	True		n-	n-9		Cer_NS	0	0	-1
2950	10.4334	553.567	553.567	553.567	MS1	Cer-NS 18:1;O2(d7)/18:1	Cer-NS 18:1;O2(d7)/18:1(n-9)	Answer (Δ4), (n-9)	Correct	-	C6_4	6012.94	False		Position= n-9, Score= 786.67,Presence= 35.0, Ratio sum= 0.7755		False	True		n-	n-9		Cer_NS	0	0	-1
2224	10.3916	553.568	553.567	553.568	MS1	Cer-NS 18:1;O2(d7)/18:1	Cer-NS 18:1;O2(d7)/18:1(n-9)	Answer (Δ4), (n-9)	Correct	-	C5_1	21721.6	False		Position= n-9, Score= 827.19,Presence= 40.0, Ratio sum= 0.4816		False	True		n-	n-9		Cer_NS	0	0	-1
2316	10.4953	553.568	553.567	553.568	MS1	Cer-NS 18:1;O2(d7)/18:1	Cer-NS 18:1;O2(d7)/18:1(n-9)	Answer (Δ4), (n-9)	Correct	-	C5_2	20503.6	False		Position= n-9, Score= 834.78,Presence= 35.0, Ratio sum= 0.4858		False	True		n-	n-9		Cer_NS	0	0	-1
979	10.4303	553.568	553.567	553.568	MS1	Cer-NS 18:1;O2(d7)/18:1	Cer-NS 18:1;O2(d7)/18:1(n-9)	Answer (Δ4), (n-9)	Correct	-	C2_4	160743	False		Position= n-9, Score= 883.21,Presence= 55.0, Ratio sum= 0.4863		False	True		n-	n-9		Cer_NS	0	0	-1
1414	10.473	553.568	553.567	553.568	MS1	Cer-NS 18:1;O2(d7)/18:1	Cer-NS 18:1;O2(d7)/18:1(n-9)	Answer (Δ4), (n-9)	Correct	-	C3_3	112881	False		Position= n-9, Score= 910.97,Presence= 65.0, Ratio sum= 0.8707		False	True		n-	n-9		Cer_NS	0	0	-1
1833	10.4741	553.568	553.567	553.568	MS1	Cer-NS 18:1;O2(d7)/18:1	Cer-NS 18:1;O2(d7)/18:1(n-9)	Answer (Δ4), (n-9)	Correct	-	C4_2	48585.9	False		Position= n-9, Score= 854.8,Presence= 40.0, Ratio sum= 0.4595		False	True		n-	n-9		Cer_NS	0	0	-1
2411	10.4305	553.568	553.567	553.568	MS1	Cer-NS 18:1;O2(d7)/18:1	Cer-NS 18:1;O2(d7)/18:1(n-9)	Answer (Δ4), (n-9)	Correct	-	C5_3	21912.9	False		Position= n-9, Score= 799.54,Presence= 40.0, Ratio sum= 0.4871		False	True		n-	n-9		Cer_NS	0	0	-1
3205	10.4792	553.568	553.567	553.568	MS1	Cer-NS 18:1;O2(d7)/18:1	Cer-NS 18:1;O2(d7)/18:1(n-9)	Answer (Δ4), (n-9)	Correct	-	C7_2	3511.75	False		Position= n-9, Score= 623.8,Presence= 10.0, Ratio sum= 0.7498		False	True		n-	n-9		Cer_NS	0	0	-1
754	10.5105	553.568	553.567	553.568	MS1	Cer-NS 18:1;O2(d7)/18:1	Cer-NS 18:1;O2(d7)/18:1(n-9)	Answer (Δ4), (n-9)	Correct	-	C2_2	160865	False		Position= n-9, Score= 910.55,Presence= 65.0, Ratio sum= 0.8256		False	True		n-	n-9		Cer_NS	0	0	-1
868	10.4782	553.568	553.567	553.568	MS1	Cer-NS 18:1;O2(d7)/18:1	Cer-NS 18:1;O2(d7)/18:1(n-9)	Answer (Δ4), (n-9)	Correct	-	C2_3	161879	False		Position= n-9, Score= 889.32,Presence= 50.0, Ratio sum= 0.6181		False	True		n-	n-9		Cer_NS	0	0	-1
1199	10.4655	553.568	553.567	553.568	MS1	Cer-NS 18:1;O2(d7)/18:1	Cer-NS 18:1;O2(d7)/18:1(n-9)	Answer (Δ4), (n-9)	Correct	-	C3_1	111417	False		Position= n-9, Score= 896.11,Presence= 55.0, Ratio sum= 0.7542		False	True		n-	n-9		Cer_NS	0	0	-1
1307	10.4848	553.568	553.567	553.568	MS1	Cer-NS 18:1;O2(d7)/18:1	Cer-NS 18:1;O2(d7)/18:1(n-9)	Answer (Δ4), (n-9)	Correct	-	C3_2	111365	False		Position= n-9, Score= 853.63,Presence= 45.0, Ratio sum= 0.4341		False	True		n-	n-9		Cer_NS	0	0	-1
1733	10.4703	553.568	553.567	553.568	MS1	Cer-NS 18:1;O2(d7)/18:1	Cer-NS 18:1;O2(d7)/18:1(n-9)	Answer (Δ4), (n-9)	Correct	-	C4_1	48120.1	False		Position= n-9, Score= 836.24,Presence= 55.0, Ratio sum= 0.5036		False	True		n-	n-9		Cer_NS	0	0	-1
526	10.4924	553.568	553.567	553.568	MS1	Cer-NS 18:1;O2(d7)/18:1	Cer-NS 18:1;O2(d7)/18:1(n-9)	Answer (Δ4), (n-9)	Correct	-	C1_5	241679	False		Position= n-9, Score= 904.68,Presence= 65.0, Ratio sum= 1.2101		False	True		n-	n-9		Cer_NS	0	0	-1
640	10.5205	553.568	553.567	553.568	MS1	Cer-NS 18:1;O2(d7)/18:1	Cer-NS 18:1;O2(d7)/18:1(n-9)	Answer (Δ4), (n-9)	Correct	-	C2_1	154912	False		Position= n-9, Score= 888.17,Presence= 55.0, Ratio sum= 0.6071		False	True		n-	n-9		Cer_NS	0	0	-1
411	10.4975	553.568	553.567	553.568	MS1	Cer-NS 18:1;O2(d7)/18:1	Cer-NS 18:1;O2(d7)/18:1(n-9)	Answer (Δ4), (n-9)	Correct	-	C1_4	241711	False		Position= n-9, Score= 904.89,Presence= 65.0, Ratio sum= 1.1482		False	True		n-	n-9		Cer_NS	0	0	-1
2687	10.4938	553.568	553.567	553.568	MS1	Cer-NS 18:1;O2(d7)/18:1	Cer-NS 18:1;O2(d7)/18:1(n-9)	Answer (Δ4), (n-9)	Correct	-	C6_1	5794.44	False		Position= n-9, Score= 746.35,Presence= 25.0, Ratio sum= 0.723		False	True		n-	n-9		Cer_NS	0	0	-1
2775	10.4404	553.568	553.567	553.568	MS1	Cer-NS 18:1;O2(d7)/18:1	Cer-NS 18:1;O2(d7)/18:1(n-9)	Answer (Δ4), (n-9)	Correct	-	C6_2	6976	False		Position= n-9, Score= 769.41,Presence= 25.0, Ratio sum= 0.5989		False	True		n-	n-9		Cer_NS	0	0	-1
3457	10.4641	553.568	553.567	553.568	MS1	Cer-NS 18:1;O2(d7)/18:1	Cer-NS 18:1;O2(d7)/18:1(n-9)	Answer (Δ4), (n-9)	Correct	-	C7_5	3540.5	False		Position= n-9, Score= 679.77,Presence= 15.0, Ratio sum= 0.4496		False	True		n-	n-9		Cer_NS	0	0	-1
179	10.5019	553.569	553.567	553.569	MS1	Cer-NS 18:1;O2(d7)/18:1	Cer-NS 18:1;O2(d7)/18:1(n-9)	Answer (Δ4), (n-9)	Correct	-	C1_2	235550	False		Position= n-9, Score= 901.88,Presence= 60.0, Ratio sum= 0.8169		False	True		n-	n-9		Cer_NS	0	0	-1
295	10.4906	553.569	553.567	553.569	MS1	Cer-NS 18:1;O2(d7)/18:1	Cer-NS 18:1;O2(d7)/18:1(n-9)	Answer (Δ4), (n-9)	Correct	-	C1_3	232247	False		Position= n-9, Score= 912.71,Presence= 65.0, Ratio sum= 0.8463		False	True		n-	n-9		Cer_NS	0	0	-1
66	10.5007	553.569	553.567	553.569	MS1	Cer-NS 18:1;O2(d7)/18:1	Cer-NS 18:1;O2(d7)/18:1(n-9)	Answer (Δ4), (n-9)	Correct	-	C1_1	229339	False		Position= n-9, Score= 924.84,Presence= 60.0, Ratio sum= 0.7697		False	True		n-	n-9		Cer_NS	0	0	-1
2134	10.4988	571.577	571.577	571.577	MS1	Cer-NS 18:1;O2(d7)/18:1	Cer-NS 18:1;O2(d7)/18:1(n-9)	Answer (Δ4), (n-9)	Correct	-	C4_5	6209.38	False		Position= n-9, Score= 438.29,Presence= 25.0, Ratio sum= 0.3645		False	True		n-	n-9		Cer_NS	100	33.3333	-1
1094	10.4489	571.577	571.577	571.577	MS1	Cer-NS 18:1;O2(d7)/18:1	Cer-NS 18:1;O2(d7)/18:1(n-9)	Answer (Δ4), (n-9)	Correct	-	C2_5	30032.6	False		Position= n-9, Score= 431.71,Presence= 25.0, Ratio sum= 0.3613		False	True		n-	n-9		Cer_NS	100	33.3333	-1
1932	10.4334	571.577	571.577	571.577	MS1	Cer-NS 18:1;O2(d7)/18:1	Cer-NS 18:1;O2(d7)/18:1(n-9)	Answer (Δ4), (n-9)	Correct	-	C4_3	5626.94	False		Position= n-9, Score= 407.68,Presence= 20.0, Ratio sum= 0.3222		False	True		n-	n-9		Cer_NS	100	33.3333	-1
2599	10.4183	571.577	571.577	571.577	MS1	Cer-NS 18:1;O2(d7)/18:1	Cer-NS 18:1;O2(d7)/18:1(n-9)	Answer (Δ4), (n-9)	Correct	-	C5_5	2234.62	False		Position= n-9, Score= 422.96,Presence= 20.0, Ratio sum= 0.4208		False	True		n-	n-9		Cer_NS	100	0	-1
527	10.4924	571.578	571.577	571.578	MS1	Cer-NS 18:1;O2(d7)/18:1	Cer-NS 18:1;O2(d7)/18:1(n-9)	Answer (Δ4), (n-9)	Correct	-	C1_5	65435	False		Position= n-9, Score= 432.38,Presence= 25.0, Ratio sum= 0.3767		False	True		n-	n-9		Cer_NS	100	33.3333	-1
1634	10.4612	571.578	571.577	571.578	MS1	Cer-NS 18:1;O2(d7)/18:1	Cer-NS 18:1;O2(d7)/18:1(n-9)	Answer (Δ4), (n-9)	Correct	-	C3_5	15741.6	False		Position= n-9, Score= 427.66,Presence= 25.0, Ratio sum= 0.2772		False	True		n-	n-9		Cer_NS	100	33.3333	-1
2032	10.4262	571.578	571.577	571.578	MS1	Cer-NS 18:1;O2(d7)/18:1	Cer-NS 18:1;O2(d7)/18:1(n-9)	Answer (Δ4), (n-9)	Correct	-	C4_4	5922.19	False		Position= n-9, Score= 425.66,Presence= 20.0, Ratio sum= 0.3223		False	True		n-	n-9		Cer_NS	100	33.3333	-1
1526	10.5082	571.578	571.577	571.578	MS1	Cer-NS 18:1;O2(d7)/18:1	Cer-NS 18:1;O2(d7)/18:1(n-9)	Answer (Δ4), (n-9)	Correct	-	C3_4	15295	False		Position= n-9, Score= 417.45,Presence= 20.0, Ratio sum= 0.2677		False	True		n-	n-9		Cer_NS	100	33.3333	-1
869	10.4782	571.578	571.577	571.578	MS1	Cer-NS 18:1;O2(d7)/18:1	Cer-NS 18:1;O2(d7)/18:1(n-9)	Answer (Δ4), (n-9)	Correct	-	C2_3	29176.9	False		Position= n-9, Score= 435.99,Presence= 25.0, Ratio sum= 0.3225		False	True		n-	n-9		Cer_NS	100	33.3333	-1
980	10.4303	571.578	571.577	571.578	MS1	Cer-NS 18:1;O2(d7)/18:1	Cer-NS 18:1;O2(d7)/18:1(n-9)	Answer (Δ4), (n-9)	Correct	-	C2_4	26742.1	False		Position= n-9, Score= 431.71,Presence= 25.0, Ratio sum= 0.3499		False	True		n-	n-9		Cer_NS	100	33.3333	-1
412	10.4975	571.578	571.577	571.578	MS1	Cer-NS 18:1;O2(d7)/18:1	Cer-NS 18:1;O2(d7)/18:1(n-9)	Answer (Δ4), (n-9)	Correct	-	C1_4	60372.1	False		Position= n-9, Score= 436.09,Presence= 30.0, Ratio sum= 0.3204		False	True		n-	n-9		Cer_NS	100	33.3333	-1
755	10.5105	571.578	571.577	571.578	MS1	Cer-NS 18:1;O2(d7)/18:1	Cer-NS 18:1;O2(d7)/18:1(n-9)	Answer (Δ4), (n-9)	Correct	-	C2_2	27686.2	False		Position= n-9, Score= 415.16,Presence= 20.0, Ratio sum= 0.2527		False	True		n-	n-9		Cer_NS	100	66.6666	-1
1415	10.473	571.578	571.577	571.578	MS1	Cer-NS 18:1;O2(d7)/18:1	Cer-NS 18:1;O2(d7)/18:1(n-9)	Answer (Δ4), (n-9)	Correct	-	C3_3	16873.8	False		Position= n-9, Score= 419.52,Presence= 20.0, Ratio sum= 0.2561		False	True		n-	n-9		Cer_NS	100	33.3333	-1
1834	10.4741	571.578	571.577	571.578	MS1	Cer-NS 18:1;O2(d7)/18:1	Cer-NS 18:1;O2(d7)/18:1(n-9)	Answer (Δ4), (n-9)	Correct	-	C4_2	6238	False		Position= n-9, Score= 375.24,Presence= 15.0, Ratio sum= 0.3458		False	True		n-	n-9		Cer_NS	100	0	-1
180	10.5019	571.578	571.577	571.578	MS1	Cer-NS 18:1;O2(d7)/18:1	Cer-NS 18:1;O2(d7)/18:1(n-9)	Answer (Δ4), (n-9)	Correct	-	C1_2	57878.1	False		Position= n-9, Score= 420.76,Presence= 30.0, Ratio sum= 0.3879		False	True		n-	n-9		Cer_NS	100	66.6666	-1
296	10.4906	571.578	571.577	571.578	MS1	Cer-NS 18:1;O2(d7)/18:1	Cer-NS 18:1;O2(d7)/18:1(n-9)	Answer (Δ4), (n-9)	Correct	-	C1_3	66789.7	False		Position= n-9, Score= 426.94,Presence= 30.0, Ratio sum= 0.3998		False	True		n-	n-9		Cer_NS	100	33.3333	-1
1200	10.4655	571.578	571.577	571.578	MS1	Cer-NS 18:1;O2(d7)/18:1	Cer-NS 18:1;O2(d7)/18:1(n-9)	Answer (Δ4), (n-9)	Correct	-	C3_1	15614	False		Position= n-9, Score= 425.98,Presence= 30.0, Ratio sum= 0.3229		False	True		n-	n-9		Cer_NS	100	33.3333	-1
1734	10.4703	571.578	571.577	571.578	MS1	Cer-NS 18:1;O2(d7)/18:1	Cer-NS 18:1;O2(d7)/18:1(n-9)	Answer (Δ4), (n-9)	Correct	-	C4_1	5761.5	False		Position= n-9, Score= 386.53,Presence= 15.0, Ratio sum= 0.245		False	True		n-	n-9		Cer_NS	100	33.3333	-1
2317	10.4953	571.578	571.577	571.578	MS1	Cer-NS 18:1;O2(d7)/18:1	Cer-NS 18:1;O2(d7)/18:1(n-9)	Answer (Δ4), (n-9)	Correct	-	C5_2	2314.5	False		Position= n-9, Score= 414.73,Presence= 15.0, Ratio sum= 0.4294		False	True		n-	n-9		Cer_NS	100	0	-1
1308	10.4848	571.578	571.577	571.578	MS1	Cer-NS 18:1;O2(d7)/18:1	Cer-NS 18:1;O2(d7)/18:1(n-9)	Answer (Δ4), (n-9)	Correct	-	C3_2	15585.1	False		Position= n-9, Score= 517.84,Presence= 30.0, Ratio sum= 0.3261		False	True		n-	n-9		Cer_NS	100	33.3333	-1
641	10.5205	571.578	571.577	571.578	MS1	Cer-NS 18:1;O2(d7)/18:1	Cer-NS 18:1;O2(d7)/18:1(n-9)	Answer (Δ4), (n-9)	Correct	-	C2_1	27661.7	False		Position= n-9, Score= 431.91,Presence= 25.0, Ratio sum= 0.3617		False	True		n-	n-9		Cer_NS	100	33.3333	-1
2225	10.3916	571.578	571.577	571.578	MS1	Cer-NS 18:1;O2(d7)/18:1	Cer-NS 18:1;O2(d7)/18:1(n-9)	Answer (Δ4), (n-9)	Correct	-	C5_1	2630.06	False		Position= n-9, Score= 405.71,Presence= 15.0, Ratio sum= 0.4768		False	True		n-	n-9		Cer_NS	100	0	-1
2412	10.4305	571.578	571.577	571.578	MS1	Cer-NS 18:1;O2(d7)/18:1	Cer-NS 18:1;O2(d7)/18:1(n-9)	Answer (Δ4), (n-9)	Correct	-	C5_3	2407.62	False		Position= n-9, Score= 403.05,Presence= 15.0, Ratio sum= 0.5159		False	True		n-	n-9		Cer_NS	100	0	-1
2506	10.4202	571.578	571.577	571.578	MS1	Cer-NS 18:1;O2(d7)/18:1	Cer-NS 18:1;O2(d7)/18:1(n-9)	Answer (Δ4), (n-9)	Correct	-	C5_4	2255.25	False		Position= n-9, Score= 402.71,Presence= 15.0, Ratio sum= 0.4543		False	True		n-	n-9		Cer_NS	100	0	-1
67	10.5007	571.579	571.577	571.579	MS1	Cer-NS 18:1;O2(d7)/18:1	Cer-NS 18:1;O2(d7)/18:1(n-9)	Answer (Δ4), (n-9)	Correct	-	C1_1	63995.6	False		Position= n-9, Score= 428.86,Presence= 25.0, Ratio sum= 0.4451		False	True		n-	n-9		Cer_NS	100	33.3333	-1
2144	11.5381	581.598	581.597	581.598	MS1	Cer-NS 18:1;O2(d7)/20:1	Cer-NS 18:1;O2(d7)/20:1(n-9)	Answer (Δ4), (n-9)	Correct	-	C4_5	26101.9	False		Position= n-9, Score= 918.03,Presence= 55.0, Ratio sum= 0.454		False	True		n-	n-9		Cer_NS	0	0	-1
2609	11.5201	581.598	581.597	581.598	MS1	Cer-NS 18:1;O2(d7)/20:1	Cer-NS 18:1;O2(d7)/20:1(n-9)	Answer (Δ4), (n-9)	Correct	-	C5_5	11534	False		Position= n-9, Score= 790.89,Presence= 35.0, Ratio sum= 0.6163		False	True		n-	n-9		Cer_NS	0	0	-1
2516	11.5469	581.598	581.597	581.598	MS1	Cer-NS 18:1;O2(d7)/20:1	Cer-NS 18:1;O2(d7)/20:1(n-9)	Answer (Δ4), (n-9)	Correct	-	C5_4	11337	False		Position= n-9, Score= 747.86,Presence= 30.0, Ratio sum= 0.55		False	True		n-	n-9		Cer_NS	0	0	-1
1644	11.6012	581.598	581.597	581.598	MS1	Cer-NS 18:1;O2(d7)/20:1	Cer-NS 18:1;O2(d7)/20:1(n-9)	Answer (Δ4), (n-9)	Correct	-	C3_5	53361.8	False		Position= n-9, Score= 883.51,Presence= 55.0, Ratio sum= 0.4848		False	True		n-	n-9		Cer_NS	0	0	-1
1104	11.5899	581.598	581.597	581.598	MS1	Cer-NS 18:1;O2(d7)/20:1	Cer-NS 18:1;O2(d7)/20:1(n-9)	Answer (Δ4), (n-9)	Correct	-	C2_5	90140.9	False		Position= n-9, Score= 916.66,Presence= 60.0, Ratio sum= 0.6092		False	True		n-	n-9		Cer_NS	0	0	-1
990	11.5714	581.598	581.597	581.598	MS1	Cer-NS 18:1;O2(d7)/20:1	Cer-NS 18:1;O2(d7)/20:1(n-9)	Answer (Δ4), (n-9)	Correct	-	C2_4	85408.8	False		Position= n-9, Score= 921.68,Presence= 70.0, Ratio sum= 0.5789		False	True		n-	n-9		Cer_NS	0	0	-1
2042	11.5572	581.598	581.597	581.598	MS1	Cer-NS 18:1;O2(d7)/20:1	Cer-NS 18:1;O2(d7)/20:1(n-9)	Answer (Δ4), (n-9)	Correct	-	C4_4	24823.6	False		Position= n-9, Score= 857.45,Presence= 45.0, Ratio sum= 0.5217		False	True		n-	n-9		Cer_NS	0	0	-1
879	11.6191	581.599	581.597	581.599	MS1	Cer-NS 18:1;O2(d7)/20:1	Cer-NS 18:1;O2(d7)/20:1(n-9)	Answer (Δ4), (n-9)	Correct	-	C2_3	89118.6	False		Position= n-9, Score= 878.76,Presence= 55.0, Ratio sum= 0.5992		False	True		n-	n-9		Cer_NS	0	0	-1
1536	11.5604	581.599	581.597	581.599	MS1	Cer-NS 18:1;O2(d7)/20:1	Cer-NS 18:1;O2(d7)/20:1(n-9)	Answer (Δ4), (n-9)	Correct	-	C3_4	54103.7	False		Position= n-9, Score= 877.53,Presence= 50.0, Ratio sum= 0.4563		False	True		n-	n-9		Cer_NS	0	0	-1
1942	11.5393	581.599	581.597	581.599	MS1	Cer-NS 18:1;O2(d7)/20:1	Cer-NS 18:1;O2(d7)/20:1(n-9)	Answer (Δ4), (n-9)	Correct	-	C4_3	24660.4	False		Position= n-9, Score= 822.88,Presence= 50.0, Ratio sum= 0.5533		False	True		n-	n-9		Cer_NS	0	0	-1
2330	11.6052	581.599	581.597	581.599	MS1	Cer-NS 18:1;O2(d7)/20:1	Cer-NS 18:1;O2(d7)/20:1(n-9)	Answer (Δ4), (n-9)	Correct	-	C5_2	11255.2	False		Position= n-9, Score= 752.36,Presence= 25.0, Ratio sum= 0.4502		False	True		n-	n-9		Cer_NS	0	0	-1
2422	11.5364	581.599	581.597	581.599	MS1	Cer-NS 18:1;O2(d7)/20:1	Cer-NS 18:1;O2(d7)/20:1(n-9)	Answer (Δ4), (n-9)	Correct	-	C5_3	12377.1	False		Position= n-9, Score= 749.71,Presence= 30.0, Ratio sum= 0.7221		False	True		n-	n-9		Cer_NS	0	0	-1
422	11.6408	581.599	581.597	581.599	MS1	Cer-NS 18:1;O2(d7)/20:1	Cer-NS 18:1;O2(d7)/20:1(n-9)	Answer (Δ4), (n-9)	Correct	-	C1_4	172756	False		Position= n-9, Score= 908.8,Presence= 60.0, Ratio sum= 0.5634		False	True		n-	n-9		Cer_NS	0	0	-1
537	11.6359	581.599	581.597	581.599	MS1	Cer-NS 18:1;O2(d7)/20:1	Cer-NS 18:1;O2(d7)/20:1(n-9)	Answer (Δ4), (n-9)	Correct	-	C1_5	180529	False		Position= n-9, Score= 918.74,Presence= 65.0, Ratio sum= 0.7401		False	True		n-	n-9		Cer_NS	0	0	-1
2235	11.5142	581.599	581.597	581.599	MS1	Cer-NS 18:1;O2(d7)/20:1	Cer-NS 18:1;O2(d7)/20:1(n-9)	Answer (Δ4), (n-9)	Correct	-	C5_1	11930.2	False		Position= n-9, Score= 800.71,Presence= 40.0, Ratio sum= 0.6982		False	True		n-	n-9		Cer_NS	0	0	-1
1210	11.6054	581.599	581.597	581.599	MS1	Cer-NS 18:1;O2(d7)/20:1	Cer-NS 18:1;O2(d7)/20:1(n-9)	Answer (Δ4), (n-9)	Correct	-	C3_1	58010.7	False		Position= n-9, Score= 857.24,Presence= 50.0, Ratio sum= 0.5244		False	True		n-	n-9		Cer_NS	0	0	-1
1744	11.6095	581.599	581.597	581.599	MS1	Cer-NS 18:1;O2(d7)/20:1	Cer-NS 18:1;O2(d7)/20:1(n-9)	Answer (Δ4), (n-9)	Correct	-	C4_1	24189.2	False		Position= n-9, Score= 795.66,Presence= 35.0, Ratio sum= 0.4827		False	True		n-	n-9		Cer_NS	0	0	-1
652	11.5737	581.599	581.597	581.599	MS1	Cer-NS 18:1;O2(d7)/20:1	Cer-NS 18:1;O2(d7)/20:1(n-9)	Answer (Δ4), (n-9)	Correct	-	C2_1	90628.1	False		Position= n-9, Score= 883.17,Presence= 60.0, Ratio sum= 0.5712		False	True		n-	n-9		Cer_NS	0	0	-1
1318	11.6247	581.599	581.597	581.599	MS1	Cer-NS 18:1;O2(d7)/20:1	Cer-NS 18:1;O2(d7)/20:1(n-9)	Answer (Δ4), (n-9)	Correct	-	C3_2	55863.2	False		Position= n-9, Score= 888.94,Presence= 55.0, Ratio sum= 0.5275		False	True		n-	n-9		Cer_NS	0	0	-1
1425	11.6129	581.599	581.597	581.599	MS1	Cer-NS 18:1;O2(d7)/20:1	Cer-NS 18:1;O2(d7)/20:1(n-9)	Answer (Δ4), (n-9)	Correct	-	C3_3	54941.2	False		Position= n-9, Score= 894.47,Presence= 65.0, Ratio sum= 0.5987		False	True		n-	n-9		Cer_NS	0	0	-1
190	11.645	581.599	581.597	581.599	MS1	Cer-NS 18:1;O2(d7)/20:1	Cer-NS 18:1;O2(d7)/20:1(n-9)	Answer (Δ4), (n-9)	Correct	-	C1_2	170443	False		Position= n-9, Score= 922.13,Presence= 75.0, Ratio sum= 0.912		False	True		n-	n-9		Cer_NS	0	0	-1
765	11.5637	581.599	581.597	581.599	MS1	Cer-NS 18:1;O2(d7)/20:1	Cer-NS 18:1;O2(d7)/20:1(n-9)	Answer (Δ4), (n-9)	Correct	-	C2_2	89267.8	False		Position= n-9, Score= 899.45,Presence= 60.0, Ratio sum= 0.5923		False	True		n-	n-9		Cer_NS	0	0	-1
306	11.6338	581.599	581.597	581.599	MS1	Cer-NS 18:1;O2(d7)/20:1	Cer-NS 18:1;O2(d7)/20:1(n-9)	Answer (Δ4), (n-9)	Correct	-	C1_3	178374	False		Position= n-9, Score= 880.99,Presence= 55.0, Ratio sum= 0.8216		False	True		n-	n-9		Cer_NS	0	0	-1
1844	11.5967	581.599	581.597	581.599	MS1	Cer-NS 18:1;O2(d7)/20:1	Cer-NS 18:1;O2(d7)/20:1(n-9)	Answer (Δ4), (n-9)	Correct	-	C4_2	25005.6	False		Position= n-9, Score= 867.43,Presence= 50.0, Ratio sum= 0.4985		False	True		n-	n-9		Cer_NS	0	0	-1
77	11.6438	581.599	581.597	581.599	MS1	Cer-NS 18:1;O2(d7)/20:1	Cer-NS 18:1;O2(d7)/20:1(n-9)	Answer (Δ4), (n-9)	Correct	-	C1_1	176981	False		Position= n-9, Score= 933.77,Presence= 70.0, Ratio sum= 0.859		False	True		n-	n-9		Cer_NS	0	0	-1
1105	11.5899	599.608	599.607	599.608	MS1	Cer-NS 18:1;O2(d7)/20:1	Cer-NS 18:1;O2(d7)/20:1(n-9)	Answer (Δ4), (n-9)	Correct	-	C2_5	12131.8	False		Position= n-9, Score= 437.13,Presence= 20.0, Ratio sum= 0.3437		False	True		n-	n-9		Cer_NS	100	0	-1
2145	11.5381	599.608	599.607	599.608	MS1	Cer-NS 18:1;O2(d7)/20:1	Cer-NS 18:1;O2(d7)/20:1(n-9)	Answer (Δ4), (n-9)	Correct	-	C4_5	3062.62	False		Position= n-9, Score= 381.95,Presence= 15.0, Ratio sum= 0.4863		False	True		n-	n-9		Cer_NS	100	0	-1
1645	11.6012	599.608	599.607	599.608	MS1	Cer-NS 18:1;O2(d7)/20:1	Cer-NS 18:1;O2(d7)/20:1(n-9)	Answer (Δ4), (n-9)	Correct	-	C3_5	6676.56	False		Position= n-9, Score= 411.1,Presence= 20.0, Ratio sum= 0.3274		False	True		n-	n-9		Cer_NS	100	0	-1
538	11.6359	599.609	599.607	599.609	MS1	Cer-NS 18:1;O2(d7)/20:1	Cer-NS 18:1;O2(d7)/20:1(n-9)	Answer (Δ4), (n-9)	Correct	-	C1_5	32915	False		Position= n-9, Score= 440.4,Presence= 20.0, Ratio sum= 0.2685		False	True		n-	n-9		Cer_NS	100	0	-1
1537	11.5604	599.609	599.607	599.609	MS1	Cer-NS 18:1;O2(d7)/20:1	Cer-NS 18:1;O2(d7)/20:1(n-9)	Answer (Δ4), (n-9)	Correct	-	C3_4	6690.81	False		Position= n-9, Score= 406.69,Presence= 20.0, Ratio sum= 0.3254		False	True		n-	n-9		Cer_NS	100	33.3333	-1
766	11.5637	599.609	599.607	599.609	MS1	Cer-NS 18:1;O2(d7)/20:1	Cer-NS 18:1;O2(d7)/20:1(n-9)	Answer (Δ4), (n-9)	Correct	-	C2_2	12458.4	False		Position= n-9, Score= 439.79,Presence= 20.0, Ratio sum= 0.2584		False	True		n-	n-9		Cer_NS	100	0	-1
880	11.6191	599.609	599.607	599.609	MS1	Cer-NS 18:1;O2(d7)/20:1	Cer-NS 18:1;O2(d7)/20:1(n-9)	Answer (Δ4), (n-9)	Correct	-	C2_3	12010.7	False		Position= n-9, Score= 404.22,Presence= 20.0, Ratio sum= 0.3481		False	True		n-	n-9		Cer_NS	100	0	-1
2043	11.5572	599.609	599.607	599.609	MS1	Cer-NS 18:1;O2(d7)/20:1	Cer-NS 18:1;O2(d7)/20:1(n-9)	Answer (Δ4), (n-9)	Correct	-	C4_4	2706.31	False		Position= n-9, Score= 438.5,Presence= 20.0, Ratio sum= 0.5878		False	True		n-	n-9		Cer_NS	100	0	-1
423	11.6408	599.609	599.607	599.609	MS1	Cer-NS 18:1;O2(d7)/20:1	Cer-NS 18:1;O2(d7)/20:1(n-9)	Answer (Δ4), (n-9)	Correct	-	C1_4	29634.1	False		Position= n-9, Score= 435.55,Presence= 25.0, Ratio sum= 0.3091		False	True		n-	n-9		Cer_NS	100	0	-1
991	11.5714	599.609	599.607	599.609	MS1	Cer-NS 18:1;O2(d7)/20:1	Cer-NS 18:1;O2(d7)/20:1(n-9)	Answer (Δ4), (n-9)	Correct	-	C2_4	11518	False		Position= n-9, Score= 434.96,Presence= 20.0, Ratio sum= 0.3472		False	True		n-	n-9		Cer_NS	100	0	-1
1319	11.6247	599.609	599.607	599.609	MS1	Cer-NS 18:1;O2(d7)/20:1	Cer-NS 18:1;O2(d7)/20:1(n-9)	Answer (Δ4), (n-9)	Correct	-	C3_2	6642.81	False		Position= n-9, Score= 434.33,Presence= 25.0, Ratio sum= 0.4449		False	True		n-	n-9		Cer_NS	100	0	-1
1426	11.6129	599.609	599.607	599.609	MS1	Cer-NS 18:1;O2(d7)/20:1	Cer-NS 18:1;O2(d7)/20:1(n-9)	Answer (Δ4), (n-9)	Correct	-	C3_3	6642.31	False		Position= n-9, Score= 434.29,Presence= 20.0, Ratio sum= 0.4667		False	True		n-	n-9		Cer_NS	100	33.3333	-1
2327	11.5342	599.609	599.607	599.609	MS1	Cer-NS 18:1;O2(d7)/20:1	Cer-NS 18:1;O2(d7)/20:1(n-9)	Answer (Δ4), (n-9)	Correct	-	C5_2	1191.62	False		Position= n-9, Score= 356.79,Presence= 10.0, Ratio sum= 0.9477		False	True		n-	n-9		Cer_NS	100	0	-1
78	11.6438	599.609	599.607	599.609	MS1	Cer-NS 18:1;O2(d7)/20:1	Cer-NS 18:1;O2(d7)/20:1(n-9)	Answer (Δ4), (n-9)	Correct	-	C1_1	29972.4	False		Position= n-9, Score= 439.43,Presence= 20.0, Ratio sum= 0.3076		False	True		n-	n-9		Cer_NS	100	0	-1
191	11.645	599.609	599.607	599.609	MS1	Cer-NS 18:1;O2(d7)/20:1	Cer-NS 18:1;O2(d7)/20:1(n-9)	Answer (Δ4), (n-9)	Correct	-	C1_2	29815.2	False		Position= n-9, Score= 445.0,Presence= 25.0, Ratio sum= 0.3448		False	True		n-	n-9		Cer_NS	100	0	-1
307	11.6338	599.609	599.607	599.609	MS1	Cer-NS 18:1;O2(d7)/20:1	Cer-NS 18:1;O2(d7)/20:1(n-9)	Answer (Δ4), (n-9)	Correct	-	C1_3	32072	False		Position= n-9, Score= 444.38,Presence= 30.0, Ratio sum= 0.3194		False	True		n-	n-9		Cer_NS	100	0	-1
1211	11.6054	599.61	599.607	599.61	MS1	Cer-NS 18:1;O2(d7)/20:1	Cer-NS 18:1;O2(d7)/20:1(n-9)	Answer (Δ4), (n-9)	Correct	-	C3_1	6833.44	False		Position= n-9, Score= 438.19,Presence= 25.0, Ratio sum= 0.4909		False	True		n-	n-9		Cer_NS	100	0	-1
653	11.5737	599.61	599.607	599.61	MS1	Cer-NS 18:1;O2(d7)/20:1	Cer-NS 18:1;O2(d7)/20:1(n-9)	Answer (Δ4), (n-9)	Correct	-	C2_1	11681.4	False		Position= n-9, Score= 436.56,Presence= 20.0, Ratio sum= 0.3717		False	True		n-	n-9		Cer_NS	100	0	-1
1845	11.5967	599.61	599.607	599.61	MS1	Cer-NS 18:1;O2(d7)/20:1	Cer-NS 18:1;O2(d7)/20:1(n-9)	Answer (Δ4), (n-9)	Correct	-	C4_2	2710.62	False		Position= n-9, Score= 415.91,Presence= 15.0, Ratio sum= 0.4836		False	True		n-	n-9		Cer_NS	100	0	-1
2328	11.5342	599.61	599.607	599.61	MS1	Cer-NS 18:1;O2(d7)/20:1	Cer-NS 18:1;O2(d7)/20:1(n-9)	Answer (Δ4), (n-9)	Correct	-	C5_2	1191.62	False		Position= n-9, Score= 356.79,Presence= 10.0, Ratio sum= 0.9477		False	True		n-	n-9		Cer_NS	100	0	-1
1745	11.6095	599.61	599.607	599.61	MS1	Cer-NS 18:1;O2(d7)/20:1	Cer-NS 18:1;O2(d7)/20:1(n-9)	Answer (Δ4), (n-9)	Correct	-	C4_1	2900.31	False		Position= n-9, Score= 411.22,Presence= 15.0, Ratio sum= 0.5814		False	True		n-	n-9		Cer_NS	100	0	-1
1943	11.5393	599.61	599.607	599.61	MS1	Cer-NS 18:1;O2(d7)/20:1	Cer-NS 18:1;O2(d7)/20:1(n-9)	Answer (Δ4), (n-9)	Correct	-	C4_3	2884.62	False		Position= n-9, Score= 410.63,Presence= 15.0, Ratio sum= 0.5389		False	True		n-	n-9		Cer_NS	100	0	-1
2329	11.5342	599.612	599.607	599.612	MS1	Cer-NS 18:1;O2(d7)/20:1	Cer-NS 18:1;O2(d7)/20:1(n-9)	Answer (Δ4), (n-9)	Correct	-	C5_2	1191.62	False		Position= n-9, Score= 356.79,Presence= 10.0, Ratio sum= 0.9477		False	True		n-	n-9		Cer_NS	100	0	-1
2617	13.0967	609.629	609.627	609.629	MS1	Cer-NS 18:1;O2(d7)/22:1	Cer-NS 18:1;O2(d7)/22:1(n-9)	Answer (Δ4), (n-9)	Correct	-	C5_5	18782.7	False		Position= n-9, Score= 886.7,Presence= 45.0, Ratio sum= 0.5367		False	True		n-	n-9		Cer_NS	0	0	-1
2151	13.0639	609.629	609.627	609.629	MS1	Cer-NS 18:1;O2(d7)/22:1	Cer-NS 18:1;O2(d7)/22:1(n-9)	Answer (Δ4), (n-9)	Correct	-	C4_5	47915.5	False		Position= n-9, Score= 922.11,Presence= 65.0, Ratio sum= 0.5477		False	True		n-	n-9		Cer_NS	0	0	-1
1111	13.1226	609.63	609.627	609.63	MS1	Cer-NS 18:1;O2(d7)/22:1	Cer-NS 18:1;O2(d7)/22:1(n-9)	Answer (Δ4), (n-9)	Correct	-	C2_5	183554	False		Position= n-9, Score= 909.15,Presence= 55.0, Ratio sum= 0.4958		False	True		n-	n-9		Cer_NS	0	0	-1
1651	13.1129	609.63	609.627	609.63	MS1	Cer-NS 18:1;O2(d7)/22:1	Cer-NS 18:1;O2(d7)/22:1(n-9)	Answer (Δ4), (n-9)	Correct	-	C3_5	113648	False		Position= n-9, Score= 908.93,Presence= 60.0, Ratio sum= 0.6274		False	True		n-	n-9		Cer_NS	0	0	-1
3057	13.066	609.63	609.627	609.63	MS1	Cer-NS 18:1;O2(d7)/22:1	Cer-NS 18:1;O2(d7)/22:1(n-9)	Answer (Δ4), (n-9)	Correct	-	C6_5	4488.06	False		Position= n-9, Score= 698.56,Presence= 15.0, Ratio sum= 0.5949		False	True		n-	n-9		Cer_NS	0	0	-1
2049	13.0783	609.63	609.627	609.63	MS1	Cer-NS 18:1;O2(d7)/22:1	Cer-NS 18:1;O2(d7)/22:1(n-9)	Answer (Δ4), (n-9)	Correct	-	C4_4	48041	False		Position= n-9, Score= 897.84,Presence= 60.0, Ratio sum= 0.5316		False	True		n-	n-9		Cer_NS	0	0	-1
2241	12.9943	609.63	609.627	609.63	MS1	Cer-NS 18:1;O2(d7)/22:1	Cer-NS 18:1;O2(d7)/22:1(n-9)	Answer (Δ4), (n-9)	Correct	-	C5_1	17772.2	False		Position= n-9, Score= 875.69,Presence= 45.0, Ratio sum= 0.5177		False	True		n-	n-9		Cer_NS	0	0	-1
2525	13.1265	609.63	609.627	609.63	MS1	Cer-NS 18:1;O2(d7)/22:1	Cer-NS 18:1;O2(d7)/22:1(n-9)	Answer (Δ4), (n-9)	Correct	-	C5_4	17327.4	False		Position= n-9, Score= 881.34,Presence= 55.0, Ratio sum= 0.7633		False	True		n-	n-9		Cer_NS	0	0	-1
3305	13.0627	609.63	609.627	609.63	MS1	Cer-NS 18:1;O2(d7)/22:1	Cer-NS 18:1;O2(d7)/22:1(n-9)	Answer (Δ4), (n-9)	Correct	-	C7_3	2685.75	False		Position= n-9, Score= 609.14,Presence= 10.0, Ratio sum= 0.6022		False	True		n-	n-9		Cer_NS	0	0	-1
3387	13.079	609.63	609.627	609.63	MS1	Cer-NS 18:1;O2(d7)/22:1	Cer-NS 18:1;O2(d7)/22:1(n-9)	Answer (Δ4), (n-9)	Correct	-	C7_4	2834.19	False		Position= n-9, Score= 693.17,Presence= 25.0, Ratio sum= 1.4572		False	True		n-	n-9		Cer_NS	0	0	-1
996	13.0618	609.63	609.627	609.63	MS1	Cer-NS 18:1;O2(d7)/22:1	Cer-NS 18:1;O2(d7)/22:1(n-9)	Answer (Δ4), (n-9)	Correct	-	C2_4	181700	False		Position= n-9, Score= 900.21,Presence= 65.0, Ratio sum= 0.5853		False	True		n-	n-9		Cer_NS	0	0	-1
1543	13.1182	609.63	609.627	609.63	MS1	Cer-NS 18:1;O2(d7)/22:1	Cer-NS 18:1;O2(d7)/22:1(n-9)	Answer (Δ4), (n-9)	Correct	-	C3_4	114872	False		Position= n-9, Score= 898.64,Presence= 70.0, Ratio sum= 0.6562		False	True		n-	n-9		Cer_NS	0	0	-1
1950	13.0769	609.63	609.627	609.63	MS1	Cer-NS 18:1;O2(d7)/22:1	Cer-NS 18:1;O2(d7)/22:1(n-9)	Answer (Δ4), (n-9)	Correct	-	C4_3	46107.2	False		Position= n-9, Score= 908.03,Presence= 70.0, Ratio sum= 0.5306		False	True		n-	n-9		Cer_NS	0	0	-1
2968	13.0584	609.63	609.627	609.63	MS1	Cer-NS 18:1;O2(d7)/22:1	Cer-NS 18:1;O2(d7)/22:1(n-9)	Answer (Δ4), (n-9)	Correct	-	C6_4	4257.06	False		Position= n-9, Score= 702.18,Presence= 20.0, Ratio sum= 0.8488		False	True		n-	n-9		Cer_NS	0	0	-1
2705	13.1146	609.63	609.627	609.63	MS1	Cer-NS 18:1;O2(d7)/22:1	Cer-NS 18:1;O2(d7)/22:1(n-9)	Answer (Δ4), (n-9)	Correct	-	C6_1	4411.75	False		Position= n-9, Score= 845.75,Presence= 35.0, Ratio sum= 1.1883		False	True		n-	n-9		Cer_NS	0	0	-1
2335	13.0641	609.63	609.627	609.63	MS1	Cer-NS 18:1;O2(d7)/22:1	Cer-NS 18:1;O2(d7)/22:1(n-9)	Answer (Δ4), (n-9)	Correct	-	C5_2	17875.4	False		Position= n-9, Score= 896.52,Presence= 50.0, Ratio sum= 0.625		False	True		n-	n-9		Cer_NS	0	0	-1
2429	13.1041	609.63	609.627	609.63	MS1	Cer-NS 18:1;O2(d7)/22:1	Cer-NS 18:1;O2(d7)/22:1(n-9)	Answer (Δ4), (n-9)	Correct	-	C5_3	17998.3	False		Position= n-9, Score= 839.89,Presence= 40.0, Ratio sum= 0.5421		False	True		n-	n-9		Cer_NS	0	0	-1
3222	13.0887	609.63	609.627	609.63	MS1	Cer-NS 18:1;O2(d7)/22:1	Cer-NS 18:1;O2(d7)/22:1(n-9)	Answer (Δ4), (n-9)	Correct	-	C7_2	2987.75	False		Position= n-9, Score= 619.65,Presence= 10.0, Ratio sum= 0.6636		False	True		n-	n-9		Cer_NS	0	0	-1
1326	13.1364	609.63	609.627	609.63	MS1	Cer-NS 18:1;O2(d7)/22:1	Cer-NS 18:1;O2(d7)/22:1(n-9)	Answer (Δ4), (n-9)	Correct	-	C3_2	115312	False		Position= n-9, Score= 919.36,Presence= 65.0, Ratio sum= 0.6248		False	True		n-	n-9		Cer_NS	0	0	-1
1432	13.0959	609.63	609.627	609.63	MS1	Cer-NS 18:1;O2(d7)/22:1	Cer-NS 18:1;O2(d7)/22:1(n-9)	Answer (Δ4), (n-9)	Correct	-	C3_3	117842	False		Position= n-9, Score= 913.11,Presence= 60.0, Ratio sum= 0.6888		False	True		n-	n-9		Cer_NS	0	0	-1
886	13.1431	609.63	609.627	609.63	MS1	Cer-NS 18:1;O2(d7)/22:1	Cer-NS 18:1;O2(d7)/22:1(n-9)	Answer (Δ4), (n-9)	Correct	-	C2_3	181197	False		Position= n-9, Score= 916.23,Presence= 65.0, Ratio sum= 0.5614		False	True		n-	n-9		Cer_NS	0	0	-1
1851	13.1215	609.63	609.627	609.63	MS1	Cer-NS 18:1;O2(d7)/22:1	Cer-NS 18:1;O2(d7)/22:1(n-9)	Answer (Δ4), (n-9)	Correct	-	C4_2	47250.4	False		Position= n-9, Score= 900.34,Presence= 50.0, Ratio sum= 0.5216		False	True		n-	n-9		Cer_NS	0	0	-1
1215	13.0627	609.63	609.627	609.63	MS1	Cer-NS 18:1;O2(d7)/22:1	Cer-NS 18:1;O2(d7)/22:1(n-9)	Answer (Δ4), (n-9)	Correct	-	C3_1	116465	False		Position= n-9, Score= 943.01,Presence= 75.0, Ratio sum= 0.7938		False	True		n-	n-9		Cer_NS	0	0	-1
2881	13.0476	609.63	609.627	609.63	MS1	Cer-NS 18:1;O2(d7)/22:1	Cer-NS 18:1;O2(d7)/22:1(n-9)	Answer (Δ4), (n-9)	Correct	-	C6_3	4286.19	False		Position= n-9, Score= 688.49,Presence= 15.0, Ratio sum= 0.7945		False	True		n-	n-9		Cer_NS	0	0	-1
657	13.0809	609.63	609.627	609.63	MS1	Cer-NS 18:1;O2(d7)/22:1	Cer-NS 18:1;O2(d7)/22:1(n-9)	Answer (Δ4), (n-9)	Correct	-	C2_1	188497	False		Position= n-9, Score= 911.1,Presence= 65.0, Ratio sum= 0.6423		False	True		n-	n-9		Cer_NS	0	0	-1
772	13.113	609.63	609.627	609.63	MS1	Cer-NS 18:1;O2(d7)/22:1	Cer-NS 18:1;O2(d7)/22:1(n-9)	Answer (Δ4), (n-9)	Correct	-	C2_2	185941	False		Position= n-9, Score= 925.08,Presence= 70.0, Ratio sum= 0.9138		False	True		n-	n-9		Cer_NS	0	0	-1
542	13.065	609.631	609.627	609.631	MS1	Cer-NS 18:1;O2(d7)/22:1	Cer-NS 18:1;O2(d7)/22:1(n-9)	Answer (Δ4), (n-9)	Correct	-	C1_5	297584	False		Position= n-9, Score= 934.51,Presence= 70.0, Ratio sum= 0.8129		False	True		n-	n-9		Cer_NS	0	0	-1
2794	13.0777	609.631	609.627	609.631	MS1	Cer-NS 18:1;O2(d7)/22:1	Cer-NS 18:1;O2(d7)/22:1(n-9)	Answer (Δ4), (n-9)	Correct	-	C6_2	4423.06	False		Position= n-9, Score= 816.17,Presence= 25.0, Ratio sum= 0.564		False	True		n-	n-9		Cer_NS	0	0	-1
428	13.1034	609.631	609.627	609.631	MS1	Cer-NS 18:1;O2(d7)/22:1	Cer-NS 18:1;O2(d7)/22:1(n-9)	Answer (Δ4), (n-9)	Correct	-	C1_4	310174	False		Position= n-9, Score= 929.03,Presence= 65.0, Ratio sum= 0.8773		False	True		n-	n-9		Cer_NS	0	0	-1
1751	13.113	609.631	609.627	609.631	MS1	Cer-NS 18:1;O2(d7)/22:1	Cer-NS 18:1;O2(d7)/22:1(n-9)	Answer (Δ4), (n-9)	Correct	-	C4_1	47447.9	False		Position= n-9, Score= 893.14,Presence= 60.0, Ratio sum= 0.5992		False	True		n-	n-9		Cer_NS	0	0	-1
85	13.1692	609.631	609.627	609.631	MS1	Cer-NS 18:1;O2(d7)/22:1	Cer-NS 18:1;O2(d7)/22:1(n-9)	Answer (Δ4), (n-9)	Correct	-	C1_1	276026	False		Position= n-9, Score= 953.62,Presence= 85.0, Ratio sum= 1.0662		False	True		n-	n-9		Cer_NS	0	0	-1
197	13.1202	609.631	609.627	609.631	MS1	Cer-NS 18:1;O2(d7)/22:1	Cer-NS 18:1;O2(d7)/22:1(n-9)	Answer (Δ4), (n-9)	Correct	-	C1_2	302684	False		Position= n-9, Score= 947.87,Presence= 75.0, Ratio sum= 0.9473		False	True		n-	n-9		Cer_NS	0	0	-1
311	13.0712	609.631	609.627	609.631	MS1	Cer-NS 18:1;O2(d7)/22:1	Cer-NS 18:1;O2(d7)/22:1(n-9)	Answer (Δ4), (n-9)	Correct	-	C1_3	281076	False		Position= n-9, Score= 908.83,Presence= 55.0, Ratio sum= 0.8016		False	True		n-	n-9		Cer_NS	0	0	-1
1652	13.1129	627.639	627.637	627.639	MS1	Cer-NS 18:1;O2(d7)/22:1	Cer-NS 18:1;O2(d7)/22:1(n-9)	Answer (Δ4), (n-9)	Correct	-	C3_5	16626.2	False		Position= n-9, Score= 438.69,Presence= 20.0, Ratio sum= 0.3244		False	True		n-	n-9		Cer_NS	100	0	-1
2152	13.0639	627.639	627.637	627.639	MS1	Cer-NS 18:1;O2(d7)/22:1	Cer-NS 18:1;O2(d7)/22:1(n-9)	Answer (Δ4), (n-9)	Correct	-	C4_5	6372.69	False		Position= n-9, Score= 434.82,Presence= 20.0, Ratio sum= 0.4024		False	True		n-	n-9		Cer_NS	100	0	-1
1112	13.1226	627.64	627.637	627.64	MS1	Cer-NS 18:1;O2(d7)/22:1	Cer-NS 18:1;O2(d7)/22:1(n-9)	Answer (Δ4), (n-9)	Correct	-	C2_5	32160.9	False		Position= n-9, Score= 439.94,Presence= 20.0, Ratio sum= 0.3424		False	True		n-	n-9		Cer_NS	100	0	-1
2050	13.0783	627.64	627.637	627.64	MS1	Cer-NS 18:1;O2(d7)/22:1	Cer-NS 18:1;O2(d7)/22:1(n-9)	Answer (Δ4), (n-9)	Correct	-	C4_4	6326.56	False		Position= n-9, Score= 436.64,Presence= 20.0, Ratio sum= 0.4535		False	True		n-	n-9		Cer_NS	100	0	-1
2614	13.009	627.64	627.637	627.64	MS1	Cer-NS 18:1;O2(d7)/22:1	Cer-NS 18:1;O2(d7)/22:1(n-9)	Answer (Δ4), (n-9)	Correct	-	C5_5	2010.75	False		Position= n-9, Score= 359.04,Presence= 10.0, Ratio sum= 0.4701		False	True		n-	n-9		Cer_NS	100	0	-1
543	13.065	627.64	627.637	627.64	MS1	Cer-NS 18:1;O2(d7)/22:1	Cer-NS 18:1;O2(d7)/22:1(n-9)	Answer (Δ4), (n-9)	Correct	-	C1_5	72023.9	False		Position= n-9, Score= 506.44,Presence= 35.0, Ratio sum= 0.3559		False	True		n-	n-9		Cer_NS	100	0	-1
887	13.1431	627.64	627.637	627.64	MS1	Cer-NS 18:1;O2(d7)/22:1	Cer-NS 18:1;O2(d7)/22:1(n-9)	Answer (Δ4), (n-9)	Correct	-	C2_3	28847.8	False		Position= n-9, Score= 435.16,Presence= 25.0, Ratio sum= 0.3406		False	True		n-	n-9		Cer_NS	100	0	-1
2430	13.1041	627.64	627.637	627.64	MS1	Cer-NS 18:1;O2(d7)/22:1	Cer-NS 18:1;O2(d7)/22:1(n-9)	Answer (Δ4), (n-9)	Correct	-	C5_3	1928.06	False		Position= n-9, Score= 360.0,Presence= 10.0, Ratio sum= 0.3182		False	True		n-	n-9		Cer_NS	100	0	-1
1544	13.1182	627.64	627.637	627.64	MS1	Cer-NS 18:1;O2(d7)/22:1	Cer-NS 18:1;O2(d7)/22:1(n-9)	Answer (Δ4), (n-9)	Correct	-	C3_4	16374.1	False		Position= n-9, Score= 429.01,Presence= 20.0, Ratio sum= 0.343		False	True		n-	n-9		Cer_NS	100	0	-1
1752	13.113	627.64	627.637	627.64	MS1	Cer-NS 18:1;O2(d7)/22:1	Cer-NS 18:1;O2(d7)/22:1(n-9)	Answer (Δ4), (n-9)	Correct	-	C4_1	5586.88	False		Position= n-9, Score= 437.78,Presence= 25.0, Ratio sum= 0.7241		False	True		n-	n-9		Cer_NS	100	0	-1
2242	12.9943	627.64	627.637	627.64	MS1	Cer-NS 18:1;O2(d7)/22:1	Cer-NS 18:1;O2(d7)/22:1(n-9)	Answer (Δ4), (n-9)	Correct	-	C5_1	2029.81	False		Position= n-9, Score= 413.83,Presence= 15.0, Ratio sum= 0.7552		False	True		n-	n-9		Cer_NS	100	0	-1
429	13.1034	627.64	627.637	627.64	MS1	Cer-NS 18:1;O2(d7)/22:1	Cer-NS 18:1;O2(d7)/22:1(n-9)	Answer (Δ4), (n-9)	Correct	-	C1_4	71958.1	False		Position= n-9, Score= 443.64,Presence= 30.0, Ratio sum= 0.3898		False	True		n-	n-9		Cer_NS	100	0	-1
997	13.0618	627.64	627.637	627.64	MS1	Cer-NS 18:1;O2(d7)/22:1	Cer-NS 18:1;O2(d7)/22:1(n-9)	Answer (Δ4), (n-9)	Correct	-	C2_4	31768.4	False		Position= n-9, Score= 433.89,Presence= 20.0, Ratio sum= 0.3536		False	True		n-	n-9		Cer_NS	100	0	-1
1433	13.0959	627.64	627.637	627.64	MS1	Cer-NS 18:1;O2(d7)/22:1	Cer-NS 18:1;O2(d7)/22:1(n-9)	Answer (Δ4), (n-9)	Correct	-	C3_3	18271.8	False		Position= n-9, Score= 439.13,Presence= 25.0, Ratio sum= 0.3469		False	True		n-	n-9		Cer_NS	100	0	-1
1216	13.0627	627.64	627.637	627.64	MS1	Cer-NS 18:1;O2(d7)/22:1	Cer-NS 18:1;O2(d7)/22:1(n-9)	Answer (Δ4), (n-9)	Correct	-	C3_1	16072.1	False		Position= n-9, Score= 438.9,Presence= 25.0, Ratio sum= 0.5056		False	True		n-	n-9		Cer_NS	100	0	-1
1852	13.1215	627.64	627.637	627.64	MS1	Cer-NS 18:1;O2(d7)/22:1	Cer-NS 18:1;O2(d7)/22:1(n-9)	Answer (Δ4), (n-9)	Correct	-	C4_2	6153	False		Position= n-9, Score= 434.0,Presence= 25.0, Ratio sum= 0.5383		False	True		n-	n-9		Cer_NS	100	0	-1
773	13.113	627.641	627.637	627.64	MS1	Cer-NS 18:1;O2(d7)/22:1	Cer-NS 18:1;O2(d7)/22:1(n-9)	Answer (Δ4), (n-9)	Correct	-	C2_2	33320.8	False		Position= n-9, Score= 436.3,Presence= 30.0, Ratio sum= 0.4764		False	True		n-	n-9		Cer_NS	100	0	-1
312	13.0712	627.641	627.637	627.641	MS1	Cer-NS 18:1;O2(d7)/22:1	Cer-NS 18:1;O2(d7)/22:1(n-9)	Answer (Δ4), (n-9)	Correct	-	C1_3	71855.4	False		Position= n-9, Score= 446.93,Presence= 30.0, Ratio sum= 0.4684		False	True		n-	n-9		Cer_NS	100	0	-1
658	13.0809	627.641	627.637	627.641	MS1	Cer-NS 18:1;O2(d7)/22:1	Cer-NS 18:1;O2(d7)/22:1(n-9)	Answer (Δ4), (n-9)	Correct	-	C2_1	32088.8	False		Position= n-9, Score= 445.61,Presence= 30.0, Ratio sum= 0.3898		False	True		n-	n-9		Cer_NS	100	33.3333	-1
1951	13.0769	627.641	627.637	627.641	MS1	Cer-NS 18:1;O2(d7)/22:1	Cer-NS 18:1;O2(d7)/22:1(n-9)	Answer (Δ4), (n-9)	Correct	-	C4_3	6076.62	False		Position= n-9, Score= 433.78,Presence= 20.0, Ratio sum= 0.5371		False	True		n-	n-9		Cer_NS	100	0	-1
82	13.081	627.641	627.637	627.641	MS1	Cer-NS 18:1;O2(d7)/22:1	Cer-NS 18:1;O2(d7)/22:1(n-9)	Answer (Δ4), (n-9)	Correct	-	C1_1	59654.1	False		Position= n-9, Score= 507.96,Presence= 35.0, Ratio sum= 0.5403		False	True		n-	n-9		Cer_NS	100	0	-1
198	13.1202	627.641	627.637	627.641	MS1	Cer-NS 18:1;O2(d7)/22:1	Cer-NS 18:1;O2(d7)/22:1(n-9)	Answer (Δ4), (n-9)	Correct	-	C1_2	67032.8	False		Position= n-9, Score= 440.16,Presence= 25.0, Ratio sum= 0.4047		False	True		n-	n-9		Cer_NS	100	0	-1
2336	13.0641	627.641	627.637	627.641	MS1	Cer-NS 18:1;O2(d7)/22:1	Cer-NS 18:1;O2(d7)/22:1(n-9)	Answer (Δ4), (n-9)	Correct	-	C5_2	1963.69	False		Position= n-9, Score= 359.98,Presence= 10.0, Ratio sum= 0.8471		False	True		n-	n-9		Cer_NS	100	0	-1
1323	13.0487	627.641	627.637	627.641	MS1	Cer-NS 18:1;O2(d7)/22:1	Cer-NS 18:1;O2(d7)/22:1(n-9)	Answer (Δ4), (n-9)	Correct	-	C3_2	16688.9	False		Position= n-9, Score= 437.52,Presence= 20.0, Ratio sum= 0.3697		False	True		n-	n-9		Cer_NS	100	0	-1
779	13.6401	655.672	655.677	655.672	MS1	Cer-NS 18:1;O2(d7)/24:1	Cer-NS 18:1;O2(d7)/24:1(n-21)	Answer (Δ4), (n-9)	Wrong	-	C2_2	83508.1	False		Position= n-21, Score= 529.86,Presence= 20.0, Ratio sum= 0.0728 Position= n-9, Score= 516.95,Presence= 25.0, Ratio sum= 0.4802		False	True		n-	n-21		Cer_NS	100	0	-1
321	13.6881	637.656	637.667	637.664	MS2	Cer-NS 18:1;O2(d7)/24:1	Cer-NS 18:1;O2(d7)/24:1(n-9)	Answer (Δ4), (n-9)	Correct	-	C1_3	213263	False		Position= n-9, Score= 839.89,Presence= 45.0, Ratio sum= 0.5125		False	True		n-	n-9		Cer_NS	0	0	-1
91	13.6978	637.657	637.667	637.662	MS2+O	Cer-NS 18:1;O2(d7)/24:1	Cer-NS 18:1;O2(d7)/24:1(n-9)	Answer (Δ4), (n-9)	Correct	-	C1_1	203183	False		Position= n-9, Score= 938.08,Presence= 70.0, Ratio sum= 1.8683		False	True		n-	n-9		Cer_NS	0	0	-1
665	13.6077	637.657	637.667	637.663	MS2	Cer-NS 18:1;O2(d7)/24:1	Cer-NS 18:1;O2(d7)/24:1(n-9)	Answer (Δ4), (n-9)	Correct	-	C2_1	154863	False		Position= n-9, Score= 904.42,Presence= 60.0, Ratio sum= 0.6403		False	True		n-	n-9		Cer_NS	0	0	-1
205	13.6489	637.657	637.667	637.662	MS2+O	Cer-NS 18:1;O2(d7)/24:1	Cer-NS 18:1;O2(d7)/24:1(n-9)	Answer (Δ4), (n-9)	Correct	-	C1_2	272819	False		Position= n-9, Score= 935.04,Presence= 70.0, Ratio sum= 1.9659		False	True		n-	n-9		Cer_NS	0	0	-1
3764	13.5944	637.66	637.667	637.663	MS2+O	Cer-NS 18:1;O2(d7)/24:1	Cer-NS 18:1;O2(d7)/24:1(n-9)	Answer (Δ4), (n-9)	Correct	-	C8_5	2352.81	False		Position= n-9, Score= 624.15,Presence= 10.0, Ratio sum= 0.6961		False	True		n-	n-9		Cer_NS	0	0	-1
3064	13.5835	637.66	637.667	637.66	MS2	Cer-NS 18:1;O2(d7)/24:1	Cer-NS 18:1;O2(d7)/24:1(n-9)	Answer (Δ4), (n-9)	Correct	-	C6_5	21322.6	False		Position= n-9, Score= 811.8,Presence= 40.0, Ratio sum= 0.4729		False	True		n-	n-9		Cer_NS	0	0	-1
2623	13.5809	637.66	637.667	637.664	MS2	Cer-NS 18:1;O2(d7)/24:1	Cer-NS 18:1;O2(d7)/24:1(n-9)	Answer (Δ4), (n-9)	Correct	-	C5_5	87976.1	False		Position= n-9, Score= 866.75,Presence= 40.0, Ratio sum= 0.605		False	True		n-	n-9		Cer_NS	0	0	-1
3478	13.5716	637.66	637.667	0		Cer-NS 18:1;O2(d7)/24:1	Cer-NS 18:1;O2(d7)/24:1(n-9)	Answer (Δ4), (n-9)	Correct	-	C7_5	8998.38	False		Position= n-9, Score= 748.22,Presence= 25.0, Ratio sum= 0.3156		False	True		n-	n-9		Cer_NS	0	0	-1
3536	13.5876	637.66	637.667	637.66	MS1	Cer-NS 18:1;O2(d7)/24:1	Cer-NS 18:1;O2(d7)/24:1(n-9)	Answer (Δ4), (n-9)	Correct	-	C8_1	2793.19	False		Position= n-9, Score= 602.04,Presence= 20.0, Ratio sum= 0.7524		False	True		n-	n-9		Cer_NS	0	0	-1
3312	13.5551	637.661	637.667	637.661	MS1	Cer-NS 18:1;O2(d7)/24:1	Cer-NS 18:1;O2(d7)/24:1(n-9)	Answer (Δ4), (n-9)	Correct	-	C7_3	7144.44	False		Position= n-9, Score= 872.34,Presence= 40.0, Ratio sum= 0.5627		False	True		n-	n-9		Cer_NS	0	0	-1
3393	13.609	637.661	637.667	637.661	MS1	Cer-NS 18:1;O2(d7)/24:1	Cer-NS 18:1;O2(d7)/24:1(n-9)	Answer (Δ4), (n-9)	Correct	-	C7_4	8466.56	False		Position= n-9, Score= 757.17,Presence= 20.0, Ratio sum= 0.4679		False	True		n-	n-9		Cer_NS	0	0	-1
2157	13.5564	637.661	637.667	637.661	MS1	Cer-NS 18:1;O2(d7)/24:1	Cer-NS 18:1;O2(d7)/24:1(n-9)	Answer (Δ4), (n-9)	Correct	-	C4_5	141854	False		Position= n-9, Score= 822.81,Presence= 50.0, Ratio sum= 0.605		False	True		n-	n-9		Cer_NS	0	0	-1
3705	13.6098	637.661	637.667	637.661	MS1	Cer-NS 18:1;O2(d7)/24:1	Cer-NS 18:1;O2(d7)/24:1(n-9)	Answer (Δ4), (n-9)	Correct	-	C8_4	2519.56	False		Position= n-9, Score= 623.45,Presence= 10.0, Ratio sum= 0.4628		False	True		n-	n-9		Cer_NS	0	0	-1
3147	13.6322	637.661	637.667	637.661	MS1	Cer-NS 18:1;O2(d7)/24:1	Cer-NS 18:1;O2(d7)/24:1(n-9)	Answer (Δ4), (n-9)	Correct	-	C7_1	7012.94	False		Position= n-9, Score= 775.2,Presence= 25.0, Ratio sum= 0.6973		False	True		n-	n-9		Cer_NS	0	0	-1
2975	13.5717	637.661	637.667	637.661	MS1	Cer-NS 18:1;O2(d7)/24:1	Cer-NS 18:1;O2(d7)/24:1(n-9)	Answer (Δ4), (n-9)	Correct	-	C6_4	16214.4	False		Position= n-9, Score= 844.95,Presence= 50.0, Ratio sum= 0.4729		False	True		n-	n-9		Cer_NS	0	0	-1
3227	13.6313	637.661	637.667	637.661	MS1	Cer-NS 18:1;O2(d7)/24:1	Cer-NS 18:1;O2(d7)/24:1(n-9)	Answer (Δ4), (n-9)	Correct	-	C7_2	8167.06	False		Position= n-9, Score= 743.46,Presence= 30.0, Ratio sum= 0.5013		False	True		n-	n-9		Cer_NS	0	0	-1
2531	13.6356	637.661	637.667	637.661	MS1	Cer-NS 18:1;O2(d7)/24:1	Cer-NS 18:1;O2(d7)/24:1(n-9)	Answer (Δ4), (n-9)	Correct	-	C5_4	59996.5	False		Position= n-9, Score= 904.49,Presence= 50.0, Ratio sum= 0.5574		False	True		n-	n-9		Cer_NS	0	0	-1
2888	13.5608	637.661	637.667	637.661	MS1	Cer-NS 18:1;O2(d7)/24:1	Cer-NS 18:1;O2(d7)/24:1(n-9)	Answer (Δ4), (n-9)	Correct	-	C6_3	15163.3	False		Position= n-9, Score= 835.67,Presence= 45.0, Ratio sum= 0.5645		False	True		n-	n-9		Cer_NS	0	0	-1
2342	13.5565	637.661	637.667	637.661	MS1	Cer-NS 18:1;O2(d7)/24:1	Cer-NS 18:1;O2(d7)/24:1(n-9)	Answer (Δ4), (n-9)	Correct	-	C5_2	59313.5	False		Position= n-9, Score= 844.93,Presence= 55.0, Ratio sum= 0.5344		False	True		n-	n-9		Cer_NS	0	0	-1
2712	13.5696	637.661	637.667	637.661	MS1	Cer-NS 18:1;O2(d7)/24:1	Cer-NS 18:1;O2(d7)/24:1(n-9)	Answer (Δ4), (n-9)	Correct	-	C6_1	17905.3	False		Position= n-9, Score= 887.17,Presence= 50.0, Ratio sum= 0.6387		False	True		n-	n-9		Cer_NS	0	0	-1
3648	13.5971	637.661	637.667	637.661	MS1	Cer-NS 18:1;O2(d7)/24:1	Cer-NS 18:1;O2(d7)/24:1(n-9)	Answer (Δ4), (n-9)	Correct	-	C8_3	2822.56	False		Position= n-9, Score= 677.65,Presence= 20.0, Ratio sum= 0.644		False	True		n-	n-9		Cer_NS	0	0	-1
2248	13.5994	637.662	637.667	637.662	MS1	Cer-NS 18:1;O2(d7)/24:1	Cer-NS 18:1;O2(d7)/24:1(n-9)	Answer (Δ4), (n-9)	Correct	-	C5_1	70115.3	False		Position= n-9, Score= 896.25,Presence= 50.0, Ratio sum= 0.5867		False	True		n-	n-9		Cer_NS	0	0	-1
2436	13.6215	637.662	637.667	637.662	MS1	Cer-NS 18:1;O2(d7)/24:1	Cer-NS 18:1;O2(d7)/24:1(n-9)	Answer (Δ4), (n-9)	Correct	-	C5_3	56042.7	False		Position= n-9, Score= 877.17,Presence= 50.0, Ratio sum= 0.6236		False	True		n-	n-9		Cer_NS	0	0	-1
1658	13.6395	637.662	637.667	637.662	MS1	Cer-NS 18:1;O2(d7)/24:1	Cer-NS 18:1;O2(d7)/24:1(n-9)	Answer (Δ4), (n-9)	Correct	-	C3_5	238082	False		Position= n-9, Score= 870.34,Presence= 45.0, Ratio sum= 1.2772		False	True		n-	n-9		Cer_NS	0	0	-1
1659	13.6395	637.662	637.667	637.662	MS1	Cer-NS 18:1;O2(d7)/24:1	Cer-NS 18:1;O2(d7)/24:1(n-9)	Answer (Δ4), (n-9)	Correct	-	C3_5	238082	False		Position= n-9, Score= 870.34,Presence= 45.0, Ratio sum= 1.2772		False	True		n-	n-9		Cer_NS	0	0	-1
1758	13.6389	637.662	637.667	637.662	MS1	Cer-NS 18:1;O2(d7)/24:1	Cer-NS 18:1;O2(d7)/24:1(n-9)	Answer (Δ4), (n-9)	Correct	-	C4_1	147844	False		Position= n-9, Score= 941.39,Presence= 70.0, Ratio sum= 1.0037		False	True		n-	n-9		Cer_NS	0	0	-1
1858	13.5597	637.662	637.667	637.662	MS1	Cer-NS 18:1;O2(d7)/24:1	Cer-NS 18:1;O2(d7)/24:1(n-9)	Answer (Δ4), (n-9)	Correct	-	C4_2	143770	False		Position= n-9, Score= 906.76,Presence= 55.0, Ratio sum= 0.7121		False	True		n-	n-9		Cer_NS	0	0	-1
2800	13.5534	637.662	637.667	637.662	MS1	Cer-NS 18:1;O2(d7)/24:1	Cer-NS 18:1;O2(d7)/24:1(n-9)	Answer (Δ4), (n-9)	Correct	-	C6_2	11862.4	False		Position= n-9, Score= 853.1,Presence= 40.0, Ratio sum= 0.5349		False	True		n-	n-9		Cer_NS	0	0	-1
2056	13.6042	637.662	637.667	637.662	MS1	Cer-NS 18:1;O2(d7)/24:1	Cer-NS 18:1;O2(d7)/24:1(n-9)	Answer (Δ4), (n-9)	Correct	-	C4_4	131415	False		Position= n-9, Score= 822.98,Presence= 40.0, Ratio sum= 0.6153		False	True		n-	n-9		Cer_NS	0	0	-1
1956	13.586	637.662	637.667	637.662	MS1	Cer-NS 18:1;O2(d7)/24:1	Cer-NS 18:1;O2(d7)/24:1(n-9)	Answer (Δ4), (n-9)	Correct	-	C4_3	142573	False		Position= n-9, Score= 903.29,Presence= 60.0, Ratio sum= 1.467		False	True		n-	n-9		Cer_NS	0	0	-1
1117	13.5616	637.662	637.667	637.662	MS1	Cer-NS 18:1;O2(d7)/24:1	Cer-NS 18:1;O2(d7)/24:1(n-9)	Answer (Δ4), (n-9)	Correct	-	C2_5	279051	False		Position= n-9, Score= 788.2,Presence= 50.0, Ratio sum= 1.2555		False	True		n-	n-9		Cer_NS	0	0	-1
1549	13.5569	637.663	637.667	637.663	MS1	Cer-NS 18:1;O2(d7)/24:1	Cer-NS 18:1;O2(d7)/24:1(n-9)	Answer (Δ4), (n-9)	Correct	-	C3_4	235288	False		Position= n-9, Score= 890.26,Presence= 55.0, Ratio sum= 1.4047		False	True		n-	n-9		Cer_NS	0	0	-1
1439	13.6221	637.663	637.667	637.663	MS1	Cer-NS 18:1;O2(d7)/24:1	Cer-NS 18:1;O2(d7)/24:1(n-9)	Answer (Δ4), (n-9)	Correct	-	C3_3	185163	False		Position= n-9, Score= 921.88,Presence= 60.0, Ratio sum= 0.7689		False	True		n-	n-9		Cer_NS	0	0	-1
778	13.6401	637.663	637.667	637.663	MS1	Cer-NS 18:1;O2(d7)/24:1	Cer-NS 18:1;O2(d7)/24:1(n-9)	Answer (Δ4), (n-9)	Correct	-	C2_2	274690	False		Position= n-9, Score= 887.61,Presence= 70.0, Ratio sum= 1.4437		False	True		n-	n-9		Cer_NS	0	0	-1
1331	13.5749	637.663	637.667	637.663	MS1	Cer-NS 18:1;O2(d7)/24:1	Cer-NS 18:1;O2(d7)/24:1(n-9)	Answer (Δ4), (n-9)	Correct	-	C3_2	226452	False		Position= n-9, Score= 935.89,Presence= 70.0, Ratio sum= 0.9865		False	True		n-	n-9		Cer_NS	0	0	-1
1223	13.5888	637.663	637.667	637.663	MS1	Cer-NS 18:1;O2(d7)/24:1	Cer-NS 18:1;O2(d7)/24:1(n-9)	Answer (Δ4), (n-9)	Correct	-	C3_1	209483	False		Position= n-9, Score= 846.04,Presence= 50.0, Ratio sum= 0.6862		False	True		n-	n-9		Cer_NS	0	0	-1
892	13.5821	637.663	637.667	637.663	MS1	Cer-NS 18:1;O2(d7)/24:1	Cer-NS 18:1;O2(d7)/24:1(n-9)	Answer (Δ4), (n-9)	Correct	-	C2_3	268001	False		Position= n-9, Score= 886.94,Presence= 65.0, Ratio sum= 1.6639		False	True		n-	n-9		Cer_NS	0	0	-1
1003	13.5886	637.663	637.667	637.663	MS1	Cer-NS 18:1;O2(d7)/24:1	Cer-NS 18:1;O2(d7)/24:1(n-9)	Answer (Δ4), (n-9)	Correct	-	C2_4	263379	False		Position= n-9, Score= 919.6,Presence= 65.0, Ratio sum= 1.6282		False	True		n-	n-9		Cer_NS	0	0	-1
206	13.6489	637.664	637.667	637.664	MS1	Cer-NS 18:1;O2(d7)/24:1	Cer-NS 18:1;O2(d7)/24:1(n-9)	Answer (Δ4), (n-9)	Correct	-	C1_2	272786	False		Position= n-9, Score= 935.04,Presence= 70.0, Ratio sum= 1.9659		False	True		n-	n-9		Cer_NS	0	0	-1
435	13.6324	637.665	637.667	637.664	MS1	Cer-NS 18:1;O2(d7)/24:1	Cer-NS 18:1;O2(d7)/24:1(n-9)	Answer (Δ4), (n-9)	Correct	-	C1_4	363341	False		Position= n-9, Score= 917.99,Presence= 65.0, Ratio sum= 1.6836		False	True		n-	n-9		Cer_NS	0	0	-1
550	13.5935	637.665	637.667	637.665	MS1	Cer-NS 18:1;O2(d7)/24:1	Cer-NS 18:1;O2(d7)/24:1(n-9)	Answer (Δ4), (n-9)	Correct	-	C1_5	328492	False		Position= n-9, Score= 863.36,Presence= 55.0, Ratio sum= 1.6407		False	True		n-	n-9		Cer_NS	0	0	-1
3065	13.5835	655.67	655.677	655.671	MS2	Cer-NS 18:1;O2(d7)/24:1	Cer-NS 18:1;O2(d7)/24:1(n-9)	Answer (Δ4), (n-9)	Correct	-	C6_5	2530.69	False		Position= n-9, Score= 353.84,Presence= 10.0, Ratio sum= 0.5001		False	True		n-	n-9		Cer_NS	100	0	-1
2624	13.5809	655.671	655.677	655.671	MS1>10ppm	Cer-NS 18:1;O2(d7)/24:1	Cer-NS 18:1;O2(d7)/24:1(n-9)	Answer (Δ4), (n-9)	Correct	-	C5_5	12587.1	False		Position= n-9, Score= 434.88,Presence= 25.0, Ratio sum= 0.381		False	True		n-	n-9		Cer_NS	100	0	-1
2158	13.5564	655.671	655.677	655.671	MS1	Cer-NS 18:1;O2(d7)/24:1	Cer-NS 18:1;O2(d7)/24:1(n-9)	Answer (Δ4), (n-9)	Correct	-	C4_5	20307.3	False		Position= n-9, Score= 440.69,Presence= 25.0, Ratio sum= 0.3954		False	True		n-	n-9		Cer_NS	100	0	-1
2713	13.5696	655.671	655.677	655.671	MS1	Cer-NS 18:1;O2(d7)/24:1	Cer-NS 18:1;O2(d7)/24:1(n-9)	Answer (Δ4), (n-9)	Correct	-	C6_1	2012.56	False		Position= n-9, Score= 413.16,Presence= 15.0, Ratio sum= 0.7137		False	True		n-	n-9		Cer_NS	100	0	-1
3313	13.5551	655.671	655.677	655.671	MS1	Cer-NS 18:1;O2(d7)/24:1	Cer-NS 18:1;O2(d7)/24:1(n-9)	Answer (Δ4), (n-9)	Correct	-	C7_3	663.188	False		Position= n-9, Score= 358.42,Presence= 10.0, Ratio sum= 0.7095		False	True		n-	n-9		Cer_NS	100	0	-1
1657	13.5515	655.671	655.677	655.671	MS1	Cer-NS 18:1;O2(d7)/24:1	Cer-NS 18:1;O2(d7)/24:1(n-9)	Answer (Δ4), (n-9)	Correct	-	C3_5	55017.4	False		Position= n-9, Score= 525.27,Presence= 30.0, Ratio sum= 0.4718		False	True		n-	n-9		Cer_NS	100	0	-1
2976	13.5717	655.671	655.677	655.671	MS1	Cer-NS 18:1;O2(d7)/24:1	Cer-NS 18:1;O2(d7)/24:1(n-9)	Answer (Δ4), (n-9)	Correct	-	C6_4	1930.25	False		Position= n-9, Score= 356.48,Presence= 10.0, Ratio sum= 0.4081		False	True		n-	n-9		Cer_NS	100	0	-1
1118	13.5616	655.671	655.677	655.671	MS1	Cer-NS 18:1;O2(d7)/24:1	Cer-NS 18:1;O2(d7)/24:1(n-9)	Answer (Δ4), (n-9)	Correct	-	C2_5	94622.5	False		Position= n-9, Score= 356.66,Presence= 15.0, Ratio sum= 0.3551		False	True		n-	n-9		Cer_NS	100	0	-1
2057	13.6042	655.672	655.677	655.672	MS1	Cer-NS 18:1;O2(d7)/24:1	Cer-NS 18:1;O2(d7)/24:1(n-9)	Answer (Δ4), (n-9)	Correct	-	C4_4	24328.4	False		Position= n-9, Score= 442.4,Presence= 25.0, Ratio sum= 0.3957		False	True		n-	n-9		Cer_NS	100	0	-1
2532	13.6356	655.672	655.677	655.672	MS1	Cer-NS 18:1;O2(d7)/24:1	Cer-NS 18:1;O2(d7)/24:1(n-9)	Answer (Δ4), (n-9)	Correct	-	C5_4	6928.31	False		Position= n-9, Score= 439.7,Presence= 25.0, Ratio sum= 0.461		False	True		n-	n-9		Cer_NS	100	0	-1
3146	13.5529	655.672	655.677	655.672	MS1	Cer-NS 18:1;O2(d7)/24:1	Cer-NS 18:1;O2(d7)/24:1(n-9)	Answer (Δ4), (n-9)	Correct	-	C7_1	727.875	False		Position= n-9, Score= 354.98,Presence= 10.0, Ratio sum= 0.6375		False	True		n-	n-9		Cer_NS	100	0	-1
1550	13.5569	655.672	655.677	655.672	MS1	Cer-NS 18:1;O2(d7)/24:1	Cer-NS 18:1;O2(d7)/24:1(n-9)	Answer (Δ4), (n-9)	Correct	-	C3_4	55291.6	False		Position= n-9, Score= 440.06,Presence= 25.0, Ratio sum= 0.4646		False	True		n-	n-9		Cer_NS	100	0	-1
1957	13.586	655.672	655.677	655.672	MS1	Cer-NS 18:1;O2(d7)/24:1	Cer-NS 18:1;O2(d7)/24:1(n-9)	Answer (Δ4), (n-9)	Correct	-	C4_3	26303.6	False		Position= n-9, Score= 438.75,Presence= 25.0, Ratio sum= 0.4227		False	True		n-	n-9		Cer_NS	100	0	-1
551	13.5935	655.672	655.677	655.672	MS1	Cer-NS 18:1;O2(d7)/24:1	Cer-NS 18:1;O2(d7)/24:1(n-9)	Answer (Δ4), (n-9)	Correct	-	C1_5	138290	False		Position= n-9, Score= 510.38,Presence= 35.0, Ratio sum= 0.8867		False	True		n-	n-9		Cer_NS	100	0	-1
1004	13.5886	655.672	655.677	655.672	MS1	Cer-NS 18:1;O2(d7)/24:1	Cer-NS 18:1;O2(d7)/24:1(n-9)	Answer (Δ4), (n-9)	Correct	-	C2_4	90966.8	False		Position= n-9, Score= 555.1,Presence= 35.0, Ratio sum= 0.5498		False	True		n-	n-9		Cer_NS	100	0	-1
1440	13.6221	655.672	655.677	655.672	MS1	Cer-NS 18:1;O2(d7)/24:1	Cer-NS 18:1;O2(d7)/24:1(n-9)	Answer (Δ4), (n-9)	Correct	-	C3_3	43900.9	False		Position= n-9, Score= 503.15,Presence= 30.0, Ratio sum= 0.4568		False	True		n-	n-9		Cer_NS	100	0	-1
1859	13.5597	655.672	655.677	655.672	MS1	Cer-NS 18:1;O2(d7)/24:1	Cer-NS 18:1;O2(d7)/24:1(n-9)	Answer (Δ4), (n-9)	Correct	-	C4_2	20560.4	False		Position= n-9, Score= 437.45,Presence= 25.0, Ratio sum= 0.438		False	True		n-	n-9		Cer_NS	100	0	-1
436	13.6324	655.672	655.677	655.672	MS1	Cer-NS 18:1;O2(d7)/24:1	Cer-NS 18:1;O2(d7)/24:1(n-9)	Answer (Δ4), (n-9)	Correct	-	C1_4	152755	False		Position= n-9, Score= 513.26,Presence= 30.0, Ratio sum= 0.4989 Position= n-21, Score= 491.0,Presence= 25.0, Ratio sum= 0.0647		False	True		n-	n-9		Cer_NS	100	33.3333	-1
893	13.5821	655.672	655.677	655.672	MS1	Cer-NS 18:1;O2(d7)/24:1	Cer-NS 18:1;O2(d7)/24:1(n-9)	Answer (Δ4), (n-9)	Correct	-	C2_3	90540.8	False		Position= n-9, Score= 436.65,Presence= 25.0, Ratio sum= 0.5992		False	True		n-	n-9		Cer_NS	100	0	-1
1224	13.5888	655.672	655.677	655.672	MS1	Cer-NS 18:1;O2(d7)/24:1	Cer-NS 18:1;O2(d7)/24:1(n-9)	Answer (Δ4), (n-9)	Correct	-	C3_1	60215.6	False		Position= n-9, Score= 438.9,Presence= 25.0, Ratio sum= 0.5444		False	True		n-	n-9		Cer_NS	100	0	-1
1332	13.5749	655.672	655.677	655.672	MS1	Cer-NS 18:1;O2(d7)/24:1	Cer-NS 18:1;O2(d7)/24:1(n-9)	Answer (Δ4), (n-9)	Correct	-	C3_2	57674.4	False		Position= n-9, Score= 437.22,Presence= 25.0, Ratio sum= 0.5125		False	True		n-	n-9		Cer_NS	100	0	-1
666	13.6077	655.672	655.677	655.672	MS1	Cer-NS 18:1;O2(d7)/24:1	Cer-NS 18:1;O2(d7)/24:1(n-9)	Answer (Δ4), (n-9)	Correct	-	C2_1	81580.8	False		Position= n-9, Score= 438.67,Presence= 25.0, Ratio sum= 0.5766		False	True		n-	n-9		Cer_NS	100	0	-1
1759	13.6389	655.672	655.677	655.672	MS1	Cer-NS 18:1;O2(d7)/24:1	Cer-NS 18:1;O2(d7)/24:1(n-9)	Answer (Δ4), (n-9)	Correct	-	C4_1	20415.9	False		Position= n-9, Score= 444.08,Presence= 25.0, Ratio sum= 0.4617		False	True		n-	n-9		Cer_NS	100	0	-1
2249	13.5994	655.672	655.677	655.672	MS1	Cer-NS 18:1;O2(d7)/24:1	Cer-NS 18:1;O2(d7)/24:1(n-9)	Answer (Δ4), (n-9)	Correct	-	C5_1	8474.94	False		Position= n-9, Score= 433.4,Presence= 20.0, Ratio sum= 0.4504		False	True		n-	n-9		Cer_NS	100	0	-1
90	13.6093	655.672	655.677	655.672	MS1	Cer-NS 18:1;O2(d7)/24:1	Cer-NS 18:1;O2(d7)/24:1(n-9)	Answer (Δ4), (n-9)	Correct	-	C1_1	113416	False		Position= n-9, Score= 481.84,Presence= 30.0, Ratio sum= 1.0493		False	True		n-	n-9		Cer_NS	100	0	-1
204	13.5604	655.672	655.677	655.672	MS1	Cer-NS 18:1;O2(d7)/24:1	Cer-NS 18:1;O2(d7)/24:1(n-9)	Answer (Δ4), (n-9)	Correct	-	C1_2	146648	False		Position= n-9, Score= 502.94,Presence= 30.0, Ratio sum= 0.5347 Position= n-21, Score= 414.33,Presence= 15.0, Ratio sum= 0.0429		False	True		n-	n-9		Cer_NS	100	0	-1
2437	13.6215	655.672	655.677	655.672	MS1	Cer-NS 18:1;O2(d7)/24:1	Cer-NS 18:1;O2(d7)/24:1(n-9)	Answer (Δ4), (n-9)	Correct	-	C5_3	7306.19	False		Position= n-9, Score= 414.81,Presence= 15.0, Ratio sum= 0.3956		False	True		n-	n-9		Cer_NS	100	0	-1
2343	13.5565	655.673	655.677	655.673	MS1	Cer-NS 18:1;O2(d7)/24:1	Cer-NS 18:1;O2(d7)/24:1(n-9)	Answer (Δ4), (n-9)	Correct	-	C5_2	6610.12	False		Position= n-9, Score= 438.58,Presence= 20.0, Ratio sum= 0.4286		False	True		n-	n-9		Cer_NS	100	0	-1
320	13.5996	655.673	655.677	655.673	MS1	Cer-NS 18:1;O2(d7)/24:1	Cer-NS 18:1;O2(d7)/24:1(n-9)	Answer (Δ4), (n-9)	Correct	-	C1_3	128276	False		Position= n-9, Score= 497.64,Presence= 30.0, Ratio sum= 1.0134		False	True		n-	n-9		Cer_NS	100	33.3333	-1
2889	13.5608	655.673	655.677	655.673	MS1	Cer-NS 18:1;O2(d7)/24:1	Cer-NS 18:1;O2(d7)/24:1(n-9)	Answer (Δ4), (n-9)	Correct	-	C6_3	1523.5	False		Position= n-9, Score= 438.24,Presence= 20.0, Ratio sum= 0.7536		False	True		n-	n-9		Cer_NS	100	0	-1
2801	13.5534	655.673	655.677	655.673	MS1	Cer-NS 18:1;O2(d7)/24:1	Cer-NS 18:1;O2(d7)/24:1(n-9)	Answer (Δ4), (n-9)	Correct	-	C6_2	1261.5	False		Position= n-9, Score= 427.19,Presence= 20.0, Ratio sum= 0.5614		False	True		n-	n-9		Cer_NS	100	0	-1
1097	10.8003	580.494	580.499	580.494	MS1	DG 17:0_14:1	DG 17:0_14:1(n-5)	Answer (n-5)	Correct	-	C2_5	4961.56	False	Position= n-5, Score= 801.35,Presence= 52.9411, Ratio sum= 1.8068			True			n-5			DG	0	0	-1
1203	10.8164	580.495	580.499	580.495	MS1	DG 17:0_14:1	DG 17:0_14:1(n-5)	Answer (n-5)	Correct	-	C3_1	4150.75	False	Position= n-5, Score= 788.72,Presence= 47.0588, Ratio sum= 2.0231			True			n-5			DG	0	0	-1
1529	10.7714	580.495	580.499	580.495	MS1	DG 17:0_14:1	DG 17:0_14:1(n-5)	Answer (n-5)	Correct	-	C3_4	3780.31	False	Position= n-5, Score= 692.68,Presence= 35.2941, Ratio sum= 1.4955			True			n-5			DG	0	0	-1
758	10.774	580.496	580.499	580.496	MS1	DG 17:0_14:1	DG 17:0_14:1(n-5)	Answer (n-5)	Correct	-	C2_2	4832.44	False	Position= n-5, Score= 829.67,Presence= 64.7058, Ratio sum= 2.0867			True			n-5			DG	0	0	-1
1311	10.748	580.496	580.499	580.496	MS1	DG 17:0_14:1	DG 17:0_14:1(n-5)	Answer (n-5)	Correct	-	C3_2	4321.31	False	Position= n-5, Score= 854.71,Presence= 58.8235, Ratio sum= 1.9255			True			n-5			DG	0	0	-1
192	12.0838	603.571	603.574	603.571	MS1	DG 17:0_16:1	DG 17:0_16:1(n-7)	Answer (n-7)	Correct	-	C1_2	169983	False	Position= n-7, Score= 751.21,Presence= 17.647, Ratio sum= 0.1027			True			n-7			DG	100	100	-1
193	12.0838	603.571	603.574	603.571	MS1	DG 17:0_16:1	DG 17:0_16:1(n-7)	Answer (n-7)	Correct	-	C1_2	169983	False	Position= n-7, Score= 751.21,Presence= 17.647, Ratio sum= 0.1027			True			n-7			DG	100	100	-1
2147	11.9683	608.525	608.529	608.525	MS1	DG 17:0_16:1	DG 17:0_16:1(n-7)	Answer (n-7)	Correct	-	C4_5	8939.94	False	Position= n-7, Score= 820.87,Presence= 52.9411, Ratio sum= 1.3392			True			n-7			DG	0	0	-1
1647	12.0393	608.525	608.529	608.525	MS1	DG 17:0_16:1	DG 17:0_16:1(n-7)	Answer (n-7)	Correct	-	C3_5	18599.1	False	Position= n-7, Score= 789.41,Presence= 52.9411, Ratio sum= 0.975			True			n-7			DG	0	0	-1
540	12.0747	608.526	608.529	608.526	MS1	DG 17:0_16:1	DG 17:0_16:1(n-7)	Answer (n-7)	Correct	-	C1_5	45225.6	False	Position= n-7, Score= 877.68,Presence= 76.4705, Ratio sum= 1.1749			True			n-7			DG	0	0	-1
1107	12.0281	608.526	608.529	608.526	MS1	DG 17:0_16:1	DG 17:0_16:1(n-7)	Answer (n-7)	Correct	-	C2_5	28090.2	False	Position= n-7, Score= 834.89,Presence= 58.8235, Ratio sum= 1.0632			True			n-7			DG	0	0	-1
1539	11.9819	608.526	608.529	608.526	MS1	DG 17:0_16:1	DG 17:0_16:1(n-7)	Answer (n-7)	Correct	-	C3_4	18099.4	False	Position= n-7, Score= 869.35,Presence= 76.4705, Ratio sum= 1.2121			True			n-7			DG	0	0	-1
882	12.0573	608.526	608.529	608.526	MS1	DG 17:0_16:1	DG 17:0_16:1(n-7)	Answer (n-7)	Correct	-	C2_3	28532.4	False	Position= n-7, Score= 884.57,Presence= 70.5882, Ratio sum= 1.1771			True			n-7			DG	0	0	-1
993	12.0095	608.526	608.529	608.526	MS1	DG 17:0_16:1	DG 17:0_16:1(n-7)	Answer (n-7)	Correct	-	C2_4	27989.4	False	Position= n-7, Score= 835.45,Presence= 64.7058, Ratio sum= 0.9423			True			n-7			DG	0	0	-1
1321	12.0378	608.526	608.529	608.526	MS1	DG 17:0_16:1	DG 17:0_16:1(n-7)	Answer (n-7)	Correct	-	C3_2	19038.9	False	Position= n-7, Score= 825.21,Presence= 70.5882, Ratio sum= 1.2116			True			n-7			DG	0	0	-1
1847	12.0392	608.526	608.529	608.526	MS1	DG 17:0_16:1	DG 17:0_16:1(n-7)	Answer (n-7)	Correct	-	C4_2	9503	False	Position= n-7, Score= 806.78,Presence= 58.8235, Ratio sum= 1.7268			True			n-7			DG	0	0	-1
309	12.0726	608.526	608.529	608.526	MS1	DG 17:0_16:1	DG 17:0_16:1(n-7)	Answer (n-7)	Correct	-	C1_3	42818.1	False	Position= n-7, Score= 876.07,Presence= 70.5882, Ratio sum= 1.2898			True			n-7			DG	0	0	-1
425	12.0796	608.526	608.529	608.526	MS1	DG 17:0_16:1	DG 17:0_16:1(n-7)	Answer (n-7)	Correct	-	C1_4	45506.1	False	Position= n-7, Score= 881.07,Presence= 76.4705, Ratio sum= 1.1379			True			n-7			DG	0	0	-1
2045	12.0248	608.526	608.529	608.526	MS1	DG 17:0_16:1	DG 17:0_16:1(n-7)	Answer (n-7)	Correct	-	C4_4	9812.44	False	Position= n-7, Score= 808.12,Presence= 41.1764, Ratio sum= 1.6288			True			n-7			DG	0	0	-1
1213	12.0435	608.527	608.529	608.527	MS1	DG 17:0_16:1	DG 17:0_16:1(n-7)	Answer (n-7)	Correct	-	C3_1	19549.2	False	Position= n-7, Score= 848.17,Presence= 70.5882, Ratio sum= 1.4217			True			n-7			DG	0	0	-1
1428	12.0427	608.527	608.529	608.527	MS1	DG 17:0_16:1	DG 17:0_16:1(n-7)	Answer (n-7)	Correct	-	C3_3	19088.3	False	Position= n-7, Score= 825.8,Presence= 58.8235, Ratio sum= 1.1784			True			n-7			DG	0	0	-1
1747	12.0393	608.527	608.529	608.527	MS1	DG 17:0_16:1	DG 17:0_16:1(n-7)	Answer (n-7)	Correct	-	C4_1	9269.94	False	Position= n-7, Score= 783.44,Presence= 52.9411, Ratio sum= 1.9909			True			n-7			DG	0	0	-1
80	12.0825	608.527	608.529	608.527	MS1	DG 17:0_16:1	DG 17:0_16:1(n-7)	Answer (n-7)	Correct	-	C1_1	44189.1	False	Position= n-7, Score= 897.6,Presence= 82.3529, Ratio sum= 1.2527			True			n-7			DG	0	0	-1
194	12.0838	608.527	608.529	608.527	MS1	DG 17:0_16:1	DG 17:0_16:1(n-7)	Answer (n-7)	Correct	-	C1_2	43601.6	False	Position= n-7, Score= 862.79,Presence= 70.5882, Ratio sum= 1.2338			True			n-7			DG	0	0	-1
655	12.0119	608.527	608.529	608.527	MS1	DG 17:0_16:1	DG 17:0_16:1(n-7)	Answer (n-7)	Correct	-	C2_1	29415.3	False	Position= n-7, Score= 844.37,Presence= 70.5882, Ratio sum= 1.1557			True			n-7			DG	0	0	-1
768	12.0019	608.527	608.529	608.527	MS1	DG 17:0_16:1	DG 17:0_16:1(n-7)	Answer (n-7)	Correct	-	C2_2	27193.4	False	Position= n-7, Score= 876.04,Presence= 76.4705, Ratio sum= 1.1635			True			n-7			DG	0	0	-1
1001	13.4129	631.602	631.604	631.602	MS1	DG 17:0_18:1	DG 17:0_18:1(n-9)	Answer (n-9)	Correct	-	C2_4	74577.9	False	Position= n-9, Score= 644.98,Presence= 11.7647, Ratio sum= 0.0714			True			n-9			DG	100	100	-1
661	13.3441	631.602	631.604	631.602	MS1	DG 17:0_18:1	DG 17:0_18:1(n-9)	Answer (n-9)	Correct	-	C2_1	69702.9	False	Position= n-9, Score= 744.51,Presence= 17.647, Ratio sum= 0.0981			True			n-9			DG	100	100	-1
1434	13.3588	631.603	631.604	631.603	MS1	DG 17:0_18:1	DG 17:0_18:1(n-9)	Answer (n-9)	Correct	-	C3_3	48276.1	False	Position= n-9, Score= 670.29,Presence= 11.7647, Ratio sum= 0.0427			True			n-9			DG	100	100	-1
2971	13.3422	636.556	636.559	636.556	MS1	DG 17:0_18:1	DG 17:0_18:1(n-9)	Answer (n-9)	Correct	-	C6_4	2137.06	False	Position= n-9, Score= 774.93,Presence= 41.1764, Ratio sum= 1.7817			True			n-9			DG	0	0	-1
2972	13.3422	636.557	636.559	636.557	MS1	DG 17:0_18:1	DG 17:0_18:1(n-9)	Answer (n-9)	Correct	-	C6_4	2137.06	False	Position= n-9, Score= 774.93,Presence= 41.1764, Ratio sum= 1.7817			True			n-9			DG	0	0	-1
432	13.3672	636.557	636.559	636.557	MS1	DG 17:0_18:1	DG 17:0_18:1(n-9)	Answer (n-9)	Correct	-	C1_4	35060.4	False	Position= n-9, Score= 876.27,Presence= 64.7058, Ratio sum= 1.0539			True			n-9			DG	0	0	-1
1854	13.3844	636.557	636.559	636.557	MS1	DG 17:0_18:1	DG 17:0_18:1(n-9)	Answer (n-9)	Correct	-	C4_2	14378.4	False	Position= n-9, Score= 814.26,Presence= 58.8235, Ratio sum= 1.0991			True			n-9			DG	0	0	-1
2052	13.3412	636.558	636.559	636.558	MS1	DG 17:0_18:1	DG 17:0_18:1(n-9)	Answer (n-9)	Correct	-	C4_4	13442.6	False	Position= n-9, Score= 889.73,Presence= 76.4705, Ratio sum= 1.1298			True			n-9			DG	0	0	-1
2053	13.3412	636.558	636.559	636.558	MS1	DG 17:0_18:1	DG 17:0_18:1(n-9)	Answer (n-9)	Correct	-	C4_4	13442.6	False	Position= n-9, Score= 889.73,Presence= 76.4705, Ratio sum= 1.1298			True			n-9			DG	0	0	-1
2527	13.3726	636.558	636.559	636.558	MS1	DG 17:0_18:1	DG 17:0_18:1(n-9)	Answer (n-9)	Correct	-	C5_4	7365	False	Position= n-9, Score= 770.53,Presence= 52.9411, Ratio sum= 1.589			True			n-9			DG	0	0	-1
2432	13.3587	636.558	636.559	636.558	MS1	DG 17:0_18:1	DG 17:0_18:1(n-9)	Answer (n-9)	Correct	-	C5_3	7301.44	False	Position= n-9, Score= 864.39,Presence= 58.8235, Ratio sum= 1.4887			True			n-9			DG	0	0	-1
1435	13.3588	636.558	636.559	636.558	MS1	DG 17:0_18:1	DG 17:0_18:1(n-9)	Answer (n-9)	Correct	-	C3_3	23223.9	False	Position= n-9, Score= 873.42,Presence= 64.7058, Ratio sum= 1.076			True			n-9			DG	0	0	-1
1955	13.4274	636.558	636.559	636.558	MS1	DG 17:0_18:1	DG 17:0_18:1(n-9)	Answer (n-9)	Correct	-	C4_3	13786.1	False	Position= n-9, Score= 887.45,Presence= 70.5882, Ratio sum= 1.2208			True			n-9			DG	0	0	-1
2528	13.3726	636.558	636.559	636.558	MS1	DG 17:0_18:1	DG 17:0_18:1(n-9)	Answer (n-9)	Correct	-	C5_4	7365	False	Position= n-9, Score= 770.53,Presence= 52.9411, Ratio sum= 1.589			True			n-9			DG	0	0	-1
3392	13.4045	636.558	636.559	636.558	MS1	DG 17:0_18:1	DG 17:0_18:1(n-9)	Answer (n-9)	Correct	-	C7_4	1248.5	False	Position= n-9, Score= 757.48,Presence= 35.2941, Ratio sum= 1.8504			True			n-9			DG	0	0	-1
1436	13.3588	636.558	636.559	636.558	MS1	DG 17:0_18:1	DG 17:0_18:1(n-9)	Answer (n-9)	Correct	-	C3_3	23223.9	False	Position= n-9, Score= 873.42,Presence= 64.7058, Ratio sum= 1.076			True			n-9			DG	0	0	-1
2433	13.3587	636.558	636.559	636.558	MS1	DG 17:0_18:1	DG 17:0_18:1(n-9)	Answer (n-9)	Correct	-	C5_3	7301.44	False	Position= n-9, Score= 864.39,Presence= 58.8235, Ratio sum= 1.4887			True			n-9			DG	0	0	-1
201	13.384	636.558	636.559	636.558	MS1	DG 17:0_18:1	DG 17:0_18:1(n-9)	Answer (n-9)	Correct	-	C1_2	33934.7	False	Position= n-9, Score= 887.92,Presence= 76.4705, Ratio sum= 1.1691			True			n-9			DG	0	0	-1
1855	13.3844	636.558	636.559	636.558	MS1	DG 17:0_18:1	DG 17:0_18:1(n-9)	Answer (n-9)	Correct	-	C4_2	14378.4	False	Position= n-9, Score= 814.26,Presence= 58.8235, Ratio sum= 1.0991			True			n-9			DG	0	0	-1
2339	13.3896	636.558	636.559	636.558	MS1	DG 17:0_18:1	DG 17:0_18:1(n-9)	Answer (n-9)	Correct	-	C5_2	7507.31	False	Position= n-9, Score= 847.22,Presence= 58.8235, Ratio sum= 1.8026			True			n-9			DG	0	0	-1
544	13.065	655.602	655.604	655.602	MS1	DG 17:0_20:3	DG 17:0_20:3(n-6,9,12)	Answer (n-6,9,12)	Correct	-	C1_5	112802	False	Position= n-6,9,12, Score= 791.45,Presence= 23.5294, Ratio sum= 0.5629			True			n-6,9,12			DG	100	100	-1
2149	12.9763	660.556	660.559	660.556	MS1	DG 17:0_20:3	DG 17:0_20:3(n-6,9,12)	Answer (n-6,9,12)	Correct	-	C4_5	3965.44	False	Position= n-6,9,12, Score= 794.77,Presence= 35.2941, Ratio sum= 3.9978			True			n-6,9,12			DG	0	0	-1
2243	12.9943	660.558	660.559	660.558	MS1	DG 17:0_20:3	DG 17:0_20:3(n-6,9,12)	Answer (n-6,9,12)	Correct	-	C5_1	2795.12	False	Position= n-6,9,12, Score= 763.16,Presence= 35.2941, Ratio sum= 5.4245			True			n-6,9,12			DG	0	0	-1
1218	13.0627	660.558	660.559	660.558	MS1	DG 17:0_20:3	DG 17:0_20:3(n-6,9,12)	Answer (n-6,9,12)	Correct	-	C3_1	5229.38	False	Position= n-6,9,12, Score= 788.79,Presence= 27.4509, Ratio sum= 4.8219			True			n-6,9,12			DG	0	0	-1
2622	13.3847	686.572	686.579	0		DG 17:0_22:4	DG 17:0_22:4(n-6,9,12,15)	Answer (n-6,9,12,15)	Correct	-	C5_5	2793.31	False	Position= n-6,9,12,15, Score= 716.43,Presence= 25.0, Ratio sum= 3.1557			True			n-6,9,12,15			DG	0	0	-1
1656	13.3759	686.572	686.579	686.573	MS2	DG 17:0_22:4	DG 17:0_22:4(n-6,9,12,15)	Answer (n-6,9,12,15)	Correct	-	C3_5	15150.7	False	Position= n-6,9,12,15, Score= 811.95,Presence= 41.1764, Ratio sum= 2.3628			True			n-6,9,12,15			DG	0	0	-1
1116	13.3857	686.572	686.579	686.573	MS2	DG 17:0_22:4	DG 17:0_22:4(n-6,9,12,15)	Answer (n-6,9,12,15)	Correct	-	C2_5	22333.2	False	Position= n-6,9,12,15, Score= 817.87,Presence= 44.1176, Ratio sum= 2.2868			True			n-6,9,12,15			DG	0	0	-1
2154	13.3185	686.572	686.579	686.572	MS2+O	DG 17:0_22:4	DG 17:0_22:4(n-6,9,12,15)	Answer (n-6,9,12,15)	Correct	-	C4_5	7527.25	False	Position= n-6,9,12,15, Score= 768.37,Presence= 30.8823, Ratio sum= 2.9319			True			n-6,9,12,15			DG	0	0	-1
547	13.3288	686.573	686.579	686.573	MS1	DG 17:0_22:4	DG 17:0_22:4(n-6,9,12,15)	Answer (n-6,9,12,15)	Correct	-	C1_5	36263.6	False	Position= n-6,9,12,15, Score= 815.53,Presence= 42.647, Ratio sum= 2.3676			True			n-6,9,12,15			DG	0	0	-1
2055	13.3412	686.573	686.579	686.573	MS1	DG 17:0_22:4	DG 17:0_22:4(n-6,9,12,15)	Answer (n-6,9,12,15)	Correct	-	C4_4	7425.12	False	Position= n-6,9,12,15, Score= 822.56,Presence= 35.2941, Ratio sum= 3.9597			True			n-6,9,12,15			DG	0	0	-1
2530	13.3726	686.573	686.579	686.573	MS1	DG 17:0_22:4	DG 17:0_22:4(n-6,9,12,15)	Answer (n-6,9,12,15)	Correct	-	C5_4	3232.75	False	Position= n-6,9,12,15, Score= 757.8,Presence= 27.9411, Ratio sum= 3.91			True			n-6,9,12,15			DG	0	0	-1
889	13.3185	686.573	686.579	686.573	MS1	DG 17:0_22:4	DG 17:0_22:4(n-6,9,12,15)	Answer (n-6,9,12,15)	Correct	-	C2_3	21336.2	False	Position= n-6,9,12,15, Score= 839.37,Presence= 50.0, Ratio sum= 2.521			True			n-6,9,12,15			DG	0	0	-1
1000	13.325	686.573	686.579	686.573	MS1	DG 17:0_22:4	DG 17:0_22:4(n-6,9,12,15)	Answer (n-6,9,12,15)	Correct	-	C2_4	22067.4	False	Position= n-6,9,12,15, Score= 851.02,Presence= 51.4705, Ratio sum= 2.524 Position= n-6,9,12,14, Score= 781.87,Presence= 50.0, Ratio sum= 2.5624 Position= n-6,8,12,15, Score= 759.02,Presence= 51.4705, Ratio sum= 2.3665 Position= n-6,8,12,14, Score= 690.82,Presence= 50.0, Ratio sum= 2.4049			True			n-6,9,12,15			DG	0	0	-1
434	13.3672	686.573	686.579	686.573	MS1	DG 17:0_22:4	DG 17:0_22:4(n-6,9,12,15)	Answer (n-6,9,12,15)	Correct	-	C1_4	34353.9	False	Position= n-6,9,12,15, Score= 810.36,Presence= 48.5294, Ratio sum= 2.3713 Position= n-6,9,12,14, Score= 759.7,Presence= 48.5294, Ratio sum= 2.4315			True			n-6,9,12,15			DG	0	0	-1
2435	13.3587	686.573	686.579	686.573	MS1	DG 17:0_22:4	DG 17:0_22:4(n-6,9,12,15)	Answer (n-6,9,12,15)	Correct	-	C5_3	3294.62	False	Position= n-6,9,12,15, Score= 805.98,Presence= 32.3529, Ratio sum= 4.9452			True			n-6,9,12,15			DG	0	0	-1
88	13.3448	686.573	686.579	686.573	MS1	DG 17:0_22:4	DG 17:0_22:4(n-6,9,12,15)	Answer (n-6,9,12,15)	Correct	-	C1_1	32366.9	False	Position= n-6,9,12,15, Score= 862.0,Presence= 52.9411, Ratio sum= 2.6926			True			n-6,9,12,15			DG	0	0	-1
777	13.3761	686.573	686.579	686.573	MS1	DG 17:0_22:4	DG 17:0_22:4(n-6,9,12,15)	Answer (n-6,9,12,15)	Correct	-	C2_2	22373.2	False	Position= n-6,9,12,15, Score= 877.65,Presence= 51.4705, Ratio sum= 2.6515 Position= n-6,9,12,14, Score= 812.49,Presence= 52.9411, Ratio sum= 2.7229			True			n-6,9,12,15			DG	0	0	-1
1220	13.3256	686.573	686.579	686.573	MS1	DG 17:0_22:4	DG 17:0_22:4(n-6,9,12,15)	Answer (n-6,9,12,15)	Correct	-	C3_1	14782.8	False	Position= n-6,9,12,15, Score= 854.21,Presence= 50.0, Ratio sum= 2.8352 Position= n-6,8,12,15, Score= 743.16,Presence= 50.0, Ratio sum= 2.6723			True			n-6,9,12,15			DG	0	0	-1
1438	13.3588	686.573	686.579	686.573	MS1	DG 17:0_22:4	DG 17:0_22:4(n-6,9,12,15)	Answer (n-6,9,12,15)	Correct	-	C3_3	15970.6	False	Position= n-6,9,12,15, Score= 847.94,Presence= 45.5882, Ratio sum= 2.9661 Position= n-6,9,12,14, Score= 769.46,Presence= 44.1176, Ratio sum= 2.9791			True			n-6,9,12,15			DG	0	0	-1
1954	13.3398	686.573	686.579	686.573	MS1	DG 17:0_22:4	DG 17:0_22:4(n-6,9,12,15)	Answer (n-6,9,12,15)	Correct	-	C4_3	7335.81	False	Position= n-6,9,12,15, Score= 808.33,Presence= 36.7647, Ratio sum= 3.4043			True			n-6,9,12,15			DG	0	0	-1
663	13.3441	686.573	686.579	686.573	MS1	DG 17:0_22:4	DG 17:0_22:4(n-6,9,12,15)	Answer (n-6,9,12,15)	Correct	-	C2_1	22828.3	False	Position= n-6,9,12,15, Score= 878.12,Presence= 54.4117, Ratio sum= 3.1015 Position= n-6,8,12,15, Score= 760.2,Presence= 48.5294, Ratio sum= 2.8033			True			n-6,9,12,15			DG	0	0	-1
1330	13.3994	686.573	686.579	686.573	MS1	DG 17:0_22:4	DG 17:0_22:4(n-6,9,12,15)	Answer (n-6,9,12,15)	Correct	-	C3_2	13544.9	False	Position= n-6,9,12,15, Score= 841.73,Presence= 45.5882, Ratio sum= 2.7213 Position= n-6,9,12,14, Score= 756.4,Presence= 42.647, Ratio sum= 2.6395			True			n-6,9,12,15			DG	0	0	-1
316	13.3351	686.574	686.579	686.574	MS1	DG 17:0_22:4	DG 17:0_22:4(n-6,9,12,15)	Answer (n-6,9,12,15)	Correct	-	C1_3	35022.6	False	Position= n-6,9,12,15, Score= 896.74,Presence= 55.8823, Ratio sum= 2.7674			True			n-6,9,12,15			DG	0	0	-1
1548	13.3813	686.574	686.579	686.574	MS1	DG 17:0_22:4	DG 17:0_22:4(n-6,9,12,15)	Answer (n-6,9,12,15)	Correct	-	C3_4	15300.7	False	Position= n-6,9,12,15, Score= 841.38,Presence= 45.5882, Ratio sum= 2.572 Position= n-6,8,12,15, Score= 722.01,Presence= 42.647, Ratio sum= 2.4445			True			n-6,9,12,15			DG	0	0	-1
1757	13.3759	686.574	686.579	686.574	MS1	DG 17:0_22:4	DG 17:0_22:4(n-6,9,12,15)	Answer (n-6,9,12,15)	Correct	-	C4_1	7554.31	False	Position= n-6,9,12,15, Score= 820.04,Presence= 36.7647, Ratio sum= 3.5653			True			n-6,9,12,15			DG	0	0	-1
2247	13.3699	686.574	686.579	686.574	MS1	DG 17:0_22:4	DG 17:0_22:4(n-6,9,12,15)	Answer (n-6,9,12,15)	Correct	-	C5_1	3075	False	Position= n-6,9,12,15, Score= 770.91,Presence= 35.2941, Ratio sum= 4.4291			True			n-6,9,12,15			DG	0	0	-1
203	13.384	686.574	686.579	686.574	MS1	DG 17:0_22:4	DG 17:0_22:4(n-6,9,12,15)	Answer (n-6,9,12,15)	Correct	-	C1_2	32266.1	False	Position= n-6,9,12,15, Score= 863.39,Presence= 52.9411, Ratio sum= 2.733 Position= n-6,9,12,14, Score= 791.94,Presence= 51.4705, Ratio sum= 2.6808			True			n-6,9,12,15			DG	0	0	-1
1857	13.3844	686.574	686.579	686.574	MS1	DG 17:0_22:4	DG 17:0_22:4(n-6,9,12,15)	Answer (n-6,9,12,15)	Correct	-	C4_2	7384.5	False	Position= n-6,9,12,15, Score= 827.41,Presence= 39.7058, Ratio sum= 3.3705			True			n-6,9,12,15			DG	0	0	-1
502	9.34832	723.563	723.567	723.563	MS1	PC 17:0_14:1	PC 17:0_14:1(n-5)	Answer (n-5)	Correct	-	C1_5	209840	False	Position= n-5, Score= 957.07,Presence= 76.4705, Ratio sum= 0.9482			True			n-5			PC	100	100	-1
385	9.35308	723.563	723.567	723.563	MS1	PC 17:0_14:1	PC 17:0_14:1(n-5)	Answer (n-5)	Correct	-	C1_4	214107	False	Position= n-5, Score= 952.42,Presence= 88.2352, Ratio sum= 1.1928			True			n-5			PC	100	100	-1
1064	9.3071	723.563	723.567	723.563	MS1	PC 17:0_14:1	PC 17:0_14:1(n-5)	Answer (n-5)	Correct	-	C2_5	223217	False	Position= n-5, Score= 930.41,Presence= 70.5882, Ratio sum= 1.2755			True			n-5			PC	100	100	-1
270	9.34677	723.564	723.567	723.564	MS1	PC 17:0_14:1	PC 17:0_14:1(n-5)	Answer (n-5)	Correct	-	C1_3	200843	False	Position= n-5, Score= 979.15,Presence= 94.1176, Ratio sum= 1.372			True			n-5			PC	100	100	-1
39	9.35688	723.565	723.567	723.565	MS1	PC 17:0_14:1	PC 17:0_14:1(n-5)	Answer (n-5)	Correct	-	C1_1	190475	False	Position= n-5, Score= 942.46,Presence= 76.4705, Ratio sum= 1.4067			True			n-5			PC	100	100	-1
154	9.35792	723.565	723.567	723.565	MS1	PC 17:0_14:1	PC 17:0_14:1(n-5)	Answer (n-5)	Correct	-	C1_2	199945	False	Position= n-5, Score= 958.4,Presence= 82.3529, Ratio sum= 1.3728			True			n-5			PC	100	100	-1
728	9.36912	723.566	723.567	723.566	MS1	PC 17:0_14:1	PC 17:0_14:1(n-5)	Answer (n-5)	Correct	-	C2_2	209432	False	Position= n-5, Score= 954.24,Presence= 76.4705, Ratio sum= 1.3627			True			n-5			PC	100	100	-1
3022	9.29573	723.567	723.567	723.567	MS1	PC 17:0_14:1	PC 17:0_14:1(n-5)	Answer (n-5)	Correct	-	C6_5	9776.44	False	Position= n-5, Score= 812.77,Presence= 47.0588, Ratio sum= 0.3926			True			n-5			PC	100	0	-1
2579	9.27025	723.567	723.567	723.567	MS1	PC 17:0_14:1	PC 17:0_14:1(n-5)	Answer (n-5)	Correct	-	C5_5	56641	False	Position= n-5, Score= 901.14,Presence= 64.7058, Ratio sum= 0.5557			True			n-5			PC	100	75	-1
2109	9.30902	723.568	723.567	723.568	MS1	PC 17:0_14:1	PC 17:0_14:1(n-5)	Answer (n-5)	Correct	-	C4_5	111216	False	Position= n-5, Score= 881.96,Presence= 58.8235, Ratio sum= 0.3734			True			n-5			PC	100	0	-1
2486	9.33923	723.568	723.567	723.568	MS1	PC 17:0_14:1	PC 17:0_14:1(n-5)	Answer (n-5)	Correct	-	C5_4	47087.3	False	Position= n-5, Score= 904.97,Presence= 52.9411, Ratio sum= 0.506			True			n-5			PC	100	50	-1
3189	9.28002	723.568	723.567	723.568	MS1	PC 17:0_14:1	PC 17:0_14:1(n-5)	Answer (n-5)	Correct	-	C7_2	5398.75	False	Position= n-5, Score= 560.9,Presence= 23.5294, Ratio sum= 0.4452			True			n-5			PC	100	0	-1
2844	9.29887	723.568	723.567	723.568	MS1	PC 17:0_14:1	PC 17:0_14:1(n-5)	Answer (n-5)	Correct	-	C6_3	9792.88	False	Position= n-5, Score= 786.05,Presence= 35.2941, Ratio sum= 0.304			True			n-5			PC	100	25	-1
2391	9.26157	723.568	723.567	723.568	MS1	PC 17:0_14:1	PC 17:0_14:1(n-5)	Answer (n-5)	Correct	-	C5_3	46046.9	False	Position= n-5, Score= 932.21,Presence= 64.7058, Ratio sum= 0.5026			True			n-5			PC	100	50	-1
2934	9.2678	723.569	723.567	723.568	MS1	PC 17:0_14:1	PC 17:0_14:1(n-5)	Answer (n-5)	Correct	-	C6_4	10026	False	Position= n-5, Score= 790.72,Presence= 41.1764, Ratio sum= 0.4339			True			n-5			PC	100	0	-1
1910	9.32728	723.569	723.567	723.569	MS1	PC 17:0_14:1	PC 17:0_14:1(n-5)	Answer (n-5)	Correct	-	C4_3	118609	False	Position= n-5, Score= 943.14,Presence= 70.5882, Ratio sum= 0.6383			True			n-5			PC	100	100	-1
2757	9.28735	723.569	723.567	723.569	MS1	PC 17:0_14:1	PC 17:0_14:1(n-5)	Answer (n-5)	Correct	-	C6_2	11833.4	False	Position= n-5, Score= 799.42,Presence= 35.2941, Ratio sum= 0.3591			True			n-5			PC	100	0	-1
2007	9.31167	723.569	723.567	723.569	MS1	PC 17:0_14:1	PC 17:0_14:1(n-5)	Answer (n-5)	Correct	-	C4_4	114093	False	Position= n-5, Score= 916.01,Presence= 64.7058, Ratio sum= 0.5771			True			n-5			PC	100	50	-1
2669	9.31172	723.569	723.567	723.569	MS1	PC 17:0_14:1	PC 17:0_14:1(n-5)	Answer (n-5)	Correct	-	C6_1	11019.1	False	Position= n-5, Score= 700.98,Presence= 29.4117, Ratio sum= 0.381			True			n-5			PC	100	0	-1
2205	9.21883	723.569	723.567	723.569	MS1	PC 17:0_14:1	PC 17:0_14:1(n-5)	Answer (n-5)	Correct	-	C5_1	49497.7	False	Position= n-5, Score= 910.94,Presence= 64.7058, Ratio sum= 0.6329			True			n-5			PC	100	50	-1
1605	9.32062	723.569	723.567	723.569	MS1	PC 17:0_14:1	PC 17:0_14:1(n-5)	Answer (n-5)	Correct	-	C3_5	225004	False	Position= n-5, Score= 908.88,Presence= 58.8235, Ratio sum= 0.8			True			n-5			PC	100	75	-1
1809	9.34298	723.569	723.567	723.569	MS1	PC 17:0_14:1	PC 17:0_14:1(n-5)	Answer (n-5)	Correct	-	C4_2	118100	False	Position= n-5, Score= 922.56,Presence= 64.7058, Ratio sum= 0.6025			True			n-5			PC	100	50	-1
2294	9.3224	723.569	723.567	723.569	MS1	PC 17:0_14:1	PC 17:0_14:1(n-5)	Answer (n-5)	Correct	-	C5_2	45984.7	False	Position= n-5, Score= 874.34,Presence= 58.8235, Ratio sum= 0.3816			True			n-5			PC	100	0	-1
1711	9.34748	723.569	723.567	723.569	MS1	PC 17:0_14:1	PC 17:0_14:1(n-5)	Answer (n-5)	Correct	-	C4_1	116915	False	Position= n-5, Score= 901.41,Presence= 64.7058, Ratio sum= 0.5037			True			n-5			PC	100	25	-1
1387	9.33265	723.569	723.567	723.569	MS1	PC 17:0_14:1	PC 17:0_14:1(n-5)	Answer (n-5)	Correct	-	C3_3	211740	False	Position= n-5, Score= 904.16,Presence= 58.8235, Ratio sum= 1.0173			True			n-5			PC	100	75	-1
1494	9.27997	723.57	723.567	723.57	MS1	PC 17:0_14:1	PC 17:0_14:1(n-5)	Answer (n-5)	Correct	-	C3_4	210969	False	Position= n-5, Score= 920.99,Presence= 64.7058, Ratio sum= 0.57			True			n-5			PC	100	100	-1
729	9.36912	723.57	723.567	723.57	MS1	PC 17:0_14:1	PC 17:0_14:1(n-5)	Answer (n-5)	Correct	-	C2_2	209432	False	Position= n-5, Score= 954.24,Presence= 76.4705, Ratio sum= 1.3627			True			n-5			PC	100	100	-1
1279	9.3445	723.57	723.567	723.57	MS1	PC 17:0_14:1	PC 17:0_14:1(n-5)	Answer (n-5)	Correct	-	C3_2	210754	False	Position= n-5, Score= 957.22,Presence= 82.3529, Ratio sum= 1.107			True			n-5			PC	100	100	-1
1173	9.32502	723.57	723.567	723.57	MS1	PC 17:0_14:1	PC 17:0_14:1(n-5)	Answer (n-5)	Correct	-	C3_1	211336	False	Position= n-5, Score= 937.42,Presence= 76.4705, Ratio sum= 1.1658			True			n-5			PC	100	100	-1
841	9.33667	723.57	723.567	723.57	MS1	PC 17:0_14:1	PC 17:0_14:1(n-5)	Answer (n-5)	Correct	-	C2_3	277478	False	Position= n-5, Score= 948.75,Presence= 76.4705, Ratio sum= 1.1966			True			n-5			PC	100	100	-1
952	9.28833	723.57	723.567	723.57	MS1	PC 17:0_14:1	PC 17:0_14:1(n-5)	Answer (n-5)	Correct	-	C2_4	298735	False	Position= n-5, Score= 955.75,Presence= 82.3529, Ratio sum= 1.2295			True			n-5			PC	100	100	-1
610	9.291	723.571	723.567	723.571	MS1	PC 17:0_14:1	PC 17:0_14:1(n-5)	Answer (n-5)	Correct	-	C2_1	267221	False	Position= n-5, Score= 963.99,Presence= 94.1176, Ratio sum= 1.3442			True			n-5			PC	100	100	-1
151	9.26955	723.582	723.567	723.57	MS2+O	PC 17:0_14:1	PC 17:0_14:1(n-5)	Answer (n-5)	Correct	-	C1_2	143849	False	Position= n-5, Score= 948.5,Presence= 82.3529, Ratio sum= 1.4426			True			n-5			PC	100	100	-1
35	9.26857	723.583	723.567	723.569	MS2+O	PC 17:0_14:1	PC 17:0_14:1(n-5)	Answer (n-5)	Correct	-	C1_1	147614	False	Position= n-5, Score= 961.56,Presence= 82.3529, Ratio sum= 1.4112			True			n-5			PC	100	100	-1
523	10.0529	751.594	751.597	751.594	MS1	PC 17:0_16:1	PC 17:0_16:1(n-7)	Answer (n-7)	Correct	-	C1_5	295054	False	Position= n-7, Score= 960.84,Presence= 82.3529, Ratio sum= 1.0526			True			n-7			PC	100	100	-1
408	10.0579	751.594	751.597	751.594	MS1	PC 17:0_16:1	PC 17:0_16:1(n-7)	Answer (n-7)	Correct	-	C1_4	333024	False	Position= n-7, Score= 968.36,Presence= 82.3529, Ratio sum= 0.8744			True			n-7			PC	100	100	-1
1090	10.0102	751.595	751.597	751.595	MS1	PC 17:0_16:1	PC 17:0_16:1(n-7)	Answer (n-7)	Correct	-	C2_5	281513	False	Position= n-7, Score= 971.3,Presence= 94.1176, Ratio sum= 0.8428			True			n-7			PC	100	100	-1
292	10.0512	751.595	751.597	751.595	MS1	PC 17:0_16:1	PC 17:0_16:1(n-7)	Answer (n-7)	Correct	-	C1_3	276092	False	Position= n-7, Score= 956.46,Presence= 82.3529, Ratio sum= 1.1838			True			n-7			PC	100	100	-1
63	10.0613	751.595	751.597	751.595	MS1	PC 17:0_16:1	PC 17:0_16:1(n-7)	Answer (n-7)	Correct	-	C1_1	279548	False	Position= n-7, Score= 969.06,Presence= 88.2352, Ratio sum= 1.2813			True			n-7			PC	100	100	-1
176	10.0625	751.595	751.597	751.595	MS1	PC 17:0_16:1	PC 17:0_16:1(n-7)	Answer (n-7)	Correct	-	C1_2	304300	False	Position= n-7, Score= 964.17,Presence= 82.3529, Ratio sum= 1.3574 Position= n-6, Score= 616.18,Presence= 47.0588, Ratio sum= 0.3851			True			n-7			PC	100	100	-1
976	9.99152	751.596	751.597	751.596	MS1	PC 17:0_16:1	PC 17:0_16:1(n-7)	Answer (n-7)	Correct	-	C2_4	298125	False	Position= n-7, Score= 945.78,Presence= 76.4705, Ratio sum= 1.1623			True			n-7			PC	100	100	-1
751	9.98397	751.596	751.597	751.596	MS1	PC 17:0_16:1	PC 17:0_16:1(n-7)	Answer (n-7)	Correct	-	C2_2	258404	False	Position= n-7, Score= 947.14,Presence= 76.4705, Ratio sum= 1.2739			True			n-7			PC	100	100	-1
637	9.99398	751.597	751.597	751.597	MS1	PC 17:0_16:1	PC 17:0_16:1(n-7)	Answer (n-7)	Correct	-	C2_1	271354	False	Position= n-7, Score= 945.63,Presence= 76.4705, Ratio sum= 1.3514			True			n-7			PC	100	100	-1
2595	9.97575	751.599	751.597	751.599	MS1	PC 17:0_16:1	PC 17:0_16:1(n-7)	Answer (n-7)	Correct	-	C5_5	85734.2	False	Position= n-7, Score= 920.49,Presence= 64.7058, Ratio sum= 0.5384			True			n-7			PC	100	100	-1
3036	9.97677	751.599	751.597	751.599	MS1	PC 17:0_16:1	PC 17:0_16:1(n-7)	Answer (n-7)	Correct	-	C6_5	25899.2	False	Position= n-7, Score= 837.97,Presence= 41.1764, Ratio sum= 0.3284			True			n-7			PC	100	50	-1
3367	9.98478	751.599	751.597	751.599	MS1	PC 17:0_16:1	PC 17:0_16:1(n-7)	Answer (n-7)	Correct	-	C7_4	12259.9	False	Position= n-7, Score= 779.54,Presence= 41.1764, Ratio sum= 0.4111			True			n-7			PC	100	0	-1
2130	9.99362	751.599	751.597	751.599	MS1	PC 17:0_16:1	PC 17:0_16:1(n-7)	Answer (n-7)	Correct	-	C4_5	144473	False	Position= n-7, Score= 898.07,Presence= 52.9411, Ratio sum= 0.328			True			n-7			PC	100	0	-1
3120	9.99952	751.599	751.597	751.599	MS1	PC 17:0_16:1	PC 17:0_16:1(n-7)	Answer (n-7)	Correct	-	C7_1	10001.5	False	Position= n-7, Score= 831.69,Presence= 35.2941, Ratio sum= 0.5918			True			n-7			PC	100	0	-1
2502	9.97367	751.6	751.597	751.6	MS1	PC 17:0_16:1	PC 17:0_16:1(n-7)	Answer (n-7)	Correct	-	C5_4	87924	False	Position= n-7, Score= 881.04,Presence= 47.0588, Ratio sum= 0.3657			True			n-7			PC	100	25	-1
2947	9.9865	751.6	751.597	751.6	MS1	PC 17:0_16:1	PC 17:0_16:1(n-7)	Answer (n-7)	Correct	-	C6_4	22191.2	False	Position= n-7, Score= 788.38,Presence= 41.1764, Ratio sum= 0.3157			True			n-7			PC	100	0	-1
2313	9.95267	751.6	751.597	751.6	MS1	PC 17:0_16:1	PC 17:0_16:1(n-7)	Answer (n-7)	Correct	-	C5_2	63913.4	False	Position= n-7, Score= 914.16,Presence= 70.5882, Ratio sum= 0.5688			True			n-7			PC	100	25	-1
2028	10.013	751.6	751.597	751.6	MS1	PC 17:0_16:1	PC 17:0_16:1(n-7)	Answer (n-7)	Correct	-	C4_4	151066	False	Position= n-7, Score= 910.17,Presence= 64.7058, Ratio sum= 0.5812			True			n-7			PC	100	25	-1
3284	10.0188	751.6	751.597	751.6	MS1	PC 17:0_16:1	PC 17:0_16:1(n-7)	Answer (n-7)	Correct	-	C7_3	10053.8	False	Position= n-7, Score= 738.85,Presence= 29.4117, Ratio sum= 0.4718			True			n-7			PC	100	0	-1
2408	9.99222	751.6	751.597	751.6	MS1	PC 17:0_16:1	PC 17:0_16:1(n-7)	Answer (n-7)	Correct	-	C5_3	88930.9	False	Position= n-7, Score= 911.53,Presence= 64.7058, Ratio sum= 0.5469			True			n-7			PC	100	75	-1
2684	10.0008	751.6	751.597	751.6	MS1	PC 17:0_16:1	PC 17:0_16:1(n-7)	Answer (n-7)	Correct	-	C6_1	22514.1	False	Position= n-7, Score= 859.11,Presence= 52.9411, Ratio sum= 0.4008			True			n-7			PC	100	0	-1
1928	9.99515	751.6	751.597	751.6	MS1	PC 17:0_16:1	PC 17:0_16:1(n-7)	Answer (n-7)	Correct	-	C4_3	159391	False	Position= n-7, Score= 928.42,Presence= 64.7058, Ratio sum= 0.9537			True			n-7			PC	100	100	-1
2221	9.91168	751.6	751.597	751.6	MS1	PC 17:0_16:1	PC 17:0_16:1(n-7)	Answer (n-7)	Correct	-	C5_1	69658.4	False	Position= n-7, Score= 910.47,Presence= 58.8235, Ratio sum= 0.539			True			n-7			PC	100	50	-1
2772	9.98495	751.6	751.597	751.6	MS1	PC 17:0_16:1	PC 17:0_16:1(n-7)	Answer (n-7)	Correct	-	C6_2	24033.9	False	Position= n-7, Score= 792.98,Presence= 47.0588, Ratio sum= 0.3933			True			n-7			PC	100	0	-1
1630	10.0228	751.6	751.597	751.6	MS1	PC 17:0_16:1	PC 17:0_16:1(n-7)	Answer (n-7)	Correct	-	C3_5	258117	False	Position= n-7, Score= 940.27,Presence= 70.5882, Ratio sum= 1.0543			True			n-7			PC	100	100	-1
2859	9.9797	751.6	751.597	751.6	MS1	PC 17:0_16:1	PC 17:0_16:1(n-7)	Answer (n-7)	Correct	-	C6_3	20451.9	False	Position= n-7, Score= 785.89,Presence= 29.4117, Ratio sum= 0.3408			True			n-7			PC	100	0	-1
1830	10.0358	751.6	751.597	751.6	MS1	PC 17:0_16:1	PC 17:0_16:1(n-7)	Answer (n-7)	Correct	-	C4_2	152222	False	Position= n-7, Score= 925.77,Presence= 58.8235, Ratio sum= 0.8229			True			n-7			PC	100	50	-1
1730	10.0321	751.601	751.597	751.601	MS1	PC 17:0_16:1	PC 17:0_16:1(n-7)	Answer (n-7)	Correct	-	C4_1	159486	False	Position= n-7, Score= 889.16,Presence= 58.8235, Ratio sum= 0.4419			True			n-7			PC	100	25	-1
1411	10.0346	751.601	751.597	751.601	MS1	PC 17:0_16:1	PC 17:0_16:1(n-7)	Answer (n-7)	Correct	-	C3_3	244534	False	Position= n-7, Score= 918.21,Presence= 64.7058, Ratio sum= 1.0497			True			n-7			PC	100	100	-1
1522	9.98197	751.601	751.597	751.601	MS1	PC 17:0_16:1	PC 17:0_16:1(n-7)	Answer (n-7)	Correct	-	C3_4	256582	False	Position= n-7, Score= 932.11,Presence= 70.5882, Ratio sum= 0.6053			True			n-7			PC	100	50	-1
865	10.0396	751.601	751.597	751.601	MS1	PC 17:0_16:1	PC 17:0_16:1(n-7)	Answer (n-7)	Correct	-	C2_3	325567	False	Position= n-7, Score= 961.89,Presence= 82.3529, Ratio sum= 1.2222			True			n-7			PC	100	100	-1
1304	10.0465	751.601	751.597	751.601	MS1	PC 17:0_16:1	PC 17:0_16:1(n-7)	Answer (n-7)	Correct	-	C3_2	237719	False	Position= n-7, Score= 965.09,Presence= 76.4705, Ratio sum= 1.1657			True			n-7			PC	100	100	-1
1196	10.027	751.602	751.597	751.602	MS1	PC 17:0_16:1	PC 17:0_16:1(n-7)	Answer (n-7)	Correct	-	C3_1	258488	False	Position= n-7, Score= 936.02,Presence= 70.5882, Ratio sum= 1.1933			True			n-7			PC	100	100	-1
532	11.0208	779.625	779.627	779.625	MS1	PC 17:0_18:1	PC 17:0_18:1(n-9)	Answer (n-9)	Correct	-	C1_5	377449	False	Position= n-9, Score= 952.02,Presence= 76.4705, Ratio sum= 0.9285			True			n-9			PC	100	100	-1
72	11.0288	779.626	779.627	779.626	MS1	PC 17:0_18:1	PC 17:0_18:1(n-9)	Answer (n-9)	Correct	-	C1_1	370845	False	Position= n-9, Score= 955.0,Presence= 76.4705, Ratio sum= 0.9619			True			n-9			PC	100	100	-1
417	11.0257	779.626	779.627	779.626	MS1	PC 17:0_18:1	PC 17:0_18:1(n-9)	Answer (n-9)	Correct	-	C1_4	390704	False	Position= n-9, Score= 973.08,Presence= 88.2352, Ratio sum= 0.9676			True			n-9			PC	100	100	-1
301	11.0188	779.627	779.627	779.627	MS1	PC 17:0_18:1	PC 17:0_18:1(n-9)	Answer (n-9)	Correct	-	C1_3	352352	False	Position= n-9, Score= 918.59,Presence= 70.5882, Ratio sum= 0.7322			True			n-9			PC	100	100	-1
185	11.03	779.627	779.627	779.627	MS1	PC 17:0_18:1	PC 17:0_18:1(n-9)	Answer (n-9)	Correct	-	C1_2	384916	False	Position= n-9, Score= 936.09,Presence= 70.5882, Ratio sum= 0.9259			True			n-9			PC	100	100	-1
3461	10.9611	779.63	779.627	779.63	MS1	PC 17:0_18:1	PC 17:0_18:1(n-9)	Answer (n-9)	Correct	-	C7_5	11958.4	False	Position= n-9, Score= 738.64,Presence= 23.5294, Ratio sum= 0.3896			True			n-9			PC	100	0	-1
3045	10.9915	779.63	779.627	779.63	MS1	PC 17:0_18:1	PC 17:0_18:1(n-9)	Answer (n-9)	Correct	-	C6_5	27795.5	False	Position= n-9, Score= 895.31,Presence= 52.9411, Ratio sum= 0.3809			True			n-9			PC	100	50	-1
2604	10.9733	779.63	779.627	779.63	MS1	PC 17:0_18:1	PC 17:0_18:1(n-9)	Answer (n-9)	Correct	-	C5_5	87385.2	False	Position= n-9, Score= 943.16,Presence= 70.5882, Ratio sum= 0.5334			True			n-9			PC	100	25	-1
3376	10.9704	779.63	779.627	779.63	MS1	PC 17:0_18:1	PC 17:0_18:1(n-9)	Answer (n-9)	Correct	-	C7_4	13144.8	False	Position= n-9, Score= 825.69,Presence= 58.8235, Ratio sum= 0.5431			True			n-9			PC	100	0	-1
2139	10.9997	779.63	779.627	779.63	MS1	PC 17:0_18:1	PC 17:0_18:1(n-9)	Answer (n-9)	Correct	-	C4_5	179937	False	Position= n-9, Score= 894.0,Presence= 58.8235, Ratio sum= 0.444			True			n-9			PC	100	75	-1
2868	10.9901	779.631	779.627	779.631	MS1	PC 17:0_18:1	PC 17:0_18:1(n-9)	Answer (n-9)	Correct	-	C6_3	20579.2	False	Position= n-9, Score= 816.08,Presence= 41.1764, Ratio sum= 0.3938			True			n-9			PC	100	0	-1
2956	10.9594	779.631	779.627	779.631	MS1	PC 17:0_18:1	PC 17:0_18:1(n-9)	Answer (n-9)	Correct	-	C6_4	23135.9	False	Position= n-9, Score= 834.34,Presence= 47.0588, Ratio sum= 0.3261			True			n-9			PC	100	0	-1
1937	11.0302	779.631	779.627	779.631	MS1	PC 17:0_18:1	PC 17:0_18:1(n-9)	Answer (n-9)	Correct	-	C4_3	169390	False	Position= n-9, Score= 923.46,Presence= 70.5882, Ratio sum= 0.5682			True			n-9			PC	100	100	-1
2781	10.9497	779.631	779.627	779.631	MS1	PC 17:0_18:1	PC 17:0_18:1(n-9)	Answer (n-9)	Correct	-	C6_2	23921	False	Position= n-9, Score= 845.98,Presence= 47.0588, Ratio sum= 0.4001			True			n-9			PC	100	0	-1
2417	11.0272	779.631	779.627	779.631	MS1	PC 17:0_18:1	PC 17:0_18:1(n-9)	Answer (n-9)	Correct	-	C5_3	87375.6	False	Position= n-9, Score= 907.23,Presence= 58.8235, Ratio sum= 0.3612			True			n-9			PC	100	50	-1
2511	11.0169	779.631	779.627	779.631	MS1	PC 17:0_18:1	PC 17:0_18:1(n-9)	Answer (n-9)	Correct	-	C5_4	81390.3	False	Position= n-9, Score= 919.86,Presence= 70.5882, Ratio sum= 0.3833			True			n-9			PC	100	25	-1
2230	10.9174	779.631	779.627	779.631	MS1	PC 17:0_18:1	PC 17:0_18:1(n-9)	Answer (n-9)	Correct	-	C5_1	79518.1	False	Position= n-9, Score= 925.97,Presence= 70.5882, Ratio sum= 0.6226			True			n-9			PC	100	50	-1
3292	10.9751	779.631	779.627	779.631	MS1	PC 17:0_18:1	PC 17:0_18:1(n-9)	Answer (n-9)	Correct	-	C7_3	12468.1	False	Position= n-9, Score= 771.92,Presence= 35.2941, Ratio sum= 0.4252			True			n-9			PC	100	0	-1
2037	10.9521	779.631	779.627	779.631	MS1	PC 17:0_18:1	PC 17:0_18:1(n-9)	Answer (n-9)	Correct	-	C4_4	171529	False	Position= n-9, Score= 940.46,Presence= 64.7058, Ratio sum= 0.6371			True			n-9			PC	100	100	-1
1639	10.9874	779.631	779.627	779.631	MS1	PC 17:0_18:1	PC 17:0_18:1(n-9)	Answer (n-9)	Correct	-	C3_5	312823	False	Position= n-9, Score= 888.33,Presence= 58.8235, Ratio sum= 0.5792			True			n-9			PC	100	75	-1
1839	10.9999	779.632	779.627	779.632	MS1	PC 17:0_18:1	PC 17:0_18:1(n-9)	Answer (n-9)	Correct	-	C4_2	174466	False	Position= n-9, Score= 912.81,Presence= 64.7058, Ratio sum= 0.5305			True			n-9			PC	100	100	-1
2322	11.0126	779.632	779.627	779.632	MS1	PC 17:0_18:1	PC 17:0_18:1(n-9)	Answer (n-9)	Correct	-	C5_2	84606.2	False	Position= n-9, Score= 900.35,Presence= 58.8235, Ratio sum= 0.5436			True			n-9			PC	100	75	-1
1739	10.9962	779.632	779.627	779.632	MS1	PC 17:0_18:1	PC 17:0_18:1(n-9)	Answer (n-9)	Correct	-	C4_1	176623	False	Position= n-9, Score= 947.41,Presence= 70.5882, Ratio sum= 0.6321			True			n-9			PC	100	75	-1
2693	10.9864	779.632	779.627	779.632	MS1	PC 17:0_18:1	PC 17:0_18:1(n-9)	Answer (n-9)	Correct	-	C6_1	23691.6	False	Position= n-9, Score= 865.35,Presence= 52.9411, Ratio sum= 0.4487			True			n-9			PC	100	0	-1
1531	11.0344	779.632	779.627	779.632	MS1	PC 17:0_18:1	PC 17:0_18:1(n-9)	Answer (n-9)	Correct	-	C3_4	298987	False	Position= n-9, Score= 953.12,Presence= 76.4705, Ratio sum= 0.6645			True			n-9			PC	100	100	-1
1099	10.9758	779.632	779.627	779.632	MS1	PC 17:0_18:1	PC 17:0_18:1(n-9)	Answer (n-9)	Correct	-	C2_5	387719	False	Position= n-9, Score= 958.23,Presence= 76.4705, Ratio sum= 1.0149			True			n-9			PC	100	100	-1
985	10.9571	779.633	779.627	779.633	MS1	PC 17:0_18:1	PC 17:0_18:1(n-9)	Answer (n-9)	Correct	-	C2_4	412265	False	Position= n-9, Score= 955.77,Presence= 76.4705, Ratio sum= 0.8188			True			n-9			PC	100	100	-1
874	11.005	779.633	779.627	779.633	MS1	PC 17:0_18:1	PC 17:0_18:1(n-9)	Answer (n-9)	Correct	-	C2_3	404111	False	Position= n-9, Score= 948.11,Presence= 76.4705, Ratio sum= 0.7904			True			n-9			PC	100	100	-1
1205	10.9917	779.633	779.627	779.633	MS1	PC 17:0_18:1	PC 17:0_18:1(n-9)	Answer (n-9)	Correct	-	C3_1	302140	False	Position= n-9, Score= 953.95,Presence= 76.4705, Ratio sum= 1.2107			True			n-9			PC	100	100	-1
1420	10.9992	779.633	779.627	779.633	MS1	PC 17:0_18:1	PC 17:0_18:1(n-9)	Answer (n-9)	Correct	-	C3_3	293056	False	Position= n-9, Score= 957.32,Presence= 76.4705, Ratio sum= 0.7432			True			n-9			PC	100	100	-1
647	11.0474	779.633	779.627	779.633	MS1	PC 17:0_18:1	PC 17:0_18:1(n-9)	Answer (n-9)	Correct	-	C2_1	389557	False	Position= n-9, Score= 963.08,Presence= 76.4705, Ratio sum= 1.226			True			n-9			PC	100	100	-1
760	11.0373	779.633	779.627	779.633	MS1	PC 17:0_18:1	PC 17:0_18:1(n-9)	Answer (n-9)	Correct	-	C2_2	376469	False	Position= n-9, Score= 960.03,Presence= 76.4705, Ratio sum= 0.6879			True			n-9			PC	100	100	-1
1313	11.011	779.633	779.627	779.633	MS1	PC 17:0_18:1	PC 17:0_18:1(n-9)	Answer (n-9)	Correct	-	C3_2	295018	False	Position= n-9, Score= 931.58,Presence= 70.5882, Ratio sum= 0.7048			True			n-9			PC	100	100	-1
648	11.0474	779.633	779.627	779.633	MS1	PC 17:0_18:1	PC 17:0_18:1(n-9)	Answer (n-9)	Correct	-	C2_1	389557	False	Position= n-9, Score= 963.08,Presence= 76.4705, Ratio sum= 1.226			True			n-9			PC	100	100	-1
528	10.5806	803.625	803.627	803.625	MS1	PC 17:0_20:3	PC 17:0_20:3(n-6,9,12)	Answer (n-6,9,12)	Correct	-	C1_5	340946	False	Position= n-6,9,12, Score= 917.86,Presence= 64.7058, Ratio sum= 5.7731 Position= n-6,9,11, Score= 782.52,Presence= 60.7843, Ratio sum= 5.4438			True			n-6,9,12			PC	100	100	-1
68	10.5889	803.626	803.627	803.626	MS1	PC 17:0_20:3	PC 17:0_20:3(n-6,9,12)	Answer (n-6,9,12)	Correct	-	C1_1	349396	False	Position= n-6,9,12, Score= 906.55,Presence= 62.745, Ratio sum= 3.6503			True			n-6,9,12			PC	100	75	-1
413	10.5856	803.626	803.627	803.626	MS1	PC 17:0_20:3	PC 17:0_20:3(n-6,9,12)	Answer (n-6,9,12)	Correct	-	C1_4	309401	False	Position= n-6,9,12, Score= 904.58,Presence= 60.7843, Ratio sum= 5.0398 Position= n-6,8,12, Score= 721.12,Presence= 56.8627, Ratio sum= 3.7874			True			n-6,9,12			PC	100	100	-1
181	10.59	803.626	803.627	803.626	MS1	PC 17:0_20:3	PC 17:0_20:3(n-6,9,12)	Answer (n-6,9,12)	Correct	-	C1_2	346024	False	Position= n-6,9,12, Score= 912.72,Presence= 68.6274, Ratio sum= 5.4896 Position= n-6,9,11, Score= 771.87,Presence= 62.745, Ratio sum= 5.0123 Position= n-6,8,12, Score= 728.94,Presence= 64.7058, Ratio sum= 4.2274 Position= n-6,8,11, Score= 493.98,Presence= 58.8235, Ratio sum= 3.7501			True			n-6,9,12			PC	100	100	-1
297	10.5787	803.626	803.627	803.626	MS1	PC 17:0_20:3	PC 17:0_20:3(n-6,9,12)	Answer (n-6,9,12)	Correct	-	C1_3	329114	False	Position= n-6,9,12, Score= 914.26,Presence= 68.6274, Ratio sum= 5.3488			True			n-6,9,12			PC	100	100	-1
3041	10.5781	803.629	803.627	803.629	MS1	PC 17:0_20:3	PC 17:0_20:3(n-6,9,12)	Answer (n-6,9,12)	Correct	-	C6_5	15694.9	False	Position= n-6,9,12, Score= 841.89,Presence= 39.2156, Ratio sum= 2.1765			True			n-6,9,12			PC	100	0	-1
3458	10.5726	803.629	803.627	803.629	MS1	PC 17:0_20:3	PC 17:0_20:3(n-6,9,12)	Answer (n-6,9,12)	Correct	-	C7_5	7708.75	False	Position= n-6,9,12, Score= 803.32,Presence= 31.3725, Ratio sum= 3.0478			True			n-6,9,12			PC	100	0	-1
2600	10.5935	803.63	803.627	803.63	MS1	PC 17:0_20:3	PC 17:0_20:3(n-6,9,12)	Answer (n-6,9,12)	Correct	-	C5_5	57082.5	False	Position= n-6,9,12, Score= 906.91,Presence= 60.7843, Ratio sum= 2.9816			True			n-6,9,12			PC	100	50	-1
3125	10.6219	803.63	803.627	803.63	MS1	PC 17:0_20:3	PC 17:0_20:3(n-6,9,12)	Answer (n-6,9,12)	Correct	-	C7_1	6359.12	False	Position= n-6,9,12, Score= 772.85,Presence= 33.3333, Ratio sum= 3.7985			True			n-6,9,12			PC	100	0	-1
2135	10.5864	803.63	803.627	803.63	MS1	PC 17:0_20:3	PC 17:0_20:3(n-6,9,12)	Answer (n-6,9,12)	Correct	-	C4_5	144284	False	Position= n-6,9,12, Score= 893.73,Presence= 52.9411, Ratio sum= 2.3261			True			n-6,9,12			PC	100	25	-1
3372	10.5822	803.63	803.627	803.63	MS1	PC 17:0_20:3	PC 17:0_20:3(n-6,9,12)	Answer (n-6,9,12)	Correct	-	C7_4	8038	False	Position= n-6,9,12, Score= 804.69,Presence= 37.2549, Ratio sum= 3.4769			True			n-6,9,12			PC	100	0	-1
2777	10.5866	803.631	803.627	803.631	MS1	PC 17:0_20:3	PC 17:0_20:3(n-6,9,12)	Answer (n-6,9,12)	Correct	-	C6_2	16354.8	False	Position= n-6,9,12, Score= 825.12,Presence= 37.2549, Ratio sum= 2.5587			True			n-6,9,12			PC	100	25	-1
2413	10.6057	803.631	803.627	803.631	MS1	PC 17:0_20:3	PC 17:0_20:3(n-6,9,12)	Answer (n-6,9,12)	Correct	-	C5_3	50345.9	False	Position= n-6,9,12, Score= 881.26,Presence= 50.9803, Ratio sum= 2.9402			True			n-6,9,12			PC	100	75	-1
2507	10.5955	803.631	803.627	803.631	MS1	PC 17:0_20:3	PC 17:0_20:3(n-6,9,12)	Answer (n-6,9,12)	Correct	-	C5_4	51283.4	False	Position= n-6,9,12, Score= 876.53,Presence= 50.9803, Ratio sum= 2.1405			True			n-6,9,12			PC	100	25	-1
2864	10.602	803.631	803.627	803.631	MS1	PC 17:0_20:3	PC 17:0_20:3(n-6,9,12)	Answer (n-6,9,12)	Correct	-	C6_3	12463.4	False	Position= n-6,9,12, Score= 853.06,Presence= 43.1372, Ratio sum= 2.8518			True			n-6,9,12			PC	100	0	-1
3207	10.6086	803.631	803.627	803.631	MS1	PC 17:0_20:3	PC 17:0_20:3(n-6,9,12)	Answer (n-6,9,12)	Correct	-	C7_2	7002.44	False	Position= n-6,9,12, Score= 803.7,Presence= 37.2549, Ratio sum= 3.8674			True			n-6,9,12			PC	100	0	-1
2033	10.6015	803.631	803.627	803.631	MS1	PC 17:0_20:3	PC 17:0_20:3(n-6,9,12)	Answer (n-6,9,12)	Correct	-	C4_4	130747	False	Position= n-6,9,12, Score= 898.6,Presence= 62.745, Ratio sum= 3.3303			True			n-6,9,12			PC	100	50	-1
2952	10.6045	803.631	803.627	803.631	MS1	PC 17:0_20:3	PC 17:0_20:3(n-6,9,12)	Answer (n-6,9,12)	Correct	-	C6_4	14880.8	False	Position= n-6,9,12, Score= 844.96,Presence= 43.1372, Ratio sum= 2.629			True			n-6,9,12			PC	100	0	-1
1933	10.6087	803.631	803.627	803.631	MS1	PC 17:0_20:3	PC 17:0_20:3(n-6,9,12)	Answer (n-6,9,12)	Correct	-	C4_3	136527	False	Position= n-6,9,12, Score= 897.74,Presence= 54.9019, Ratio sum= 3.3012			True			n-6,9,12			PC	100	75	-1
2226	10.5669	803.631	803.627	803.631	MS1	PC 17:0_20:3	PC 17:0_20:3(n-6,9,12)	Answer (n-6,9,12)	Correct	-	C5_1	48902.8	False	Position= n-6,9,12, Score= 898.88,Presence= 62.745, Ratio sum= 3.201 Position= n-6,9,11, Score= 762.34,Presence= 58.8235, Ratio sum= 2.9507			True			n-6,9,12			PC	100	25	-1
3289	10.6077	803.631	803.627	803.631	MS1	PC 17:0_20:3	PC 17:0_20:3(n-6,9,12)	Answer (n-6,9,12)	Correct	-	C7_3	6864.81	False	Position= n-6,9,12, Score= 785.81,Presence= 33.3333, Ratio sum= 3.6064			True			n-6,9,12			PC	100	0	-1
1635	10.5489	803.631	803.627	803.631	MS1	PC 17:0_20:3	PC 17:0_20:3(n-6,9,12)	Answer (n-6,9,12)	Correct	-	C3_5	252999	False	Position= n-6,9,12, Score= 914.89,Presence= 62.745, Ratio sum= 3.0132			True			n-6,9,12			PC	100	100	-1
2318	10.5829	803.631	803.627	803.631	MS1	PC 17:0_20:3	PC 17:0_20:3(n-6,9,12)	Answer (n-6,9,12)	Correct	-	C5_2	48729.9	False	Position= n-6,9,12, Score= 879.23,Presence= 52.9411, Ratio sum= 2.904 Position= n-6,9,11, Score= 730.88,Presence= 43.1372, Ratio sum= 2.6126			True			n-6,9,12			PC	100	0	-1
1735	10.5579	803.632	803.627	803.632	MS1	PC 17:0_20:3	PC 17:0_20:3(n-6,9,12)	Answer (n-6,9,12)	Correct	-	C4_1	121885	False	Position= n-6,9,12, Score= 893.93,Presence= 58.8235, Ratio sum= 3.536 Position= n-6,8,12, Score= 709.75,Presence= 54.9019, Ratio sum= 2.6532			True			n-6,9,12			PC	100	75	-1
2689	10.6023	803.632	803.627	803.632	MS1	PC 17:0_20:3	PC 17:0_20:3(n-6,9,12)	Answer (n-6,9,12)	Correct	-	C6_1	15652.2	False	Position= n-6,9,12, Score= 846.76,Presence= 41.1764, Ratio sum= 2.4853			True			n-6,9,12			PC	100	0	-1
1835	10.5617	803.632	803.627	803.632	MS1	PC 17:0_20:3	PC 17:0_20:3(n-6,9,12)	Answer (n-6,9,12)	Correct	-	C4_2	124865	False	Position= n-6,9,12, Score= 904.45,Presence= 62.745, Ratio sum= 3.6089			True			n-6,9,12			PC	100	75	-1
1095	10.6247	803.632	803.627	803.632	MS1	PC 17:0_20:3	PC 17:0_20:3(n-6,9,12)	Answer (n-6,9,12)	Correct	-	C2_5	338703	False	Position= n-6,9,12, Score= 911.08,Presence= 66.6666, Ratio sum= 5.8203 Position= n-6,8,12, Score= 739.63,Presence= 62.745, Ratio sum= 4.4057			True			n-6,9,12			PC	100	100	-1
1527	10.5959	803.632	803.627	803.632	MS1	PC 17:0_20:3	PC 17:0_20:3(n-6,9,12)	Answer (n-6,9,12)	Correct	-	C3_4	262923	False	Position= n-6,9,12, Score= 893.48,Presence= 56.8627, Ratio sum= 3.5257			True			n-6,9,12			PC	100	75	-1
1416	10.5607	803.632	803.627	803.632	MS1	PC 17:0_20:3	PC 17:0_20:3(n-6,9,12)	Answer (n-6,9,12)	Correct	-	C3_3	239815	False	Position= n-6,9,12, Score= 895.78,Presence= 54.9019, Ratio sum= 3.3579			True			n-6,9,12			PC	100	50	-1
1201	10.641	803.633	803.627	803.633	MS1	PC 17:0_20:3	PC 17:0_20:3(n-6,9,12)	Answer (n-6,9,12)	Correct	-	C3_1	244356	False	Position= n-6,9,12, Score= 912.54,Presence= 64.7058, Ratio sum= 3.8924			True			n-6,9,12			PC	100	75	-1
1309	10.5725	803.633	803.627	803.633	MS1	PC 17:0_20:3	PC 17:0_20:3(n-6,9,12)	Answer (n-6,9,12)	Correct	-	C3_2	239927	False	Position= n-6,9,12, Score= 892.44,Presence= 56.8627, Ratio sum= 3.6629			True			n-6,9,12			PC	100	100	-1
981	10.606	803.633	803.627	803.633	MS1	PC 17:0_20:3	PC 17:0_20:3(n-6,9,12)	Answer (n-6,9,12)	Correct	-	C2_4	367315	False	Position= n-6,9,12, Score= 906.71,Presence= 64.7058, Ratio sum= 3.6973			True			n-6,9,12			PC	100	100	-1
756	10.5983	803.633	803.627	803.633	MS1	PC 17:0_20:3	PC 17:0_20:3(n-6,9,12)	Answer (n-6,9,12)	Correct	-	C2_2	347800	False	Position= n-6,9,12, Score= 911.41,Presence= 68.6274, Ratio sum= 4.7789			True			n-6,9,12			PC	100	75	-1
870	10.5661	803.633	803.627	803.633	MS1	PC 17:0_20:3	PC 17:0_20:3(n-6,9,12)	Answer (n-6,9,12)	Correct	-	C2_3	355984	False	Position= n-6,9,12, Score= 900.21,Presence= 56.8627, Ratio sum= 4.6753 Position= n-6,8,12, Score= 723.46,Presence= 54.9019, Ratio sum= 3.4405			True			n-6,9,12			PC	100	100	-1
642	10.6084	803.633	803.627	803.633	MS1	PC 17:0_20:3	PC 17:0_20:3(n-6,9,12)	Answer (n-6,9,12)	Correct	-	C2_1	351962	False	Position= n-6,9,12, Score= 892.81,Presence= 58.8235, Ratio sum= 3.9935			True			n-6,9,12			PC	100	75	-1
2140	10.9997	829.645	829.647	829.645	MS1	PC 17:0_22:4	PC 17:0_22:4(n-6,9,12,15)	Answer (n-6,9,12,15)	Correct	-	C4_5	58736.9	False	Position= n-6,9,12,15, Score= 893.25,Presence= 57.3529, Ratio sum= 3.0946 Position= n-6,9,11,15, Score= 800.15,Presence= 51.4705, Ratio sum= 2.3962			True			n-6,9,12,15			PC	100	25	-1
2605	10.9733	829.645	829.647	829.645	MS1	PC 17:0_22:4	PC 17:0_22:4(n-6,9,12,15)	Answer (n-6,9,12,15)	Correct	-	C5_5	26535.5	False	Position= n-6,9,12,15, Score= 872.04,Presence= 51.4705, Ratio sum= 2.925			True			n-6,9,12,15			PC	100	25	-1
3046	10.9915	829.645	829.647	829.645	MS1	PC 17:0_22:4	PC 17:0_22:4(n-6,9,12,15)	Answer (n-6,9,12,15)	Correct	-	C6_5	8212.31	False	Position= n-6,9,12,15, Score= 856.45,Presence= 45.5882, Ratio sum= 4.9422 Position= n-6,9,11,15, Score= 757.05,Presence= 39.7058, Ratio sum= 3.6706			True			n-6,9,12,15			PC	100	0	-1
1640	10.9874	829.646	829.647	829.646	MS1	PC 17:0_22:4	PC 17:0_22:4(n-6,9,12,15)	Answer (n-6,9,12,15)	Correct	-	C3_5	125433	False	Position= n-6,9,12,15, Score= 896.8,Presence= 60.2941, Ratio sum= 3.226			True			n-6,9,12,15			PC	100	50	-1
1100	10.9758	829.646	829.647	829.646	MS1	PC 17:0_22:4	PC 17:0_22:4(n-6,9,12,15)	Answer (n-6,9,12,15)	Correct	-	C2_5	198424	False	Position= n-6,9,12,15, Score= 901.32,Presence= 63.2352, Ratio sum= 3.9132 Position= n-6,9,12,14, Score= 811.08,Presence= 60.2941, Ratio sum= 3.8458			True			n-6,9,12,15			PC	100	25	-1
2957	10.9594	829.646	829.647	829.646	MS1	PC 17:0_22:4	PC 17:0_22:4(n-6,9,12,15)	Answer (n-6,9,12,15)	Correct	-	C6_4	6906.81	False	Position= n-6,9,12,15, Score= 783.07,Presence= 33.8235, Ratio sum= 4.5321			True			n-6,9,12,15			PC	100	0	-1
2512	11.0169	829.646	829.647	829.646	MS1	PC 17:0_22:4	PC 17:0_22:4(n-6,9,12,15)	Answer (n-6,9,12,15)	Correct	-	C5_4	24813.5	False	Position= n-6,9,12,15, Score= 866.14,Presence= 45.5882, Ratio sum= 2.8392			True			n-6,9,12,15			PC	100	0	-1
1532	11.0344	829.646	829.647	829.646	MS1	PC 17:0_22:4	PC 17:0_22:4(n-6,9,12,15)	Answer (n-6,9,12,15)	Correct	-	C3_4	119834	False	Position= n-6,9,12,15, Score= 878.86,Presence= 51.4705, Ratio sum= 3.2625 Position= n-6,9,11,15, Score= 780.57,Presence= 47.0588, Ratio sum= 2.5			True			n-6,9,12,15			PC	100	50	-1
2782	10.9497	829.646	829.647	829.646	MS1	PC 17:0_22:4	PC 17:0_22:4(n-6,9,12,15)	Answer (n-6,9,12,15)	Correct	-	C6_2	7242.12	False	Position= n-6,9,12,15, Score= 836.83,Presence= 50.0, Ratio sum= 5.2604			True			n-6,9,12,15			PC	100	0	-1
986	10.9571	829.647	829.647	829.647	MS1	PC 17:0_22:4	PC 17:0_22:4(n-6,9,12,15)	Answer (n-6,9,12,15)	Correct	-	C2_4	202302	False	Position= n-6,9,12,15, Score= 893.54,Presence= 57.3529, Ratio sum= 3.3115			True			n-6,9,12,15			PC	100	75	-1
1938	11.0302	829.647	829.647	829.647	MS1	PC 17:0_22:4	PC 17:0_22:4(n-6,9,12,15)	Answer (n-6,9,12,15)	Correct	-	C4_3	53672.9	False	Position= n-6,9,12,15, Score= 904.58,Presence= 58.8235, Ratio sum= 3.2902 Position= n-6,9,12,14, Score= 809.94,Presence= 55.8823, Ratio sum= 3.2484			True			n-6,9,12,15			PC	100	25	-1
2418	11.0272	829.647	829.647	829.647	MS1	PC 17:0_22:4	PC 17:0_22:4(n-6,9,12,15)	Answer (n-6,9,12,15)	Correct	-	C5_3	25725.9	False	Position= n-6,9,12,15, Score= 891.49,Presence= 55.8823, Ratio sum= 3.1068 Position= n-6,8,12,15, Score= 830.78,Presence= 54.4117, Ratio sum= 2.9032			True			n-6,9,12,15			PC	100	25	-1
2038	10.9521	829.647	829.647	829.647	MS1	PC 17:0_22:4	PC 17:0_22:4(n-6,9,12,15)	Answer (n-6,9,12,15)	Correct	-	C4_4	54951.1	False	Position= n-6,9,12,15, Score= 892.25,Presence= 60.2941, Ratio sum= 3.1828 Position= n-6,8,12,15, Score= 832.02,Presence= 58.8235, Ratio sum= 2.9696			True			n-6,9,12,15			PC	100	25	-1
875	11.005	829.647	829.647	829.647	MS1	PC 17:0_22:4	PC 17:0_22:4(n-6,9,12,15)	Answer (n-6,9,12,15)	Correct	-	C2_3	199184	False	Position= n-6,9,12,15, Score= 904.66,Presence= 64.7058, Ratio sum= 4.2018 Position= n-6,9,12,14, Score= 818.98,Presence= 61.7647, Ratio sum= 4.1204			True			n-6,9,12,15			PC	100	75	-1
533	11.0208	829.647	829.647	829.647	MS1	PC 17:0_22:4	PC 17:0_22:4(n-6,9,12,15)	Answer (n-6,9,12,15)	Correct	-	C1_5	312082	False	Position= n-6,9,12,15, Score= 900.79,Presence= 55.8823, Ratio sum= 3.882 Position= n-6,9,12,14, Score= 815.41,Presence= 52.9411, Ratio sum= 3.7603			True			n-6,9,12,15			PC	100	50	-1
2869	10.9901	829.647	829.647	829.647	MS1	PC 17:0_22:4	PC 17:0_22:4(n-6,9,12,15)	Answer (n-6,9,12,15)	Correct	-	C6_3	6365.75	False	Position= n-6,9,12,15, Score= 811.46,Presence= 39.7058, Ratio sum= 5.4803			True			n-6,9,12,15			PC	100	0	-1
1421	10.9992	829.647	829.647	829.647	MS1	PC 17:0_22:4	PC 17:0_22:4(n-6,9,12,15)	Answer (n-6,9,12,15)	Correct	-	C3_3	120703	False	Position= n-6,9,12,15, Score= 906.6,Presence= 61.7647, Ratio sum= 4.3715 Position= n-6,8,12,15, Score= 851.1,Presence= 64.7058, Ratio sum= 4.1952 Position= n-6,9,12,14, Score= 825.49,Presence= 60.2941, Ratio sum= 4.1904 Position= n-6,8,12,14, Score= 767.0,Presence= 63.2352, Ratio sum= 4.0141			True			n-6,9,12,15			PC	100	50	-1
1840	10.9999	829.647	829.647	829.647	MS1	PC 17:0_22:4	PC 17:0_22:4(n-6,9,12,15)	Answer (n-6,9,12,15)	Correct	-	C4_2	54504.9	False	Position= n-6,9,12,15, Score= 904.67,Presence= 61.7647, Ratio sum= 3.3196 Position= n-6,8,12,15, Score= 843.13,Presence= 61.7647, Ratio sum= 3.1455 Position= n-6,9,12,14, Score= 813.65,Presence= 58.8235, Ratio sum= 3.2174 Position= n-6,8,12,14, Score= 754.8,Presence= 58.8235, Ratio sum= 3.0434			True			n-6,9,12,15			PC	100	0	-1
1206	10.9917	829.647	829.647	829.647	MS1	PC 17:0_22:4	PC 17:0_22:4(n-6,9,12,15)	Answer (n-6,9,12,15)	Correct	-	C3_1	117867	False	Position= n-6,9,12,15, Score= 902.43,Presence= 61.7647, Ratio sum= 3.6672 Position= n-6,8,12,15, Score= 842.28,Presence= 63.2352, Ratio sum= 3.4923			True			n-6,9,12,15			PC	100	50	-1
2323	11.0126	829.647	829.647	829.647	MS1	PC 17:0_22:4	PC 17:0_22:4(n-6,9,12,15)	Answer (n-6,9,12,15)	Correct	-	C5_2	25628.4	False	Position= n-6,9,12,15, Score= 901.2,Presence= 60.2941, Ratio sum= 3.1534 Position= n-6,8,12,15, Score= 838.12,Presence= 58.8235, Ratio sum= 2.9177			True			n-6,9,12,15			PC	100	25	-1
761	11.0373	829.647	829.647	829.647	MS1	PC 17:0_22:4	PC 17:0_22:4(n-6,9,12,15)	Answer (n-6,9,12,15)	Correct	-	C2_2	185744	False	Position= n-6,9,12,15, Score= 906.03,Presence= 64.7058, Ratio sum= 4.2823 Position= n-6,8,12,15, Score= 851.16,Presence= 66.1764, Ratio sum= 4.0816			True			n-6,9,12,15			PC	100	75	-1
1314	11.011	829.647	829.647	829.647	MS1	PC 17:0_22:4	PC 17:0_22:4(n-6,9,12,15)	Answer (n-6,9,12,15)	Correct	-	C3_2	118042	False	Position= n-6,9,12,15, Score= 905.69,Presence= 61.7647, Ratio sum= 3.5774 Position= n-6,8,12,15, Score= 839.91,Presence= 58.8235, Ratio sum= 3.3173 Position= n-6,9,11,15, Score= 810.55,Presence= 57.3529, Ratio sum= 2.8852 Position= n-6,8,11,15, Score= 690.03,Presence= 54.4117, Ratio sum= 2.6251			True			n-6,9,12,15			PC	100	25	-1
2231	10.9174	829.647	829.647	829.647	MS1	PC 17:0_22:4	PC 17:0_22:4(n-6,9,12,15)	Answer (n-6,9,12,15)	Correct	-	C5_1	24536.3	False	Position= n-6,9,12,15, Score= 879.9,Presence= 54.4117, Ratio sum= 3.1839 Position= n-6,9,11,15, Score= 774.58,Presence= 50.0, Ratio sum= 2.4825			True			n-6,9,12,15			PC	100	0	-1
1740	10.9962	829.647	829.647	829.647	MS1	PC 17:0_22:4	PC 17:0_22:4(n-6,9,12,15)	Answer (n-6,9,12,15)	Correct	-	C4_1	55378.1	False	Position= n-6,9,12,15, Score= 910.65,Presence= 66.1764, Ratio sum= 3.4171 Position= n-6,9,11,15, Score= 818.52,Presence= 57.3529, Ratio sum= 2.525			True			n-6,9,12,15			PC	100	50	-1
418	11.0257	829.648	829.647	829.648	MS1	PC 17:0_22:4	PC 17:0_22:4(n-6,9,12,15)	Answer (n-6,9,12,15)	Correct	-	C1_4	319490	False	Position= n-6,9,12,15, Score= 898.43,Presence= 58.8235, Ratio sum= 4.1129 Position= n-6,8,12,15, Score= 833.1,Presence= 57.3529, Ratio sum= 3.795			True			n-6,9,12,15			PC	100	75	-1
646	10.9595	829.648	829.647	829.648	MS1	PC 17:0_22:4	PC 17:0_22:4(n-6,9,12,15)	Answer (n-6,9,12,15)	Correct	-	C2_1	185942	False	Position= n-6,9,12,15, Score= 908.32,Presence= 64.7058, Ratio sum= 4.1055 Position= n-6,8,12,15, Score= 840.44,Presence= 60.2941, Ratio sum= 3.7965 Position= n-6,9,12,14, Score= 820.2,Presence= 64.7058, Ratio sum= 3.9696 Position= n-6,9,11,15, Score= 809.59,Presence= 58.8235, Ratio sum= 3.2135 Position= n-6,8,12,14, Score= 753.8,Presence= 60.2941, Ratio sum= 3.6606 Position= n-6,8,11,15, Score= 6…			True			n-6,9,12,15			PC	100	50	-1
73	11.0288	829.648	829.647	829.648	MS1	PC 17:0_22:4	PC 17:0_22:4(n-6,9,12,15)	Answer (n-6,9,12,15)	Correct	-	C1_1	283740	False	Position= n-6,9,12,15, Score= 909.58,Presence= 67.647, Ratio sum= 4.619 Position= n-6,8,12,15, Score= 854.42,Presence= 69.1176, Ratio sum= 4.3135 Position= n-6,9,12,14, Score= 823.43,Presence= 64.7058, Ratio sum= 4.4635 Position= n-6,9,11,15, Score= 812.75,Presence= 60.2941, Ratio sum= 3.6838 Position= n-6,8,12,14, Score= 766.91,Presence= 66.1764, Ratio sum= 4.158 Position= n-6,8,11,15, Score= 69…			True			n-6,9,12,15			PC	100	75	-1
302	11.0188	829.648	829.647	829.648	MS1	PC 17:0_22:4	PC 17:0_22:4(n-6,9,12,15)	Answer (n-6,9,12,15)	Correct	-	C1_3	285868	False	Position= n-6,9,12,15, Score= 912.59,Presence= 69.1176, Ratio sum= 4.4862 Position= n-6,9,11,15, Score= 822.0,Presence= 64.7058, Ratio sum= 3.5333 Position= n-6,9,12,14, Score= 819.24,Presence= 67.647, Ratio sum= 4.4581 Position= n-6,9,11,14, Score= 682.45,Presence= 63.2352, Ratio sum= 3.5052			True			n-6,9,12,15			PC	100	50	-1
186	11.03	829.648	829.647	829.648	MS1	PC 17:0_22:4	PC 17:0_22:4(n-6,9,12,15)	Answer (n-6,9,12,15)	Correct	-	C1_2	300746	False	Position= n-6,9,12,15, Score= 900.54,Presence= 58.8235, Ratio sum= 4.5611 Position= n-6,8,12,15, Score= 834.14,Presence= 57.3529, Ratio sum= 4.2439 Position= n-6,9,12,14, Score= 813.13,Presence= 58.8235, Ratio sum= 4.4575 Position= n-6,8,12,14, Score= 745.97,Presence= 57.3529, Ratio sum= 4.1403			True			n-6,9,12,15			PC	100	75	-1
2694	10.9864	829.648	829.647	829.648	MS1	PC 17:0_22:4	PC 17:0_22:4(n-6,9,12,15)	Answer (n-6,9,12,15)	Correct	-	C6_1	7628.25	False	Position= n-6,9,12,15, Score= 858.96,Presence= 48.5294, Ratio sum= 4.9473			True			n-6,9,12,15			PC	100	0	-1
2112	9.39675	681.52	681.527	681.52	MS1	PE 17:0_14:1	PE 17:0_14:1(n-5)	Answer (n-5)	Correct	-	C4_5	15206.1	False	Position= n-5, Score= 782.35,Presence= 29.4117, Ratio sum= 0.3374			True			n-5			PE	100	100	-1
1609	9.40848	681.521	681.527	681.521	MS1	PE 17:0_14:1	PE 17:0_14:1(n-5)	Answer (n-5)	Correct	-	C3_5	33128.4	False	Position= n-5, Score= 798.54,Presence= 52.9411, Ratio sum= 0.3529			True			n-5			PE	100	50	-1
1068	9.39525	681.521	681.527	681.521	MS1	PE 17:0_14:1	PE 17:0_14:1(n-5)	Answer (n-5)	Correct	-	C2_5	64202.8	False	Position= n-5, Score= 811.79,Presence= 47.0588, Ratio sum= 0.6289			True			n-5			PE	100	100	-1
2395	9.43682	681.521	681.527	681.521	MS1	PE 17:0_14:1	PE 17:0_14:1(n-5)	Answer (n-5)	Correct	-	C5_3	5925.62	False	Position= n-5, Score= 668.59,Presence= 29.4117, Ratio sum= 0.6153			True			n-5			PE	100	0	-1
2011	9.39937	681.521	681.527	681.521	MS1	PE 17:0_14:1	PE 17:0_14:1(n-5)	Answer (n-5)	Correct	-	C4_4	14508.4	False	Position= n-5, Score= 672.82,Presence= 35.2941, Ratio sum= 0.3625			True			n-5			PE	100	0	-1
1504	9.45558	681.521	681.527	681.521	MS1	PE 17:0_14:1	PE 17:0_14:1(n-5)	Answer (n-5)	Correct	-	C3_4	31548.7	False	Position= n-5, Score= 856.54,Presence= 47.0588, Ratio sum= 0.3466			True			n-5			PE	100	50	-1
506	9.4367	681.521	681.527	681.521	MS1	PE 17:0_14:1	PE 17:0_14:1(n-5)	Answer (n-5)	Correct	-	C1_5	118116	False	Position= n-5, Score= 823.21,Presence= 52.9411, Ratio sum= 0.6058			True			n-5			PE	100	100	-1
959	9.4644	681.521	681.527	681.521	MS1	PE 17:0_14:1	PE 17:0_14:1(n-5)	Answer (n-5)	Correct	-	C2_4	56898.9	False	Position= n-5, Score= 832.79,Presence= 52.9411, Ratio sum= 0.5824			True			n-5			PE	100	50	-1
389	9.4415	681.522	681.527	681.522	MS1	PE 17:0_14:1	PE 17:0_14:1(n-5)	Answer (n-5)	Correct	-	C1_4	116757	False	Position= n-5, Score= 779.55,Presence= 52.9411, Ratio sum= 0.5518			True			n-5			PE	100	100	-1
1391	9.42048	681.522	681.527	681.522	MS1	PE 17:0_14:1	PE 17:0_14:1(n-5)	Answer (n-5)	Correct	-	C3_3	34273.6	False	Position= n-5, Score= 810.53,Presence= 47.0588, Ratio sum= 0.4694			True			n-5			PE	100	50	-1
1913	9.41495	681.522	681.527	681.522	MS1	PE 17:0_14:1	PE 17:0_14:1(n-5)	Answer (n-5)	Correct	-	C4_3	13412.5	False	Position= n-5, Score= 674.4,Presence= 23.5294, Ratio sum= 0.3888			True			n-5			PE	100	50	-1
2489	9.42685	681.522	681.527	681.522	MS1	PE 17:0_14:1	PE 17:0_14:1(n-5)	Answer (n-5)	Correct	-	C5_4	5757.38	False	Position= n-5, Score= 664.74,Presence= 29.4117, Ratio sum= 0.4102			True			n-5			PE	100	0	-1
731	9.45703	681.522	681.527	681.522	MS1	PE 17:0_14:1	PE 17:0_14:1(n-5)	Answer (n-5)	Correct	-	C2_2	56547.3	False	Position= n-5, Score= 821.47,Presence= 64.7058, Ratio sum= 0.6239			True			n-5			PE	100	50	-1
1813	9.43065	681.522	681.527	681.522	MS1	PE 17:0_14:1	PE 17:0_14:1(n-5)	Answer (n-5)	Correct	-	C4_2	13014.2	False	Position= n-5, Score= 782.02,Presence= 35.2941, Ratio sum= 0.4544			True			n-5			PE	100	50	-1
845	9.42477	681.522	681.527	681.522	MS1	PE 17:0_14:1	PE 17:0_14:1(n-5)	Answer (n-5)	Correct	-	C2_3	61724.8	False	Position= n-5, Score= 795.54,Presence= 47.0588, Ratio sum= 0.4301			True			n-5			PE	100	50	-1
1177	9.41285	681.522	681.527	681.522	MS1	PE 17:0_14:1	PE 17:0_14:1(n-5)	Answer (n-5)	Correct	-	C3_1	33186.9	False	Position= n-5, Score= 710.22,Presence= 35.2941, Ratio sum= 0.3882			True			n-5			PE	100	50	-1
1283	9.43232	681.522	681.527	681.522	MS1	PE 17:0_14:1	PE 17:0_14:1(n-5)	Answer (n-5)	Correct	-	C3_2	33013.8	False	Position= n-5, Score= 792.32,Presence= 35.2941, Ratio sum= 0.4444			True			n-5			PE	100	100	-1
2297	9.41003	681.522	681.527	681.522	MS1	PE 17:0_14:1	PE 17:0_14:1(n-5)	Answer (n-5)	Correct	-	C5_2	5790.06	False	Position= n-5, Score= 617.91,Presence= 29.4117, Ratio sum= 0.6192			True			n-5			PE	100	0	-1
272	9.4351	681.522	681.527	681.522	MS1	PE 17:0_14:1	PE 17:0_14:1(n-5)	Answer (n-5)	Correct	-	C1_3	113428	False	Position= n-5, Score= 854.67,Presence= 64.7058, Ratio sum= 0.6415			True			n-5			PE	100	100	-1
615	9.46698	681.522	681.527	681.522	MS1	PE 17:0_14:1	PE 17:0_14:1(n-5)	Answer (n-5)	Correct	-	C2_1	56458.9	False	Position= n-5, Score= 888.42,Presence= 64.7058, Ratio sum= 0.7085			True			n-5			PE	100	100	-1
1715	9.43515	681.522	681.527	681.522	MS1	PE 17:0_14:1	PE 17:0_14:1(n-5)	Answer (n-5)	Correct	-	C4_1	12615.2	False	Position= n-5, Score= 804.58,Presence= 47.0588, Ratio sum= 0.5177			True			n-5			PE	100	50	-1
41	9.4452	681.523	681.527	681.523	MS1	PE 17:0_14:1	PE 17:0_14:1(n-5)	Answer (n-5)	Correct	-	C1_1	110063	False	Position= n-5, Score= 833.62,Presence= 70.5882, Ratio sum= 0.6756			True			n-5			PE	100	100	-1
2846	9.38648	681.523	681.527	681.523	MS1	PE 17:0_14:1	PE 17:0_14:1(n-5)	Answer (n-5)	Correct	-	C6_3	1373.81	False	Position= n-5, Score= 654.07,Presence= 17.647, Ratio sum= 1.0101			True			n-5			PE	100	0	-1
156	9.4462	681.523	681.527	681.523	MS1	PE 17:0_14:1	PE 17:0_14:1(n-5)	Answer (n-5)	Correct	-	C1_2	113135	False	Position= n-5, Score= 852.74,Presence= 70.5882, Ratio sum= 0.7109			True			n-5			PE	100	100	-1
2596	10.1636	709.552	709.557	709.552	MS1	PE 17:0_16:1	PE 17:0_16:1(n-7)	Answer (n-7)	Correct	-	C5_5	13404.7	False	Position= n-7, Score= 716.84,Presence= 35.2941, Ratio sum= 0.444			True			n-7			PE	100	0	-1
2131	10.144	709.552	709.557	709.552	MS1	PE 17:0_16:1	PE 17:0_16:1(n-7)	Answer (n-7)	Correct	-	C4_5	30453.9	False	Position= n-7, Score= 873.67,Presence= 52.9411, Ratio sum= 0.4279			True			n-7			PE	100	50	-1
2409	10.1884	709.552	709.557	709.552	MS1	PE 17:0_16:1	PE 17:0_16:1(n-7)	Answer (n-7)	Correct	-	C5_3	12054.6	False	Position= n-7, Score= 813.73,Presence= 41.1764, Ratio sum= 0.4928			True			n-7			PE	100	50	-1
1091	10.1859	709.552	709.557	709.552	MS1	PE 17:0_16:1	PE 17:0_16:1(n-7)	Answer (n-7)	Correct	-	C2_5	105436	False	Position= n-7, Score= 882.65,Presence= 58.8235, Ratio sum= 0.5182			True			n-7			PE	100	100	-1
1631	10.1983	709.552	709.557	709.552	MS1	PE 17:0_16:1	PE 17:0_16:1(n-7)	Answer (n-7)	Correct	-	C3_5	56697.8	False	Position= n-7, Score= 926.37,Presence= 64.7058, Ratio sum= 0.5233			True			n-7			PE	100	100	-1
977	10.1673	709.553	709.557	709.553	MS1	PE 17:0_16:1	PE 17:0_16:1(n-7)	Answer (n-7)	Correct	-	C2_4	99788.1	False	Position= n-7, Score= 896.12,Presence= 58.8235, Ratio sum= 0.7009			True			n-7			PE	100	100	-1
1523	10.1576	709.553	709.557	709.553	MS1	PE 17:0_16:1	PE 17:0_16:1(n-7)	Answer (n-7)	Correct	-	C3_4	58237.1	False	Position= n-7, Score= 928.34,Presence= 76.4705, Ratio sum= 0.5754			True			n-7			PE	100	100	-1
2503	10.1782	709.553	709.557	709.553	MS1	PE 17:0_16:1	PE 17:0_16:1(n-7)	Answer (n-7)	Correct	-	C5_4	11419.6	False	Position= n-7, Score= 681.81,Presence= 41.1764, Ratio sum= 0.5716			True			n-7			PE	100	0	-1
1412	10.1225	709.553	709.557	709.553	MS1	PE 17:0_16:1	PE 17:0_16:1(n-7)	Answer (n-7)	Correct	-	C3_3	56644.9	False	Position= n-7, Score= 857.07,Presence= 64.7058, Ratio sum= 0.5374			True			n-7			PE	100	50	-1
866	10.1275	709.553	709.557	709.553	MS1	PE 17:0_16:1	PE 17:0_16:1(n-7)	Answer (n-7)	Correct	-	C2_3	94200.8	False	Position= n-7, Score= 835.02,Presence= 52.9411, Ratio sum= 0.628			True			n-7			PE	100	100	-1
3037	10.1563	709.553	709.557	709.553	MS1	PE 17:0_16:1	PE 17:0_16:1(n-7)	Answer (n-7)	Correct	-	C6_5	4167.19	False	Position= n-7, Score= 611.15,Presence= 17.647, Ratio sum= 0.4701			True			n-7			PE	100	0	-1
752	10.1597	709.553	709.557	709.553	MS1	PE 17:0_16:1	PE 17:0_16:1(n-7)	Answer (n-7)	Correct	-	C2_2	99468.8	False	Position= n-7, Score= 926.26,Presence= 70.5882, Ratio sum= 0.7511			True			n-7			PE	100	100	-1
1731	10.2074	709.553	709.557	709.553	MS1	PE 17:0_16:1	PE 17:0_16:1(n-7)	Answer (n-7)	Correct	-	C4_1	23862.5	False	Position= n-7, Score= 887.41,Presence= 64.7058, Ratio sum= 0.4804			True			n-7			PE	100	50	-1
1929	10.1705	709.553	709.557	709.553	MS1	PE 17:0_16:1	PE 17:0_16:1(n-7)	Answer (n-7)	Correct	-	C4_3	25237.4	False	Position= n-7, Score= 847.13,Presence= 47.0588, Ratio sum= 0.5265			True			n-7			PE	100	100	-1
2029	10.18	709.553	709.557	709.553	MS1	PE 17:0_16:1	PE 17:0_16:1(n-7)	Answer (n-7)	Correct	-	C4_4	26065.9	False	Position= n-7, Score= 850.33,Presence= 52.9411, Ratio sum= 0.4894			True			n-7			PE	100	0	-1
1305	10.1342	709.553	709.557	709.553	MS1	PE 17:0_16:1	PE 17:0_16:1(n-7)	Answer (n-7)	Correct	-	C3_2	55193.4	False	Position= n-7, Score= 897.71,Presence= 70.5882, Ratio sum= 0.531			True			n-7			PE	100	100	-1
1831	10.2112	709.553	709.557	709.553	MS1	PE 17:0_16:1	PE 17:0_16:1(n-7)	Answer (n-7)	Correct	-	C4_2	23803.6	False	Position= n-7, Score= 838.22,Presence= 47.0588, Ratio sum= 0.4494			True			n-7			PE	100	0	-1
409	10.146	709.553	709.557	709.553	MS1	PE 17:0_16:1	PE 17:0_16:1(n-7)	Answer (n-7)	Correct	-	C1_4	206295	False	Position= n-7, Score= 943.73,Presence= 82.3529, Ratio sum= 0.8991			True			n-7			PE	100	100	-1
524	10.141	709.553	709.557	709.553	MS1	PE 17:0_16:1	PE 17:0_16:1(n-7)	Answer (n-7)	Correct	-	C1_5	210399	False	Position= n-7, Score= 958.69,Presence= 82.3529, Ratio sum= 0.9388			True			n-7			PE	100	100	-1
638	10.1698	709.553	709.557	709.553	MS1	PE 17:0_16:1	PE 17:0_16:1(n-7)	Answer (n-7)	Correct	-	C2_1	101448	False	Position= n-7, Score= 883.22,Presence= 58.8235, Ratio sum= 0.8132			True			n-7			PE	100	100	-1
1197	10.2025	709.553	709.557	709.553	MS1	PE 17:0_16:1	PE 17:0_16:1(n-7)	Answer (n-7)	Correct	-	C3_1	56889.8	False	Position= n-7, Score= 893.17,Presence= 58.8235, Ratio sum= 0.5553			True			n-7			PE	100	100	-1
177	10.1505	709.554	709.557	709.554	MS1	PE 17:0_16:1	PE 17:0_16:1(n-7)	Answer (n-7)	Correct	-	C1_2	199423	False	Position= n-7, Score= 923.69,Presence= 76.4705, Ratio sum= 0.9685			True			n-7			PE	100	100	-1
2222	10.1412	709.554	709.557	709.554	MS1	PE 17:0_16:1	PE 17:0_16:1(n-7)	Answer (n-7)	Correct	-	C5_1	11720.9	False	Position= n-7, Score= 765.63,Presence= 41.1764, Ratio sum= 0.5019			True			n-7			PE	100	0	-1
64	10.1494	709.554	709.557	709.554	MS1	PE 17:0_16:1	PE 17:0_16:1(n-7)	Answer (n-7)	Correct	-	C1_1	198331	False	Position= n-7, Score= 909.01,Presence= 76.4705, Ratio sum= 0.8256			True			n-7			PE	100	100	-1
293	10.1392	709.554	709.557	709.554	MS1	PE 17:0_16:1	PE 17:0_16:1(n-7)	Answer (n-7)	Correct	-	C1_3	201830	False	Position= n-7, Score= 910.31,Presence= 70.5882, Ratio sum= 0.9146			True			n-7			PE	100	100	-1
2685	10.1678	709.554	709.557	709.554	MS1	PE 17:0_16:1	PE 17:0_16:1(n-7)	Answer (n-7)	Correct	-	C6_1	3812.81	False	Position= n-7, Score= 621.47,Presence= 23.5294, Ratio sum= 0.7959			True			n-7			PE	100	0	-1
2606	11.2028	737.582	737.587	737.582	MS1	PE 17:0_18:1	PE 17:0_18:1(n-9)	Answer (n-9)	Correct	-	C5_5	14289.6	False	Position= n-9, Score= 866.29,Presence= 52.9411, Ratio sum= 0.528			True			n-9			PE	100	100	-1
2142	11.246	737.583	737.587	737.583	MS1	PE 17:0_18:1	PE 17:0_18:1(n-9)	Answer (n-9)	Correct	-	C4_5	30498.4	False	Position= n-9, Score= 881.52,Presence= 58.8235, Ratio sum= 0.5026			True			n-9			PE	100	50	-1
1642	11.2507	737.583	737.587	737.583	MS1	PE 17:0_18:1	PE 17:0_18:1(n-9)	Answer (n-9)	Correct	-	C3_5	69794.6	False	Position= n-9, Score= 925.04,Presence= 70.5882, Ratio sum= 0.5185			True			n-9			PE	100	100	-1
1101	11.2393	737.583	737.587	737.583	MS1	PE 17:0_18:1	PE 17:0_18:1(n-9)	Answer (n-9)	Correct	-	C2_5	132757	False	Position= n-9, Score= 918.97,Presence= 76.4705, Ratio sum= 0.8413			True			n-9			PE	100	100	-1
2513	11.1922	737.583	737.587	737.583	MS1	PE 17:0_18:1	PE 17:0_18:1(n-9)	Answer (n-9)	Correct	-	C5_4	14247.6	False	Position= n-9, Score= 774.47,Presence= 41.1764, Ratio sum= 0.549			True			n-9			PE	100	0	-1
2783	11.2043	737.584	737.587	737.584	MS1	PE 17:0_18:1	PE 17:0_18:1(n-9)	Answer (n-9)	Correct	-	C6_2	4925.69	False	Position= n-9, Score= 696.98,Presence= 29.4117, Ratio sum= 1.0262			True			n-9			PE	100	0	-1
2870	11.2072	737.584	737.587	737.584	MS1	PE 17:0_18:1	PE 17:0_18:1(n-9)	Answer (n-9)	Correct	-	C6_3	4857.06	False	Position= n-9, Score= 729.56,Presence= 29.4117, Ratio sum= 0.7839			True			n-9			PE	100	0	-1
1939	11.2055	737.584	737.587	737.584	MS1	PE 17:0_18:1	PE 17:0_18:1(n-9)	Answer (n-9)	Correct	-	C4_3	31472.4	False	Position= n-9, Score= 856.85,Presence= 52.9411, Ratio sum= 0.5253			True			n-9			PE	100	50	-1
2419	11.1858	737.584	737.587	737.584	MS1	PE 17:0_18:1	PE 17:0_18:1(n-9)	Answer (n-9)	Correct	-	C5_3	13860.1	False	Position= n-9, Score= 762.77,Presence= 35.2941, Ratio sum= 0.4243			True			n-9			PE	100	50	-1
987	11.2207	737.584	737.587	737.584	MS1	PE 17:0_18:1	PE 17:0_18:1(n-9)	Answer (n-9)	Correct	-	C2_4	124190	False	Position= n-9, Score= 893.64,Presence= 76.4705, Ratio sum= 0.824			True			n-9			PE	100	100	-1
877	11.2684	737.584	737.587	737.584	MS1	PE 17:0_18:1	PE 17:0_18:1(n-9)	Answer (n-9)	Correct	-	C2_3	123327	False	Position= n-9, Score= 905.4,Presence= 76.4705, Ratio sum= 0.7411			True			n-9			PE	100	100	-1
1423	11.2624	737.584	737.587	737.584	MS1	PE 17:0_18:1	PE 17:0_18:1(n-9)	Answer (n-9)	Correct	-	C3_3	66986.8	False	Position= n-9, Score= 885.67,Presence= 70.5882, Ratio sum= 0.5675			True			n-9			PE	100	50	-1
1533	11.2099	737.584	737.587	737.584	MS1	PE 17:0_18:1	PE 17:0_18:1(n-9)	Answer (n-9)	Correct	-	C3_4	71208.2	False	Position= n-9, Score= 925.66,Presence= 76.4705, Ratio sum= 0.6009			True			n-9			PE	100	50	-1
2039	11.215	737.584	737.587	737.584	MS1	PE 17:0_18:1	PE 17:0_18:1(n-9)	Answer (n-9)	Correct	-	C4_4	32079.1	False	Position= n-9, Score= 865.58,Presence= 70.5882, Ratio sum= 0.4847			True			n-9			PE	100	0	-1
534	11.197	737.584	737.587	737.584	MS1	PE 17:0_18:1	PE 17:0_18:1(n-9)	Answer (n-9)	Correct	-	C1_5	247963	False	Position= n-9, Score= 935.1,Presence= 82.3529, Ratio sum= 0.9695			True			n-9			PE	100	100	-1
762	11.213	737.584	737.587	737.584	MS1	PE 17:0_18:1	PE 17:0_18:1(n-9)	Answer (n-9)	Correct	-	C2_2	127580	False	Position= n-9, Score= 923.73,Presence= 82.3529, Ratio sum= 0.9311			True			n-9			PE	100	100	-1
1315	11.1866	737.584	737.587	737.584	MS1	PE 17:0_18:1	PE 17:0_18:1(n-9)	Answer (n-9)	Correct	-	C3_2	66615.2	False	Position= n-9, Score= 906.53,Presence= 76.4705, Ratio sum= 0.6454			True			n-9			PE	100	50	-1
1842	11.2629	737.584	737.587	737.584	MS1	PE 17:0_18:1	PE 17:0_18:1(n-9)	Answer (n-9)	Correct	-	C4_2	28828.6	False	Position= n-9, Score= 810.68,Presence= 47.0588, Ratio sum= 0.3847			True			n-9			PE	100	50	-1
2232	11.1636	737.584	737.587	737.584	MS1	PE 17:0_18:1	PE 17:0_18:1(n-9)	Answer (n-9)	Correct	-	C5_1	13914.9	False	Position= n-9, Score= 797.4,Presence= 41.1764, Ratio sum= 0.4659			True			n-9			PE	100	0	-1
649	11.2231	737.585	737.587	737.585	MS1	PE 17:0_18:1	PE 17:0_18:1(n-9)	Answer (n-9)	Correct	-	C2_1	126188	False	Position= n-9, Score= 900.0,Presence= 70.5882, Ratio sum= 0.85			True			n-9			PE	100	100	-1
2324	11.1712	737.585	737.587	737.585	MS1	PE 17:0_18:1	PE 17:0_18:1(n-9)	Answer (n-9)	Correct	-	C5_2	13180.2	False	Position= n-9, Score= 774.27,Presence= 41.1764, Ratio sum= 0.6964			True			n-9			PE	100	0	-1
419	11.202	737.585	737.587	737.585	MS1	PE 17:0_18:1	PE 17:0_18:1(n-9)	Answer (n-9)	Correct	-	C1_4	243488	False	Position= n-9, Score= 926.33,Presence= 82.3529, Ratio sum= 1.0145			True			n-9			PE	100	100	-1
1207	11.2549	737.585	737.587	737.585	MS1	PE 17:0_18:1	PE 17:0_18:1(n-9)	Answer (n-9)	Correct	-	C3_1	69178.9	False	Position= n-9, Score= 875.69,Presence= 64.7058, Ratio sum= 0.5576			True			n-9			PE	100	100	-1
1741	11.2591	737.585	737.587	737.585	MS1	PE 17:0_18:1	PE 17:0_18:1(n-9)	Answer (n-9)	Correct	-	C4_1	28848.7	False	Position= n-9, Score= 881.82,Presence= 70.5882, Ratio sum= 0.5613			True			n-9			PE	100	0	-1
75	11.2928	737.585	737.587	737.585	MS1	PE 17:0_18:1	PE 17:0_18:1(n-9)	Answer (n-9)	Correct	-	C1_1	235907	False	Position= n-9, Score= 915.22,Presence= 76.4705, Ratio sum= 0.583			True			n-9			PE	100	50	-1
187	11.2062	737.585	737.587	737.585	MS1	PE 17:0_18:1	PE 17:0_18:1(n-9)	Answer (n-9)	Correct	-	C1_2	236559	False	Position= n-9, Score= 912.33,Presence= 76.4705, Ratio sum= 1.0647			True			n-9			PE	100	100	-1
303	11.1949	737.585	737.587	737.585	MS1	PE 17:0_18:1	PE 17:0_18:1(n-9)	Answer (n-9)	Correct	-	C1_3	240071	False	Position= n-9, Score= 899.36,Presence= 82.3529, Ratio sum= 1.006			True			n-9			PE	100	100	-1
2603	10.7271	761.583	761.587	761.583	MS1	PE 17:0_20:3	PE 17:0_20:3(n-6,9,12)	Answer (n-6,9,12)	Correct	-	C5_5	9704.5	False	Position= n-6,9,12, Score= 814.64,Presence= 45.098, Ratio sum= 1.6674			True			n-6,9,12			PE	100	0	-1
1638	10.8121	761.583	761.587	761.583	MS1	PE 17:0_20:3	PE 17:0_20:3(n-6,9,12)	Answer (n-6,9,12)	Correct	-	C3_5	51999.8	False	Position= n-6,9,12, Score= 884.22,Presence= 56.8627, Ratio sum= 1.7252			True			n-6,9,12			PE	100	100	-1
2138	10.7368	761.583	761.587	761.583	MS1	PE 17:0_20:3	PE 17:0_20:3(n-6,9,12)	Answer (n-6,9,12)	Correct	-	C4_5	22898.4	False	Position= n-6,9,12, Score= 847.46,Presence= 52.9411, Ratio sum= 1.4899			True			n-6,9,12			PE	100	50	-1
1098	10.8003	761.584	761.587	761.584	MS1	PE 17:0_20:3	PE 17:0_20:3(n-6,9,12)	Answer (n-6,9,12)	Correct	-	C2_5	112680	False	Position= n-6,9,12, Score= 913.01,Presence= 66.6666, Ratio sum= 2.7017			True			n-6,9,12			PE	100	100	-1
2416	10.781	761.584	761.587	761.584	MS1	PE 17:0_20:3	PE 17:0_20:3(n-6,9,12)	Answer (n-6,9,12)	Correct	-	C5_3	9383	False	Position= n-6,9,12, Score= 804.71,Presence= 39.2156, Ratio sum= 2.0279			True			n-6,9,12			PE	100	0	-1
2036	10.7768	761.584	761.587	761.584	MS1	PE 17:0_20:3	PE 17:0_20:3(n-6,9,12)	Answer (n-6,9,12)	Correct	-	C4_4	22426.2	False	Position= n-6,9,12, Score= 854.45,Presence= 52.9411, Ratio sum= 1.7515			True			n-6,9,12			PE	100	0	-1
873	10.8294	761.584	761.587	761.584	MS1	PE 17:0_20:3	PE 17:0_20:3(n-6,9,12)	Answer (n-6,9,12)	Correct	-	C2_3	100453	False	Position= n-6,9,12, Score= 874.06,Presence= 56.8627, Ratio sum= 2.5236			True			n-6,9,12			PE	100	50	-1
1530	10.7714	761.584	761.587	761.584	MS1	PE 17:0_20:3	PE 17:0_20:3(n-6,9,12)	Answer (n-6,9,12)	Correct	-	C3_4	53073	False	Position= n-6,9,12, Score= 880.99,Presence= 56.8627, Ratio sum= 2.3592			True			n-6,9,12			PE	100	100	-1
1936	10.7673	761.584	761.587	761.584	MS1	PE 17:0_20:3	PE 17:0_20:3(n-6,9,12)	Answer (n-6,9,12)	Correct	-	C4_3	22001.9	False	Position= n-6,9,12, Score= 863.35,Presence= 49.0196, Ratio sum= 1.5696			True			n-6,9,12			PE	100	0	-1
2229	10.7421	761.584	761.587	761.584	MS1	PE 17:0_20:3	PE 17:0_20:3(n-6,9,12)	Answer (n-6,9,12)	Correct	-	C5_1	9303	False	Position= n-6,9,12, Score= 764.99,Presence= 43.1372, Ratio sum= 2.5985			True			n-6,9,12			PE	100	0	-1
984	10.7817	761.584	761.587	761.584	MS1	PE 17:0_20:3	PE 17:0_20:3(n-6,9,12)	Answer (n-6,9,12)	Correct	-	C2_4	103417	False	Position= n-6,9,12, Score= 895.48,Presence= 64.7058, Ratio sum= 2.6571			True			n-6,9,12			PE	100	100	-1
1419	10.8239	761.584	761.587	761.584	MS1	PE 17:0_20:3	PE 17:0_20:3(n-6,9,12)	Answer (n-6,9,12)	Correct	-	C3_3	55169.3	False	Position= n-6,9,12, Score= 896.32,Presence= 62.745, Ratio sum= 1.9845			True			n-6,9,12			PE	100	50	-1
1738	10.8209	761.584	761.587	761.584	MS1	PE 17:0_20:3	PE 17:0_20:3(n-6,9,12)	Answer (n-6,9,12)	Correct	-	C4_1	19602.8	False	Position= n-6,9,12, Score= 841.38,Presence= 50.9803, Ratio sum= 1.9565			True			n-6,9,12			PE	100	0	-1
1204	10.8164	761.584	761.587	761.584	MS1	PE 17:0_20:3	PE 17:0_20:3(n-6,9,12)	Answer (n-6,9,12)	Correct	-	C3_1	51928.8	False	Position= n-6,9,12, Score= 882.53,Presence= 60.7843, Ratio sum= 2.149			True			n-6,9,12			PE	100	50	-1
759	10.774	761.585	761.587	761.585	MS1	PE 17:0_20:3	PE 17:0_20:3(n-6,9,12)	Answer (n-6,9,12)	Correct	-	C2_2	106596	False	Position= n-6,9,12, Score= 888.85,Presence= 64.7058, Ratio sum= 2.9684			True			n-6,9,12			PE	100	100	-1
531	10.7567	761.585	761.587	761.585	MS1	PE 17:0_20:3	PE 17:0_20:3(n-6,9,12)	Answer (n-6,9,12)	Correct	-	C1_5	225039	False	Position= n-6,9,12, Score= 884.33,Presence= 60.7843, Ratio sum= 1.8482			True			n-6,9,12			PE	100	0	-1
1838	10.8247	761.585	761.587	761.585	MS1	PE 17:0_20:3	PE 17:0_20:3(n-6,9,12)	Answer (n-6,9,12)	Correct	-	C4_2	21251.8	False	Position= n-6,9,12, Score= 854.86,Presence= 54.9019, Ratio sum= 1.868			True			n-6,9,12			PE	100	0	-1
645	10.7841	761.585	761.587	761.585	MS1	PE 17:0_20:3	PE 17:0_20:3(n-6,9,12)	Answer (n-6,9,12)	Correct	-	C2_1	103698	False	Position= n-6,9,12, Score= 901.96,Presence= 70.5882, Ratio sum= 3.1449			True			n-6,9,12			PE	100	100	-1
1312	10.748	761.585	761.587	761.585	MS1	PE 17:0_20:3	PE 17:0_20:3(n-6,9,12)	Answer (n-6,9,12)	Correct	-	C3_2	52348.2	False	Position= n-6,9,12, Score= 869.46,Presence= 60.7843, Ratio sum= 1.994			True			n-6,9,12			PE	100	0	-1
2321	10.7581	761.585	761.587	761.585	MS1	PE 17:0_20:3	PE 17:0_20:3(n-6,9,12)	Answer (n-6,9,12)	Correct	-	C5_2	8881.31	False	Position= n-6,9,12, Score= 812.38,Presence= 41.1764, Ratio sum= 2.1973			True			n-6,9,12			PE	100	0	-1
416	10.7616	761.585	761.587	761.585	MS1	PE 17:0_20:3	PE 17:0_20:3(n-6,9,12)	Answer (n-6,9,12)	Correct	-	C1_4	212136	False	Position= n-6,9,12, Score= 908.99,Presence= 70.5882, Ratio sum= 2.9716			True			n-6,9,12			PE	100	100	-1
71	10.7649	761.585	761.587	761.585	MS1	PE 17:0_20:3	PE 17:0_20:3(n-6,9,12)	Answer (n-6,9,12)	Correct	-	C1_1	213945	False	Position= n-6,9,12, Score= 902.58,Presence= 68.6274, Ratio sum= 3.295 Position= n-6,9,11, Score= 779.32,Presence= 66.6666, Ratio sum= 3.0589			True			n-6,9,12			PE	100	100	-1
184	10.766	761.586	761.587	761.586	MS1	PE 17:0_20:3	PE 17:0_20:3(n-6,9,12)	Answer (n-6,9,12)	Correct	-	C1_2	213265	False	Position= n-6,9,12, Score= 899.5,Presence= 64.7058, Ratio sum= 3.0821			True			n-6,9,12			PE	100	100	-1
300	10.7548	761.586	761.587	761.586	MS1	PE 17:0_20:3	PE 17:0_20:3(n-6,9,12)	Answer (n-6,9,12)	Correct	-	C1_3	221876	False	Position= n-6,9,12, Score= 917.14,Presence= 70.5882, Ratio sum= 3.3279 Position= n-6,9,11, Score= 783.64,Presence= 62.745, Ratio sum= 3.0212			True			n-6,9,12			PE	100	100	-1
2141	11.1584	787.598	787.597	787.598	MS1	PE 17:0_22:4	PE 17:0_22:4(n-6,9,12,15)	Answer (n-6,9,12,15)	Correct	-	C4_5	9135.19	False	Position= n-6,9,12,15, Score= 810.34,Presence= 48.5294, Ratio sum= 2.688 Position= n-6,9,12,14, Score= 719.36,Presence= 45.5882, Ratio sum= 2.6984			True			n-6,9,12,15			PE	100	0	-1
1641	11.163	787.599	787.597	787.599	MS1	PE 17:0_22:4	PE 17:0_22:4(n-6,9,12,15)	Answer (n-6,9,12,15)	Correct	-	C3_5	20777.8	False	Position= n-6,9,12,15, Score= 891.77,Presence= 54.4117, Ratio sum= 2.2695 Position= n-6,8,12,15, Score= 807.02,Presence= 52.9411, Ratio sum= 2.0875			True			n-6,9,12,15			PE	100	0	-1
1102	11.2393	787.599	787.597	787.599	MS1	PE 17:0_22:4	PE 17:0_22:4(n-6,9,12,15)	Answer (n-6,9,12,15)	Correct	-	C2_5	41243.8	False	Position= n-6,9,12,15, Score= 906.95,Presence= 63.2352, Ratio sum= 2.3002			True			n-6,9,12,15			PE	100	50	-1
535	11.197	787.599	787.597	787.599	MS1	PE 17:0_22:4	PE 17:0_22:4(n-6,9,12,15)	Answer (n-6,9,12,15)	Correct	-	C1_5	101620	False	Position= n-6,9,12,15, Score= 929.65,Presence= 79.4117, Ratio sum= 3.4188 Position= n-6,8,12,15, Score= 855.8,Presence= 73.5294, Ratio sum= 3.104			True			n-6,9,12,15			PE	100	100	-1
1841	11.1752	787.599	787.597	787.599	MS1	PE 17:0_22:4	PE 17:0_22:4(n-6,9,12,15)	Answer (n-6,9,12,15)	Correct	-	C4_2	8550.44	False	Position= n-6,9,12,15, Score= 774.39,Presence= 42.647, Ratio sum= 3.2157 Position= n-6,8,12,15, Score= 724.86,Presence= 41.1764, Ratio sum= 3.1092			True			n-6,9,12,15			PE	100	0	-1
1534	11.2099	787.599	787.597	787.599	MS1	PE 17:0_22:4	PE 17:0_22:4(n-6,9,12,15)	Answer (n-6,9,12,15)	Correct	-	C3_4	21874.6	False	Position= n-6,9,12,15, Score= 879.77,Presence= 55.8823, Ratio sum= 2.2641			True			n-6,9,12,15			PE	100	0	-1
988	11.2207	787.6	787.597	787.6	MS1	PE 17:0_22:4	PE 17:0_22:4(n-6,9,12,15)	Answer (n-6,9,12,15)	Correct	-	C2_4	37795.4	False	Position= n-6,9,12,15, Score= 887.73,Presence= 58.8235, Ratio sum= 2.3211			True			n-6,9,12,15			PE	100	0	-1
1316	11.1866	787.6	787.597	787.6	MS1	PE 17:0_22:4	PE 17:0_22:4(n-6,9,12,15)	Answer (n-6,9,12,15)	Correct	-	C3_2	21538.1	False	Position= n-6,9,12,15, Score= 884.82,Presence= 60.2941, Ratio sum= 2.3405			True			n-6,9,12,15			PE	100	0	-1
1422	11.1748	787.6	787.597	787.6	MS1	PE 17:0_22:4	PE 17:0_22:4(n-6,9,12,15)	Answer (n-6,9,12,15)	Correct	-	C3_3	20724.4	False	Position= n-6,9,12,15, Score= 866.06,Presence= 51.4705, Ratio sum= 2.1773			True			n-6,9,12,15			PE	100	0	-1
2420	11.1858	787.6	787.597	787.6	MS1	PE 17:0_22:4	PE 17:0_22:4(n-6,9,12,15)	Answer (n-6,9,12,15)	Correct	-	C5_3	4131.44	False	Position= n-6,9,12,15, Score= 731.91,Presence= 27.9411, Ratio sum= 3.475			True			n-6,9,12,15			PE	100	0	-1
420	11.202	787.6	787.597	787.6	MS1	PE 17:0_22:4	PE 17:0_22:4(n-6,9,12,15)	Answer (n-6,9,12,15)	Correct	-	C1_4	93896.9	False	Position= n-6,9,12,15, Score= 910.77,Presence= 72.0588, Ratio sum= 2.559			True			n-6,9,12,15			PE	100	50	-1
650	11.2231	787.6	787.597	787.6	MS1	PE 17:0_22:4	PE 17:0_22:4(n-6,9,12,15)	Answer (n-6,9,12,15)	Correct	-	C2_1	41516.1	False	Position= n-6,9,12,15, Score= 905.05,Presence= 66.1764, Ratio sum= 2.534			True			n-6,9,12,15			PE	100	50	-1
876	11.1808	787.6	787.597	787.6	MS1	PE 17:0_22:4	PE 17:0_22:4(n-6,9,12,15)	Answer (n-6,9,12,15)	Correct	-	C2_3	39501.7	False	Position= n-6,9,12,15, Score= 902.96,Presence= 64.7058, Ratio sum= 2.5082			True			n-6,9,12,15			PE	100	50	-1
74	11.205	787.6	787.597	787.6	MS1	PE 17:0_22:4	PE 17:0_22:4(n-6,9,12,15)	Answer (n-6,9,12,15)	Correct	-	C1_1	91759.8	False	Position= n-6,9,12,15, Score= 916.9,Presence= 67.647, Ratio sum= 2.9964			True			n-6,9,12,15			PE	100	50	-1
304	11.1949	787.6	787.597	787.6	MS1	PE 17:0_22:4	PE 17:0_22:4(n-6,9,12,15)	Answer (n-6,9,12,15)	Correct	-	C1_3	96190	False	Position= n-6,9,12,15, Score= 925.12,Presence= 76.4705, Ratio sum= 3.4064 Position= n-6,8,12,15, Score= 855.29,Presence= 75.0, Ratio sum= 3.0808			True			n-6,9,12,15			PE	100	50	-1
763	11.213	787.6	787.597	787.6	MS1	PE 17:0_22:4	PE 17:0_22:4(n-6,9,12,15)	Answer (n-6,9,12,15)	Correct	-	C2_2	41083.3	False	Position= n-6,9,12,15, Score= 904.46,Presence= 63.2352, Ratio sum= 2.5388			True			n-6,9,12,15			PE	100	0	-1
1208	11.2549	787.6	787.597	787.6	MS1	PE 17:0_22:4	PE 17:0_22:4(n-6,9,12,15)	Answer (n-6,9,12,15)	Correct	-	C3_1	21248.4	False	Position= n-6,9,12,15, Score= 875.96,Presence= 55.8823, Ratio sum= 2.5399 Position= n-6,9,12,14, Score= 781.97,Presence= 54.4117, Ratio sum= 2.4963			True			n-6,9,12,15			PE	100	0	-1
188	11.2062	787.6	787.597	787.6	MS1	PE 17:0_22:4	PE 17:0_22:4(n-6,9,12,15)	Answer (n-6,9,12,15)	Correct	-	C1_2	91852.4	False	Position= n-6,9,12,15, Score= 914.32,Presence= 69.1176, Ratio sum= 2.5634			True			n-6,9,12,15			PE	100	100	-1
2233	11.1636	787.6	787.597	787.6	MS1	PE 17:0_22:4	PE 17:0_22:4(n-6,9,12,15)	Answer (n-6,9,12,15)	Correct	-	C5_1	4342.75	False	Position= n-6,9,12,15, Score= 759.87,Presence= 29.4117, Ratio sum= 3.315			True			n-6,9,12,15			PE	100	0	-1
1742	11.2591	787.601	787.597	787.601	MS1	PE 17:0_22:4	PE 17:0_22:4(n-6,9,12,15)	Answer (n-6,9,12,15)	Correct	-	C4_1	8611.88	False	Position= n-6,9,12,15, Score= 779.23,Presence= 45.5882, Ratio sum= 3.5427			True			n-6,9,12,15			PE	100	0	-1
943	8.67417	734.497	734.497	734.497	MS1	PG 17:0_14:1	PG 17:0_14:1(n-5)	Answer (n-5)	Correct	-	C2_4	6416.38	False	Position= n-5, Score= 817.37,Presence= 41.1764, Ratio sum= 0.5632			True			n-5			PG	100	0	-1
1272	8.66808	734.498	734.497	734.498	MS1	PG 17:0_14:1	PG 17:0_14:1(n-5)	Answer (n-5)	Correct	-	C3_2	4976.44	False	Position= n-5, Score= 780.13,Presence= 47.0588, Ratio sum= 0.6715			True			n-5			PG	100	0	-1
1598	8.61912	734.498	734.497	734.498	MS1	PG 17:0_14:1	PG 17:0_14:1(n-5)	Answer (n-5)	Correct	-	C3_5	5313.25	False	Position= n-5, Score= 731.52,Presence= 41.1764, Ratio sum= 0.6685			True			n-5			PG	100	0	-1
490	8.64482	734.498	734.497	734.498	MS1	PG 17:0_14:1	PG 17:0_14:1(n-5)	Answer (n-5)	Correct	-	C1_5	6406	False	Position= n-5, Score= 746.17,Presence= 35.2941, Ratio sum= 0.5812			True			n-5			PG	100	0	-1
602	8.67688	734.498	734.497	734.498	MS1	PG 17:0_14:1	PG 17:0_14:1(n-5)	Answer (n-5)	Correct	-	C2_1	5831.38	False	Position= n-5, Score= 831.37,Presence= 41.1764, Ratio sum= 0.8104			True			n-5			PG	100	0	-1
141	8.65445	734.498	734.497	734.498	MS1	PG 17:0_14:1	PG 17:0_14:1(n-5)	Answer (n-5)	Correct	-	C1_2	6728.94	False	Position= n-5, Score= 775.89,Presence= 41.1764, Ratio sum= 0.7565			True			n-5			PG	100	0	-1
2107	9.07952	762.528	762.527	762.528	MS1	PG 17:0_16:1	PG 17:0_16:1(n-7)	Answer (n-7)	Correct	-	C4_5	2602.69	False	Position= n-7, Score= 837.14,Presence= 29.4117, Ratio sum= 0.6406			True			n-7			PG	100	0	-1
1808	9.10508	762.529	762.527	762.529	MS1	PG 17:0_16:1	PG 17:0_16:1(n-7)	Answer (n-7)	Correct	-	C4_2	3667.44	False	Position= n-7, Score= 700.62,Presence= 35.2941, Ratio sum= 0.7089			True			n-7			PG	100	0	-1
1908	9.08105	762.53	762.527	762.53	MS1	PG 17:0_16:1	PG 17:0_16:1(n-7)	Answer (n-7)	Correct	-	C4_3	3632.88	False	Position= n-7, Score= 738.57,Presence= 29.4117, Ratio sum= 0.5764			True			n-7			PG	100	0	-1
34	9.0928	762.53	762.527	762.53	MS1	PG 17:0_16:1	PG 17:0_16:1(n-7)	Answer (n-7)	Correct	-	C1_1	3992.06	False	Position= n-7, Score= 795.58,Presence= 41.1764, Ratio sum= 0.8596			True			n-7			PG	100	0	-1
609	9.11565	762.53	762.527	762.53	MS1	PG 17:0_16:1	PG 17:0_16:1(n-7)	Answer (n-7)	Correct	-	C2_1	4785.88	False	Position= n-7, Score= 740.41,Presence= 47.0588, Ratio sum= 0.9511			True			n-7			PG	100	0	-1
1915	9.41495	814.557	814.557	814.557	MS1	PG 17:0_20:3	PG 17:0_20:3(n-6,9,12)	Answer (n-6,9,12)	Correct	-	C4_3	2508.94	False	Position= n-6,9,12, Score= 772.87,Presence= 29.4117, Ratio sum= 4.637			True			n-6,9,12			PG	100	0	-1
2209	9.39408	814.56	814.557	814.56	MS1	PG 17:0_20:3	PG 17:0_20:3(n-6,9,12)	Answer (n-6,9,12)	Correct	-	C5_1	1889.44	False	Position= n-6,9,12, Score= 780.06,Presence= 31.3725, Ratio sum= 4.0471			True			n-6,9,12			PG	100	0	-1
2397	9.43682	814.56	814.557	814.56	MS1	PG 17:0_20:3	PG 17:0_20:3(n-6,9,12)	Answer (n-6,9,12)	Correct	-	C5_3	1803.38	False	Position= n-6,9,12, Score= 741.71,Presence= 29.4117, Ratio sum= 3.5271			True			n-6,9,12			PG	100	0	-1
1916	9.41495	814.561	814.557	814.561	MS1	PG 17:0_20:3	PG 17:0_20:3(n-6,9,12)	Answer (n-6,9,12)	Correct	-	C4_3	2508.94	False	Position= n-6,9,12, Score= 772.87,Presence= 29.4117, Ratio sum= 4.637			True			n-6,9,12			PG	100	0	-1
2287	8.54615	822.514	822.513	822.514	MS1	PI 17:0_14:1	PI 17:0_14:1(n-5)	Answer (n-5)	Correct	-	C5_2	1812	False	Position= n-5, Score= 724.27,Presence= 23.5294, Ratio sum= 1.1197			True			n-5			PI	66.6666	0	-1
600	8.58917	822.515	822.513	822.515	MS1	PI 17:0_14:1	PI 17:0_14:1(n-5)	Answer (n-5)	Correct	-	C2_1	2032.25	False	Position= n-5, Score= 833.22,Presence= 41.1764, Ratio sum= 1.1492			True			n-5			PI	66.6666	0	-1
2102	8.61205	725.51	725.515	725.51	MS1	PS 17:0_14:1	PS 17:0_14:1(n-5)	Answer (n-5)	Correct	-	C4_5	8047.56	False	Position= n-5, Score= 840.54,Presence= 29.4117, Ratio sum= 0.3622			True			n-5			PS	100	100	-1
1052	8.60515	725.511	725.515	725.511	MS1	PS 17:0_14:1	PS 17:0_14:1(n-5)	Answer (n-5)	Correct	-	C2_5	33190.9	False	Position= n-5, Score= 701.18,Presence= 23.5294, Ratio sum= 0.1931			True			n-5			PS	100	100	-1
1596	8.61912	725.511	725.515	725.511	MS1	PS 17:0_14:1	PS 17:0_14:1(n-5)	Answer (n-5)	Correct	-	C3_5	20439.9	False	Position= n-5, Score= 846.79,Presence= 29.4117, Ratio sum= 0.2308			True			n-5			PS	100	100	-1
485	8.5569	725.511	725.515	725.511	MS1	PS 17:0_14:1	PS 17:0_14:1(n-5)	Answer (n-5)	Correct	-	C1_5	102161	False	Position= n-5, Score= 834.4,Presence= 35.2941, Ratio sum= 0.4208			True			n-5			PS	100	100	-1
369	8.56173	725.511	725.515	725.511	MS1	PS 17:0_14:1	PS 17:0_14:1(n-5)	Answer (n-5)	Correct	-	C1_4	96601.3	False	Position= n-5, Score= 864.23,Presence= 47.0588, Ratio sum= 0.5155			True			n-5			PS	100	100	-1
940	8.58642	725.511	725.515	725.511	MS1	PS 17:0_14:1	PS 17:0_14:1(n-5)	Answer (n-5)	Correct	-	C2_4	34754.9	False	Position= n-5, Score= 796.11,Presence= 29.4117, Ratio sum= 0.2391			True			n-5			PS	100	100	-1
1376	8.5685	725.511	725.515	725.511	MS1	PS 17:0_14:1	PS 17:0_14:1(n-5)	Answer (n-5)	Correct	-	C3_3	23272.3	False	Position= n-5, Score= 781.32,Presence= 23.5294, Ratio sum= 0.2918			True			n-5			PS	100	100	-1
1484	8.57848	725.511	725.515	725.511	MS1	PS 17:0_14:1	PS 17:0_14:1(n-5)	Answer (n-5)	Correct	-	C3_4	20975.9	False	Position= n-5, Score= 760.97,Presence= 29.4117, Ratio sum= 0.2812			True			n-5			PS	100	100	-1
829	8.63468	725.511	725.515	725.511	MS1	PS 17:0_14:1	PS 17:0_14:1(n-5)	Answer (n-5)	Correct	-	C2_3	35973.9	False	Position= n-5, Score= 861.87,Presence= 35.2941, Ratio sum= 0.2712			True			n-5			PS	100	100	-1
712	8.57923	725.512	725.515	725.512	MS1	PS 17:0_14:1	PS 17:0_14:1(n-5)	Answer (n-5)	Correct	-	C2_2	38955.9	False	Position= n-5, Score= 830.88,Presence= 29.4117, Ratio sum= 0.3168			True			n-5			PS	100	100	-1
1165	8.64858	725.512	725.515	725.512	MS1	PS 17:0_14:1	PS 17:0_14:1(n-5)	Answer (n-5)	Correct	-	C3_1	22163.3	False	Position= n-5, Score= 835.12,Presence= 29.4117, Ratio sum= 0.2696			True			n-5			PS	100	100	-1
[truncated: 710 more rows]
