# Supplementary material for: Computational mass spectrometry accelerates C = C position-resolved untargeted lipidomics using oxygen attachment dissociation
Source: Commun Chem. 2022 Dec 19;5:162. doi: 10.1038/s42004-022-00778-1 (PMC9814143; doi:10.1038/s42004-022-00778-1)
Supplement: Supplementary file 4 — Supplementary Data 1 [file 42004_2022_778_MOESM4_ESM.zip › SupplementaryData1/SupplementaryData1_STDsMixA.txt]

PeakID	Title	Scans	RT left(min)	RT (min)	RT right (min)	Precursor m/z	Height	Area	Model masses	Adduct	Isotope	Comment	Reference RT	Reference m/z	Formula	Ontology	InChIKey	SMILES	Annotation tag (VS1.0)	RT matched	m/z matched	MS/MS matched	RT similarity	Dot product	Reverse dot product	Fragment presence %	Total score	S/N	MS1 isotopes	MSMS spectrum	Data from	Original PeakID
4	CAR 18:1	1252	6.199616000000002	6.60115	7.073367	426.3571	24324.3125	208389.0		[M+H]+	M + 0	Answer (n-9)	6.55	426.35779	C25H47NO4	CAR	IPOLTUVFXFHAHI-UHFFFAOYSA-N	O=C([O-])CC(OC(=O)CCCCCCCC=CCCCCCCCC)C[N+](C)(C)C	annotated by user-defined text library	True	True	False	99.2				99.6	486.4862	426.3571:48009	85.0277:228 144.10291:78 203.11571:435 204.1174:99 216.12219:77 283.18979:74 287.20929:379 297.20639:131 301.2251:254 316.21051:90 329.2189:442 330.2229:180 333.2106:93 367.28241:332 368.28741:113 369.12509:666 370.12689:274 409.3403:89 411.17191:418 412.1774:106 423.94131:43 424.16141:87 424.34619:233 424.4599:103 424.5249:63 424.6478:72 424.77969:70 424.89828:80 424.94269:56 425.1543:66 425.350…	100nM_1	246
16	Cer-NS 18:2;O2/24:1	2313	12.67303	13.39272	14.07743	628.6026	5792.1875	89470.4921875		[M+H-H2O]+	M + 0	Answer (n-10, 14), (n-9)	13.33	628.60272	C42H79NO3	Cer_NS	RYZWCKUTHDRXFD-UHFFFAOYSA-N	O=C(NC(CO)C(O)C=CCCC=CCCCCCCCCC)CCCCCCCCCCCC=CCCCCCCCCCC	annotated by user-defined text library	True	True	False	98.8				99.4	115.8438		91.0539:62 242.20329:79 244.2146:64 262.23331:57 262.25229:860 263.25531:106 268.22589:44 332.3187:142 344.3186:134 371.09479:50 462.43039:70 471.4447:107 472.4501:33 489.45279:133 531.4613:187 596.57422:84 597.57269:76 598.59271:141 599.59497:77 610.59009:1015 611.5918:340 614.5799:97 626.58759:358 627.58929:334 628.32581:139 628.45172:145 628.49463:215 628.60181:86105 629.00952:67 629.17499:79 …	100nM_1	516
17	Cer-NS 18:2;O2/24:1	2313	12.7233	13.39272	14.07743	646.6129	855.4375	13499.6865234375		[M+H]+	M + 0	Answer (n-10, 14), (n-9)	13.33	646.61328	C42H79NO3	Cer_NS	RYZWCKUTHDRXFD-UHFFFAOYSA-N	O=C(NC(CO)C(O)C=CCCC=CCCCCCCCCC)CCCCCCCCCCCC=CCCCCCCCCCC	annotated by user-defined text library	True	True	False	98.8				99.4	17.10875		194.9032:28 262.2533:239 307.13379:40 483.43521:86 489.4538:117 531.46289:53 587.02179:89 610.5907:383 611.59589:308 626.59387:123 627.58881:165 628.60181:26953 629.19452:40 629.6059:14058 630.17297:45 630.51379:114 630.60889:3369 631.61322:716 632.92517:33 644.59509:362 645.5968:258 646.61322:2154 647.41748:57 647.57593:38 647.61389:1313 648.62311:527 649.62268:113 650.54932:38 650.58423:172 650…	100nM_1	519
22	HBMP 18:1_18:1_18:1	2363	13.02112	13.78095	14.436520000000002	1061.776	7334.75	119847.8984375		[M+Na]+	M + 0	Answer (n-9)	13.78	1061.77563	C60H111O11P	HBMP	YGELWCZMOZVYTE-UHFFFAOYSA-N	O=C(OCC(OC(=O)CCCCCCCC=CCCCCCCCC)COP(=O)(O)OCC(OC(=O)CCCCCCCC=CCCCCCCCC)CO)CCCCCCCC=CCCCCCCCC	annotated by user-defined text library	True	True	False	100.0				100.0	146.695	1061.7762:25334	339.28891:209 441.23639:181 459.24789:5678 460.25:668 530.88531:56 603.5354:131 604.53772:262 605.54077:264 606.54547:313 607.54211:160 625.5166:112 723.49353:308 725.50311:118 786.46222:81 809.49017:167 813.48383:58 841.49072:150 842.48602:69 855.49847:187 897.50262:92 898.51312:53 922.62329:619 923.6319:578 924.63141:228 925.61688:148 925.64447:89 926.62939:106 937.61798:128 938.61932:99 939.63…	100nM_1	592
23	TG 18:1_18:1_18:1	2587	14.75372	15.50907	16.21845	902.8155	4559.4375	77033.9140625		[M+NH4]+	M + 0	Answer (n-9)	15.43	902.81708	C57H104O6	TG	PHYFQTYBJUILEZ-UHFFFAOYSA-N	O=C(OCC(OC(=O)CCCCCCCC=CCCCCCCCC)COC(=O)CCCCCCCC=CCCCCCCCC)CCCCCCCC=CCCCCCCCC	annotated by user-defined text library	True	True	False	98.1				98.9	91.18875	902.8155:13286	70.2335:34 135.1152:43 262.2305:40 265.2515:82 296.19791:96 367.24969:73 507.4043:70 519.3999:54 601.51849:295 602.52258:303 603.25391:95 603.27649:108 603.30432:93 603.48871:64 603.53448:5222 603.82727:78 603.85199:84 603.88092:89 603.91522:55 603.94232:40 603.97247:59 604.00208:40 604.11462:81 604.14148:84 604.17072:97 604.26007:58 604.28979:34 604.40363:94 604.4295:82 604.4585:87 604.48999:67 …	100nM_1	678
24	TG 18:1_18:1_18:1	2587	14.79962	15.50907	16.21845	907.7718	1149.8125	19212.259765625		[M+Na]+	M + 0	Answer (n-9)	15.43	907.77252	C57H104O6	TG	PHYFQTYBJUILEZ-UHFFFAOYSA-N	O=C(OCC(OC(=O)CCCCCCCC=CCCCCCCCC)COC(=O)CCCCCCCC=CCCCCCCCC)CCCCCCCC=CCCCCCCCC	annotated by user-defined text library	True	True	False	98.1				99.0	22.99625		606.54077:51 687.46991:63 768.63458:80 769.62018:88 810.63678:169 811.63892:230 825.61462:144 902.93188:40 905.76099:214 906.7597:227 906.83038:407 907.22137:51 907.2583:230 907.69043:88 907.77179:30718 908.25702:256 908.44:43 908.52118:53 908.61603:77 908.63751:46 908.77429:22490 909.25568:121 909.35217:54 909.46179:104 909.77948:7592 910.26868:78 910.60217:99 910.6618:130 910.72717:76 910.78229…	100nM_1	682
29	CAR 18:1	1242	6.1987830000000015	6.5710000000000015	6.997283	426.3562	23824.875	203391.125		[M+H]+	M + 0	Answer (n-9)	6.55	426.35779	C25H47NO4	CAR	IPOLTUVFXFHAHI-UHFFFAOYSA-N	O=C([O-])CC(OC(=O)CCCCCCCC=CCCCCCCCC)C[N+](C)(C)C	annotated by user-defined text library	True	True	False	99.9				99.8	476.4975	426.3562:53984	85.0271:205 144.1033:66 157.04691:56 203.11459:398 204.1223:90 216.12109:92 227.12601:43 265.25131:126 269.17151:75 282.89291:45 287.2063:260 288.21249:53 301.22449:317 302.19421:136 302.2261:100 303.19839:89 311.21979:54 316.20981:228 328.21509:92 329.2189:267 330.22299:157 333.2157:38 367.28229:269 369.1228:765 370.1261:232 411.17059:741 412.17459:162 424.23309:75 424.27991:64 424.34:291 424.52…	100nM_2	230
31	LPC 18:1	1270	6.315883	6.771567	7.1980830000000005	522.3535	7940.6875	68270.640625		[M+H]+	M + 0	Answer (n-9)	6.71	522.35541	C26H52NO7P	LPC	YAMUFBLWGFFICM-UHFFFAOYSA-N	O=C(OCC(O)COP(=O)([O-])OCC[N+](C)(C)C)CCCCCCCC=CCCCCCCCC	annotated by user-defined text library	True	True	False	98.8				99.3	158.8138		104.1062:1586 105.1084:70 184.0731:1105 383.20819:74 398.19089:93 425.21359:317 426.21771:104 481.2247:86 504.3439:4440 505.34671:1294 506.28381:173 506.34781:245 519.9054:44 520.3374:150 521.34387:306 521.41589:81 522.23572:77 522.29102:98 522.3092:55 522.35413:115875 522.71021:46 522.77222:123 522.802:74 523.10498:114 523.17517:46 523.27972:33 523.35712:36555 523.758:132 523.8139:141 523.86548:…	100nM_2	245
40	Cer-NS 18:2;O2/24:1	2333	12.63627	13.427270000000002	14.237329999999998	628.6008	5366.9375	80360.203125		[M+H-H2O]+	M + 0	Answer (n-10, 14), (n-9)	13.33	628.60272	C42H79NO3	Cer_NS	RYZWCKUTHDRXFD-UHFFFAOYSA-N	O=C(NC(CO)C(O)C=CCCC=CCCCCCCCCC)CCCCCCCCCCCC=CCCCCCCCCCC	annotated by user-defined text library	True	True	False	97.1				98.4	107.3388	628.6008:12785	135.11749:41 244.2179:102 250.24921:42 262.25159:1066 263.2536:84 280.26309:197 332.3183:134 344.3215:126 370.84729:33 371.10019:94 471.44611:41 489.45309:73 490.4603:80 517.44189:43 531.4646:108 532.46722:59 533.46832:69 596.56018:109 598.58643:58 609.5791:128 610.59192:906 611.59552:456 612.59912:211 624.56299:61 625.44098:53 626.5849:407 627.59381:485 628.00873:52 628.38092:76 628.43732:58 628…	100nM_2	488
46	HBMP 18:1_18:1_18:1	2379	12.96357	13.78625	14.517029999999998	1061.774	7213.5	128375.0078125		[M+Na]+	M + 0	Answer (n-9)	13.78	1061.77563	C60H111O11P	HBMP	YGELWCZMOZVYTE-UHFFFAOYSA-N	O=C(OCC(OC(=O)CCCCCCCC=CCCCCCCCC)COP(=O)(O)OCC(OC(=O)CCCCCCCC=CCCCCCCCC)CO)CCCCCCCC=CCCCCCCCC	annotated by user-defined text library	True	True	False	100.0				99.9	144.27		120.9661:79 195.0033:91 339.28641:169 441.23691:155 459.2471:6910 460.2525:658 474.82761:39 603.5354:228 604.53479:250 605.5387:220 606.54492:351 607.54547:342 625.51727:174 723.48798:210 768.45343:53 800.48053:54 809.4939:149 842.48547:168 855.50372:121 856.49738:83 857.50677:66 883.50409:115 922.62488:527 923.63269:527 924.59747:133 924.63867:119 925.64722:64 936.6012:42 936.6413:90 937.61169:1…	100nM_2	566
47	TG 18:1_18:1_18:1	2601	14.74663	15.50213	16.33255	902.8154	4254.1875	72958.828125		[M+NH4]+	M + 0	Answer (n-9)	15.43	902.81708	C57H104O6	TG	PHYFQTYBJUILEZ-UHFFFAOYSA-N	O=C(OCC(OC(=O)CCCCCCCC=CCCCCCCCC)COC(=O)CCCCCCCC=CCCCCCCCC)CCCCCCCC=CCCCCCCCC	annotated by user-defined text library	True	True	False	98.4				99.1	85.08375		95.0101:67 339.28571:73 477.3909:108 601.51978:378 602.52142:172 603.25391:106 603.27649:104 603.30481:89 603.33832:62 603.53412:4918 603.83032:91 603.85272:86 603.88202:97 603.9129:61 603.97198:51 604.11853:84 604.14142:91 604.17102:105 604.20282:50 604.40369:76 604.42871:92 604.45709:91 604.49078:61 604.5368:1559 604.69312:74 604.71753:77 604.74707:97 604.77991:60 604.86591:36 604.98077:78 605.…	100nM_2	650
48	TG 18:1_18:1_18:1	2601	14.74663	15.50213	16.24075	907.7705	1180.75	20245.916015625		[M+Na]+	M + 0	Answer (n-9)	15.43	907.77252	C57H104O6	TG	PHYFQTYBJUILEZ-UHFFFAOYSA-N	O=C(OCC(OC(=O)CCCCCCCC=CCCCCCCCC)COC(=O)CCCCCCCC=CCCCCCCCC)CCCCCCCC=CCCCCCCCC	annotated by user-defined text library	True	True	False	98.4				99.0	23.615		456.1911:25 687.48297:102 743.50067:83 744.50848:94 768.6217:53 769.6261:66 770.62738:89 810.63129:224 811.63281:118 812.6416:86 825.61768:82 827.6507:41 839.6319:55 905.7597:153 906.76239:159 906.82391:448 907.25958:81 907.35742:52 907.66949:139 907.77051:29307 908.396:46 908.64691:50 908.77368:21643 909.77728:7188 910.32062:35 910.66339:80 910.68188:64 910.77881:1626 910.91022:258 911.6767:102 …	100nM_2	653
53	CAR 18:1	1257	6.2124	6.593133	7.05695	426.3571	23830.125	195313.65625		[M+H]+	M + 0	Answer (n-9)	6.55	426.35779	C25H47NO4	CAR	IPOLTUVFXFHAHI-UHFFFAOYSA-N	O=C([O-])CC(OC(=O)CCCCCCCC=CCCCCCCCC)C[N+](C)(C)C	annotated by user-defined text library	True	True	False	99.4				99.7	476.6025		78.0454:37 85.028:181 112.0498:38 144.10249:80 203.11591:298 216.1221:98 269.17471:78 287.2084:309 297.20319:80 301.228:94 302.1969:102 311.2207:105 314.22589:44 316.21091:191 319.1976:71 329.21591:299 330.22281:142 367.28229:478 368.28671:143 369.12469:988 370.12991:118 411.17059:452 412.17621:82 423.49161:69 424.34299:214 424.43579:65 424.4635:55 424.60641:96 424.7114:112 424.99881:95 425.24951…	100nM_3	247
63	Cer-NS 18:2;O2/24:1	2350	12.64248	13.39215	14.21032	628.602	5438.3125	80581.1796875		[M+H-H2O]+	M + 0	Answer (n-10, 14), (n-9)	13.33	628.60272	C42H79NO3	Cer_NS	RYZWCKUTHDRXFD-UHFFFAOYSA-N	O=C(NC(CO)C(O)C=CCCC=CCCCCCCCCC)CCCCCCCCCCCC=CCCCCCCCCCC	annotated by user-defined text library	True	True	False	98.8				99.4	108.7663		96.0808:42 245.2267:76 260.2384:55 262.25269:1482 263.25769:109 278.2468:62 280.26471:101 304.26279:69 366.3699:97 471.44629:90 472.44949:63 489.45499:210 490.46191:39 499.43991:57 517.4472:61 517.48187:42 531.46259:219 532.46613:141 596.56689:84 598.59021:131 599.58759:49 610.59058:1301 611.59491:551 612.60052:166 625.81897:73 626.5874:271 627.59662:400 627.91632:43 628.05243:94 628.10541:102 62…	100nM_3	551
64	Cer-NS 18:2;O2/24:1	2350	12.7391	13.39215	14.07253	646.6126	798.1875	11485.2353515625		[M+H]+	M + 0	Answer (n-10, 14), (n-9)	13.33	646.61328	C42H79NO3	Cer_NS	RYZWCKUTHDRXFD-UHFFFAOYSA-N	O=C(NC(CO)C(O)C=CCCC=CCCCCCCCCC)CCCCCCCCCCCC=CCCCCCCCCCC	annotated by user-defined text library	True	True	False	98.8				99.4	15.96375		262.25229:470 263.2597:57 268.99799:131 280.26279:71 351.00119:101 471.43839:58 489.45059:74 500.89841:81 531.46442:117 610.59192:373 611.59369:250 612.59949:74 626.58801:148 627.59387:188 628.60242:30706 629.08752:68 629.46008:61 629.52472:56 629.60559:15043 630.11798:59 630.2348:53 630.60858:3527 631.17841:44 631.38489:53 631.44592:53 631.61481:718 632.33313:68 632.51062:47 632.62579:82 644.594…	100nM_3	553
69	HBMP 18:1_18:1_18:1	2403	12.9912	13.805420000000002	14.55257	1061.774	8143.1875	152717.671875		[M+Na]+	M + 0	Answer (n-9)	13.78	1061.77563	C60H111O11P	HBMP	YGELWCZMOZVYTE-UHFFFAOYSA-N	O=C(OCC(OC(=O)CCCCCCCC=CCCCCCCCC)COP(=O)(O)OCC(OC(=O)CCCCCCCC=CCCCCCCCC)CO)CCCCCCCC=CCCCCCCCC	annotated by user-defined text library	True	True	False	99.8				99.8	162.8638		120.9665:117 339.28781:240 340.2941:84 441.23761:246 459.2482:5941 460.25089:606 603.53479:242 604.53778:287 605.53931:350 606.54071:422 607.54657:137 608.54572:70 625.52173:114 723.49438:326 724.49481:113 786.45789:61 809.4964:154 829.474:52 841.48273:197 842.48633:86 855.49573:94 898.5144:85 908.62061:63 909.61298:98 921.62433:154 922.62488:578 923.63147:574 924.5993:54 924.61572:71 924.64148:8…	100nM_3	636
70	TG 18:1_18:1_18:1	2626	14.71953	15.53323	16.23013	902.8163	4259.4375	78742.8203125		[M+NH4]+	M + 0	Answer (n-9)	15.43	902.81708	C57H104O6	TG	PHYFQTYBJUILEZ-UHFFFAOYSA-N	O=C(OCC(OC(=O)CCCCCCCC=CCCCCCCCC)COC(=O)CCCCCCCC=CCCCCCCCC)CCCCCCCC=CCCCCCCCC	annotated by user-defined text library	True	True	False	96.7				98.3	85.18875		77.039:42 262.2276:71 265.25311:71 339.2897:186 367.25491:53 381.298:69 477.3895:69 519.40057:38 601.51648:450 602.5213:126 603.53381:6205 604.53833:1973 605.54211:387 606.55341:153 619.5285:926 620.53192:339 621.53461:85 661.50677:53 738.5575:56 743.61047:90 762.66449:59 763.66748:470 764.66803:242 778.6839:58 805.6806:346 806.68622:314 807.68323:100 822.685:63 836.69818:71 883.77551:274 884.778…	100nM_3	718
77	CAR 18:1	1254	6.225017	6.56815	6.986017	426.3568	23394.0	195937.359375		[M+H]+	M + 0	Answer (n-9)	6.55	426.35779	C25H47NO4	CAR	IPOLTUVFXFHAHI-UHFFFAOYSA-N	O=C([O-])CC(OC(=O)CCCCCCCC=CCCCCCCCC)C[N+](C)(C)C	annotated by user-defined text library	True	True	False	99.9				99.9	467.88		144.1008:97 157.0479:58 203.1147:160 216.1226:102 241.1441:57 247.23849:91 255.15981:42 256.16489:60 265.2515:140 269.17361:99 287.20889:253 288.2135:77 301.2233:275 302.19461:136 316.21109:174 329.2189:403 330.22739:101 367.284:630 368.28339:90 369.1235:830 370.13181:184 385.177:83 411.17081:653 412.17499:274 413.18188:47 424.0444:70 424.06061:88 424.16711:149 424.28119:80 424.34259:242 424.4793…	100nM_4	239
78	LPC 18:1	1280	6.296067	6.75615	7.157567	522.3548	7083.3125	65343.65625		[M+H]+	M + 0	Answer (n-9)	6.71	522.35541	C26H52NO7P	LPC	YAMUFBLWGFFICM-UHFFFAOYSA-N	O=C(OCC(O)COP(=O)([O-])OCC[N+](C)(C)C)CCCCCCCC=CCCCCCCCC	annotated by user-defined text library	True	True	False	99.3				99.7	141.6662	522.3548:13344	78.0482:66 104.1063:1452 106.048:48 184.0726:1257 185.0748:76 299.1163:52 383.2081:100 398.1922:116 412.2067:69 425.21719:185 481.23019:175 482.23911:47 504.34421:4222 505.34698:1611 506.2868:221 506.34589:166 507.28601:99 507.3537:66 519.12091:42 520.33679:170 521.34619:295 521.3858:70 521.6582:37 522.15961:66 522.1911:82 522.25769:149 522.35449:118228 522.80548:115 522.88159:88 523.11572:75 523…	100nM_4	252
81	Cer-NS 18:1;O2/18:1	1896	10.12552	10.45297	10.8461	546.5228	3278.125	30821.33203125		[M+H-H2O]+	M + 0	Answer (n-14), (n-9)	10.35	546.5244799999998	C36H69NO3	Cer_NS	OBFSLMQLPNKVRW-UHFFFAOYSA-N	O=C(NC(CO)C(O)C=CCCCCCCCCCCCCC)CCCCCCCC=CCCCCCCCC	annotated by user-defined text library	True	True	False	96.7				98.3	65.5625	546.5228:4811	264.26819:713 265.27069:105 282.2753:89 407.37411:92 449.3829:75 515.56543:45 517.51581:81 528.51233:304 529.51569:231 530.5246:115 544.50049:41 544.51367:83 545.29327:105 545.51349:106 545.97461:170 546.32452:81 546.36792:210 546.5235:34262 546.88177:29 547.37097:107 547.44708:52 547.47278:93 547.52679:15096 548.01758:39 548.12292:73 548.21222:51 548.24451:62 548.2901:634 548.46912:105 548.52991…	100nM_4	442
82	Cer-NS 18:1;O2/18:1	1896	10.28082	10.45297	10.6704	546.5262	3278.125	30821.33203125		[M+H-H2O]+	M + 0	Answer (n-14), (n-9)	10.35	546.5244799999998	C36H69NO3	Cer_NS	OBFSLMQLPNKVRW-UHFFFAOYSA-N	O=C(NC(CO)C(O)C=CCCCCCCCCCCCCC)CCCCCCCC=CCCCCCCCC	annotated by user-defined text library	True	True	False	96.7				98.3	65.5625	546.5228:4811	264.26819:713 265.27069:105 282.2753:89 407.37411:92 449.3829:75 515.56543:45 517.51581:81 528.51233:304 529.51569:231 530.5246:115 544.50049:41 544.51367:83 545.29327:105 545.51349:106 545.97461:170 546.32452:81 546.36792:210 546.5235:34262 546.88177:29 547.37097:107 547.44708:52 547.47278:93 547.52679:15096 548.01758:39 548.12292:73 548.21222:51 548.24451:62 548.2901:634 548.46912:105 548.52991…	100nM_4	443
87	Cer-NS 18:2;O2/24:1	2410	12.87468	13.36865	14.032470000000002	628.6018	6300.0625	82070.0390625		[M+H-H2O]+	M + 0	Answer (n-10, 14), (n-9)	13.33	628.60272	C42H79NO3	Cer_NS	RYZWCKUTHDRXFD-UHFFFAOYSA-N	O=C(NC(CO)C(O)C=CCCC=CCCCCCCCCC)CCCCCCCCCCCC=CCCCCCCCCCC	annotated by user-defined text library	True	True	False	99.5				99.7	126.0013	628.6018:15284	245.2258:100 246.23151:133 262.25229:1662 263.2543:98 280.26349:292 332.32111:55 401.246:44 443.4086:85 461.42151:74 462.42389:62 471.4408:116 474.4368:63 488.44199:62 489.45209:146 490.4574:75 513.45941:56 531.46191:263 532.46478:104 597.57538:84 598.5907:210 609.58392:73 610.59082:1710 611.59473:629 612.59943:169 625.71088:69 626.58618:434 627.49799:55 627.52509:37 627.59167:504 628.02289:83 62…	100nM_4	518
93	HBMP 18:1_18:1_18:1	2463	12.97577	13.78185	14.479170000000002	1061.774	6769.1875	121048.9609375		[M+Na]+	M + 0	Answer (n-9)	13.78	1061.77563	C60H111O11P	HBMP	YGELWCZMOZVYTE-UHFFFAOYSA-N	O=C(OCC(OC(=O)CCCCCCCC=CCCCCCCCC)COP(=O)(O)OCC(OC(=O)CCCCCCCC=CCCCCCCCC)CO)CCCCCCCC=CCCCCCCCC	annotated by user-defined text library	True	True	False	100.0				99.9	135.3837		78.0459:74 195.0014:63 339.2901:140 441.23981:404 459.24741:6898 460.25089:522 501.25909:79 603.52979:179 604.53772:172 605.41791:37 605.54022:330 606.54132:343 607.54852:209 625.50958:128 679.72827:35 723.48993:238 724.50177:123 725.50812:115 726.50598:39 809.49249:109 841.48749:144 855.50378:105 856.50488:60 897.51141:106 898.52069:56 907.59833:67 922.62231:698 923.62793:622 924.63373:292 926.6…	100nM_4	593
94	TG 18:1_18:1_18:1	2683	14.7963	15.48077	16.25695	902.8161	5255.3125	81958.296875		[M+NH4]+	M + 0	Answer (n-9)	15.43	902.81708	C57H104O6	TG	PHYFQTYBJUILEZ-UHFFFAOYSA-N	O=C(OCC(OC(=O)CCCCCCCC=CCCCCCCCC)COC(=O)CCCCCCCC=CCCCCCCCC)CCCCCCCC=CCCCCCCCC	annotated by user-defined text library	True	True	False	99.2				99.6	105.1062	902.8161:15066	262.22672:77 265.25131:154 339.28641:154 479.3732:51 503.36771:88 504.375:64 507.40091:121 601.5177:319 602.5235:212 603.53308:7961 604.53632:2319 605.54059:399 611.50787:50 619.53009:874 620.534:378 621.53833:151 666.52832:51 682.52197:64 763.66608:366 764.67059:287 765.6712:145 804.67261:50 805.67767:364 806.68152:302 807.69238:164 821.6521:53 867.78101:52 883.7757:199 884.77502:116 885.78943:7…	100nM_4	680
95	TG 18:1_18:1_18:1	2683	14.7963	15.48077	16.2027	907.7708	1173.375	18479.724609375		[M+Na]+	M + 0	Answer (n-9)	15.43	907.77252	C57H104O6	TG	PHYFQTYBJUILEZ-UHFFFAOYSA-N	O=C(OCC(OC(=O)CCCCCCCC=CCCCCCCCC)COC(=O)CCCCCCCC=CCCCCCCCC)CCCCCCCC=CCCCCCCCC	annotated by user-defined text library	True	True	False	99.2				99.5	23.4675		78.0466:61 415.48679:24 768.6264:52 769.62439:85 810.63202:97 811.63898:108 825.63177:106 905.75439:107 906.75452:112 906.83289:244 907.71729:138 907.7713:15605 908.66058:68 908.77368:10838 909.61902:40 909.77863:3595 910.77917:1032 910.90601:84 911.01459:59 911.03528:62 911.18048:29 911.61047:41 911.68689:113 911.79437:223 923.76642:476 924.7674:260 925.7735:205	100nM_4	683
101	CAR 18:1	1262	6.183867	6.56035	7.011717	426.3564	24565.875	200154.09375		[M+H]+	M + 0	Answer (n-9)	6.55	426.35779	C25H47NO4	CAR	IPOLTUVFXFHAHI-UHFFFAOYSA-N	O=C([O-])CC(OC(=O)CCCCCCCC=CCCCCCCCC)C[N+](C)(C)C	annotated by user-defined text library	True	True	False	100.0				99.9	491.3175	426.3564:51066	85.0273:269 99.4992:27 203.11301:205 241.1442:77 247.2431:65 255.1581:118 265.25229:99 269.17239:104 283.18909:221 287.2085:245 288.21091:70 297.207:73 301.2233:161 302.2225:37 319.1973:27 329.21799:178 330.2197:79 367.284:427 368.2868:169 369.12289:895 370.12921:104 385.17731:116 411.1709:644 412.17599:414 413.1777:71 423.354:41 423.79239:64 424.0625:121 424.34729:94 424.36679:72 424.59021:72 42…	100nM_5	228
110	Cer-NS 18:2;O2/24:1	2403	12.73527	13.38822	14.15215	628.6003	7076.75	94734.203125		[M+H-H2O]+	M + 0	Answer (n-10, 14), (n-9)	13.33	628.60272	C42H79NO3	Cer_NS	RYZWCKUTHDRXFD-UHFFFAOYSA-N	O=C(NC(CO)C(O)C=CCCC=CCCCCCCCCC)CCCCCCCCCCCC=CCCCCCCCCCC	annotated by user-defined text library	True	True	False	98.9				99.2	141.535	628.6003:15928	223.0643:94 245.22479:107 262.22699:73 262.25171:1273 263.23639:56 263.25391:166 280.26389:191 344.3172:57 475.4332:59 489.4538:227 490.45419:88 531.46228:150 596.56927:75 598.5896:192 609.5769:66 610.59027:1325 611.59479:683 612.60449:82 625.71112:49 626.58447:342 627.59229:462 628.07233:50 628.30939:74 628.36963:140 628.41779:185 628.46478:148 628.52643:154 628.60083:132079 628.96887:63 628.993…	100nM_5	497
116	HBMP 18:1_18:1_18:1	2447	13.01222	13.73047	14.46103	1061.772	8494.3125	157320.3125		[M+Na]+	M + 0	Answer (n-9)	13.78	1061.77563	C60H111O11P	HBMP	YGELWCZMOZVYTE-UHFFFAOYSA-N	O=C(OCC(OC(=O)CCCCCCCC=CCCCCCCCC)COP(=O)(O)OCC(OC(=O)CCCCCCCC=CCCCCCCCC)CO)CCCCCCCC=CCCCCCCCC	annotated by user-defined text library	True	True	False	99.2				99.2	169.8862		195.0015:98 339.2879:150 441.2334:267 459.2471:6416 460.25159:609 603.53571:282 604.53387:252 605.53833:413 606.54358:469 607.54559:270 625.51971:173 723.49658:287 724.49487:103 809.48999:107 838.53741:67 841.47083:79 842.49078:88 883.49048:89 922.6283:431 923.62378:455 924.63123:165 938.60828:67 964.63531:685 965.64062:432 979.62018:145 981.6405:122 981.6604:50 994.63849:83 1043.76587:147 1057.2…	100nM_5	567
117	TG 18:1_18:1_18:1	2670	14.73228	15.458379999999998	16.24693	902.8143	4116.0	74853.53125		[M+NH4]+	M + 0	Answer (n-9)	15.43	902.81708	C57H104O6	TG	PHYFQTYBJUILEZ-UHFFFAOYSA-N	O=C(OCC(OC(=O)CCCCCCCC=CCCCCCCCC)COC(=O)CCCCCCCC=CCCCCCCCC)CCCCCCCC=CCCCCCCCC	annotated by user-defined text library	True	True	False	99.7				99.6	82.32		265.25281:96 339.28619:83 381.29709:75 507.4133:66 601.51709:274 602.51813:114 603.25513:136 603.27661:149 603.30573:126 603.39697:88 603.53473:5605 603.83142:99 603.85303:121 603.88232:117 603.91632:109 604.11969:104 604.14172:129 604.17078:109 604.2052:114 604.29053:50 604.40509:99 604.43011:115 604.4599:145 604.53931:1620 604.57898:35 604.79871:44 604.83191:63 604.88812:43 605.09308:30 605.258…	100nM_5	647
119	CAR 18:1	1259	6.383117	6.593333	6.832233	426.3568	4604.3125	25773.685546875		[M+H]+	M + 0	Answer (n-9)	6.55	426.35779	C25H47NO4	CAR	IPOLTUVFXFHAHI-UHFFFAOYSA-N	O=C([O-])CC(OC(=O)CCCCCCCC=CCCCCCCCC)C[N+](C)(C)C	annotated by user-defined text library	True	True	False	99.4				99.7	92.08625	426.3568:5769	104.4199:31 144.10181:105 203.1163:90 287.20959:65 302.19699:94 329.21899:184 369.12381:636 370.12579:126 385.1778:80 386.14609:124 386.18188:55 409.3414:52 411.172:528 412.17569:94 425.34781:244 426.30109:74 426.35709:53205 426.7103:57 426.79111:101 426.86081:58 427.1954:68 427.26791:156 427.30679:89 427.31711:106 427.36029:15928 427.65039:57 427.70081:53 427.74869:80 427.77151:91 427.79901:87 4…	10nM_1	233
129	HBMP 18:1_18:1_18:1	2436	13.21637	13.74248	14.32295	1061.774	2139.8125	32249.755859375		[M+Na]+	M + 0	Answer (n-9)	13.78	1061.77563	C60H111O11P	HBMP	YGELWCZMOZVYTE-UHFFFAOYSA-N	O=C(OCC(OC(=O)CCCCCCCC=CCCCCCCCC)COP(=O)(O)OCC(OC(=O)CCCCCCCC=CCCCCCCCC)CO)CCCCCCCC=CCCCCCCCC	annotated by user-defined text library	True	True	False	99.6				99.6	42.79625	1061.7738:6052	441.23779:56 459.24719:1915 460.25201:200 603.5282:66 604.54077:60 723.48871:68 809.49237:87 841.47931:89 898.50812:50 909.62469:33 922.6239:291 923.62982:198 938.63519:42 964.63898:362 965.64008:357 966.64392:164 979.62738:145 981.63678:177 982.63013:47 996.66333:75 1020.78241:67 1059.76208:257 1060.76453:274 1061.62756:112 1061.68494:74 1061.70898:65 1061.77441:70193 1062.26233:63 1062.31348:83…	10nM_1	506
140	HBMP 18:1_18:1_18:1	2471	13.164979999999998	13.72493	14.32195	1061.776	1568.125	23897.8125		[M+Na]+	M + 0	Answer (n-9)	13.78	1061.77563	C60H111O11P	HBMP	YGELWCZMOZVYTE-UHFFFAOYSA-N	O=C(OCC(OC(=O)CCCCCCCC=CCCCCCCCC)COP(=O)(O)OCC(OC(=O)CCCCCCCC=CCCCCCCCC)CO)CCCCCCCC=CCCCCCCCC	annotated by user-defined text library	True	True	False	99.1				99.5	31.3625		106.0794:46 176.99229:74 339.29059:84 441.23611:81 459.24789:1944 460.25229:118 724.48907:37 809.48468:36 841.48407:82 922.62451:262 923.63232:203 936.6452:81 937.6189:125 938.61969:73 964.63458:247 965.64001:268 966.64917:178 979.62311:164 980.63031:104 981.63593:99 995.65558:125 1059.76245:191 1060.76904:310 1061.31299:83 1061.53918:88 1061.62585:130 1061.67493:69 1061.7052:117 1061.77466:66489…	10nM_2	505
151	HBMP 18:1_18:1_18:1	2521	13.18593	13.7957	14.359279999999998	1061.775	1666.875	25970.6875		[M+Na]+	M + 0	Answer (n-9)	13.78	1061.77563	C60H111O11P	HBMP	YGELWCZMOZVYTE-UHFFFAOYSA-N	O=C(OCC(OC(=O)CCCCCCCC=CCCCCCCCC)COP(=O)(O)OCC(OC(=O)CCCCCCCC=CCCCCCCCC)CO)CCCCCCCC=CCCCCCCCC	annotated by user-defined text library	True	True	False	99.9				99.9	33.3375	1061.7748:4893	130.9928:50 216.4496:56 441.23581:74 459.2475:2095 460.24869:216 605.54498:66 723.49219:97 855.50238:135 922.6261:264 923.62878:236 924.63483:80 939.61713:62 964.6377:324 965.63641:355 966.63953:119 979.6109:74 980.62732:128 981.63037:125 982.6413:67 993.64148:75 995.64429:74 995.67041:40 996.66559:73 1059.75916:253 1060.76306:344 1061.32812:68 1061.41931:67 1061.55334:200 1061.63086:150 1061.705…	10nM_3	558
163	HBMP 18:1_18:1_18:1	2574	13.16527	13.791670000000002	14.359370000000002	1061.773	1630.875	26895.9609375		[M+Na]+	M + 0	Answer (n-9)	13.78	1061.77563	C60H111O11P	HBMP	YGELWCZMOZVYTE-UHFFFAOYSA-N	O=C(OCC(OC(=O)CCCCCCCC=CCCCCCCCC)COP(=O)(O)OCC(OC(=O)CCCCCCCC=CCCCCCCCC)CO)CCCCCCCC=CCCCCCCCC	annotated by user-defined text library	True	True	False	100.0				99.7	32.6175	1061.7732:4662	78.0464:105 339.28479:132 441.23431:105 459.24741:1811 460.2507:248 604.52911:43 605.54291:45 606.5368:85 810.49298:59 841.47717:130 883.4928:32 922.6261:203 923.63708:206 924.60022:66 924.63:144 936.63708:46 937.62219:79 937.63702:33 938.61688:58 964.63623:360 965.63879:219 966.64471:125 979.61432:104 980.62762:128 981.6405:124 994.64258:53 1059.75549:155 1060.76123:375 1060.82166:53 1061.29565:…	10nM_4	525
176	HBMP 18:1_18:1_18:1	2551	13.14295	13.73598	14.34958	1061.773	2265.8125	35429.4609375		[M+Na]+	M + 0	Answer (n-9)	13.78	1061.77563	C60H111O11P	HBMP	YGELWCZMOZVYTE-UHFFFAOYSA-N	O=C(OCC(OC(=O)CCCCCCCC=CCCCCCCCC)COP(=O)(O)OCC(OC(=O)CCCCCCCC=CCCCCCCCC)CO)CCCCCCCC=CCCCCCCCC	annotated by user-defined text library	True	True	False	99.4				99.4	45.31625		339.2887:45 459.2475:1179 460.24799:155 779.61853:47 922.61652:146 923.63232:162 964.6319:134 979.6167:104 1058.50757:43 1060.76355:270 1061.21704:35 1061.41687:85 1061.47034:61 1061.60254:165 1061.64905:134 1061.69666:48 1061.77258:53992 1062.28906:57 1062.53064:33 1062.66614:98 1062.71655:61 1062.77612:42556 1063.45593:79 1063.65173:95 1063.69043:71 1063.77942:16116 1064.45007:99 1064.68921:143…	10nM_5	552
178	LPI 18:1	1093	5.2367	6.2471830000000015	7.39995	621.3005	5109.625	111420.28125		[M+Na]+	M + 0	Answer (n-9)	6.21	621.30103	C27H51O12P	LPI	UGDOFRYHDCDVHD-KTKRTIGZNA-N	CCCCCCCC\C=C/CCCCCCCC(=O)OCC(O)COP(O)(=O)OC1C(O)C(O)C(O)C(O)C1O	annotated by user-defined text library	True	True	False	99.6				99.8	102.1925	621.3005:9342	237.01311:459 265.00659:88 283.01831:345 321.10721:89 332.38651:27 335.12289:102 336.1261:89 339.28671:184 344.0965:79 441.23709:1749 442.24149:367 443.2449:121 457.23389:60 461.26169:86 482.15039:143 497.1405:269 511.15369:209 512.15613:73 524.1637:593 525.16821:332 562.24628:290 563.29327:45 580.2182:101 588.29852:42 589.29529:65 607.30591:96 619.28241:320 620.28979:213 620.4483:251 621.18579:1…	10uM_1	318
179	LPS 18:1	1104	4.7940830000000005	6.334816	8.33465	524.2977	44358.6875	1056458.125		[M+H]+	M + 0	Answer (n-9)	6.25	524.29828	C24H46NO9P	LPS	JZWNYZVVZXZRRH-KTKRTIGZNA-N	CCCCCCCC\C=C/CCCCCCCC(=O)OCC(O)COP(O)(=O)OCC(N)C(O)=O	annotated by user-defined text library	True	True	False	97.8				98.9	887.1738	524.2977:120305	88.0387:1409 106.0492:29940 106.6581:54 106.6956:44 106.7304:46 106.7548:61 106.7681:50 106.9391:36 107.0526:877 107.22:52 107.3276:56 108.0531:339 108.074:44 109.0993:56 121.1007:93 125.0961:69 135.11639:58 140.1429:109 153.1265:114 155.01019:3076 168.008:111 168.1145:81 172.03909:239 173.02071:277 186.0162:425 196.0378:135 197.02049:85 214.1586:75 224.0313:144 242.0428:1218 242.1465:51 245.2256…	10uM_1	334
184	SPB 18:1;O2	1137	5.295183	6.597816000000001	7.212167	300.289	21955.8125	475743.375		[M+H]+	M + 0	Answer (n-14)	6.46	300.2897	C18H37NO2	Sph	WWUZIQQURGPMPG-UHFFFAOYSA-N	OCC(N)C(O)C=CCCCCCCCCCCCCC	annotated by user-defined text library	True	True	False	94.2				97.1	439.1162	300.289:82404	71.0832:93 73.051:71 78.0456:131 79.0533:101 81.0693:527 82.0663:42 83.0849:139 86.0602:103 93.0697:181 95.0848:1325 97.1005:625 98.1028:121 107.0851:207 109.101:675 111.0818:48 111.1161:698 112.1199:80 115.0635:83 116.0692:57 121.1009:910 122.104:69 123.1162:1187 124.1186:71 134.07961:43 135.11681:888 136.11951:141 137.13229:1019 138.13721:165 149.1317:311 150.1358:111 151.14661:187 152.1508:145…	10uM_1	452
185	CAR 18:1	1137	5.566767	6.597816000000001	8.484867	426.3585	187814.6875	4276849.0		[M+H]+	M + 0	Answer (n-9)	6.55	426.35779	C25H47NO4	CAR	IPOLTUVFXFHAHI-UHFFFAOYSA-N	O=C([O-])CC(OC(=O)CCCCCCCC=CCCCCCCCC)C[N+](C)(C)C	annotated by user-defined text library	True	True	False	99.3				99.6	3756.294	426.3585:609341 426.8733:3878 427.3607:333245 428.3633:57359 428.6742:1134 429.3669:6817 430.3769:671	81.0696:67 85.0276:3372 86.0317:94 97.0999:129 107.0848:85 109.0998:104 121.1006:197 123.1165:72 125.1312:85 135.11571:203 139.1124:121 144.10159:1034 149.13271:148 151.1492:105 153.12579:153 157.04871:423 157.12061:71 163.14751:128 165.16409:89 167.1434:144 177.1628:146 181.158:256 185.1557:43 191.17709:64 195.1761:99 199.1691:124 203.1145:1633 204.1196:195 209.19321:69 216.1241:307 217.12399:36…	10uM_1	462
186	LPC 18:1	1159	5.295183	6.773617	8.422267	522.3564	200936.625	4677418.5		[M+H]+	M + 0	Answer (n-9)	6.71	522.35541	C26H52NO7P	LPC	YAMUFBLWGFFICM-UHFFFAOYSA-N	O=C(OCC(O)COP(=O)([O-])OCC[N+](C)(C)C)CCCCCCCC=CCCCCCCCC	annotated by user-defined text library	True	True	False	98.7				99.3	4018.732	522.3564:589579 522.9258:3351 523.3583:305207 524.3608:61319 524.9194:935 525.3638:9900 526.3592:948	86.097:116 104.1064:23596 104.3049:51 104.4221:53 104.7824:55 104.808:63 104.8191:66 104.8349:59 105.1096:849 106.0494:271 106.1124:80 124.9997:173 184.073:21306 185.0769:548 226.0844:88 258.10989:469 299.1124:585 339.29041:614 340.293:123 341.16031:54 382.19989:89 383.20569:913 384.20959:215 385.2074:112 397.21979:251 398.19501:289 412.211:85 415.19519:266 416.1991:61 419.25339:128 424.20569:108…	10uM_1	526
187	LPE 18:1	1170	5.566767	6.861567	8.013317	480.3079	77008.4375	1699115.625		[M+H]+	M + 0	Answer (n-9)	6.8	480.3085	C23H46NO7P	LPE	PYVRVRFVLRNJLY-UHFFFAOYSA-N	O=C(OCC(O)COP(=O)(O)OCCN)CCCCCCCC=CCCCCCCCC	annotated by user-defined text library	True	True	False	98.8				99.4	1540.169	480.3079:283037 481.3113:76942 482.3133:13367 483.3149:1774 485.2775:206	96.0364:52 121.1008:68 123.1168:65 124.0153:283 137.13271:71 142.0257:1660 155.0097:1594 172.0372:130 173.0188:76 179.03419:72 180.0425:113 197.04379:106 198.0519:2675 199.05431:77 200.14101:177 214.15221:68 215.1265:102 216.0631:2979 217.0674:110 239.05521:162 245.2262:135 247.24049:427 257.0654:296 258.0672:79 263.2384:192 265.25201:2223 266.2561:377 267.25809:38 270.07361:46 272.04999:32 274.2…	10uM_1	565
188	SM 18:1;O2/18:1(d9)	1516	9.210967	9.59075	11.03082	738.6465	147756.6875	3219726.75		[M+H]+	M + 0	Answer (n-14), (n-9)	9.53	738.64697	C41H72N2O6P	SM	NBEADXWAAWCCDG-KYPZZJCONA-N	[C@](COP(=O)([O-])OCC[N+](C)(C)C)([H])(NC(CCCCCCC/C=C\CCCCC([2H])([2H])C([2H])([2H])C([2H])([2H])C([2H])([2H])[2H])=O)[C@]([H])(O)/C=C/CCCCCCCCCCCCC	annotated by user-defined text library	True	True	False	98.9				99.4	2955.134	738.6465:354403 739.6498:165855 740.6529:42995 741.6552:7564 742.6568:1169	86.0959:690 87.0984:62 95.1516:43 98.9836:340 104.1067:330 124.9994:1465 184.0242:44 184.0423:140 184.073:160772 184.0988:943 184.2991:132 184.6232:50 184.81:75 184.8746:268 184.8903:191 184.9077:234 184.93961:140 184.9568:240 185.0022:256 185.01961:218 185.0361:149 185.05389:165 185.0761:6606 185.1814:58 185.2438:168 185.2578:137 185.2908:179 185.30949:97 185.33549:128 185.36929:111 185.4005:49 …	10uM_1	817
189	Cer-NS 18:1;O2/18:1	1634	9.4238	10.51742	11.0684	546.524	117682.375	2705147.25		[M+H-H2O]+	M + 0	Answer (n-14), (n-9)	10.35	546.5244799999998	C36H69NO3	Cer_NS	OBFSLMQLPNKVRW-UHFFFAOYSA-N	O=C(NC(CO)C(O)C=CCCCCCCCCCCCCC)CCCCCCCC=CCCCCCCCC	annotated by user-defined text library	True	True	False	91.6				95.8	2353.647	546.524:274331 547.5273:112350 548.5309:23405 550.5363:580	86.1033:43 107.0844:71 109.0997:69 121.1017:82 122.5394:36 135.11571:227 136.0746:112 163.147:53 169.1469:155 172.1154:43 183.1601:74 211.2045:188 220.16949:141 246.23689:72 247.241:599 252.2684:1606 253.2722:209 261.2435:60 263.23691:97 264.2413:132 264.2681:35064 264.62439:48 264.64709:77 264.7059:57 264.9476:34 265.25021:312 265.2713:3146 266.27509:213 280.2662:104 282.2785:4387 283.28091:460 …	10uM_1	925
190	Cer-NS 18:1;O2/18:1	1634	9.4238	10.51742	11.61093	564.5346	14837.4375	350872.53125		[M+H]+	M + 0	Answer (n-14), (n-9)	10.35	564.53497	C36H69NO3	Cer_NS	OBFSLMQLPNKVRW-UHFFFAOYSA-N	O=C(NC(CO)C(O)C=CCCCCCCCCCCCCC)CCCCCCCC=CCCCCCCCC	annotated by user-defined text library	True	True	False	91.6				95.8	296.7487	568.5076:685	135.1172:64 198.2189:55 220.1701:131 246.23399:104 247.24159:118 252.26711:273 264.2684:9359 265.27081:869 268.99869:105 280.26239:101 282.27899:1214 283.27869:143 298.27249:88 305.2713:57 309.29819:41 323.28149:159 324.29089:104 360.3269:97 389.3623:131 403.3848:84 406.367:134 407.37479:457 408.37729:118 421.39319:369 422.39551:229 423.40021:64 449.38611:548 450.39139:277 516.513:938 517.51959:3…	10uM_1	932
194	DG 18:1_18:1	1968	12.01575	13.1262	13.56493	643.5269999999998	17132.9375	437292.96875		[M+Na]+	M + 0	Answer (n-9)	12.82	643.52722	C39H72O5	DG	AFSHUZFNMVJNKX-UHFFFAOYSA-N	O=C(OCC(OC(=O)CCCCCCCC=CCCCCCCCC)CO)CCCCCCCC=CCCCCCCCC	annotated by user-defined text library	True	True	False	74.6				87.3	342.6588	643.527:30336	265.13861:73 342.29611:86 347.25699:70 361.27289:59 391.2439:142 420.28391:199 435.27039:103 479.29269:43 503.36951:182 504.37601:451 505.384:341 518.39532:69 520.36432:140 532.3714:52 533.38208:73 545.38733:208 546.38879:1361 547.39447:483 548.39838:187 549.39972:67 561.37671:890 562.37939:339 563.38721:129 575.38879:211 607.5495:291 625.56201:71 626.58392:153 627.5885:56 628.60358:890 629.6012:…	10uM_1	1219
195	Cer-NS 18:2;O2/24:1	2001	12.75482	13.3892	15.48002	628.6034	207012.4375	4834093.0		[M+H-H2O]+	M + 0	Answer (n-10, 14), (n-9)	13.33	628.60272	C42H79NO3	Cer_NS	RYZWCKUTHDRXFD-UHFFFAOYSA-N	O=C(NC(CO)C(O)C=CCCC=CCCCCCCCCC)CCCCCCCCCCCC=CCCCCCCCCCC	annotated by user-defined text library	True	True	False	98.9				99.4	4140.249	628.6034:573044 629.606:398556 630.6087:96955 631.6128:15645 632.4183:676 632.8655:473 633.4253:384	94.0638:124 96.0798:92 105.0695:62 107.0833:69 119.0842:122 121.1007:205 133.1026:93 135.1151:62 147.11591:86 161.1329:37 191.1806:81 219.2063:89 226.14799:39 233.2249:366 234.22569:150 244.2179:240 245.2249:900 246.2319:187 250.2525:888 254.2449:72 260.2377:177 261.22089:99 262.2309:248 262.25241:22111 263.23489:361 263.2551:1544 264.24081:77 278.2468:148 279.25211:152 280.26291:3372 281.26559:1…	10uM_1	1293
196	Cer-NS 18:2;O2/24:1	2001	11.87383	13.3892	14.88332	646.6128	66523.0	1494222.5		[M+H]+	M + 0	Answer (n-10, 14), (n-9)	13.33	646.61328	C42H79NO3	Cer_NS	RYZWCKUTHDRXFD-UHFFFAOYSA-N	O=C(NC(CO)C(O)C=CCCC=CCCCCCCCCC)CCCCCCCCCCCC=CCCCCCCCCCC	annotated by user-defined text library	True	True	False	98.9				99.4	1330.46	648.6196:24617	83.0853:42 109.1017:70 119.0854:59 133.10001:107 135.11591:58 147.1185:130 193.1944:83 207.2121:75 233.2236:313 244.2188:268 245.2254:470 246.2325:165 250.2527:563 260.23669:99 261.22119:166 262.2323:216 262.2525:17318 263.01801:67 263.23779:182 263.25589:1537 263.6655:41 264.2316:104 270.24161:60 278.2475:173 280.2374:111 280.26239:2497 281.26749:215 304.26239:135 321.26489:189 322.27411:126 323…	10uM_1	1317
202	TG 18:1_18:1_18:1	2263	14.26822	15.48002	17.1869	902.8181	222363.625	5201340.0		[M+NH4]+	M + 0	Answer (n-9)	15.43	902.81708	C57H104O6	TG	PHYFQTYBJUILEZ-UHFFFAOYSA-N	O=C(OCC(OC(=O)CCCCCCCC=CCCCCCCCC)COC(=O)CCCCCCCC=CCCCCCCCC)CCCCCCCC=CCCCCCCCC	annotated by user-defined text library	True	True	False	99.2				99.6	4447.272	902.8181:536785 903.8208:421514 904.8233:153608 905.8264:35395 906.8301:6649 907.7723:65810	79.0532:92 81.0691:171 83.0855:177 91.053:85 93.0689:170 95.0841:229 97.1005:204 107.0847:164 109.0997:262 111.1163:236 121.1008:784 123.1164:210 125.0946:77 135.11659:909 137.1328:83 139.1115:93 141.39059:53 149.1315:309 151.14661:101 153.1268:106 163.1465:196 165.1638:260 240.1351:66 246.23151:78 247.2422:698 262.2294:229 263.2373:517 264.24069:105 265.25201:3441 266.25491:386 281.2485:112 282.…	10uM_1	2046
203	TG 18:1_18:1_18:1	2263	14.26822	15.48002	16.76547	907.7723	27534.875	646859.75		[M+Na]+	M + 0	Answer (n-9)	15.43	907.77252	C57H104O6	TG	PHYFQTYBJUILEZ-UHFFFAOYSA-N	O=C(OCC(OC(=O)CCCCCCCC=CCCCCCCCC)COC(=O)CCCCCCCC=CCCCCCCCC)CCCCCCCC=CCCCCCCCC	annotated by user-defined text library	True	True	False	99.2				99.6	550.6975	907.7723:65810 908.7753:43593 909.7793:13255 910.7848:3985	135.117:78 265.25049:144 453.88419:26 570.41681:76 603.534:321 604.53638:474 605.53961:933 606.5451:1672 607.54633:1032 608.53912:69 625.51562:805 626.51849:83 646.46667:106 655.48871:167 656.49573:142 661.46509:57 671.48669:72 674.46808:114 675.47632:109 684.52722:150 687.479:151 688.49017:87 689.48981:186 701.49188:100 715.505:82 729.49011:291 730.49902:165 743.50562:432 744.51361:279 745.50732…	10uM_1	2066
204	LPS 18:1	1121	4.8335	6.28655	8.277917	524.2973	54783.0	1263313.25		[M+H]+	M + 0	Answer (n-9)	6.25	524.29828	C24H46NO9P	LPS	JZWNYZVVZXZRRH-KTKRTIGZNA-N	CCCCCCCC\C=C/CCCCCCCC(=O)OCC(O)COP(O)(=O)OCC(N)C(O)=O	annotated by user-defined text library	True	True	False	99.6				99.8	1095.66	524.2321:404 526.3029:8366	70.0283:111 88.0387:1680 89.0424:118 98.9841:74 106.0491:45693 106.2387:71 106.2559:56 106.2989:52 106.4888:36 106.6702:89 106.6834:113 106.6945:70 106.7082:55 106.7442:88 106.7546:71 106.7682:63 106.9235:62 106.9746:38 107.0527:2006 107.1937:67 107.219:61 107.3163:46 108.0538:254 125.1196:72 135.116:183 140.1427:233 149.132:81 153.12759:81 155.0098:3984 168.0052:131 171.00661:68 172.03551:185 17…	10uM_2	235
206	LPI 18:1	1121	5.284433	6.28655	7.322333	621.3002	3629.8125	77341.8984375		[M+Na]+	M + 0	Answer (n-9)	6.21	621.30103	C27H51O12P	LPI	UGDOFRYHDCDVHD-KTKRTIGZNA-N	CCCCCCCC\C=C/CCCCCCCC(=O)OCC(O)COP(O)(=O)OC1C(O)C(O)C(O)C(O)C1O	annotated by user-defined text library	True	True	False	98.2				99.1	72.59625	621.3002:9827	237.01311:329 238.01421:42 265.0054:66 283.0181:224 321.1062:159 325.02979:80 339.28729:266 441.2373:1688 442.23999:247 457.23059:99 459.24741:70 481.13971:86 482.1496:130 496.17081:81 497.13599:220 511.15341:173 512.15979:57 524.16339:590 525.1673:303 529.25873:46 562.24127:287 563.24323:88 563.29797:61 580.21881:87 581.22333:65 582.21649:124 583.21899:63 589.29523:130 603.2868:84 607.30243:84 6…	10uM_2	253
208	LPG 18:1	1132	5.443183	6.374233	7.393267	533.2837	7876.125	167272.828125		[M+Na]+	M + 0	Answer (n-9)	6.38	533.28497	C24H47O9P	LPG	FQQQKGAFQIIGLQ-KTKRTIGZNA-N	CCCCCCCC\C=C/CCCCCCCC(=O)OCC(O)COP(O)(=O)OCC(O)CO	annotated by user-defined text library	True	True	False	100.0				99.9	157.5225		176.9917:221 195.0024:664 237.0134:306 310.04321:53 311.039:45 339.28909:264 394.1347:102 395.13809:64 408.1557:147 409.12271:262 423.13849:368 424.13739:140 436.14529:914 437.155:244 441.23651:136 459.2431:110 475.21231:2255 476.18661:77 476.21631:770 477.21939:103 493.1853:89 494.1908:89 503.18661:45 515.2738:577 516.27899:101 518.28961:276 519.28857:1177 520.28918:303 531.26691:641 532.27319:3…	10uM_2	285
211	CAR 18:1	1154	5.067283	6.549617	7.747917	426.3579	231653.1875	5649713.5		[M+H]+	M + 0	Answer (n-9)	6.55	426.35779	C25H47NO4	CAR	IPOLTUVFXFHAHI-UHFFFAOYSA-N	O=C([O-])CC(OC(=O)CCCCCCCC=CCCCCCCCC)C[N+](C)(C)C	annotated by user-defined text library	True	True	False	100.0				100.0	4633.064	426.3579:538002 427.3603:248691 428.3631:41214 428.6736:870	78.0453:75 85.0276:2727 109.1005:99 111.0811:91 121.1006:169 125.0959:101 125.1299:84 135.1179:153 137.13139:105 139.112:164 144.1013:670 149.1322:118 151.1472:65 157.0499:388 163.1474:61 165.1604:62 167.1414:105 167.1792:54 171.1394:83 177.1629:213 181.1591:80 183.1714:59 195.17191:63 203.1145:1367 204.1199:166 205.22211:59 209.18761:117 213.11279:161 216.12219:347 223.20979:91 227.1264:196 232.…	10uM_2	366
212	LPC 18:1	1176	5.24685	6.7253669999999985	8.428117	522.3551	222995.875	5553262.5		[M+H]+	M + 0	Answer (n-9)	6.71	522.35541	C26H52NO7P	LPC	YAMUFBLWGFFICM-UHFFFAOYSA-N	O=C(OCC(O)COP(=O)([O-])OCC[N+](C)(C)C)CCCCCCCC=CCCCCCCCC	annotated by user-defined text library	True	True	False	99.9				100.0	4459.917	522.3551:425382 523.3578:155653 524.3607:28310 525.362:4181	104.1063:9932 105.1089:493 106.0487:180 124.9991:96 184.0728:7988 185.07581:280 186.0761:78 240.09801:103 258.10941:172 299.1127:202 339.28909:655 340.2933:156 341.2984:53 367.13309:49 383.20639:380 384.2074:153 397.22101:249 398.19351:225 407.20551:77 408.2146:60 412.21051:168 415.19571:183 419.25769:201 425.21719:855 426.21701:171 429.21249:114 462.2948:59 480.30771:90 481.2294:71 504.34421:268…	10uM_2	418
213	LPE 18:1	1187	5.543467	6.813083	8.161067	480.3078	81627.0	1896054.875		[M+H]+	M + 0	Answer (n-9)	6.8	480.3085	C23H46NO7P	LPE	PYVRVRFVLRNJLY-UHFFFAOYSA-N	O=C(OCC(O)COP(=O)(O)OCCN)CCCCCCCC=CCCCCCCCC	annotated by user-defined text library	True	True	False	99.9				100.0	1632.54	480.3078:226034 482.3138:10225 483.3164:1449	109.1014:84 121.0999:88 124.0146:288 142.02589:1390 149.1315:61 155.0099:1492 165.1613:98 172.0361:126 173.01939:199 179.034:128 180.0406:97 184.03529:80 197.0435:139 198.05251:1857 199.0549:155 216.06261:2809 217.065:196 239.0535:241 245.2254:60 247.2415:348 248.24271:89 257.06509:329 263.2359:270 265.25201:2374 266.2554:321 270.07669:122 279.10211:77 293.11389:124 295.09421:172 307.13269:163 30…	10uM_2	435
214	SM 18:1;O2/18:1(d9)	1542	9.233467	9.61325	10.974	738.6461	138959.875	3042797.0		[M+H]+	M + 0	Answer (n-14), (n-9)	9.53	738.64697	C41H72N2O6P	SM	NBEADXWAAWCCDG-KYPZZJCONA-N	[C@](COP(=O)([O-])OCC[N+](C)(C)C)([H])(NC(CCCCCCC/C=C\CCCCC([2H])([2H])C([2H])([2H])C([2H])([2H])C([2H])([2H])[2H])=O)[C@]([H])(O)/C=C/CCCCCCCCCCCCC	annotated by user-defined text library	True	True	False	97.9				98.9	2779.198	738.6461:291387 740.6521:33999 741.6555:6277 742.6587:1049	86.0953:320 98.9835:169 104.1068:103 124.9994:892 184.07291:96193 184.28551:95 184.3026:80 184.37219:46 184.4021:62 184.81351:42 184.86189:42 184.8744:130 184.8905:150 184.9395:102 184.957:135 184.9702:137 185.0022:158 185.0199:133 185.0361:106 185.0546:85 185.0757:3674 185.18201:69 185.2435:98 185.25751:75 185.29131:86 185.3085:58 185.336:68 185.36929:66 185.45151:52 185.5154:75 185.53259:62 185…	10uM_2	698
215	Cer-NS 18:1;O2/18:1	1654	9.287733	10.48983	11.80875	546.5237	117002.5	2733965.0		[M+H-H2O]+	M + 0	Answer (n-14), (n-9)	10.35	546.5244799999998	C36H69NO3	Cer_NS	OBFSLMQLPNKVRW-UHFFFAOYSA-N	O=C(NC(CO)C(O)C=CCCCCCCCCCCCCC)CCCCCCCC=CCCCCCCCC	annotated by user-defined text library	True	True	False	94.1				97.0	2340.05	546.5237:271121 547.5269:109200 548.53:22351	82.0645:81 93.0682:49 107.0846:102 109.1002:39 111.1189:71 121.1009:125 136.0753:113 136.1192:53 163.1481:106 169.14571:133 211.20509:267 220.16811:183 234.18649:111 246.2326:107 247.2411:608 248.2428:107 252.2686:1791 253.2706:92 262.25021:71 263.23621:87 263.26111:114 264.2677:34813 264.64291:35 264.6655:70 265.22821:60 265.25079:344 265.27109:3047 265.37991:46 265.43869:68 265.6897:36 265.8005…	10uM_2	799
216	Cer-NS 18:1;O2/18:1	1654	9.350333	10.48983	11.63345	564.5335	15422.4375	371889.34375		[M+H]+	M + 0	Answer (n-14), (n-9)	10.35	564.53497	C36H69NO3	Cer_NS	OBFSLMQLPNKVRW-UHFFFAOYSA-N	O=C(NC(CO)C(O)C=CCCCCCCCCCCCCC)CCCCCCCC=CCCCCCCCC	annotated by user-defined text library	True	True	False	94.1				97.0	308.4488	564.5335:36317	135.11729:102 149.1304:52 220.16701:70 246.2346:109 247.2458:130 252.2679:339 263.25879:48 264.26819:8214 265.27151:648 280.26129:71 282.27841:1137 283.28171:252 309.29941:83 323.2804:210 360.3241:84 389.36679:152 403.37729:77 404.38251:51 407.37399:378 408.37839:162 409.38489:50 421.3891:172 431.3765:130 437.38699:27 449.38629:509 450.39139:346 451.3913:75 503.2095:39 516.51459:910 517.51642:263…	10uM_2	806
220	DG 18:1_18:1	1984	11.8964	13.06948	13.595999999999998	643.5265	17627.3125	462780.71875		[M+Na]+	M + 0	Answer (n-9)	12.82	643.52722	C39H72O5	DG	AFSHUZFNMVJNKX-UHFFFAOYSA-N	O=C(OCC(OC(=O)CCCCCCCC=CCCCCCCCC)CO)CCCCCCCC=CCCCCCCCC	annotated by user-defined text library	True	True	False	82.3				91.1	352.5463	643.5265:27147	223.1328:56 391.24359:163 391.90009:55 420.28421:108 421.2897:94 435.2652:130 452.27319:78 503.36981:161 504.37689:576 505.38321:191 506.3577:50 506.38391:76 518.39142:74 519.36212:137 520.36792:117 533.38733:116 545.37939:127 546.38562:1297 547.39178:802 548.39819:153 561.37408:736 562.37738:413 575.38599:94 578.39117:92 607.54901:339 626.5863:117 628.60107:1180 629.6059:548 640.18182:69 640.364…	10uM_2	1057
221	Cer-NS 18:2;O2/24:1	2028	11.54578	13.4202	15.35282	628.6028	219008.3125	5178612.0		[M+H-H2O]+	M + 0	Answer (n-10, 14), (n-9)	13.33	628.60272	C42H79NO3	Cer_NS	RYZWCKUTHDRXFD-UHFFFAOYSA-N	O=C(NC(CO)C(O)C=CCCC=CCCCCCCCCC)CCCCCCCCCCCC=CCCCCCCCCCC	annotated by user-defined text library	True	True	False	97.5				98.7	4380.166	628.6028:565596 629.6054:390143 630.3204:1197 631.6121:16175 632.4176:823 632.8647:498	81.0669:39 96.0809:101 97.0999:145 105.0693:91 107.0843:46 119.086:83 121.1006:89 125.1299:65 133.1022:55 135.1154:101 149.1331:70 161.12959:121 191.17931:130 193.1933:103 233.22411:230 244.2189:191 245.22681:491 246.2328:138 249.2229:45 250.25281:689 260.2334:78 261.22189:88 261.2442:84 262.2291:345 262.2522:21494 263.23401:296 263.25589:1757 264.23679:145 264.2648:118 268.22189:118 278.24939:10…	10uM_2	1145
222	Cer-NS 18:2;O2/24:1	2028	11.7211	13.4202	15.0024	646.6123	68537.0	1563440.375		[M+H]+	M + 0	Answer (n-10, 14), (n-9)	13.33	646.61328	C42H79NO3	Cer_NS	RYZWCKUTHDRXFD-UHFFFAOYSA-N	O=C(NC(CO)C(O)C=CCCC=CCCCCCCCCC)CCCCCCCCCCCC=CCCCCCCCCCC	annotated by user-defined text library	True	True	False	97.5				98.7	1370.74	648.619:22771 649.6205:3859	94.0643:181 95.0843:45 109.1005:89 116.5779:40 119.0863:94 121.0994:82 147.1158:119 149.13161:112 161.13361:32 219.2079:113 228.23039:97 233.2253:315 244.2186:184 245.2252:464 246.2323:148 250.25301:548 260.23651:81 262.22711:251 262.25241:16881 262.55811:44 263.23459:138 263.25549:1670 264.24179:48 264.26801:77 270.2413:78 278.2475:165 279.23181:91 280.263:2431 281.26349:105 291.25101:63 296.258…	10uM_2	1161
227	HBMP 18:1_18:1_18:1	2072	11.8964	13.77197	15.52817	1061.774	11914.625	342567.4375		[M+Na]+	M + 0	Answer (n-9)	13.78	1061.77563	C60H111O11P	HBMP	YGELWCZMOZVYTE-UHFFFAOYSA-N	O=C(OCC(OC(=O)CCCCCCCC=CCCCCCCCC)COP(=O)(O)OCC(OC(=O)CCCCCCCC=CCCCCCCCC)CO)CCCCCCCC=CCCCCCCCC	annotated by user-defined text library	True	True	False	100.0				99.9	238.2925	1061.7738:10452	339.28799:98 340.28979:66 341.29471:59 441.23709:75 459.2475:2943 460.25241:279 603.53333:288 604.53662:697 605.53882:991 606.54279:988 607.54657:560 625.5166:68 723.49957:97 841.48022:141 842.49017:110 856.50598:67 922.63013:192 923.6355:404 924.60822:68 924.63391:94 925.62531:97 937.61432:98 937.63379:89 938.62402:101 939.62378:80 963.6225:51 964.63959:353 965.64032:445 966.64569:174 979.62421:…	10uM_2	1455
228	TG 18:1_18:1_18:1	2292	14.29937	15.52817	17.088720000000002	902.8172	232904.75	5618966.0		[M+NH4]+	M + 0	Answer (n-9)	15.43	902.81708	C57H104O6	TG	PHYFQTYBJUILEZ-UHFFFAOYSA-N	O=C(OCC(OC(=O)CCCCCCCC=CCCCCCCCC)COC(=O)CCCCCCCC=CCCCCCCCC)CCCCCCCC=CCCCCCCCC	annotated by user-defined text library	True	True	False	97.0				98.5	4658.095	902.8172:526073 903.8199:410262 904.8226:144482 905.8255:32822 906.8296:6140 907.7716:67437	79.0531:70 81.0689:214 83.0847:298 93.0692:146 95.0843:313 97.0993:103 101.0957:63 107.0846:168 109.1002:354 111.0798:83 111.1155:140 121.1004:577 123.116:233 125.1327:84 135.11571:802 149.132:275 151.1469:132 163.14751:179 167.14169:61 177.1627:78 219.757:40 236.4263:48 241.2114:45 245.2253:141 246.2328:112 247.2417:674 262.22839:115 263.23499:348 264.2439:155 265.25171:3020 265.59119:43 266.254…	10uM_2	1871
229	TG 18:1_18:1_18:1	2292	14.2117	15.52817	16.759079999999994	907.7716	29889.6875	720131.5		[M+Na]+	M + 0	Answer (n-9)	15.43	907.77252	C57H104O6	TG	PHYFQTYBJUILEZ-UHFFFAOYSA-N	O=C(OCC(OC(=O)CCCCCCCC=CCCCCCCCC)COC(=O)CCCCCCCC=CCCCCCCCC)CCCCCCCC=CCCCCCCCC	annotated by user-defined text library	True	True	False	97.0				98.5	597.7938	907.7716:67437 908.7749:39033 909.7773:13975	121.1001:130 123.1155:46 135.1158:98 265.25089:152 307.18369:53 361.26859:60 535.36029:33 603.5343:325 604.53558:361 605.53992:933 606.54437:1212 607.54712:805 608.55731:118 625.51471:879 626.51709:98 632.46588:94 646.47791:96 655.49329:238 656.49091:78 660.49152:141 674.46619:58 675.4743:92 684.52441:151 685.53101:37 687.48071:197 688.48541:251 689.49701:70 701.49353:167 702.49609:128 729.48932:…	10uM_2	1891
230	LPS 18:1	1112	4.711967	6.273617	8.164733	524.2979	53522.6875	1238235.625		[M+H]+	M + 0	Answer (n-9)	6.25	524.29828	C24H46NO9P	LPS	JZWNYZVVZXZRRH-KTKRTIGZNA-N	CCCCCCCC\C=C/CCCCCCCC(=O)OCC(O)COP(O)(=O)OCC(N)C(O)=O	annotated by user-defined text library	True	True	False	99.8				99.9	1070.454	524.2979:148919 526.3046:7951	88.0385:1630 98.9831:151 106.0493:35110 106.284:70 106.6704:60 106.6948:56 106.7688:50 106.8058:44 106.9618:30 107.0357:54 107.0525:1502 107.0849:41 107.4028:54 107.8683:35 108.0537:205 125.0956:72 140.1427:144 154.1597:50 155.0101:2913 156.0134:151 168.0049:78 172.03571:222 173.0208:286 186.01511:378 197.02119:80 210.18941:37 214.04539:66 214.1548:74 228.026:54 242.04201:1261 243.04601:167 245.2…	10uM_3	308
232	LPI 18:1	1112	5.279817	6.273617	7.2925	621.3003	3982.125	82065.5078125		[M+Na]+	M + 0	Answer (n-9)	6.21	621.30103	C27H51O12P	LPI	UGDOFRYHDCDVHD-KTKRTIGZNA-N	CCCCCCCC\C=C/CCCCCCCC(=O)OCC(O)COP(O)(=O)OC1C(O)C(O)C(O)C(O)C1O	annotated by user-defined text library	True	True	False	98.7				99.4	79.6425		237.0135:420 265.00919:173 283.01831:398 321.1088:100 335.1243:143 339.28979:321 441.23721:2066 442.2435:335 459.24319:136 461.26529:111 482.147:134 497.13821:219 498.14111:97 511.15948:232 524.16309:421 525.16852:352 562.23639:39 562.26123:74 563.25018:81 564.29999:52 603.29712:149 607.30811:149 619.28339:340 620.28961:236 621.17023:54 621.20502:92 621.23419:121 621.2605:124 621.30048:112082 621…	10uM_3	324
234	LPG 18:1	1123	5.338284	6.361283	7.371767	533.2844	8505.5625	179149.953125		[M+Na]+	M + 0	Answer (n-9)	6.38	533.28497	C24H47O9P	LPG	FQQQKGAFQIIGLQ-KTKRTIGZNA-N	CCCCCCCC\C=C/CCCCCCCC(=O)OCC(O)COP(O)(=O)OCC(O)CO	annotated by user-defined text library	True	True	False	99.9				99.9	170.1113		176.9903:160 195.0029:1177 237.0134:387 254.04781:40 269.0351:46 310.0426:66 339.28809:390 379.2836:89 393.1293:120 394.13669:357 395.1442:127 409.1236:361 409.15659:49 410.12781:110 423.14069:372 436.1474:1131 437.15259:463 438.1524:60 441.23901:107 461.2616:171 475.2132:1311 475.27859:262 476.2146:506 476.2829:92 478.2919:76 479.29581:60 493.1897:75 515.27417:703 516.28058:151 517.28558:100 518…	10uM_3	354
237	CAR 18:1	1156	5.066833	6.62445	8.047883	426.3584	224276.125	5399777.5		[M+H]+	M + 0	Answer (n-9)	6.55	426.35779	C25H47NO4	CAR	IPOLTUVFXFHAHI-UHFFFAOYSA-N	O=C([O-])CC(OC(=O)CCCCCCCC=CCCCCCCCC)C[N+](C)(C)C	annotated by user-defined text library	True	True	False	98.3				99.1	4485.522	426.3584:533320 427.3608:241448 428.3638:39469 429.3672:4427	85.0278:2392 95.0862:70 109.0997:59 115.0733:57 121.1004:315 127.1107:43 135.1161:188 137.1328:56 144.1022:656 145.10719:83 149.13271:205 153.1275:118 157.04961:250 163.14819:108 167.1429:89 177.16341:162 181.15849:93 185.1544:84 199.17101:62 203.1151:1390 204.1172:221 216.1243:318 217.12711:91 227.12669:273 227.20151:84 241.0605:40 241.1427:317 241.2428:35 247.24159:603 248.2466:102 255.159:600 …	10uM_3	447
238	LPE 18:1	1178	5.626683	6.800017	7.97695	480.3082	73402.25	1781314.125		[M+H]+	M + 0	Answer (n-9)	6.8	480.3085	C23H46NO7P	LPE	PYVRVRFVLRNJLY-UHFFFAOYSA-N	O=C(OCC(O)COP(=O)(O)OCCN)CCCCCCCC=CCCCCCCCC	annotated by user-defined text library	True	True	False	100.0				100.0	1468.045	482.314:8786 483.3179:1246	121.1013:115 124.0153:355 135.1169:82 142.0262:1193 155.0099:1873 155.1662:46 167.14371:94 173.02229:126 179.0358:158 180.03729:210 195.1767:46 197.02139:50 197.0451:121 198.0522:2563 199.0549:107 200.1404:126 214.1537:46 215.12601:50 216.06281:3151 217.06689:219 239.0569:127 245.22591:128 247.24249:453 257.06509:351 258.06671:96 263.23581:137 265.2522:2533 266.25699:435 274.2637:42 279.10019:133…	10uM_3	498
239	LPC 18:1	1178	5.175433	6.800017	8.573633000000001	522.356	197239.875	4839780.0		[M+H]+	M + 0	Answer (n-9)	6.71	522.35541	C26H52NO7P	LPC	YAMUFBLWGFFICM-UHFFFAOYSA-N	O=C(OCC(O)COP(=O)([O-])OCC[N+](C)(C)C)CCCCCCCC=CCCCCCCCC	annotated by user-defined text library	True	True	False	97.5				98.7	3944.798	522.356:519636 522.8724:1753 523.3583:218261 523.9203:894 524.3609:42525 525.3627:6086	71.702:70 86.0955:76 104.1067:250 106.0493:693 124.9984:145 155.00999:63 184.073:58876 184.28619:42 184.5197:85 184.875:80 184.8904:71 184.908:74 184.9227:110 184.9567:83 184.97031:69 184.9883:89 185.00281:72 185.01981:68 185.0365:62 185.054:73 185.0762:2617 185.2581:66 185.4505:43 185.4666:47 185.498:47 185.5153:61 185.5477:57 185.5645:46 185.59641:66 185.6131:72 185.6777:41 185.7084:29 186.0777…	10uM_3	508
240	SM 18:1;O2/18:1(d9)	1532	9.212083	9.591884	10.98595	738.6467	137018.125	3008661.0		[M+H]+	M + 0	Answer (n-14), (n-9)	9.53	738.64697	C41H72N2O6P	SM	NBEADXWAAWCCDG-KYPZZJCONA-N	[C@](COP(=O)([O-])OCC[N+](C)(C)C)([H])(NC(CCCCCCC/C=C\CCCCC([2H])([2H])C([2H])([2H])C([2H])([2H])C([2H])([2H])[2H])=O)[C@]([H])(O)/C=C/CCCCCCCCCCCCC	annotated by user-defined text library	True	True	False	98.8				99.4	2740.363	738.6467:348640 739.6496:163813 740.6526:43627 741.6557:7528 742.6595:1311	86.0956:473 98.9835:119 104.1064:275 124.9992:1262 184.073:126194 184.09979:392 184.26511:25 184.3692:77 184.46899:54 184.4989:158 184.59869:78 184.62601:33 184.6411:34 184.7211:65 184.828:64 184.8746:176 184.8904:173 184.9079:162 184.9232:214 184.94:127 184.9567:193 184.9702:192 184.98801:215 185.0023:179 185.0197:163 185.03641:145 185.0546:130 185.076:4700 185.2063:44 185.22501:98 185.244:133 1…	10uM_3	785
241	Cer-NS 18:1;O2/18:1	1650	9.26635	10.5185	11.18637	546.5241	114541.125	2678898.5		[M+H-H2O]+	M + 0	Answer (n-14), (n-9)	10.35	546.5244799999998	C36H69NO3	Cer_NS	OBFSLMQLPNKVRW-UHFFFAOYSA-N	O=C(NC(CO)C(O)C=CCCCCCCCCCCCCC)CCCCCCCC=CCCCCCCCC	annotated by user-defined text library	True	True	False	91.5				95.7	2290.823	547.5273:104608 548.5309:19677 549.5342:3403	81.069:76 91.0545:60 121.1011:120 136.0739:123 141.11501:95 169.14529:105 183.1606:121 211.2068:98 220.16949:94 221.172:80 246.235:209 247.24091:597 248.24651:130 252.2679:1846 263.25439:117 264.26819:36676 264.60809:54 264.65302:97 264.84009:71 264.96552:105 265.25159:266 265.27151:3534 265.40149:31 265.4422:45 266.07361:52 266.27731:318 280.26111:131 281.26889:91 282.27881:4994 283.28369:404 28…	10uM_3	894
242	Cer-NS 18:1;O2/18:1	1650	9.416567	10.5185	11.24062	564.5345	15989.5625	383923.78125		[M+H]+	M + 0	Answer (n-14), (n-9)	10.35	564.53497	C36H69NO3	Cer_NS	OBFSLMQLPNKVRW-UHFFFAOYSA-N	O=C(NC(CO)C(O)C=CCCCCCCCCCCCCC)CCCCCCCC=CCCCCCCCC	annotated by user-defined text library	True	True	False	91.5				95.7	319.7913	564.5345:35539	109.1001:78 149.1328:79 169.1468:74 246.2346:98 247.24091:95 252.26891:364 253.2695:60 264.26831:10964 265.27191:1084 268.99771:128 281.2702:87 282.27829:1366 283.28101:81 298.27301:40 305.27271:42 323.27969:246 360.32321:221 389.36371:152 403.37909:85 407.37579:315 408.37909:203 421.39029:302 422.39221:107 431.37549:50 449.3858:661 450.3891:228 451.39221:119 467.39481:70 503.21179:105 514.49908:…	10uM_3	905
246	DG 18:1_18:1	1978	11.89165	13.0855	13.52425	643.5263	16954.875	434004.34375		[M+Na]+	M + 0	Answer (n-9)	12.82	643.52722	C39H72O5	DG	AFSHUZFNMVJNKX-UHFFFAOYSA-N	O=C(OCC(OC(=O)CCCCCCCC=CCCCCCCCC)CO)CCCCCCCC=CCCCCCCCC	annotated by user-defined text library	True	True	False	80.2				90.1	339.0975	643.5263:29133	361.27341:57 376.2623:45 391.24741:156 420.28281:196 421.2858:125 435.26779:153 479.26151:100 503.3685:129 504.37601:397 505.38229:269 506.3902:110 518.38867:75 519.36603:142 520.36749:89 533.3811:133 545.388:61 546.38898:1205 547.39258:643 548.39783:181 561.37659:438 562.37903:384 563.38519:181 575.3902:97 576.39783:67 607.54651:210 626.58569:153 627.586:65 628.60193:1362 629.60291:645 638.19043…	10uM_3	1180
247	Cer-NS 18:2;O2/24:1	2022	11.80398	13.43635	15.28137	628.6033	214034.25	5141478.0		[M+H-H2O]+	M + 0	Answer (n-10, 14), (n-9)	13.33	628.60272	C42H79NO3	Cer_NS	RYZWCKUTHDRXFD-UHFFFAOYSA-N	O=C(NC(CO)C(O)C=CCCC=CCCCCCCCCC)CCCCCCCCCCCC=CCCCCCCCCCC	annotated by user-defined text library	True	True	False	96.5				98.3	4280.685	628.6033:507045 629.1697:1337 629.6058:307549 630.6091:72981 631.6132:11078 632.4188:626	76.255:45 81.0693:98 93.0685:102 94.065:96 95.0479:55 95.0716:40 95.0843:53 105.0686:72 109.1002:48 119.0847:163 122.0955:81 133.1003:284 135.1162:61 147.1176:112 161.132:155 162.1384:64 165.1644:61 175.14819:129 219.20869:78 233.2251:434 234.19859:66 243.20869:71 244.21899:248 245.2252:1033 246.2319:498 250.2531:1107 260.23749:86 261.22079:75 261.24231:97 262.22931:282 262.25259:31642 262.55429:…	10uM_3	1267
248	Cer-NS 18:2;O2/24:1	2022	11.80398	13.43635	14.93085	646.6128	59751.25	1422067.0		[M+H]+	M + 0	Answer (n-10, 14), (n-9)	13.33	646.61328	C42H79NO3	Cer_NS	RYZWCKUTHDRXFD-UHFFFAOYSA-N	O=C(NC(CO)C(O)C=CCCC=CCCCCCCCCC)CCCCCCCCCCCC=CCCCCCCCCCC	annotated by user-defined text library	True	True	False	96.5				98.3	1195.025	646.6128:148570 648.6198:15855	133.1012:101 233.22639:93 234.2314:39 244.2187:221 245.2274:330 250.2534:221 260.237:84 262.2291:349 262.25281:10314 263.2356:226 263.2558:568 264.2561:98 278.24731:269 280.2626:1518 281.20389:33 281.27011:116 304.2655:129 321.26669:114 355.07059:99 362.30191:101 366.37189:606 367.3743:86 368.3829:79 380.31689:64 391.3826:77 416.3877:58 429.08578:55 436.3002:41 444.418:97 458.4332:151 459.4415:86…	10uM_3	1284
253	HBMP 18:1_18:1_18:1	2066	11.89165	13.78827	15.623820000000002	1061.776	10733.8125	307452.875		[M+Na]+	M + 0	Answer (n-9)	13.78	1061.77563	C60H111O11P	HBMP	YGELWCZMOZVYTE-UHFFFAOYSA-N	O=C(OCC(OC(=O)CCCCCCCC=CCCCCCCCC)COP(=O)(O)OCC(OC(=O)CCCCCCCC=CCCCCCCCC)CO)CCCCCCCC=CCCCCCCCC	annotated by user-defined text library	True	True	False	100.0				100.0	214.6763	1061.7763:15077	357.0672:122 358.06351:88 359.06741:100 441.23929:203 459.24841:831 603.5329:138 604.53693:158 605.54541:535 606.552:594 607.55652:688 608.55823:229 723.4942:84 725.51093:45 922.62878:95 924.638:102 925.6452:108 964.63892:139 965.64337:96 966.64758:222 967.65741:157 968.65942:95 1059.75964:98 1060.29053:756 1060.75452:99 1060.84546:117 1060.98315:75 1061.13257:34 1061.24939:1294 1061.29041:6487 1…	10uM_3	1597
254	TG 18:1_18:1_18:1	2285	14.31552	15.53605	16.170370000000002	902.8183	225959.6875	5374390.5		[M+NH4]+	M + 0	Answer (n-9)	15.43	902.81708	C57H104O6	TG	PHYFQTYBJUILEZ-UHFFFAOYSA-N	O=C(OCC(OC(=O)CCCCCCCC=CCCCCCCCC)COC(=O)CCCCCCCC=CCCCCCCCC)CCCCCCCC=CCCCCCCCC	annotated by user-defined text library	True	True	False	96.5				98.2	4519.194	902.8183:518325 903.8206:400799 904.8237:139559 905.827:31198 906.8302:6222 907.7721:66906	79.0545:137 81.0694:178 83.0852:173 91.0539:80 93.0691:90 95.0484:46 95.0852:421 97.1002:171 99.0798:71 107.0846:288 109.1008:238 111.0795:93 111.1175:98 121.1008:769 123.1165:255 125.0953:160 135.11591:589 137.132:110 141.12691:59 148.8602:57 149.09441:46 149.13181:442 151.1481:282 153.1272:117 154.1324:50 163.14799:197 165.16319:251 167.1424:91 177.1633:68 205.194:108 240.1338:56 245.22549:136 …	10uM_3	2022
255	TG 18:1_18:1_18:1	2285	14.22787	15.53605	16.74615	907.7721	28301.125	668230.9375		[M+Na]+	M + 0	Answer (n-9)	15.43	907.77252	C57H104O6	TG	PHYFQTYBJUILEZ-UHFFFAOYSA-N	O=C(OCC(OC(=O)CCCCCCCC=CCCCCCCCC)COC(=O)CCCCCCCC=CCCCCCCCC)CCCCCCCC=CCCCCCCCC	annotated by user-defined text library	True	True	False	96.5				98.3	566.0225	907.7721:66906 908.7756:41420	249.2213:38 265.2507:98 305.24591:66 487.37741:86 603.5368:307 604.53522:464 605.5415:979 606.54498:1254 607.54608:786 608.54883:142 625.5163:892 626.5238:138 647.48438:90 655.48877:233 656.49341:105 657.50067:71 660.48767:89 684.52722:95 686.53302:61 687.48322:183 688.47888:136 689.48688:125 701.49683:88 702.4978:115 716.52808:102 729.4892:292 730.49683:175 743.50818:314 744.51141:164 767.61493:…	10uM_3	2038
257	LPI 18:1	1127	5.252234	6.246117	7.3693	621.3008	5132.4375	106869.390625		[M+Na]+	M + 0	Answer (n-9)	6.21	621.30103	C27H51O12P	LPI	UGDOFRYHDCDVHD-KTKRTIGZNA-N	CCCCCCCC\C=C/CCCCCCCC(=O)OCC(O)COP(O)(=O)OC1C(O)C(O)C(O)C(O)C1O	annotated by user-defined text library	True	True	False	99.6				99.8	102.6488		184.0741:79 237.01469:253 283.0181:298 321.1066:134 339.2879:454 441.23709:1771 442.24261:298 461.26611:73 482.15271:83 497.13861:219 511.15521:127 524.16333:564 525.16858:158 562.24683:133 563.29633:76 580.21838:246 581.22241:137 581.30463:110 582.22369:91 603.29352:94 604.29468:77 607.30261:159 619.28711:286 620.29028:208 620.44751:660 621.25537:279 621.30029:93469 621.87341:147 622.16571:91 62…	10uM_4	233
258	LPS 18:1	1138	4.400233	6.333766000000002	7.957683999999999	524.2976	47679.1875	1166868.125		[M+H]+	M + 0	Answer (n-9)	6.25	524.29828	C24H46NO9P	LPS	JZWNYZVVZXZRRH-KTKRTIGZNA-N	CCCCCCCC\C=C/CCCCCCCC(=O)OCC(O)COP(O)(=O)OCC(N)C(O)=O	annotated by user-defined text library	True	True	False	97.8				98.9	953.5837		88.0384:1883 106.0492:47053 106.2237:62 106.2942:96 106.3603:100 106.6052:84 106.6696:95 106.683:83 106.6946:105 106.7305:66 106.7439:89 106.7554:106 106.7678:80 106.7797:39 106.7948:91 106.9241:41 106.9619:49 106.9738:71 107.0212:44 107.0528:1646 107.133:42 107.2058:52 107.2194:71 107.2312:42 107.39:41 107.6208:52 107.9898:33 108.0524:350 135.1161:188 140.14371:371 155.0099:4253 165.16161:49 167…	10uM_4	259
261	LPG 18:1	1149	5.3525	6.421417	7.6447	533.2846	5677.125	130896.6953125		[M+Na]+	M + 0	Answer (n-9)	6.38	533.28497	C24H47O9P	LPG	FQQQKGAFQIIGLQ-KTKRTIGZNA-N	CCCCCCCC\C=C/CCCCCCCC(=O)OCC(O)COP(O)(=O)OCC(O)CO	annotated by user-defined text library	True	True	False	99.5				99.7	113.5425		176.9912:155 195.0027:627 237.015:307 238.02:43 255.0491:46 310.04349:55 321.10559:84 339.2868:261 353.06241:57 367.07379:59 394.13669:115 395.13919:99 408.14929:117 409.12451:238 409.15329:62 423.13889:404 436.14691:766 437.15579:127 438.1524:82 441.2377:143 451.1264:46 475.21249:2253 475.27881:312 476.2142:589 477.229:127 493.1832:132 515.2738:642 516.2782:98 518.29199:519 519.28857:1359 520.29…	10uM_4	316
262	SPB 18:1;O2	1171	5.423567	6.59675	7.3693	300.289	19045.9375	415116.9375		[M+H]+	M + 0	Answer (n-14)	6.46	300.2897	C18H37NO2	Sph	WWUZIQQURGPMPG-UHFFFAOYSA-N	OCC(N)C(O)C=CCCCCCCCCCCCCC	annotated by user-defined text library	True	True	False	94.3				97.1	380.9188		71.0849:138 73.0514:192 74.0587:126 78.0456:170 79.0537:120 81.0693:752 83.0491:118 83.0855:229 84.0796:41 86.0598:129 93.0692:199 95.0847:1234 97.1005:557 107.0853:181 109.1003:1064 110.1044:64 111.1165:862 115.0619:78 121.101:948 123.1163:1060 125.1322:160 135.11639:1182 136.1205:162 137.13181:979 138.136:176 139.14861:31 149.1315:654 150.1349:57 151.14771:487 158.01331:115 163.1481:231 165.163…	10uM_4	367
263	CAR 18:1	1171	5.594917	6.59675	8.462566	426.3581	174432.125	3935520.0		[M+H]+	M + 0	Answer (n-9)	6.55	426.35779	C25H47NO4	CAR	IPOLTUVFXFHAHI-UHFFFAOYSA-N	O=C([O-])CC(OC(=O)CCCCCCCC=CCCCCCCCC)C[N+](C)(C)C	annotated by user-defined text library	True	True	False	99.3				99.7	3488.643	426.3581:592278 426.8731:4083 427.3605:315732 427.7713:1663 428.3634:54308 428.6737:1070 428.9688:699 429.3665:6379	85.0279:1985 97.1011:79 109.101:151 121.1004:176 129.0898:58 135.11591:156 137.1317:58 144.1012:343 153.1275:64 157.04919:292 163.1452:51 167.14529:147 171.1377:56 195.1732:124 203.1153:907 204.1194:330 205.1956:94 209.1888:61 213.11031:43 216.12421:142 227.1283:179 241.14259:311 247.2417:560 248.2401:60 255.1584:583 265.2515:769 269.17349:684 270.1741:53 283.1911:417 283.2634:73 286.20169:49 287…	10uM_4	375
264	LPC 18:1	1193	5.3107	6.772367	8.303984	522.3561	188592.375	4364468.0		[M+H]+	M + 0	Answer (n-9)	6.71	522.35541	C26H52NO7P	LPC	YAMUFBLWGFFICM-UHFFFAOYSA-N	O=C(OCC(O)COP(=O)([O-])OCC[N+](C)(C)C)CCCCCCCC=CCCCCCCCC	annotated by user-defined text library	True	True	False	98.8				99.4	3771.847	522.3561:584304 522.8716:2886 523.3582:299034 524.3607:60062 524.9192:1044 525.3625:8564 526.3601:820	75.1815:44 86.0953:362 98.9836:127 102.2977:59 104.1063:53571 104.1243:386 104.317:53 104.339:63 104.3545:73 104.4667:30 104.6635:31 104.6981:56 104.721:89 104.7345:95 104.7456:91 104.7579:57 104.7816:106 104.7951:96 104.8058:81 104.8186:73 104.8441:68 104.8559:41 104.8867:32 104.9728:51 105.0694:63 105.1095:2431 105.2292:51 105.2404:71 105.2524:55 105.2646:50 105.2903:44 105.3502:51 105.3984:39 …	10uM_4	430
265	LPE 18:1	1204	5.5280830000000005	6.860183	8.011933	480.3079	70766.875	1593419.875		[M+H]+	M + 0	Answer (n-9)	6.8	480.3085	C23H46NO7P	LPE	PYVRVRFVLRNJLY-UHFFFAOYSA-N	O=C(OCC(O)COP(=O)(O)OCCN)CCCCCCCC=CCCCCCCCC	annotated by user-defined text library	True	True	False	98.9				99.4	1415.338	481.3107:65964 482.3139:12051 483.317:1743	95.0835:48 98.9834:100 121.1019:78 124.0153:107 142.0257:1303 153.1268:62 155.0097:1182 163.147:55 172.03709:145 173.02071:71 179.0318:88 180.0417:199 184.0358:94 197.0433:190 198.0524:1686 199.056:95 216.06261:1598 217.0672:284 239.0551:93 247.241:250 248.2446:75 257.06531:280 263.2355:247 265.25159:1877 266.25729:153 270.073:77 281.11661:93 293.11591:141 295.09351:182 307.129:304 308.29501:2099…	10uM_4	470
266	SM 18:1;O2/18:1(d9)	1552	9.2429	9.606033	10.75808	738.6461	136480.25	2852335.5		[M+H]+	M + 0	Answer (n-14), (n-9)	9.53	738.64697	C41H72N2O6P	SM	NBEADXWAAWCCDG-KYPZZJCONA-N	[C@](COP(=O)([O-])OCC[N+](C)(C)C)([H])(NC(CCCCCCC/C=C\CCCCC([2H])([2H])C([2H])([2H])C([2H])([2H])C([2H])([2H])[2H])=O)[C@]([H])(O)/C=C/CCCCCCCCCCCCC	annotated by user-defined text library	True	True	False	98.2				99.1	2729.605	738.6461:284610 740.6525:31098 741.6556:6591 742.6564:838	86.0956:461 98.9843:140 104.1056:237 124.9995:1039 184.0347:61 184.073:114136 184.1003:363 184.2878:71 184.32179:105 184.3689:49 184.4344:38 184.49809:93 184.5224:38 184.6559:67 184.8745:160 184.8905:169 184.90759:198 184.9229:174 184.9399:128 184.97:197 185.0027:182 185.01981:154 185.0367:108 185.0545:115 185.076:3920 185.2435:106 185.25751:96 185.2749:98 185.29041:101 185.3082:72 185.33569:63 1…	10uM_4	716
267	Cer-NS 18:1;O2/18:1	1667	9.95255	10.50347	11.522	546.524	113681.875	2576606.75		[M+H-H2O]+	M + 0	Answer (n-14), (n-9)	10.35	546.5244799999998	C36H69NO3	Cer_NS	OBFSLMQLPNKVRW-UHFFFAOYSA-N	O=C(NC(CO)C(O)C=CCCCCCCCCCCCCC)CCCCCCCC=CCCCCCCCC	annotated by user-defined text library	True	True	False	92.9				96.4	2273.637	546.524:293739 547.5271:119536 548.5309:24057 549.5338:3355	117.6552:24 121.1011:146 123.1157:50 135.116:212 141.1122:51 149.133:78 169.14461:183 170.1517:52 193.192:59 211.2039:143 220.16901:167 246.23399:277 247.24071:958 248.2435:113 252.2684:2029 253.27209:118 264.24319:129 264.26819:39928 265.0932:70 265.2504:450 265.27109:4401 265.44269:40 266.07309:44 266.0918:36 266.11169:45 266.27609:484 280.26361:96 281.2655:75 282.27869:5684 283.28061:366 284.2…	10uM_4	824
268	Cer-NS 18:1;O2/18:1	1667	9.95255	10.50347	10.75808	546.5263	113681.875	2509378.25		[M+H-H2O]+	M + 0	Answer (n-14), (n-9)	10.35	546.5244799999998	C36H69NO3	Cer_NS	OBFSLMQLPNKVRW-UHFFFAOYSA-N	O=C(NC(CO)C(O)C=CCCCCCCCCCCCCC)CCCCCCCC=CCCCCCCCC	annotated by user-defined text library	True	True	False	92.9				96.3	2273.145	546.524:293739 547.5271:119536 548.5309:24057 549.5338:3355	117.6552:24 121.1011:146 123.1157:50 135.116:212 141.1122:51 149.133:78 169.14461:183 170.1517:52 193.192:59 211.2039:143 220.16901:167 246.23399:277 247.24071:958 248.2435:113 252.2684:2029 253.27209:118 264.24319:129 264.26819:39928 265.0932:70 265.2504:450 265.27109:4401 265.44269:40 266.07309:44 266.0918:36 266.11169:45 266.27609:484 280.26361:96 281.2655:75 282.27869:5684 283.28061:366 284.2…	10uM_4	825
269	Cer-NS 18:1;O2/18:1	1667	9.430734	10.50347	11.522	564.5343	16384.6875	382822.375		[M+H]+	M + 0	Answer (n-14), (n-9)	10.35	564.53497	C36H69NO3	Cer_NS	OBFSLMQLPNKVRW-UHFFFAOYSA-N	O=C(NC(CO)C(O)C=CCCCCCCCCCCCCC)CCCCCCCC=CCCCCCCCC	annotated by user-defined text library	True	True	False	92.9				96.4	327.6938	569.5111:422	135.1161:80 169.1468:97 220.1685:183 252.2674:402 264.2681:10715 264.89871:62 264.9281:65 265.2507:92 265.27081:888 280.2644:127 281.27209:134 282.27869:1417 283.28391:125 305.2702:84 309.3006:104 322.2724:44 323.27939:118 324.28448:143 333.2991:34 362.43359:86 389.3624:109 390.36719:67 403.38071:123 407.37631:364 408.38519:166 421.39029:273 422.39801:120 449.38409:667 450.39151:332 451.39209:67 …	10uM_4	832
273	DG 18:1_18:1	1995	11.98108	13.05813	13.58462	643.5267	16570.875	405121.5625		[M+Na]+	M + 0	Answer (n-9)	12.82	643.52722	C39H72O5	DG	AFSHUZFNMVJNKX-UHFFFAOYSA-N	O=C(OCC(OC(=O)CCCCCCCC=CCCCCCCCC)CO)CCCCCCCC=CCCCCCCCC	annotated by user-defined text library	True	True	False	83.8				91.9	331.4175	643.5267:29577	360.26349:84 377.26379:39 391.24411:215 392.25089:81 420.2861:185 421.28879:53 435.27109:97 436.2756:64 503.37469:207 504.37741:600 505.38519:228 506.38779:114 519.36792:129 520.37158:212 533.38141:152 545.37903:77 546.38879:1311 547.39301:726 548.39819:299 561.37451:662 562.3761:229 563.38312:80 575.3941:126 577.3988:69 578.37939:104 607.54749:356 626.58313:107 627.58069:60 628.60132:1722 629.60…	10uM_4	1126
274	Cer-NS 18:2;O2/24:1	2039	11.3467	13.40877	15.516329999999998	628.6036	176692.5	3962289.75		[M+H-H2O]+	M + 0	Answer (n-10, 14), (n-9)	13.33	628.60272	C42H79NO3	Cer_NS	RYZWCKUTHDRXFD-UHFFFAOYSA-N	O=C(NC(CO)C(O)C=CCCC=CCCCCCCCCC)CCCCCCCCCCCC=CCCCCCCCCCC	annotated by user-defined text library	True	True	False	98.1				99.0	3533.85	628.6036:584728 629.2286:2430 629.6059:412083 630.6092:108377 631.6126:17262 632.6148:2306 632.8348:529	81.0691:155 83.0856:99 91.0534:126 93.0555:44 93.0688:112 94.0639:407 95.0701:81 95.0845:183 97.1007:91 105.0691:112 107.085:107 108.0803:111 109.1008:260 119.0848:289 121.1:318 122.0957:59 123.1171:206 133.1002:415 135.1158:250 137.1317:113 147.11639:262 149.13229:159 151.1123:58 161.1331:256 163.1479:73 168.17509:63 182.19341:35 191.17931:225 193.19501:177 196.2066:71 198.18941:56 203.1795:67 2…	10uM_4	1205
275	Cer-NS 18:2;O2/24:1	2039	11.6889	13.40877	15.1658	646.6129	66209.3125	1443757.5		[M+H]+	M + 0	Answer (n-10, 14), (n-9)	13.33	646.61328	C42H79NO3	Cer_NS	RYZWCKUTHDRXFD-UHFFFAOYSA-N	O=C(NC(CO)C(O)C=CCCC=CCCCCCCCCC)CCCCCCCCCCCC=CCCCCCCCCCC	annotated by user-defined text library	True	True	False	98.1				99.0	1324.186	648.6192:26393	79.0543:67 91.0539:71 94.065:68 95.0845:88 107.0847:83 109.0997:73 119.084:154 123.1159:55 135.1167:98 161.1344:66 163.14909:107 191.1804:136 228.23489:48 233.226:509 234.2289:68 244.2171:151 245.2267:649 246.23331:195 250.25301:637 252.23199:133 260.23749:188 261.22089:80 261.24451:73 262.22809:358 262.25259:19374 263.2337:188 263.25549:1423 264.24261:82 270.2431:55 278.2489:296 280.2626:2946 28…	10uM_4	1220
280	HBMP 18:1_18:1_18:1	2094	12.03535	13.84878	15.42867	1061.775	10773.375	317825.65625		[M+Na]+	M + 0	Answer (n-9)	13.78	1061.77563	C60H111O11P	HBMP	YGELWCZMOZVYTE-UHFFFAOYSA-N	O=C(OCC(OC(=O)CCCCCCCC=CCCCCCCCC)COP(=O)(O)OCC(OC(=O)CCCCCCCC=CCCCCCCCC)CO)CCCCCCCC=CCCCCCCCC	annotated by user-defined text library	True	True	False	98.5				99.3	215.4675	1061.7754:25073 1062.7789:16211	169.05051:109 223.0623:209 223.0768:44 224.06351:251 224.08369:67 225.0603:194 226.0596:104 239.0952:138 240.0941:79 241.0898:150 268.97711:154 270.97229:37 271.97369:73 282.05081:66 283.02991:166 284.03299:99 285.0293:126 286.02579:117 299.06061:349 300.06171:298 301.0582:508 302.05981:228 303.05649:268 339.28851:141 340.29419:102 346.97641:116 346.99969:36 355.07071:519 356.07071:739 357.06689:…	10uM_4	1578
281	TG 18:1_18:1_18:1	2303	14.287720000000002	15.516329999999998	17.15202	902.8181	216848.5625	5103348.5		[M+NH4]+	M + 0	Answer (n-9)	15.43	902.81708	C57H104O6	TG	PHYFQTYBJUILEZ-UHFFFAOYSA-N	O=C(OCC(OC(=O)CCCCCCCC=CCCCCCCCC)COC(=O)CCCCCCCC=CCCCCCCCC)CCCCCCCC=CCCCCCCCC	annotated by user-defined text library	True	True	False	97.7				98.8	4336.971	902.8181:556791 903.8209:450486 904.8234:165007 905.8266:37215 906.8294:6570 907.772:71192	79.054:86 81.0691:489 83.0845:248 91.0533:107 93.0694:146 95.0845:448 97.1005:269 107.0841:210 109.1005:375 111.1156:184 111.4624:32 121.1004:748 123.1163:290 125.1306:61 135.1162:879 136.12019:81 139.1104:138 149.1319:373 150.13361:74 151.1474:265 163.1485:155 165.16341:122 167.4843:45 177.1635:120 191.17909:74 230.245:42 245.2227:79 247.2417:771 248.2467:71 262.22699:158 263.23611:344 264.24231…	10uM_4	1944
282	TG 18:1_18:1_18:1	2303	14.287720000000002	15.516329999999998	16.60128	907.772	27254.75	636589.25		[M+Na]+	M + 0	Answer (n-9)	15.43	907.77252	C57H104O6	TG	PHYFQTYBJUILEZ-UHFFFAOYSA-N	O=C(OCC(OC(=O)CCCCCCCC=CCCCCCCCC)COC(=O)CCCCCCCC=CCCCCCCCC)CCCCCCCC=CCCCCCCCC	annotated by user-defined text library	True	True	False	97.7				98.8	545.095	907.772:71192 908.7756:44283 909.7785:15221 911.7819:660	265.2536:69 266.25739:56 411.33649:65 487.3764:127 532.37292:64 545.05249:24 603.5343:362 604.5379:381 605.53912:1147 606.54431:1654 607.54578:796 625.51611:802 626.5177:161 632.46283:142 641.4765:53 645.46759:57 647.47919:60 655.48877:215 656.50012:93 662.46948:36 675.46777:71 684.52588:115 687.47888:153 688.48621:190 701.4942:157 702.51617:96 729.49127:206 730.48962:166 743.50519:184 744.51343:…	10uM_4	1963
283	LPS 18:1	1136	4.834917	6.29635	8.23805	524.297	43321.75	1043982.125		[M+H]+	M + 0	Answer (n-9)	6.25	524.29828	C24H46NO9P	LPS	JZWNYZVVZXZRRH-KTKRTIGZNA-N	CCCCCCCC\C=C/CCCCCCCC(=O)OCC(O)COP(O)(=O)OCC(N)C(O)=O	annotated by user-defined text library	True	True	False	99.3				99.6	866.435		88.0386:1586 95.085:44 98.9837:96 106.0232:39 106.049:38835 106.2638:65 106.314:45 106.6694:46 106.6832:60 106.7303:53 106.7437:75 106.7546:78 106.7684:55 106.7939:58 106.9377:45 107.0519:1664 107.1194:40 107.1933:56 107.2061:55 107.219:49 108.0529:376 117.0148:50 126.1264:74 135.1176:88 140.1429:251 149.1319:48 154.1588:77 155.0098:3505 156.0144:69 168.0069:50 172.0368:195 173.01981:186 186.0154…	10uM_5	301
285	LPI 18:1	1136	5.2567	6.29635	7.386734	621.2997	3588.8125	80566.9609375		[M+Na]+	M + 0	Answer (n-9)	6.21	621.30103	C27H51O12P	LPI	UGDOFRYHDCDVHD-KTKRTIGZNA-N	CCCCCCCC\C=C/CCCCCCCC(=O)OCC(O)COP(O)(=O)OC1C(O)C(O)C(O)C(O)C1O	annotated by user-defined text library	True	True	False	97.7				98.8	71.77625		209.5228:30 237.0132:315 265.00589:72 283.01749:457 321.1062:255 335.1207:203 339.2883:157 340.29279:53 413.04431:76 440.2193:52 441.23599:1968 442.24081:450 481.1434:62 482.1506:102 483.15451:110 496.16589:70 497.1355:202 511.1535:242 524.1618:773 525.1687:439 562.24377:138 563.24902:111 563.29358:66 580.22467:64 603.29059:123 607.30322:87 619.2843:358 620.29272:329 620.4317:75 621.04883:69 621.…	10uM_5	321
287	LPG 18:1	1147	5.306833	6.383983	7.457667	533.2836	7408.25	159139.28125		[M+Na]+	M + 0	Answer (n-9)	6.38	533.28497	C24H47O9P	LPG	FQQQKGAFQIIGLQ-KTKRTIGZNA-N	CCCCCCCC\C=C/CCCCCCCC(=O)OCC(O)COP(O)(=O)OCC(O)CO	annotated by user-defined text library	True	True	False	100.0				99.9	148.165	533.2836:27829	100.1115:112 174.9222:29 195.0041:159 237.015:122 339.28671:54 394.13809:48 409.12061:141 423.13849:107 436.14709:212 437.15341:137 475.21201:2453 476.1864:66 476.21539:433 477.21469:177 477.30869:36 493.1918:126 515.27307:219 518.29211:119 519.28882:380 520.28998:96 532.27509:112 532.38037:103 533.28363:37425 534.05011:84 534.2395:3369 534.28717:11008 534.67401:39 534.72748:46 534.78802:43 534.8…	10uM_5	353
289	SPB 18:1;O2	1169	5.377867	6.5593	7.299133	300.2887	27313.25	602210.25		[M+H]+	M + 0	Answer (n-14)	6.46	300.2897	C18H37NO2	Sph	WWUZIQQURGPMPG-UHFFFAOYSA-N	OCC(N)C(O)C=CCCCCCCCCCCCCC	annotated by user-defined text library	True	True	False	97.0				98.4	546.265		73.0511:69 78.0449:131 79.0544:106 80.0478:59 81.0693:890 82.064:91 83.05:53 83.0845:293 85.1004:144 86.0599:97 93.0692:322 95.0478:106 95.0846:1732 96.0895:115 97.1006:1385 98.1032:153 107.0845:63 109.1008:1646 111.1161:900 112.1195:178 115.0612:68 121.1006:1428 122.1035:205 123.1165:1505 124.1221:48 125.132:182 135.1161:1426 136.1188:193 137.1322:880 138.1355:109 149.1315:418 150.1349:92 151.14…	10uM_5	427
290	CAR 18:1	1169	4.997783	6.5593	7.745633	426.3578	222990.875	5279645.0		[M+H]+	M + 0	Answer (n-9)	6.55	426.35779	C25H47NO4	CAR	IPOLTUVFXFHAHI-UHFFFAOYSA-N	O=C([O-])CC(OC(=O)CCCCCCCC=CCCCCCCCC)C[N+](C)(C)C	annotated by user-defined text library	True	True	False	100.0				100.0	4459.817	426.3578:600336 426.8724:3744 427.36:334632 427.748:1606 428.363:57561 429.0417:838 429.3661:7609 429.7748:501 430.0695:634	75.5497:72 81.0698:47 85.0276:4213 85.0432:59 86.031:87 95.0836:79 97.1013:126 109.101:114 111.1152:89 121.1001:212 123.1167:119 125.0955:214 135.1158:205 137.132:120 139.1107:167 144.10139:1138 145.106:73 149.1329:265 151.14799:115 153.1259:61 154.1282:50 157.0489:284 163.14709:134 167.14349:162 171.13969:54 177.1618:115 181.16029:220 185.1517:158 189.3958:33 191.17709:113 195.1748:277 203.1143:…	10uM_5	437
291	LPC 18:1	1191	5.327734	6.7351	8.23805	522.3551	233079.0625	5590634.5		[M+H]+	M + 0	Answer (n-9)	6.71	522.35541	C26H52NO7P	LPC	YAMUFBLWGFFICM-UHFFFAOYSA-N	O=C(OCC(O)COP(=O)([O-])OCC[N+](C)(C)C)CCCCCCCC=CCCCCCCCC	annotated by user-defined text library	True	True	False	99.8				99.9	4661.581	522.3551:551363 522.9256:2126 523.3575:259052 523.9195:1178 524.3602:51139 524.918:865 525.3625:7905 526.3589:997	86.0953:286 104.1062:37134 104.1225:156 104.2536:53 104.2816:44 104.4021:76 104.4593:45 104.7348:55 104.7456:66 104.7586:46 104.7708:60 104.7811:64 104.7946:61 104.8055:56 104.8184:77 104.8305:47 104.8448:48 104.8561:58 104.878:38 104.9976:38 105.1092:1682 105.2288:55 105.2402:65 105.4358:51 106.0486:194 106.1113:176 124.9993:516 135.11459:48 184.07269:29335 184.3914:74 184.43359:46 184.8895:48 1…	10uM_5	490
292	LPE 18:1	1202	5.440567	6.823017	8.1379	480.3074	95142.4375	2066715.75		[M+H]+	M + 0	Answer (n-9)	6.8	480.3085	C23H46NO7P	LPE	PYVRVRFVLRNJLY-UHFFFAOYSA-N	O=C(OCC(O)COP(=O)(O)OCCN)CCCCCCCC=CCCCCCCCC	annotated by user-defined text library	True	True	False	99.8				99.9	1902.849	480.3074:340467 481.3107:93238 482.3133:17336 483.3164:2092	124.0156:182 142.0257:1687 149.13139:85 151.14861:58 155.0096:1107 156.0132:50 172.03619:104 173.0226:125 179.0352:111 180.0421:167 184.037:81 195.1394:55 198.0524:2012 199.0555:93 216.0625:2102 239.05299:146 247.2412:219 257.06479:292 263.23581:131 265.2514:2112 266.2551:281 279.0957:59 293.11609:123 295.0932:126 307.12851:286 308.2937:2819 309.2981:395 310.3006:92 321.1434:184 323.12231:78 323.…	10uM_5	532
293	SM 18:1;O2/18:1(d9)	1547	9.17285	9.535916	11.2182	738.6455	136209.0625	2868789.5		[M+H]+	M + 0	Answer (n-14), (n-9)	9.53	738.64697	C41H72N2O6P	SM	NBEADXWAAWCCDG-KYPZZJCONA-N	[C@](COP(=O)([O-])OCC[N+](C)(C)C)([H])(NC(CCCCCCC/C=C\CCCCC([2H])([2H])C([2H])([2H])C([2H])([2H])C([2H])([2H])[2H])=O)[C@]([H])(O)/C=C/CCCCCCCCCCCCC	annotated by user-defined text library	True	True	False	100.0				99.9	2724.181	738.6455:360107 739.6488:174618 740.6511:43514 741.6552:8033 742.657:1134	86.0953:158 104.106:148 124.9993:867 184.0726:96334 184.28529:90 184.30969:136 184.3465:104 184.4982:66 184.87399:150 184.8898:136 184.90829:135 184.92281:142 184.9399:91 184.96941:128 184.98779:181 185.0022:143 185.01939:139 185.0358:116 185.0536:70 185.0759:3568 185.22459:103 185.2431:98 185.2561:80 185.2914:60 185.30811:69 185.33569:93 185.36909:79 185.466:71 185.4819:81 185.4987:72 185.53149:…	10uM_5	781
294	Cer-NS 18:1;O2/18:1	1670	9.17285	10.50018	11.70228	546.523	117433.8125	2751772.25		[M+H-H2O]+	M + 0	Answer (n-14), (n-9)	10.35	546.5244799999998	C36H69NO3	Cer_NS	OBFSLMQLPNKVRW-UHFFFAOYSA-N	O=C(NC(CO)C(O)C=CCCCCCCCCCCCCC)CCCCCCCC=CCCCCCCCC	annotated by user-defined text library	True	True	False	93.2				96.5	2348.676	546.523:259979 548.5301:21065 549.5334:3041	121.0994:106 135.1156:120 149.1329:80 165.164:82 169.1449:93 211.20419:151 220.1707:58 234.183:125 246.2339:127 247.2413:265 248.2417:59 252.2681:1164 253.27139:132 264.26761:27342 265.24899:87 265.2706:2175 265.90219:43 265.9382:35 266.1116:42 266.2514:59 266.27802:287 282.2782:3541 283.27991:191 305.27069:62 306.27979:119 307.28461:80 309.30331:169 323.28079:206 324.28699:153 325.2901:52 360.32…	10uM_5	902
295	Cer-NS 18:1;O2/18:1	1670	9.36065	10.50018	11.52702	564.5333	16620.0	395411.1875		[M+H]+	M + 0	Answer (n-14), (n-9)	10.35	564.53497	C36H69NO3	Cer_NS	OBFSLMQLPNKVRW-UHFFFAOYSA-N	O=C(NC(CO)C(O)C=CCCCCCCCCCCCCC)CCCCCCCC=CCCCCCCCC	annotated by user-defined text library	True	True	False	93.2				96.5	332.4	564.494:201	121.1008:115 135.1165:70 246.2318:109 247.24071:148 252.2684:510 253.2706:69 262.21301:59 264.2399:170 264.26761:9204 265.25:122 265.27121:1081 266.27649:106 268.99631:150 280.25851:95 282.2778:1371 283.2821:140 305.26819:92 312.258:34 323.27951:183 324.28729:130 335.90689:57 360.32291:133 389.36429:74 403.37961:80 407.37549:219 408.37921:156 421.38989:297 422.39401:95 431.37769:134 449.3844:776 …	10uM_5	911
299	DG 18:1_18:1	1994	11.78993	13.0338	13.5601	643.5255	17284.75	466986.625		[M+Na]+	M + 0	Answer (n-9)	12.82	643.52722	C39H72O5	DG	AFSHUZFNMVJNKX-UHFFFAOYSA-N	O=C(OCC(OC(=O)CCCCCCCC=CCCCCCCCC)CO)CCCCCCCC=CCCCCCCCC	annotated by user-defined text library	True	True	False	86.7				93.2	345.695	643.5255:25829	301.05939:34 339.24121:39 341.2933:91 342.29669:83 361.2673:79 391.24191:204 392.2449:86 420.28159:103 433.2937:77 435.26999:87 436.27869:105 503.3699:131 504.37549:712 505.3815:323 507.38531:33 511.5528:26 518.39801:120 519.36371:145 533.38:96 545.38092:175 546.3866:1446 547.39502:713 548.39508:318 561.37677:694 562.37579:380 563.38409:132 578.3775:117 607.5459:213 626.58411:180 627.58832:160 62…	10uM_5	1166
300	Cer-NS 18:2;O2/24:1	2038	11.2182	13.38435	15.58012	628.6027	207077.0625	4865083.5		[M+H-H2O]+	M + 0	Answer (n-10, 14), (n-9)	13.33	628.60272	C42H79NO3	Cer_NS	RYZWCKUTHDRXFD-UHFFFAOYSA-N	O=C(NC(CO)C(O)C=CCCC=CCCCCCCCCC)CCCCCCCCCCCC=CCCCCCCCCCC	annotated by user-defined text library	True	True	False	99.1				99.5	4141.541	628.6027:558465 629.2277:2128 629.6052:382164 630.2901:1309 631.6115:15080 631.8585:699 632.4175:755 632.8645:508	79.0535:82 91.0536:141 94.0648:303 95.0845:126 97.0997:89 105.0694:162 107.0837:145 119.0842:289 121.1012:275 122.0967:112 127.4908:52 133.101:139 135.1154:158 145.1001:54 147.11591:153 149.133:160 155.14191:91 161.1321:145 165.1622:77 177.1609:78 189.1609:34 192.18719:85 193.1982:55 203.177:83 219.2103:145 228.2308:88 233.22549:702 234.2236:81 240.2298:50 243.2101:74 244.2175:308 245.2256:1612 2…	10uM_5	1234
301	Cer-NS 18:2;O2/24:1	2038	11.78993	13.38435	14.9665	646.6119	66944.875	1516910.125		[M+H]+	M + 0	Answer (n-10, 14), (n-9)	13.33	646.61328	C42H79NO3	Cer_NS	RYZWCKUTHDRXFD-UHFFFAOYSA-N	O=C(NC(CO)C(O)C=CCCC=CCCCCCCCCC)CCCCCCCCCCCC=CCCCCCCCCCC	annotated by user-defined text library	True	True	False	99.1				99.5	1338.8970000000004	646.5603:401 648.6188:22352	94.0645:105 119.0845:109 133.10181:78 233.1472:44 233.22569:188 243.21181:102 244.2169:146 245.2252:409 246.23241:154 247.2352:64 250.2513:385 260.2334:103 261.2226:54 261.24219:69 262.22919:237 262.2522:10160 263.23349:125 263.2554:530 278.24619:119 280.263:1565 281.26721:173 304.2619:115 305.2637:96 308.2583:57 321.267:100 322.27069:70 334.28079:35 364.35321:82 365.2955:94 366.37299:393 367.379…	10uM_5	1253
306	HBMP 18:1_18:1_18:1	2093	11.9652	13.824229999999998	15.49232	1061.774	10163.4375	288612.28125		[M+Na]+	M + 0	Answer (n-9)	13.78	1061.77563	C60H111O11P	HBMP	YGELWCZMOZVYTE-UHFFFAOYSA-N	O=C(OCC(OC(=O)CCCCCCCC=CCCCCCCCC)COP(=O)(O)OCC(OC(=O)CCCCCCCC=CCCCCCCCC)CO)CCCCCCCC=CCCCCCCCC	annotated by user-defined text library	True	True	False	99.4				99.5	203.2688	1061.7737:24553	149.0442:64 167.0544:66 223.0609:237 224.06509:123 225.0611:177 226.06171:66 239.0928:140 240.09241:145 241.09261:219 271.9761:90 283.0325:49 283.04819:51 284.02411:97 285.02509:159 297.10251:50 299.0593:226 300.0636:104 301.05789:332 302.0578:160 303.0603:117 339.2905:223 355.06891:393 356.06891:502 357.06711:1177 358.0676:819 359.06601:582 360.04779:104 360.06241:169 361.01691:42 372.09961:51 3…	10uM_5	1576
307	TG 18:1_18:1_18:1	2302	14.35135	15.49232	17.24472	902.8169	245705.4375	5964791.0		[M+NH4]+	M + 0	Answer (n-9)	15.43	902.81708	C57H104O6	TG	PHYFQTYBJUILEZ-UHFFFAOYSA-N	O=C(OCC(OC(=O)CCCCCCCC=CCCCCCCCC)COC(=O)CCCCCCCC=CCCCCCCCC)CCCCCCCC=CCCCCCCCC	annotated by user-defined text library	True	True	False	98.8				99.4	4914.109	902.8169:541960 903.5665:1657 903.8193:427135 904.8223:156571 905.8251:34511 906.8285:6204 907.7708:65807	79.0542:84 81.0688:274 83.0845:107 93.0695:126 95.0844:360 97.1003:348 107.0856:74 109.1008:392 111.1169:91 121.101:566 123.1167:103 125.0938:34 127.1105:54 135.116:674 137.1315:142 139.11189:91 149.13139:328 151.1468:146 153.1252:71 163.1469:159 246.23599:83 247.2415:657 254.1507:56 262.22879:156 263.23511:455 264.24121:117 265.25211:3078 266.25491:142 282.27911:199 320.27011:96 321.2767:186 338…	10uM_5	1974
308	TG 18:1_18:1_18:1	2302	14.00025	15.49232	16.969379999999994	907.7708	29379.875	712241.4375		[M+Na]+	M + 0	Answer (n-9)	15.43	907.77252	C57H104O6	TG	PHYFQTYBJUILEZ-UHFFFAOYSA-N	O=C(OCC(OC(=O)CCCCCCCC=CCCCCCCCC)COC(=O)CCCCCCCC=CCCCCCCCC)CCCCCCCC=CCCCCCCCC	annotated by user-defined text library	True	True	False	98.8				99.3	587.5975	907.7708:65807 908.7744:41363 911.7819:732	135.1167:67 263.23441:75 265.25119:83 267.25931:44 360.5188:27 487.37451:165 492.33521:41 603.53351:325 604.53479:455 605.53967:1061 606.54242:1409 607.5448:1081 608.54791:152 625.51501:862 626.51642:77 647.47522:84 655.49188:314 674.4751:128 684.52777:122 687.48242:80 688.48108:138 689.4942:106 690.49017:67 701.4964:221 702.51251:138 715.51312:52 729.4917:297 730.4928:161 743.50458:341 744.50647…	10uM_5	1997
316	CAR 18:1	1206	5.631	6.633367	7.665133	426.3572	69628.8125	1452097.0		[M+H]+	M + 0	Answer (n-9)	6.55	426.35779	C25H47NO4	CAR	IPOLTUVFXFHAHI-UHFFFAOYSA-N	O=C([O-])CC(OC(=O)CCCCCCCC=CCCCCCCCC)C[N+](C)(C)C	annotated by user-defined text library	True	True	False	97.9				98.9	1392.576	427.3607:50441 428.3634:7460	85.0277:1434 107.0844:42 109.1006:95 121.1007:140 125.0959:74 144.101:351 149.13251:70 157.0493:230 158.05161:75 163.147:126 203.11549:657 204.11729:98 209.19189:69 213.1129:86 227.1281:163 241.1431:168 247.2413:333 255.159:434 262.86469:60 265.25189:492 266.2561:75 269.1745:491 270.17581:40 283.189:419 283.2616:191 286.19949:61 287.20831:1211 288.21381:268 297.20511:398 301.22351:912 302.19519:2…	1uM_1	251
317	LPC 18:1	1224	5.8859330000000005	6.77525	7.560583	522.3549	44120.25	825313.1875		[M+H]+	M + 0	Answer (n-9)	6.71	522.35541	C26H52NO7P	LPC	YAMUFBLWGFFICM-UHFFFAOYSA-N	O=C(OCC(O)COP(=O)([O-])OCC[N+](C)(C)C)CCCCCCCC=CCCCCCCCC	annotated by user-defined text library	True	True	False	98.7				99.3	882.405	524.3604:8446 525.3597:763	86.0969:49 104.1063:11498 105.1095:456 125.0001:112 184.073:11075 184.45531:56 185.0748:286 186.0778:77 258.10999:211 299.1123:420 339.2869:334 382.1972:53 383.2067:337 384.21051:99 396.21841:49 397.22369:152 398.19312:256 398.22659:75 415.19699:246 424.20621:97 425.21631:1315 426.21899:286 429.2135:103 435.2348:37 454.2529:46 481.22879:284 504.34399:33444 504.83319:34 504.89859:60 505.34698:9254…	1uM_1	264
318	LPE 18:1	1235	5.990334	6.862883999999998	7.602417	480.3077	8623.0625	153702.0		[M+H]+	M + 0	Answer (n-9)	6.8	480.3085	C23H46NO7P	LPE	PYVRVRFVLRNJLY-UHFFFAOYSA-N	O=C(OCC(O)COP(=O)(O)OCCN)CCCCCCCC=CCCCCCCCC	annotated by user-defined text library	True	True	False	98.8				99.4	172.4612		142.02451:322 155.0106:222 173.0192:62 179.0341:105 198.05231:319 216.06219:271 247.24159:158 257.0657:184 263.2363:91 265.25211:554 308.29471:279 309.2948:52 321.142:144 327.1369:102 335.16251:101 337.1644:71 337.27591:110 338.13599:93 339.2886:9680 340.2933:1652 341.16019:107 341.29291:125 352.15009:97 355.1778:112 355.28439:174 363.18661:81 365.15799:147 383.16989:409 384.1774:59 419.25491:144…	1uM_1	276
319	SM 18:1;O2/18:1(d9)	1610	9.290667	9.57475	10.10547	738.6466	24199.5625	264355.5		[M+H]+	M + 0	Answer (n-14), (n-9)	9.53	738.64697	C41H72N2O6P	SM	NBEADXWAAWCCDG-KYPZZJCONA-N	[C@](COP(=O)([O-])OCC[N+](C)(C)C)([H])(NC(CCCCCCC/C=C\CCCCC([2H])([2H])C([2H])([2H])C([2H])([2H])C([2H])([2H])[2H])=O)[C@]([H])(O)/C=C/CCCCCCCCCCCCC	annotated by user-defined text library	True	True	False	99.4				99.7	483.9912	738.6466:47251	86.0942:63 90.6114:28 98.9834:84 124.9991:278 184.073:30922 184.3054:52 184.87421:51 185.076:1222 185.5477:39 186.0768:169 239.09129:104 253.10609:152 447.30981:141 448.31439:107 449.327:380 507.3562:71 529.41687:113 589.43292:93 590.4444:238 591.44482:115 603.4491:62 605.4325:112 632.448:312 633.45721:236 664.59259:48 719.62903:95 720.6366:406 721.63843:189 722.64471:76 732.37378:28 732.9425:76 …	1uM_1	433
320	Cer-NS 18:1;O2/18:1	1735	9.913217	10.46915	11.09155	546.5236	18274.8125	265854.6875		[M+H-H2O]+	M + 0	Answer (n-14), (n-9)	10.35	546.5244799999998	C36H69NO3	Cer_NS	OBFSLMQLPNKVRW-UHFFFAOYSA-N	O=C(NC(CO)C(O)C=CCCCCCCCCCCCCC)CCCCCCCC=CCCCCCCCC	annotated by user-defined text library	True	True	False	95.7				97.8	365.4962	546.5236:38921	121.0999:70 135.117:72 136.0775:101 169.1422:71 201.0338:63 220.17039:130 223.01649:78 246.2328:76 247.2419:181 252.2681:289 264.2681:6347 265.27161:989 266.2793:120 282.27921:1070 283.2811:145 306.27921:93 309.3035:67 323.28189:77 324.2869:85 360.32141:75 362.30679:60 377.2016:53 389.35999:107 407.37341:366 408.3801:157 421.39191:226 422.3985:114 436.3801:58 449.3855:563 450.39041:178 515.5025:8…	1uM_1	479
321	Cer-NS 18:1;O2/18:1	1735	9.913217	10.46915	11.13338	564.5334	1938.0	29847.3046875		[M+H]+	M + 0	Answer (n-14), (n-9)	10.35	564.53497	C36H69NO3	Cer_NS	OBFSLMQLPNKVRW-UHFFFAOYSA-N	O=C(NC(CO)C(O)C=CCCCCCCCCCCCCC)CCCCCCCC=CCCCCCCCC	annotated by user-defined text library	True	True	False	95.7				97.7	38.76		252.26759:79 264.2681:1239 265.27271:82 268.99619:68 282.27899:131 407.37381:137 408.37839:63 421.39331:91 422.38931:49 449.38339:159 450.39349:87 516.51453:125 528.51349:1504 529.51819:492 530.5238:120 543.08069:45 544.50848:180 545.51489:306 546.36548:36 546.46558:92 546.52411:62449 546.8891:82 546.92273:46 547.06451:58 547.44672:95 547.5271:27002 547.93091:58 547.95972:48 547.98792:74 548.0172…	1uM_1	483
325	DG 18:1_18:1	2104	12.45452	13.08593	13.48233	643.5261	3748.125	74552.5234375		[M+Na]+	M + 0	Answer (n-9)	12.82	643.52722	C39H72O5	DG	AFSHUZFNMVJNKX-UHFFFAOYSA-N	O=C(OCC(OC(=O)CCCCCCCC=CCCCCCCCC)CO)CCCCCCCC=CCCCCCCCC	annotated by user-defined text library	True	True	False	80.2				90.0	74.9625		391.25049:108 504.37601:105 505.3819:97 520.37079:96 546.38861:324 547.39423:298 561.37561:325 562.3761:94 575.39081:49 587.01312:64 641.51398:455 642.51532:448 643.3194:130 643.4046:89 643.4353:57 643.45172:108 643.47607:118 643.52643:65682 644.02228:85 644.1156:89 644.17072:75 644.24213:80 644.3316:155 644.3913:56 644.47528:65 644.5296:31665 645.02582:42 645.05377:250 645.11578:103 645.14929:70…	1uM_1	585
326	Cer-NS 18:2;O2/24:1	2143	12.287	13.3947	14.6148	628.6019	43140.125	893893.5		[M+H-H2O]+	M + 0	Answer (n-10, 14), (n-9)	13.33	628.60272	C42H79NO3	Cer_NS	RYZWCKUTHDRXFD-UHFFFAOYSA-N	O=C(NC(CO)C(O)C=CCCC=CCCCCCCCCC)CCCCCCCCCCCC=CCCCCCCCCCC	annotated by user-defined text library	True	True	False	98.7				99.3	862.8025	630.6089:16296 632.6198:458	78.637:58 94.0652:56 96.0802:66 122.097:127 133.1002:80 175.14639:52 228.23241:84 233.22479:137 244.21899:105 245.2249:446 246.23219:141 247.23331:55 249.22231:44 250.25301:428 260.2395:95 262.22839:213 262.2525:12337 263.2338:141 263.25571:916 278.24539:79 280.2627:1703 281.267:196 303.2598:48 304.2619:87 322.27539:61 323.28281:87 324.28931:77 344.32059:101 349.34381:158 366.37119:484 367.37509:…	1uM_1	609
327	Cer-NS 18:2;O2/24:1	2143	12.38333	13.3947	14.43903	646.6128	7704.625	158963.78125		[M+H]+	M + 0	Answer (n-10, 14), (n-9)	13.33	646.61328	C42H79NO3	Cer_NS	RYZWCKUTHDRXFD-UHFFFAOYSA-N	O=C(NC(CO)C(O)C=CCCC=CCCCCCCCCC)CCCCCCCCCCCC=CCCCCCCCCCC	annotated by user-defined text library	True	True	False	98.7				99.3	154.0925		244.22079:90 245.226:185 246.2319:129 262.22989:82 262.25229:3134 263.23611:102 263.25571:352 268.9975:104 280.26309:374 304.2601:57 355.07181:34 366.37289:117 367.3761:55 458.4397:73 471.4437:144 472.4512:76 475.43869:124 489.45139:527 490.45441:274 500.44479:101 503.46939:78 505.43921:58 513.45251:76 517.44757:111 531.4624:366 532.46869:210 547.45532:69 597.5733:66 598.5907:705 599.59473:182 60…	1uM_1	612
332	HBMP 18:1_18:1_18:1	2198	12.63847	13.833470000000002	14.87778	1061.776	13106.3125	309046.65625		[M+Na]+	M + 0	Answer (n-9)	13.78	1061.77563	C60H111O11P	HBMP	YGELWCZMOZVYTE-UHFFFAOYSA-N	O=C(OCC(OC(=O)CCCCCCCC=CCCCCCCCC)COP(=O)(O)OCC(OC(=O)CCCCCCCC=CCCCCCCCC)CO)CCCCCCCC=CCCCCCCCC	annotated by user-defined text library	True	True	False	99.1				99.6	262.1263	1061.7755:30375	120.9658:44 339.2894:273 441.23761:296 459.2478:8741 460.25159:941 461.259:76 603.53528:462 604.53717:592 605.5415:888 606.3645:40 606.5437:983 607.54523:564 608.5481:73 625.51562:255 723.4953:299 724.49139:125 780.52307:56 838.5368:73 841.4859:122 842.48438:91 855.4939:80 855.51019:97 856.5097:100 883.49152:76 884.49731:105 897.51489:122 908.60919:126 922.62421:1021 923.6283:594 924.59711:49 924…	1uM_1	790
333	TG 18:1_18:1_18:1	2418	14.6941	15.54975	16.38025	902.8164	31476.4375	608174.75		[M+NH4]+	M + 0	Answer (n-9)	15.43	902.81708	C57H104O6	TG	PHYFQTYBJUILEZ-UHFFFAOYSA-N	O=C(OCC(OC(=O)CCCCCCCC=CCCCCCCCC)COC(=O)CCCCCCCC=CCCCCCCCC)CCCCCCCC=CCCCCCCCC	annotated by user-defined text library	True	True	False	95.6				97.8	629.5287	902.8164:75168 907.7722:16624	81.0699:33 95.0846:123 109.1006:220 111.1172:66 121.1004:147 123.1164:53 135.11549:95 149.1326:102 165.16389:91 201.1282:32 247.24229:87 254.1499:51 262.23181:82 263.23511:93 265.25131:919 281.2468:72 339.28799:644 340.29419:159 341.30151:77 367.24731:81 464.38669:120 465.38971:124 478.39569:92 487.05099:51 487.38779:108 493.388:140 494.3912:130 503.37939:97 506.3927:118 507.4072:105 517.38733:14…	1uM_1	963
334	TG 18:1_18:1_18:1	2418	14.7567	15.54975	16.27177	907.7722	6947.5	134200.0625		[M+Na]+	M + 0	Answer (n-9)	15.43	907.77252	C57H104O6	TG	PHYFQTYBJUILEZ-UHFFFAOYSA-N	O=C(OCC(OC(=O)CCCCCCCC=CCCCCCCCC)COC(=O)CCCCCCCC=CCCCCCCCC)CCCCCCCC=CCCCCCCCC	annotated by user-defined text library	True	True	False	95.6				97.8	138.95	907.7722:16624	503.3685:56 603.5354:121 604.53589:165 605.53967:208 606.5426:136 607.5498:209 625.51752:383 626.5191:49 646.47223:154 655.48932:196 656.49518:72 674.47131:104 683.08411:70 684.52759:88 688.48669:162 701.49261:84 729.48792:222 730.48999:102 743.5069:257 744.51129:230 756.97559:31 767.61121:101 768.62128:570 769.62878:382 770.62927:81 771.64502:114 783.62152:85 784.61517:149 785.6297:66 786.63428:…	1uM_1	968
335	LPS 18:1	1184	5.46545	6.305817	7.4249	524.2966	4801.0625	96614.7421875		[M+H]+	M + 0	Answer (n-9)	6.25	524.29828	C24H46NO9P	LPS	JZWNYZVVZXZRRH-KTKRTIGZNA-N	CCCCCCCC\C=C/CCCCCCCC(=O)OCC(O)COP(O)(=O)OCC(N)C(O)=O	annotated by user-defined text library	True	True	False	99.0				99.4	96.02125	524.2966:13414	88.038:108 106.049:5627 107.0528:234 140.1413:95 148.12331:57 149.13181:105 153.1277:94 155.0097:400 172.03481:82 173.02029:83 186.01469:77 200.1412:66 242.0428:111 247.2412:165 260.05231:360 263.2352:196 265.25119:989 266.25491:160 279.10141:72 293.1131:73 307.13089:145 308.13071:76 321.1424:197 323.12021:80 335.1618:105 339.28821:9381 340.29199:1993 341.29449:276 352.28439:583 355.2869:113 363.…	1uM_2	202
337	LPI 18:1	1184	5.6663	6.305817	7.0194	621.3002	1691.3125	28565.03515625		[M+Na]+	M + 0	Answer (n-9)	6.21	621.30103	C27H51O12P	LPI	UGDOFRYHDCDVHD-KTKRTIGZNA-N	CCCCCCCC\C=C/CCCCCCCC(=O)OCC(O)COP(O)(=O)OC1C(O)C(O)C(O)C(O)C1O	annotated by user-defined text library	True	True	False	97.2				98.6	33.82625		176.99071:72 237.0117:61 283.01779:124 321.1077:71 339.28851:114 441.23679:1020 442.2381:227 461.2594:107 482.1521:94 497.13809:142 498.1445:95 511.15341:177 524.1618:234 525.1701:138 563.25299:97 589.29352:56 604.2948:93 607.30182:77 619.28418:193 620.28912:108 620.41913:90 621.29938:45695 621.87018:33 621.98669:63 622.02173:58 622.19592:58 622.23297:58 622.3028:14347 622.71808:41 622.83191:68 6…	1uM_2	214
342	CAR 18:1	1224	5.645367	6.6229830000000005	7.153033	426.3566	79725.1875	1695110.25		[M+H]+	M + 0	Answer (n-9)	6.55	426.35779	C25H47NO4	CAR	IPOLTUVFXFHAHI-UHFFFAOYSA-N	O=C([O-])CC(OC(=O)CCCCCCCC=CCCCCCCCC)C[N+](C)(C)C	annotated by user-defined text library	True	True	False	98.3				99.1	1594.504	428.3629:8565	85.0277:1194 139.1113:113 144.10139:294 153.1293:39 157.0486:168 163.1461:48 167.14371:73 203.1145:914 209.1908:86 216.1205:82 227.12711:160 241.0602:40 241.1433:177 247.2393:139 248.245:60 255.1586:297 265.25269:572 269.17429:386 271.1561:43 283.1907:190 283.26419:69 287.20831:1212 288.2103:150 297.2063:333 299.25519:45 301.22198:675 302.1954:259 302.22861:215 311.22089:455 312.22421:48 316.2117…	1uM_2	252
343	LPC 18:1	1244	5.8336830000000015	6.78155	7.633966	522.3542	38202.9375	779194.625		[M+H]+	M + 0	Answer (n-9)	6.71	522.35541	C26H52NO7P	LPC	YAMUFBLWGFFICM-UHFFFAOYSA-N	O=C(OCC(O)COP(=O)([O-])OCC[N+](C)(C)C)CCCCCCCC=CCCCCCCCC	annotated by user-defined text library	True	True	False	98.4				99.1	764.0588	522.3185:462 524.3594:6366	104.1062:12090 105.1091:496 106.0504:65 124.9987:203 144.2589:61 184.0728:10057 185.07471:361 258.1091:264 299.11221:409 312.12039:80 339.2905:375 340.28979:72 365.19629:105 365.6572:89 383.2066:486 384.20901:148 390.15079:65 397.22101:169 398.1937:219 399.22949:43 412.20889:123 415.19601:233 425.216:1049 426.22141:234 429.21191:91 445.26999:101 481.22931:210 504.3436:33402 504.8945:55 504.9968:5…	1uM_2	263
344	LPE 18:1	1255	5.958983	6.869184	7.6214	480.3073	7475.125	152253.515625		[M+H]+	M + 0	Answer (n-9)	6.8	480.3085	C23H46NO7P	LPE	PYVRVRFVLRNJLY-UHFFFAOYSA-N	O=C(OCC(O)COP(=O)(O)OCCN)CCCCCCCC=CCCCCCCCC	annotated by user-defined text library	True	True	False	98.5				99.2	149.5025	480.3073:24001	135.11571:77 142.0256:456 155.0101:233 179.0331:91 198.05341:365 200.1414:50 214.15649:89 216.06281:552 239.0562:107 247.2406:38 257.06561:61 263.2388:86 265.25089:321 266.25531:148 293.11389:108 295.09229:160 307.1286:66 308.29419:580 309.10559:70 309.2988:67 322.1459:126 337.2749:114 338.1387:103 338.2778:129 339.28839:15643 340.29169:3135 341.15881:232 341.2951:475 342.16229:68 342.29501:82 34…	1uM_2	275
345	SM 18:1;O2/18:1(d9)	1628	9.2387	9.551933	10.16232	738.6456	24532.875	298713.4375		[M+H]+	M + 0	Answer (n-14), (n-9)	9.53	738.64697	C41H72N2O6P	SM	NBEADXWAAWCCDG-KYPZZJCONA-N	[C@](COP(=O)([O-])OCC[N+](C)(C)C)([H])(NC(CCCCCCC/C=C\CCCCC([2H])([2H])C([2H])([2H])C([2H])([2H])C([2H])([2H])[2H])=O)[C@]([H])(O)/C=C/CCCCCCCCCCCCC	annotated by user-defined text library	True	True	False	99.8				99.9	490.6575		86.0959:64 125:303 184.07269:31853 184.40089:41 184.8744:64 184.8898:60 184.9709:68 185.0192:52 185.03661:50 185.0544:51 185.0761:1614 185.31329:29 186.07739:227 239.0925:217 253.10699:337 447.311:191 448.31259:39 449.32489:198 450.32819:134 529.41913:94 589.43262:138 590.44019:228 604.45209:167 632.4519:428 633.45502:298 634.46069:64 681.59009:149 720.63562:254 721.63641:251 733.5708:62 734.1392…	1uM_2	423
346	Cer-NS 18:1;O2/18:1	1757	9.8613	10.46327	11.13183	546.5234	15163.8125	248883.859375		[M+H-H2O]+	M + 0	Answer (n-14), (n-9)	10.35	546.5244799999998	C36H69NO3	Cer_NS	OBFSLMQLPNKVRW-UHFFFAOYSA-N	O=C(NC(CO)C(O)C=CCCCCCCCCCCCCC)CCCCCCCC=CCCCCCCCC	annotated by user-defined text library	True	True	False	96.1				98.0	303.2762	546.5234:31015	95.0848:60 136.0755:102 234.1832:30 247.2415:58 252.269:210 253.2702:65 264.2677:5686 265.2688:413 282.27951:460 306.27499:67 324.28421:139 403.37589:72 407.3736:152 408.37521:75 421.3916:189 449.3819:428 450.39499:114 516.51288:536 517.51593:96 526.49811:52 527.50458:74 528.51208:4409 529.5166:1572 530.52032:387 544.08032:85 544.50787:570 544.93939:78 545.04633:44 545.28717:135 545.51312:774 545…	1uM_2	470
347	Cer-NS 18:1;O2/18:1	1757	9.928233	10.46327	11.07743	564.5343	1590.1875	26085.958984375		[M+H]+	M + 0	Answer (n-14), (n-9)	10.35	564.53497	C36H69NO3	Cer_NS	OBFSLMQLPNKVRW-UHFFFAOYSA-N	O=C(NC(CO)C(O)C=CCCCCCCCCCCCCC)CCCCCCCC=CCCCCCCCC	annotated by user-defined text library	True	True	False	96.1				98.0	31.80375	565.5375:1008	247.2384:55 264.26849:1010 265.27301:94 268.99881:107 282.27939:275 309.298:50 407.37369:129 421.39069:191 449.38199:141 516.51562:130 528.5119:1110 529.51703:504 530.51947:80 544.50781:131 545.51349:326 546.52332:56550 547.03351:57 547.29053:73 547.3399:43 547.4632:86 547.52643:24525 547.987:121 548.0448:62 548.12811:74 548.1507:61 548.45789:35 548.53009:5333 548.99109:76 549.09351:39 549.11652:…	1uM_2	473
351	DG 18:1_18:1	2126	12.38163	13.08007	13.493379999999998	643.5261	3158.3125	68903.8359375		[M+Na]+	M + 0	Answer (n-9)	12.82	643.52722	C39H72O5	DG	AFSHUZFNMVJNKX-UHFFFAOYSA-N	O=C(OCC(OC(=O)CCCCCCCC=CCCCCCCCC)CO)CCCCCCCC=CCCCCCCCC	annotated by user-defined text library	True	True	False	80.9				90.4	63.16625		465.25119:31 503.37671:64 504.37469:152 505.38419:87 519.36072:98 546.38898:237 547.39508:329 548.39697:158 561.37811:312 562.37921:123 641.5072:231 642.51233:325 643.0672:49 643.39221:136 643.52588:54319 643.96631:56 644.38269:110 644.52911:25111 645.0274:52 645.0564:221 645.0816:57 645.11517:50 645.23309:90 645.26331:52 645.3407:185 645.42493:63 645.53241:6162 645.94812:61 646.09113:60 646.1582…	1uM_2	567
352	Cer-NS 18:2;O2/24:1	2167	12.23935	13.40548	14.65927	628.6016	39182.125	813837.5625		[M+H-H2O]+	M + 0	Answer (n-10, 14), (n-9)	13.33	628.60272	C42H79NO3	Cer_NS	RYZWCKUTHDRXFD-UHFFFAOYSA-N	O=C(NC(CO)C(O)C=CCCC=CCCCCCCCCC)CCCCCCCCCCCC=CCCCCCCCCCC	annotated by user-defined text library	True	True	False	98.2				99.1	783.6425	630.6078:13481 631.6123:2326	81.0679:59 95.0849:49 121.1:73 135.11659:147 233.2256:228 244.2178:134 245.22569:383 246.23849:73 250.2511:437 260.23779:135 262.23129:144 262.2522:11965 263.23331:263 263.25531:917 264.23929:163 268.2265:74 278.24759:125 279.2298:73 280.26279:1531 281.26599:137 304.26401:80 323.28159:140 332.32019:78 365.29309:128 366.37079:545 367.37561:84 371.10071:74 373.09399:66 391.3768:123 408.38571:66 444…	1uM_2	590
353	Cer-NS 18:2;O2/24:1	2167	12.29373	13.40548	14.40413	646.6116	7151.875	147759.34375		[M+H]+	M + 0	Answer (n-10, 14), (n-9)	13.33	646.61328	C42H79NO3	Cer_NS	RYZWCKUTHDRXFD-UHFFFAOYSA-N	O=C(NC(CO)C(O)C=CCCC=CCCCCCCCCC)CCCCCCCCCCCC=CCCCCCCCCCC	annotated by user-defined text library	True	True	False	98.2				99.0	143.0375	646.6116:24742	228.2336:94 244.21719:90 262.22861:105 262.25201:2079 263.23309:137 263.2547:180 266.24969:63 278.22101:32 278.24811:99 280.26401:207 366.37161:157 368.3866:59 408.37769:58 457.42749:75 462.42551:61 471.4447:98 472.44839:103 475.43979:121 484.0018:28 489.452:435 490.45651:144 491.46359:64 513.44922:84 517.44672:155 531.4613:271 532.4693:202 587.01343:67 598.59009:277 599.59308:184 609.57257:139 6…	1uM_2	593
358	HBMP 18:1_18:1_18:1	2219	12.65778	13.8194	14.830370000000002	1061.774	13113.5625	304572.3125		[M+Na]+	M + 0	Answer (n-9)	13.78	1061.77563	C60H111O11P	HBMP	YGELWCZMOZVYTE-UHFFFAOYSA-N	O=C(OCC(OC(=O)CCCCCCCC=CCCCCCCCC)COP(=O)(O)OCC(OC(=O)CCCCCCCC=CCCCCCCCC)CO)CCCCCCCC=CCCCCCCCC	annotated by user-defined text library	True	True	False	99.5				99.6	262.2712	1061.7737:28757	120.9644:64 314.10239:28 339.28879:376 340.29239:57 363.1124:51 379.28381:49 441.23431:444 459.24689:9517 460.2507:968 475.23871:109 603.53497:588 604.53711:802 605.54022:870 606.54309:1192 607.54608:631 625.51788:192 626.51978:116 723.49213:241 724.49597:129 786.46503:111 809.48511:99 841.47583:203 842.48352:77 855.49719:155 883.49561:210 908.6026:75 921.61432:87 922.6236:822 923.62677:605 924.6…	1uM_2	776
359	TG 18:1_18:1_18:1	2433	14.65927	15.49397	16.34948	902.8157	35713.75	666380.375		[M+NH4]+	M + 0	Answer (n-9)	15.43	902.81708	C57H104O6	TG	PHYFQTYBJUILEZ-UHFFFAOYSA-N	O=C(OCC(OC(=O)CCCCCCCC=CCCCCCCCC)COC(=O)CCCCCCCC=CCCCCCCCC)CCCCCCCC=CCCCCCCCC	annotated by user-defined text library	True	True	False	98.7				99.3	714.275	907.7699:21614	83.0852:76 95.0854:78 109.0998:114 121.1009:145 123.1156:142 135.11639:271 245.22591:62 247.24229:149 262.22849:71 263.2352:122 265.25119:579 281.24649:116 321.276:43 339.28781:691 462.37009:80 465.35931:54 465.39301:108 477.39249:128 478.39691:99 481.384:56 493.38699:240 494.38849:89 499.38211:67 507.4039:73 508.409:65 517.38892:118 523.40149:62 601.51801:1104 602.52173:732 603.41071:38 603.4721…	1uM_2	953
360	TG 18:1_18:1_18:1	2433	14.7302	15.49397	16.30357	907.7699	7590.9375	142476.8125		[M+Na]+	M + 0	Answer (n-9)	15.43	907.77252	C57H104O6	TG	PHYFQTYBJUILEZ-UHFFFAOYSA-N	O=C(OCC(OC(=O)CCCCCCCC=CCCCCCCCC)COC(=O)CCCCCCCC=CCCCCCCCC)CCCCCCCC=CCCCCCCCC	annotated by user-defined text library	True	True	False	98.7				99.1	151.8188	907.7699:21614	142.9951:29 487.37531:64 577.39911:45 605.53412:56 606.54718:143 607.54053:101 625.51331:268 655.4881:143 656.49768:79 660.48962:99 684.53247:105 687.48059:141 688.48383:154 701.4917:175 729.48743:203 730.49371:74 743.50562:192 744.51129:97 768.61823:460 769.6319:249 770.61493:92 770.64758:40 773.61853:76 785.6239:81 786.63269:60 810.63428:607 811.63733:619 812.64301:329 825.61731:425 826.62018:1…	1uM_2	958
367	CAR 18:1	1211	5.65295	6.580483	7.628817	426.3574	89125.6875	1708078.625		[M+H]+	M + 0	Answer (n-9)	6.55	426.35779	C25H47NO4	CAR	IPOLTUVFXFHAHI-UHFFFAOYSA-N	O=C([O-])CC(OC(=O)CCCCCCCC=CCCCCCCCC)C[N+](C)(C)C	annotated by user-defined text library	True	True	False	99.7				99.8	1782.514	426.3574:329274 427.3604:99286 428.3638:16084 429.3667:1952	85.0275:1027 135.11639:125 144.1017:304 151.1489:75 157.0493:149 167.1418:49 181.1572:68 203.11501:660 213.11011:65 216.1221:161 241.1416:70 245.2272:39 247.2437:188 255.1586:250 265.2522:386 269.173:320 270.17899:45 281.24631:59 283.18951:375 283.2627:75 287.20859:770 288.21121:124 297.20551:263 301.22369:673 302.1951:216 302.22791:84 311.22189:215 316.21039:152 319.19659:95 325.23761:108 328.21…	1uM_3	254
369	LPE 18:1	1239	5.828667	6.801784	7.678967	480.30800000000005	8440.75	152340.53125		[M+H]+	M + 0	Answer (n-9)	6.8	480.3085	C23H46NO7P	LPE	PYVRVRFVLRNJLY-UHFFFAOYSA-N	O=C(OCC(O)COP(=O)(O)OCCN)CCCCCCCC=CCCCCCCCC	annotated by user-defined text library	True	True	False	100.0				100.0	168.815		124.0141:74 142.0253:431 155.01041:349 198.05161:422 199.0558:71 216.0618:195 245.22411:43 247.24091:105 263.23511:73 265.25211:358 266.2598:121 274.26389:36 295.0928:120 308.29581:221 337.16159:41 337.27209:84 338.27661:100 339.28891:9291 340.29239:1842 341.15771:115 341.2951:254 342.29459:58 355.17651:93 355.2843:132 356.1438:60 365.1564:91 370.1666:60 383.1701:377 384.17279:92 419.25531:1652 4…	1uM_3	270
370	LPC 18:1	1239	5.828667	6.801784	7.607917	522.3547	32197.875	610823.0625		[M+H]+	M + 0	Answer (n-9)	6.71	522.35541	C26H52NO7P	LPC	YAMUFBLWGFFICM-UHFFFAOYSA-N	O=C(OCC(O)COP(=O)([O-])OCC[N+](C)(C)C)CCCCCCCC=CCCCCCCCC	annotated by user-defined text library	True	True	False	97.4				98.7	643.9575		104.1063:6242 105.1094:356 106.0485:64 125:78 184.0731:5122 185.07581:211 258.10971:129 299.11169:247 336.39371:49 339.28961:310 383.20609:225 384.4996:59 397.2189:76 398.19101:190 412.20731:64 415.19711:212 425.21591:596 426.22159:302 429.2139:93 479.27231:52 504.34451:19005 505.34851:5922 506.28629:540 506.35031:1090 507.28741:235 507.35339:266 508.29691:63 518.21002:48 518.45587:43 518.47992:6…	1uM_3	277
371	SM 18:1;O2/18:1(d9)	1620	9.237733	9.57185	9.7976	738.6464	21920.0	259335.65625		[M+H]+	M + 0	Answer (n-14), (n-9)	9.53	738.64697	C41H72N2O6P	SM	NBEADXWAAWCCDG-KYPZZJCONA-N	[C@](COP(=O)([O-])OCC[N+](C)(C)C)([H])(NC(CCCCCCC/C=C\CCCCC([2H])([2H])C([2H])([2H])C([2H])([2H])C([2H])([2H])[2H])=O)[C@]([H])(O)/C=C/CCCCCCCCCCCCC	annotated by user-defined text library	True	True	False	99.5				99.7	438.4	738.6464:43455	86.0955:84 104.1059:69 125.0011:102 184.07291:32297 184.8597:35 184.8748:48 184.89101:50 184.9565:63 185.0034:74 185.05499:42 185.07581:1358 185.22591:53 186.0761:125 239.0948:121 253.10629:228 361.3974:68 447.30719:204 448.30869:88 449.32559:452 450.32791:51 529.4198:113 532.37732:58 589.4339:68 590.44177:205 591.43921:170 603.45288:76 631.44873:126 632.45111:397 633.45758:276 719.62762:72 720.6…	1uM_3	422
372	Cer-NS 18:1;O2/18:1	1750	9.91905	10.4669	11.10197	546.5239	16945.625	256652.671875		[M+H-H2O]+	M + 0	Answer (n-14), (n-9)	10.35	546.5244799999998	C36H69NO3	Cer_NS	OBFSLMQLPNKVRW-UHFFFAOYSA-N	O=C(NC(CO)C(O)C=CCCCCCCCCCCCCC)CCCCCCCC=CCCCCCCCC	annotated by user-defined text library	True	True	False	95.8				97.9	338.9125		96.0371:59 169.1458:61 247.24071:125 252.26801:255 264.2681:5879 265.27069:382 266.276:65 282.27859:663 305.26971:125 310.30811:106 324.28821:77 377.3624:68 407.3765:256 408.3811:92 421.38708:126 422.3916:78 448.38049:71 449.38599:407 450.38879:132 469.90689:52 516.51508:597 517.51581:169 527.50592:157 528.51349:4206 529.51691:1845 530.51868:230 531.52411:68 532.50671:97 543.81519:77 544.50861:52…	1uM_3	467
377	DG 18:1_18:1	2117	12.40625	13.063	13.46782	643.5259	3224.8125	69260.6875		[M+Na]+	M + 0	Answer (n-9)	12.82	643.52722	C39H72O5	DG	AFSHUZFNMVJNKX-UHFFFAOYSA-N	O=C(OCC(OC(=O)CCCCCCCC=CCCCCCCCC)CO)CCCCCCCC=CCCCCCCCC	annotated by user-defined text library	True	True	False	83.1				91.5	64.49625		391.2438:83 504.3764:119 505.38339:198 545.38269:69 546.38831:469 547.39362:160 548.3985:181 561.37549:393 607.54559:102 641.5108:226 642.48273:55 642.51562:275 642.9657:59 643.47229:72 643.52649:49070 643.94562:130 643.98907:92 644.1781:161 644.43579:95 644.49402:127 644.53027:23357 644.93109:60 645.02533:54 645.05573:156 645.08337:64 645.20349:86 645.26453:112 645.29901:176 645.3504:155 645.468…	1uM_3	574
378	Cer-NS 18:2;O2/24:1	2157	12.27645	13.380070000000002	14.6128	628.6023	36680.625	774728.5		[M+H-H2O]+	M + 0	Answer (n-10, 14), (n-9)	13.33	628.60272	C42H79NO3	Cer_NS	RYZWCKUTHDRXFD-UHFFFAOYSA-N	O=C(NC(CO)C(O)C=CCCC=CCCCCCCCCC)CCCCCCCCCCCC=CCCCCCCCCCC	annotated by user-defined text library	True	True	False	99.2				99.6	733.6125	628.6023:114336 630.6094:12712	107.0843:62 119.0841:98 179.17799:38 233.226:226 244.2168:219 245.22391:365 246.2312:96 247.24049:59 250.2525:323 260.23849:149 262.22809:316 262.25269:9767 263.2345:104 263.25562:751 278.2471:105 280.26291:1370 281.26682:157 304.26279:63 305.27039:69 322.27161:52 349.3432:105 366.37399:372 382.3671:68 382.45169:66 408.38181:98 444.4158:61 458.4407:36 460.40961:36 461.423:67 462.42542:180 463.440…	1uM_3	602
379	Cer-NS 18:2;O2/24:1	2157	12.36445	13.380070000000002	14.4371	646.6123	6205.375	129930.3359375		[M+H]+	M + 0	Answer (n-10, 14), (n-9)	13.33	646.61328	C42H79NO3	Cer_NS	RYZWCKUTHDRXFD-UHFFFAOYSA-N	O=C(NC(CO)C(O)C=CCCC=CCCCCCCCCC)CCCCCCCCCCCC=CCCCCCCCCCC	annotated by user-defined text library	True	True	False	99.2				99.6	124.1075		244.21761:94 245.22549:163 262.2294:175 262.25229:3036 263.23459:93 263.25461:137 278.24649:64 279.2533:52 280.2626:544 366.37241:202 367.3721:29 390.99579:57 458.4328:68 459.43799:72 471.44559:237 472.4491:150 475.4408:106 485.4566:58 487.4339:57 489.45419:463 490.46149:226 499.43469:62 500.43799:62 513.45599:46 518.44879:137 531.46472:372 532.43738:80 532.46918:195 596.57312:77 598.59192:445 59…	1uM_3	604
384	HBMP 18:1_18:1_18:1	2212	12.55273	13.8189	15.02188	1061.776	14339.125	347559.5		[M+Na]+	M + 0	Answer (n-9)	13.78	1061.77563	C60H111O11P	HBMP	YGELWCZMOZVYTE-UHFFFAOYSA-N	O=C(OCC(OC(=O)CCCCCCCC=CCCCCCCCC)COP(=O)(O)OCC(OC(=O)CCCCCCCC=CCCCCCCCC)CO)CCCCCCCC=CCCCCCCCC	annotated by user-defined text library	True	True	False	99.5				99.8	286.7825	1061.776:31728	195.0024:69 308.15509:39 339.2912:275 379.28189:86 441.23871:281 459.24829:10141 460.24979:1120 461.25641:42 530.88739:52 603.53552:479 604.53693:633 605.54211:1315 606.5434:1078 607.54657:848 608.55499:118 625.5152:220 723.49182:226 724.49249:93 797.52393:65 800.47699:59 809.49469:89 810.49408:56 841.47961:114 855.50128:157 883.505:77 898.52191:76 906.59399:48 921.61267:129 922.62927:927 923.628…	1uM_3	792
385	TG 18:1_18:1_18:1	2426	14.68378	15.493520000000002	16.34062	902.8159	33614.4375	630364.375		[M+NH4]+	M + 0	Answer (n-9)	15.43	902.81708	C57H104O6	TG	PHYFQTYBJUILEZ-UHFFFAOYSA-N	O=C(OCC(OC(=O)CCCCCCCC=CCCCCCCCC)COC(=O)CCCCCCCC=CCCCCCCCC)CCCCCCCC=CCCCCCCCC	annotated by user-defined text library	True	True	False	98.7				99.3	672.2888	902.8159:100405	95.086:114 109.0994:86 121.1015:118 123.1158:83 135.11549:114 149.1317:188 247.24271:204 262.22849:110 263.2348:123 265.2515:736 339.2897:797 340.29141:159 365.26559:43 423.27771:61 464.38449:87 477.38831:69 478.40411:57 480.3743:60 491.41299:38 493.3465:43 494.39291:46 503.3717:121 507.40289:94 517.38428:109 518.39471:84 601.52039:1076 602.52179:561 603.4801:114 603.53387:54366 604.14349:63 604.…	1uM_3	956
386	TG 18:1_18:1_18:1	2426	14.73805	15.493520000000002	16.34062	907.7717	6986.75	133314.03125		[M+Na]+	M + 0	Answer (n-9)	15.43	907.77252	C57H104O6	TG	PHYFQTYBJUILEZ-UHFFFAOYSA-N	O=C(OCC(OC(=O)CCCCCCCC=CCCCCCCCC)COC(=O)CCCCCCCC=CCCCCCCCC)CCCCCCCC=CCCCCCCCC	annotated by user-defined text library	True	True	False	98.7				99.3	139.735		109.1014:74 121.1036:51 265.25409:61 487.37421:97 603.54059:124 604.53601:100 605.5459:117 606.54651:213 607.55249:75 625.51617:162 655.49011:124 660.49823:101 675.46948:72 687.47778:158 688.4895:87 701.5011:138 702.49622:57 729.49298:211 730.49323:98 743.5061:320 744.50909:105 767.61877:88 768.62183:523 769.62732:298 770.63269:181 771.60083:78 797.62329:84 810.63232:659 811.63922:548 812.64062:2…	1uM_3	961
393	SPB 18:1;O2	1224	5.721066	6.589933	7.491967	300.2892	3500.6875	67503.015625		[M+H]+	M + 0	Answer (n-14)	6.46	300.2897	C18H37NO2	Sph	WWUZIQQURGPMPG-UHFFFAOYSA-N	OCC(N)C(O)C=CCCCCCCCCCCCCC	annotated by user-defined text library	True	True	False	94.9				97.4	70.01375		73.0512:76 78.0462:84 81.0697:273 86.0593:55 93.07:47 95.0849:472 96.0879:45 97.1004:190 98.1031:56 109.1008:473 111.1167:360 115.0626:52 121.101:249 123.1155:373 124.1171:62 135.11681:457 137.1322:359 149.1317:179 165.1631:148 183.17529:111 191.18021:78 193.1938:365 194.2009:69 198.9884:70 199.1682:230 211.2052:1890 212.20911:242 239.14149:67 240.11079:46 241.12199:114 241.1575:261 243.13721:81 …	1uM_4	250
394	CAR 18:1	1224	5.60815	6.589933	7.262017	426.3572	88414.625	1614133.5		[M+H]+	M + 0	Answer (n-9)	6.55	426.35779	C25H47NO4	CAR	IPOLTUVFXFHAHI-UHFFFAOYSA-N	O=C([O-])CC(OC(=O)CCCCCCCC=CCCCCCCCC)C[N+](C)(C)C	annotated by user-defined text library	True	True	False	99.5				99.7	1768.292	427.3605:89382 428.3626:14710 429.3647:1915	85.0277:404 122.1032:48 144.1017:207 157.0509:153 163.1519:78 203.11481:438 213.185:47 247.242:184 255.15849:305 265.2532:244 269.172:287 283.18991:246 286.20139:82 287.20779:607 288.2132:184 297.20331:75 298.2066:52 301.22409:402 302.19501:93 302.22672:75 311.2233:269 316.2121:198 325.23511:110 328.2146:93 329.2193:788 330.2233:298 333.21161:85 367.28351:1236 368.28751:267 369.12531:427 369.2889…	1uM_4	254
395	LPC 18:1	1243	5.792267	6.740233	7.629967	522.3545	41671.8125	782368.875		[M+H]+	M + 0	Answer (n-9)	6.71	522.35541	C26H52NO7P	LPC	YAMUFBLWGFFICM-UHFFFAOYSA-N	O=C(OCC(O)COP(=O)([O-])OCC[N+](C)(C)C)CCCCCCCC=CCCCCCCCC	annotated by user-defined text library	True	True	False	99.7				99.8	833.4363	522.3545:133485 524.3609:7654 525.3637:1513	104.1063:9488 105.1096:306 106.0501:134 106.1115:56 125:112 184.0728:6458 185.0761:322 258.11111:132 299.11301:277 312.121:93 339.28961:313 383.2063:346 384.20901:123 397.21909:157 398.1904:75 399.19699:69 407.2067:72 412.21149:91 415.19839:78 419.2601:69 424.2085:60 425.2157:918 426.22089:326 429.21439:69 481.23029:218 504.34439:23102 505.3475:7035 506.2883:672 506.34949:1291 507.28711:144 507.3…	1uM_4	267
396	LPE 18:1	1254	5.888333	6.827867	7.663434	480.3076	12773.6875	230175.34375		[M+H]+	M + 0	Answer (n-9)	6.8	480.3085	C23H46NO7P	LPE	PYVRVRFVLRNJLY-UHFFFAOYSA-N	O=C(OCC(O)COP(=O)(O)OCCN)CCCCCCCC=CCCCCCCCC	annotated by user-defined text library	True	True	False	99.8				99.8	255.4738		124.016:67 142.0257:303 155.0094:398 172.0388:46 198.0526:291 216.0621:173 217.06821:34 239.0551:72 265.25269:349 308.29349:219 321.1445:62 337.16089:44 337.27328:68 339.2887:6724 340.2926:1393 341.1651:128 341.29681:190 349.1777:113 355.2832:160 365.1608:115 383.16971:242 419.25562:1519 420.2587:279 421.2645:116 435.24991:84 460.28391:146 462.29749:30127 463.3009:8022 463.5936:33 463.61841:43 46…	1uM_4	280
397	SM 18:1;O2/18:1(d9)	1633	9.1975	9.54005	10.12125	738.6461	25262.3125	286460.28125		[M+H]+	M + 0	Answer (n-14), (n-9)	9.53	738.64697	C41H72N2O6P	SM	NBEADXWAAWCCDG-KYPZZJCONA-N	[C@](COP(=O)([O-])OCC[N+](C)(C)C)([H])(NC(CCCCCCC/C=C\CCCCC([2H])([2H])C([2H])([2H])C([2H])([2H])C([2H])([2H])[2H])=O)[C@]([H])(O)/C=C/CCCCCCCCCCCCC	annotated by user-defined text library	True	True	False	100.0				100.0	505.2462		124.9996:418 184.07291:29927 184.88989:41 184.9075:50 184.92349:54 184.96989:55 184.9883:62 185.01961:51 185.0759:1378 185.9057:34 186.077:146 239.0939:74 253.1073:266 350.16751:38 447.3085:157 449.3244:151 450.3299:122 506.34909:55 529.41602:49 589.43671:189 590.44342:169 591.4444:85 605.453:54 631.43469:40 631.45111:66 632.45532:277 633.4563:341 634.45691:47 680.57703:52 720.63501:321 721.64081…	1uM_4	424
398	Cer-NS 18:1;O2/18:1	1762	9.94155	10.43503	11.0366	546.5237	17963.4375	283745.9375		[M+H-H2O]+	M + 0	Answer (n-14), (n-9)	10.35	546.5244799999998	C36H69NO3	Cer_NS	OBFSLMQLPNKVRW-UHFFFAOYSA-N	O=C(NC(CO)C(O)C=CCCCCCCCCCCCCC)CCCCCCCC=CCCCCCCCC	annotated by user-defined text library	True	True	False	97.8				98.9	359.2687		136.07539:59 169.1452:187 234.1855:76 247.2406:149 252.2686:161 264.26791:5473 265.27109:650 266.28171:97 282.27921:428 283.28391:105 376.36221:57 389.36099:55 403.37881:65 407.37921:199 408.3786:67 421.38971:138 449.38519:268 450.39401:137 516.51239:251 517.5141:129 518.52179:67 527.50079:114 528.513:4211 529.51477:1739 530.52069:299 531.52472:51 544.50958:401 545.00958:101 545.1925:35 545.28967…	1uM_4	465
399	Cer-NS 18:1;O2/18:1	1768	9.94155	10.48095	11.09948	564.5343	1803.5625	29242.6953125		[M+H]+	M + 0	Answer (n-14), (n-9)	10.35	564.53497	C36H69NO3	Cer_NS	OBFSLMQLPNKVRW-UHFFFAOYSA-N	O=C(NC(CO)C(O)C=CCCCCCCCCCCCCC)CCCCCCCC=CCCCCCCCC	annotated by user-defined text library	True	True	False	94.8				97.4	36.07125	564.5343:2926	155.0954:41 169.1454:61 246.2339:83 264.26849:900 265.2731:67 268.99399:93 282.27609:139 386.93491:42 407.37659:139 449.38821:142 516.51477:83 517.52039:67 527.50031:70 528.51233:1024 529.5166:363 530.52148:83 544.5061:132 545.51422:190 546.41949:62 546.52368:55165 547.44421:83 547.52698:23625 547.87817:35 547.96021:64 547.987:78 548.01971:75 548.04449:63 548.07037:72 548.09698:118 548.15198:61 5…	1uM_4	485
403	DG 18:1_18:1	2132	12.3537	13.03968	13.507	643.5263	3043.25	68788.90625		[M+Na]+	M + 0	Answer (n-9)	12.82	643.52722	C39H72O5	DG	AFSHUZFNMVJNKX-UHFFFAOYSA-N	O=C(OCC(OC(=O)CCCCCCCC=CCCCCCCCC)CO)CCCCCCCC=CCCCCCCCC	annotated by user-defined text library	True	True	False	86.0				93.0	60.865		138.02859:67 420.28299:67 504.38361:122 505.3851:111 519.36261:107 545.37781:109 546.38861:181 547.39429:159 561.37451:214 562.37738:148 583.99213:70 587.01202:70 641.50671:142 642.5152:221 643.3728:90 643.52649:42082 644.0188:44 644.25403:74 644.3996:131 644.52972:19903 644.99432:58 645.0603:235 645.10889:72 645.17419:102 645.20227:98 645.29382:57 645.32562:63 645.35651:128 645.38519:84 645.4210…	1uM_4	568
404	Cer-NS 18:2;O2/24:1	2180	12.22798	13.41937	14.67682	628.6019	38031.6875	810751.6875		[M+H-H2O]+	M + 0	Answer (n-10, 14), (n-9)	13.33	628.60272	C42H79NO3	Cer_NS	RYZWCKUTHDRXFD-UHFFFAOYSA-N	O=C(NC(CO)C(O)C=CCCC=CCCCCCCCCC)CCCCCCCCCCCC=CCCCCCCCCCC	annotated by user-defined text library	True	True	False	97.5				98.7	760.6337	631.6126:2537	94.0656:88 135.11501:86 147.1165:103 150.0892:54 228.23151:53 233.2262:114 244.2191:167 245.2252:396 246.2318:116 250.25211:604 260.24121:65 261.2197:58 262.22641:235 262.25259:9874 263.23611:105 263.2558:756 264.2421:150 278.2471:86 280.26361:1440 281.26721:50 304.26181:97 322.27109:115 324.28519:61 328.98431:65 365.29449:60 366.3735:528 367.37659:116 387.50369:35 390.3746:67 391.37479:50 392.38…	1uM_4	593
405	Cer-NS 18:2;O2/24:1	2180	12.36627	13.41937	14.50142	646.6126	7289.6875	154339.65625		[M+H]+	M + 0	Answer (n-10, 14), (n-9)	13.33	646.61328	C42H79NO3	Cer_NS	RYZWCKUTHDRXFD-UHFFFAOYSA-N	O=C(NC(CO)C(O)C=CCCC=CCCCCCCCCC)CCCCCCCCCCCC=CCCCCCCCCCC	annotated by user-defined text library	True	True	False	97.5				98.7	145.7937		245.2274:104 262.2283:96 262.2525:2132 263.23459:67 263.25449:70 263.26361:41 279.23199:72 280.2645:217 313.20511:46 366.37119:174 382.37259:80 444.4137:118 463.43509:84 471.44379:126 475.4371:94 487.43939:56 489.45209:264 490.46109:140 500.45691:54 517.4447:121 517.48297:37 518.45691:117 531.46259:276 532.46899:181 598.59052:312 599.59399:122 600.60309:81 608.58459:42 609.58099:166 610.59088:320…	1uM_4	595
410	HBMP 18:1_18:1_18:1	2224	12.59638	13.76992	14.95643	1061.775	13764.25	332735.6875		[M+Na]+	M + 0	Answer (n-9)	13.78	1061.77563	C60H111O11P	HBMP	YGELWCZMOZVYTE-UHFFFAOYSA-N	O=C(OCC(OC(=O)CCCCCCCC=CCCCCCCCC)COP(=O)(O)OCC(OC(=O)CCCCCCCC=CCCCCCCCC)CO)CCCCCCCC=CCCCCCCCC	annotated by user-defined text library	True	True	False	100.0				99.9	275.285		95.0839:99 120.9644:80 154.01041:58 339.28671:461 361.2713:48 441.23859:363 459.24771:8327 460.25101:1003 603.53619:357 604.53802:550 605.54053:1263 606.54132:854 607.5462:753 608.54761:118 625.51721:154 626.52148:85 723.49292:311 724.4942:147 797.52557:59 809.49481:145 841.48059:163 855.48822:105 855.51019:108 856.50348:72 883.49329:138 897.50989:56 908.604:106 922.62439:810 923.63177:452 924.63…	1uM_4	754
411	TG 18:1_18:1_18:1	2438	14.67682	15.453029999999998	16.36688	902.8163	33570.75	686537.6875		[M+NH4]+	M + 0	Answer (n-9)	15.43	902.81708	C57H104O6	TG	PHYFQTYBJUILEZ-UHFFFAOYSA-N	O=C(OCC(OC(=O)CCCCCCCC=CCCCCCCCC)COC(=O)CCCCCCCC=CCCCCCCCC)CCCCCCCC=CCCCCCCCC	annotated by user-defined text library	True	True	False	99.8				99.9	671.415	902.8163:70465	109.0999:99 119.3485:39 121.102:55 135.1194:44 165.16029:63 201.1459:72 247.24071:125 262.23059:36 263.2377:132 264.24109:88 265.25299:423 339.289:807 340.2919:157 381.2977:59 453.39069:78 463.37241:68 465.396:85 467.41141:57 477.392:150 478.3967:58 479.3671:46 480.3717:49 493.39261:81 494.3804:49 503.37231:146 504.38519:49 514.67279:62 517.39392:160 518.38843:115 521.41559:63 601.51923:1097 602.…	1uM_4	933
412	TG 18:1_18:1_18:1	2449	14.67682	15.54065	16.36688	907.772	7385.9375	151914.765625		[M+Na]+	M + 0	Answer (n-9)	15.43	907.77252	C57H104O6	TG	PHYFQTYBJUILEZ-UHFFFAOYSA-N	O=C(OCC(OC(=O)CCCCCCCC=CCCCCCCCC)COC(=O)CCCCCCCC=CCCCCCCCC)CCCCCCCC=CCCCCCCCC	annotated by user-defined text library	True	True	False	96.2				98.1	147.7188	907.772:16554	78.0444:56 603.53162:88 605.54089:99 606.54309:166 607.54822:137 625.51721:318 655.49463:158 656.49579:93 659.48431:103 661.46521:73 675.47607:98 685.52771:95 687.48102:145 689.49359:80 701.4931:126 702.49939:81 729.49292:168 730.49628:161 743.50781:218 744.5097:156 767.61877:89 768.62531:295 769.62909:330 770.63092:151 772.61859:90 784.61438:99 809.61987:84 810.63232:733 811.63702:679 812.63892:…	1uM_4	945
414	LPI 18:1	1171	5.645133	6.2262330000000015	6.93975	621.2999	1786.75	30182.19921875		[M+Na]+	M + 0	Answer (n-9)	6.21	621.30103	C27H51O12P	LPI	UGDOFRYHDCDVHD-KTKRTIGZNA-N	CCCCCCCC\C=C/CCCCCCCC(=O)OCC(O)COP(O)(=O)OC1C(O)C(O)C(O)C(O)C1O	annotated by user-defined text library	True	True	False	99.9				99.9	35.735	621.2999:4221	283.01959:99 339.28949:97 441.23651:687 442.24081:311 482.14401:41 496.16589:53 511.15921:86 524.16022:298 525.16418:78 562.2439:131 580.21558:158 607.30463:70 619.28442:248 620.29022:134 620.95929:90 621.18872:41 621.29919:46964 621.66443:44 621.79773:59 622.15979:61 622.30261:16946 622.80157:53 622.83038:51 622.9472:89 623.30591:3889 623.36029:43 623.89008:62 624.00641:62 624.09479:64 624.18292…	1uM_5	207
419	CAR 18:1	1211	5.624233	6.543317	7.2069	426.3567	80815.875	1692577.5		[M+H]+	M + 0	Answer (n-9)	6.55	426.35779	C25H47NO4	CAR	IPOLTUVFXFHAHI-UHFFFAOYSA-N	O=C([O-])CC(OC(=O)CCCCCCCC=CCCCCCCCC)C[N+](C)(C)C	annotated by user-defined text library	True	True	False	100.0				99.9	1616.318	428.3626:10903 429.3661:1593	85.0274:855 86.0309:63 123.1176:56 139.1104:147 144.10159:277 149.13181:124 157.05:129 167.1393:84 171.1398:61 177.16119:37 203.1144:680 204.1185:76 210.1913:53 216.1225:202 218.10249:89 227.1254:154 241.14101:193 247.2393:345 255.15891:316 265.25119:582 269.17249:333 278.57339:75 283.18909:415 284.1911:59 287.2085:1067 288.21179:208 297.2052:595 301.22351:830 302.1973:152 311.2197:361 316.2088:9…	1uM_5	248
421	LPC 18:1	1240	5.80415	6.772867	7.641567	522.3541	41783.125	843957.8125		[M+H]+	M + 0	Answer (n-9)	6.71	522.35541	C26H52NO7P	LPC	YAMUFBLWGFFICM-UHFFFAOYSA-N	O=C(OCC(O)COP(=O)([O-])OCC[N+](C)(C)C)CCCCCCCC=CCCCCCCCC	annotated by user-defined text library	True	True	False	98.8				99.3	835.6625	522.3541:128985 524.36:7313	104.1061:12533 104.6838:36 105.1091:427 124.9985:149 163.8504:53 184.07269:10468 185.07581:360 258.10971:144 299.1105:323 339.28821:326 383.20569:354 384.20859:199 397.2233:86 398.19421:184 398.22421:73 407.2037:82 412.20789:91 415.19699:118 425.21539:1220 426.22009:329 427.22391:78 429.21109:115 445.26959:107 481.2298:175 482.23309:112 503.2626:28 503.44791:56 504.3436:35196 504.69601:93 505.346…	1uM_5	268
422	LPE 18:1	1251	5.908517	6.860483	7.67505	480.3072	7305.125	143631.640625		[M+H]+	M + 0	Answer (n-9)	6.8	480.3085	C23H46NO7P	LPE	PYVRVRFVLRNJLY-UHFFFAOYSA-N	O=C(OCC(O)COP(=O)(O)OCCN)CCCCCCCC=CCCCCCCCC	annotated by user-defined text library	True	True	False	98.9				99.4	146.1025		142.02589:463 155.0101:196 173.0181:81 198.05099:365 216.0625:259 239.05499:77 247.23711:67 257.0643:66 265.25229:572 266.2543:122 308.29361:442 309.1142:74 323.1485:158 335.16129:134 337.16351:43 337.27371:113 338.27551:112 339.28809:13725 339.7677:44 340.29141:3218 341.15961:97 341.29459:454 342.15948:76 342.30231:98 349.1727:68 355.17651:88 355.28519:124 356.17789:75 356.28641:106 365.15741:21…	1uM_5	281
423	SM 18:1;O2/18:1(d9)	1625	9.234467	9.5436	10.12883	738.6452	22269.4375	285607.375		[M+H]+	M + 0	Answer (n-14), (n-9)	9.53	738.64697	C41H72N2O6P	SM	NBEADXWAAWCCDG-KYPZZJCONA-N	[C@](COP(=O)([O-])OCC[N+](C)(C)C)([H])(NC(CCCCCCC/C=C\CCCCC([2H])([2H])C([2H])([2H])C([2H])([2H])C([2H])([2H])[2H])=O)[C@]([H])(O)/C=C/CCCCCCCCCCCCC	annotated by user-defined text library	True	True	False	99.9				99.8	445.3888	738.6452:45755	98.9835:87 124.999:296 184.0726:31478 184.7382:41 184.89011:47 184.9077:43 184.92349:39 184.9696:40 184.9882:44 185.01871:55 185.03661:57 185.07629:1477 185.2746:35 186.076:105 239.0901:137 253.10651:274 447.30881:214 448.3129:111 449.32559:228 514.35748:68 529.42169:87 590.43817:160 591.44373:139 632.45251:318 633.45819:275 663.57501:81 719.62958:47 720.63269:403 721.63898:210 732.64209:65 733.2…	1uM_5	471
424	Cer-NS 18:1;O2/18:1	1753	9.819384	10.45072	11.17783	546.5231	17871.9375	282644.65625		[M+H-H2O]+	M + 0	Answer (n-14), (n-9)	10.35	546.5244799999998	C36H69NO3	Cer_NS	OBFSLMQLPNKVRW-UHFFFAOYSA-N	O=C(NC(CO)C(O)C=CCCCCCCCCCCCCC)CCCCCCCC=CCCCCCCCC	annotated by user-defined text library	True	True	False	96.9				98.4	357.4388		144.1358:81 169.1445:99 191.3022:25 201.03819:125 211.19279:39 219.172:49 220.16631:90 246.2334:49 247.2366:62 252.2662:161 264.24249:61 264.2674:5666 264.5419:39 265.24921:98 265.27029:626 280.2594:78 282.27759:608 283.28619:56 298.27399:59 299.27301:52 323.2804:165 407.3721:261 408.37631:48 421.38879:91 449.38501:322 450.3902:234 514.49432:72 516.51221:674 517.51428:188 527.50348:85 528.51221:4…	1uM_5	518
429	DG 18:1_18:1	2121	12.30213	13.06748	13.4556	643.5269	3169.6875	69237.0390625		[M+Na]+	M + 0	Answer (n-9)	12.82	643.52722	C39H72O5	DG	AFSHUZFNMVJNKX-UHFFFAOYSA-N	O=C(OCC(OC(=O)CCCCCCCC=CCCCCCCCC)CO)CCCCCCCC=CCCCCCCCC	annotated by user-defined text library	True	True	False	82.6				91.3	63.39375		503.36819:95 504.3743:140 505.38831:74 519.36279:105 546.38733:307 547.39532:199 561.3714:129 562.37762:109 628.5918:80 629.59918:54 641.50812:154 642.51581:246 643.31598:45 643.38147:53 643.44379:106 643.52539:44035 643.98547:80 644.04919:85 644.2691:36 644.35431:57 644.52917:21203 644.98248:107 645.02429:87 645.05121:119 645.11151:43 645.16498:110 645.20459:98 645.29602:60 645.44128:62 645.5322…	1uM_5	626
430	Cer-NS 18:2;O2/24:1	2159	12.17232	13.36798	14.66332	628.6009	36681.3125	793969.375		[M+H-H2O]+	M + 0	Answer (n-10, 14), (n-9)	13.33	628.60272	C42H79NO3	Cer_NS	RYZWCKUTHDRXFD-UHFFFAOYSA-N	O=C(NC(CO)C(O)C=CCCC=CCCCCCCCCC)CCCCCCCCCCCC=CCCCCCCCCCC	annotated by user-defined text library	True	True	False	99.6				99.6	733.6262	631.6114:2401	94.0639:98 121.0997:101 228.2307:49 233.22459:171 244.21851:147 245.2252:271 246.2325:101 250.2523:337 262.2265:101 262.25201:11321 263.23471:168 263.2565:641 280.26208:1648 281.2655:47 303.2572:55 304.26041:96 321.26569:106 344.31659:70 365.28989:136 366.37241:374 378.37271:45 382.36469:104 390.37091:66 391.3768:122 443.41061:59 458.43359:164 461.42139:208 462.43069:142 463.43149:185 471.4426:26…	1uM_5	648
431	Cer-NS 18:2;O2/24:1	2159	12.33138	13.36798	14.41668	646.6114	6672.1875	143149.046875		[M+H]+	M + 0	Answer (n-10, 14), (n-9)	13.33	646.61328	C42H79NO3	Cer_NS	RYZWCKUTHDRXFD-UHFFFAOYSA-N	O=C(NC(CO)C(O)C=CCCC=CCCCCCCCCC)CCCCCCCCCCCC=CCCCCCCCCCC	annotated by user-defined text library	True	True	False	99.6				99.6	133.4438		233.2278:77 244.21719:60 245.22479:162 250.2527:144 260.2366:117 262.25269:3577 263.23499:99 263.25299:207 280.2619:436 303.2547:72 366.3721:189 461.4227:125 462.42731:144 471.44391:55 472.4472:75 475.44089:92 489.45059:297 490.45679:158 513.45813:41 514.4671:86 517.45111:93 531.46143:327 532.47058:101 533.47168:90 568.78247:61 587.01233:94 598.59167:502 599.59668:251 600.59253:61 608.57709:58 60…	1uM_5	650
436	HBMP 18:1_18:1_18:1	2214	12.62443	13.80672	14.842770000000002	1061.774	13767.4375	331968.09375		[M+Na]+	M + 0	Answer (n-9)	13.78	1061.77563	C60H111O11P	HBMP	YGELWCZMOZVYTE-UHFFFAOYSA-N	O=C(OCC(OC(=O)CCCCCCCC=CCCCCCCCC)COP(=O)(O)OCC(OC(=O)CCCCCCCC=CCCCCCCCC)CO)CCCCCCCC=CCCCCCCCC	annotated by user-defined text library	True	True	False	99.8				99.7	275.3488	1061.7736:30407	81.0669:39 107.0827:54 111.1152:50 339.2868:212 341.29581:43 441.2352:303 459.24701:9792 460.25229:663 461.2529:83 530.88989:89 603.5365:480 604.53461:804 605.53992:1010 606.54431:1032 607.54742:659 608.54883:183 625.51678:319 723.49219:343 725.5141:85 800.4765:51 809.49658:172 810.49701:99 838.52808:106 839.54321:48 841.48279:163 842.48328:164 855.49609:213 856.49902:71 883.49463:60 897.51172:12…	1uM_5	814
437	TG 18:1_18:1_18:1	2423	14.50462	15.4479	16.35345	902.8151	33986.875	698467.125		[M+NH4]+	M + 0	Answer (n-9)	15.43	902.81708	C57H104O6	TG	PHYFQTYBJUILEZ-UHFFFAOYSA-N	O=C(OCC(OC(=O)CCCCCCCC=CCCCCCCCC)COC(=O)CCCCCCCC=CCCCCCCCC)CCCCCCCC=CCCCCCCCC	annotated by user-defined text library	True	True	False	99.9				99.8	679.7375		109.0995:98 123.1144:61 135.1154:85 149.13181:112 247.2403:107 262.2276:93 263.23431:195 265.2522:762 266.25351:64 339.28879:661 449.35739:123 464.38:100 465.3898:96 466.3927:111 467.40881:65 477.39279:160 478.3963:46 493.3912:146 494.39581:75 503.36951:78 505.38821:61 507.4028:107 508.40741:83 517.38702:136 519.39618:118 529.50238:45 601.51642:1437 602.52283:646 603.3324:81 603.40552:82 603.5330…	1uM_5	995
438	TG 18:1_18:1_18:1	2423	14.59235	15.4479	16.35345	907.7696	7214.9375	148932.9375		[M+Na]+	M + 0	Answer (n-9)	15.43	907.77252	C57H104O6	TG	PHYFQTYBJUILEZ-UHFFFAOYSA-N	O=C(OCC(OC(=O)CCCCCCCC=CCCCCCCCC)COC(=O)CCCCCCCC=CCCCCCCCC)CCCCCCCC=CCCCCCCCC	annotated by user-defined text library	True	True	False	99.9				99.6	144.2988		345.2724:44 487.37619:90 603.5332:91 605.53418:103 606.54242:269 607.54547:129 625.51959:244 641.50952:51 646.47827:119 687.47821:142 688.48328:119 729.48853:168 730.49188:110 743.50201:135 744.5116:86 767.61121:115 768.62:382 769.62433:251 770.60272:92 771.62:131 773.62451:78 809.6322:55 810.6319:1008 811.63831:777 812.64081:217 825.61737:342 826.62292:238 827.63733:255 828.6358:81 839.638:119 8…	1uM_5	1000
440	LPS 18:1	1054	4.018333	6.301567	8.690683	524.2981	115049.0	2853307.5		[M+H]+	M + 0	Answer (n-9)	6.25	524.29828	C24H46NO9P	LPS	JZWNYZVVZXZRRH-KTKRTIGZNA-N	CCCCCCCC\C=C/CCCCCCCC(=O)OCC(O)COP(O)(=O)OCC(N)C(O)=O	annotated by user-defined text library	True	True	False	99.2				99.6	2300.98	525.3009:93359 526.3031:19752 527.3064:2463	88.0385:3793 89.0419:89 98.9841:198 106.0492:78309 106.2262:97 106.2387:86 106.2504:92 106.2751:69 106.432:68 106.5179:36 106.5413:37 106.5862:83 106.608:47 106.6465:72 106.6581:153 106.67:135 106.6836:142 106.6947:146 106.7072:79 106.7545:113 106.7688:112 106.7948:93 106.8061:82 106.924:86 106.9384:91 106.9487:72 106.9745:97 107.0343:51 107.0523:3083 107.1076:49 107.1316:52 107.1578:60 107.1695:…	30uM_1	449
443	LPG 18:1	1065	5.224317	6.389367	6.9173160000000005	533.2846	11050.6875	241839.375		[M+Na]+	M + 0	Answer (n-9)	6.38	533.28497	C24H47O9P	LPG	FQQQKGAFQIIGLQ-KTKRTIGZNA-N	CCCCCCCC\C=C/CCCCCCCC(=O)OCC(O)COP(O)(=O)OCC(O)CO	annotated by user-defined text library	True	True	False	100.0				100.0	221.0137	533.2846:40786	96.0368:67 100.1121:186 176.9922:79 195.00281:505 237.01601:208 310.04071:110 339.2886:160 394.1366:68 408.14981:89 409.1225:340 423.13919:244 436.14719:562 437.1553:267 441.23611:122 461.2637:104 475.21249:2167 475.28149:182 476.21521:541 477.2226:95 477.3045:79 493.19061:79 495.17511:85 503.1842:101 504.19171:89 515.27502:293 518.29492:149 519.28802:1178 520.29028:237 531.26837:348 532.18103:69…	30uM_1	515
445	SPB 18:1;O2	1087	4.6026	6.5651	7.355467	300.2892	46729.3125	1108769.0		[M+H]+	M + 0	Answer (n-14)	6.46	300.2897	C18H37NO2	Sph	WWUZIQQURGPMPG-UHFFFAOYSA-N	OCC(N)C(O)C=CCCCCCCCCCCCCC	annotated by user-defined text library	True	True	False	96.6				98.3	934.5862	300.2892:131168 302.2959:3145	71.085:164 72.0425:60 73.0515:222 74.0618:81 78.0459:129 79.0532:172 81.0694:1738 82.0643:165 82.0734:125 83.049:180 83.0848:553 85.0511:96 85.1004:275 86.0592:171 93.069:457 95.0501:87 95.0849:3450 96.0886:250 97.0641:211 97.1007:2238 98.0593:116 98.1035:169 99.1168:108 102.0521:50 107.085:521 108.0879:65 109.1006:3346 110.1034:140 111.0799:89 111.1164:2405 112.1195:309 115.0615:115 121.1009:352…	30uM_1	621
446	CAR 18:1	1087	5.642117	6.5651	10.00543	426.3589	278925.6875	6865220.5		[M+H]+	M + 0	Answer (n-9)	6.55	426.35779	C25H47NO4	CAR	IPOLTUVFXFHAHI-UHFFFAOYSA-N	O=C([O-])CC(OC(=O)CCCCCCCC=CCCCCCCCC)C[N+](C)(C)C	annotated by user-defined text library	True	True	False	99.9				99.9	5578.514	426.3589:684280 426.7993:5999 427.3607:420325 427.7979:2395 428.1607:1509 428.3635:82104 429.0416:1203 429.3663:9765 429.6996:565 430.0698:907 430.3655:851	85.0277:2617 95.0853:56 97.0646:44 97.1017:69 121.1001:196 123.1161:61 125.0953:53 135.11729:122 144.1017:736 145.10361:81 149.1328:120 151.1474:107 153.125:77 157.04939:260 163.14771:148 167.1432:152 177.16251:101 181.1584:183 191.17619:59 195.17419:202 199.1665:50 203.1149:1510 204.11729:131 209.18761:59 213.1142:46 216.12309:111 223.2079:77 227.12869:285 241.14301:526 245.15961:57 247.24159:69…	30uM_1	635
447	LPC 18:1	1109	4.886317	6.7412	9.12885	522.3522	258488.125	6608768.0		[M+H]+	M + 0	Answer (n-9)	6.71	522.35541	C26H52NO7P	LPC	YAMUFBLWGFFICM-UHFFFAOYSA-N	O=C(OCC(O)COP(=O)([O-])OCC[N+](C)(C)C)CCCCCCCC=CCCCCCCCC	annotated by user-defined text library	True	True	False	99.7				99.4	5169.763	522.3522:430495 523.3586:419462 523.923:2249 524.361:92182 524.9193:1525 525.3634:14173 526.3593:1623	86.096:191 97.1005:34 98.9841:164 104.1064:40708 104.1231:180 104.2955:65 104.301:93 104.7347:64 104.7459:56 104.7815:75 104.8055:78 104.8187:52 104.8449:59 104.9876:49 105.0237:42 105.11:2265 105.2531:64 105.3017:36 105.3147:53 105.3996:31 106.0484:414 106.1125:107 124.9989:414 184.073:35778 184.40581:46 184.8745:57 184.89079:39 184.957:35 184.96941:56 185.00191:49 185.0197:65 185.03709:46 185.0…	30uM_1	701
448	LPE 18:1	1120	5.224317	6.8292160000000015	8.603066	480.3088	157545.25	3576026.75		[M+H]+	M + 0	Answer (n-9)	6.8	480.3085	C23H46NO7P	LPE	PYVRVRFVLRNJLY-UHFFFAOYSA-N	O=C(OCC(O)COP(=O)(O)OCCN)CCCCCCCC=CCCCCCCCC	annotated by user-defined text library	True	True	False	99.7				99.9	3150.905	480.3088:498954 481.3114:177459 482.3137:32765 483.3177:4657	95.0845:91 98.9816:83 121.101:147 124.0158:288 135.116:69 142.02609:1911 153.1281:47 155.00999:2194 156.0141:113 157.01489:84 173.02071:196 179.0331:137 180.0439:74 197.0437:213 198.0524:3078 199.05521:191 200.1403:136 214.1548:70 216.0631:4125 217.06531:165 239.0533:152 243.15919:94 245.22771:120 247.24159:484 257.06549:391 258.07071:79 263.23761:111 264.2402:48 265.0834:116 265.2522:3217 266.25…	30uM_1	758
449	SM 18:1;O2/18:1(d9)	1464	6.5651	9.567083	12.34782	738.6477	224072.625	5593818.5		[M+H]+	M + 0	Answer (n-14), (n-9)	9.53	738.64697	C41H72N2O6P	SM	NBEADXWAAWCCDG-KYPZZJCONA-N	[C@](COP(=O)([O-])OCC[N+](C)(C)C)([H])(NC(CCCCCCC/C=C\CCCCC([2H])([2H])C([2H])([2H])C([2H])([2H])C([2H])([2H])[2H])=O)[C@]([H])(O)/C=C/CCCCCCCCCCCCC	annotated by user-defined text library	True	True	False	99.6				99.8	4481.453	738.6477:513906 739.65:305584 740.6534:79562 741.6565:13680 742.6588:2712	72.0556:49 86.0962:98 98.9836:68 104.1061:111 124.9998:632 184.073:106660 184.49921:73 184.5457:70 184.55991:51 184.8078:79 184.86211:37 184.8748:161 184.8903:149 184.908:168 184.923:179 184.94:118 184.9567:147 184.96989:159 185.0027:150 185.0197:128 185.0356:153 185.05479:102 185.07651:4175 185.2572:67 185.2749:71 185.29269:76 185.3358:52 185.35271:102 185.36929:80 185.4185:50 185.45081:48 185.4…	30uM_1	1157
450	Cer-NS 18:1;O2/18:1	1585	8.690683	10.53145	11.29565	546.5249	246216.8125	6061730.0		[M+H-H2O]+	M + 0	Answer (n-14), (n-9)	10.35	546.5244799999998	C36H69NO3	Cer_NS	OBFSLMQLPNKVRW-UHFFFAOYSA-N	O=C(NC(CO)C(O)C=CCCCCCCCCCCCCC)CCCCCCCC=CCCCCCCCC	annotated by user-defined text library	True	True	False	90.2				95.1	4924.335999999998	546.5249:528589 547.5273:299579 548.5306:67045 549.5335:8950 550.5374:1189	78.0472:96 79.0528:60 95.0841:143 109.0991:115 111.0813:86 111.1162:90 121.1011:193 123.1173:65 135.1162:251 136.0752:223 144.3018:81 149.1321:165 169.1483:147 183.1622:108 198.21989:47 211.20599:294 220.16901:169 221.1729:100 234.1823:83 239.18851:108 246.2325:223 247.24271:876 248.2475:140 250.2522:115 252.2684:3955 253.2717:372 254.1514:65 262.25479:221 263.2536:63 263.26331:74 264.24179:84 26…	30uM_1	1366
451	Cer-NS 18:1;O2/18:1	1585	8.953584	10.53145	12.08497	564.5342	56635.875	1382400.5		[M+H]+	M + 0	Answer (n-14), (n-9)	10.35	564.53497	C36H69NO3	Cer_NS	OBFSLMQLPNKVRW-UHFFFAOYSA-N	O=C(NC(CO)C(O)C=CCCCCCCCCCCCCC)CCCCCCCC=CCCCCCCCC	annotated by user-defined text library	True	True	False	90.2				95.1	1132.718	564.5342:139858 566.5414:11164 567.5429:1773 569.5076:497	81.0686:83 109.1006:61 121.1022:74 136.0743:87 149.12981:82 169.1442:89 183.1642:58 211.20799:72 220.1669:124 234.18559:125 246.2325:197 247.2406:337 252.26781:1295 253.2682:70 262.25339:101 263.20541:34 263.2562:92 264.24149:102 264.2681:26704 264.5929:94 264.6377:102 265.2493:283 265.27139:2652 266.27451:219 267.28119:75 280.2627:100 281.27029:87 282.2789:3784 283.2832:351 293.2728:54 298.27591…	30uM_1	1384
454	DG 18:1_18:1	1907	11.90953	13.09485	13.53448	638.5714	47185.875	1195170.625		[M+NH4]+	M + 0	Answer (n-9)	12.82	638.57178	C39H72O5	DG	AFSHUZFNMVJNKX-UHFFFAOYSA-N	O=C(OCC(OC(=O)CCCCCCCC=CCCCCCCCC)CO)CCCCCCCC=CCCCCCCCC	annotated by user-defined text library	True	True	False	79.0				89.5	943.7175	638.0925:266 640.5778:9685	81.0691:62 95.0842:75 97.1007:74 107.0856:72 111.1169:73 123.1176:77 135.1165:94 149.13271:96 172.10899:37 185.1171:118 186.1255:109 187.1297:53 200.14:112 201.14771:136 214.1553:223 222.0843:117 223.0648:151 226.1209:111 227.16789:73 229.1403:43 239.0946:462 240.1348:262 241.0921:79 241.18069:85 242.18469:133 243.15649:83 243.1974:62 245.2272:91 246.23289:233 247.23981:283 254.15089:133 256.2031…	30uM_1	1873
455	DG 18:1_18:1	1907	11.47093	13.09485	13.62245	643.5269	22401.5625	606152.125		[M+Na]+	M + 0	Answer (n-9)	12.82	643.52722	C39H72O5	DG	AFSHUZFNMVJNKX-UHFFFAOYSA-N	O=C(OCC(OC(=O)CCCCCCCC=CCCCCCCCC)CO)CCCCCCCC=CCCCCCCCC	annotated by user-defined text library	True	True	False	79.0				89.5	448.0313		341.29349:143 342.2977:110 343.29971:93 363.28351:53 381.22189:66 391.24951:146 393.22299:79 420.2821:155 435.26999:180 436.2757:99 479.298:92 503.36621:133 504.37769:609 505.38541:303 518.35193:68 518.39062:51 519.36292:195 519.39392:86 520.36737:87 532.37018:70 533.37927:168 534.38177:96 545.3775:79 546.38818:1457 547.39337:809 548.39807:232 549.39752:171 561.3761:872 561.41229:64 562.3808:386 …	30uM_1	1877
456	Cer-NS 18:2;O2/24:1	1951	12.49802	13.44633	15.55618	628.6043	294428.6875	7153735.0		[M+H-H2O]+	M + 0	Answer (n-10, 14), (n-9)	13.33	628.60272	C42H79NO3	Cer_NS	RYZWCKUTHDRXFD-UHFFFAOYSA-N	O=C(NC(CO)C(O)C=CCCC=CCCCCCCCCC)CCCCCCCCCCCC=CCCCCCCCCCC	annotated by user-defined text library	True	True	False	95.9				97.8	5888.574000000001	628.1599:712 628.6043:677264 629.1388:4478 629.6069:527324 630.1726:2917 631.6125:29356 632.4182:1244 632.8653:880 633.3918:709	81.0693:66 87.3593:65 91.0533:165 93.0693:72 94.0643:95 95.0847:83 97.1009:42 105.0682:88 107.0844:126 109.1007:136 111.0807:43 116.4336:28 119.0847:108 121.1013:301 133.10069:87 135.1161:212 147.116:123 149.1328:142 161.13161:104 163.14799:62 175.1519:44 179.1808:57 189.16299:64 191.1785:124 193.19479:80 219.2113:148 233.2265:582 234.22321:155 243.2131:87 244.21899:290 245.2262:1411 246.2325:387…	30uM_1	2008
457	Cer-NS 18:2;O2/24:1	1951	11.82173	13.44633	14.94232	646.6131	134144.9375	3184350.25		[M+H]+	M + 0	Answer (n-10, 14), (n-9)	13.33	646.61328	C42H79NO3	Cer_NS	RYZWCKUTHDRXFD-UHFFFAOYSA-N	O=C(NC(CO)C(O)C=CCCC=CCCCCCCCCC)CCCCCCCCCCCC=CCCCCCCCCCC	annotated by user-defined text library	True	True	False	95.9				97.9	2682.899000000001	647.6162:159432 648.3255:484 648.6195:37658 649.6233:6254 650.584:1529	82.068:51 91.0534:85 93.0687:72 94.0637:223 95.0846:105 107.0851:138 121.1007:110 122.0968:61 125.1334:53 133.10049:105 135.1156:82 147.3094:64 151.14709:68 158.4529:29 163.1481:120 177.1638:67 228.23351:72 233.2261:375 244.218:268 245.22479:774 246.23289:176 247.23669:74 248.20239:68 250.2529:866 252.2323:68 260.23611:71 261.2243:102 262.23071:274 262.2525:25617 262.6264:66 263.2345:424 263.2561…	30uM_1	2048
463	TG 18:1_18:1_18:1	2215	14.414929999999998	15.55618	17.855320000000006	902.8185	299068.4375	7432510.5		[M+NH4]+	M + 0	Answer (n-9)	15.43	902.81708	C57H104O6	TG	PHYFQTYBJUILEZ-UHFFFAOYSA-N	O=C(OCC(OC(=O)CCCCCCCC=CCCCCCCCC)COC(=O)CCCCCCCC=CCCCCCCCC)CCCCCCCC=CCCCCCCCC	annotated by user-defined text library	True	True	False	95.1				97.5	5981.3690000000015	902.8185:627497 903.8213:521699 904.8233:220837 905.826:48949 906.829:9197 907.3807:739 907.7719:82364	81.0691:348 83.0846:145 91.0526:61 93.069:187 95.0842:779 95.2094:33 97.1002:251 107.0856:90 109.1007:303 111.1155:308 121.1003:1090 123.1171:164 135.11659:881 137.1329:124 139.1129:56 149.1321:405 151.1478:204 154.13811:48 163.1472:97 165.16389:194 238.1312:38 240.1377:97 242.18829:77 245.2243:138 246.235:97 247.2406:746 250.76711:41 262.2276:127 263.2355:480 264.23959:172 265.2522:3636 265.2818…	30uM_1	2987
464	TG 18:1_18:1_18:1	2215	14.06318	15.55618	16.9542	907.7719	38265.4375	939219.625		[M+Na]+	M + 0	Answer (n-9)	15.43	907.77252	C57H104O6	TG	PHYFQTYBJUILEZ-UHFFFAOYSA-N	O=C(OCC(OC(=O)CCCCCCCC=CCCCCCCCC)COC(=O)CCCCCCCC=CCCCCCCCC)CCCCCCCC=CCCCCCCCC	annotated by user-defined text library	True	True	False	95.1				97.6	765.3088	907.3807:739 907.7719:82364 908.7752:47515 909.778:18636 910.7823:4010 911.7876:855	81.0682:44 165.16631:65 265.2511:109 266.2579:77 335.21552:69 349.23199:94 453.88531:67 487.37491:168 563.39032:87 603.5387:528 604.53693:958 605.54089:1804 606.54309:2837 607.54547:1919 608.54742:150 622.5376:38 625.51691:1434 626.51849:172 632.46729:97 646.48053:122 655.49078:304 657.49811:65 660.49402:90 672.48743:47 674.46832:170 675.48169:110 684.53271:201 685.53442:190 687.47662:138 688.478…	30uM_1	3001
465	LPS 18:1	1079	4.654883	6.25865	8.53875	524.2976	113850.4375	2697434.5		[M+H]+	M + 0	Answer (n-9)	6.25	524.29828	C24H46NO9P	LPS	JZWNYZVVZXZRRH-KTKRTIGZNA-N	CCCCCCCC\C=C/CCCCCCCC(=O)OCC(O)COP(O)(=O)OCC(N)C(O)=O	annotated by user-defined text library	True	True	False	100.0				100.0	2277.009	525.3006:69999 526.3028:13284 527.305:2403	70.028:85 81.069:127 83.0837:81 87.7075:31 88.0385:3939 89.0423:189 93.0693:46 95.0848:208 97.1001:97 98.9834:245 105.8005:60 106.0491:86038 106.2291:65 106.2955:72 106.3719:88 106.4036:68 106.4851:74 106.5186:78 106.5546:38 106.5821:69 106.6467:59 106.6699:142 106.6832:132 106.6947:143 106.707:78 106.7306:128 106.7441:165 106.7549:168 106.7686:109 106.7803:107 106.7943:95 106.806:94 106.8193:54 …	30uM_2	466
469	LPG 18:1	1090	5.5237669999999985	6.346467	7.2245	533.284	8498.75	188945.234375		[M+Na]+	M + 0	Answer (n-9)	6.38	533.28497	C24H47O9P	LPG	FQQQKGAFQIIGLQ-KTKRTIGZNA-N	CCCCCCCC\C=C/CCCCCCCC(=O)OCC(O)COP(O)(=O)OCC(O)CO	annotated by user-defined text library	True	True	False	99.6				99.8	169.975		100.111:111 176.9917:119 195.0027:673 237.01289:232 237.03571:49 255.04201:141 269.06039:56 339.2886:380 340.29419:79 394.1355:309 394.93439:37 395.1423:112 395.2706:59 407.1402:52 408.15021:139 409.1232:382 410.12921:94 423.13831:282 424.1387:127 436.14731:1006 437.15179:335 438.15961:99 441.24149:132 459.24371:115 461.26111:122 473.27951:48 475.21301:3287 475.28:247 476.21399:628 476.2829:159 4…	30uM_2	522
471	SPB 18:1;O2	1123	5.168467	6.6099830000000015	7.4874	300.289	39966.625	893826.8125		[M+H]+	M + 0	Answer (n-14)	6.46	300.2897	C18H37NO2	Sph	WWUZIQQURGPMPG-UHFFFAOYSA-N	OCC(N)C(O)C=CCCCCCCCCCCCCC	annotated by user-defined text library	True	True	False	93.2				96.6	799.3325	302.2952:3530	71.0838:60 73.0507:91 78.0451:93 79.0062:76 79.0533:177 81.0692:955 83.0485:158 83.0731:74 83.0848:610 85.1004:159 86.0592:167 93.0696:354 95.085:1612 96.0795:50 96.0882:105 97.1009:973 98.1033:74 107.0848:434 109.1005:1613 110.1035:80 111.0808:79 111.116:1222 115.0619:221 121.1008:1692 122.1035:127 123.1164:1615 124.12:104 125.1308:160 135.116:1657 136.12:229 137.132:1691 138.1351:212 149.1317:8…	30uM_2	650
472	CAR 18:1	1123	5.5237669999999985	6.6099830000000015	8.100667	426.3586	260170.3125	6329838.0		[M+H]+	M + 0	Answer (n-9)	6.55	426.35779	C25H47NO4	CAR	IPOLTUVFXFHAHI-UHFFFAOYSA-N	O=C([O-])CC(OC(=O)CCCCCCCC=CCCCCCCCC)C[N+](C)(C)C	annotated by user-defined text library	True	True	False	98.9				99.4	5203.406	426.3586:648450 426.7987:5435 427.3605:385891 427.7724:2410 428.3634:73901 428.7:1503 429.3668:9154 430.3682:1261 431.0705:477	85.0277:1638 86.031:84 91.5472:30 95.0841:54 97.0999:57 111.1165:49 121.101:68 125.0948:109 135.11481:68 143.1067:75 144.1011:612 149.13161:109 153.127:103 157.04919:197 158.0526:84 167.14191:124 177.1617:110 203.1145:892 204.11591:58 209.18871:75 216.1228:275 227.1273:116 241.1422:265 241.21581:45 245.16341:79 247.2401:315 255.15891:607 258.17139:84 263.23569:82 265.25171:1021 269.1741:473 283.1…	30uM_2	659
473	LPC 18:1	1145	4.842767	6.78585	9.223066	522.3521	214041.9375	5618859.5		[M+H]+	M + 0	Answer (n-9)	6.71	522.35541	C26H52NO7P	LPC	YAMUFBLWGFFICM-UHFFFAOYSA-N	O=C(OCC(O)COP(=O)([O-])OCC[N+](C)(C)C)CCCCCCCC=CCCCCCCCC	annotated by user-defined text library	True	True	False	98.2				98.7	4280.839	522.3521:432172 522.843:4518 523.3581:385517 524.3606:84501 524.9188:1367 525.3622:12527 526.3574:1198	86.0956:354 104.0839:59 104.1062:38049 104.2816:128 104.3074:87 104.7215:84 104.7348:61 104.7454:64 104.7812:51 104.7951:68 104.8054:53 104.8187:49 104.8431:52 104.857:62 105.1092:1778 105.2405:67 105.2646:45 105.277:38 106.0495:795 106.1136:202 124.9992:461 184.0526:38 184.07291:50469 184.0956:122 184.30769:102 184.4505:82 184.5118:61 184.63969:55 184.8903:70 184.90759:92 184.93941:60 184.98779:…	30uM_2	723
474	LPE 18:1	1156	5.293783	6.8738160000000015	8.451134	480.3078	145259.9375	3550354.75		[M+H]+	M + 0	Answer (n-9)	6.8	480.3085	C23H46NO7P	LPE	PYVRVRFVLRNJLY-UHFFFAOYSA-N	O=C(OCC(O)COP(=O)(O)OCCN)CCCCCCCC=CCCCCCCCC	annotated by user-defined text library	True	True	False	98.3				99.1	2905.199	480.3078:396876 481.311:117843 482.3137:22185 483.3152:2497	98.9832:92 123.005:59 124.0157:284 127.0764:58 142.0264:1338 155.0097:1352 156.0127:84 172.0361:179 173.0206:132 179.0345:105 180.04201:107 197.0442:151 198.0519:1853 199.0555:222 216.0627:2510 217.06531:70 239.0547:164 245.22369:65 247.241:248 257.06549:573 263.23669:89 265.08429:91 265.25189:2299 266.255:306 267.25961:114 279.10089:93 280.10089:117 293.11371:243 295.0921:209 297.09229:53 298.10…	30uM_2	771
475	SM 18:1;O2/18:1(d9)	1495	6.78585	9.5737	12.27512	738.6468	225654.4375	5634870.0		[M+H]+	M + 0	Answer (n-14), (n-9)	9.53	738.64697	C41H72N2O6P	SM	NBEADXWAAWCCDG-KYPZZJCONA-N	[C@](COP(=O)([O-])OCC[N+](C)(C)C)([H])(NC(CCCCCCC/C=C\CCCCC([2H])([2H])C([2H])([2H])C([2H])([2H])C([2H])([2H])[2H])=O)[C@]([H])(O)/C=C/CCCCCCCCCCCCC	annotated by user-defined text library	True	True	False	99.4				99.7	4513.089	738.6468:490026 739.6493:279938 740.6518:72674 741.6558:12945 742.6606:1795	86.0958:192 98.9838:91 104.106:124 124.999:494 184.07291:71230 184.30679:76 184.4176:63 184.54601:28 184.6256:28 184.8116:50 184.87469:109 184.8904:102 184.9082:110 184.94:57 184.95641:97 185.0029:112 185.0197:75 185.0546:65 185.076:2795 185.2052:36 185.2437:68 185.28999:58 185.3698:50 185.38519:49 185.41859:30 185.4662:49 185.4828:68 185.5159:41 185.5322:78 185.54761:50 185.58:62 185.5965:79 185…	30uM_2	1129
476	Cer-NS 18:1;O2/18:1	1604	9.9244	10.44198	11.23128	546.5242	240042.1875	6017634.5		[M+H-H2O]+	M + 0	Answer (n-14), (n-9)	10.35	546.5244799999998	C36H69NO3	Cer_NS	OBFSLMQLPNKVRW-UHFFFAOYSA-N	O=C(NC(CO)C(O)C=CCCCCCCCCCCCCC)CCCCCCCC=CCCCCCCCC	annotated by user-defined text library	True	True	False	97.4				98.7	4799.641	546.5242:489472 547.1083:1349 547.5269:266448 548.5301:56299 549.5333:7306 550.5358:1304	82.0641:94 82.8869:59 93.0683:74 97.1007:167 109.1002:110 121.0998:265 123.1158:128 135.11659:380 136.07381:116 149.13139:253 156.1368:64 169.1456:243 183.15919:88 193.1965:101 198.22009:83 205.1946:98 211.15421:93 211.2049:293 220.1694:218 221.174:117 234.1824:115 239.18851:94 245.22929:111 246.2357:114 247.24159:1144 248.2455:222 252.2679:4280 253.2726:157 262.25089:155 263.95529:48 264.18829:6…	30uM_2	1307
477	Cer-NS 18:1;O2/18:1	1604	9.047816	10.44198	11.92458	564.5338	51056.0625	1296111.625		[M+H]+	M + 0	Answer (n-14), (n-9)	10.35	564.53497	C36H69NO3	Cer_NS	OBFSLMQLPNKVRW-UHFFFAOYSA-N	O=C(NC(CO)C(O)C=CCCCCCCCCCCCCC)CCCCCCCC=CCCCCCCCC	annotated by user-defined text library	True	True	False	97.4				98.6	1021.121	566.54:9426 569.5114:440	82.0627:64 121.1008:165 135.1161:127 220.1687:113 234.1839:70 240.1906:50 246.2334:101 247.241:490 248.24451:61 252.26759:1159 253.27361:92 264.26801:24303 264.89389:61 265.24911:220 265.27139:2378 266.27731:158 273.7619:56 278.24829:63 280.26251:54 281.26929:72 282.27911:3516 283.2822:403 293.26801:65 298.27191:67 305.2713:170 307.2869:56 309.3035:179 311.25891:172 323.27939:214 324.289:188 325.…	30uM_2	1327
480	DG 18:1_18:1	1928	11.5737	13.02197	13.5492	638.5705	48974.8125	1298467.375		[M+NH4]+	M + 0	Answer (n-9)	12.82	638.57178	C39H72O5	DG	AFSHUZFNMVJNKX-UHFFFAOYSA-N	O=C(OCC(OC(=O)CCCCCCCC=CCCCCCCCC)CO)CCCCCCCC=CCCCCCCCC	annotated by user-defined text library	True	True	False	88.0				94.0	979.4963	638.5705:90419	96.0595:34 104.0406:42 117.0551:76 121.1003:186 123.1155:78 135.116:126 149.13229:86 165.1628:61 169.1214:36 185.1172:75 200.1409:91 201.14751:196 204.15669:49 213.1492:70 221.0835:79 223.0834:73 224.0663:101 227.16299:55 228.17349:56 239.0932:307 240.0965:205 240.1367:257 241.1794:113 242.1868:212 243.1581:100 245.2244:111 246.23351:127 247.24181:171 254.1537:114 263.23621:532 264.24139:393 265.…	30uM_2	1818
481	DG 18:1_18:1	1939	11.5737	13.10977	13.63713	643.5262	22959.25	655943.5625		[M+Na]+	M + 0	Answer (n-9)	12.82	643.52722	C39H72O5	DG	AFSHUZFNMVJNKX-UHFFFAOYSA-N	O=C(OCC(OC(=O)CCCCCCCC=CCCCCCCCC)CO)CCCCCCCC=CCCCCCCCC	annotated by user-defined text library	True	True	False	76.9				88.4	459.185	643.5262:33864	311.14651:42 341.29459:99 361.26709:91 391.24521:361 420.285:241 435.27029:109 436.27328:61 449.25131:49 451.26999:92 503.3714:211 504.37769:506 505.3833:306 506.3858:110 507.36349:106 518.39227:137 519.36499:95 520.3728:104 545.3808:64 546.38831:1324 547.3927:1009 548.39587:191 561.37402:729 562.37762:312 563.38171:94 575.3894:216 578.37909:90 605.53931:55 606.04901:36 607.54712:495 608.54449:13…	30uM_2	1878
482	Cer-NS 18:2;O2/24:1	1972	11.66137	13.3731	14.86925	646.6126	129175.0625	3020412.5		[M+H]+	M + 0	Answer (n-10, 14), (n-9)	13.33	646.61328	C42H79NO3	Cer_NS	RYZWCKUTHDRXFD-UHFFFAOYSA-N	O=C(NC(CO)C(O)C=CCCC=CCCCCCCCCC)CCCCCCCCCCCC=CCCCCCCCCCC	annotated by user-defined text library	True	True	False	99.4				99.7	2583.501	646.6126:356290 647.6158:168395 648.619:41288 649.6225:6986 650.5806:1402	79.0533:50 81.0685:49 91.0534:112 94.0642:139 96.0798:62 109.0995:95 114.5883:61 119.0844:98 121.1001:252 123.1163:87 133.1011:108 135.1156:108 136.112:52 147.1167:59 161.1306:206 163.14841:126 173.13361:53 191.1781:127 205.19279:79 209.18961:77 219.20959:84 228.23151:103 233.2256:435 234.22929:55 239.0927:72 244.2175:206 245.22569:853 246.23241:281 247.23151:69 250.25211:1031 260.2348:153 261.21…	30uM_2	2014
483	Cer-NS 18:2;O2/24:1	1983	12.27512	13.46123	15.65875	628.5985	221996.375	5398654.5		[M+H-H2O]+	M + 0	Answer (n-10, 14), (n-9)	13.33	628.60272	C42H79NO3	Cer_NS	RYZWCKUTHDRXFD-UHFFFAOYSA-N	O=C(NC(CO)C(O)C=CCCC=CCCCCCCCCC)CCCCCCCCCCCC=CCCCCCCCCCC	annotated by user-defined text library	True	True	False	94.8				96.7	4439.928	628.6027:551401 629.2274:2254 629.6053:377500 630.6084:97477 631.6123:16142 632.4181:783	78.0453:94 79.0536:174 80.0491:61 81.0692:94 91.0533:329 91.198:58 93.0557:53 93.0691:219 94.0646:448 95.0484:54 95.0846:171 96.0801:114 105.0695:286 107.0712:34 107.0855:238 108.0803:223 109.1006:225 117.0693:115 119.0845:721 121.1008:409 122.0956:162 123.1172:186 133.10091:655 134.1097:63 135.10381:79 135.11639:552 136.1138:92 137.0955:34 137.13049:103 147.1162:368 149.1326:335 151.1492:37 161.…	30uM_2	2038
484	Cer-NS 18:2;O2/24:1	1983	12.27512	13.46123	15.65875	628.6027	221996.375	5398654.5		[M+H-H2O]+	M + 0	Answer (n-10, 14), (n-9)	13.33	628.60272	C42H79NO3	Cer_NS	RYZWCKUTHDRXFD-UHFFFAOYSA-N	O=C(NC(CO)C(O)C=CCCC=CCCCCCCCCC)CCCCCCCCCCCC=CCCCCCCCCCC	annotated by user-defined text library	True	True	False	94.8				97.4	4439.928	628.6027:551401 629.2274:2254 629.6053:377500 630.6084:97477 631.6123:16142 632.4181:783	78.0453:94 79.0536:174 80.0491:61 81.0692:94 91.0533:329 91.198:58 93.0557:53 93.0691:219 94.0646:448 95.0484:54 95.0846:171 96.0801:114 105.0695:286 107.0712:34 107.0855:238 108.0803:223 109.1006:225 117.0693:115 119.0845:721 121.1008:409 122.0956:162 123.1172:186 133.10091:655 134.1097:63 135.10381:79 135.11639:552 136.1138:92 137.0955:34 137.13049:103 147.1162:368 149.1326:335 151.1492:37 161.…	30uM_2	2039
490	TG 18:1_18:1_18:1	2236	14.42955	15.482920000000002	17.373479999999994	902.8181	315582.25	7846704.0		[M+NH4]+	M + 0	Answer (n-9)	15.43	902.81708	C57H104O6	TG	PHYFQTYBJUILEZ-UHFFFAOYSA-N	O=C(OCC(OC(=O)CCCCCCCC=CCCCCCCCC)COC(=O)CCCCCCCC=CCCCCCCCC)CCCCCCCC=CCCCCCCCC	annotated by user-defined text library	True	True	False	99.1				99.5	6311.645	902.8181:645101 903.6377:2700 904.8226:255755 905.8258:57235 906.2196:725 906.8281:10200 907.7715:82509	81.0694:291 85.1016:95 91.0535:82 93.0695:185 95.0842:352 97.1005:145 107.0842:110 109.1004:339 111.1159:124 121.1:596 123.1161:258 125.0981:56 135.116:648 141.1259:86 149.1326:336 151.1476:176 153.12691:151 163.14819:119 165.1241:61 165.1633:104 205.1927:94 246.23689:47 247.2417:711 262.2309:94 263.2366:405 264.241:163 265.25201:2712 266.2558:231 268.1684:98 281.24811:73 282.27911:224 321.27911:…	30uM_2	2953
491	TG 18:1_18:1_18:1	2236	13.98988	15.482920000000002	16.93123	907.7715	38793.0	956320.0625		[M+Na]+	M + 0	Answer (n-9)	15.43	907.77252	C57H104O6	TG	PHYFQTYBJUILEZ-UHFFFAOYSA-N	O=C(OCC(OC(=O)CCCCCCCC=CCCCCCCCC)COC(=O)CCCCCCCC=CCCCCCCCC)CCCCCCCC=CCCCCCCCC	annotated by user-defined text library	True	True	False	99.1				99.5	775.86	907.7715:82509 908.7752:52404 909.7778:18002 910.7817:3934 911.7857:1195	265.25241:58 266.25629:90 305.24271:79 340.2919:77 341.29791:59 462.2515:30 487.37561:172 603.53418:404 604.53632:917 605.54211:2173 606.54358:2524 607.54657:1754 608.55121:143 625.51538:1048 626.52618:96 646.47418:190 655.48407:184 656.49719:177 660.492:97 674.46802:158 675.47357:119 684.52899:203 685.53583:131 687.47803:179 688.48492:188 700.53052:37 701.49377:185 729.48969:307 730.49341:118 74…	30uM_2	2984
493	LPS 18:1	1074	4.954517	6.3036	8.3047	524.298	109321.1875	2526554.0		[M+H]+	M + 0	Answer (n-9)	6.25	524.29828	C24H46NO9P	LPS	JZWNYZVVZXZRRH-KTKRTIGZNA-N	CCCCCCCC\C=C/CCCCCCCC(=O)OCC(O)COP(O)(=O)OCC(N)C(O)=O	annotated by user-defined text library	True	True	False	99.1				99.5	2186.424	524.298:301761 525.3013:84912 526.3037:15554 527.3053:3026	83.0851:50 88.0386:3090 88.3578:31 93.0682:89 98.9837:159 105.7936:80 106.0493:67525 106.2235:94 106.236:107 106.2756:91 106.4433:64 106.5537:65 106.649:53 106.6704:96 106.6835:92 106.6948:128 106.7304:107 106.7442:119 106.7548:112 106.7685:86 106.7803:78 106.7935:111 106.8061:89 106.8189:49 106.8421:38 106.9243:57 106.9622:52 107.0343:53 107.0529:2831 107.1194:52 107.1329:42 107.1701:68 107.206:…	30uM_3	514
498	SPB 18:1;O2	1107	5.0923	6.56705	8.47995	300.2894	48645.375	1147488.875		[M+H]+	M + 0	Answer (n-14)	6.46	300.2897	C18H37NO2	Sph	WWUZIQQURGPMPG-UHFFFAOYSA-N	OCC(N)C(O)C=CCCCCCCCCCCCCC	annotated by user-defined text library	True	True	False	96.5				98.2	972.9075	301.2927:29865 302.2957:3308	70.0652:144 71.0491:68 71.0857:344 73.0512:85 74.0596:158 78.0456:132 79.0542:343 81.0691:1891 82.0643:76 82.0719:283 83.0474:142 83.0853:764 85.0642:100 85.1016:70 86.0589:170 93.0688:396 95.0849:3696 96.0853:206 97.052:46 97.064:214 97.1008:2442 98.0575:75 98.1037:101 99.0796:140 107.0848:929 108.089:72 109.1009:3068 110.1044:214 111.0783:155 111.1165:2340 115.0625:319 116.066:77 121.1008:3380 …	30uM_3	672
499	CAR 18:1	1107	4.566083	6.56705	9.076616	426.3593	272437.0	6663848.5		[M+H]+	M + 0	Answer (n-9)	6.55	426.35779	C25H47NO4	CAR	IPOLTUVFXFHAHI-UHFFFAOYSA-N	O=C([O-])CC(OC(=O)CCCCCCCC=CCCCCCCCC)C[N+](C)(C)C	annotated by user-defined text library	True	True	False	99.9				99.9	5448.74	426.3593:692032 426.7994:6523 427.3609:432830 428.1608:1743 428.3635:89235 428.6741:1659 429.0671:1226 429.3672:10309 429.846:680 430.0436:906 430.3677:1578 430.8455:571	85.0274:1913 93.0697:60 95.085:96 109.1008:91 121.1008:155 135.11659:207 137.1317:110 139.1106:101 144.1013:599 149.13341:71 153.127:88 157.04871:182 163.1489:146 167.14301:118 177.16319:133 191.17979:85 195.1731:60 203.1151:1224 203.3812:78 204.11839:77 209.19231:64 213.11169:141 216.1235:302 227.12869:149 241.144:293 241.24049:32 245.16209:64 247.2424:605 255.1591:678 265.25229:1204 269.17499:8…	30uM_3	683
500	LPC 18:1	1129	4.887683	6.7431	9.076616	522.3516	250565.8125	6339132.0		[M+H]+	M + 0	Answer (n-9)	6.71	522.35541	C26H52NO7P	LPC	YAMUFBLWGFFICM-UHFFFAOYSA-N	O=C(OCC(O)COP(=O)([O-])OCC[N+](C)(C)C)CCCCCCCC=CCCCCCCCC	annotated by user-defined text library	True	True	False	99.7				99.3	5011.316	522.3516:457948 523.3588:439977 524.361:98352 524.9193:1644 525.3631:15677 526.3586:1599	86.096:344 104.1064:45460 104.1231:216 104.2543:68 104.3051:61 104.3641:33 104.6611:73 104.6988:53 104.7218:79 104.7347:66 104.7461:92 104.7586:45 104.7815:61 104.795:91 104.8055:72 104.8184:74 104.8305:47 104.8444:67 104.8558:41 105.1094:1839 105.1801:46 105.2161:55 105.2294:53 105.2529:66 105.2656:63 105.2778:41 105.3149:39 105.3506:52 105.6771:46 106.0494:479 106.1112:142 125.0002:639 163.0141…	30uM_3	746
501	LPE 18:1	1140	5.2970000000000015	6.831283999999999	8.47995	480.3088	150650.625	3381757.75		[M+H]+	M + 0	Answer (n-9)	6.8	480.3085	C23H46NO7P	LPE	PYVRVRFVLRNJLY-UHFFFAOYSA-N	O=C(OCC(O)COP(=O)(O)OCCN)CCCCCCCC=CCCCCCCCC	annotated by user-defined text library	True	True	False	99.7				99.8	3013.012	480.3088:510678 481.3115:193666 482.3138:34484 482.7649:728 484.3236:669	81.0674:45 121.1004:66 124.0164:94 142.02609:1657 155.00999:1578 163.1487:69 172.03419:93 173.0201:117 180.0423:100 184.0358:74 195.1743:97 197.0433:79 198.05251:1901 199.05791:171 200.1407:80 211.07269:75 214.15739:68 216.0627:2044 217.065:147 239.0549:40 245.2271:85 247.2415:278 257.06619:345 263.2341:80 265.082:55 265.25241:2495 266.25589:565 270.0766:86 274.26419:73 281.24829:62 293.11639:139…	30uM_3	797
502	SM 18:1;O2/18:1(d9)	1488	7.0946	9.60265	11.78638	738.6473	222203.4375	5585576.0		[M+H]+	M + 0	Answer (n-14), (n-9)	9.53	738.64697	C41H72N2O6P	SM	NBEADXWAAWCCDG-KYPZZJCONA-N	[C@](COP(=O)([O-])OCC[N+](C)(C)C)([H])(NC(CCCCCCC/C=C\CCCCC([2H])([2H])C([2H])([2H])C([2H])([2H])C([2H])([2H])[2H])=O)[C@]([H])(O)/C=C/CCCCCCCCCCCCC	annotated by user-defined text library	True	True	False	98.4				99.2	4444.069	738.6473:469689 739.6499:262513 740.6529:66748 741.6568:11588 742.6575:1812	78.046:56 86.0956:397 98.983:142 104.1065:429 111.0546:33 124.9993:858 184.0731:128763 184.0988:449 184.27499:32 184.3011:98 184.3378:96 184.3678:78 184.43739:52 184.46671:53 184.5956:44 184.6235:44 184.64:79 184.65649:51 184.73599:56 184.7446:44 184.8253:57 184.8614:99 184.8905:195 184.9082:168 184.9232:213 184.9398:135 184.9704:196 184.9881:219 185.0029:208 185.02:175 185.03641:142 185.0546:147…	30uM_3	1177
503	Cer-NS 18:1;O2/18:1	1598	8.567567	10.47925	11.2602	546.5251	255396.125	6322052.5		[M+H-H2O]+	M + 0	Answer (n-14), (n-9)	10.35	546.5244799999998	C36H69NO3	Cer_NS	OBFSLMQLPNKVRW-UHFFFAOYSA-N	O=C(NC(CO)C(O)C=CCCCCCCCCCCCCC)CCCCCCCC=CCCCCCCCC	annotated by user-defined text library	True	True	False	94.9				97.4	5107.922000000001	546.5251:524474 547.1083:2144 547.5273:305046 548.531:63586 549.534:9044 550.5347:1306	95.0471:45 95.0858:57 107.0832:37 121.1012:122 135.1156:54 136.0742:61 169.1447:115 211.2032:39 220.16991:134 234.1846:71 246.2319:170 247.24271:288 252.26891:1213 253.2739:86 263.23721:62 263.26111:70 264.2681:24671 264.63989:90 265.03571:56 265.25241:290 265.2713:2313 265.40219:52 266.24969:93 266.2731:126 280.2641:98 281.26349:48 282.27869:2757 283.2832:242 298.27249:104 305.27121:122 306.2771…	30uM_3	1352
504	Cer-NS 18:1;O2/18:1	1598	9.076616	10.47925	11.17258	564.5347	55771.9375	1360197.125		[M+H]+	M + 0	Answer (n-14), (n-9)	10.35	564.53497	C36H69NO3	Cer_NS	OBFSLMQLPNKVRW-UHFFFAOYSA-N	O=C(NC(CO)C(O)C=CCCCCCCCCCCCCC)CCCCCCCC=CCCCCCCCC	annotated by user-defined text library	True	True	False	94.9				97.5	1115.439	564.5347:140009 566.5413:10977 567.5442:1618 569.509:456	121.1013:57 169.1463:138 220.1691:131 221.1709:48 246.2348:139 247.2421:124 248.2516:76 252.26801:699 264.26801:14994 264.57211:48 264.9906:64 265.24841:141 265.271:1161 266.27731:124 280.26291:68 281.2692:104 282.27899:1896 283.2865:153 300.28909:74 305.2706:81 307.284:64 309.30231:105 311.2572:997 312.25909:109 323.27969:196 324.28851:157 336.28769:62 360.32401:167 389.3631:118 390.37241:98 406…	30uM_3	1372
507	DG 18:1_18:1	1918	11.69867	13.02592	13.55345	638.5715	50568.625	1353431.375		[M+NH4]+	M + 0	Answer (n-9)	12.82	638.57178	C39H72O5	DG	AFSHUZFNMVJNKX-UHFFFAOYSA-N	O=C(OCC(OC(=O)CCCCCCCC=CCCCCCCCC)CO)CCCCCCCC=CCCCCCCCC	annotated by user-defined text library	True	True	False	87.6				93.8	1011.372		97.0996:82 109.1007:64 111.1165:50 135.11749:171 149.1299:54 172.1088:79 185.1183:79 186.1256:122 200.1413:109 201.14931:266 214.1566:109 221.0829:89 223.06239:211 226.11749:102 228.1736:67 239.0941:304 240.13609:277 242.18871:206 243.15849:57 245.2269:76 246.2325:137 247.2415:195 254.1505:119 263.237:563 264.24411:257 265.2522:596 266.25711:136 268.16751:144 282.1824:145 283.02911:79 283.26291:1…	30uM_3	1848
508	DG 18:1_18:1	1918	11.43553	13.02592	13.641370000000002	643.5267	22844.8125	662282.6875		[M+Na]+	M + 0	Answer (n-9)	12.82	643.52722	C39H72O5	DG	AFSHUZFNMVJNKX-UHFFFAOYSA-N	O=C(OCC(OC(=O)CCCCCCCC=CCCCCCCCC)CO)CCCCCCCC=CCCCCCCCC	annotated by user-defined text library	True	True	False	87.6				93.8	456.8962		311.1416:40 361.2699:74 366.2373:85 367.21039:51 391.24481:136 420.28339:190 435.26651:82 436.27371:95 451.3002:39 479.26691:84 503.3649:59 504.3768:526 505.38351:378 518.35712:74 518.39722:158 519.36432:126 520.37231:101 532.36951:71 545.38:79 546.3894:1330 547.39178:751 548.39563:234 549.38507:96 560.36639:80 561.37378:783 562.37811:271 563.3877:70 575.39337:114 607.54657:570 608.54352:80 626.5…	30uM_3	1852
509	Cer-NS 18:2;O2/24:1	1962	12.50853	13.37698	16.09287	628.5987	233422.0625	5913687.0		[M+H-H2O]+	M + 0	Answer (n-10, 14), (n-9)	13.33	628.60272	C42H79NO3	Cer_NS	RYZWCKUTHDRXFD-UHFFFAOYSA-N	O=C(NC(CO)C(O)C=CCCC=CCCCCCCCCC)CCCCCCCCCCCC=CCCCCCCCCCC	annotated by user-defined text library	True	True	False	99.3				99.0	4668.441	628.5987:416322 629.1387:4665 629.6069:526358 630.6093:171305 631.6129:27877 632.4184:1366 632.8656:850 633.393:731	79.0526:47 81.0692:54 93.0691:107 94.0645:219 95.0859:65 105.0684:117 107.0856:135 119.084:142 121.1033:40 123.1162:96 133.1021:76 149.1319:138 189.16251:59 191.181:116 207.1748:58 233.2261:463 244.21761:239 245.2256:1040 246.2296:207 250.25259:696 253.23689:89 261.22241:204 262.13751:45 262.22821:338 262.25241:25406 262.6835:71 263.19141:70 263.23599:594 263.25571:1843 264.24359:166 264.26331:13…	30uM_3	1998
510	Cer-NS 18:2;O2/24:1	1962	11.52332	13.37698	15.1366	646.6131	130568.5	3044897.25		[M+H]+	M + 0	Answer (n-10, 14), (n-9)	13.33	646.61328	C42H79NO3	Cer_NS	RYZWCKUTHDRXFD-UHFFFAOYSA-N	O=C(NC(CO)C(O)C=CCCC=CCCCCCCCCC)CCCCCCCCCCCC=CCCCCCCCCCC	annotated by user-defined text library	True	True	False	99.3				99.7	2611.37	646.6131:366788 647.6161:183948 648.6195:43580 649.6229:6882 650.5855:1113	77.0368:50 93.0569:65 94.0643:142 95.0848:179 107.085:110 120.8654:55 121.0988:102 122.0965:92 133.1004:257 135.1172:140 147.1169:185 149.1324:100 161.13049:60 163.14931:59 219.20869:68 233.22639:510 234.2276:91 240.2294:49 244.2173:187 245.2258:631 246.23421:210 250.2524:1244 260.2363:67 261.22101:90 262.22809:258 262.25269:32336 262.51291:59 262.94711:54 263.23691:397 263.2558:2689 263.34491:39…	30uM_3	2025
516	TG 18:1_18:1_18:1	2226	14.34592	15.487279999999998	16.33065	902.8194	346842.25	8718520.0		[M+NH4]+	M + 0	Answer (n-9)	15.43	902.81708	C57H104O6	TG	PHYFQTYBJUILEZ-UHFFFAOYSA-N	O=C(OCC(OC(=O)CCCCCCCC=CCCCCCCCC)COC(=O)CCCCCCCC=CCCCCCCCC)CCCCCCCC=CCCCCCCCC	annotated by user-defined text library	True	True	False	99.0				99.3	6936.24	902.8194:650982 903.8221:552612 904.8238:254568 905.8272:57579 906.5134:813 906.8301:10590 907.7726:79738	81.0692:206 83.0838:61 85.1007:66 93.0703:60 95.0847:451 97.1001:133 107.0848:154 109.1004:293 111.1169:68 121.1012:449 123.1171:127 135.1162:577 137.133:205 139.11099:131 149.13181:244 149.1563:54 151.14751:198 155.13609:44 163.1485:54 165.1629:117 201.14709:78 240.1414:37 246.23399:87 247.24139:422 260.21429:52 262.2287:130 263.23569:303 264.24359:241 265.25211:2857 266.25589:221 281.24951:107 …	30uM_3	2982
517	TG 18:1_18:1_18:1	2226	13.994129999999998	15.487279999999998	16.84797	907.7726	39917.8125	990849.5625		[M+Na]+	M + 0	Answer (n-9)	15.43	907.77252	C57H104O6	TG	PHYFQTYBJUILEZ-UHFFFAOYSA-N	O=C(OCC(OC(=O)CCCCCCCC=CCCCCCCCC)COC(=O)CCCCCCCC=CCCCCCCCC)CCCCCCCC=CCCCCCCCC	annotated by user-defined text library	True	True	False	99.0				99.5	798.3563	907.7726:79738 908.7761:49891 909.7785:16468 911.7869:1230	109.1014:116 237.0806:67 265.25259:84 339.28922:83 363.25229:65 487.37961:82 508.41031:65 535.79993:49 603.53821:513 604.53601:694 605.54102:1884 606.54388:2299 607.54718:1712 608.5495:183 625.51721:1216 626.52069:231 646.48297:182 655.49219:242 656.49591:169 660.4903:113 674.46637:71 684.52539:95 687.48059:174 688.4884:129 699.51031:34 701.49432:187 702.50031:114 729.48938:296 730.49902:219 743.…	30uM_3	3011
518	LPS 18:1	1075	4.779634	6.2704830000000005	8.1127	524.2979	118080.5625	2770814.75		[M+H]+	M + 0	Answer (n-9)	6.25	524.29828	C24H46NO9P	LPS	JZWNYZVVZXZRRH-KTKRTIGZNA-N	CCCCCCCC\C=C/CCCCCCCC(=O)OCC(O)COP(O)(=O)OCC(N)C(O)=O	annotated by user-defined text library	True	True	False	99.9				99.9	2361.611	525.3011:91214 526.3038:18604 527.306:3044	70.0288:73 88.0385:4170 89.0428:160 98.9829:220 105.5966:45 106.0492:81865 106.2127:96 106.2246:59 106.2356:78 106.2506:121 106.3008:52 106.3236:73 106.3578:79 106.5304:89 106.5565:48 106.6062:58 106.6463:88 106.6699:165 106.6832:141 106.6943:148 106.7076:86 106.7303:111 106.7441:159 106.7547:123 106.7682:116 106.7805:91 106.7943:123 106.8057:77 106.8384:45 106.9236:97 106.9384:112 106.9486:56 10…	30uM_4	469
520	LPI 18:1	1075	5.3225	6.2704830000000005	7.324167	621.3001	3002.5625	66694.890625		[M+Na]+	M + 0	Answer (n-9)	6.21	621.30103	C27H51O12P	LPI	UGDOFRYHDCDVHD-KTKRTIGZNA-N	CCCCCCCC\C=C/CCCCCCCC(=O)OCC(O)COP(O)(=O)OC1C(O)C(O)C(O)C(O)C1O	annotated by user-defined text library	True	True	False	98.9				99.4	60.05125		237.0128:247 283.01761:544 321.10818:170 339.28979:283 441.23669:1424 442.241:361 443.24301:141 457.22891:54 459.24411:89 461.2662:164 482.15329:102 497.13809:310 498.13989:55 511.15591:228 524.16382:520 525.16492:368 562.24847:238 563.29523:63 580.21918:118 606.30798:94 619.28259:406 620.28949:256 620.43848:94 621.04468:51 621.0705:45 621.22919:198 621.30042:95709 621.69373:46 621.79199:51 621.8…	30uM_4	493
525	SPB 18:1;O2	1119	4.74205	6.62205	8.18365	300.2892	41218.5625	983661.6875		[M+H]+	M + 0	Answer (n-14)	6.46	300.2897	C18H37NO2	Sph	WWUZIQQURGPMPG-UHFFFAOYSA-N	OCC(N)C(O)C=CCCCCCCCCCCCCC	annotated by user-defined text library	True	True	False	92.1				96.1	824.3713	300.2892:116518	71.0843:71 73.0518:215 74.0587:60 78.047:149 79.0534:329 81.0692:1494 82.0636:85 83.0498:124 83.085:641 84.0891:41 85.0646:78 85.1002:152 86.06:200 93.0692:522 95.085:2304 96.0874:274 97.1006:1533 98.1027:167 99.0791:77 103.0383:83 107.0848:328 109.1005:2643 110.1034:222 111.0805:160 111.1163:1357 112.1191:170 115.0618:320 121.1007:2132 122.1039:193 123.1167:1848 124.1197:343 125.1312:235 127.146…	30uM_4	651
526	CAR 18:1	1119	5.556667	6.62205	9.5692	426.3584	273604.3125	6826130.5		[M+H]+	M + 0	Answer (n-9)	6.55	426.35779	C25H47NO4	CAR	IPOLTUVFXFHAHI-UHFFFAOYSA-N	O=C([O-])CC(OC(=O)CCCCCCCC=CCCCCCCCC)C[N+](C)(C)C	annotated by user-defined text library	True	True	False	98.4				99.2	5472.085999999998	426.3584:615581 427.3607:332984 427.7717:1651 428.3632:57093 429.0421:933 429.3668:7318 430.3796:439	85.0276:3824 86.0313:60 95.0494:69 95.0847:198 97.1004:120 103.0381:90 109.1014:95 111.1171:93 115.075:80 121.1005:169 123.1151:64 125.0953:181 135.117:130 139.1122:165 144.10159:834 145.10429:69 147.78619:26 149.1312:293 153.12781:186 157.0497:334 163.1497:326 167.14371:226 177.1638:141 181.1602:134 191.1799:103 195.1756:98 199.09891:40 199.1694:40 203.11501:1423 204.1189:261 205.1963:50 209.189…	30uM_4	660
527	LPC 18:1	1130	5.02185	6.710067	8.867933	522.3561	309659.875	7880162.0		[M+H]+	M + 0	Answer (n-9)	6.71	522.35541	C26H52NO7P	LPC	YAMUFBLWGFFICM-UHFFFAOYSA-N	O=C(OCC(O)COP(=O)([O-])OCC[N+](C)(C)C)CCCCCCCC=CCCCCCCCC	annotated by user-defined text library	True	True	False	100.0				100.0	6193.196999999999	522.3561:566539 522.8718:2530 523.3584:276914 524.3612:52244 524.919:940 525.3626:8298 526.3576:859	86.0962:359 104.1063:42318 104.124:226 104.3066:57 104.3242:73 104.3526:44 104.4023:56 104.5434:52 104.7219:65 104.7341:86 104.7459:80 104.7589:66 104.781:61 104.7949:78 104.8061:93 104.8192:56 104.8308:74 104.9727:41 104.997:57 105.1096:2272 105.2286:58 105.2404:37 105.2646:53 105.2778:40 105.86:41 106.0494:313 106.1119:95 124.9994:673 184.0728:36290 184.0974:114 184.36909:82 184.5946:42 184.874…	30uM_4	710
528	LPE 18:1	1141	5.2807	6.797917	8.438133	480.3084	166168.375	3976416.5		[M+H]+	M + 0	Answer (n-9)	6.8	480.3085	C23H46NO7P	LPE	PYVRVRFVLRNJLY-UHFFFAOYSA-N	O=C(OCC(O)COP(=O)(O)OCCN)CCCCCCCC=CCCCCCCCC	annotated by user-defined text library	True	True	False	100.0				100.0	3323.367	480.3084:400420 481.3113:123750 482.3136:21079 483.3152:3049	81.0698:36 97.1016:126 98.9845:101 121.1003:97 123.1195:57 124.015:441 135.11591:58 142.026:2552 143.0304:100 149.1324:97 151.1086:47 151.1467:60 155.0103:2990 165.16409:118 172.0359:112 173.0209:238 177.1609:60 179.0338:154 180.0428:203 184.03661:96 197.04491:238 198.05209:4162 199.05611:169 200.05679:47 200.14:86 214.1573:88 216.0627:5648 217.0661:347 239.0535:210 246.2314:92 247.2413:660 248.2…	30uM_4	734
529	SM 18:1;O2/18:1(d9)	1489	7.0613160000000015	9.5692	11.75285	738.6475	231359.9375	5793918.5		[M+H]+	M + 0	Answer (n-14), (n-9)	9.53	738.64697	C41H72N2O6P	SM	NBEADXWAAWCCDG-KYPZZJCONA-N	[C@](COP(=O)([O-])OCC[N+](C)(C)C)([H])(NC(CCCCCCC/C=C\CCCCC([2H])([2H])C([2H])([2H])C([2H])([2H])C([2H])([2H])[2H])=O)[C@]([H])(O)/C=C/CCCCCCCCCCCCC	annotated by user-defined text library	True	True	False	99.5				99.7	4627.199000000001	738.6475:505531 739.6498:299665 740.6525:74966 741.6554:12727 742.6586:2294	86.0958:636 98.9836:281 104.0522:39 104.1063:289 124.9996:1741 184.03419:109 184.073:197578 184.0963:2263 184.36729:101 184.38831:93 184.4473:108 184.6245:45 184.6707:81 184.8903:274 184.9079:333 184.923:320 184.9395:203 184.9702:286 185.00211:330 185.01981:254 185.036:198 185.05499:194 185.0761:7887 185.24361:192 185.25751:184 185.29111:138 185.3096:123 185.3353:111 185.36929:140 185.3985:57 185…	30uM_4	1125
530	Cer-NS 18:1;O2/18:1	1599	8.95555	10.4458	11.22678	546.5251	249741.6875	6148401.0		[M+H-H2O]+	M + 0	Answer (n-14), (n-9)	10.35	546.5244799999998	C36H69NO3	Cer_NS	OBFSLMQLPNKVRW-UHFFFAOYSA-N	O=C(NC(CO)C(O)C=CCCCCCCCCCCCCC)CCCCCCCC=CCCCCCCCC	annotated by user-defined text library	True	True	False	97.2				98.6	4994.834	546.5251:535401 547.1341:2087 547.5275:314198 548.5308:67621 549.5334:9211 550.5339:1479	79.0532:76 81.0692:76 111.1149:78 121.1008:198 125.1323:44 135.1144:50 141.11391:75 149.13161:138 165.16319:165 183.13651:40 183.1635:109 211.2068:206 220.1698:148 234.1861:195 246.2345:187 247.24249:525 248.243:76 252.26781:2425 253.2722:105 263.23721:85 264.1835:89 264.24261:143 264.26819:49217 264.5498:69 264.6022:67 264.77481:28 265.25089:386 265.2717:4231 265.46231:49 265.64529:69 265.6705:4…	30uM_4	1306
531	Cer-NS 18:1;O2/18:1	1599	9.043183	10.4458	11.13915	564.5347	55397.75	1353567.25		[M+H]+	M + 0	Answer (n-14), (n-9)	10.35	564.53497	C36H69NO3	Cer_NS	OBFSLMQLPNKVRW-UHFFFAOYSA-N	O=C(NC(CO)C(O)C=CCCCCCCCCCCCCC)CCCCCCCC=CCCCCCCCC	annotated by user-defined text library	True	True	False	97.2				98.6	1107.955	566.5415:12942 567.5446:2129 569.5064:338	81.0689:107 135.1153:83 136.07561:84 165.1627:78 169.14549:55 183.1595:37 220.1718:51 246.2332:55 247.2422:308 252.26759:612 263.25589:33 264.24399:32 264.2681:13341 265.2504:255 265.27109:1429 268.99619:87 279.25391:54 281.27301:63 282.2789:1841 283.28421:223 292.26239:55 298.271:58 311.2576:1001 312.26141:254 313.26279:34 323.28448:188 324.29071:167 360.32681:104 389.36301:114 407.37619:701 408…	30uM_4	1326
535	DG 18:1_18:1	1931	11.57753	13.0887	13.616179999999998	643.5265	22304.75	625260.25		[M+Na]+	M + 0	Answer (n-9)	12.82	643.52722	C39H72O5	DG	AFSHUZFNMVJNKX-UHFFFAOYSA-N	O=C(OCC(OC(=O)CCCCCCCC=CCCCCCCCC)CO)CCCCCCCC=CCCCCCCCC	annotated by user-defined text library	True	True	False	79.8				89.9	446.095		339.28629:61 340.29099:53 341.2981:174 360.26379:110 380.59131:56 391.2428:148 393.22119:46 420.2861:171 421.27771:72 429.7439:57 435.27121:114 452.26981:52 503.37131:98 504.37799:499 505.3855:233 519.36371:293 520.36548:89 533.37659:163 545.38177:107 546.38867:1365 547.39282:673 548.3952:234 560.3653:94 561.3736:736 562.37921:298 563.39191:92 575.39008:71 582.95508:31 600.97931:42 607.54773:831 …	30uM_4	1895
536	Cer-NS 18:2;O2/24:1	1964	11.57753	13.35205	15.02395	646.6129	137843.3125	3329657.75		[M+H]+	M + 0	Answer (n-10, 14), (n-9)	13.33	646.61328	C42H79NO3	Cer_NS	RYZWCKUTHDRXFD-UHFFFAOYSA-N	O=C(NC(CO)C(O)C=CCCC=CCCCCCCCCC)CCCCCCCCCCCC=CCCCCCCCCCC	annotated by user-defined text library	True	True	False	99.8				99.9	2756.866	646.6129:323930 648.6195:37245 649.6221:7244 650.5827:1399	91.0527:51 94.0644:80 95.084:106 119.0837:123 121.1009:181 123.1149:66 133.0997:121 135.1162:142 147.1163:77 155.0928:142 164.1534:89 175.14771:70 191.17551:74 193.19569:82 196.20441:39 219.21181:69 233.2252:484 244.2187:283 245.2249:954 246.2325:214 248.2357:92 250.252:1101 252.2346:87 260.2366:62 261.22089:115 262.2298:185 262.25259:31642 262.56979:46 263.2341:486 263.25562:2843 263.38251:43 26…	30uM_4	2007
537	Cer-NS 18:2;O2/24:1	1975	10.53368	13.440179999999998	16.07612	628.6036	286127.5625	7022605.0		[M+H-H2O]+	M + 0	Answer (n-10, 14), (n-9)	13.33	628.60272	C42H79NO3	Cer_NS	RYZWCKUTHDRXFD-UHFFFAOYSA-N	O=C(NC(CO)C(O)C=CCCC=CCCCCCCCCC)CCCCCCCCCCCC=CCCCCCCCCCC	annotated by user-defined text library	True	True	False	96.3				98.1	5722.551	628.6036:629165 629.1378:3098 629.6063:471608 630.6088:137017 631.4142:1406 631.8595:915 632.4183:1064	79.053:85 81.0696:199 83.0837:73 91.0536:214 93.0692:207 94.0645:643 95.0498:65 95.085:139 96.0785:115 105.0681:114 107.0845:201 108.0805:119 109.1001:195 111.0825:67 111.1168:61 119.0849:454 121.1005:529 123.1167:74 133.10139:505 135.116:265 136.1107:70 137.1317:252 147.1162:140 149.1328:147 150.1011:53 151.1488:93 161.1321:274 163.14751:149 165.16119:51 175.1478:83 179.1772:68 189.16229:125 191…	30uM_4	2034
544	TG 18:1_18:1_18:1	2228	14.40848	15.462179999999998	17.65307	902.8187	300230.6875	7470456.0		[M+NH4]+	M + 0	Answer (n-9)	15.43	902.81708	C57H104O6	TG	PHYFQTYBJUILEZ-UHFFFAOYSA-N	O=C(OCC(OC(=O)CCCCCCCC=CCCCCCCCC)COC(=O)CCCCCCCC=CCCCCCCCC)CCCCCCCC=CCCCCCCCC	annotated by user-defined text library	True	True	False	99.7				99.7	6004.614000000001	902.8187:649364 903.8214:555648 904.8231:249274 905.8266:58669 906.8291:10933 907.7716:78079	79.0529:68 81.0695:117 83.0847:174 93.0698:140 95.0484:113 95.0847:221 97.1:200 107.0853:99 109.1007:448 111.116:74 121.1007:591 123.1155:215 127.1121:74 135.116:813 139.11211:80 149.13161:318 151.1469:165 153.12531:146 155.14281:72 163.14841:83 165.1626:253 177.1624:84 245.2263:70 247.2415:704 262.22791:81 263.2363:312 264.24149:67 265.25229:2873 266.25421:267 281.24951:70 282.2782:188 296.19931…	30uM_4	2990
545	TG 18:1_18:1_18:1	2228	13.88097	15.462179999999998	17.12323	907.7716	36519.625	908384.0		[M+Na]+	M + 0	Answer (n-9)	15.43	907.77252	C57H104O6	TG	PHYFQTYBJUILEZ-UHFFFAOYSA-N	O=C(OCC(OC(=O)CCCCCCCC=CCCCCCCCC)COC(=O)CCCCCCCC=CCCCCCCCC)CCCCCCCC=CCCCCCCCC	annotated by user-defined text library	True	True	False	99.7				99.8	730.3925	907.7716:78079 908.5715:609 909.7781:17824 910.7821:4155 911.7818:1196	97.1003:58 111.5158:49 113.9885:33 265.25201:53 487.37259:166 488.37631:89 567.6264:40 603.526:143 603.53833:97 604.53821:867 605.54132:1893 606.5437:2925 607.54669:1946 608.55243:267 622.53882:97 625.51538:1207 626.51849:220 628.53149:95 646.47931:131 655.48889:163 656.4906:87 660.48602:105 674.46521:215 675.47711:101 684.53009:214 685.53259:136 687.47772:190 688.48383:189 701.49768:90 702.49823…	30uM_4	3016
546	LPI 18:1	1078	5.390717	6.1885	7.242116	621.3004	3991.1875	83884.34375		[M+Na]+	M + 0	Answer (n-9)	6.21	621.30103	C27H51O12P	LPI	UGDOFRYHDCDVHD-KTKRTIGZNA-N	CCCCCCCC\C=C/CCCCCCCC(=O)OCC(O)COP(O)(=O)OC1C(O)C(O)C(O)C(O)C1O	annotated by user-defined text library	True	True	False	99.9				99.9	79.82375	621.3004:4834	237.013:196 283.01801:403 321.10361:142 339.2872:372 441.23749:1604 442.2403:360 443.2431:64 482.1554:90 483.15759:58 497.1394:135 511.15302:120 524.15973:347 525.16858:347 562.24268:385 563.25018:206 563.29358:114 580.2215:149 582.21167:98 584.21198:44 603.29388:109 607.30072:139 619.28082:158 620.29199:213 621.20972:64 621.23572:123 621.29968:88829 621.74841:63 622.22137:102 622.30341:29440 622…	30uM_5	445
547	LPS 18:1	1089	4.759883	6.276134	8.251717	524.2973	111481.9375	2574617.75		[M+H]+	M + 0	Answer (n-9)	6.25	524.29828	C24H46NO9P	LPS	JZWNYZVVZXZRRH-KTKRTIGZNA-N	CCCCCCCC\C=C/CCCCCCCC(=O)OCC(O)COP(O)(=O)OCC(N)C(O)=O	annotated by user-defined text library	True	True	False	99.8				99.9	2229.639	524.2973:322039 526.3029:17850 527.3056:2482	81.0699:75 88.0387:3776 89.0421:230 95.0488:60 95.0847:77 98.9825:283 106.0491:78758 106.1994:70 106.2088:66 106.2228:128 106.2503:84 106.2754:88 106.3018:42 106.3351:35 106.406:72 106.5859:84 106.6469:87 106.6699:143 106.6831:153 106.6948:110 106.7071:68 106.7304:133 106.7441:141 106.7547:143 106.7683:128 106.7804:77 106.7951:79 106.8064:87 106.8388:70 106.8644:48 106.9238:92 106.9489:66 106.974…	30uM_5	461
550	LPG 18:1	1100	5.499367	6.363917	7.329733	533.2839	9398.3125	201238.734375		[M+Na]+	M + 0	Answer (n-9)	6.38	533.28497	C24H47O9P	LPG	FQQQKGAFQIIGLQ-KTKRTIGZNA-N	CCCCCCCC\C=C/CCCCCCCC(=O)OCC(O)COP(O)(=O)OCC(O)CO	annotated by user-defined text library	True	True	False	99.9				99.9	187.9662		100.1113:221 176.9897:76 195.0022:322 237.0112:103 339.28421:79 394.13309:80 409.12509:119 423.13431:148 436.1474:261 459.2438:54 475.21191:3043 475.28299:45 476.21561:618 477.21631:106 477.3082:78 491.20511:117 493.18561:114 516.27802:122 518.29077:114 519.28711:552 520.28821:166 531.26678:186 532.28131:159 532.30438:113 533.28412:36637 534.23962:1846 534.28748:10886 534.64832:39 534.8092:82 535…	30uM_5	516
552	CAR 18:1	1122	4.8058	6.5396	8.585533	426.3582	274891.125	6826231.0		[M+H]+	M + 0	Answer (n-9)	6.55	426.35779	C25H47NO4	CAR	IPOLTUVFXFHAHI-UHFFFAOYSA-N	O=C([O-])CC(OC(=O)CCCCCCCC=CCCCCCCCC)C[N+](C)(C)C	annotated by user-defined text library	True	True	False	100.0				100.0	5497.821999999999	426.3582:643703 426.8236:4277 427.3603:375324 427.7484:2114 428.3628:67701 428.6734:1452 429.1393:899 430.0427:686 430.3712:1449	83.0844:38 85.0276:3333 86.0327:132 95.084:79 107.0843:56 109.1001:73 111.1175:65 121.1011:253 125.0954:142 135.11591:213 139.1105:159 144.1012:976 145.10561:94 149.13139:194 151.14619:113 153.1265:113 157.0495:225 163.14841:132 165.162:58 167.1422:89 177.16299:131 181.1591:141 191.17841:55 195.1736:156 203.1143:1694 204.11929:163 209.18919:109 213.1134:52 216.1218:197 217.1217:84 227.1264:151 24…	30uM_5	619
553	SPB 18:1;O2	1133	4.872633	6.6276	8.83175	300.289	42956.625	1072204.75		[M+H]+	M + 0	Answer (n-14)	6.46	300.2897	C18H37NO2	Sph	WWUZIQQURGPMPG-UHFFFAOYSA-N	OCC(N)C(O)C=CCCCCCCCCCCCCC	annotated by user-defined text library	True	True	False	91.6				95.8	859.1325	302.2957:2480	71.0842:226 73.0525:163 74.0597:93 78.0458:124 79.0538:455 80.0469:50 81.0691:2021 82.0675:162 83.0481:244 83.0848:859 84.0884:123 85.0641:153 85.1008:244 86.059:255 89.0592:123 93.0694:540 95.0848:3497 96.0885:280 97.064:248 97.1006:2824 98.0577:125 98.1025:74 99.1142:132 107.085:545 109.0649:91 109.1006:3836 110.1029:218 111.0796:127 111.1162:2589 112.0765:89 112.119:220 115.0615:285 121.1006:3…	30uM_5	669
554	LPC 18:1	1144	5.022983999999999	6.7155830000000005	8.744117	522.3558	317175.75	7951122.5		[M+H]+	M + 0	Answer (n-9)	6.71	522.35541	C26H52NO7P	LPC	YAMUFBLWGFFICM-UHFFFAOYSA-N	O=C(OCC(O)COP(=O)([O-])OCC[N+](C)(C)C)CCCCCCCC=CCCCCCCCC	annotated by user-defined text library	True	True	False	100.0				100.0	6343.515	522.3558:627354 522.8432:4094 523.3577:357214 523.9198:1540 524.3601:73492 524.9188:1307 525.3628:11077 526.3568:1138	86.096:404 98.9822:65 104.1062:69485 104.1247:819 104.2792:107 104.3057:46 104.3456:117 104.5811:53 104.6592:29 104.6982:66 104.7217:122 104.7347:119 104.7461:116 104.7813:111 104.7948:148 104.8054:128 104.8188:107 104.8306:68 104.8447:69 104.8867:39 104.9653:41 104.9733:72 104.9973:66 105.0106:42 105.0237:59 105.0559:47 105.0821:62 105.1095:3377 105.2042:57 105.2166:52 105.229:76 105.2526:90 105…	30uM_5	684
555	LPE 18:1	1155	5.1859	6.803483	8.585533	480.30800000000005	165864.5	3862802.5		[M+H]+	M + 0	Answer (n-9)	6.8	480.3085	C23H46NO7P	LPE	PYVRVRFVLRNJLY-UHFFFAOYSA-N	O=C(OCC(O)COP(=O)(O)OCCN)CCCCCCCC=CCCCCCCCC	annotated by user-defined text library	True	True	False	100.0				100.0	3317.29	480.308:462266 481.3108:160188 482.3135:28937 482.7648:717 483.3168:3749 485.2584:1063	81.069:112 95.0858:72 98.983:156 109.1006:94 111.0797:60 121.1038:49 124.0161:416 125.0181:61 142.02589:2328 144.0305:70 149.13091:66 153.12669:71 155.00999:3091 156.01331:83 156.1722:45 172.0367:174 173.0209:257 179.03439:87 180.03951:179 181.0455:48 184.203:60 195.1729:69 197.04289:194 198.05209:4906 199.0556:246 200.1407:72 216.0625:5251 217.06599:246 218.06551:75 239.05479:186 245.2244:84 246…	30uM_5	736
556	SM 18:1;O2/18:1(d9)	1498	7.1545	9.5329	11.62078	738.6467	224445.9375	5634212.0		[M+H]+	M + 0	Answer (n-14), (n-9)	9.53	738.64697	C41H72N2O6P	SM	NBEADXWAAWCCDG-KYPZZJCONA-N	[C@](COP(=O)([O-])OCC[N+](C)(C)C)([H])(NC(CCCCCCC/C=C\CCCCC([2H])([2H])C([2H])([2H])C([2H])([2H])C([2H])([2H])[2H])=O)[C@]([H])(O)/C=C/CCCCCCCCCCCCC	annotated by user-defined text library	True	True	False	100.0				100.0	4488.919	738.6467:497788 739.3257:1220 739.649:289970 740.6517:72808 741.6552:13345 742.657:2393	86.0952:391 98.9833:55 104.1062:96 124.9991:863 144.0329:45 184.07269:81181 184.35451:83 184.36971:73 184.5:68 184.5937:30 184.69009:62 184.74831:81 184.8902:108 184.9075:114 184.9229:119 184.9397:107 184.96989:110 184.9881:136 185.00191:113 185.0191:97 185.03529:101 185.0535:68 185.07561:3244 185.2251:74 185.25771:64 185.29289:55 185.33479:55 185.4505:44 185.467:53 185.48199:91 185.4986:48 185.5…	30uM_5	1081
557	Cer-NS 18:1;O2/18:1	1618	8.744117	10.48905	11.18233	546.5242	246464.625	6131176.0		[M+H-H2O]+	M + 0	Answer (n-14), (n-9)	10.35	546.5244799999998	C36H69NO3	Cer_NS	OBFSLMQLPNKVRW-UHFFFAOYSA-N	O=C(NC(CO)C(O)C=CCCCCCCCCCCCCC)CCCCCCCC=CCCCCCCCC	annotated by user-defined text library	True	True	False	94.1				97.1	4929.292	546.5242:521768 547.5266:300888 548.5296:62725 549.5336:9977 550.5345:1327	81.0685:94 82.0638:143 93.0694:79 107.0844:99 109.1002:195 110.0948:43 121.1006:200 135.1156:270 136.076:126 137.1308:88 141.1122:137 149.13271:133 151.14799:127 169.1459:153 183.161:134 184.1683:74 193.1929:65 198.22279:83 211.2047:444 220.1682:162 234.1848:193 246.2341:326 247.2413:1236 248.2462:113 250.25011:40 252.26801:4084 253.27119:306 262.25369:155 263.1817:58 264.2435:147 264.26791:89072…	30uM_5	1286
558	Cer-NS 18:1;O2/18:1	1618	9.094617	10.48905	11.09472	564.5338	59288.125	1448498.625		[M+H]+	M + 0	Answer (n-14), (n-9)	10.35	564.53497	C36H69NO3	Cer_NS	OBFSLMQLPNKVRW-UHFFFAOYSA-N	O=C(NC(CO)C(O)C=CCCCCCCCCCCCCC)CCCCCCCC=CCCCCCCCC	annotated by user-defined text library	True	True	False	94.1				97.0	1185.762	564.5338:143904 566.5407:11414 567.5445:2161 569.5114:480	121.1007:84 135.1162:125 169.1454:128 183.16299:73 246.2355:97 247.241:209 248.2438:80 252.2672:561 263.2355:57 264.26791:12622 264.79901:49 265.25089:144 265.27109:1486 266.2739:162 268.99741:128 281.2688:95 282.27869:2944 283.2821:370 294.27521:106 298.27289:57 305.26999:115 307.28961:94 311.2597:75 323.28091:146 324.28571:102 360.32639:94 389.36209:83 403.3815:84 407.37451:548 408.37939:221 42…	30uM_5	1305
561	DG 18:1_18:1	1933	11.62078	12.9982	13.52545	638.5702	54968.625	1464231.875		[M+NH4]+	M + 0	Answer (n-9)	12.82	638.57178	C39H72O5	DG	AFSHUZFNMVJNKX-UHFFFAOYSA-N	O=C(OCC(OC(=O)CCCCCCCC=CCCCCCCCC)CO)CCCCCCCC=CCCCCCCCC	annotated by user-defined text library	True	True	False	90.6				95.2	1099.373	641.5812:1678	97.1016:51 111.0776:72 121.1014:182 135.1162:238 149.13181:122 151.1461:54 165.1624:56 185.1169:58 186.1221:72 200.1398:85 201.1459:151 215.16499:89 221.0827:126 226.1209:126 228.1709:115 229.1774:68 239.0947:195 240.0963:144 240.1364:275 241.17889:73 242.1871:161 245.2251:110 246.231:152 247.2413:307 254.1499:157 263.23721:543 264.24359:462 265.25159:1034 266.2572:153 268.16422:146 282.18329:149…	30uM_5	1776
562	DG 18:1_18:1	1944	11.53308	13.08598	13.6134	643.5257	23373.1875	684329.375		[M+Na]+	M + 0	Answer (n-9)	12.82	643.52722	C39H72O5	DG	AFSHUZFNMVJNKX-UHFFFAOYSA-N	O=C(OCC(OC(=O)CCCCCCCC=CCCCCCCCC)CO)CCCCCCCC=CCCCCCCCC	annotated by user-defined text library	True	True	False	80.2				90.0	467.4637		282.14511:82 391.241:151 420.28461:176 421.28601:131 435.27029:136 465.24438:55 503.37579:47 504.3764:517 505.38431:284 506.3566:64 506.3862:102 518.39313:98 519.3653:266 521.37952:84 532.38:54 533.37207:59 534.38397:46 541.92682:48 545.37848:215 546.38733:1837 547.3941:789 548.39587:146 557.40582:35 561.37421:783 562.37732:235 563.38287:94 575.39172:121 605.54077:95 607.5473:439 608.55103:154 62…	30uM_5	1849
563	Cer-NS 18:2;O2/24:1	1977	11.88398	13.34922	15.63512	628.6028	287979.0	7088178.5		[M+H-H2O]+	M + 0	Answer (n-10, 14), (n-9)	13.33	628.60272	C42H79NO3	Cer_NS	RYZWCKUTHDRXFD-UHFFFAOYSA-N	O=C(NC(CO)C(O)C=CCCC=CCCCCCCCCC)CCCCCCCCCCCC=CCCCCCCCCCC	annotated by user-defined text library	True	True	False	99.9				99.9	5759.58	628.6028:640337 629.6056:483957 630.321:2434 631.4134:1431 631.8582:862 632.4173:1044 632.8648:732	79.0537:157 81.0692:147 82.0648:44 91.0531:148 93.0688:276 94.0648:290 95.0845:172 96.0809:33 97.1017:92 105.0692:158 107.0847:288 108.0794:117 109.1:162 111.1174:58 113.0937:53 119.0845:490 121.1005:748 122.0996:90 123.1158:250 127.0982:80 133.10091:514 134.10699:95 135.103:47 135.1161:549 136.1105:122 137.1335:53 147.11681:282 149.1313:283 151.1483:111 155.1432:55 161.13181:168 163.1476:134 165…	30uM_5	1916
564	Cer-NS 18:2;O2/24:1	1977	11.53308	13.34922	14.933329999999998	646.612	140713.25	3386864.25		[M+H]+	M + 0	Answer (n-10, 14), (n-9)	13.33	646.61328	C42H79NO3	Cer_NS	RYZWCKUTHDRXFD-UHFFFAOYSA-N	O=C(NC(CO)C(O)C=CCCC=CCCCCCCCCC)CCCCCCCCCCCC=CCCCCCCCCCC	annotated by user-defined text library	True	True	False	99.9				99.9	2814.265	646.612:337286 648.6184:38701 649.6213:7310 650.5846:1544	81.0696:52 91.0533:80 94.0642:155 95.072:40 95.0838:202 105.0697:119 107.0849:149 109.1018:72 111.1152:82 119.0836:96 121.1012:163 133.10159:153 135.11571:99 136.1102:100 137.13139:91 147.11549:86 161.12981:47 189.16071:64 191.1783:98 193.19431:72 219.2086:52 233.22639:463 238.21719:89 243.21761:69 244.218:278 245.2252:911 246.2326:183 247.2399:76 250.2518:1097 253.2383:73 260.237:175 261.241:52 …	30uM_5	1944
570	TG 18:1_18:1_18:1	2241	14.40603	15.459320000000002	17.72503	902.8175	320175.375	8012751.0		[M+NH4]+	M + 0	Answer (n-9)	15.43	902.81708	C57H104O6	TG	PHYFQTYBJUILEZ-UHFFFAOYSA-N	O=C(OCC(OC(=O)CCCCCCCC=CCCCCCCCC)COC(=O)CCCCCCCC=CCCCCCCCC)CCCCCCCC=CCCCCCCCC	annotated by user-defined text library	True	True	False	99.7				99.9	6403.507	902.8175:654281 903.4581:2779 903.8203:557201 904.8221:253261 905.8256:57731 906.8281:10499 907.7709:78795	79.0538:66 81.0684:245 83.084:144 91.0536:40 93.0682:151 95.0847:342 97.1008:136 107.0843:96 109.1008:279 121.1008:485 123.1163:120 125.0959:55 125.1304:48 127.1112:81 135.1154:558 137.13229:64 149.13181:301 151.1469:118 153.1281:167 163.14709:123 165.1635:211 179.17999:42 205.1963:57 240.1362:88 245.2251:152 247.2412:815 262.22839:187 263.23511:430 264.24081:181 265.25159:2726 266.25729:209 281.…	30uM_5	2902
571	TG 18:1_18:1_18:1	2241	13.78977	15.459320000000002	17.07433	907.7709	37648.875	937034.25		[M+Na]+	M + 0	Answer (n-9)	15.43	907.77252	C57H104O6	TG	PHYFQTYBJUILEZ-UHFFFAOYSA-N	O=C(OCC(OC(=O)CCCCCCCC=CCCCCCCCC)COC(=O)CCCCCCCC=CCCCCCCCC)CCCCCCCC=CCCCCCCCC	annotated by user-defined text library	True	True	False	99.7				99.8	752.9775	907.7709:78795 908.7738:51797 909.777:16980 910.7805:4280 911.7837:1122	91.2163:27 263.2356:58 454.38519:53 487.371:130 488.37839:66 529.76581:78 603.53632:523 604.5365:846 605.54102:2094 606.54303:2781 607.54657:1828 608.55713:125 625.51538:1027 626.52032:168 655.49158:237 656.49542:115 659.479:62 660.49072:63 675.47528:62 684.52521:156 685.5307:122 687.48169:144 688.48352:260 702.50299:116 729.48602:174 743.50421:425 744.50891:196 767.61371:246 767.67889:131 768.62…	30uM_5	2928
578	CAR 18:1	1229	5.792333	6.586467	7.47275	426.3571	56423.375	817110.375		[M+H]+	M + 0	Answer (n-9)	6.55	426.35779	C25H47NO4	CAR	IPOLTUVFXFHAHI-UHFFFAOYSA-N	O=C([O-])CC(OC(=O)CCCCCCCC=CCCCCCCCC)C[N+](C)(C)C	annotated by user-defined text library	True	True	False	99.6				99.8	1128.468	426.2948:332 428.3638:9866 429.365:1250	78.0467:58 85.0275:469 123.1162:72 144.1021:132 149.1333:69 199.16721:61 203.1154:542 204.12061:102 209.19141:84 216.1237:121 227.12711:169 228.13451:72 241.1478:74 247.24181:150 255.15691:146 258.1691:64 265.2522:201 269.1741:211 272.1861:81 281.24661:69 283.1882:268 283.26501:87 287.20959:783 288.211:59 297.20709:218 301.2247:472 302.1944:210 302.2265:160 311.2204:200 316.21329:123 317.21381:73…	500nM_1	249
579	LPC 18:1	1252	5.921867	6.765967	7.506216999999999	522.3552	28987.5625	386189.75		[M+H]+	M + 0	Answer (n-9)	6.71	522.35541	C26H52NO7P	LPC	YAMUFBLWGFFICM-UHFFFAOYSA-N	O=C(OCC(O)COP(=O)([O-])OCC[N+](C)(C)C)CCCCCCCC=CCCCCCCCC	annotated by user-defined text library	True	True	False	99.0				99.5	579.7512	524.3612:4436	104.1064:5226 105.1111:155 106.0485:58 124.9995:75 184.0731:4055 258.11209:45 299.1123:201 300.11749:43 339.28729:195 383.20541:220 397.2211:98 421.9444:32 425.21799:545 426.22198:221 481.22809:183 482.23099:112 504.3446:13962 505.34711:4014 506.28711:559 506.3494:644 507.29111:84 519.17938:42 519.22559:85 519.30469:77 519.3374:26 519.82922:113 519.92261:36 519.94757:38 520.24951:172 520.28497:59…	500nM_1	262
580	LPE 18:1	1265	6.05555	6.866183	7.527133	480.3084	5894.9375	75635.0390625		[M+H]+	M + 0	Answer (n-9)	6.8	480.3085	C23H46NO7P	LPE	PYVRVRFVLRNJLY-UHFFFAOYSA-N	O=C(OCC(O)COP(=O)(O)OCCN)CCCCCCCC=CCCCCCCCC	annotated by user-defined text library	True	True	False	98.6				99.3	117.8988	480.3084:12217 481.3119:3168 482.3167:649	142.0257:362 155.00951:212 198.0519:71 216.0634:176 263.23981:104 265.2525:196 295.09561:96 308.2955:213 309.11099:122 309.29739:59 337.27249:159 338.1347:62 339.18979:55 339.2887:7978 340.2923:1624 341.16159:72 341.2937:310 352.14981:98 355.17291:50 355.28629:127 365.1615:140 370.16281:69 383.16989:381 384.17789:47 417.23361:63 419.25381:898 420.25739:284 435.25131:211 436.24951:46 444.28189:41 …	500nM_1	273
581	SM 18:1;O2/18:1(d9)	1649	9.19535	9.567333	10.02777	738.6461	13849.0	138169.8125		[M+H]+	M + 0	Answer (n-14), (n-9)	9.53	738.64697	C41H72N2O6P	SM	NBEADXWAAWCCDG-KYPZZJCONA-N	[C@](COP(=O)([O-])OCC[N+](C)(C)C)([H])(NC(CCCCCCC/C=C\CCCCC([2H])([2H])C([2H])([2H])C([2H])([2H])C([2H])([2H])[2H])=O)[C@]([H])(O)/C=C/CCCCCCCCCCCCC	annotated by user-defined text library	True	True	False	99.6				99.8	276.98		98.9844:51 124.9989:110 184.073:16972 185.07561:653 193.1281:107 253.1048:149 447.30789:138 448.31421:106 449.3269:238 450.33099:75 589.43323:75 590.44019:253 605.43182:41 632.45331:175 633.45032:65 663.58008:69 720.6355:177 721.64508:48 735.61493:98 735.9292:52 736.0285:46 736.62958:267 737.59631:77 737.63989:5498 738.14539:73 738.24078:88 738.30939:193 738.34698:88 738.37659:94 738.41302:138 73…	500nM_1	426
582	Cer-NS 18:1;O2/18:1	1792	10.02777	10.50092	11.00253	546.5238	10682.625	135541.546875		[M+H-H2O]+	M + 0	Answer (n-14), (n-9)	10.35	546.5244799999998	C36H69NO3	Cer_NS	OBFSLMQLPNKVRW-UHFFFAOYSA-N	O=C(NC(CO)C(O)C=CCCCCCCCCCCCCC)CCCCCCCC=CCCCCCCCC	annotated by user-defined text library	True	True	False	93.1				96.5	213.6525	546.5238:18835	201.0369:72 246.2354:102 247.2402:121 252.2677:158 264.26849:3279 265.27151:337 266.27731:73 282.2782:484 377.36261:55 403.37311:47 407.37509:181 408.37909:73 449.3844:285 450.38849:105 516.51318:236 528.513:2403 529.51758:1094 530.52289:224 544.50513:327 545.29651:75 545.51569:455 545.71088:58 545.9455:91 545.98462:120 546.24091:105 546.29138:263 546.33197:147 546.36353:403 546.4231:126 546.4411…	500nM_1	466
583	Cer-NS 18:1;O2/18:1	1792	10.08215	10.50092	10.97742	564.5335	1101.4375	14074.44140625		[M+H]+	M + 0	Answer (n-14), (n-9)	10.35	564.53497	C36H69NO3	Cer_NS	OBFSLMQLPNKVRW-UHFFFAOYSA-N	O=C(NC(CO)C(O)C=CCCCCCCCCCCCCC)CCCCCCCC=CCCCCCCCC	annotated by user-defined text library	True	True	False	93.1				96.5	22.02875	565.5395:562	78.0464:84 252.27071:82 264.2684:541 265.27231:172 268.99789:146 282.28229:66 386.93011:48 407.37299:139 449.38391:95 527.51019:65 528.51508:673 529.51678:195 530.52063:93 544.50842:87 545.51959:160 546.52362:30877 547.33667:71 547.52728:14161 547.95679:56 548.15033:39 548.5307:2865 549.05542:58 549.53717:355 562.52069:266 563.5224:94 564.36279:95 564.53473:1416 564.98279:82 565.44562:78 565.5387…	500nM_1	471
587	DG 18:1_18:1	2190	12.90883	13.0594	13.5227	643.5273	1895.1875	33843.1640625		[M+Na]+	M + 0	Answer (n-9)	12.82	643.52722	C39H72O5	DG	AFSHUZFNMVJNKX-UHFFFAOYSA-N	O=C(OCC(OC(=O)CCCCCCCC=CCCCCCCCC)CO)CCCCCCCC=CCCCCCCCC	annotated by user-defined text library	True	True	False	83.6				91.8	37.90375		504.37991:105 519.3631:119 546.38812:195 547.40051:244 561.3761:363 587.0188:78 641.5127:243 642.51239:230 643.47803:108 643.52618:28682 644.49072:122 644.52972:13586 644.93732:97 645.05548:256 645.1167:70 645.25677:57 645.323:58 645.53308:3193 646.06531:54 646.36572:73 646.53833:563 647.01257:60 647.3338:92 647.44861:86 647.5332:65 659.5257:485 660.52618:435 661.52258:80	500nM_1	543
588	Cer-NS 18:2;O2/24:1	2238	12.47668	13.43505	14.36208	628.6022	18642.8125	320834.59375		[M+H-H2O]+	M + 0	Answer (n-10, 14), (n-9)	13.33	628.60272	C42H79NO3	Cer_NS	RYZWCKUTHDRXFD-UHFFFAOYSA-N	O=C(NC(CO)C(O)C=CCCC=CCCCCCCCCC)CCCCCCCCCCCC=CCCCCCCCCCC	annotated by user-defined text library	True	True	False	96.6				98.3	372.8563	628.6022:47454	94.0643:71 233.2247:115 244.21719:188 245.22549:153 246.2289:84 250.2534:284 262.22849:150 262.25241:6615 263.2561:544 278.24579:68 279.22949:92 280.2634:887 281.26941:137 304.26151:88 321.2662:45 332.3205:85 334.27109:65 366.37079:258 371.1008:76 377.32751:72 408.38:81 443.41339:77 460.4165:68 461.4155:45 461.4274:91 462.42801:83 463.4346:56 464.4429:66 471.4458:252 472.44281:47 474.43219:64 475…	500nM_1	569
589	Cer-NS 18:2;O2/24:1	2238	12.47668	13.43505	14.36208	646.6125	3181.1875	55213.54296875		[M+H]+	M + 0	Answer (n-10, 14), (n-9)	13.33	646.61328	C42H79NO3	Cer_NS	RYZWCKUTHDRXFD-UHFFFAOYSA-N	O=C(NC(CO)C(O)C=CCCC=CCCCCCCCCC)CCCCCCCCCCCC=CCCCCCCCCCC	annotated by user-defined text library	True	True	False	96.6				98.3	63.62375		245.2247:90 260.23669:41 262.22809:101 262.25259:1894 263.2522:97 280.26221:251 281.26529:70 362.3046:79 459.44171:61 471.44409:125 472.4519:89 475.44321:56 489.45181:186 490.45889:118 499.44571:62 531.466:183 532.46582:173 533.47247:107 598.59039:318 599.59912:173 609.5824:145 610.59113:2419 611.59528:1131 612.60291:206 613.6123:81 626.58582:591 627.3161:77 627.59277:748 628.36359:49 628.38239:3…	500nM_1	571
594	HBMP 18:1_18:1_18:1	2283	12.85425	13.7899	14.67123	1061.774	11197.3125	229128.421875		[M+Na]+	M + 0	Answer (n-9)	13.78	1061.77563	C60H111O11P	HBMP	YGELWCZMOZVYTE-UHFFFAOYSA-N	O=C(OCC(OC(=O)CCCCCCCC=CCCCCCCCC)COP(=O)(O)OCC(OC(=O)CCCCCCCC=CCCCCCCCC)CO)CCCCCCCC=CCCCCCCCC	annotated by user-defined text library	True	True	False	100.0				99.9	223.9462	1061.774:32010	95.0837:44 120.9655:89 339.28979:337 340.2941:79 361.27441:108 441.23669:387 459.24811:10501 460.25089:879 461.25031:92 475.2413:58 530.88208:86 603.53668:497 604.53717:640 605.53998:1263 606.54401:1179 606.95093:48 607.547:639 608.54449:75 625.51672:215 723.49237:310 724.49823:123 786.46692:72 809.49048:152 810.4917:71 838.52917:122 841.47919:117 842.48102:70 856.50269:109 883.48981:113 898.5120…	500nM_1	693
595	TG 18:1_18:1_18:1	2505	14.67123	15.51845	16.32797	902.8162	17809.5625	316551.03125		[M+NH4]+	M + 0	Answer (n-9)	15.43	902.81708	C57H104O6	TG	PHYFQTYBJUILEZ-UHFFFAOYSA-N	O=C(OCC(OC(=O)CCCCCCCC=CCCCCCCCC)COC(=O)CCCCCCCC=CCCCCCCCC)CCCCCCCC=CCCCCCCCC	annotated by user-defined text library	True	True	False	97.6				98.8	356.1913		109.1024:105 121.1011:54 149.13251:88 151.14549:55 247.2435:77 262.2262:89 265.2511:158 310.20761:76 327.2489:45 339.28891:400 369.26169:50 465.39719:130 477.38611:50 477.39709:71 493.39011:93 503.37909:74 505.384:45 515.01617:46 517.38708:88 519.4082:42 521.42108:68 522.38562:86 601.51892:892 602.52472:349 603.53381:21424 603.96112:52 604.09741:60 604.53729:5038 605.54169:928 606.22693:53 606.48…	500nM_1	837
596	TG 18:1_18:1_18:1	2505	14.72548	15.51845	16.32797	907.7719	3912.375	69676.3515625		[M+Na]+	M + 0	Answer (n-9)	15.43	907.77252	C57H104O6	TG	PHYFQTYBJUILEZ-UHFFFAOYSA-N	O=C(OCC(OC(=O)CCCCCCCC=CCCCCCCCC)COC(=O)CCCCCCCC=CCCCCCCCC)CCCCCCCC=CCCCCCCCC	annotated by user-defined text library	True	True	False	97.6				98.8	78.2475		487.37161:103 533.10828:67 603.53082:71 605.53809:71 606.54358:177 607.552:131 625.51501:210 647.49579:54 655.48798:129 674.4657:54 675.47937:44 687.47198:54 688.48712:85 689.49237:102 701.49701:101 711.63849:51 729.48029:72 729.49823:92 730.49792:65 743.50897:274 744.5155:137 745.51398:77 768.62512:275 769.62311:153 770.64032:106 771.60718:93 783.60431:120 788.49591:29 810.63141:513 811.63989:57…	500nM_1	841
604	CAR 18:1	1244	5.76825	6.59605	7.46525	426.3568	57323.3125	819878.0625		[M+H]+	M + 0	Answer (n-9)	6.55	426.35779	C25H47NO4	CAR	IPOLTUVFXFHAHI-UHFFFAOYSA-N	O=C([O-])CC(OC(=O)CCCCCCCC=CCCCCCCCC)C[N+](C)(C)C	annotated by user-defined text library	True	True	False	99.3				99.6	1146.466	428.3628:8555 429.3649:1244	85.0276:469 107.0852:84 144.1011:260 145.10561:118 153.12489:80 157.0498:86 163.1474:65 203.11481:712 204.1169:66 216.12109:82 241.1441:163 247.24159:66 255.1582:142 265.25031:115 266.25562:74 269.17471:211 283.18979:168 287.20911:699 288.2128:189 297.20459:304 299.26059:82 301.224:299 302.19421:156 302.22589:110 303.19739:86 311.2225:141 312.2135:56 316.20981:161 317.2121:38 329.2182:721 330.225…	500nM_2	244
605	LPC 18:1	1267	5.897917	6.775517	7.540516999999999	522.3543	23836.25	335555.5		[M+H]+	M + 0	Answer (n-9)	6.71	522.35541	C26H52NO7P	LPC	YAMUFBLWGFFICM-UHFFFAOYSA-N	O=C(OCC(O)COP(=O)([O-])OCC[N+](C)(C)C)CCCCCCCC=CCCCCCCCC	annotated by user-defined text library	True	True	False	98.7				99.3	476.725	522.3543:66530	86.096:114 104.1062:5132 105.1098:268 106.0488:120 124.9998:91 184.0728:3927 185.07651:149 258.10831:166 299.1113:72 300.1123:47 383.2038:236 384.20721:105 397.22009:85 398.19189:137 412.20871:146 415.19489:116 416.2002:73 425.21729:663 426.2196:119 429.21091:94 481.23181:192 482.2338:156 504.29721:36 504.34369:15108 505.34689:4664 506.28571:358 506.34991:674 507.289:179 507.3544:193 518.5:51 518…	500nM_2	256
607	SM 18:1;O2/18:1(d9)	1660	9.041384	9.551267	10.07018	738.6457	9567.8125	112507.078125		[M+H]+	M + 0	Answer (n-14), (n-9)	9.53	738.64697	C41H72N2O6P	SM	NBEADXWAAWCCDG-KYPZZJCONA-N	[C@](COP(=O)([O-])OCC[N+](C)(C)C)([H])(NC(CCCCCCC/C=C\CCCCC([2H])([2H])C([2H])([2H])C([2H])([2H])C([2H])([2H])[2H])=O)[C@]([H])(O)/C=C/CCCCCCCCCCCCC	annotated by user-defined text library	True	True	False	99.9				99.9	191.3562		184.07269:15910 184.97:39 185.07561:814 186.0768:64 193.1288:89 253.1055:101 447.31119:124 449.3244:195 450.33359:55 528.4129:116 529.41528:110 589.42981:179 590.4444:112 631.44318:76 632.44849:226 720.63599:220 721.6424:82 724.00568:47 733.50641:54 736.62512:226 737.55609:103 737.5791:60 737.63892:4801 738.17242:127 738.2218:75 738.28247:87 738.35468:81 738.41901:127 738.45813:94 738.48199:87 73…	500nM_2	402
608	Cer-NS 18:1;O2/18:1	1796	10.0367	10.45937	10.96505	546.5231	11828.4375	151825.78125		[M+H-H2O]+	M + 0	Answer (n-14), (n-9)	10.35	546.5244799999998	C36H69NO3	Cer_NS	OBFSLMQLPNKVRW-UHFFFAOYSA-N	O=C(NC(CO)C(O)C=CCCCCCCCCCCCCC)CCCCCCCC=CCCCCCCCC	annotated by user-defined text library	True	True	False	96.3				98.1	236.5688	546.5231:16315	220.1714:50 252.2693:131 264.24329:87 264.26779:2915 265.27011:221 282.27789:301 360.42389:29 407.37491:191 421.39261:121 431.3765:60 449.384:220 450.38629:104 489.0506:43 516.51599:281 517.52112:75 527.49628:64 528.51312:2432 529.51672:887 530.5249:208 531.51892:76 532.50159:38 544.5083:369 545.29291:161 545.39441:84 545.51141:423 545.974:232 546.2265:41 546.26111:78 546.28662:181 546.32239:125 …	500nM_2	435
613	DG 18:1_18:1	2206	12.52745	13.08485	13.56895	643.5255	2070.375	35996.61328125		[M+Na]+	M + 0	Answer (n-9)	12.82	643.52722	C39H72O5	DG	AFSHUZFNMVJNKX-UHFFFAOYSA-N	O=C(OCC(OC(=O)CCCCCCCC=CCCCCCCCC)CO)CCCCCCCC=CCCCCCCCC	annotated by user-defined text library	True	True	False	80.3				90.0	41.4075		420.27679:67 435.27109:43 504.38141:67 546.38892:146 547.39368:162 560.3783:32 561.3761:187 562.38092:111 641.50861:242 642.4809:122 642.51941:180 643.52557:26711 644.34332:74 644.5293:12931 644.99689:87 645.05243:248 645.177:120 645.263:73 645.30371:84 645.48798:172 645.5329:3151 646.07178:82 646.21228:77 646.34222:48 646.3999:68 646.53479:420 646.60138:55 659.52448:674 660.46942:30 660.52393:19…	500nM_2	524
614	Cer-NS 18:2;O2/24:1	2247	12.4855	13.402070000000002	14.32482	628.6014	23694.4375	391424.9375		[M+H-H2O]+	M + 0	Answer (n-10, 14), (n-9)	13.33	628.60272	C42H79NO3	Cer_NS	RYZWCKUTHDRXFD-UHFFFAOYSA-N	O=C(NC(CO)C(O)C=CCCC=CCCCCCCCCC)CCCCCCCCCCCC=CCCCCCCCCCC	annotated by user-defined text library	True	True	False	98.4				99.1	473.8888	628.6014:73439	135.1167:92 243.2061:49 244.21561:115 245.22501:261 246.23109:94 250.25259:218 252.23399:66 262.228:187 262.2522:6904 263.23541:100 263.2547:559 264.24509:61 278.24371:123 280.26208:887 281.2659:66 304.2623:91 305.26669:78 322.27481:72 344.3165:100 349.34439:72 366.3725:235 367.3768:87 408.38049:95 410.3869:39 443.40991:95 444.42059:151 461.4212:184 463.43701:130 466.44211:66 471.44421:252 472.44…	500nM_2	541
615	Cer-NS 18:2;O2/24:1	2247	12.55267	13.402070000000002	14.32482	646.6124	3487.9375	57398.8359375		[M+H]+	M + 0	Answer (n-10, 14), (n-9)	13.33	646.61328	C42H79NO3	Cer_NS	RYZWCKUTHDRXFD-UHFFFAOYSA-N	O=C(NC(CO)C(O)C=CCCC=CCCCCCCCCC)CCCCCCCCCCCC=CCCCCCCCCCC	annotated by user-defined text library	True	True	False	98.4				99.2	69.75875		184.24229:25 249.22031:36 262.25189:1509 263.25601:99 268.9978:53 279.24979:73 280.26169:164 322.26779:74 350.99741:62 472.45099:96 475.43481:83 489.4509:163 490.45309:111 517.44861:62 531.46167:229 532.46729:185 598.59088:254 599.5921:152 609.58258:139 610.58893:1750 611.59418:835 612.6012:231 626.58618:546 627.59058:612 628.44928:87 628.48132:73 628.5343:305 628.60107:111516 629.02539:54 629.09…	500nM_2	544
620	HBMP 18:1_18:1_18:1	2296	12.81705	13.79018	14.67988	1061.774	12617.4375	271100.0		[M+Na]+	M + 0	Answer (n-9)	13.78	1061.77563	C60H111O11P	HBMP	YGELWCZMOZVYTE-UHFFFAOYSA-N	O=C(OCC(OC(=O)CCCCCCCC=CCCCCCCCC)COP(=O)(O)OCC(OC(=O)CCCCCCCC=CCCCCCCCC)CO)CCCCCCCC=CCCCCCCCC	annotated by user-defined text library	True	True	False	100.0				99.9	252.3488		95.0857:48 120.9647:90 339.28851:454 441.23431:221 459.2471:9635 460.25021:914 596.29651:24 603.53381:465 604.53479:661 605.539:942 606.54352:784 607.5459:484 608.54773:132 625.5152:212 723.49109:551 724.4942:88 797.52319:56 809.48181:99 809.50232:64 810.49261:94 838.53821:74 841.48053:259 842.48999:71 855.50067:181 884.4942:128 897.513:80 898.51831:102 908.6037:77 922.62457:883 923.6272:546 924.…	500nM_2	666
621	TG 18:1_18:1_18:1	2518	14.63397	15.51878	16.43695	902.8152	18805.0625	336521.1875		[M+NH4]+	M + 0	Answer (n-9)	15.43	902.81708	C57H104O6	TG	PHYFQTYBJUILEZ-UHFFFAOYSA-N	O=C(OCC(OC(=O)CCCCCCCC=CCCCCCCCC)COC(=O)CCCCCCCC=CCCCCCCCC)CCCCCCCC=CCCCCCCCC	annotated by user-defined text library	True	True	False	97.6				98.6	376.1013	902.8152:53688 907.7702:12445	78.0467:84 121.1003:140 135.11571:146 151.1447:53 247.2379:78 262.2265:83 263.23459:88 265.2525:431 339.28851:298 465.3924:104 493.38779:186 494.38919:52 503.3703:97 508.40439:71 519.40662:85 592.47089:77 601.51691:975 602.52197:354 603.42841:91 603.487:76 603.53308:27423 604.09802:98 604.1994:48 604.44702:40 604.5365:7069 605.18341:38 605.54187:1367 606.14008:60 606.55341:202 619.52832:1899 620.…	500nM_2	812
622	TG 18:1_18:1_18:1	2518	14.67988	15.51878	16.27422	907.7702	4489.125	80657.140625		[M+Na]+	M + 0	Answer (n-9)	15.43	907.77252	C57H104O6	TG	PHYFQTYBJUILEZ-UHFFFAOYSA-N	O=C(OCC(OC(=O)CCCCCCCC=CCCCCCCCC)COC(=O)CCCCCCCC=CCCCCCCCC)CCCCCCCC=CCCCCCCCC	annotated by user-defined text library	True	True	False	97.6				98.6	89.7825	907.7702:12445	101.0595:68 534.34161:50 603.53552:176 606.53833:103 607.54462:65 625.51862:114 655.4953:87 660.48889:48 674.47357:88 687.47522:61 687.50208:60 688.48523:170 701.4967:128 729.49158:178 730.49231:129 743.50537:243 767.61481:130 768.62671:351 769.62097:152 770.62262:66 784.61511:84 786.64191:73 809.6449:68 810.63312:580 811.63641:416 812.6405:278 825.6203:260 826.62659:193 827.63733:245 828.63843:1…	500nM_2	816
628	CAR 18:1	1240	5.80565	6.562417	7.39405	426.3572	60824.125	823195.6875		[M+H]+	M + 0	Answer (n-9)	6.55	426.35779	C25H47NO4	CAR	IPOLTUVFXFHAHI-UHFFFAOYSA-N	O=C([O-])CC(OC(=O)CCCCCCCC=CCCCCCCCC)C[N+](C)(C)C	annotated by user-defined text library	True	True	False	100.0				100.0	1216.483	428.3639:8904	85.0279:610 121.0995:55 135.1171:74 139.11211:93 144.1015:393 149.13319:61 195.1732:75 203.11459:698 204.117:54 216.1216:113 241.14149:118 247.2413:128 255.16:167 265.2511:269 269.1738:179 283.1897:311 283.2648:68 287.2084:924 288.2131:139 297.20731:209 301.2243:464 302.198:111 302.23001:119 311.21909:137 316.21091:277 325.2366:107 327.2417:64 328.20889:101 329.22031:698 330.2226:231 331.2305:58 …	500nM_3	240
629	LPC 18:1	1268	6.0523	6.779533	7.419183	522.3546	32987.0625	462328.1875		[M+H]+	M + 0	Answer (n-9)	6.71	522.35541	C26H52NO7P	LPC	YAMUFBLWGFFICM-UHFFFAOYSA-N	O=C(OCC(O)COP(=O)([O-])OCC[N+](C)(C)C)CCCCCCCC=CCCCCCCCC	annotated by user-defined text library	True	True	False	98.5				99.2	659.7413	522.3546:61247	104.1064:7738 105.1093:386 125.0006:81 184.073:5569 185.07491:189 258.11099:65 299.1113:160 339.2876:206 383.20511:252 384.20731:118 397.2258:99 398.19321:206 412.20801:73 415.19479:40 419.25629:99 424.2135:72 425.21759:535 426.21939:363 427.22601:80 481.22751:112 504.34421:19424 505.09061:38 505.3475:5479 506.28619:351 506.35031:1028 507.28821:75 507.35669:150 518.72223:52 519.07092:49 519.20422…	500nM_3	253
630	LPE 18:1	1273	6.069083	6.817133	7.481983	480.3086	7741.9375	92196.421875		[M+H]+	M + 0	Answer (n-9)	6.8	480.3085	C23H46NO7P	LPE	PYVRVRFVLRNJLY-UHFFFAOYSA-N	O=C(OCC(O)COP(=O)(O)OCCN)CCCCCCCC=CCCCCCCCC	annotated by user-defined text library	True	True	False	99.9				100.0	154.8387	480.3086:21069	142.0249:289 155.0103:274 167.144:63 180.03841:68 198.0518:317 200.1357:59 216.06261:166 257.06601:162 263.24011:80 265.25241:306 293.1163:39 308.29391:243 321.14639:81 337.27261:51 339.28909:8395 340.2912:1772 341.15979:57 341.2966:195 355.28448:123 363.19119:71 365.1604:115 383.16891:358 419.23169:35 419.25409:1251 420.2562:287 421.25699:106 435.2471:129 460.28299:200 461.28519:124 462.29739:34…	500nM_3	262
631	SM 18:1;O2/18:1(d9)	1668	9.20035	9.57645	10.05773	738.6465	11525.125	125616.5078125		[M+H]+	M + 0	Answer (n-14), (n-9)	9.53	738.64697	C41H72N2O6P	SM	NBEADXWAAWCCDG-KYPZZJCONA-N	[C@](COP(=O)([O-])OCC[N+](C)(C)C)([H])(NC(CCCCCCC/C=C\CCCCC([2H])([2H])C([2H])([2H])C([2H])([2H])C([2H])([2H])[2H])=O)[C@]([H])(O)/C=C/CCCCCCCCCCCCC	annotated by user-defined text library	True	True	False	99.3				99.7	230.5025	738.6465:18846	124.9994:157 184.07291:13878 184.7856:57 185.07539:539 186.07829:127 253.1068:181 447.30939:111 448.30911:60 449.32379:100 506.34329:51 528.41791:45 590.44:144 632.44879:280 633.45801:134 663.57452:62 681.58087:92 720.63409:214 736.62939:332 737.64032:4340 737.96918:83 738.02502:84 738.07819:65 738.29462:48 738.34772:71 738.39569:145 738.44189:317 738.51813:154 738.5542:313 738.6463:183523 739.11…	500nM_3	399
632	Cer-NS 18:1;O2/18:1	1805	10.01168	10.47628	11.00728	546.5239	10036.5625	142850.6875		[M+H-H2O]+	M + 0	Answer (n-14), (n-9)	10.35	546.5244799999998	C36H69NO3	Cer_NS	OBFSLMQLPNKVRW-UHFFFAOYSA-N	O=C(NC(CO)C(O)C=CCCCCCCCCCCCCC)CCCCCCCC=CCCCCCCCC	annotated by user-defined text library	True	True	False	95.1				97.6	200.7312		201.0365:70 223.0181:94 246.2326:62 264.2684:2817 265.27209:343 266.27109:37 282.27939:399 323.27841:65 389.36581:83 407.37521:106 408.38071:91 421.38971:91 422.3974:65 449.3847:299 516.5105:291 527.50537:113 528.513:2153 529.51849:828 530.52368:184 531.26837:70 544.50848:385 544.62531:87 545.28967:152 545.5141:510 545.96948:87 546.03589:52 546.10992:74 546.13599:58 546.26288:66 546.29468:85 546.…	500nM_3	436
633	Cer-NS 18:1;O2/18:1	1805	9.999117	10.47628	11.03663	564.5341	884.625	13496.5126953125		[M+H]+	M + 0	Answer (n-14), (n-9)	10.35	564.53497	C36H69NO3	Cer_NS	OBFSLMQLPNKVRW-UHFFFAOYSA-N	O=C(NC(CO)C(O)C=CCCCCCCCCCCCCC)CCCCCCCC=CCCCCCCCC	annotated by user-defined text library	True	True	False	95.1				97.5	17.6925		78.0451:62 113.0009:70 264.26749:516 268.99911:123 281.2692:33 386.93051:61 402.88901:25 407.3732:128 449.39099:86 516.5105:90 528.51257:347 529.51642:166 544.505:141 545.51508:153 546.487:94 546.52368:27041 547.04358:55 547.52698:12431 547.9325:75 547.98602:79 548.06439:64 548.40527:82 548.53101:2528 549.19672:76 549.53491:372 562.51892:171 563.5199:67 564.36322:77 564.53461:1183 564.9754:78 565…	500nM_3	439
637	DG 18:1_18:1	2217	12.49007	13.07707	13.60718	643.5268	1974.5	34215.875		[M+Na]+	M + 0	Answer (n-9)	12.82	643.52722	C39H72O5	DG	AFSHUZFNMVJNKX-UHFFFAOYSA-N	O=C(OCC(OC(=O)CCCCCCCC=CCCCCCCCC)CO)CCCCCCCC=CCCCCCCCC	annotated by user-defined text library	True	True	False	81.3				90.7	39.49		504.37521:53 519.36407:126 546.38922:184 548.39893:104 561.3786:98 562.38:69 641.51038:123 642.50909:193 643.38568:58 643.47827:114 643.52631:22356 644.1496:70 644.49683:66 644.53021:10276 644.93848:59 644.9939:54 645.06201:168 645.18573:79 645.23993:68 645.29401:59 645.36182:63 645.40527:99 645.53241:2539 645.9577:38 646.34039:34 646.43958:147 646.49127:57 646.53638:526 647.37988:53 647.74121:44…	500nM_3	524
638	Cer-NS 18:2;O2/24:1	2263	12.4397	13.43193	14.4299	628.6021	20020.125	361947.53125		[M+H-H2O]+	M + 0	Answer (n-10, 14), (n-9)	13.33	628.60272	C42H79NO3	Cer_NS	RYZWCKUTHDRXFD-UHFFFAOYSA-N	O=C(NC(CO)C(O)C=CCCC=CCCCCCCCCC)CCCCCCCCCCCC=CCCCCCCCCCC	annotated by user-defined text library	True	True	False	96.8				98.4	400.4025	628.6021:48988	94.0642:56 135.1149:82 161.131:40 233.22569:85 244.21741:116 245.22569:176 250.256:144 262.2269:114 262.2525:4358 263.23279:104 263.25449:350 268.22519:60 278.24731:95 280.26239:389 366.371:314 367.37811:45 391.37939:47 416.388:54 444.41251:96 458.4314:71 461.42239:99 463.43689:109 471.44131:118 475.4346:124 489.45261:416 490.4585:145 504.43829:85 513.4541:91 514.45898:82 516.47498:69 517.45343:9…	500nM_3	544
639	Cer-NS 18:2;O2/24:1	2263	12.50687	13.43193	14.4299	646.6126	3435.3125	61979.03125		[M+H]+	M + 0	Answer (n-10, 14), (n-9)	13.33	646.61328	C42H79NO3	Cer_NS	RYZWCKUTHDRXFD-UHFFFAOYSA-N	O=C(NC(CO)C(O)C=CCCC=CCCCCCCCCC)CCCCCCCCCCCC=CCCCCCCCCCC	annotated by user-defined text library	True	True	False	96.8				98.4	68.70625		237.2057:31 252.2336:57 262.25229:1494 263.2569:107 279.25201:67 280.26431:271 366.37451:80 461.42581:98 471.44229:89 475.4361:89 476.4447:70 489.45599:182 490.45389:80 500.44971:118 513.45068:76 518.45062:71 531.46222:234 532.46869:169 587.0238:70 596.57849:56 598.59552:304 609.58478:189 610.59137:2066 611.59619:880 612.5946:185 626.58917:516 627.59003:504 628.26379:53 628.3504:198 628.46362:162…	500nM_3	547
644	HBMP 18:1_18:1_18:1	2306	12.75027	13.774120000000002	14.80578	1061.775	11553.875	260461.4375		[M+Na]+	M + 0	Answer (n-9)	13.78	1061.77563	C60H111O11P	HBMP	YGELWCZMOZVYTE-UHFFFAOYSA-N	O=C(OCC(OC(=O)CCCCCCCC=CCCCCCCCC)COP(=O)(O)OCC(OC(=O)CCCCCCCC=CCCCCCCCC)CO)CCCCCCCC=CCCCCCCCC	annotated by user-defined text library	True	True	False	100.0				100.0	231.0775		164.6694:40 195.0009:88 339.29099:450 361.26999:83 441.23761:301 442.2464:49 459.24741:8820 460.25009:956 531.39172:67 603.53607:324 604.5368:738 605.54071:1084 606.54608:1047 607.54572:752 608.5528:124 625.51611:258 723.49237:262 724.4931:76 732.52777:37 748.13452:48 769.45532:62 809.49469:162 810.49707:58 811.5069:68 841.48602:139 842.48529:119 842.5061:65 855.49689:94 856.49939:76 897.51422:78…	500nM_3	679
645	TG 18:1_18:1_18:1	2529	14.668029999999998	15.51537	16.33323	902.8169	17950.4375	337803.84375		[M+NH4]+	M + 0	Answer (n-9)	15.43	902.81708	C57H104O6	TG	PHYFQTYBJUILEZ-UHFFFAOYSA-N	O=C(OCC(OC(=O)CCCCCCCC=CCCCCCCCC)COC(=O)CCCCCCCC=CCCCCCCCC)CCCCCCCC=CCCCCCCCC	annotated by user-defined text library	True	True	False	97.7				98.9	359.0088	907.7725:11537	121.1001:75 149.1333:98 247.2413:144 262.22791:78 263.23419:100 265.25131:358 339.2886:444 340.2916:103 477.3942:157 478.39679:118 493.3898:97 494.388:43 503.37701:96 507.40451:82 517.38678:49 519.40131:61 601.51862:802 602.52338:628 603.53418:25363 604.0163:92 604.53748:6249 605.15698:50 605.54327:1111 606.54779:144 619.52948:1655 620.53223:854 621.54749:166 622.53741:73 647.49139:83 650.53589:1…	500nM_3	830
646	TG 18:1_18:1_18:1	2529	14.668029999999998	15.51537	16.33323	907.7725	4389.875	83271.46875		[M+Na]+	M + 0	Answer (n-9)	15.43	907.77252	C57H104O6	TG	PHYFQTYBJUILEZ-UHFFFAOYSA-N	O=C(OCC(OC(=O)CCCCCCCC=CCCCCCCCC)COC(=O)CCCCCCCC=CCCCCCCCC)CCCCCCCC=CCCCCCCCC	annotated by user-defined text library	True	True	False	97.7				98.9	87.7975	907.7725:11537	487.37729:82 603.53137:62 605.54218:59 606.54163:141 625.51947:165 632.45972:96 655.492:117 661.46802:62 687.4812:189 688.48828:96 729.48877:125 730.49518:127 743.50732:246 744.51221:59 767.61719:46 768.62598:210 769.62421:258 770.63831:48 772.61749:101 787.63428:48 809.62927:39 810.63611:671 811.63959:436 812.63861:156 825.6181:356 826.61639:165 827.63159:211 828.63458:86 839.64362:73 841.65442:…	500nM_3	834
654	CAR 18:1	1247	5.822883	6.600266	7.448933	426.3568	47392.5	681712.75		[M+H]+	M + 0	Answer (n-9)	6.55	426.35779	C25H47NO4	CAR	IPOLTUVFXFHAHI-UHFFFAOYSA-N	O=C([O-])CC(OC(=O)CCCCCCCC=CCCCCCCCC)C[N+](C)(C)C	annotated by user-defined text library	True	True	False	99.2				99.6	947.85	428.3631:6938	85.0274:700 97.1016:52 121.1031:81 135.1171:76 144.1006:355 149.1344:57 157.0482:56 191.1759:60 203.1153:701 216.1246:123 241.1438:106 247.2415:184 255.1588:293 265.25159:284 269.17419:416 269.46219:74 283.18869:369 283.26389:127 287.2085:691 288.21161:88 297.20721:325 298.2084:113 299.21341:70 301.22241:614 302.19641:173 302.22891:106 311.22141:182 316.2103:254 325.23679:78 329.21851:768 329.420…	500nM_4	241
655	LPC 18:1	1269	5.9942	6.7714	7.4615	522.3544	24521.6875	362800.40625		[M+H]+	M + 0	Answer (n-9)	6.71	522.35541	C26H52NO7P	LPC	YAMUFBLWGFFICM-UHFFFAOYSA-N	O=C(OCC(O)COP(=O)([O-])OCC[N+](C)(C)C)CCCCCCCC=CCCCCCCCC	annotated by user-defined text library	True	True	False	98.8				99.4	490.4337		86.097:98 104.1062:4250 105.1096:171 184.0728:3461 185.0752:102 258.10901:158 300.11859:53 339.28641:139 383.20599:194 383.33261:32 398.1907:177 412.2099:78 415.19669:86 425.21649:364 426.224:155 427.22751:112 481.2301:175 504.34399:14227 504.94699:73 505.34729:4087 506.2847:376 506.35129:732 507.28989:164 507.34851:118 517.89471:43 519.66071:72 519.84491:79 520.09027:42 520.12073:78 520.33911:32…	500nM_4	251
656	LPE 18:1	1276	6.0528	6.82565	7.486633	480.3087	6681.3125	86562.5859375		[M+H]+	M + 0	Answer (n-9)	6.8	480.3085	C23H46NO7P	LPE	PYVRVRFVLRNJLY-UHFFFAOYSA-N	O=C(OCC(O)COP(=O)(O)OCCN)CCCCCCCC=CCCCCCCCC	annotated by user-defined text library	True	True	False	99.8				99.9	133.6263	480.3087:20843 480.8493:406 481.3106:6023 482.1629:392 482.6513:426	142.02589:280 155.0096:276 198.0518:201 200.1404:50 216.06261:242 265.25281:241 308.2934:134 309.29849:87 337.27399:163 339.28839:5825 340.29239:1436 341.1608:125 341.29651:92 361.17709:35 365.15469:73 383.1691:423 419.2283:58 419.25461:901 420.26001:249 435.24899:131 460.2818:68 462.29709:24391 463.30042:6876 463.71991:53 463.7709:44 464.15231:46 464.30341:1235 465.3064:90 465.37781:191 466.3803…	500nM_4	260
657	SM 18:1;O2/18:1(d9)	1668	9.050633	9.5397	9.991767	738.6454	13063.5625	132440.59375		[M+H]+	M + 0	Answer (n-14), (n-9)	9.53	738.64697	C41H72N2O6P	SM	NBEADXWAAWCCDG-KYPZZJCONA-N	[C@](COP(=O)([O-])OCC[N+](C)(C)C)([H])(NC(CCCCCCC/C=C\CCCCC([2H])([2H])C([2H])([2H])C([2H])([2H])C([2H])([2H])[2H])=O)[C@]([H])(O)/C=C/CCCCCCCCCCCCC	annotated by user-defined text library	True	True	False	100.0				99.9	261.2712		104.1052:80 124.9997:131 184.0728:16159 184.38409:71 185.0764:719 186.0773:120 253.10651:76 447.30161:86 448.3165:123 449.32458:286 529.41632:65 530.42072:50 589.43329:84 590.43768:187 619.4516:54 631.45349:85 632.4502:285 633.45691:98 634.45508:39 720.6369:275 721.64551:217 734.2345:51 735.63379:35 736.1756:42 736.62952:239 737.63953:5140 738.04169:66 738.1701:105 738.39911:95 738.4397:96 738.47…	500nM_4	393
658	Cer-NS 18:1;O2/18:1	1808	10.01268	10.44818	10.97108	546.5234	9917.3125	126875.15625		[M+H-H2O]+	M + 0	Answer (n-14), (n-9)	10.35	546.5244799999998	C36H69NO3	Cer_NS	OBFSLMQLPNKVRW-UHFFFAOYSA-N	O=C(NC(CO)C(O)C=CCCCCCCCCCCCCC)CCCCCCCC=CCCCCCCCC	annotated by user-defined text library	True	True	False	97.0				98.5	198.3463		169.14439:67 201.03819:50 247.2419:102 252.2688:136 264.2673:2717 265.25281:62 265.27051:406 282.27759:396 309.29739:38 389.3652:59 407.37271:98 408.37119:41 421.39169:145 449.38419:232 450.39081:113 516.51501:235 517.5177:165 527.50568:139 528.51343:2292 529.51642:885 530.5246:204 544.50739:217 545.29327:136 545.36731:98 545.44202:33 545.4801:35 545.51361:394 545.97339:87 546.03082:66 546.2937:3…	500nM_4	427
659	Cer-NS 18:1;O2/18:1	1808	10.3521	10.44818	10.98365	546.5257	9917.3125	123642.734375		[M+H-H2O]+	M + 0	Answer (n-14), (n-9)	10.35	546.5244799999998	C36H69NO3	Cer_NS	OBFSLMQLPNKVRW-UHFFFAOYSA-N	O=C(NC(CO)C(O)C=CCCCCCCCCCCCCC)CCCCCCCC=CCCCCCCCC	annotated by user-defined text library	True	True	False	97.0				98.5	198.3463		169.14439:67 201.03819:50 247.2419:102 252.2688:136 264.2673:2717 265.25281:62 265.27051:406 282.27759:396 309.29739:38 389.3652:59 407.37271:98 408.37119:41 421.39169:145 449.38419:232 450.39081:113 516.51501:235 517.5177:165 527.50568:139 528.51343:2292 529.51642:885 530.5246:204 544.50739:217 545.29327:136 545.36731:98 545.44202:33 545.4801:35 545.51361:394 545.97339:87 546.03082:66 546.2937:3…	500nM_4	428
665	Cer-NS 18:2;O2/24:1	2287	12.36658	13.42207	14.54545	628.602	18715.875	331613.0625		[M+H-H2O]+	M + 0	Answer (n-10, 14), (n-9)	13.33	628.60272	C42H79NO3	Cer_NS	RYZWCKUTHDRXFD-UHFFFAOYSA-N	O=C(NC(CO)C(O)C=CCCC=CCCCCCCCCC)CCCCCCCCCCCC=CCCCCCCCCCC	annotated by user-defined text library	True	True	False	97.4				98.7	374.3175	628.602:55005	107.0844:45 119.083:65 135.11639:62 244.2184:130 245.2252:249 246.23219:124 250.25101:140 253.239:39 262.23209:112 262.25241:4744 263.23761:152 263.2551:436 278.24759:75 280.2627:649 281.27081:92 324.28409:43 332.32141:48 363.3454:60 366.37271:127 443.40771:66 444.41919:113 458.4361:132 462.42621:190 463.43561:79 471.4425:152 472.44769:93 475.43771:177 489.45221:359 490.4592:145 503.46841:84 513.…	500nM_4	542
666	Cer-NS 18:2;O2/24:1	2287	12.52205	13.42207	14.30722	646.6129	2853.5625	49917.90234375		[M+H]+	M + 0	Answer (n-10, 14), (n-9)	13.33	646.61328	C42H79NO3	Cer_NS	RYZWCKUTHDRXFD-UHFFFAOYSA-N	O=C(NC(CO)C(O)C=CCCC=CCCCCCCCCC)CCCCCCCCCCCC=CCCCCCCCCCC	annotated by user-defined text library	True	True	False	97.4				98.7	57.07125	646.6129:8452	244.217:105 245.2245:34 262.22751:109 262.25189:1782 263.23441:122 263.25089:117 268.99631:90 280.26331:291 366.37131:103 458.42859:75 461.42709:96 471.44189:98 489.45261:294 513.44678:93 531.46393:245 532.46881:224 587.0105:42 596.57312:59 598.5896:335 609.57288:64 609.58643:85 610.59149:2667 611.59589:1126 612.59723:233 613.59991:74 624.51599:40 625.75879:52 626.10651:74 626.58392:530 627.59308…	500nM_4	545
671	HBMP 18:1_18:1_18:1	2330	12.76155	13.76418	14.73327	1061.775	10955.5	236078.28125		[M+Na]+	M + 0	Answer (n-9)	13.78	1061.77563	C60H111O11P	HBMP	YGELWCZMOZVYTE-UHFFFAOYSA-N	O=C(OCC(OC(=O)CCCCCCCC=CCCCCCCCC)COP(=O)(O)OCC(OC(=O)CCCCCCCC=CCCCCCCCC)CO)CCCCCCCC=CCCCCCCCC	annotated by user-defined text library	True	True	False	99.9				99.9	219.11	1061.7746:31566	120.9658:92 146.70979:24 176.9926:67 339.2879:288 340.29251:153 341.29251:106 441.23792:330 459.24811:10402 460.24881:747 461.3063:51 603.53418:347 604.53778:423 605.53931:1023 606.54218:891 607.54633:587 608.54498:149 625.5174:215 643.53259:74 723.4928:351 724.49762:143 725.50641:98 779.52039:55 782.4682:66 801.49451:62 809.50787:142 810.4986:116 841.48438:99 842.48389:110 855.49249:138 897.5156…	500nM_4	672
672	TG 18:1_18:1_18:1	2546	14.68735	15.45112	16.269070000000006	902.8156	16885.125	313614.78125		[M+NH4]+	M + 0	Answer (n-9)	15.43	902.81708	C57H104O6	TG	PHYFQTYBJUILEZ-UHFFFAOYSA-N	O=C(OCC(OC(=O)CCCCCCCC=CCCCCCCCC)COC(=O)CCCCCCCC=CCCCCCCCC)CCCCCCCC=CCCCCCCCC	annotated by user-defined text library	True	True	False	99.9				99.8	337.7025	902.8156:37932 907.7709:9417	91.0533:125 96.089:70 247.2438:98 263.23749:161 264.2475:62 265.25171:416 296.1951:41 339.28809:529 340.29401:89 424.47849:80 464.3902:48 465.3942:103 468.4136:78 478.39981:82 493.39029:66 494.38809:42 503.38062:82 505.3898:69 507.4028:129 601.51752:830 602.51978:564 603.45288:65 603.53369:29361 604.19373:78 604.34528:42 604.5368:7442 605.16083:57 605.24518:50 605.27759:75 605.54089:1381 606.5485…	500nM_4	822
673	TG 18:1_18:1_18:1	2546	14.68735	15.45112	16.269070000000006	907.7709	4066.375	75023.0390625		[M+Na]+	M + 0	Answer (n-9)	15.43	907.77252	C57H104O6	TG	PHYFQTYBJUILEZ-UHFFFAOYSA-N	O=C(OCC(OC(=O)CCCCCCCC=CCCCCCCCC)COC(=O)CCCCCCCC=CCCCCCCCC)CCCCCCCC=CCCCCCCCC	annotated by user-defined text library	True	True	False	99.9				99.8	81.3275	907.7709:9417	419.2312:34 603.53851:46 625.5199:99 627.5285:50 646.474:82 655.48993:110 674.46942:81 687.48163:160 688.48212:124 701.49371:106 729.48688:120 743.50391:240 744.51813:146 767.61938:86 768.6217:292 769.63031:217 770.6319:191 774.62292:51 783.61328:82 810.63501:461 811.63702:535 812.64038:249 825.6214:307 826.62201:83 826.63959:68 827.62903:271 839.64551:55 841.64691:124 904.5824:52 905.75629:431 9…	500nM_4	825
681	CAR 18:1	1251	5.785533	6.612983	7.210283	426.3566	42981.0	615155.25		[M+H]+	M + 0	Answer (n-9)	6.55	426.35779	C25H47NO4	CAR	IPOLTUVFXFHAHI-UHFFFAOYSA-N	O=C([O-])CC(OC(=O)CCCCCCCC=CCCCCCCCC)C[N+](C)(C)C	annotated by user-defined text library	True	True	False	98.8				99.3	859.62	428.3632:4475	85.0273:653 144.1019:201 157.04671:170 162.1133:90 163.1492:88 167.1433:86 181.15559:43 191.17799:73 203.11459:809 204.1205:55 207.3634:25 241.1431:153 245.16431:75 247.2408:188 255.1584:186 265.25201:316 266.2562:79 269.17401:142 283.18951:266 283.2616:57 287.2074:825 288.2128:254 297.20529:320 301.22421:298 302.1955:214 302.22729:101 311.21951:151 312.22369:68 316.20889:141 319.1973:71 325.2373…	500nM_5	242
682	LPC 18:1	1272	5.99035	6.77575	7.47415	522.3543	19320.1875	287216.46875		[M+H]+	M + 0	Answer (n-9)	6.71	522.35541	C26H52NO7P	LPC	YAMUFBLWGFFICM-UHFFFAOYSA-N	O=C(OCC(O)COP(=O)([O-])OCC[N+](C)(C)C)CCCCCCCC=CCCCCCCCC	annotated by user-defined text library	True	True	False	98.7				99.3	386.4037	524.36:3611	104.1061:4914 105.109:161 106.0485:58 184.0724:3589 185.07581:81 258.11011:60 299.11331:170 339.28741:85 383.2059:235 397.22601:62 398.18991:171 407.20819:71 412.2077:110 425.21609:573 426.06259:36 426.22049:135 429.20709:79 481.2301:181 504.34341:13368 505.34698:3899 506.28629:502 506.3494:769 507.2901:168 507.35641:118 519.65619:50 520.0907:87 520.3374:419 520.6803:58 521.10779:74 521.19012:117…	500nM_5	252
683	LPE 18:1	1278	6.074083	6.821667	7.47415	480.3074	7070.875	94787.0859375		[M+H]+	M + 0	Answer (n-9)	6.8	480.3085	C23H46NO7P	LPE	PYVRVRFVLRNJLY-UHFFFAOYSA-N	O=C(OCC(O)COP(=O)(O)OCCN)CCCCCCCC=CCCCCCCCC	annotated by user-defined text library	True	True	False	99.9				99.9	141.4175	480.3074:23064	124.0165:68 142.02499:215 155.00909:229 198.0518:157 216.0602:129 263.23651:90 265.2522:196 266.25439:74 308.1304:45 308.2951:142 321.14749:70 337.2699:102 338.27689:65 339.2879:6437 340.29111:1071 341.15561:129 341.29211:110 355.28119:104 356.14651:79 383.16931:222 419.2543:1050 420.25781:315 435.2486:141 436.2504:48 460.27969:198 462.19781:80 462.29651:26317 462.8273:42 463.2999:7168 463.7204:6…	500nM_5	260
684	SM 18:1;O2/18:1(d9)	1671	9.033983	9.54805	10.00858	738.6448	11257.125	123154.203125		[M+H]+	M + 0	Answer (n-14), (n-9)	9.53	738.64697	C41H72N2O6P	SM	NBEADXWAAWCCDG-KYPZZJCONA-N	[C@](COP(=O)([O-])OCC[N+](C)(C)C)([H])(NC(CCCCCCC/C=C\CCCCC([2H])([2H])C([2H])([2H])C([2H])([2H])C([2H])([2H])[2H])=O)[C@]([H])(O)/C=C/CCCCCCCCCCCCC	annotated by user-defined text library	True	True	False	99.9				99.8	225.1425	738.6448:20592	124.9991:102 142.0264:46 184.0724:15712 185.075:584 186.076:74 253.1057:160 447.3078:135 449.3251:158 450.33319:101 589.43231:78 590.43573:207 632.45331:198 633.45172:170 681.58789:76 720.63312:138 721.6449:54 736.62793:243 737.44647:105 737.5777:37 737.63812:4688 738.3269:73 738.45221:133 738.47809:103 738.54089:265 738.57123:126 738.64502:201933 739.27698:240 739.36938:103 739.4361:48 739.4668:…	500nM_5	393
685	Cer-NS 18:1;O2/18:1	1811	9.941633	10.46893	11.06283	546.5229	9802.5	139768.90625		[M+H-H2O]+	M + 0	Answer (n-14), (n-9)	10.35	546.5244799999998	C36H69NO3	Cer_NS	OBFSLMQLPNKVRW-UHFFFAOYSA-N	O=C(NC(CO)C(O)C=CCCCCCCCCCCCCC)CCCCCCCC=CCCCCCCCC	annotated by user-defined text library	True	True	False	95.7				97.7	196.05	546.5229:17580	201.03661:69 246.2365:54 252.2673:91 264.26779:3194 265.27029:287 282.2767:280 309.3006:77 389.36292:66 407.37411:142 421.3898:81 449.38669:108 489.0549:51 516.51208:265 528.51233:2264 529.51648:1018 530.5199:185 544.50812:365 545.37708:66 545.51367:506 545.97119:151 546.28949:191 546.32098:102 546.36322:180 546.39911:120 546.4812:256 546.52289:138018 546.83533:58 546.94153:43 546.97607:61 546.99…	500nM_5	426
691	Cer-NS 18:2;O2/24:1	2275	12.39118	13.354829999999998	14.39872	628.6012	19790.5	360704.53125		[M+H-H2O]+	M + 0	Answer (n-10, 14), (n-9)	13.33	628.60272	C42H79NO3	Cer_NS	RYZWCKUTHDRXFD-UHFFFAOYSA-N	O=C(NC(CO)C(O)C=CCCC=CCCCCCCCCC)CCCCCCCCCCCC=CCCCCCCCCCC	annotated by user-defined text library	True	True	False	99.8				99.8	395.81	628.6012:46471	133.10049:66 192.26089:50 233.22391:160 244.21719:100 245.2244:209 246.233:77 250.2513:257 252.23129:69 262.22961:259 262.25241:5003 263.23251:108 263.25519:438 278.24631:88 280.2626:728 363.30688:62 365.2952:45 366.3725:128 444.4194:169 461.4213:116 462.42789:79 463.4382:76 471.4411:134 472.4462:88 475.43829:131 476.4364:66 489.45261:459 490.45529:231 500.44189:74 504.43579:83 513.45319:138 517.…	500nM_5	521
692	Cer-NS 18:2;O2/24:1	2275	12.44992	13.354829999999998	14.31937	646.6124	3258.0	59067.87109375		[M+H]+	M + 0	Answer (n-10, 14), (n-9)	13.33	646.61328	C42H79NO3	Cer_NS	RYZWCKUTHDRXFD-UHFFFAOYSA-N	O=C(NC(CO)C(O)C=CCCC=CCCCCCCCCC)CCCCCCCCCCCC=CCCCCCCCCCC	annotated by user-defined text library	True	True	False	99.8				99.9	65.16		235.2057:50 262.228:61 262.25189:1050 263.2536:112 280.26169:39 461.4248:52 471.44299:82 489.45511:149 490.46149:147 531.4613:180 587.01392:86 598.58752:159 599.58789:58 608.57159:83 609.58588:107 610.59119:1447 611.59448:603 612.59741:199 623.91083:61 626.58533:465 627.5896:445 628.34619:50 628.4436:48 628.48328:60 628.52448:126 628.60089:116797 629.0965:139 629.15527:95 629.17499:107 629.26788:…	500nM_5	523
697	HBMP 18:1_18:1_18:1	2325	12.74445	13.75128	14.77465	1061.774	11500.75	253382.625		[M+Na]+	M + 0	Answer (n-9)	13.78	1061.77563	C60H111O11P	HBMP	YGELWCZMOZVYTE-UHFFFAOYSA-N	O=C(OCC(OC(=O)CCCCCCCC=CCCCCCCCC)COP(=O)(O)OCC(OC(=O)CCCCCCCC=CCCCCCCCC)CO)CCCCCCCC=CCCCCCCCC	annotated by user-defined text library	True	True	False	99.7				99.7	230.015		78.0459:59 195.0016:56 339.28879:291 441.23581:156 459.2468:8925 460.25119:794 461.2529:44 603.5318:353 604.53442:443 605.53882:919 606.54388:733 607.54449:353 625.5166:200 715.37482:59 723.49139:197 724.4939:37 726.5119:84 809.4939:136 838.52777:108 839.5329:66 841.4892:94 842.48529:110 855.49078:117 883.48767:181 897.50781:63 921.61102:83 922.62701:702 923.62561:541 924.6012:72 924.63373:209 92…	500nM_5	650
698	TG 18:1_18:1_18:1	2552	14.6745	15.5259	16.29788	902.8154	17281.6875	333666.0625		[M+NH4]+	M + 0	Answer (n-9)	15.43	902.81708	C57H104O6	TG	PHYFQTYBJUILEZ-UHFFFAOYSA-N	O=C(OCC(OC(=O)CCCCCCCC=CCCCCCCCC)COC(=O)CCCCCCCC=CCCCCCCCC)CCCCCCCC=CCCCCCCCC	annotated by user-defined text library	True	True	False	97.2				98.5	345.6338	907.7706:9409	79.0536:36 81.068:75 121.1023:51 123.1154:73 135.1154:123 191.18269:61 247.2412:100 262.2261:159 263.23749:96 265.25229:463 339.2869:528 341.3017:50 465.3902:88 477.39331:148 493.39069:114 503.36911:93 508.44861:57 521.3855:77 523.4032:84 529.50043:120 601.51721:837 602.521:431 603.53278:33315 603.94537:74 604.53729:8252 605.04248:66 605.10321:54 605.5412:1490 606.08008:50 606.54053:248 617.51019…	500nM_5	804
699	TG 18:1_18:1_18:1	2552	14.6745	15.5259	16.29788	907.7706	4127.75	80063.703125		[M+Na]+	M + 0	Answer (n-9)	15.43	907.77252	C57H104O6	TG	PHYFQTYBJUILEZ-UHFFFAOYSA-N	O=C(OCC(OC(=O)CCCCCCCC=CCCCCCCCC)COC(=O)CCCCCCCC=CCCCCCCCC)CCCCCCCC=CCCCCCCCC	annotated by user-defined text library	True	True	False	97.2				98.4	82.555	907.7706:9409	603.53302:81 605.54907:100 606.53967:102 607.54248:125 625.51501:216 646.47748:143 646.8075:57 647.48071:49 659.48138:88 687.47858:142 688.48621:135 729.48291:109 743.50421:165 744.51501:124 767.61859:83 768.62061:296 769.62561:241 770.61432:200 782.63361:92 783.6073:45 785.62073:70 810.63068:558 811.63922:493 812.63757:259 813.65143:55 825.61798:245 826.62262:197 827.6358:333 828.63397:95 841.65…	500nM_5	807
704	CAR 18:1	1253	6.3031169999999985	6.60515	6.9612	426.3572	18186.125	119754.109375		[M+H]+	M + 0	Answer (n-9)	6.55	426.35779	C25H47NO4	CAR	IPOLTUVFXFHAHI-UHFFFAOYSA-N	O=C([O-])CC(OC(=O)CCCCCCCC=CCCCCCCCC)C[N+](C)(C)C	annotated by user-defined text library	True	True	False	99.1				99.5	363.7225		112.9993:80 144.1024:295 203.1132:205 283.1868:38 286.203:92 287.20679:174 288.21509:142 301.22501:72 302.19489:152 311.2226:88 316.2106:136 329.22049:163 330.2254:162 367.28439:270 369.12469:1016 370.12979:121 385.17621:121 411.16971:533 412.17691:172 424.3432:108 424.7009:41 424.7731:43 424.89029:113 425.3038:133 425.3494:385 425.39221:61 426.02179:72 426.04611:78 426.09189:58 426.116:47 426.21…	50nM_1	234
712	Cer-NS 18:2;O2/24:1	2361	12.84082	13.40157	14.0152	628.6017	2828.875	40363.0078125		[M+H-H2O]+	M + 0	Answer (n-10, 14), (n-9)	13.33	628.60272	C42H79NO3	Cer_NS	RYZWCKUTHDRXFD-UHFFFAOYSA-N	O=C(NC(CO)C(O)C=CCCC=CCCCCCCCCC)CCCCCCCCCCCC=CCCCCCCCCCC	annotated by user-defined text library	True	True	False	98.4				99.2	56.5775	628.6017:6152	262.25259:482 280.26309:85 321.2666:37 323.27881:54 332.32001:118 344.32281:68 372.09879:79 489.44958:72 531.46509:70 532.46838:164 596.56543:138 597.56927:40 598.5954:99 610.58661:420 611.59338:196 612.59747:69 626.58569:193 627.59119:220 628.40613:134 628.49658:168 628.55212:91 628.60168:46782 629.0545:60 629.23761:82 629.3537:57 629.42047:79 629.53473:94 629.60468:24719 630.08661:71 630.1767:5…	50nM_1	491
718	HBMP 18:1_18:1_18:1	2407	13.01712	13.756429999999998	14.48698	1061.774	5919.25	97583.65625		[M+Na]+	M + 0	Answer (n-9)	13.78	1061.77563	C60H111O11P	HBMP	YGELWCZMOZVYTE-UHFFFAOYSA-N	O=C(OCC(OC(=O)CCCCCCCC=CCCCCCCCC)COP(=O)(O)OCC(OC(=O)CCCCCCCC=CCCCCCCCC)CO)CCCCCCCC=CCCCCCCCC	annotated by user-defined text library	True	True	False	99.8				99.8	118.385	1061.7742:19278	339.29071:250 441.23459:202 459.24771:5225 460.25269:371 603.53271:141 604.53369:241 605.5423:167 606.5495:227 607.5495:127 625.51379:116 723.49219:275 809.49487:63 810.49957:73 838.52551:146 841.48273:109 855.49561:121 883.46997:29 897.51062:124 908.6178:48 922.62592:428 923.6297:479 924.6347:242 925.62878:116 926.63562:51 936.6297:136 938.61932:102 939.60681:31 939.63452:47 963.64172:71 964.635…	50nM_1	553
719	TG 18:1_18:1_18:1	2631	14.66232	15.476170000000002	16.29835	902.8152	2484.5	43105.41796875		[M+NH4]+	M + 0	Answer (n-9)	15.43	902.81708	C57H104O6	TG	PHYFQTYBJUILEZ-UHFFFAOYSA-N	O=C(OCC(OC(=O)CCCCCCCC=CCCCCCCCC)COC(=O)CCCCCCCC=CCCCCCCCC)CCCCCCCC=CCCCCCCCC	annotated by user-defined text library	True	True	False	99.3				99.5	49.69		263.23669:59 339.2908:99 592.3775:55 601.52148:287 602.52209:169 603.25153:45 603.27551:56 603.30463:50 603.53461:2522 603.85199:47 603.9743:39 604.00128:30 604.11853:28 604.14038:49 604.16809:48 604.2019:47 604.42902:49 604.46021:61 604.53961:910 605.54401:107 619.5282:422 620.53601:262 650.53589:77 763.66888:157 805.67529:175 806.68549:138 823.67688:89 883.77521:138 884.77332:69 884.79382:37 88…	50nM_1	619
726	CAR 18:1	1261	6.32515	6.585483999999999	6.9078	426.3565	22136.75	133387.640625		[M+H]+	M + 0	Answer (n-9)	6.55	426.35779	C25H47NO4	CAR	IPOLTUVFXFHAHI-UHFFFAOYSA-N	O=C([O-])CC(OC(=O)CCCCCCCC=CCCCCCCCC)C[N+](C)(C)C	annotated by user-defined text library	True	True	False	99.6				99.7	442.735	426.3565:28678	85.028:107 145.05051:39 203.1144:223 255.15829:63 265.25049:64 287.20871:147 297.20459:71 301.22589:165 315.25131:83 316.2106:112 319.1962:69 329.2193:235 329.3421:39 330.2225:92 367.2814:156 368.28119:108 369.1235:874 370.12589:138 385.1777:91 411.1702:753 412.17471:181 413.07791:47 413.17639:34 424.25821:44 425.08099:51 425.1373:75 425.19669:66 425.32458:36 425.34811:506 425.60941:121 426.05261…	50nM_2	242
733	Cer-NS 18:2;O2/24:1	2423	12.85928	13.39927	14.0046	628.6016	2736.5	35982.19140625		[M+H-H2O]+	M + 0	Answer (n-10, 14), (n-9)	13.33	628.60272	C42H79NO3	Cer_NS	RYZWCKUTHDRXFD-UHFFFAOYSA-N	O=C(NC(CO)C(O)C=CCCC=CCCCCCCCCC)CCCCCCCCCCCC=CCCCCCCCCCC	annotated by user-defined text library	True	True	False	98.5				99.2	54.73		262.2518:706 263.2576:140 280.26169:126 297.07779:62 332.32001:164 344.32089:85 443.40799:63 471.43991:60 489.4549:86 531.46082:116 532.47229:94 596.56171:106 598.58783:112 610.5899:481 611.5968:231 626.5874:304 627.59302:266 628.19348:51 628.45569:104 628.48749:65 628.51202:203 628.55267:186 628.60071:49543 628.97058:113 629.18378:78 629.23328:72 629.36719:113 629.47351:71 629.55511:84 629.60419…	50nM_2	524
739	HBMP 18:1_18:1_18:1	2471	13.04832	13.7708	14.42215	1061.773	5740.3125	87902.65625		[M+Na]+	M + 0	Answer (n-9)	13.78	1061.77563	C60H111O11P	HBMP	YGELWCZMOZVYTE-UHFFFAOYSA-N	O=C(OCC(OC(=O)CCCCCCCC=CCCCCCCCC)COP(=O)(O)OCC(OC(=O)CCCCCCCC=CCCCCCCCC)CO)CCCCCCCC=CCCCCCCCC	annotated by user-defined text library	True	True	False	100.0				99.6	114.8063		339.28641:129 441.2363:169 459.24649:3828 460.25159:374 577.5639:73 603.52582:68 604.53308:111 605.53961:74 606.54419:122 723.48651:139 842.48181:86 855.49377:104 897.50647:106 922.62592:477 923.62982:342 924.6347:129 937.62469:110 963.62848:54 964.63501:468 965.63708:526 966.6441:152 979.62231:95 980.62091:161 981.6413:195 982.63531:96 983.62341:37 993.63623:107 995.65369:171 996.66162:148 1057.…	50nM_2	586
740	TG 18:1_18:1_18:1	2700	14.768579999999998	15.5323	16.233420000000002	902.8146	2350.9375	39891.0625		[M+NH4]+	M + 0	Answer (n-9)	15.43	902.81708	C57H104O6	TG	PHYFQTYBJUILEZ-UHFFFAOYSA-N	O=C(OCC(OC(=O)CCCCCCCC=CCCCCCCCC)COC(=O)CCCCCCCC=CCCCCCCCC)CCCCCCCC=CCCCCCCCC	annotated by user-defined text library	True	True	False	96.8				98.1	47.01875		339.2879:150 503.3681:80 566.76947:26 601.51642:224 602.52319:177 603.10992:30 603.2514:73 603.27478:87 603.30499:64 603.39691:50 603.53412:3082 603.83032:55 603.85419:54 603.88287:51 603.9151:64 603.97302:54 604.11639:62 604.13928:63 604.17059:71 604.203:38 604.40253:56 604.42999:61 604.45892:76 604.53638:1118 604.69171:56 604.7168:48 604.74652:61 604.8374:60 604.98102:61 605.0072:60 605.03638:7…	50nM_2	659
747	CAR 18:1	1258	6.2831	6.580733	6.970217	426.3572	19432.125	127681.828125		[M+H]+	M + 0	Answer (n-9)	6.55	426.35779	C25H47NO4	CAR	IPOLTUVFXFHAHI-UHFFFAOYSA-N	O=C([O-])CC(OC(=O)CCCCCCCC=CCCCCCCCC)C[N+](C)(C)C	annotated by user-defined text library	True	True	False	99.7				99.8	388.6425		203.1154:197 245.00729:49 287.2077:208 288.2142:133 297.20901:66 301.22461:174 302.19589:68 302.23129:52 316.2142:96 329.2186:305 330.22339:163 367.28391:331 369.12531:995 370.1257:218 408.3385:63 411.17111:644 412.17441:273 424.34259:143 425.1842:66 425.21399:56 425.2652:53 425.34821:396 425.73981:92 425.81:89 425.8519:60 426.14459:172 426.17279:48 426.22989:68 426.26831:152 426.30109:609 426.35…	50nM_3	217
757	Cer-NS 18:2;O2/24:1	2395	12.69668	13.3962	14.20187	628.602	3389.3125	43344.76171875		[M+H-H2O]+	M + 0	Answer (n-10, 14), (n-9)	13.33	628.60272	C42H79NO3	Cer_NS	RYZWCKUTHDRXFD-UHFFFAOYSA-N	O=C(NC(CO)C(O)C=CCCC=CCCCCCCCCC)CCCCCCCCCCCC=CCCCCCCCCCC	annotated by user-defined text library	True	True	False	98.6				99.3	67.78625	628.602:7549	244.22099:70 262.2529:900 263.25089:89 280.26401:86 489.4538:114 490.46359:66 531.46112:128 532.46692:96 596.56732:199 610.59082:718 611.59631:216 615.59882:85 626.58698:388 627.54041:50 627.5932:310 628.17108:58 628.24768:59 628.38678:76 628.42291:219 628.50262:290 628.54468:140 628.60229:63275 629.15112:34 629.24042:97 629.39227:139 629.43628:91 629.60577:32448 629.91852:58 630.11261:47 630.232…	50nM_3	546
763	HBMP 18:1_18:1_18:1	2437	13.03693	13.72178	14.38555	1061.776	5526.8125	100521.5		[M+Na]+	M + 0	Answer (n-9)	13.78	1061.77563	C60H111O11P	HBMP	YGELWCZMOZVYTE-UHFFFAOYSA-N	O=C(OCC(OC(=O)CCCCCCCC=CCCCCCCCC)COP(=O)(O)OCC(OC(=O)CCCCCCCC=CCCCCCCCC)CO)CCCCCCCC=CCCCCCCCC	annotated by user-defined text library	True	True	False	98.9				99.5	110.5362		120.965:82 339.2861:126 340.28979:74 361.2706:49 441.23489:240 459.2478:5360 460.25089:390 530.87988:45 603.53479:224 604.53461:208 605.54358:193 605.7066:29 606.54529:213 607.54639:127 625.52081:111 723.49707:222 724.49701:104 800.4787:65 809.49463:84 814.49371:89 842.48499:61 843.4845:106 855.50403:85 883.49707:109 922.62708:733 923.62659:450 924.6377:101 925.64471:75 937.6076:82 937.63171:64 9…	50nM_3	614
764	TG 18:1_18:1_18:1	2666	14.669429999999998	15.487429999999998	16.30125	902.8174	2646.625	44433.3203125		[M+NH4]+	M + 0	Answer (n-9)	15.43	902.81708	C57H104O6	TG	PHYFQTYBJUILEZ-UHFFFAOYSA-N	O=C(OCC(OC(=O)CCCCCCCC=CCCCCCCCC)COC(=O)CCCCCCCC=CCCCCCCCC)CCCCCCCC=CCCCCCCCC	annotated by user-defined text library	True	True	False	99.0				99.5	52.9325	902.8174:5917	109.1029:43 263.23901:91 265.2547:99 339.28741:106 503.3718:72 517.38867:95 519.39423:62 601.5235:227 602.5199:95 603.25513:53 603.27631:62 603.30627:54 603.39783:39 603.5354:2673 603.68652:32 603.8288:50 603.85352:57 603.88342:64 604.11652:45 604.1416:54 604.17078:56 604.26221:46 604.40387:41 604.4295:43 604.45929:66 604.49371:38 604.5379:924 604.69287:44 604.71973:44 604.74902:52 604.8399:43 60…	50nM_3	694
770	CAR 18:1	1274	6.3012169999999985	6.569933	6.909184	426.357	21748.5	129298.0390625		[M+H]+	M + 0	Answer (n-9)	6.55	426.35779	C25H47NO4	CAR	IPOLTUVFXFHAHI-UHFFFAOYSA-N	O=C([O-])CC(OC(=O)CCCCCCCC=CCCCCCCCC)C[N+](C)(C)C	annotated by user-defined text library	True	True	False	99.9				99.9	434.97		144.1028:49 203.11301:256 241.1425:65 255.15871:51 286.20441:59 287.2077:254 288.20889:81 301.22339:209 302.1918:98 316.21051:64 329.22198:122 329.3432:34 329.55591:35 330.19559:34 330.6214:29 367.28448:259 369.12399:890 370.12701:121 408.33829:71 411.17151:772 412.17471:206 424.23599:59 424.3425:213 425.16519:116 425.27679:160 425.31271:70 425.3504:479 425.63611:49 426.04639:50 426.06699:77 426.…	50nM_4	211
785	HBMP 18:1_18:1_18:1	2530	13.05383	13.747329999999998	14.44037	1061.775	6409.6875	111216.078125		[M+Na]+	M + 0	Answer (n-9)	13.78	1061.77563	C60H111O11P	HBMP	YGELWCZMOZVYTE-UHFFFAOYSA-N	O=C(OCC(OC(=O)CCCCCCCC=CCCCCCCCC)COP(=O)(O)OCC(OC(=O)CCCCCCCC=CCCCCCCCC)CO)CCCCCCCC=CCCCCCCCC	annotated by user-defined text library	True	True	False	99.7				99.8	128.1938	1061.7747:21693	121.0998:94 339.2887:142 441.23489:158 459.2471:5102 460.24881:359 463.8002:62 603.53333:90 604.53589:193 605.54163:251 606.54138:302 607.54169:98 608.54388:58 625.51379:149 723.49121:164 809.49353:93 810.49622:82 841.48853:96 842.48407:118 855.487:58 907.60132:50 908.60388:64 921.61682:104 922.62738:422 923.62872:460 924.63147:96 937.61188:68 938.62262:110 956.62311:77 963.62708:48 964.63489:825…	50nM_4	524
786	TG 18:1_18:1_18:1	2753	14.73255	15.46287	16.22235	902.8158	2486.1875	41251.09375		[M+NH4]+	M + 0	Answer (n-9)	15.43	902.81708	C57H104O6	TG	PHYFQTYBJUILEZ-UHFFFAOYSA-N	O=C(OCC(OC(=O)CCCCCCCC=CCCCCCCCC)COC(=O)CCCCCCCC=CCCCCCCCC)CCCCCCCC=CCCCCCCCC	annotated by user-defined text library	True	True	False	99.7				99.8	49.72375		339.28821:84 481.39349:61 493.38901:76 503.37479:54 506.38449:54 601.51007:77 601.5224:126 602.52472:113 603.53259:3812 604.53772:924 605.54578:229 606.53552:36 619.52631:455 620.53632:278 621.53729:58 650.54077:54 696.53448:77 763.66791:117 764.66949:204 768.61353:103 805.67731:321 806.68347:115 822.68622:65 836.70728:56 883.77917:135 884.77753:78 885.78662:355 886.79852:250 900.79852:139 901.79…	50nM_4	593
793	CAR 18:1	1269	6.296367	6.5776330000000005	6.925283	426.3563	19464.4375	123685.8359375		[M+H]+	M + 0	Answer (n-9)	6.55	426.35779	C25H47NO4	CAR	IPOLTUVFXFHAHI-UHFFFAOYSA-N	O=C([O-])CC(OC(=O)CCCCCCCC=CCCCCCCCC)C[N+](C)(C)C	annotated by user-defined text library	True	True	False	99.8				99.8	389.2888		85.0278:147 203.1144:212 247.2399:43 269.1723:119 283.1907:89 287.20911:223 288.2131:60 297.21109:73 316.20831:135 329.21799:222 330.22479:104 367.27979:302 369.12491:774 370.12769:226 408.3382:65 411.17191:879 412.17371:434 424.21979:49 425.0191:38 425.12851:34 425.21609:98 425.32281:67 425.3461:487 425.51599:84 425.60309:66 425.72311:50 425.91531:104 425.953:106 426.00562:61 426.10019:144 426.1…	50nM_5	221
801	Cer-NS 18:2;O2/24:1	2474	12.85475	13.40315	14.0251	628.6014	2778.75	38458.89453125		[M+H-H2O]+	M + 0	Answer (n-10, 14), (n-9)	13.33	628.60272	C42H79NO3	Cer_NS	RYZWCKUTHDRXFD-UHFFFAOYSA-N	O=C(NC(CO)C(O)C=CCCC=CCCCCCCCCC)CCCCCCCCCCCC=CCCCCCCCCCC	annotated by user-defined text library	True	True	False	98.3				99.1	55.575		262.25201:583 263.25409:96 471.44229:83 489.45541:146 531.46057:109 532.47101:80 596.57251:93 597.56897:95 610.58691:652 611.59277:225 612.59802:124 626.58582:302 627.59418:215 628.50409:205 628.5473:162 628.60071:52849 629.0611:58 629.09741:149 629.15259:82 629.22058:46 629.33331:129 629.3833:95 629.42853:131 629.5592:115 629.60419:26896 630.078:65 630.14349:83 630.1748:72 630.1991:71 630.23242:…	50nM_5	483
806	HBMP 18:1_18:1_18:1	2513	13.05198	13.7037	14.405070000000002	1061.774	6193.0	111547.6328125		[M+Na]+	M + 0	Answer (n-9)	13.78	1061.77563	C60H111O11P	HBMP	YGELWCZMOZVYTE-UHFFFAOYSA-N	O=C(OCC(OC(=O)CCCCCCCC=CCCCCCCCC)COP(=O)(O)OCC(OC(=O)CCCCCCCC=CCCCCCCCC)CO)CCCCCCCC=CCCCCCCCC	annotated by user-defined text library	True	True	False	98.2				99.0	123.86		120.9672:73 195.0025:90 339.2872:102 361.27359:48 441.23651:155 459.2464:4253 460.25101:569 603.53333:252 604.53339:135 605.5415:82 606.54022:130 607.54272:191 625.513:161 723.49182:213 724.50061:93 786.461:76 841.4798:183 883.4903:66 897.50391:60 908.59808:116 909.61261:75 922.62073:336 923.62677:428 924.62848:224 925.63678:75 937.63068:189 938.61438:119 964.63568:539 965.63733:555 966.6402:182 …	50nM_5	540
809	TG 18:1_18:1_18:1	2738	14.58875	15.44005	16.28708	902.8153	2245.125	42139.046875		[M+NH4]+	M + 0	Answer (n-9)	15.43	902.81708	C57H104O6	TG	PHYFQTYBJUILEZ-UHFFFAOYSA-N	O=C(OCC(OC(=O)CCCCCCCC=CCCCCCCCC)COC(=O)CCCCCCCC=CCCCCCCCC)CCCCCCCC=CCCCCCCCC	annotated by user-defined text library	True	True	False	100.0				99.9	44.9025		243.1541:48 504.3764:108 508.40271:81 517.38849:63 601.51929:255 602.52142:262 603.11133:44 603.27643:76 603.3053:66 603.39832:49 603.53473:3044 603.59497:30 603.83142:62 603.85309:69 603.8819:65 603.91351:48 603.94843:38 603.9751:71 604.11969:55 604.14172:83 604.16949:60 604.20288:63 604.40802:44 604.42822:79 604.45709:62 604.53668:1148 604.69348:56 604.71753:53 604.7442:53 604.77979:39 604.8137…	50nM_5	612
812	LPI 18:1	1145	5.42515	6.256633	7.2544330000000015	621.3009999999998	4550.3125	90208.53125		[M+Na]+	M + 0	Answer (n-9)	6.21	621.30103	C27H51O12P	LPI	UGDOFRYHDCDVHD-KTKRTIGZNA-N	CCCCCCCC\C=C/CCCCCCCC(=O)OCC(O)COP(O)(=O)OC1C(O)C(O)C(O)C(O)C1O	annotated by user-defined text library	True	True	False	99.3				99.7	91.00625		203.0545:65 224.1293:73 237.01331:243 265.00641:129 283.01801:307 284.02521:91 307.77859:28 321.1066:144 335.12231:154 339.2887:340 441.23639:1807 442.24179:392 459.24429:101 460.2482:73 461.2623:158 481.1405:66 482.15161:91 483.15311:68 497.13721:341 511.15381:160 512.15588:129 524.16278:576 525.16522:331 526.16919:115 562.24597:176 580.21808:101 581.21759:77 589.29059:113 603.29163:114 605.3015…	5uM_1	228
813	LPS 18:1	1156	5.1156	6.3442669999999985	8.055783	524.2977	20248.125	469224.34375		[M+H]+	M + 0	Answer (n-9)	6.25	524.29828	C24H46NO9P	LPS	JZWNYZVVZXZRRH-KTKRTIGZNA-N	CCCCCCCC\C=C/CCCCCCCC(=O)OCC(O)COP(O)(=O)OCC(N)C(O)=O	annotated by user-defined text library	True	True	False	97.3				98.6	404.9625		88.0387:702 106.0492:21135 106.4027:34 106.6944:69 106.7301:37 106.7547:52 107.0529:795 108.0537:151 140.1429:164 154.1571:81 155.0103:2082 168.00529:80 172.0352:137 173.01939:333 177.12289:37 186.0159:246 200.1432:51 214.15511:52 224.0289:79 242.0415:900 243.04691:77 245.22411:85 247.2419:560 248.2422:75 260.0524:1190 261.056:155 263.23621:118 265.0845:48 265.25189:3286 266.25549:474 267.25711:6…	5uM_1	243
817	SPB 18:1;O2	1189	5.508883	6.6072	7.822067	300.289	9226.6875	204189.34375		[M+H]+	M + 0	Answer (n-14)	6.46	300.2897	C18H37NO2	Sph	WWUZIQQURGPMPG-UHFFFAOYSA-N	OCC(N)C(O)C=CCCCCCCCCCCCCC	annotated by user-defined text library	True	True	False	93.5				96.7	184.5338		71.0834:64 72.0435:41 73.0518:222 77.0181:46 78.0459:181 79.0532:236 81.0698:432 82.0727:112 83.048:88 83.0853:235 85.0643:71 85.1009:151 86.0587:112 93.0686:80 95.085:1141 97.1011:772 107.0839:182 109.1009:961 110.1012:145 111.1164:612 115.0606:88 121.1004:692 123.1167:1106 124.1205:105 125.1314:195 126.9039:74 127.0755:59 135.11639:980 136.1201:147 137.13251:858 138.1349:99 149.132:280 151.1484…	5uM_1	323
818	CAR 18:1	1189	5.450284	6.6072	7.4464	426.358	144254.5625	3166692.25		[M+H]+	M + 0	Answer (n-9)	6.55	426.35779	C25H47NO4	CAR	IPOLTUVFXFHAHI-UHFFFAOYSA-N	O=C([O-])CC(OC(=O)CCCCCCCC=CCCCCCCCC)C[N+](C)(C)C	annotated by user-defined text library	True	True	False	99.0				99.5	2885.091	426.358:515759 427.3604:216163 428.3634:35834 429.3677:4118 430.3698:588	85.0277:1086 111.1162:76 121.1006:137 123.1185:90 135.1165:102 144.1013:713 149.1288:52 157.0484:153 165.16409:65 167.1434:88 181.15961:45 191.1788:68 195.1776:64 203.1144:1078 204.1167:144 216.1212:156 227.1272:201 241.1432:220 247.2421:307 255.1586:482 263.23749:65 265.25171:718 269.17429:613 283.19:548 283.25909:105 287.20859:766 288.2117:335 297.20581:363 300.2171:58 301.22391:540 302.19601:2…	5uM_1	330
819	LPC 18:1	1211	5.508883	6.782717	7.938933	522.3556	130889.625	2897321.0		[M+H]+	M + 0	Answer (n-9)	6.71	522.35541	C26H52NO7P	LPC	YAMUFBLWGFFICM-UHFFFAOYSA-N	O=C(OCC(O)COP(=O)([O-])OCC[N+](C)(C)C)CCCCCCCC=CCCCCCCCC	annotated by user-defined text library	True	True	False	98.4				99.2	2617.792	522.3556:452520 523.3584:164839 523.8673:858 524.3608:29632 525.3625:4501 526.3606:562	86.0959:179 104.1064:26238 104.317:53 104.7217:89 104.7459:63 105.1099:1151 106.0486:154 106.114:77 106.2944:43 124.9998:277 184.073:21051 184.8745:39 185.0753:798 240.0994:66 258.11041:422 299.1134:551 300.11469:98 331.2081:54 339.2879:636 340.29349:153 383.20221:337 383.2128:170 383.79471:49 384.2092:250 397.22171:302 398.19321:200 398.22659:58 407.20871:64 412.211:194 415.1947:355 415.66199:10…	5uM_1	373
820	LPE 18:1	1222	5.7512	6.8705	7.822067	480.3079	34621.0625	774821.0625		[M+H]+	M + 0	Answer (n-9)	6.8	480.3085	C23H46NO7P	LPE	PYVRVRFVLRNJLY-UHFFFAOYSA-N	O=C(OCC(O)COP(=O)(O)OCCN)CCCCCCCC=CCCCCCCCC	annotated by user-defined text library	True	True	False	98.5				99.2	692.4213	482.3138:5454	95.085:61 124.0177:92 142.026:1284 155.00999:1012 173.02049:201 184.03619:92 197.0451:72 198.05231:1653 200.0556:54 214.1543:62 216.0621:1677 217.0652:66 239.05389:107 243.157:58 247.24159:162 257.06589:388 263.237:183 265.25171:1188 266.25391:153 267.26089:53 289.05371:55 293.11481:122 295.0957:133 295.56781:59 307.12991:159 308.29431:1939 309.2981:306 310.2981:120 321.14871:118 322.14499:168 32…	5uM_1	400
821	SM 18:1;O2/18:1(d9)	1569	9.29975	9.546083	10.60672	738.6466	106469.0	1608847.25		[M+H]+	M + 0	Answer (n-14), (n-9)	9.53	738.64697	C41H72N2O6P	SM	NBEADXWAAWCCDG-KYPZZJCONA-N	[C@](COP(=O)([O-])OCC[N+](C)(C)C)([H])(NC(CCCCCCC/C=C\CCCCC([2H])([2H])C([2H])([2H])C([2H])([2H])C([2H])([2H])[2H])=O)[C@]([H])(O)/C=C/CCCCCCCCCCCCC	annotated by user-defined text library	True	True	False	99.9				100.0	2129.38	738.6466:229866 740.6531:24954 741.6561:4407	78.0458:50 86.0952:291 98.9832:77 124.9995:534 184.073:61031 184.3055:85 184.4693:46 184.5166:45 184.5788:56 184.8746:92 184.8903:80 184.9565:105 185.01981:84 185.03751:58 185.05499:84 185.0762:2442 185.244:50 185.2581:63 185.3528:47 185.36929:58 185.4662:46 185.4825:55 185.5314:42 185.54829:57 185.59621:65 185.61259:52 185.67909:47 185.78999:46 185.8385:58 186.0768:472 186.1416:32 186.5161:39 23…	5uM_1	583
822	Cer-NS 18:1;O2/18:1	1697	9.671383	10.51907	11.40458	546.5238	60067.3125	1250154.625		[M+H-H2O]+	M + 0	Answer (n-14), (n-9)	10.35	546.5244799999998	C36H69NO3	Cer_NS	OBFSLMQLPNKVRW-UHFFFAOYSA-N	O=C(NC(CO)C(O)C=CCCCCCCCCCCCCC)CCCCCCCC=CCCCCCCCC	annotated by user-defined text library	True	True	False	91.5				95.7	1201.346	548.5314:12268	135.11571:47 169.14391:112 246.2334:104 247.2415:368 252.26849:773 263.23669:69 264.26819:20207 264.8548:36 265.25061:80 265.27151:1968 266.27789:161 280.26321:93 282.27841:2171 283.28299:237 298.27289:75 305.27301:76 309.3038:267 323.28311:117 324.28729:192 360.32721:135 389.36331:79 390.3718:98 407.37479:478 408.37881:188 421.39059:301 422.3934:155 449.38641:816 450.3913:327 451.39111:132 489.0…	5uM_1	677
823	Cer-NS 18:1;O2/18:1	1697	9.784133	10.51907	11.34198	564.5341	7478.25	159738.640625		[M+H]+	M + 0	Answer (n-14), (n-9)	10.35	564.53497	C36H69NO3	Cer_NS	OBFSLMQLPNKVRW-UHFFFAOYSA-N	O=C(NC(CO)C(O)C=CCCCCCCCCCCCCC)CCCCCCCC=CCCCCCCCC	annotated by user-defined text library	True	True	False	91.5				95.7	149.565	566.5414:1716	220.16721:73 246.23039:57 252.2677:105 264.26849:3813 265.27109:268 268.99829:126 282.27869:508 283.28699:55 305.272:91 323.27911:86 361.32751:65 407.37231:233 408.38431:69 421.39029:114 449.3873:404 450.3912:189 516.51392:438 517.51801:128 518.52252:104 526.49628:118 528.51251:4367 529.51648:1654 530.51849:297 543.27692:48 543.6322:60 543.88568:58 544.06329:88 544.36517:78 544.5097:525 544.6322:…	5uM_1	682
827	DG 18:1_18:1	2047	12.19792	13.13803	13.576479999999998	643.5269999999998	11429.75	270744.71875		[M+Na]+	M + 0	Answer (n-9)	12.82	643.52722	C39H72O5	DG	AFSHUZFNMVJNKX-UHFFFAOYSA-N	O=C(OCC(OC(=O)CCCCCCCC=CCCCCCCCC)CO)CCCCCCCC=CCCCCCCCC	annotated by user-defined text library	True	True	False	72.9				86.4	228.595	643.527:24280	360.26959:72 367.2103:47 391.24438:152 395.23981:115 420.28201:71 479.26129:95 503.3688:162 504.3783:508 505.3811:283 506.38699:93 518.39569:68 519.36353:178 545.3847:122 546.38861:1154 547.39288:689 548.39642:151 561.37451:721 562.38049:158 563.38342:124 575.39313:79 607.54858:98 628.60229:197 640.41211:85 640.69757:47 641.51147:962 641.81738:69 642.31732:69 642.51538:960 642.8584:87 642.95673:1…	5uM_1	878
828	Cer-NS 18:2;O2/24:1	2080	12.177	13.40093	14.7187	628.6030000000002	135629.75	2990752.75		[M+H-H2O]+	M + 0	Answer (n-10, 14), (n-9)	13.33	628.60272	C42H79NO3	Cer_NS	RYZWCKUTHDRXFD-UHFFFAOYSA-N	O=C(NC(CO)C(O)C=CCCC=CCCCCCCCCC)CCCCCCCCCCCC=CCCCCCCCCCC	annotated by user-defined text library	True	True	False	98.4				99.2	2712.595	628.603:466759 629.6058:275813 630.609:62536 631.6118:10501 632.6196:1625	91.0542:175 93.0698:40 94.0647:107 95.0851:120 96.0803:116 105.0695:91 107.0854:148 108.0795:99 109.1004:77 111.1163:103 117.0673:49 119.0847:261 121.1005:297 123.1158:129 133.10001:230 135.0834:44 135.11549:312 147.11481:149 149.13251:142 151.1479:59 161.13161:58 175.14639:100 189.1644:73 191.1785:82 193.19591:82 204.1778:60 205.196:89 212.2027:77 219.2124:100 223.06219:56 233.2263:616 244.2189:…	5uM_1	924
829	Cer-NS 18:2;O2/24:1	2080	12.07245	13.40093	14.80635	646.6128	36312.4375	792318.0625		[M+H]+	M + 0	Answer (n-10, 14), (n-9)	13.33	646.61328	C42H79NO3	Cer_NS	RYZWCKUTHDRXFD-UHFFFAOYSA-N	O=C(NC(CO)C(O)C=CCCC=CCCCCCCCCC)CCCCCCCCCCCC=CCCCCCCCCCC	annotated by user-defined text library	True	True	False	98.4				99.2	726.2488	648.6201:13432	94.0638:90 95.0842:77 96.0799:72 121.1029:60 147.1152:81 149.1326:54 233.2225:128 245.2265:291 250.2534:247 260.23621:104 261.22391:102 262.22879:281 262.25259:9879 263.23792:169 263.25491:638 264.23999:47 271.24619:108 278.2464:165 279.23401:45 279.2522:84 280.26331:1168 281.26721:130 321.2644:120 340.27802:58 365.29459:63 366.37411:449 368.38339:127 382.36649:74 390.37241:46 408.38321:104 416.3…	5uM_1	940
834	HBMP 18:1_18:1_18:1	2135	12.11428	13.840329999999998	15.382129999999998	1061.775	11130.25	269872.375		[M+Na]+	M + 0	Answer (n-9)	13.78	1061.77563	C60H111O11P	HBMP	YGELWCZMOZVYTE-UHFFFAOYSA-N	O=C(OCC(OC(=O)CCCCCCCC=CCCCCCCCC)COP(=O)(O)OCC(OC(=O)CCCCCCCC=CCCCCCCCC)CO)CCCCCCCC=CCCCCCCCC	annotated by user-defined text library	True	True	False	98.9				99.4	222.605	1061.7754:29925	195.0036:63 221.08459:80 222.0845:56 223.0638:130 223.0755:74 224.0619:71 224.08839:58 239.09399:156 241.0923:223 283.0303:133 299.05939:140 300.06149:119 301.05939:152 302.06091:117 339.289:124 355.06851:201 356.06989:278 357.06769:700 358.0672:571 359.06479:294 360.0658:190 361.06061:57 374.0784:87 375.07709:89 430.09161:78 431.08469:200 432.0845:153 433.0834:151 435.07721:60 441.2359:193 459.2…	5uM_1	1194
835	TG 18:1_18:1_18:1	2350	14.10397	15.549079999999998	16.7968	902.817	143834.0625	3132896.75		[M+NH4]+	M + 0	Answer (n-9)	15.43	902.81708	C57H104O6	TG	PHYFQTYBJUILEZ-UHFFFAOYSA-N	O=C(OCC(OC(=O)CCCCCCCC=CCCCCCCCC)COC(=O)CCCCCCCC=CCCCCCCCC)CCCCCCCC=CCCCCCCCC	annotated by user-defined text library	True	True	False	95.7				97.8	2876.681	902.817:325192 904.8231:67136 905.8258:14794 906.8277:3089	79.0531:91 81.0684:177 83.0847:214 93.0688:170 95.0851:105 97.0629:70 97.1006:108 107.0855:116 109.1005:359 111.1161:264 112.4849:35 121.1006:489 123.1161:186 135.1161:630 139.1116:90 149.13139:188 151.1458:150 153.1277:137 163.1474:86 165.1633:91 191.17709:51 240.1368:105 247.2428:494 262.23059:236 263.23621:430 265.25241:2144 266.25711:280 281.24481:87 282.27689:130 313.23889:81 321.2785:213 33…	5uM_1	1510
836	TG 18:1_18:1_18:1	2350	14.543070000000002	15.549079999999998	16.50055	907.7719	19136.875	416782.03125		[M+Na]+	M + 0	Answer (n-9)	15.43	907.77252	C57H104O6	TG	PHYFQTYBJUILEZ-UHFFFAOYSA-N	O=C(OCC(OC(=O)CCCCCCCC=CCCCCCCCC)COC(=O)CCCCCCCC=CCCCCCCCC)CCCCCCCC=CCCCCCCCC	annotated by user-defined text library	True	True	False	95.7				97.8	382.7375		265.25391:77 487.37491:124 603.53607:347 604.53418:273 605.53943:631 606.54633:890 607.54572:627 625.51813:782 626.51721:157 633.46771:96 646.47699:160 655.48962:299 656.48743:109 659.4809:36 660.49518:113 661.49933:88 671.49762:75 672.4928:62 674.47278:91 684.53082:210 685.52679:97 687.4812:86 688.49402:110 701.49011:195 713.49512:71 729.4884:189 730.49158:194 743.5061:322 744.50879:197 757.5200…	5uM_1	1515
837	LPS 18:1	1153	5.21615	6.302767	7.476217	524.2971	24955.6875	546504.5		[M+H]+	M + 0	Answer (n-9)	6.25	524.29828	C24H46NO9P	LPS	JZWNYZVVZXZRRH-KTKRTIGZNA-N	CCCCCCCC\C=C/CCCCCCCC(=O)OCC(O)COP(O)(=O)OCC(N)C(O)=O	annotated by user-defined text library	True	True	False	99.1				99.5	499.1137		88.0383:674 98.9842:71 106.0492:20823 106.6696:45 106.7306:38 106.8062:66 107.0532:617 108.0542:220 135.11571:104 140.14149:213 154.158:67 155.01041:1683 167.1425:70 168.11391:60 173.021:189 186.01511:188 197.0206:80 214.1577:51 238.0571:42 242.04289:790 247.24091:372 248.2473:115 260.05249:1017 263.2356:206 264.23901:105 265.2522:2851 266.25659:552 267.25891:109 279.09909:136 280.29999:116 281.1…	5uM_2	209
839	LPI 18:1	1153	5.44645	6.302767	7.271633	621.3	3518.0625	68447.71875		[M+Na]+	M + 0	Answer (n-9)	6.21	621.30103	C27H51O12P	LPI	UGDOFRYHDCDVHD-KTKRTIGZNA-N	CCCCCCCC\C=C/CCCCCCCC(=O)OCC(O)COP(O)(=O)OC1C(O)C(O)C(O)C(O)C1O	annotated by user-defined text library	True	True	False	97.3				98.6	70.36125	621.3:11040	237.0134:214 265.00449:75 283.0188:391 321.10669:172 335.121:100 339.28909:241 441.0726:52 441.23651:1548 442.2417:400 457.23181:66 461.26389:158 482.14929:140 483.15829:67 497.13901:225 511.15549:251 524.16241:602 525.17169:204 526.17999:75 539.14819:84 562.24353:98 580.22137:98 581.22168:78 589.29523:74 603.2901:91 607.30151:144 619.28772:359 620.28857:239 620.3468:135 620.42889:71 620.91333:60…	5uM_2	225
841	LPG 18:1	1164	5.471583	6.390433	7.513783	533.2841	5393.6875	109860.765625		[M+Na]+	M + 0	Answer (n-9)	6.38	533.28497	C24H47O9P	LPG	FQQQKGAFQIIGLQ-KTKRTIGZNA-N	CCCCCCCC\C=C/CCCCCCCC(=O)OCC(O)COP(O)(=O)OCC(O)CO	annotated by user-defined text library	True	True	False	100.0				100.0	107.8737		195.00191:384 237.01421:149 269.06039:45 339.2876:95 394.13269:137 409.12299:191 423.13849:177 436.1467:479 437.15659:164 467.3374:35 474.1965:63 475.2121:1943 476.21521:349 477.21381:134 515.27557:150 518.29089:97 519.28699:584 520.29279:79 531.26642:178 532.17328:63 532.27362:155 532.39148:79 533.24719:253 533.284:70296 533.6449:66 533.6767:80 533.73291:75 533.76129:38 533.7959:74 533.86761:146…	5uM_2	252
843	CAR 18:1	1186	5.459017	6.565717	7.392717	426.3579	184150.375	4262950.5		[M+H]+	M + 0	Answer (n-9)	6.55	426.35779	C25H47NO4	CAR	IPOLTUVFXFHAHI-UHFFFAOYSA-N	O=C([O-])CC(OC(=O)CCCCCCCC=CCCCCCCCC)C[N+](C)(C)C	annotated by user-defined text library	True	True	False	99.9				100.0	3683.008	426.3579:529908 427.3604:237634 428.363:38446 429.3662:4732 430.3712:678	78.0451:74 85.0274:2761 95.0844:88 97.0999:103 111.1162:156 113.0534:58 121.1011:175 135.11571:138 137.1313:79 139.112:145 144.1012:826 149.1315:108 153.1279:77 157.04919:402 157.121:57 163.1469:148 165.164:124 167.1432:151 177.16389:106 181.1586:183 191.1781:108 195.17349:113 199.17059:63 203.1143:1188 204.1181:81 205.1963:72 213.1113:73 213.1855:71 216.1217:177 227.1286:150 241.1433:509 244.153…	5uM_2	315
845	LPC 18:1	1208	5.459017	6.7413	8.0689	522.3549	158040.625	3666588.25		[M+H]+	M + 0	Answer (n-9)	6.71	522.35541	C26H52NO7P	LPC	YAMUFBLWGFFICM-UHFFFAOYSA-N	O=C(OCC(O)COP(=O)([O-])OCC[N+](C)(C)C)CCCCCCCC=CCCCCCCCC	annotated by user-defined text library	True	True	False	99.7				99.8	3160.813	522.3549:432049 523.3579:156895 524.3608:27632 525.3612:4969 526.3619:930	86.0955:173 98.9828:63 104.1062:25800 104.2661:30 104.7211:50 104.7459:40 104.7948:56 104.8051:52 104.8191:34 105.1093:1152 105.2403:40 106.0481:139 106.112:126 109.0999:54 124.9995:393 129.0316:46 184.0728:23827 184.28439:41 184.32339:44 184.59241:55 184.9075:40 184.9691:42 184.9883:47 185.0757:856 185.5791:42 186.0764:111 226.0835:90 258.10971:596 299.11099:550 339.28922:581 340.29321:104 363.9…	5uM_2	357
846	LPE 18:1	1219	5.6513	6.829083	7.826867	480.3075	50850.1875	1093637.375		[M+H]+	M + 0	Answer (n-9)	6.8	480.3085	C23H46NO7P	LPE	PYVRVRFVLRNJLY-UHFFFAOYSA-N	O=C(OCC(O)COP(=O)(O)OCCN)CCCCCCCC=CCCCCCCCC	annotated by user-defined text library	True	True	False	99.7				99.8	1017.004	481.3111:48040 482.3129:8081 483.3166:1429	95.0866:73 123.1148:41 124.0164:170 142.02589:999 155.0094:862 157.0157:58 172.0365:188 173.01981:125 179.0334:70 197.04359:66 198.0522:1159 199.0554:202 216.06261:1565 217.0665:113 247.2412:205 257.0647:215 257.1658:46 259.0704:62 263.23611:121 264.23911:78 265.25269:1262 266.25659:189 270.07291:64 279.664:58 292.5589:49 293.11731:92 295.09439:92 307.12851:197 308.2941:1556 309.29761:283 321.145…	5uM_2	389
847	SM 18:1;O2/18:1(d9)	1574	9.241734	9.57565	10.70305	738.6457	109303.5625	1765412.125		[M+H]+	M + 0	Answer (n-14), (n-9)	9.53	738.64697	C41H72N2O6P	SM	NBEADXWAAWCCDG-KYPZZJCONA-N	[C@](COP(=O)([O-])OCC[N+](C)(C)C)([H])(NC(CCCCCCC/C=C\CCCCC([2H])([2H])C([2H])([2H])C([2H])([2H])C([2H])([2H])[2H])=O)[C@]([H])(O)/C=C/CCCCCCCCCCCCC	annotated by user-defined text library	True	True	False	99.4				99.6	2186.071	740.6521:23649	86.0953:497 98.9831:131 104.1076:131 124.999:806 141.1115:30 184.0728:106657 184.2876:66 184.29939:52 184.3866:93 184.4836:63 184.7373:33 184.8033:77 184.823:42 184.8902:129 184.9077:178 184.9231:154 184.9402:70 184.9702:154 185.0024:157 185.0195:158 185.0358:107 185.05431:116 185.076:4322 185.224:84 185.244:99 185.2585:96 185.2748:60 185.29111:88 185.3093:79 185.33549:42 185.3701:60 185.4659:81 …	5uM_2	575
848	Cer-NS 18:1;O2/18:1	1691	9.67585	10.45685	11.2923	546.5232	55702.875	1162416.25		[M+H-H2O]+	M + 0	Answer (n-14), (n-9)	10.35	546.5244799999998	C36H69NO3	Cer_NS	OBFSLMQLPNKVRW-UHFFFAOYSA-N	O=C(NC(CO)C(O)C=CCCCCCCCCCCCCC)CCCCCCCC=CCCCCCCCC	annotated by user-defined text library	True	True	False	96.5				98.2	1114.057		136.075:93 136.12289:38 141.1131:44 169.1465:68 183.159:170 211.20419:76 220.1692:85 234.1862:101 246.2345:62 247.2399:384 252.26801:630 253.2739:80 264.2677:17382 264.59641:50 265.2489:82 265.271:1463 266.2775:167 282.27859:2186 283.28259:224 284.2916:55 298.27289:105 305.27121:77 309.30289:172 310.30609:81 311.2522:59 323.2804:189 324.28461:167 360.3241:59 389.36359:93 403.38049:71 407.37381:43…	5uM_2	643
849	Cer-NS 18:1;O2/18:1	1691	9.721766	10.45685	11.2923	564.5338	6714.625	147137.828125		[M+H]+	M + 0	Answer (n-14), (n-9)	10.35	564.53497	C36H69NO3	Cer_NS	OBFSLMQLPNKVRW-UHFFFAOYSA-N	O=C(NC(CO)C(O)C=CCCCCCCCCCCCCC)CCCCCCCC=CCCCCCCCC	annotated by user-defined text library	True	True	False	96.5				98.2	134.2925	564.5338:14005 567.5478:325	78.0456:61 184.16879:58 252.2677:142 264.2681:4182 265.27231:359 266.2803:56 268.9978:89 280.26251:88 281.26959:47 282.27829:510 298.2735:53 305.2742:82 323.28159:77 389.36469:122 407.37189:345 421.38971:178 449.38409:388 450.38651:60 516.51251:341 517.51398:132 527.50421:171 528.513:4334 529.51691:1752 530.51752:328 544.50629:522 544.9184:43 545.43158:52 545.51361:714 546.18988:52 546.2561:62 54…	5uM_2	647
853	DG 18:1_18:1	2044	12.04773	13.109229999999998	13.54755	643.5262	11695.0625	310136.59375		[M+Na]+	M + 0	Answer (n-9)	12.82	643.52722	C39H72O5	DG	AFSHUZFNMVJNKX-UHFFFAOYSA-N	O=C(OCC(OC(=O)CCCCCCCC=CCCCCCCCC)CO)CCCCCCCC=CCCCCCCCC	annotated by user-defined text library	True	True	False	77.0				88.5	233.9012		78.0447:95 360.26199:79 361.27328:66 391.2395:90 391.259:60 420.2836:139 503.37131:102 504.37479:181 505.38239:315 519.36438:177 520.36542:79 545.3844:69 546.38757:756 547.39331:513 548.39929:146 561.3764:599 562.3811:260 563.3894:71 577.409:108 626.58362:126 628.6001:777 629.6062:275 639.41022:63 641.05731:102 641.51111:586 642.51532:801 643.23248:209 643.3288:106 643.35992:91 643.38953:242 643.…	5uM_2	833
854	Cer-NS 18:2;O2/24:1	2077	12.07698	13.3721	14.777779999999998	628.6021	135696.9375	3194867.25		[M+H-H2O]+	M + 0	Answer (n-10, 14), (n-9)	13.33	628.60272	C42H79NO3	Cer_NS	RYZWCKUTHDRXFD-UHFFFAOYSA-N	O=C(NC(CO)C(O)C=CCCC=CCCCCCCCCC)CCCCCCCCCCCC=CCCCCCCCCCC	annotated by user-defined text library	True	True	False	99.4				99.7	2713.9390000000008	628.6021:356922 629.6053:177037 630.6082:42694 631.6112:6762 632.6175:1261	91.0538:71 93.0686:80 94.0652:184 95.0707:56 95.0849:84 105.0689:87 107.0831:57 109.1003:94 119.0851:142 121.1012:170 133.1012:157 135.11571:115 137.13139:100 147.1151:65 151.149:53 161.1333:183 163.1474:85 191.1808:67 193.19611:62 233.2254:515 244.22031:173 245.22549:1133 246.2305:118 247.2373:74 248.24071:105 250.2524:1345 260.23621:219 261.22049:47 262.2283:358 262.25229:31607 262.28381:62 262…	5uM_2	871
855	Cer-NS 18:2;O2/24:1	2077	12.02683	13.3721	14.777779999999998	646.6122	28442.3125	667055.0		[M+H]+	M + 0	Answer (n-10, 14), (n-9)	13.33	646.61328	C42H79NO3	Cer_NS	RYZWCKUTHDRXFD-UHFFFAOYSA-N	O=C(NC(CO)C(O)C=CCCC=CCCCCCCCCC)CCCCCCCCCCCC=CCCCCCCCCCC	annotated by user-defined text library	True	True	False	99.4				99.7	568.8463	646.6122:76389	95.0489:54 193.1942:68 233.2242:153 243.21091:114 244.2184:152 245.2262:275 246.23309:180 249.2189:69 250.25301:379 260.23471:65 262.22751:190 262.25201:7336 263.237:76 263.25571:429 279.2522:47 280.26251:1111 349.34601:104 366.37189:287 391.38062:59 408.3844:64 458.43491:99 459.43839:94 461.42068:185 462.4238:102 463.43811:139 471.44391:202 472.4454:173 475.43939:170 476.44519:109 488.45221:185 …	5uM_2	879
860	HBMP 18:1_18:1_18:1	2132	12.25277	13.81135	15.307670000000002	1061.774	12038.25	305195.5		[M+Na]+	M + 0	Answer (n-9)	13.78	1061.77563	C60H111O11P	HBMP	YGELWCZMOZVYTE-UHFFFAOYSA-N	O=C(OCC(OC(=O)CCCCCCCC=CCCCCCCCC)COP(=O)(O)OCC(OC(=O)CCCCCCCC=CCCCCCCCC)CO)CCCCCCCC=CCCCCCCCC	annotated by user-defined text library	True	True	False	99.7				99.8	240.765	1061.7744:24353	120.9655:63 135.1158:67 152.0424:36 167.05409:66 195.0022:78 223.0631:169 224.0636:77 225.0618:107 226.05859:63 239.0943:63 240.0952:126 241.08971:97 270.97681:47 283.03131:110 283.04651:102 284.03229:54 285.0271:65 299.05869:106 300.0614:214 301.0582:206 302.0549:98 303.05539:152 339.28839:241 355.06839:272 356.07059:165 357.0672:726 358.0665:345 359.04541:69 359.06561:342 360.06799:116 361.0303…	5uM_2	1126
861	TG 18:1_18:1_18:1	2349	14.162820000000002	15.53717	16.747329999999998	902.8163	147878.9375	3209297.75		[M+NH4]+	M + 0	Answer (n-9)	15.43	902.81708	C57H104O6	TG	PHYFQTYBJUILEZ-UHFFFAOYSA-N	O=C(OCC(OC(=O)CCCCCCCC=CCCCCCCCC)COC(=O)CCCCCCCC=CCCCCCCCC)CCCCCCCC=CCCCCCCCC	annotated by user-defined text library	True	True	False	96.5				98.2	2957.579	902.8163:338796 903.8196:214833 904.8226:70460 905.826:17049 906.8304:3486	79.053:102 81.0695:150 83.0851:81 93.0688:95 95.0849:200 107.0843:103 109.1003:252 111.1153:116 121.1:233 123.1157:141 135.1156:347 149.1313:136 153.12801:91 163.1476:126 165.1622:98 177.1626:69 201.14799:62 236.1778:55 247.24159:428 263.2352:227 264.2421:151 265.2518:1513 266.25421:111 281.24509:106 282.28061:116 321.276:134 337.2731:81 339.28839:1810 340.29291:250 462.37009:46 463.37701:85 464.…	5uM_2	1433
862	TG 18:1_18:1_18:1	2349	14.5143	15.53717	16.45937	907.7712	20337.625	443821.0625		[M+Na]+	M + 0	Answer (n-9)	15.43	907.77252	C57H104O6	TG	PHYFQTYBJUILEZ-UHFFFAOYSA-N	O=C(OCC(OC(=O)CCCCCCCC=CCCCCCCCC)COC(=O)CCCCCCCC=CCCCCCCCC)CCCCCCCC=CCCCCCCCC	annotated by user-defined text library	True	True	False	96.5				98.2	406.7525		121.1034:44 487.3732:126 603.53412:208 604.53632:287 605.53931:425 606.54401:685 607.54559:380 625.51532:659 626.52173:129 646.4751:100 655.48993:265 656.4978:100 660.49969:91 675.47028:48 684.5285:116 687.47961:207 688.4903:154 701.49158:203 729.4895:313 730.49719:106 743.50952:303 744.508:125 744.54871:70 767.61639:190 768.62341:895 769.62891:752 770.60217:137 770.63568:175 771.6123:85 772.6113…	5uM_2	1440
865	LPS 18:1	1160	5.13695	6.336534	7.968933	524.2978	20448.3125	477430.34375		[M+H]+	M + 0	Answer (n-9)	6.25	524.29828	C24H46NO9P	LPS	JZWNYZVVZXZRRH-KTKRTIGZNA-N	CCCCCCCC\C=C/CCCCCCCC(=O)OCC(O)COP(O)(=O)OCC(N)C(O)=O	annotated by user-defined text library	True	True	False	97.7				98.8	408.9662		88.0385:887 106.0492:19574 106.5821:48 106.7448:34 106.755:35 107.053:722 108.0533:185 121.1007:103 126.1248:69 140.1427:86 155.0098:1768 168.0063:103 172.03641:144 173.0209:316 186.01559:265 196.0381:49 214.04581:92 242.04179:609 245.2281:89 247.2413:351 260.0528:1329 261.0603:83 263.23471:183 265.25211:2899 266.25531:493 276.51929:50 279.0939:145 280.30249:103 281.11209:62 283.0452:105 293.1135…	5uM_3	266
867	LPG 18:1	1171	5.5428169999999986	6.424167	7.476383	533.2848	4071.3125	91198.390625		[M+Na]+	M + 0	Answer (n-9)	6.38	533.28497	C24H47O9P	LPG	FQQQKGAFQIIGLQ-KTKRTIGZNA-N	CCCCCCCC\C=C/CCCCCCCC(=O)OCC(O)COP(O)(=O)OCC(O)CO	annotated by user-defined text library	True	True	False	99.4				99.7	81.42625		176.99229:123 195.00259:972 237.0121:277 310.0426:128 339.2868:157 379.27869:67 393.12491:104 394.13541:231 408.14828:125 409.1232:310 410.12399:90 423.1395:273 424.14319:97 435.13501:82 436.14639:897 437.15161:305 441.2341:176 461.26208:151 475.21109:254 475.28601:167 515.27502:438 517.28528:91 518.29718:181 519.28912:660 531.26837:546 532.27191:258 532.88428:127 532.92932:81 533.08679:131 533.1…	5uM_3	301
870	CAR 18:1	1193	5.417267	6.599433	7.438817	426.358	141599.4375	3095183.5		[M+H]+	M + 0	Answer (n-9)	6.55	426.35779	C25H47NO4	CAR	IPOLTUVFXFHAHI-UHFFFAOYSA-N	O=C([O-])CC(OC(=O)CCCCCCCC=CCCCCCCCC)C[N+](C)(C)C	annotated by user-defined text library	True	True	False	99.2				99.6	2831.989	426.358:514154 427.3605:213713 428.1606:672 428.3634:35506 429.3653:4220	85.0278:2405 95.0856:85 97.0621:41 121.1017:93 135.1158:117 139.11189:173 144.10201:723 153.1256:79 157.0495:157 163.14771:72 163.1825:64 165.16141:79 167.1423:72 177.1618:146 181.15759:151 185.1506:55 203.1143:1150 204.11819:128 209.1869:61 213.1131:151 216.1227:253 227.1277:136 227.1998:43 241.1441:177 245.1617:78 247.2408:472 248.2426:53 255.15939:783 265.25131:841 269.1745:535 273.19299:71 28…	5uM_3	345
871	LPC 18:1	1215	5.56375	6.77505	7.83535	522.3554	130198.875	2873830.25		[M+H]+	M + 0	Answer (n-9)	6.71	522.35541	C26H52NO7P	LPC	YAMUFBLWGFFICM-UHFFFAOYSA-N	O=C(OCC(O)COP(=O)([O-])OCC[N+](C)(C)C)CCCCCCCC=CCCCCCCCC	annotated by user-defined text library	True	True	False	98.7				99.3	2603.978	522.3554:453527 523.3582:164417 523.9211:776 524.3611:32112 524.9189:628 525.3625:4414 526.3589:649	86.0954:168 103.9689:48 104.1063:22783 104.7344:66 104.7458:41 104.795:38 104.8304:31 104.9878:66 105.1095:866 105.2165:56 106.0492:275 124.9991:223 184.07291:21687 184.88969:45 184.9884:50 185.0009:39 185.07629:536 258.11041:300 299.11191:629 339.28751:694 340.29071:113 365.19739:81 383.20541:670 384.2121:145 385.21161:64 397.2211:379 398.19641:133 407.20859:83 412.20831:144 415.1962:283 419.254…	5uM_3	396
872	LPE 18:1	1226	5.739217	6.8629	7.83535	480.3078	34063.125	739746.0		[M+H]+	M + 0	Answer (n-9)	6.8	480.3085	C23H46NO7P	LPE	PYVRVRFVLRNJLY-UHFFFAOYSA-N	O=C(OCC(O)COP(=O)(O)OCCN)CCCCCCCC=CCCCCCCCC	annotated by user-defined text library	True	True	False	98.8				99.4	681.2625	482.3148:5641	124.0165:166 142.02609:780 155.0098:483 155.1478:44 171.0761:40 180.0408:81 197.0209:90 197.0443:136 198.0522:805 200.14011:53 203.1774:50 216.0634:982 217.0652:83 229.1467:52 239.0549:86 243.1564:78 247.2424:218 257.06479:94 263.23581:140 265.25189:969 266.25491:140 270.07831:47 279.0994:84 293.11649:46 294.11591:71 306.27411:81 307.12869:116 308.2951:881 309.29901:142 321.14551:134 323.15161:22…	5uM_3	424
873	SM 18:1;O2/18:1(d9)	1577	9.26285	9.57175	10.2945	738.6468	104699.8125	1650259.125		[M+H]+	M + 0	Answer (n-14), (n-9)	9.53	738.64697	C41H72N2O6P	SM	NBEADXWAAWCCDG-KYPZZJCONA-N	[C@](COP(=O)([O-])OCC[N+](C)(C)C)([H])(NC(CCCCCCC/C=C\CCCCC([2H])([2H])C([2H])([2H])C([2H])([2H])C([2H])([2H])[2H])=O)[C@]([H])(O)/C=C/CCCCCCCCCCCCC	annotated by user-defined text library	True	True	False	99.5				99.7	2093.996	738.6468:219623 740.653:23798 742.6611:659	86.0951:284 98.9839:57 104.1071:205 104.1729:40 124.9997:745 184.073:107395 184.3031:101 184.43491:55 184.62579:45 184.6562:59 184.6738:92 184.7718:65 184.89059:171 184.908:159 184.92329:150 184.9397:84 184.97009:170 185.002:154 185.01981:135 185.03641:109 185.05499:100 185.076:3968 185.2439:99 185.29131:98 185.3098:63 185.3522:89 185.3701:63 185.4509:50 185.4662:83 185.4818:106 185.4998:83 185.5…	5uM_3	604
874	Cer-NS 18:1;O2/18:1	1701	9.755466	10.49898	11.3176	546.5241	56787.25	1179398.875		[M+H-H2O]+	M + 0	Answer (n-14), (n-9)	10.35	546.5244799999998	C36H69NO3	Cer_NS	OBFSLMQLPNKVRW-UHFFFAOYSA-N	O=C(NC(CO)C(O)C=CCCCCCCCCCCCCC)CCCCCCCC=CCCCCCCCC	annotated by user-defined text library	True	True	False	93.3				96.6	1135.745	546.5241:127063 548.5307:11155	82.0656:62 121.1011:145 136.0751:129 211.20351:55 220.16789:116 246.23489:169 247.24049:240 252.2684:908 264.26819:17732 265.25171:171 265.2713:1611 266.289:57 273.62759:27 280.26349:60 282.27881:2144 283.2825:152 284.28922:104 305.27011:131 309.3017:102 323.28149:162 324.28549:114 360.3266:98 361.33551:37 389.36371:81 403.3808:106 407.37479:436 408.37881:201 409.38541:48 421.38989:332 422.3913:1…	5uM_3	673
875	Cer-NS 18:1;O2/18:1	1701	9.70955	10.49898	11.3176	564.5345	6803.9375	145682.25		[M+H]+	M + 0	Answer (n-14), (n-9)	10.35	564.53497	C36H69NO3	Cer_NS	OBFSLMQLPNKVRW-UHFFFAOYSA-N	O=C(NC(CO)C(O)C=CCCCCCCCCCCCCC)CCCCCCCC=CCCCCCCCC	annotated by user-defined text library	True	True	False	93.3				96.6	136.0788	564.5345:14737 566.5413:1061	220.16991:89 246.2375:41 252.2697:88 264.23941:68 264.2684:3841 265.27151:235 268.99689:54 282.2785:613 309.30231:61 323.28009:41 360.3244:84 407.37689:258 408.37711:118 421.3927:285 449.38449:246 450.38959:142 516.5127:488 517.52032:152 527.50409:145 528.513:4426 529.51672:1469 530.52197:450 531.52692:95 543.94098:53 544.50842:521 544.60938:36 544.70709:61 545.51459:541 545.95471:46 546.12097:10…	5uM_3	678
879	DG 18:1_18:1	2044	12.02298	13.06775	13.59392	643.5262	11039.8125	288514.9375		[M+Na]+	M + 0	Answer (n-9)	12.82	643.52722	C39H72O5	DG	AFSHUZFNMVJNKX-UHFFFAOYSA-N	O=C(OCC(OC(=O)CCCCCCCC=CCCCCCCCC)CO)CCCCCCCC=CCCCCCCCC	annotated by user-defined text library	True	True	False	82.5				91.2	220.7962	643.5262:17284	360.26199:70 391.24191:116 420.28281:71 435.26901:71 463.3093:45 503.37039:174 504.37711:299 505.3829:163 519.36407:175 545.37878:115 546.38629:1058 547.39313:553 548.39917:117 561.3736:472 562.38:205 587.01721:63 626.58649:149 628.59851:611 629.60797:147 641.50928:599 642.5163:760 642.7887:54 642.96973:57 643.0528:51 643.08038:81 643.10687:94 643.2879:76 643.30981:91 643.35577:143 643.39368:267 …	5uM_3	864
880	Cer-NS 18:2;O2/24:1	2088	12.05223	13.41843	14.823670000000002	628.6024	148280.0	3429759.25		[M+H-H2O]+	M + 0	Answer (n-10, 14), (n-9)	13.33	628.60272	C42H79NO3	Cer_NS	RYZWCKUTHDRXFD-UHFFFAOYSA-N	O=C(NC(CO)C(O)C=CCCC=CCCCCCCCCC)CCCCCCCCCCCC=CCCCCCCCCCC	annotated by user-defined text library	True	True	False	97.6				98.8	2965.6	628.6024:420320 629.6056:222385 630.6088:50760 631.6129:7629 632.6183:1077	79.0527:71 81.0696:66 91.0529:159 94.0658:52 95.0728:76 95.0843:86 107.0856:86 108.0792:62 109.1007:120 119.0858:81 121.1014:180 122.0963:75 123.1146:104 133.1006:181 135.11639:207 141.1265:54 149.09509:36 149.1299:58 161.13181:104 191.1774:70 193.1937:92 196.20399:63 219.2095:145 233.2265:444 234.22079:101 244.2173:270 245.22549:1037 246.23151:214 250.2524:1194 253.24091:53 260.2374:181 261.2221…	5uM_3	905
881	Cer-NS 18:2;O2/24:1	2088	11.96448	13.41843	14.823670000000002	646.6124	31969.125	729793.875		[M+H]+	M + 0	Answer (n-10, 14), (n-9)	13.33	646.61328	C42H79NO3	Cer_NS	RYZWCKUTHDRXFD-UHFFFAOYSA-N	O=C(NC(CO)C(O)C=CCCC=CCCCCCCCCC)CCCCCCCCCCCC=CCCCCCCCCCC	annotated by user-defined text library	True	True	False	97.6				98.8	639.3825	646.6124:96671 648.6187:11632 651.5884:528	121.1008:75 135.11591:102 161.1331:58 233.22659:166 244.2179:159 245.2265:290 246.229:120 250.25369:322 260.23651:59 262.228:226 262.25229:8731 262.6535:96 263.25641:616 268.9946:64 278.24741:180 279.2316:112 280.26331:1141 294.23901:38 304.26321:142 321.26331:71 364.35339:79 365.2944:95 366.37289:479 367.3746:147 404.38419:51 408.38229:154 418.8927:50 443.41309:109 444.4166:150 458.43829:196 461…	5uM_3	915
886	HBMP 18:1_18:1_18:1	2132	12.20692	13.76948	15.25758	1061.776	13330.75	354049.78125		[M+Na]+	M + 0	Answer (n-9)	13.78	1061.77563	C60H111O11P	HBMP	YGELWCZMOZVYTE-UHFFFAOYSA-N	O=C(OCC(OC(=O)CCCCCCCC=CCCCCCCCC)COP(=O)(O)OCC(OC(=O)CCCCCCCC=CCCCCCCCC)CO)CCCCCCCC=CCCCCCCCC	annotated by user-defined text library	True	True	False	100.0				100.0	266.615	1061.7761:16125	223.063:142 225.0594:138 239.0918:54 241.0916:125 247.2408:44 270.9711:65 285.02979:91 286.02829:93 287.02219:60 295.09869:37 299.06091:76 300.061:158 301.0589:274 302.0556:45 339.2894:39 355.07089:196 356.0687:392 357.0675:701 358.0672:437 359.06729:200 360.07169:128 371.09619:59 371.1196:39 375.0741:65 375.09021:51 418.02802:68 430.08661:115 431.08621:233 432.0835:266 433.08539:87 441.23611:219…	5uM_3	1152
887	TG 18:1_18:1_18:1	2346	14.20885	15.47043	16.64718	902.8171	144476.625	3159146.0		[M+NH4]+	M + 0	Answer (n-9)	15.43	902.81708	C57H104O6	TG	PHYFQTYBJUILEZ-UHFFFAOYSA-N	O=C(OCC(OC(=O)CCCCCCCC=CCCCCCCCC)COC(=O)CCCCCCCC=CCCCCCCCC)CCCCCCCC=CCCCCCCCC	annotated by user-defined text library	True	True	False	99.5				99.7	2889.532	902.8171:333244 903.8204:212578 904.8233:70466 905.8271:15964 906.8283:3198	79.0521:61 81.0696:78 95.0847:148 97.1009:151 107.0851:73 109.1008:307 111.1154:48 121.1007:337 123.1167:69 135.1158:448 137.13161:83 149.1315:209 151.14819:72 165.1635:67 199.65829:48 205.1978:87 240.1348:139 247.2419:653 248.2449:94 262.22531:124 263.23792:200 264.2431:158 265.25269:2329 266.25601:168 278.95001:62 282.28061:135 283.25989:51 321.28049:186 339.2897:1868 340.2934:113 341.30621:82 …	5uM_3	1466
888	TG 18:1_18:1_18:1	2346	14.47243	15.47043	16.442729999999994	907.7722	19525.3125	433901.53125		[M+Na]+	M + 0	Answer (n-9)	15.43	907.77252	C57H104O6	TG	PHYFQTYBJUILEZ-UHFFFAOYSA-N	O=C(OCC(OC(=O)CCCCCCCC=CCCCCCCCC)COC(=O)CCCCCCCC=CCCCCCCCC)CCCCCCCC=CCCCCCCCC	annotated by user-defined text library	True	True	False	99.5				99.7	390.5063	908.7754:27275	130.991:44 265.25461:43 335.2218:59 487.37491:122 603.53583:129 604.53448:202 605.53571:263 605.54828:191 606.54437:896 607.54779:365 608.01819:31 608.54773:114 622.5343:68 625.51459:717 626.52753:77 655.49017:238 656.49573:104 660.48633:103 674.46899:134 684.52972:144 685.53308:41 687.47321:92 688.48322:73 689.4939:74 701.49707:202 729.49292:277 730.49957:94 743.50677:375 744.51147:153 745.51532…	5uM_3	1474
890	LPI 18:1	1149	5.467767	6.2406169999999985	7.192417	621.3003	4453.3125	85495.75		[M+Na]+	M + 0	Answer (n-9)	6.21	621.30103	C27H51O12P	LPI	UGDOFRYHDCDVHD-KTKRTIGZNA-N	CCCCCCCC\C=C/CCCCCCCC(=O)OCC(O)COP(O)(=O)OC1C(O)C(O)C(O)C(O)C1O	annotated by user-defined text library	True	True	False	99.7				99.8	89.06625		237.0105:206 281.04059:70 283.0192:381 321.10651:167 335.1207:224 339.28769:220 441.23709:1989 442.23901:246 461.263:100 482.14761:104 483.15851:120 497.13721:162 511.155:276 524.16028:614 525.16852:201 562.24451:244 580.21729:116 589.29449:59 603.289:99 604.29779:76 607.30377:142 619.2829:280 620.29059:303 620.35919:116 620.43732:231 620.97491:97 621.14679:105 621.18127:80 621.21118:96 621.30011…	5uM_4	257
892	LPS 18:1	1160	5.3212	6.32825	7.342716999999999	524.2976	19859.25	472232.96875		[M+H]+	M + 0	Answer (n-9)	6.25	524.29828	C24H46NO9P	LPS	JZWNYZVVZXZRRH-KTKRTIGZNA-N	CCCCCCCC\C=C/CCCCCCCC(=O)OCC(O)COP(O)(=O)OCC(N)C(O)=O	annotated by user-defined text library	True	True	False	98.1				99.0	397.185		78.047:57 88.0387:858 98.9838:75 106.0492:22163 106.3846:52 106.6942:56 106.7442:61 107.0524:832 107.2057:47 108.0538:254 123.1164:70 139.1115:70 140.1422:65 153.1268:91 154.1546:79 155.0101:2002 168.0029:94 172.03571:117 173.0201:252 186.01649:432 214.0475:66 242.0416:993 245.2243:135 246.23:81 247.2421:467 248.2433:107 260.05219:1499 261.0574:64 263.23569:190 265.2518:3362 266.2561:338 279.0978…	5uM_4	276
893	LPG 18:1	1171	5.538833	6.415867	7.484684	533.2842	3891.9375	87579.5546875		[M+Na]+	M + 0	Answer (n-9)	6.38	533.28497	C24H47O9P	LPG	FQQQKGAFQIIGLQ-KTKRTIGZNA-N	CCCCCCCC\C=C/CCCCCCCC(=O)OCC(O)COP(O)(=O)OCC(O)CO	annotated by user-defined text library	True	True	False	99.6				99.8	77.83875	535.3306:398	78.0453:50 135.09441:37 195.00169:600 237.01221:233 310.04141:63 379.27991:40 394.13611:107 395.1412:82 408.14471:68 409.12509:274 423.1398:270 424.14221:91 436.1459:795 437.15051:274 441.2363:161 461.2616:75 475.2131:1422 475.28079:133 476.2164:349 477.21561:97 515.27478:449 518.28949:169 519.28802:725 520.29169:172 531.26648:313 532.2749:329 532.30933:66 532.3609:78 533.2843:127549 533.76617:27…	5uM_4	312
896	CAR 18:1	1193	5.442633	6.59115	7.41785	426.358	146142.0	3200489.5		[M+H]+	M + 0	Answer (n-9)	6.55	426.35779	C25H47NO4	CAR	IPOLTUVFXFHAHI-UHFFFAOYSA-N	O=C([O-])CC(OC(=O)CCCCCCCC=CCCCCCCCC)C[N+](C)(C)C	annotated by user-defined text library	True	True	False	99.5				99.7	2922.84	426.358:526694 427.3605:224443 427.7713:1080 428.3635:36838 428.6739:844 429.366:4443	85.0275:2941 97.0995:80 109.1:181 121.0996:128 123.115:75 135.11659:200 139.11079:103 144.10181:858 149.13181:207 151.1468:165 153.12669:76 157.0495:495 162.1143:56 163.14799:138 167.1427:131 171.1402:115 177.16341:135 181.1561:166 191.1814:141 195.17371:154 199.1711:58 203.11459:1389 204.119:84 209.1904:83 213.1151:75 213.1833:60 216.1216:149 223.2038:108 227.1275:419 227.2027:86 241.14281:492 2…	5uM_4	360
897	LPC 18:1	1215	5.488667	6.766634	7.97315	522.3556	137341.4375	2997887.5		[M+H]+	M + 0	Answer (n-9)	6.71	522.35541	C26H52NO7P	LPC	YAMUFBLWGFFICM-UHFFFAOYSA-N	O=C(OCC(O)COP(=O)([O-])OCC[N+](C)(C)C)CCCCCCCC=CCCCCCCCC	annotated by user-defined text library	True	True	False	99.0				99.5	2746.829	522.3556:475369 523.3582:184278 524.361:35747 525.3619:5418	86.096:213 104.1063:29345 104.5706:52 104.7212:46 104.7347:47 104.7453:52 104.782:58 104.795:52 104.8055:51 105.1095:1187 106.0484:134 106.1119:164 124.9993:461 184.07291:25373 184.88969:62 184.9715:44 185.0023:37 185.07629:675 186.078:214 256.09109:51 258.11029:718 281.10031:46 299.11261:706 300.12091:107 339.28781:606 340.29251:172 365.19431:137 368.17889:70 383.2056:891 384.21259:114 397.22079…	5uM_4	397
898	LPE 18:1	1226	5.772783	6.854383	7.7644	480.3077	37343.9375	793249.5625		[M+H]+	M + 0	Answer (n-9)	6.8	480.3085	C23H46NO7P	LPE	PYVRVRFVLRNJLY-UHFFFAOYSA-N	O=C(OCC(O)COP(=O)(O)OCCN)CCCCCCCC=CCCCCCCCC	annotated by user-defined text library	True	True	False	99.1				99.5	746.8787	482.3138:7519	72.0565:38 124.0164:169 139.1116:59 142.026:949 155.0103:580 173.02029:118 179.03419:103 180.0412:108 197.04401:72 198.0518:1106 214.1548:114 216.0623:1626 247.2419:217 257.06451:185 265.25229:1454 266.2532:242 272.9216:27 274.2655:100 281.11539:54 293.11481:172 295.09479:116 307.13019:173 308.29391:1661 309.1102:120 309.2963:393 321.14609:247 323.14911:124 324.1561:109 326.3056:102 334.14081:63 …	5uM_4	426
899	SM 18:1;O2/18:1(d9)	1581	9.25055	9.576117	10.34468	738.6461	102359.625	1688031.5		[M+H]+	M + 0	Answer (n-14), (n-9)	9.53	738.64697	C41H72N2O6P	SM	NBEADXWAAWCCDG-KYPZZJCONA-N	[C@](COP(=O)([O-])OCC[N+](C)(C)C)([H])(NC(CCCCCCC/C=C\CCCCC([2H])([2H])C([2H])([2H])C([2H])([2H])C([2H])([2H])[2H])=O)[C@]([H])(O)/C=C/CCCCCCCCCCCCC	annotated by user-defined text library	True	True	False	99.3				99.6	2047.193	738.6461:216985 740.6514:24474	71.072:55 86.0952:273 98.984:114 104.1067:110 124.9997:1072 184.07291:104113 184.33701:77 184.36819:50 184.4169:85 184.435:54 184.4666:61 184.49451:40 184.62421:35 184.6727:40 184.6899:57 184.8903:149 184.9077:152 184.9231:140 184.9397:101 184.96989:154 184.9881:186 185.0023:146 185.0199:128 185.0542:72 185.0761:4391 185.2438:83 185.25729:113 185.2914:53 185.3096:62 185.3524:95 185.36951:78 185.4…	5uM_4	608
900	Cer-NS 18:1;O2/18:1	1705	9.576117	10.51158	11.37635	546.5237	56173.1875	1159214.0		[M+H-H2O]+	M + 0	Answer (n-14), (n-9)	10.35	546.5244799999998	C36H69NO3	Cer_NS	OBFSLMQLPNKVRW-UHFFFAOYSA-N	O=C(NC(CO)C(O)C=CCCCCCCCCCCCCC)CCCCCCCC=CCCCCCCCC	annotated by user-defined text library	True	True	False	92.2				96.1	1123.464	546.5237:119359 548.5308:9563	107.0843:51 109.1005:45 121.1007:111 136.0773:54 149.13071:59 163.14639:41 169.145:152 183.1606:117 201.0369:77 211.2067:69 220.1693:155 246.2356:76 247.2412:315 252.26781:1185 264.2421:155 264.2681:19255 265.24939:171 265.27151:1951 266.2518:81 266.28091:134 280.26089:129 281.2695:89 282.27881:2670 283.2807:219 292.2619:67 299.27771:51 305.27301:82 309.3031:120 323.28119:205 324.28561:79 336.287…	5uM_4	683
901	Cer-NS 18:1;O2/18:1	1705	9.751483	10.51158	11.31377	564.534	7414.875	155432.625		[M+H]+	M + 0	Answer (n-14), (n-9)	10.35	564.53497	C36H69NO3	Cer_NS	OBFSLMQLPNKVRW-UHFFFAOYSA-N	O=C(NC(CO)C(O)C=CCCCCCCCCCCCCC)CCCCCCCC=CCCCCCCCC	annotated by user-defined text library	True	True	False	92.2				96.0	148.2975		96.0363:85 169.1434:66 234.18089:51 252.2664:152 263.23871:65 264.2684:3595 265.2709:296 268.99719:131 282.27789:506 283.2832:119 323.28381:88 390.3699:77 403.3779:52 407.37399:263 421.39041:108 449.38611:242 450.38419:90 516.51453:502 517.51398:140 518.51141:41 526.50049:108 527.50238:171 528.51331:4278 529.5163:2078 530.51892:431 531.52222:78 543.72681:59 544.19751:96 544.50861:774 544.82208:49…	5uM_4	690
905	DG 18:1_18:1	2054	12.02327	13.11382	13.552129999999998	643.5266	10387.0	272895.34375		[M+Na]+	M + 0	Answer (n-9)	12.82	643.52722	C39H72O5	DG	AFSHUZFNMVJNKX-UHFFFAOYSA-N	O=C(OCC(OC(=O)CCCCCCCC=CCCCCCCCC)CO)CCCCCCCC=CCCCCCCCC	annotated by user-defined text library	True	True	False	76.4				88.2	207.74	643.5266:17120	360.26361:64 381.2291:55 391.24841:132 392.254:51 420.2832:115 421.2872:69 436.27899:57 479.25659:108 489.34909:41 503.3656:131 504.37799:337 505.38379:184 518.39038:75 519.36572:194 520.36609:127 533.38147:104 546.38782:768 547.39288:674 548.39252:109 561.37323:634 561.41309:68 562.37921:219 563.38708:83 587.01379:76 607.547:126 626.58929:79 627.59668:43 628.60181:342 629.60358:155 640.83148:34 …	5uM_4	859
906	Cer-NS 18:2;O2/24:1	2087	11.93977	13.3767	15.03645	628.6022	136367.0	3162685.0		[M+H-H2O]+	M + 0	Answer (n-10, 14), (n-9)	13.33	628.60272	C42H79NO3	Cer_NS	RYZWCKUTHDRXFD-UHFFFAOYSA-N	O=C(NC(CO)C(O)C=CCCC=CCCCCCCCCC)CCCCCCCCCCCC=CCCCCCCCCCC	annotated by user-defined text library	True	True	False	99.3				99.6	2727.34	628.6022:380705 629.6053:193354 630.6089:45943 631.6124:7868 632.6199:1084	95.0854:72 105.0692:60 121.0999:55 209.13989:79 233.2271:126 244.2189:202 245.2263:471 246.233:139 250.2527:565 260.23651:85 262.23019:199 262.25229:10275 263.2319:84 263.25699:813 264.26511:142 270.2449:62 278.2478:112 279.2554:57 280.26208:1296 281.26379:75 304.2616:97 321.2662:97 322.27209:93 349.34921:49 365.2919:82 366.37259:547 367.37561:83 368.38559:79 382.3692:55 390.37109:71 391.379:96 4…	5uM_4	892
907	Cer-NS 18:2;O2/24:1	2087	11.91052	13.3767	14.78195	646.6121	29898.5	684567.125		[M+H]+	M + 0	Answer (n-10, 14), (n-9)	13.33	646.61328	C42H79NO3	Cer_NS	RYZWCKUTHDRXFD-UHFFFAOYSA-N	O=C(NC(CO)C(O)C=CCCC=CCCCCCCCCC)CCCCCCCCCCCC=CCCCCCCCCCC	annotated by user-defined text library	True	True	False	99.3				99.6	597.97		94.0648:163 119.0838:67 147.1181:41 228.23061:44 244.2187:96 245.2256:271 246.2309:197 250.25121:258 262.25259:8028 263.2341:107 263.25519:454 264.2576:113 280.26279:906 281.2677:114 303.25531:46 323.27802:62 366.3707:319 367.3797:106 381.99869:47 390.37399:41 408.38669:68 409.38681:71 421.39011:55 444.4176:143 445.42349:95 458.43509:148 461.42151:248 462.43051:176 463.435:112 471.44299:385 472.4…	5uM_4	901
912	HBMP 18:1_18:1_18:1	2142	12.33285	13.81587	15.1157	1061.776	11895.3125	295198.625		[M+Na]+	M + 0	Answer (n-9)	13.78	1061.77563	C60H111O11P	HBMP	YGELWCZMOZVYTE-UHFFFAOYSA-N	O=C(OCC(OC(=O)CCCCCCCC=CCCCCCCCC)COP(=O)(O)OCC(OC(=O)CCCCCCCC=CCCCCCCCC)CO)CCCCCCCC=CCCCCCCCC	annotated by user-defined text library	True	True	False	99.6				99.8	237.9063	1061.7756:27342	78.0467:64 167.0549:73 223.0623:82 224.06329:108 225.0649:86 239.0954:133 240.09621:83 284.02911:71 287.0235:76 299.05899:144 301.05859:184 303.0549:89 339.28601:73 342.311:42 343.99591:41 355.07071:204 356.06949:240 357.06671:393 358.0672:407 359.06509:208 361.03369:109 375.07611:79 431.08749:143 432.08939:178 433.0835:82 434.09:84 441.2384:85 459.24829:1962 460.2511:205 506.10699:137 507.09409:…	5uM_4	1152
913	TG 18:1_18:1_18:1	2352	13.991829999999998	15.48707	16.77225	902.8168	147147.5625	3191510.25		[M+NH4]+	M + 0	Answer (n-9)	15.43	902.81708	C57H104O6	TG	PHYFQTYBJUILEZ-UHFFFAOYSA-N	O=C(OCC(OC(=O)CCCCCCCC=CCCCCCCCC)COC(=O)CCCCCCCC=CCCCCCCCC)CCCCCCCC=CCCCCCCCC	annotated by user-defined text library	True	True	False	99.0				99.5	2942.951	902.8168:378964 903.8201:248594 904.823:82929 905.8254:19852 906.8286:3513	81.069:55 83.0839:119 95.0848:137 97.1001:138 109.102:184 110.1031:81 111.1164:94 113.6933:35 121.1008:385 123.1163:95 125.1327:77 135.11681:538 149.13181:307 151.1465:84 163.1481:121 165.16479:101 166.1709:56 177.1633:60 195.13901:45 209.15739:35 247.2422:561 248.24361:54 263.23639:237 264.24161:97 265.25229:1664 266.25659:150 281.2475:66 282.2774:123 321.27911:146 339.2887:1901 340.29111:265 34…	5uM_4	1460
914	TG 18:1_18:1_18:1	2352	14.342429999999998	15.48707	16.53858	907.7717	20482.375	450488.34375		[M+Na]+	M + 0	Answer (n-9)	15.43	907.77252	C57H104O6	TG	PHYFQTYBJUILEZ-UHFFFAOYSA-N	O=C(OCC(OC(=O)CCCCCCCC=CCCCCCCCC)COC(=O)CCCCCCCC=CCCCCCCCC)CCCCCCCC=CCCCCCCCC	annotated by user-defined text library	True	True	False	99.0				99.5	409.6475		81.0688:65 149.1333:54 331.2594:76 487.37939:131 603.53223:385 604.53638:167 605.54022:642 606.54431:732 607.54547:546 625.51288:652 626.52142:147 632.45789:79 646.47241:44 655.49329:270 656.48877:100 675.47699:91 684.52911:127 688.48352:182 700.52319:54 701.49481:63 702.49738:149 729.49103:220 730.50262:136 743.5069:286 744.51233:149 767.61279:149 768.62262:1005 769.62988:597 770.59479:54 770.63…	5uM_4	1468
917	LPS 18:1	1157	5.15785	6.307233	7.38015	524.2968	20138.6875	471437.59375		[M+H]+	M + 0	Answer (n-9)	6.25	524.29828	C24H46NO9P	LPS	JZWNYZVVZXZRRH-KTKRTIGZNA-N	CCCCCCCC\C=C/CCCCCCCC(=O)OCC(O)COP(O)(=O)OCC(N)C(O)=O	annotated by user-defined text library	True	True	False	99.0				99.4	402.7737		88.0384:558 106.049:20668 107.052:580 108.0531:131 121.1006:55 135.11639:79 140.1432:113 154.15849:135 155.0097:1784 163.1469:54 172.0361:158 173.0201:221 186.01649:248 195.17239:86 214.1563:81 224.02969:98 242.0423:792 243.0472:72 245.2267:144 247.2408:374 260.05179:967 263.2356:157 264.23779:95 265.25211:2914 266.25491:319 267.259:128 279.09961:149 280.2981:106 281.11621:78 283.04651:101 293.11…	5uM_5	272
919	LPG 18:1	1168	5.471783	6.39485	7.492866999999999	533.2832	3855.25	81598.3671875		[M+Na]+	M + 0	Answer (n-9)	6.38	533.28497	C24H47O9P	LPG	FQQQKGAFQIIGLQ-KTKRTIGZNA-N	CCCCCCCC\C=C/CCCCCCCC(=O)OCC(O)COP(O)(=O)OCC(O)CO	annotated by user-defined text library	True	True	False	99.9				99.8	77.105		100.1131:83 195.00281:331 237.0119:68 255.0453:51 339.2869:115 394.13019:62 408.1489:55 409.1235:152 436.14639:261 437.1517:121 475.21191:1919 476.2157:523 476.28351:49 477.2149:90 493.18179:130 503.1864:66 515.27112:113 518.2937:59 519.28809:221 531.26788:145 532.27008:160 533.24091:140 533.28339:38911 533.6817:56 533.90662:92 534.23859:3390 534.28693:10600 534.64691:64 534.6748:56 534.84039:51 …	5uM_5	299
922	CAR 18:1	1190	5.438317	6.5701	7.38015	426.3575	163367.9375	3657432.0		[M+H]+	M + 0	Answer (n-9)	6.55	426.35779	C25H47NO4	CAR	IPOLTUVFXFHAHI-UHFFFAOYSA-N	O=C([O-])CC(OC(=O)CCCCCCCC=CCCCCCCCC)C[N+](C)(C)C	annotated by user-defined text library	True	True	False	99.9				99.9	3267.359000000001	426.3575:545399 426.8724:2410 427.3599:244341 427.7706:1130 428.3627:40194 429.0408:566 429.3651:4882	85.0274:2550 95.0847:128 97.1007:54 121.0997:211 123.1149:124 135.1178:132 137.1333:60 139.1131:129 144.10091:662 149.1326:128 151.1461:81 157.04919:354 163.149:124 167.1427:117 181.15669:151 203.1144:1170 204.11749:154 209.1879:70 213.1116:146 216.12199:234 227.12711:205 228.1295:80 241.1429:332 247.2408:536 248.2412:62 255.1581:501 265.25241:1127 266.25461:130 269.1741:950 270.17819:163 283.189…	5uM_5	355
923	LPC 18:1	1212	5.450883	6.74565	8.06905	522.3549	151026.25	3343531.75		[M+H]+	M + 0	Answer (n-9)	6.71	522.35541	C26H52NO7P	LPC	YAMUFBLWGFFICM-UHFFFAOYSA-N	O=C(OCC(O)COP(=O)([O-])OCC[N+](C)(C)C)CCCCCCCC=CCCCCCCCC	annotated by user-defined text library	True	True	False	99.6				99.8	3020.525	522.3549:486323 523.3574:191685 524.3598:37366 525.3617:5653	104.1061:14780 105.1091:476 106.0488:119 124.9985:199 184.07249:12506 185.07581:506 186.07719:62 258.108:128 299.1109:382 312.11819:70 339.2887:561 340.28711:69 365.19391:76 383.2059:423 384.2085:156 397.2204:168 398.19229:139 398.22839:41 412.20581:62 415.19339:108 419.2569:132 425.21631:1102 426.21851:387 429.2063:80 444.2869:60 445.26599:100 480.30759:34 502.32181:53 503.33011:84 504.30499:105…	5uM_5	391
924	LPE 18:1	1223	5.67235	6.8334	7.8311	480.3071	44652.75	935425.1875		[M+H]+	M + 0	Answer (n-9)	6.8	480.3085	C23H46NO7P	LPE	PYVRVRFVLRNJLY-UHFFFAOYSA-N	O=C(OCC(O)COP(=O)(O)OCCN)CCCCCCCC=CCCCCCCCC	annotated by user-defined text library	True	True	False	99.7				99.7	893.055	482.313:8252	124.0145:83 142.0262:1032 143.028:98 149.1321:96 155.0099:1107 172.0354:89 173.0202:194 183.1982:57 197.0444:70 198.052:1280 199.13319:64 200.14011:127 215.17059:45 216.0621:1251 217.0666:70 239.0528:90 247.24001:254 257.0657:231 263.23669:101 265.25159:1520 266.25409:258 279.09799:44 293.11511:131 294.1225:44 299.10971:65 306.12451:44 307.1293:177 308.13019:115 308.29349:1436 309.29739:172 320.1…	5uM_5	425
925	SM 18:1;O2/18:1(d9)	1576	9.279634	9.542633	10.28197	738.6456	96812.3125	1542586.25		[M+H]+	M + 0	Answer (n-14), (n-9)	9.53	738.64697	C41H72N2O6P	SM	NBEADXWAAWCCDG-KYPZZJCONA-N	[C@](COP(=O)([O-])OCC[N+](C)(C)C)([H])(NC(CCCCCCC/C=C\CCCCC([2H])([2H])C([2H])([2H])C([2H])([2H])C([2H])([2H])[2H])=O)[C@]([H])(O)/C=C/CCCCCCCCCCCCC	annotated by user-defined text library	True	True	False	100.0				99.9	1936.246	738.6456:249424 740.6519:28632 741.6558:4816	78.0449:68 86.0955:438 98.9841:132 104.0531:37 104.106:173 124.9988:902 184.07269:114828 184.2364:63 184.2883:95 184.32091:52 184.3537:88 184.36951:64 184.4368:71 184.5956:98 184.62601:27 184.6757:84 184.73579:55 184.7534:44 184.82561:47 184.8902:168 184.9072:154 184.92261:161 184.9395:126 184.96989:152 184.9879:194 185.00191:169 185.0192:174 185.0356:110 185.0538:142 185.076:4353 185.22411:148 1…	5uM_5	615
926	Cer-NS 18:1;O2/18:1	1698	9.667867	10.46145	11.26793	546.5231	58422.0625	1133514.625		[M+H-H2O]+	M + 0	Answer (n-14), (n-9)	10.35	546.5244799999998	C36H69NO3	Cer_NS	OBFSLMQLPNKVRW-UHFFFAOYSA-N	O=C(NC(CO)C(O)C=CCCCCCCCCCCCCC)CCCCCCCC=CCCCCCCCC	annotated by user-defined text library	True	True	False	96.2				98.0	1168.441	548.5292:13160	82.0639:53 109.1011:36 111.1183:32 116.6284:76 121.1005:71 169.1454:162 183.1627:63 198.14841:28 220.1712:117 246.235:101 247.23891:257 252.26711:957 262.25171:77 264.24301:89 264.2677:20889 265.24979:205 265.27161:1894 266.27499:299 281.26819:63 282.2778:2948 283.2814:316 298.2739:66 305.2713:63 309.30081:130 310.30539:69 323.27991:275 324.2876:210 336.28922:91 358.30521:37 360.3226:88 361.32791…	5uM_5	690
927	Cer-NS 18:1;O2/18:1	1698	9.705466	10.46145	11.26793	564.5337	7871.625	159950.140625		[M+H]+	M + 0	Answer (n-14), (n-9)	10.35	564.53497	C36H69NO3	Cer_NS	OBFSLMQLPNKVRW-UHFFFAOYSA-N	O=C(NC(CO)C(O)C=CCCCCCCCCCCCCC)CCCCCCCC=CCCCCCCCC	annotated by user-defined text library	True	True	False	96.2				98.0	157.4325	568.5076:432	169.1434:96 246.2328:88 247.24139:128 252.2679:166 264.26819:3860 265.27139:382 268.99869:141 282.27899:615 283.28271:85 305.26959:97 307.28339:63 309.30069:83 323.28079:100 403.38171:40 407.3732:241 408.37881:60 421.39249:218 432.3822:41 449.38809:452 450.38611:71 451.39569:62 516.51129:481 517.513:112 526.49371:66 527.50623:98 528.5116:4717 529.51672:1733 530.51923:503 543.6521:55 544.50848:597…	5uM_5	694
931	DG 18:1_18:1	2052	12.0905	13.08097	13.51925	643.5253	10719.9375	268918.5		[M+Na]+	M + 0	Answer (n-9)	12.82	643.52722	C39H72O5	DG	AFSHUZFNMVJNKX-UHFFFAOYSA-N	O=C(OCC(OC(=O)CCCCCCCC=CCCCCCCCC)CO)CCCCCCCC=CCCCCCCCC	annotated by user-defined text library	True	True	False	80.8				90.3	214.3987	643.5253:20325	341.29691:32 378.99789:45 391.2475:57 420.2836:147 435.271:97 503.36749:163 504.37781:242 505.38361:300 519.36493:203 533.37671:146 534.37207:43 545.37708:53 546.38702:895 547.39392:429 548.39612:144 561.37402:647 562.3692:84 562.3808:59 607.54657:207 608.53619:53 628.60321:411 629.60052:89 640.67908:67 641.40997:74 641.51318:638 642.51691:659 642.58441:104 642.82758:56 643.13641:72 643.2384:81 6…	5uM_5	894
932	Cer-NS 18:2;O2/24:1	2096	12.02353	13.43155	14.8371	628.6017	137065.0625	3304272.75		[M+H-H2O]+	M + 0	Answer (n-10, 14), (n-9)	13.33	628.60272	C42H79NO3	Cer_NS	RYZWCKUTHDRXFD-UHFFFAOYSA-N	O=C(NC(CO)C(O)C=CCCC=CCCCCCCCCC)CCCCCCCCCCCC=CCCCCCCCCCC	annotated by user-defined text library	True	True	False	96.8				98.4	2741.301	628.6017:312333 629.6049:142890 630.6079:33691 631.6122:5469	91.0535:192 93.0693:59 94.0637:97 95.0483:40 95.071:76 97.1011:101 105.0699:185 107.0849:153 109.1:53 119.0841:212 120.0912:75 121.101:257 122.0969:47 123.1158:112 129.5625:42 131.0873:56 133.1013:237 135.1163:84 147.11639:109 149.1319:99 161.1301:112 163.1478:84 191.1783:106 193.1949:91 217.1917:63 219.21091:110 223.0648:52 228.23151:102 233.2261:521 243.2097:62 244.218:214 245.2256:897 246.2312…	5uM_5	945
933	Cer-NS 18:2;O2/24:1	2096	11.96078	13.43155	14.8371	646.6121	29329.0	708001.5		[M+H]+	M + 0	Answer (n-10, 14), (n-9)	13.33	646.61328	C42H79NO3	Cer_NS	RYZWCKUTHDRXFD-UHFFFAOYSA-N	O=C(NC(CO)C(O)C=CCCC=CCCCCCCCCC)CCCCCCCCCCCC=CCCCCCCCCCC	annotated by user-defined text library	True	True	False	96.8				98.4	586.58	646.6121:66641	233.22771:81 244.2204:130 245.22591:268 246.2339:44 250.2525:313 260.23141:48 262.22699:75 262.25211:7572 263.23529:156 263.255:530 264.24481:43 264.2637:62 278.24701:173 279.24969:114 280.26208:1010 281.2655:65 321.26682:66 323.28079:73 366.37039:244 367.37521:104 410.396:74 444.4198:162 459.43579:99 461.4205:281 462.42511:107 463.4353:112 471.4429:199 472.44791:237 475.43591:239 476.439:97 485.…	5uM_5	949
935	Cer-NS 18:2;O2/24:0	2129	12.1323	13.69462	15.0666	648.6277	37759.25	886564.0		[M+H]+	M + 0	Answer (n-10, 14)	13.6	648.62891	C42H81NO3	Cer_NS	ZCUCZYYSYGKQQV-UHFFFAOYSA-N	O=C(NC(CO)C(O)C=CCCC=CCCCCCCCCC)CCCCCCCCCCCCCCCCCCCCCCC	annotated by user-defined text library	True	True	False	97.2				98.6	755.185	648.6277:137142	79.0532:101 81.0703:46 93.0695:67 100.077:55 105.0679:78 119.0834:62 121.1017:74 133.1001:69 147.11571:89 161.13139:82 193.1946:100 219.9707:33 221.0874:76 223.06261:342 233.2253:362 239.0954:188 244.21899:137 245.226:354 246.23129:264 250.25211:537 260.2373:49 261.2236:93 262.25201:16475 263.2323:218 263.25589:1840 264.24371:91 264.25879:178 278.2467:151 279.23459:118 280.2626:2368 281.26611:295…	5uM_5	1070
938	HBMP 18:1_18:1_18:1	2140	12.21185	13.783	15.27105	1061.775	13568.25	352430.28125		[M+Na]+	M + 0	Answer (n-9)	13.78	1061.77563	C60H111O11P	HBMP	YGELWCZMOZVYTE-UHFFFAOYSA-N	O=C(OCC(OC(=O)CCCCCCCC=CCCCCCCCC)COP(=O)(O)OCC(OC(=O)CCCCCCCC=CCCCCCCCC)CO)CCCCCCCC=CCCCCCCCC	annotated by user-defined text library	True	True	False	100.0				100.0	271.365		339.29019:222 441.2341:245 459.24731:4818 460.2504:512 603.53351:401 604.53619:777 605.54102:1140 606.5437:1052 607.54529:682 608.54749:164 723.48901:217 809.49353:98 841.47601:93 842.48853:88 855.50952:111 883.49799:144 922.62128:486 923.6264:281 924.633:165 925.61078:58 926.60199:65 937.61267:95 938.6156:115 964.63568:679 965.505:28 965.6413:645 966.64722:230 979.62732:108 980.63037:170 981.636…	5uM_5	1207
939	TG 18:1_18:1_18:1	2353	14.222179999999998	15.4755	16.7775	902.8159	144358.3125	2985971.75		[M+NH4]+	M + 0	Answer (n-9)	15.43	902.81708	C57H104O6	TG	PHYFQTYBJUILEZ-UHFFFAOYSA-N	O=C(OCC(OC(=O)CCCCCCCC=CCCCCCCCC)COC(=O)CCCCCCCC=CCCCCCCCC)CCCCCCCC=CCCCCCCCC	annotated by user-defined text library	True	True	False	99.4				99.6	2887.166	902.8159:427062 903.819:294559 904.8221:99252 905.825:23126 906.828:4189 907.7707:55321	81.0693:123 83.0844:93 93.0691:153 95.0847:462 97.0646:96 97.0994:127 109.1006:216 111.116:168 121.1007:503 123.1146:133 135.1165:515 137.13229:74 137.2177:54 149.1324:344 150.1344:31 153.12601:84 165.16479:123 245.226:75 247.2415:547 263.23691:298 264.24399:146 265.25159:2445 265.83701:37 266.25461:209 268.1637:46 281.24811:167 321.27921:194 323.22021:42 337.2742:120 339.28839:2284 340.29221:268…	5uM_5	1518
940	TG 18:1_18:1_18:1	2353	14.485970000000002	15.4755	16.464570000000002	907.7707	19900.375	416991.84375		[M+Na]+	M + 0	Answer (n-9)	15.43	907.77252	C57H104O6	TG	PHYFQTYBJUILEZ-UHFFFAOYSA-N	O=C(OCC(OC(=O)CCCCCCCC=CCCCCCCCC)COC(=O)CCCCCCCC=CCCCCCCCC)CCCCCCCC=CCCCCCCCC	annotated by user-defined text library	True	True	False	99.4				99.5	398.0075	907.7707:55321	121.0989:71 487.3764:66 603.53418:276 604.53558:223 605.54291:400 606.54163:705 607.54938:444 625.51532:636 626.51312:67 655.49042:166 660.48529:72 674.47369:83 684.53027:132 687.48212:132 688.48328:157 701.49933:148 701.53113:49 702.49622:94 729.4884:250 730.49432:157 743.50513:299 743.54688:41 744.50928:265 745.51331:89 754.61212:69 767.61322:181 768.61902:735 769.62653:633 770.62891:313 772.61…	5uM_5	1527
