# Supplementary material for: Computational mass spectrometry accelerates C = C position-resolved untargeted lipidomics using oxygen attachment dissociation
Source: Commun Chem. 2022 Dec 19;5:162. doi: 10.1038/s42004-022-00778-1 (PMC9814143; doi:10.1038/s42004-022-00778-1)
Supplement: Supplementary file 4 — Supplementary Data 1 [file 42004_2022_778_MOESM4_ESM.zip › SupplementaryData1/SupplementaryData1_STDsMixB.txt]

PeakID	Title	Scans	RT left(min)	RT (min)	RT right (min)	Precursor m/z	Height	Area	Model masses	Adduct	Isotope	Comment	Reference RT	Reference m/z	Formula	Ontology	InChIKey	SMILES	Annotation tag (VS1.0)	RT matched	m/z matched	MS/MS matched	RT similarity	Dot product	Reverse dot product	Fragment presence %	Total score	S/N	MS1 isotopes	MSMS spectrum	Data from	Original PeakID
2	PG 22:6_22:6	1232	7.9631669999999986	8.435	8.785784	889.4984	3924.625	58927.3984375		[M+Na]+	M + 0	Answer (n-3,6,9,12,15,18)	8.55	889.49896	C50H75O10P	PG	XACKZSRNTPEYBU-UHFFFAOYSA-N	O=C(OCC(OC(=O)CCC=CCC=CCC=CCC=CCC=CCC=CCC)COP(=O)(O)OCC(O)CO)CCC=CCC=CCC=CCC=CCC=CCC=CCC	annotated by user-defined text library	True	True	False	96.0				98.0	78.4925		176.9938:182 195.00301:1627 279.0235:101 293.039:162 307.0545:285 379.0795:108 406.10001:84 419.11371:86 420.1171:66 421.091:49 435.1011:72 446.12619:49 460.14529:189 461.1181:97 461.15369:103 463.13141:66 475.13461:104 477.11411:71 487.13351:70 489.14719:62 499.16901:127 500.17941:76 501.14771:108 502.15509:151 503.15991:47 515.16608:157 525.18268:96 526.19122:94 529.18182:50 539.19897:106 540.2…	100nM_1	481
6	PC 18:1_18:1	1499	9.453517	10.50927	11.52308	786.6006	2349.4375	53991.78125		[M+H]+	M + 0	Answer (n-9)	10.4	786.6007099999998	C44H84NO8P	PC	SNKAWJBJQDLSFF-UHFFFAOYSA-N	O=C(OCC(OC(=O)CCCCCCCC=CCCCCCCCC)COP(=O)([O-])OCC[N+](C)(C)C)CCCCCCCC=CCCCCCCCC	annotated by user-defined text library	True	True	False	96.3				98.2	46.98875		184.07339:1609 534.31671:141 603.53333:219 604.5434:100 646.4422:96 647.4483:283 648.4588:245 649.4585:91 662.44019:140 663.43439:32 679.44287:63 688.45532:42 689.46289:298 690.46948:198 691.47552:191 784.58838:142 785.59119:389 786.51398:57 786.6004:41701 786.66949:398 786.69952:439 786.76868:2156 786.83148:574 786.87903:256 786.91321:140 786.96759:306 787.02948:228 787.08228:107 787.12061:132 7…	100nM_1	568
7	PE 18:1_18:1	1521	9.632983	10.6845	11.6566	744.5532	2144.3125	49382.30078125		[M+H]+	M + 0	Answer (n-9)	10.6	744.55377	C41H78NO8P	PE	MWRBNPKJOOWZPW-UHFFFAOYSA-N	O=C(OCC(OC(=O)CCCCCCCC=CCCCCCCCC)COP(=O)(O)OCCN)CCCCCCCC=CCCCCCCCC	annotated by user-defined text library	True	True	False	97.8				98.9	42.88625		124.0163:88 142.02789:105 182.18919:110 339.29031:92 462.29559:91 465.3916:125 492.27081:48 506.39551:45 537.29669:33 548.30103:36 580.28162:41 601.51898:160 602.3866:49 602.52283:129 603.53497:5494 603.65338:118 603.69202:109 604.5368:2413 604.66821:43 605.40442:127 605.54248:537 605.62671:41 606.41333:113 606.54871:109 607.41168:67 619.53082:421 620.39142:171 620.53247:174 630.4082:138 635.4108…	100nM_1	584
8	EtherPC O-16:0/18:1	1561	9.570383	11.00157	12.2157	746.6052	3580.0625	77813.046875		[M+H]+	M + 0	Answer (n-9)	10.95	746.60577	C42H84NO7P	EtherPC	OVZJGEFUWZPYRW-UHFFFAOYSA-N	O=C(OC(COCCCCCCCC)COP(=O)([O-])OCC[N+](C)(C)C)CCCCCCCCCCCCCC=CCCCCCCCCCC	annotated by user-defined text library	True	True	False	99.2				99.6	71.60125	746.6052:7976	184.0732:2411 185.0777:102 224.1042:126 238.08369:237 462.33231:197 463.34171:237 464.3522:68 478.32861:69 607.45929:53 622.4447:175 636.45679:111 649.46228:109 650.4743:140 651.47949:92 744.58911:232 745.47638:274 745.54529:37 745.59558:433 746.03638:48 746.3139:71 746.48383:538 746.52631:75 746.55847:542 746.60553:70975 746.66882:885 746.70599:529 746.74011:646 746.77832:1181 746.80042:1890 746…	100nM_1	592
10	PC O-18:1/18:1	1715	11.00157	12.2157	13.38807	772.6205	2773.8125	58614.56640625		[M+H]+	M + 0	Answer (n-9)	12.1	772.62152	C44H86NO7P	EtherPC	MFLNWJCWDLDCLH-UHFFFAOYSA-N	O=C(OC(COCCCCCCCC)COP(=O)([O-])OCC[N+](C)(C)C)CCCCCCCCCCCCCCCC=CCC=CCCCCCCC	annotated by user-defined text library	True	True	False	95.9				97.9	55.47625	772.6205:4092	184.0733:1612 184.1613:36 185.07561:60 224.10229:127 366.20291:88 504.35211:69 508.3746:30 522.3573:111 550.34692:54 633.47211:74 675.4834:85 770.61133:172 771.61542:247 771.98877:64 772.23132:87 772.62122:31008 772.68903:273 772.71179:191 772.76428:456 772.79541:1353 772.87781:503 772.948:424 773.0036:83 773.03851:275 773.08899:58 773.185:324 773.24341:77 773.29633:122 773.3255:188 773.40521:206…	100nM_1	617
17	PG 22:6_22:6	1247	7.802533	8.387134	9.017433	889.498	4962.0625	74943.4140625		[M+Na]+	M + 0	Answer (n-3,6,9,12,15,18)	8.55	889.49896	C50H75O10P	PG	XACKZSRNTPEYBU-UHFFFAOYSA-N	O=C(OCC(OC(=O)CCC=CCC=CCC=CCC=CCC=CCC=CCC)COP(=O)(O)OCC(O)CO)CCC=CCC=CCC=CCC=CCC=CCC=CCC	annotated by user-defined text library	True	True	False	92.0				96.0	99.24125	890.5023:9852	78.0459:63 95.0485:62 173.6716:30 176.9913:237 195.00259:1711 196.0083:52 233.0237:46 251.02879:100 279.02481:143 293.0397:238 293.22369:69 307.05469:185 308.05981:73 379.0787:107 380.08539:53 389.24359:51 391.07629:107 421.08179:57 435.10449:90 436.1459:32 459.13821:84 460.1467:153 461.1214:108 474.16519:61 477.11111:84 486.16422:53 500.1777:162 501.1835:69 502.1553:120 503.16019:85 505.23199:73…	100nM_2	474
21	PC 18:1_18:1	1520	9.497467	10.51152	11.50037	786.5986	2715.5	58619.37109375		[M+H]+	M + 0	Answer (n-9)	10.4	786.6007099999998	C44H84NO8P	PC	SNKAWJBJQDLSFF-UHFFFAOYSA-N	O=C(OCC(OC(=O)CCCCCCCC=CCCCCCCCC)COP(=O)([O-])OCC[N+](C)(C)C)CCCCCCCC=CCCCCCCCC	annotated by user-defined text library	True	True	False	96.2				97.9	54.31		184.0732:1915 534.3222:58 603.53223:213 646.44519:73 647.45172:402 648.45868:229 649.46198:115 662.43738:87 663.43597:86 676.4519:64 689.46539:227 690.46802:326 691.4715:97 704.4502:85 718.46039:63 783.58301:84 784.58337:216 785.59662:480 786.4812:94 786.55511:112 786.6001:47194 786.66461:470 786.69122:316 786.76758:1387 786.78839:1765 786.87701:402 786.93188:184 786.95349:268 786.99512:153 787.0…	100nM_2	557
22	PE 18:1_18:1	1542	9.551717	10.68673	11.71318	744.5532	2090.4375	46618.17578125		[M+H]+	M + 0	Answer (n-9)	10.6	744.55377	C41H78NO8P	PE	MWRBNPKJOOWZPW-UHFFFAOYSA-N	O=C(OCC(OC(=O)CCCCCCCC=CCCCCCCCC)COP(=O)(O)OCCN)CCCCCCCC=CCCCCCCCC	annotated by user-defined text library	True	True	False	97.7				98.8	41.80875	744.5532:4507	124.0156:67 268.13351:62 281.2486:55 339.2883:48 465.39389:63 507.41071:57 601.5166:153 602.52271:123 603.53442:5415 603.66229:85 603.68378:55 604.39319:104 604.5379:2082 605.40613:169 605.54211:587 606.40863:90 606.5451:93 607.53888:28 617.51099:71 619.52722:336 620.39001:70 620.53003:120 621.38831:104 621.53448:60 630.41382:98 632.42798:48 636.4162:43 644.39648:166 645.39801:46 647.40973:86 685…	100nM_2	573
30	PG 22:6_22:6	1245	7.856184	8.3573	8.92515	889.4967	3774.5	58880.69140625		[M+Na]+	M + 0	Answer (n-3,6,9,12,15,18)	8.55	889.49896	C50H75O10P	PG	XACKZSRNTPEYBU-UHFFFAOYSA-N	O=C(OCC(OC(=O)CCC=CCC=CCC=CCC=CCC=CCC=CCC)COP(=O)(O)OCC(O)CO)CCC=CCC=CCC=CCC=CCC=CCC=CCC	annotated by user-defined text library	True	True	False	89.0				94.3	75.49		91.0541:63 131.0854:45 176.99159:89 180.2888:29 195.0031:1290 251.0276:48 279.0228:157 293.0416:163 307.05511:129 365.06259:87 391.0766:48 391.2597:74 406.0997:64 420.11621:176 460.14581:159 461.12021:88 461.1524:95 462.1297:79 474.16281:93 486.16611:98 499.1701:59 500.1774:128 502.1554:78 503.16141:92 513.17371:63 515.16541:63 525.18762:111 539.19849:121 540.20618:258 541.18103:244 542.18683:207…	100nM_3	407
37	PC 18:1_18:1	1521	9.59735	10.46168	11.44222	786.6	2845.8125	53817.8984375		[M+H]+	M + 0	Answer (n-9)	10.4	786.6007099999998	C44H84NO8P	PC	SNKAWJBJQDLSFF-UHFFFAOYSA-N	O=C(OCC(OC(=O)CCCCCCCC=CCCCCCCCC)COP(=O)([O-])OCC[N+](C)(C)C)CCCCCCCC=CCCCCCCCC	annotated by user-defined text library	True	True	False	98.8				99.4	56.91625		184.0731:2397 222.0862:47 534.31982:88 603.53693:238 604.54358:216 647.45148:418 648.45819:310 649.46198:163 662.43909:143 688.45941:60 689.46307:336 690.46863:377 691.47302:186 784.5874:226 785.59021:531 785.9826:93 786.42542:43 786.48572:100 786.53363:109 786.60071:56858 786.66492:531 786.6933:353 786.7113:268 786.7403:719 786.78113:2629 786.86871:275 786.91248:261 786.93939:315 786.97192:86 78…	100nM_3	518
38	PE 18:1_18:1	1552	9.731017	10.70788	11.58832	744.5524	1965.25	43382.61328125		[M+H]+	M + 0	Answer (n-9)	10.6	744.55377	C41H78NO8P	PE	MWRBNPKJOOWZPW-UHFFFAOYSA-N	O=C(OCC(OC(=O)CCCCCCCC=CCCCCCCCC)COP(=O)(O)OCCN)CCCCCCCC=CCCCCCCCC	annotated by user-defined text library	True	True	False	96.4				98.1	39.305	744.5524:4231	126.9033:34 142.02521:162 196.2059:104 339.2858:110 464.38229:46 465.39841:112 466.39899:83 492.2688:85 601.51801:211 602.52887:95 603.53473:6686 603.64191:64 603.66412:103 603.69562:82 604.53882:2610 604.58508:41 605.40668:218 605.54108:521 606.41138:85 606.55151:110 619.52777:371 620.38879:135 620.5318:253 621.39392:50 629.40112:119 630.409:110 645.36798:116 647.41248:122 648.42212:136 685.4376…	100nM_3	536
41	PC O-18:1/18:1	1740	11.15017	12.18093	13.219879999999998	772.6214	2996.9375	61878.13671875		[M+H]+	M + 0	Answer (n-9)	12.1	772.62152	C44H86NO7P	EtherPC	MFLNWJCWDLDCLH-UHFFFAOYSA-N	O=C(OC(COCCCCCCCC)COP(=O)([O-])OCC[N+](C)(C)C)CCCCCCCCCCCCCCCC=CCC=CCCCCCCC	annotated by user-defined text library	True	True	False	98.0				99.0	59.93875	772.6214:4749	184.0732:1541 185.0798:103 224.1026:185 238.0844:42 490.36301:72 505.35599:98 564.37048:65 633.47052:64 675.47559:94 676.4895:85 719.0069:77 770.60388:292 771.61353:259 772.51093:94 772.57098:92 772.6214:38557 772.69818:492 772.72699:254 772.76111:347 772.78558:517 772.81311:1187 772.87189:247 772.90381:254 772.93378:60 772.9621:58 772.99731:131 773.04138:86 773.08112:244 773.12421:138 773.16638:…	100nM_3	570
48	PG 22:6_22:6	1278	7.804883	8.414583	8.9658	889.4982	4561.625	65319.20703125		[M+Na]+	M + 0	Answer (n-3,6,9,12,15,18)	8.55	889.49896	C50H75O10P	PG	XACKZSRNTPEYBU-UHFFFAOYSA-N	O=C(OCC(OC(=O)CCC=CCC=CCC=CCC=CCC=CCC=CCC)COP(=O)(O)OCC(O)CO)CCC=CCC=CCC=CCC=CCC=CCC=CCC	annotated by user-defined text library	True	True	False	94.4				97.2	91.2325	889.4982:14117	176.993:105 195.0024:1888 233.0175:68 251.0296:123 279.02521:74 293.0394:206 307.05499:229 307.1684:38 379.07449:65 380.08081:62 381.09451:31 389.246:66 391.07529:87 406.1055:62 419.10779:99 420.11279:80 421.0863:129 435.10629:96 460.15009:110 463.13501:88 473.15741:91 474.1604:68 477.1113:85 486.1586:102 490.15811:70 499.17349:113 500.1351:49 500.17731:88 501.14951:65 502.15701:150 513.18738:51 …	100nM_4	485
52	PC 18:1_18:1	1546	9.583484	10.48507	11.49483	786.6007	2800.75	53779.05078125		[M+H]+	M + 0	Answer (n-9)	10.4	786.6007099999998	C44H84NO8P	PC	SNKAWJBJQDLSFF-UHFFFAOYSA-N	O=C(OCC(OC(=O)CCCCCCCC=CCCCCCCCC)COP(=O)([O-])OCC[N+](C)(C)C)CCCCCCCC=CCCCCCCCC	annotated by user-defined text library	True	True	False	97.8				98.9	56.015		184.0731:1937 534.31708:130 578.34509:45 603.53021:254 604.54089:108 646.44568:116 647.45428:379 648.45728:404 649.46161:62 662.435:106 689.46417:264 690.47028:257 691.46942:116 704.45532:115 784.58533:247 785.58667:475 786.60052:53492 786.6662:489 786.70752:613 786.7392:689 786.7843:2439 786.87518:542 786.91968:685 786.99921:197 787.04968:200 787.07428:217 787.12061:176 787.1485:47 787.1839:206 …	100nM_4	590
53	PE 18:1_18:1	1567	9.68365	10.65195	11.68262	744.5525	2264.5	50494.9453125		[M+H]+	M + 0	Answer (n-9)	10.6	744.55377	C41H78NO8P	PE	MWRBNPKJOOWZPW-UHFFFAOYSA-N	O=C(OCC(OC(=O)CCCCCCCC=CCCCCCCCC)COP(=O)(O)OCCN)CCCCCCCC=CCCCCCCCC	annotated by user-defined text library	True	True	False	99.2				99.5	45.29		124.0153:86 142.0239:112 265.2561:36 308.2963:98 339.28961:45 462.29529:92 465.39169:82 466.39459:57 492.27081:156 493.28311:77 507.40311:100 521.31091:75 601.52039:250 602.52319:144 603.53442:7587 603.6449:76 603.68018:107 603.70831:133 604.40082:94 604.53833:3276 604.6731:52 605.41058:163 605.53979:660 606.40472:147 606.54462:125 619.41449:40 619.5293:492 620.3905:227 620.5321:222 621.40143:69 …	100nM_4	611
64	PG 22:6_22:6	1308	7.88275	8.429833	8.98515	889.4979	4006.6875	60701.40625		[M+Na]+	M + 0	Answer (n-3,6,9,12,15,18)	8.55	889.49896	C50H75O10P	PG	XACKZSRNTPEYBU-UHFFFAOYSA-N	O=C(OCC(OC(=O)CCC=CCC=CCC=CCC=CCC=CCC=CCC)COP(=O)(O)OCC(O)CO)CCC=CCC=CCC=CCC=CCC=CCC=CCC	annotated by user-defined text library	True	True	False	95.6				97.8	80.13375	889.4979:11232	109.025:65 176.99319:91 195.0029:1544 196.0051:105 235.03259:61 251.02631:59 293.04041:147 293.22491:81 306.96289:36 307.05399:165 307.16669:32 309.22:50 311.2345:59 365.06189:87 385.27359:80 389.24271:39 405.09259:64 420.11481:118 421.0892:104 435.09821:60 455.13861:50 460.1514:119 461.1207:81 462.1243:89 474.159:54 489.1413:76 500.1778:178 501.1857:118 502.1557:94 503.12811:78 503.16571:73 515.…	100nM_5	443
68	PC 18:1_18:1	1576	9.540216	10.49617	11.56023	786.6005	3057.9375	59768.69921875		[M+H]+	M + 0	Answer (n-9)	10.4	786.6007099999998	C44H84NO8P	PC	SNKAWJBJQDLSFF-UHFFFAOYSA-N	O=C(OCC(OC(=O)CCCCCCCC=CCCCCCCCC)COP(=O)([O-])OCC[N+](C)(C)C)CCCCCCCC=CCCCCCCCC	annotated by user-defined text library	True	True	False	97.2				98.6	61.15875		184.07291:1762 357.189:36 522.35712:54 534.32257:121 537.7699:28 603.53522:266 604.54437:131 646.44739:128 647.45203:385 648.45508:222 649.46069:125 660.46191:56 662.44049:172 688.45697:139 689.46033:273 689.72607:26 690.46991:268 704.44348:64 784.58521:284 785.59088:317 786.27002:76 786.4646:69 786.59998:49929 786.65808:398 786.68817:299 786.71582:244 786.78162:2734 786.86761:477 786.9303:430 78…	100nM_5	547
69	PE 18:1_18:1	1596	9.669633	10.6547	11.6854	744.5533	2264.6875	51410.85546875		[M+H]+	M + 0	Answer (n-9)	10.6	744.55377	C41H78NO8P	PE	MWRBNPKJOOWZPW-UHFFFAOYSA-N	O=C(OCC(OC(=O)CCCCCCCC=CCCCCCCCC)COP(=O)(O)OCCN)CCCCCCCC=CCCCCCCCC	annotated by user-defined text library	True	True	False	99.1				99.5	45.29375		142.02679:61 339.2851:119 382.30429:64 462.2973:70 466.39581:73 601.51727:156 602.52472:105 603.53448:5979 603.61078:126 603.64899:104 603.68707:78 604.5379:2362 605.40149:124 605.54187:651 606.54547:116 618.40839:61 619.53308:303 620.38922:149 620.53259:216 629.40613:90 630.41119:100 644.3891:74 645.36511:61 646.40771:65 647.41333:199 685.43811:540 686.43799:132 742.53857:243 743.54468:321 744.4…	100nM_5	564
115	PG 22:6_22:6	1211	8.0533	8.3957	9.3918	867.5183	100001.1875	1953804.625		[M+H]+	M + 0	Answer (n-3,6,9,12,15,18)	8.55	867.5170300000002	C50H75O10P	PG	XACKZSRNTPEYBU-UHFFFAOYSA-N	O=C(OCC(OC(=O)CCC=CCC=CCC=CCC=CCC=CCC=CCC)COP(=O)(O)OCC(O)CO)CCC=CCC=CCC=CCC=CCC=CCC=CCC	annotated by user-defined text library	True	True	False	92.8				96.3	2000.024	867.5183:364155 868.5218:215704 869.5249:64127 870.5285:14906 871.531:3628	73.0284:68 75.0444:66 77.038:124 78.0464:114 79.0538:822 81.0696:844 83.0848:185 85.0647:122 91.0538:1623 92.0578:79 93.0697:1182 94.0746:95 95.0488:271 95.0852:1313 97.0645:343 97.0999:50 98.984:1775 99.0807:207 103.0395:146 103.0541:65 104.062:75 105.0699:1181 106.0737:102 107.0854:1447 108.0902:144 109.0644:203 109.1011:1608 110.1042:108 111.0803:296 111.1168:166 115.0543:203 115.0752:77 116.0…	10uM_1	753
117	PG 22:6_22:6	1222	7.1719	8.484716	10.0845	889.4999	19329.8125	433453.4375		[M+Na]+	M + 0	Answer (n-3,6,9,12,15,18)	8.55	889.49896	C50H75O10P	PG	XACKZSRNTPEYBU-UHFFFAOYSA-N	O=C(OCC(OC(=O)CCC=CCC=CCC=CCC=CCC=CCC=CCC)COP(=O)(O)OCC(O)CO)CCC=CCC=CCC=CCC=CCC=CCC=CCC	annotated by user-defined text library	True	True	False	98.7				99.3	386.5963	890.5027:23105 891.5059:7183	78.0472:68 105.0688:56 176.9935:115 195.00301:2136 196.00661:98 233.01759:95 251.0269:108 279.0242:175 293.04129:214 293.22519:67 307.05811:287 307.17081:41 311.23709:96 363.19409:36 379.08109:67 380.08041:109 385.27341:76 389.24539:112 391.07581:72 391.2562:57 407.25:67 419.11441:59 420.1167:193 421.0863:80 430.733:30 433.1189:94 435.10229:84 445.1221:83 460.14191:90 461.1149:87 474.1629:53 475.…	10uM_1	838
119	PS 18:1_18:1	1292	8.170167	9.040116	10.77822	788.5439	52976.9375	1731450.375		[M+H]+	M + 0	Answer (n-9)	9.3	788.54358	C42H78NO10P	PS	WTBFLCSPLLEDEM-UHFFFAOYSA-N	O=C(OCC(OC(=O)CCCCCCCC=CCCCCCCCC)COP(=O)(O)OCC(N)C(=O)O)CCCCCCCC=CCCCCCCCC	annotated by user-defined text library	True	True	False	81.0				90.5	1059.539	789.5477:69719 790.5505:19765 791.5533:3776 792.5738:3180	81.0691:108 83.0847:88 88.0393:128 93.0698:83 95.085:156 97.1008:175 106.0493:65 109.1009:214 111.1186:82 121.1003:296 123.1169:191 135.11659:300 149.133:164 151.1472:118 155.00951:126 163.1489:91 168.0065:262 173.02139:64 181.1832:81 182.1893:76 186.01601:368 196.2077:71 197.0206:63 201.14861:179 212.1662:58 213.164:32 215.1647:55 226.11951:173 240.1356:371 246.235:162 247.242:297 254.1515:198 2…	10uM_1	942
123	PG 18:1_18:1	1303	7.731833	9.12825	10.33902	797.5306	7786.8125	176808.703125		[M+Na]+	M + 0	Answer (n-9)	9.1	797.5303299999998	C50H75O10P	PG	C42H79O10P	CCCCCCCC\C=C/CCCCCCCC(=O)OCC(COP(O)(=O)OCC(O)CO)OC(=O)CCCCCCC\C=C/CCCCCCCC	annotated by user-defined text library	True	True	False	99.8				99.9	155.7363	798.535:10015	176.9949:66 195.0031:2837 235.0345:51 237.0143:48 321.10919:76 363.11841:76 505.21271:156 515.27557:109 535.23132:109 545.24719:176 546.2547:101 549.25098:73 561.24658:114 574.28931:150 575.29419:137 576.3009:74 585.354:189 587.29291:92 589.27802:148 603.25201:79 603.53302:431 604.27551:39 604.53589:116 605.54181:262 606.54559:235 607.54681:320 608.54712:74 619.25177:104 625.51978:356 634.26898:5…	10uM_1	1050
126	PC 18:1_18:1	1477	9.734034	10.51455	12.08527	786.6021	201249.8125	4899494.0		[M+H]+	M + 0	Answer (n-9)	10.4	786.6007099999998	C44H84NO8P	PC	SNKAWJBJQDLSFF-UHFFFAOYSA-N	O=C(OCC(OC(=O)CCCCCCCC=CCCCCCCCC)COP(=O)([O-])OCC[N+](C)(C)C)CCCCCCCC=CCCCCCCCC	annotated by user-defined text library	True	True	False	96.0				97.9	4024.996	786.6021:421447 787.3697:1114 787.6051:237799 788.6075:65482 789.1535:1035 789.6105:12736 790.6138:2234	86.0964:377 98.9838:61 104.107:117 125:377 184.0735:32774 184.1004:492 184.1194:305 184.14191:332 184.1525:254 184.1655:595 184.1821:176 184.18961:141 184.2014:205 184.2231:103 184.2381:141 184.2587:247 184.31441:88 184.33659:84 184.3508:48 184.38451:70 184.4008:109 184.4142:67 184.4511:99 184.57719:42 184.61861:96 184.8457:40 184.8916:56 184.9082:73 184.9227:54 184.95641:69 184.9704:61 184.98891…	10uM_1	1256
127	PE 18:1_18:1	1499	10.0845	10.69033	12.43655	744.5544	107352.375	2595052.75		[M+H]+	M + 0	Answer (n-9)	10.6	744.55377	C41H78NO8P	PE	MWRBNPKJOOWZPW-UHFFFAOYSA-N	O=C(OCC(OC(=O)CCCCCCCC=CCCCCCCCC)COP(=O)(O)OCCN)CCCCCCCC=CCCCCCCCC	annotated by user-defined text library	True	True	False	97.5				98.7	2147.048	745.5576:111051 746.5609:29026 747.5639:5460 748.566:1130	119.0312:44 124.0143:60 184.07359:5867 184.0985:77 185.076:288 212.0708:53 222.0891:194 223.09621:111 224.1042:412 226.0827:49 238.0843:789 239.09061:177 240.1019:106 255.08701:82 342.20319:81 367.2132:55 391.207:49 444.293:37 450.33359:131 462.3327:692 463.3403:1247 464.34799:841 465.3522:75 478.3324:373 479.3313:92 482.35709:95 495.32919:208 504.34409:70 505.35211:227 506.3566:118 507.3688:133 …	10uM_1	1332
128	EtherPC O-16:0/18:1	1543	8.952467	11.04142	12.34888	746.6073	229215.6875	5766907.5		[M+H]+	M + 0	Answer (n-9)	10.95	746.60577	C42H84NO7P	EtherPC	OVZJGEFUWZPYRW-UHFFFAOYSA-N	O=C(OC(COCCCCCCCC)COP(=O)([O-])OCC[N+](C)(C)C)CCCCCCCCCCCCCC=CCCCCCCCCCC	annotated by user-defined text library	True	True	False	97.4				98.6	4584.314	746.6073:455735 747.2906:1570 747.6099:258876 748.6129:66434 749.6163:12659 750.6192:2493	71.0731:258 83.0848:75 85.0873:53 86.0962:2194 87.0983:92 98.9837:514 104.1068:757 124.9998:2500 125.0195:55 125.0339:51 184.0735:181973 184.0977:7716 184.11639:2604 184.1308:2285 184.1472:720 184.1646:1276 184.1795:1954 184.19769:1215 184.2132:686 184.2386:131 184.2513:210 184.26401:338 184.2756:290 184.286:276 184.3147:354 184.3347:296 184.3485:243 184.3615:279 184.3699:290 184.3811:387 184.399…	10uM_1	1392
129	EtherPE O-16:0/18:1	1565	9.82165	11.21705	12.78723	704.5592	93017.75	2292262.0		[M+H]+	M + 0	Answer (n-9)	11.22	704.5589	C39H78NO7P	EtherPE	JJGMGPGKWYLISM-UHFFFAOYSA-N	O=C(OC(COCCCCCCCCCCCCCCCC)COP(=O)(O)OCCN)CCCCCCCC=CCCCCCCCC	annotated by user-defined text library	True	True	False	100.0				100.0	1860.355	704.5592:214323 704.7493:3265 705.5627:92486 705.7295:1885 706.5658:21428 707.5686:3900 708.572:574	85.1016:315 95.0847:58 97.1001:73 99.1173:126 121.1001:75 124.0156:1176 142.02631:1603 151.1488:62 178.0266:103 179.0368:50 180.0416:531 182.0571:205 196.0372:182 198.0511:78 211.02811:56 241.0705:53 263.27231:94 265.2518:118 268.1311:1241 269.13391:147 280.2767:164 281.24619:63 281.28271:271 282.14719:205 282.28821:72 284.2951:47 297.27881:459 298.2868:148 308.29489:1265 309.29941:158 323.29099:…	10uM_1	1426
130	PC O-18:1/18:1	1685	10.42662	12.17308	13.05013	772.6228	213356.4375	5537131.5		[M+H]+	M + 0	Answer (n-9)	12.1	772.62152	C44H86NO7P	EtherPC	MFLNWJCWDLDCLH-UHFFFAOYSA-N	O=C(OC(COCCCCCCCC)COP(=O)([O-])OCC[N+](C)(C)C)CCCCCCCCCCCCCCCC=CCC=CCCCCCCC	annotated by user-defined text library	True	True	False	98.3				99.1	4267.129	772.6228:404923 773.6259:221347 774.2308:972 774.6289:61105 775.6316:12375 776.634:2392	86.0963:216 98.9842:112 125.0001:434 184.07339:30272 184.09779:382 184.1227:159 184.1414:219 184.1514:293 184.1606:200 184.17371:471 184.20329:324 184.2234:115 184.241:55 184.255:132 184.28889:85 184.36951:54 184.4142:96 184.481:98 184.528:63 184.5576:75 184.8586:44 184.8914:62 184.9236:53 184.9707:42 184.9886:45 185.02049:59 185.07671:931 185.11079:40 185.1962:58 185.5963:51 185.6129:67 186.0784…	10uM_1	1506
131	PlasmPE P-18:0/18:1	1729	10.86585	12.52422	13.31295	730.5752	55763.5625	1451620.25		[M+H]+	M + 0	Answer (n-9)	12.5	730.57452	C41H80NO7P	PlasmPE	XVYPOHCSLJZFED-UHFFFAOYSA-N	O=C(OC(COC=CCCCCCCCCCCCCCCCC)COP(=O)(O)OCCN)CCCCCCCC=CCCCCCCCC	annotated by user-defined text library	True	True	False	99.8				99.9	1115.271	730.5752:108901 730.77:2894 731.5785:51828 732.5809:13580 733.5867:2000	121.101:137 124.0152:96 124.1128:105 124.7598:26 125.1203:250 126.1257:80 135.11681:94 138.12939:66 142.0264:314 149.132:64 150.64371:66 152.14281:314 153.14371:117 166.159:379 167.1611:78 180.0435:61 180.17509:72 182.05701:264 182.1909:109 194.1911:81 198.15041:131 212.1646:373 213.16859:85 247.2399:76 255.0546:41 264.26901:312 265.25339:183 265.27621:516 266.28351:519 278.2843:241 279.28961:38 …	10uM_1	1576
132	PlasmPE P-18:0/18:1	1729	11.04142	12.52422	14.10265	752.5576	10261.25	272001.90625		[M+Na]+	M + 0	Answer (n-9)	12.5	752.55646	C41H80NO7P	PlasmPE	XVYPOHCSLJZFED-UHFFFAOYSA-N	O=C(OC(COC=CCCCCCCCCCCCCCCCC)COP(=O)(O)OCCN)CCCCCCCC=CCCCCCCCC	annotated by user-defined text library	True	True	False	99.8				99.9	205.225		120.9658:187 121.1043:44 145.99831:190 148.9976:90 164.0083:708 188.0072:44 202.0229:102 204.03979:852 205.0444:55 206.0183:62 218.0219:94 219.02499:82 221.0183:75 307.29999:93 346.13931:480 346.17789:42 347.1431:100 361.16211:163 362.134:154 370.13861:74 376.15121:202 377.15121:90 388.14981:652 389.15591:246 392.14349:89 404.14529:158 406.15741:147 418.1564:69 434.1543:122 441.2356:59 442.16061:…	10uM_1	1589
133	PE 18:1/20:4	1850	12.26105	13.48835	14.62855	1030.784	12339.5625	283692.25		[M+H]+	M + 0	Answer (n-9), (n-6,9,12,15)	13.42	1030.78345	C61H111N2O9P	PE	WDNUSSOPDWPIPF-PCDJPVSNSA-N	[H][C@@](COC(=O)CCCCCCC\C=C\CCCCCCCC)(COP(O)(=O)OCCNC(=O)CCC\C=C/C\C=C/C\C=C/C\C=C/CCCCC)OC(=O)CCCCCCC\C=C/CCCCCCCC	annotated by user-defined text library	True	True	False	98.6				99.3	246.7912	1031.787:23159 1033.7936:2315	78.0458:103 79.0522:120 81.0687:65 85.0521:251 86.0588:78 95.0491:76 95.0845:175 98.0602:1136 98.0725:83 109.1013:129 121.1008:142 123.3647:41 124.0755:113 124.1112:63 125.0828:146 126.0932:86 127.0987:157 135.11749:158 138.09171:548 139.09509:154 140.1071:75 141.1172:38 149.1338:85 150.09219:63 151.09821:53 152.1073:555 153.1143:456 154.11729:149 155.0943:505 156.1002:242 164.10561:57 165.1149:9…	10uM_1	1726
134	PE 18:1/20:4	1850	12.26105	13.48835	14.62855	1052.766	9443.5	225300.9375		[M+Na]+	M + 0	Answer (n-9), (n-6,9,12,15)	13.42	1052.76538	C61H111N2O9P	PE	WDNUSSOPDWPIPF-PCDJPVSNSA-N	[H][C@@](COC(=O)CCCCCCC\C=C\CCCCCCCC)(COP(O)(=O)OCCNC(=O)CCC\C=C/C\C=C/C\C=C/C\C=C/CCCCC)OC(=O)CCCCCCC\C=C/CCCCCCCC	annotated by user-defined text library	True	True	False	98.6				99.2	188.87	1052.7662:22714 1054.7748:5211	78.0469:56 120.9653:167 312.09851:39 330.2793:147 332.2894:149 352.26031:371 450.23779:5765 450.33429:43 450.36261:90 450.37961:44 450.4061:71 451.2413:867 466.23679:175 526.88611:73 603.41132:30 603.5285:225 603.54071:191 604.27612:31 604.5387:201 605.54102:178 606.54248:225 607.54608:126 625.5174:1014 626.52039:383 682.39819:107 697.42529:118 713.42139:77 722.4361:157 723.4436:93 723.49371:3201…	10uM_1	1734
135	PG 22:6_22:6	1229	7.996883	8.427767	9.55265	867.5173	107384.625	2325421.5		[M+H]+	M + 0	Answer (n-3,6,9,12,15,18)	8.55	867.5170300000002	C50H75O10P	PG	XACKZSRNTPEYBU-UHFFFAOYSA-N	O=C(OCC(OC(=O)CCC=CCC=CCC=CCC=CCC=CCC=CCC)COP(=O)(O)OCC(O)CO)CCC=CCC=CCC=CCC=CCC=CCC=CCC	annotated by user-defined text library	True	True	False	95.4				97.7	2147.692	867.5173:253883 868.5207:140437 869.5239:44537 870.211:810 870.5273:9856 871.5322:1891	71.0478:89 77.0383:133 79.0539:569 81.0698:1010 83.0498:91 83.0855:169 85.065:127 91.0537:1024 92.0583:68 93.0696:1020 94.0751:69 95.049:239 95.0853:1199 97.0644:233 97.1005:100 98.1033:69 98.9839:1177 99.0803:203 101.0596:121 103.0388:275 103.0538:110 105.0697:1209 106.0741:81 107.0484:116 107.0851:1376 108.0881:137 109.0648:289 109.1006:1731 110.067:81 110.1051:78 111.0803:291 111.116:130 113.0…	10uM_2	773
137	PG 22:6_22:6	1229	7.199017	8.427767	10.0617	889.4994	24599.1875	558372.8125		[M+Na]+	M + 0	Answer (n-3,6,9,12,15,18)	8.55	889.49896	C50H75O10P	PG	XACKZSRNTPEYBU-UHFFFAOYSA-N	O=C(OCC(OC(=O)CCC=CCC=CCC=CCC=CCC=CCC=CCC)COP(=O)(O)OCC(O)CO)CCC=CCC=CCC=CCC=CCC=CCC=CCC	annotated by user-defined text library	True	True	False	95.4				97.7	491.9838	889.4994:48790 890.5021:28167 892.5102:2267	120.9645:62 131.08299:96 135.11681:86 155.0101:89 176.9911:260 195.0027:4373 195.028:57 195.06329:51 195.1136:63 196.0069:192 197.0079:75 233.0192:112 251.02969:118 275.02921:50 279.02399:191 293.0383:289 294.2298:75 307.05521:516 311.23599:197 312.24219:82 314.24521:62 352.0542:97 365.06171:134 366.0676:168 379.07339:64 385.27509:86 386.27689:233 387.2814:74 388.2789:94 391.07541:114 391.26059:1…	10uM_2	802
139	PS 18:1_18:1	1304	8.2599	9.025617	10.66753	788.5437	56362.6875	1889565.625		[M+H]+	M + 0	Answer (n-9)	9.3	788.54358	C42H78NO10P	PS	WTBFLCSPLLEDEM-UHFFFAOYSA-N	O=C(OCC(OC(=O)CCCCCCCC=CCCCCCCCC)COP(=O)(O)OCC(N)C(=O)O)CCCCCCCC=CCCCCCCCC	annotated by user-defined text library	True	True	False	79.0				89.5	1126.752	788.4562:412 788.7423:2396 789.5472:67988 790.5502:19579 791.5524:4019 792.5747:2106	81.0691:118 83.0846:108 95.085:215 107.0853:41 109.101:137 121.1007:184 123.1161:150 127.1117:85 135.1165:199 149.1313:83 168.0054:365 168.1398:49 168.17529:102 182.19009:104 186.0168:212 200.1403:57 201.1489:240 205.1973:47 223.0636:61 226.1212:132 226.18469:36 240.13651:304 240.1974:73 246.2332:107 247.24181:260 254.15089:235 265.25229:1021 266.25739:111 268.16699:281 282.1792:75 283.18329:43 2…	10uM_2	917
141	PG 18:1_18:1	1315	7.7673	9.113667	10.31623	797.5302	8111.875	189167.171875		[M+Na]+	M + 0	Answer (n-9)	9.1	797.5303299999998	C50H75O10P	PG	C42H79O10P	CCCCCCCC\C=C/CCCCCCCC(=O)OCC(COP(O)(=O)OCC(O)CO)OC(=O)CCCCCCC\C=C/CCCCCCCC	annotated by user-defined text library	True	True	False	99.9				100.0	162.2375	798.5348:10477	176.99249:103 195.0027:2071 235.0334:53 441.23831:55 451.1319:78 462.41791:32 505.21811:85 507.1908:83 515.27289:121 521.21143:51 545.25153:335 546.24548:90 561.24609:107 563.24823:54 572.27301:88 574.28571:59 585.35278:132 586.35938:72 589.26947:83 590.27631:103 599.367:114 601.28552:70 603.53363:678 604.5365:77 605.5412:131 606.54181:80 607.54889:194 617.27319:79 625.51849:235 626.52002:65 633.…	10uM_2	1021
146	PC 18:1_18:1	1488	9.719584	10.4917	12.09212	786.6016	211749.25	5189445.5		[M+H]+	M + 0	Answer (n-9)	10.4	786.6007099999998	C44H84NO8P	PC	SNKAWJBJQDLSFF-UHFFFAOYSA-N	O=C(OCC(OC(=O)CCCCCCCC=CCCCCCCCC)COP(=O)([O-])OCC[N+](C)(C)C)CCCCCCCC=CCCCCCCCC	annotated by user-defined text library	True	True	False	97.4				98.7	4234.985	786.6016:457935 787.6039:272049 788.6069:74614 789.6104:15518 790.613:2490	71.0732:114 86.0962:2103 87.1001:116 98.9841:550 104.1065:370 124.9994:2368 125.046:43 142.02499:77 184.0363:79 184.0509:95 184.0733:150601 184.0977:5299 184.11301:3202 184.131:1556 184.14771:577 184.1649:1055 184.1801:1427 184.19791:894 184.21761:184 184.2403:650 184.2632:274 184.2747:182 184.2935:393 184.3291:385 184.36681:423 184.38251:299 184.3998:307 184.414:318 184.4492:106 184.46449:264 18…	10uM_2	1237
147	PE 18:1_18:1	1510	10.0617	10.66753	12.44335	744.5539	111224.1875	2664553.75		[M+H]+	M + 0	Answer (n-9)	10.6	744.55377	C41H78NO8P	PE	MWRBNPKJOOWZPW-UHFFFAOYSA-N	O=C(OCC(OC(=O)CCCCCCCC=CCCCCCCCC)COP(=O)(O)OCCN)CCCCCCCC=CCCCCCCCC	annotated by user-defined text library	True	True	False	98.6				99.3	2224.484	744.5539:277995 745.5573:125287 746.5605:34103 747.5634:6272	81.0689:190 83.085:231 93.0694:58 95.0491:55 95.0853:471 97.1005:172 107.086:145 109.1009:222 111.1171:73 121.1009:266 123.1164:134 124.0156:312 135.1176:402 139.1106:101 142.02589:524 149.13361:178 151.14751:87 153.12511:32 153.15199:85 163.3383:40 167.1432:40 167.1662:118 168.174:232 179.03461:84 181.18311:92 182.0587:61 182.19141:158 184.0369:117 196.20779:57 198.0519:135 215.1635:57 226.1217:…	10uM_2	1312
148	EtherPC O-16:0/18:1	1554	9.025617	11.01872	12.17995	746.6068	248834.125	6327818.5		[M+H]+	M + 0	Answer (n-9)	10.95	746.60577	C42H84NO7P	EtherPC	OVZJGEFUWZPYRW-UHFFFAOYSA-N	O=C(OC(COCCCCCCCC)COP(=O)([O-])OCC[N+](C)(C)C)CCCCCCCCCCCCCC=CCCCCCCCCCC	annotated by user-defined text library	True	True	False	98.5				99.2	4976.683	746.6068:482437 747.6091:290697 748.6125:75409 749.6144:14936 750.6163:2806	86.0961:1579 86.1116:32 98.9839:306 104.107:411 124.9996:1873 184.05251:120 184.0733:142759 184.09779:6159 184.1161:1284 184.131:1435 184.14819:588 184.16521:1060 184.1804:1330 184.19901:820 184.21831:192 184.2354:379 184.2634:268 184.2746:303 184.326:280 184.3367:151 184.3506:307 184.3692:277 184.38139:330 184.3997:195 184.4176:328 184.4286:123 184.43719:159 184.4507:161 184.4619:324 184.47369:1…	10uM_2	1351
149	EtherPE O-16:0/18:1	1587	9.640284	11.28222	13.14468	704.5587	95627.1875	2367572.25		[M+H]+	M + 0	Answer (n-9)	11.22	704.5589	C39H78NO7P	EtherPE	JJGMGPGKWYLISM-UHFFFAOYSA-N	O=C(OC(COCCCCCCCCCCCCCCCC)COP(=O)(O)OCCN)CCCCCCCC=CCCCCCCCC	annotated by user-defined text library	True	True	False	98.8				99.4	1912.544	704.5587:196145 704.7491:3064 705.562:87577 706.5651:21553 707.5682:3911	71.085:172 85.1009:225 97.1006:48 99.1154:102 112.1234:70 123.115:69 124.0161:965 125.0193:104 137.1333:79 141.16229:46 142.0262:1748 155.18179:58 179.034:163 180.04111:380 181.0479:117 182.05769:301 184.0354:176 196.0372:126 198.0528:78 225.25729:100 241.07069:77 247.2428:67 263.2363:57 263.27261:140 264.2757:31 268.13019:1578 269.13171:242 280.27759:240 281.28079:337 282.146:358 297.27869:445 2…	10uM_2	1422
150	PC O-18:1/18:1	1700	10.4917	12.17995	13.05705	772.622	227243.625	6029591.5		[M+H]+	M + 0	Answer (n-9)	12.1	772.62152	C44H86NO7P	EtherPC	MFLNWJCWDLDCLH-UHFFFAOYSA-N	O=C(OC(COCCCCCCCC)COP(=O)([O-])OCC[N+](C)(C)C)CCCCCCCCCCCCCCCC=CCC=CCCCCCCC	annotated by user-defined text library	True	True	False	98.0				99.0	4544.873	772.622:400065 773.6251:215881 774.6283:59204 775.1191:862 775.6314:11520 776.6334:2284	78.0459:136 86.0961:1366 98.9834:193 104.1071:189 124.9996:1540 181.0251:54 184.0499:79 184.0733:121892 184.09891:4207 184.1163:1531 184.1331:1145 184.15179:320 184.1673:1257 184.1823:1114 184.1993:717 184.2222:366 184.2442:403 184.2632:209 184.2744:148 184.30209:222 184.32179:163 184.3383:136 184.34869:104 184.3649:367 184.38251:273 184.4137:206 184.43649:242 184.46429:116 184.47391:124 184.4847…	10uM_2	1499
151	PlasmPE P-18:0/18:1	1744	10.93078	12.53103	13.2323	730.5744	57993.625	1564558.75		[M+H]+	M + 0	Answer (n-9)	12.5	730.57452	C41H80NO7P	PlasmPE	XVYPOHCSLJZFED-UHFFFAOYSA-N	O=C(OC(COC=CCCCCCCCCCCCCCCCC)COP(=O)(O)OCCN)CCCCCCCC=CCCCCCCCC	annotated by user-defined text library	True	True	False	99.7				99.8	1159.873	730.7655:2306 731.5779:46051 732.5804:12712 733.5849:2407	83.0854:42 95.0849:126 107.0866:77 121.1003:183 123.1161:87 124.1114:65 125.1202:223 126.1218:91 135.1174:164 142.0255:365 151.1472:76 152.1442:314 155.0087:79 166.1595:336 167.1622:78 180.04221:98 181.15939:80 182.05811:201 194.18851:96 197.2133:86 198.14729:120 212.1644:378 214.1553:61 247.24139:150 264.2692:387 265.25131:83 265.27591:343 266.2832:331 268.99329:45 278.2847:286 279.29019:139 289…	10uM_2	1563
152	PlasmPE P-18:0/18:1	1744	11.01872	12.53103	13.40753	752.5564	10567.9375	288819.4375		[M+Na]+	M + 0	Answer (n-9)	12.5	752.55646	C41H80NO7P	PlasmPE	XVYPOHCSLJZFED-UHFFFAOYSA-N	O=C(OC(COC=CCCCCCCCCCCCCCCCC)COP(=O)(O)OCCN)CCCCCCCC=CCCCCCCCC	annotated by user-defined text library	True	True	False	99.7				99.8	211.3587		120.9671:146 145.99719:150 164.0083:610 176.9926:116 202.0237:132 204.03841:437 220.03391:114 221.0219:69 276.05991:71 277.0303:72 307.2998:79 334.1041:82 346.13901:601 347.1459:237 348.14941:31 360.15201:104 362.1344:95 376.1489:249 387.14291:47 388.14911:690 389.15729:205 390.15811:42 392.1441:73 404.14581:144 405.15131:59 470.29849:111 484.27841:107 485.28491:452 486.2951:303 487.27841:91 487.…	10uM_2	1576
153	PE 18:1/20:4	1854	12.26782	13.40753	14.548229999999998	1030.784	13893.75	329498.21875		[M+H]+	M + 0	Answer (n-9), (n-6,9,12,15)	13.42	1030.78345	C61H111N2O9P	PE	WDNUSSOPDWPIPF-PCDJPVSNSA-N	[H][C@@](COC(=O)CCCCCCC\C=C\CCCCCCCC)(COP(O)(=O)OCCNC(=O)CCC\C=C/C\C=C/C\C=C/C\C=C/CCCCC)OC(=O)CCCCCCC\C=C/CCCCCCCC	annotated by user-defined text library	True	True	False	100.0				100.0	277.875	1031.7868:23672 1032.7902:7289	81.0685:57 85.0516:170 95.0846:95 98.0596:1166 107.0845:71 121.1019:115 124.0751:117 126.0893:59 127.0987:145 135.1163:158 138.0914:382 139.10229:48 140.106:49 152.10741:449 153.1142:359 154.1226:140 155.0945:426 156.1013:183 157.1067:66 161.1329:55 164.1051:112 166.1212:80 178.12199:122 179.12959:133 180.13811:51 191.129:57 192.13811:254 193.1458:579 194.1163:94 194.1514:172 195.12511:697 196.13…	10uM_2	1647
154	PE 18:1/20:4	1854	12.26782	13.40753	14.548229999999998	1052.765	10584.3125	255262.59375		[M+Na]+	M + 0	Answer (n-9), (n-6,9,12,15)	13.42	1052.76538	C61H111N2O9P	PE	WDNUSSOPDWPIPF-PCDJPVSNSA-N	[H][C@@](COC(=O)CCCCCCC\C=C\CCCCCCCC)(COP(O)(=O)OCCNC(=O)CCC\C=C/C\C=C/C\C=C/C\C=C/CCCCC)OC(=O)CCCCCCC\C=C/CCCCCCCC	annotated by user-defined text library	True	True	False	100.0				100.0	211.6862	1053.7686:18494	78.0454:102 120.9658:168 315.08701:56 330.27911:180 331.28079:114 332.2869:109 333.2894:84 352.26089:556 432.22641:108 441.237:78 449.22681:31 450.2377:6554 450.2818:65 450.33551:95 450.36719:172 450.40051:74 451.241:884 459.2504:45 466.22949:135 526.8913:100 585.35278:44 603.5415:464 603.69739:49 604.54279:260 605.54382:131 606.54218:231 607.55151:167 612.31232:60 625.37219:35 625.5155:1320 626.…	10uM_2	1655
157	PG 22:6_22:6	1250	8.1366	8.43405	9.533916	867.5172	112118.25	2401839.75		[M+H]+	M + 0	Answer (n-3,6,9,12,15,18)	8.55	867.5170300000002	C50H75O10P	PG	XACKZSRNTPEYBU-UHFFFAOYSA-N	O=C(OCC(OC(=O)CCC=CCC=CCC=CCC=CCC=CCC=CCC)COP(=O)(O)OCC(O)CO)CCC=CCC=CCC=CCC=CCC=CCC=CCC	annotated by user-defined text library	True	True	False	95.9				97.9	2242.365	867.5172:244948 868.5204:137147 869.5234:43737 870.5268:9790 871.532:2101	77.0386:226 78.0482:80 79.0541:803 81.0698:963 81.0929:53 82.0746:99 83.0481:123 83.0866:122 85.0648:268 91.0542:1599 92.058:145 93.0695:1354 94.0404:62 94.0742:176 95.0487:326 95.0853:1361 96.0537:126 96.089:79 97.0645:347 97.1006:180 98.9839:1483 99.0795:95 101.0618:68 103.0393:288 105.0695:1450 106.0742:139 107.0493:135 107.0854:1561 108.0893:223 109.0642:327 109.1011:1810 110.105:154 111.0803…	10uM_3	847
158	PG 22:6_22:6	1250	7.196683	8.43405	10.03468	889.4989	25727.0	569570.5625		[M+Na]+	M + 0	Answer (n-3,6,9,12,15,18)	8.55	889.49896	C50H75O10P	PG	XACKZSRNTPEYBU-UHFFFAOYSA-N	O=C(OCC(OC(=O)CCC=CCC=CCC=CCC=CCC=CCC=CCC)COP(=O)(O)OCC(O)CO)CCC=CCC=CCC=CCC=CCC=CCC=CCC	annotated by user-defined text library	True	True	False	95.9				97.9	514.54	889.4989:52316 890.5019:28847 891.5069:9548 892.5078:1660	119.0838:53 134.1066:51 161.132:62 176.9921:225 188.09331:82 195.0029:4858 195.0636:51 195.09419:38 235.0318:103 279.02579:224 293.0394:206 307.05521:394 311.2348:68 312.2413:84 334.03922:53 349.06409:58 352.05511:77 365.0596:183 379.07791:117 386.27679:106 387.2832:130 389.24429:129 391.07819:121 392.07681:50 398.05341:25 405.09052:159 406.0968:108 419.10471:87 420.1167:195 421.08981:127 421.973…	10uM_3	868
160	PS 18:1_18:1	1333	8.697984	9.09475	10.56093	788.5434	55816.4375	1876726.75		[M+H]+	M + 0	Answer (n-9)	9.3	788.54358	C42H78NO10P	PS	WTBFLCSPLLEDEM-UHFFFAOYSA-N	O=C(OCC(OC(=O)CCCCCCCC=CCCCCCCCC)COP(=O)(O)OCC(N)C(=O)O)CCCCCCCC=CCCCCCCCC	annotated by user-defined text library	True	True	False	87.7				93.8	1114.94	789.5466:39587 790.5491:10992	79.0542:75 81.07:152 83.0862:74 88.0388:109 91.0543:69 93.0702:117 95.049:87 95.0863:216 97.1021:111 107.0844:64 109.1008:274 111.116:70 121.1016:183 135.1169:302 137.1313:72 149.13271:104 154.15739:59 155.0108:46 163.15021:55 165.1651:121 168.00571:298 173.02119:127 182.18961:101 186.0146:140 196.2075:75 214.14391:129 223.0631:97 226.119:156 226.17999:49 240.1358:452 241.1407:102 243.16071:47 24…	10uM_3	1096
162	PG 18:1_18:1	1333	7.7817669999999985	9.09475	10.2099	797.5304	7989.75	183735.25		[M+Na]+	M + 0	Answer (n-9)	9.1	797.5303299999998	C50H75O10P	PG	C42H79O10P	CCCCCCCC\C=C/CCCCCCCC(=O)OCC(COP(O)(=O)OCC(O)CO)OC(=O)CCCCCCC\C=C/CCCCCCCC	annotated by user-defined text library	True	True	False	100.0				100.0	159.795	797.5304:21216 798.5335:10582	77.0677:31 176.99139:71 195.0029:3052 360.26331:35 377.1312:67 436.14771:56 501.25641:48 515.27319:191 521.20911:51 534.25873:50 535.22681:148 545.24823:334 547.22559:110 549.2384:156 561.2384:58 562.25409:60 573.276:64 574.2851:113 575.28113:57 585.3512:118 589.27411:166 599.36963:84 603.53912:560 604.54492:160 605.54053:185 607.54669:317 617.27161:91 625.51801:231 633.26923:160 641.51031:62 642…	10uM_3	1106
167	PC 18:1_18:1	1506	9.788466	10.47303	12.29117	786.6016	215423.5625	5340402.0		[M+H]+	M + 0	Answer (n-9)	10.4	786.6007099999998	C44H84NO8P	PC	SNKAWJBJQDLSFF-UHFFFAOYSA-N	O=C(OCC(OC(=O)CCCCCCCC=CCCCCCCCC)COP(=O)([O-])OCC[N+](C)(C)C)CCCCCCCC=CCCCCCCCC	annotated by user-defined text library	True	True	False	98.3				99.1	4308.471	786.6016:459635 787.3031:1600 787.6038:273710 788.6072:72786 789.6104:14242 790.6131:2391	71.0725:88 78.0468:77 86.0963:970 98.9838:172 104.1053:82 124.9997:1176 184.0733:89498 184.1003:2310 184.1172:967 184.1398:331 184.15221:501 184.16:327 184.1698:864 184.1841:711 184.2009:519 184.2218:276 184.23891:147 184.2556:267 184.27271:165 184.2896:123 184.2998:111 184.3188:201 184.33771:112 184.3586:264 184.36951:190 184.38091:153 184.4023:185 184.4176:190 184.4361:156 184.4577:252 184.4725…	10uM_3	1334
168	PE 18:1_18:1	1528	10.12228	10.64883	12.90502	744.5536	109398.6875	2674122.5		[M+H]+	M + 0	Answer (n-9)	10.6	744.55377	C41H78NO8P	PE	MWRBNPKJOOWZPW-UHFFFAOYSA-N	O=C(OCC(OC(=O)CCCCCCCC=CCCCCCCCC)COP(=O)(O)OCCN)CCCCCCCC=CCCCCCCCC	annotated by user-defined text library	True	True	False	99.3				99.6	2187.974	744.4413:264 745.5569:116348 746.5595:30150 747.5634:5832 748.5631:972	93.07:90 95.0849:74 97.0655:66 107.0859:111 121.1012:229 123.1173:77 124.0151:196 135.1167:110 142.026:385 163.14771:89 182.1899:184 184.073:152 198.0509:93 201.14709:121 240.136:203 246.12849:43 246.233:109 247.2397:58 247.248:58 254.1508:276 263.24011:67 265.25259:335 268.13071:222 268.16449:73 282.18469:103 299.25751:50 308.2963:498 309.29861:92 310.21329:58 311.21939:88 312.23019:64 337.27319…	10uM_3	1410
169	EtherPC O-16:0/18:1	1572	8.697984	11.00012	12.46665	746.6069	259400.8125	6658080.5		[M+H]+	M + 0	Answer (n-9)	10.95	746.60577	C42H84NO7P	EtherPC	OVZJGEFUWZPYRW-UHFFFAOYSA-N	O=C(OC(COCCCCCCCC)COP(=O)([O-])OCC[N+](C)(C)C)CCCCCCCCCCCCCC=CCCCCCCCCCC	annotated by user-defined text library	True	True	False	99.2				99.6	5188.016	746.6069:484319 747.6092:291198 748.6119:73236 749.6154:13876 750.6199:2490	71.0727:85 86.0961:1195 98.9845:281 103.999:35 104.107:290 104.2349:34 124.9998:1563 184.0733:126136 184.0995:4324 184.1165:1695 184.1313:769 184.1395:400 184.1517:367 184.16811:1302 184.1832:1154 184.20061:743 184.22141:414 184.2623:218 184.2747:172 184.28529:132 184.3118:666 184.3369:176 184.3492:123 184.36121:129 184.3701:197 184.38049:246 184.3998:87 184.414:369 184.4287:89 184.4391:70 184.46…	10uM_3	1445
170	EtherPE O-16:0/18:1	1605	9.70085	11.26372	13.08027	704.5588	99802.125	2462051.25		[M+H]+	M + 0	Answer (n-9)	11.22	704.5589	C39H78NO7P	EtherPE	JJGMGPGKWYLISM-UHFFFAOYSA-N	O=C(OC(COCCCCCCCCCCCCCCCC)COP(=O)(O)OCCN)CCCCCCCC=CCCCCCCCC	annotated by user-defined text library	True	True	False	99.4				99.7	1996.042	704.5588:211439 704.7484:3165 705.5624:92255 706.5653:22654 707.5682:3915 708.5684:539	71.0855:109 83.0848:77 85.101:240 97.1009:52 99.1165:89 113.1315:99 123.1152:58 124.0157:1048 141.1631:161 142.0264:1444 179.0334:109 180.0423:424 182.0574:249 184.0381:97 196.0376:201 197.041:92 198.05141:78 247.241:52 263.2749:71 265.25241:116 268.13101:1339 269.134:196 280.27789:295 281.2843:362 282.14709:241 284.29391:66 297.2785:314 298.28659:68 308.29431:1258 309.29739:208 310.142:112 323.2…	10uM_3	1513
171	PC O-18:1/18:1	1723	11.43925	12.20328	13.08027	772.6218	230243.0	6210142.5		[M+H]+	M + 0	Answer (n-9)	12.1	772.62152	C44H86NO7P	EtherPC	MFLNWJCWDLDCLH-UHFFFAOYSA-N	O=C(OC(COCCCCCCCC)COP(=O)([O-])OCC[N+](C)(C)C)CCCCCCCCCCCCCCCC=CCC=CCCCCCCC	annotated by user-defined text library	True	True	False	96.7				98.4	4603.866	772.6218:389726 773.3827:1073 773.6249:208014 774.6279:57397 775.0659:1307 775.6324:11002 776.6349:2054	78.0471:89 86.0965:330 98.9843:131 104.1059:81 124.9992:512 184.0733:46033 184.1006:694 184.11909:402 184.1396:295 184.15581:652 184.1741:733 184.1891:195 184.2009:315 184.2196:73 184.23759:156 184.25121:76 184.2618:121 184.2718:75 184.2901:96 184.3067:58 184.3363:77 184.3643:170 184.3829:103 184.4052:148 184.47211:84 184.5425:61 184.5715:131 184.6089:57 184.6286:103 184.65691:35 184.80589:36 184…	10uM_3	1595
172	PlasmPE P-18:0/18:1	1767	10.82455	12.55433	13.34313	730.5742	59407.5625	1621110.75		[M+H]+	M + 0	Answer (n-9)	12.5	730.57452	C41H80NO7P	PlasmPE	XVYPOHCSLJZFED-UHFFFAOYSA-N	O=C(OC(COC=CCCCCCCCCCCCCCCCC)COP(=O)(O)OCCN)CCCCCCCC=CCCCCCCCC	annotated by user-defined text library	True	True	False	99.1				99.5	1188.151	730.7654:2083 731.5776:47097 732.5817:11500 733.583:2276	81.0693:108 83.0858:109 93.07:78 95.0506:42 95.0857:83 97.1019:80 107.0858:86 109.1014:61 111.1162:74 121.1004:91 123.1181:42 124.016:114 125.0938:57 125.1202:115 126.127:69 135.1176:150 142.02631:408 149.1324:87 152.1432:462 153.149:76 155.0081:69 166.1604:323 182.05721:227 182.19031:139 194.1895:44 197.2113:54 198.14841:173 212.16521:424 214.1564:132 247.24229:101 264.26849:285 265.2518:206 265…	10uM_3	1665
173	PlasmPE P-18:0/18:1	1767	11.00012	12.55433	14.133070000000002	752.5566	11711.25	320010.34375		[M+Na]+	M + 0	Answer (n-9)	12.5	752.55646	C41H80NO7P	PlasmPE	XVYPOHCSLJZFED-UHFFFAOYSA-N	O=C(OC(COC=CCCCCCCCCCCCCCCCC)COP(=O)(O)OCCN)CCCCCCCC=CCCCCCCCC	annotated by user-defined text library	True	True	False	99.1				99.5	234.225	753.5599:7772	120.966:110 134.9809:46 135.11639:55 145.99741:251 164.0085:534 202.0258:70 204.039:564 205.04221:69 236.0327:58 237.10851:48 276.06241:44 307.29791:42 332.1239:76 333.13239:43 346.13889:513 347.14359:161 348.1478:70 361.16199:101 362.13251:190 376.14871:296 388.1499:705 389.1557:280 404.1456:156 434.15201:92 470.26471:55 470.30261:73 473.3161:53 484.27951:209 485.28711:363 486.29379:357 487.2981…	10uM_3	1674
174	PE 18:1/20:4	1877	12.29117	13.43077	14.57135	1030.782	16319.0	365895.28125		[M+H]+	M + 0	Answer (n-9), (n-6,9,12,15)	13.42	1030.78345	C61H111N2O9P	PE	WDNUSSOPDWPIPF-PCDJPVSNSA-N	[H][C@@](COC(=O)CCCCCCC\C=C\CCCCCCCC)(COP(O)(=O)OCCNC(=O)CCC\C=C/C\C=C/C\C=C/C\C=C/CCCCC)OC(=O)CCCCCCC\C=C/CCCCCCCC	annotated by user-defined text library	True	True	False	100.0				99.9	326.38	1031.786:37167 1033.7923:3378	78.0439:52 85.0517:238 95.0853:91 97.0998:91 98.0599:1117 98.0748:41 119.085:78 121.1014:103 123.1162:71 124.0741:115 127.0988:113 128.10561:81 133.1017:82 135.11639:65 138.09129:420 139.0966:168 148.12801:63 149.1312:110 152.1067:404 153.11481:375 154.1212:158 155.09399:346 156.10001:196 161.1322:89 175.1459:46 178.12199:190 191.12891:53 192.1387:461 193.14529:865 194.1506:320 195.0526:32 195.12…	10uM_3	1773
176	PE 18:1/20:4	1877	12.29117	13.43077	14.57135	1052.765	11034.625	257829.796875		[M+Na]+	M + 0	Answer (n-9), (n-6,9,12,15)	13.42	1052.76538	C61H111N2O9P	PE	WDNUSSOPDWPIPF-PCDJPVSNSA-N	[H][C@@](COC(=O)CCCCCCC\C=C\CCCCCCCC)(COP(O)(=O)OCCNC(=O)CCC\C=C/C\C=C/C\C=C/C\C=C/CCCCC)OC(=O)CCCCCCC\C=C/CCCCCCCC	annotated by user-defined text library	True	True	False	100.0				100.0	220.6925	1052.7646:30099 1053.7679:21864 1054.7698:7741 1056.7728:562	95.0861:65 120.9657:246 234.0473:70 275.84979:34 290.74539:32 330.2793:172 331.28171:151 352.26089:523 441.2402:69 450.23792:6951 450.33231:62 450.3576:98 450.3801:155 450.4231:53 450.60651:56 451.2395:781 452.2467:106 466.2337:211 527.38562:79 603.5351:468 604.53778:448 605.0965:47 605.54449:307 606.54523:281 607.552:73 625.51678:1247 626.51727:163 627.35907:61 682.41168:87 695.41333:81 696.4254…	10uM_3	1784
177	PG 22:6_22:6	1247	8.1495	8.350017	9.379916	867.5169	109749.875	2342250.0		[M+H]+	M + 0	Answer (n-3,6,9,12,15,18)	8.55	867.5170300000002	C50H75O10P	PG	XACKZSRNTPEYBU-UHFFFAOYSA-N	O=C(OCC(OC(=O)CCC=CCC=CCC=CCC=CCC=CCC=CCC)COP(=O)(O)OCC(O)CO)CCC=CCC=CCC=CCC=CCC=CCC=CCC	annotated by user-defined text library	True	True	False	88.3				94.1	2194.998	867.5169:255677 868.1977:823 868.52:145635 869.1377:1027 869.523:45787 870.5267:9978 871.5311:2046	77.0382:215 79.0538:798 81.0692:896 82.0742:63 83.0487:208 83.0849:181 85.0641:162 91.054:1820 92.0583:45 93.0694:1546 94.0752:102 95.0486:266 95.085:1606 96.0884:168 97.0645:293 97.1015:117 98.9838:1611 99.0798:191 101.0607:78 103.0379:253 103.0556:106 105.0696:1272 106.0761:137 107.0851:1516 108.09:152 109.0643:443 109.1008:2134 110.1039:121 111.0796:339 111.117:169 113.0593:107 115.0536:222 11…	10uM_4	664
179	PG 22:6_22:6	1258	7.264017	8.43865	9.985017	889.4985	24941.1875	551770.125		[M+Na]+	M + 0	Answer (n-3,6,9,12,15,18)	8.55	889.49896	C50H75O10P	PG	XACKZSRNTPEYBU-UHFFFAOYSA-N	O=C(OCC(OC(=O)CCC=CCC=CCC=CCC=CCC=CCC=CCC)COP(=O)(O)OCC(O)CO)CCC=CCC=CCC=CCC=CCC=CCC=CCC	annotated by user-defined text library	True	True	False	96.2				98.1	498.8238	890.502:28456 891.5039:8723 892.5094:2333	78.0472:93 91.0545:65 115.0355:77 155.0085:127 155.08591:59 163.1414:91 176.9921:151 185.1306:72 188.0921:115 195.00259:4591 195.0372:111 195.0607:54 195.0825:51 196.0063:161 197.0069:87 229.1834:58 235.0321:73 269.22269:74 270.22849:65 279.02011:73 293.0394:266 293.22629:199 294.22949:215 295.2345:201 296.23901:85 307.05499:534 311.2366:527 312.23999:567 313.2424:461 314.2449:149 365.05881:100 3…	10uM_4	816
183	PG 18:1_18:1	1343	7.748767	9.116233	10.33558	797.5305	7158.4375	163983.859375		[M+Na]+	M + 0	Answer (n-9)	9.1	797.5303299999998	C50H75O10P	PG	C42H79O10P	CCCCCCCC\C=C/CCCCCCCC(=O)OCC(COP(O)(=O)OCC(O)CO)OC(=O)CCCCCCC\C=C/CCCCCCCC	annotated by user-defined text library	True	True	False	99.9				100.0	143.1687	798.5338:9645	176.992:211 195.0029:2902 196.00639:108 393.1311:36 465.155:29 515.27759:130 521.20929:114 534.39252:28 545.24652:311 561.21069:28 561.23999:120 562.2561:65 573.27771:105 574.28479:141 575.25549:83 585.35071:125 589.27399:196 603.25897:80 603.53101:600 604.26349:86 604.53589:198 605.54181:250 606.55048:76 606.90118:33 607.54871:309 608.54993:98 617.27417:88 619.24652:92 625.51868:337 626.5188:84 …	10uM_4	1051
188	PC 18:1_18:1	1516	9.730483	10.49442	12.46273	786.6016	209824.0625	4977667.0		[M+H]+	M + 0	Answer (n-9)	10.4	786.6007099999998	C44H84NO8P	PC	SNKAWJBJQDLSFF-UHFFFAOYSA-N	O=C(OCC(OC(=O)CCCCCCCC=CCCCCCCCC)COP(=O)([O-])OCC[N+](C)(C)C)CCCCCCCC=CCCCCCCCC	annotated by user-defined text library	True	True	False	97.3				98.6	4196.481	786.6016:476897 787.303:1833 787.6041:293629 788.6068:80993 789.1194:1521 789.6099:16815 790.6126:3034	71.0727:189 86.0962:2027 98.9837:351 104.1075:151 122.9168:47 124.9996:2018 125.0189:69 142.026:53 184.0732:140856 184.09779:6210 184.1158:1655 184.1308:1467 184.1745:2747 184.1985:895 184.21519:624 184.2356:331 184.2516:174 184.26331:299 184.2814:525 184.2991:172 184.31129:217 184.3266:314 184.33681:184 184.36729:426 184.38071:260 184.4001:281 184.41319:390 184.42799:104 184.43829:161 184.44679:…	10uM_4	1270
189	PE 18:1_18:1	1538	10.07263	10.67018	12.46273	744.5535	112501.4375	2657366.75		[M+H]+	M + 0	Answer (n-9)	10.6	744.55377	C41H78NO8P	PE	MWRBNPKJOOWZPW-UHFFFAOYSA-N	O=C(OCC(OC(=O)CCCCCCCC=CCCCCCCCC)COP(=O)(O)OCCN)CCCCCCCC=CCCCCCCCC	annotated by user-defined text library	True	True	False	98.5				99.2	2250.029	744.5535:293608 745.557:132365 746.56:36709 747.562:7132 748.5642:1422	78.0459:112 81.0693:124 93.0697:107 95.0841:142 97.101:78 105.7998:53 109.101:76 121.1008:105 123.1162:83 124.0159:169 135.116:266 142.0255:260 149.13181:145 167.16859:83 182.0569:70 182.1902:96 184.035:106 196.2067:96 197.04449:95 201.1497:73 226.1201:43 240.1333:118 246.2343:95 254.1145:63 254.1506:87 263.23691:66 265.2518:733 268.13062:400 268.1683:106 269.13431:93 270.1871:55 296.19629:49 308…	10uM_4	1356
190	EtherPC O-16:0/18:1	1582	8.94055	11.02142	12.28723	746.6069	251188.6875	6318802.5		[M+H]+	M + 0	Answer (n-9)	10.95	746.60577	C42H84NO7P	EtherPC	OVZJGEFUWZPYRW-UHFFFAOYSA-N	O=C(OC(COCCCCCCCC)COP(=O)([O-])OCC[N+](C)(C)C)CCCCCCCCCCCCCC=CCCCCCCCCCC	annotated by user-defined text library	True	True	False	98.4				99.2	5023.774	746.6069:506641 747.2902:2130 747.6092:319546 748.6121:83558 749.134:1661 749.6158:15671 750.619:2912	71.0723:158 78.0467:91 86.0961:2094 96.0929:76 98.9841:324 104.1069:557 124.9995:2438 166.0619:121 183.98199:50 184.0208:68 184.0733:179463 184.09711:7136 184.1124:4454 184.1306:1809 184.16431:1218 184.17931:1942 184.1976:1210 184.213:714 184.2355:451 184.2511:284 184.2632:363 184.2746:318 184.2923:87 184.299:208 184.32581:403 184.3372:141 184.3618:432 184.38181:371 184.41389:358 184.4277:206 184…	10uM_4	1392
191	EtherPE O-16:0/18:1	1615	9.64285	11.28497	12.98875	704.5587	99819.5625	2430413.25		[M+H]+	M + 0	Answer (n-9)	11.22	704.5589	C39H78NO7P	EtherPE	JJGMGPGKWYLISM-UHFFFAOYSA-N	O=C(OC(COCCCCCCCCCCCCCCCC)COP(=O)(O)OCCN)CCCCCCCC=CCCCCCCCC	annotated by user-defined text library	True	True	False	98.7				99.3	1996.391	704.4916:211 704.7486:3010 705.5619:95722 706.5652:22854 707.5675:4536	71.0854:141 85.1006:348 95.0853:74 109.1008:96 113.1319:61 124.0154:1092 142.02631:1178 155.10539:47 178.02609:72 179.03239:93 180.04179:532 181.04919:104 182.0571:193 184.0372:155 196.03661:221 198.05231:114 225.2581:62 265.25299:87 267.944:37 268.1311:1140 269.13391:71 270.13181:72 280.2756:261 281.2821:323 282.14719:259 284.29581:88 295.26431:65 297.27789:471 298.2829:125 299.2905:81 308.2944:…	10uM_4	1458
192	PC O-18:1/18:1	1730	10.33558	12.1993	13.07643	772.6216	225254.6875	5887290.0		[M+H]+	M + 0	Answer (n-9)	12.1	772.62152	C44H86NO7P	EtherPC	MFLNWJCWDLDCLH-UHFFFAOYSA-N	O=C(OC(COCCCCCCCC)COP(=O)([O-])OCC[N+](C)(C)C)CCCCCCCCCCCCCCCC=CCC=CCCCCCCC	annotated by user-defined text library	True	True	False	97.0				98.5	4505.094	772.6216:416281 773.4178:1065 773.6246:233329 774.6275:61354 775.1262:1393 775.6319:12280 776.6356:2295	78.0464:66 86.0959:446 98.9832:123 104.1071:82 124.9997:789 184.05611:151 184.0731:58149 184.1008:1006 184.1187:549 184.1386:343 184.1553:688 184.1741:878 184.188:213 184.20309:471 184.2218:192 184.2364:161 184.2543:170 184.2726:131 184.2847:52 184.30251:161 184.31799:165 184.33681:113 184.35291:132 184.3689:73 184.38251:66 184.4086:56 184.418:144 184.43629:63 184.4512:54 184.4682:105 184.4874:16…	10uM_4	1546
193	PlasmPE P-18:0/18:1	1774	10.8458	12.5504	13.25185	730.5743	59277.625	1565594.125		[M+H]+	M + 0	Answer (n-9)	12.5	730.57452	C41H80NO7P	PlasmPE	XVYPOHCSLJZFED-UHFFFAOYSA-N	O=C(OC(COC=CCCCCCCCCCCCCCCCC)COP(=O)(O)OCCN)CCCCCCCC=CCCCCCCCC	annotated by user-defined text library	True	True	False	99.2				99.6	1185.552	730.5743:112890 731.5773:52180 732.5809:13134 733.586:2587	78.0464:93 81.0694:100 95.0861:85 97.1009:97 107.084:112 121.1008:101 123.1163:103 125.1194:139 135.11681:142 142.0265:280 149.1313:81 152.1431:443 166.1584:331 168.16991:35 180.04179:81 182.0567:163 182.1908:88 194.1898:83 198.1478:80 201.1468:85 212.1647:407 213.1664:90 243.16051:112 247.2424:138 264.26779:281 265.2518:283 265.27631:377 266.28381:286 278.2829:299 279.2872:246 292.2991:138 293.3…	10uM_4	1613
194	PlasmPE P-18:0/18:1	1774	10.8458	12.5504	14.56777	752.5564	10909.125	291457.15625		[M+Na]+	M + 0	Answer (n-9)	12.5	752.55646	C41H80NO7P	PlasmPE	XVYPOHCSLJZFED-UHFFFAOYSA-N	O=C(OC(COC=CCCCCCCCCCCCCCCCC)COP(=O)(O)OCCN)CCCCCCCC=CCCCCCCCC	annotated by user-defined text library	True	True	False	99.2				99.6	218.1825	752.5564:17943 753.5586:8378	120.9668:175 145.9966:130 164.00771:733 176.9917:86 202.02319:84 204.0388:682 205.04289:119 220.0377:64 276.0607:69 277.03131:138 307.30331:58 346.1384:555 347.14249:233 361.1622:77 362.1333:191 376.14691:229 386.13419:78 388.14841:595 389.1535:259 390.1572:88 392.14371:91 418.1604:58 441.2377:62 442.1608:98 461.2644:65 470.30551:75 484.27701:117 485.2865:434 486.29239:346 487.29651:95 500.27359:…	10uM_4	1627
195	PE 18:1/20:4	1884	12.28723	13.4271	14.6554	1030.783	17366.5	392849.375		[M+H]+	M + 0	Answer (n-9), (n-6,9,12,15)	13.42	1030.78345	C61H111N2O9P	PE	WDNUSSOPDWPIPF-PCDJPVSNSA-N	[H][C@@](COC(=O)CCCCCCC\C=C\CCCCCCCC)(COP(O)(=O)OCCNC(=O)CCC\C=C/C\C=C/C\C=C/C\C=C/CCCCC)OC(=O)CCCCCCC\C=C/CCCCCCCC	annotated by user-defined text library	True	True	False	100.0				100.0	347.33	1030.9895:2469 1032.7904:13588	81.0695:118 85.0518:196 91.0531:60 93.0687:110 95.0849:145 97.1001:59 98.0597:1167 99.0649:83 99.0805:62 107.0855:72 109.1006:120 110.0963:51 114.0908:104 121.1001:206 122.106:67 124.0761:47 125.0842:151 127.0965:94 133.10181:122 135.1171:120 138.09081:481 139.09669:277 140.1057:88 142.08591:83 149.13229:132 150.091:72 152.10719:412 153.1143:418 154.1209:107 155.0939:635 155.1272:118 156.10159:11…	10uM_4	1718
197	PE 18:1/20:4	1884	12.1993	13.4271	14.56777	1052.765	10936.125	256869.25		[M+Na]+	M + 0	Answer (n-9), (n-6,9,12,15)	13.42	1052.76538	C61H111N2O9P	PE	WDNUSSOPDWPIPF-PCDJPVSNSA-N	[H][C@@](COC(=O)CCCCCCC\C=C\CCCCCCCC)(COP(O)(=O)OCCNC(=O)CCC\C=C/C\C=C/C\C=C/C\C=C/CCCCC)OC(=O)CCCCCCC\C=C/CCCCCCCC	annotated by user-defined text library	True	True	False	100.0				100.0	218.7225	1052.7654:29084 1053.7678:19828 1054.7721:7534	78.0472:49 120.9653:155 121.1011:92 330.27759:173 331.2825:159 333.2905:40 352.25989:643 353.26019:90 450.2373:6677 450.2963:86 450.33569:114 450.3573:102 450.3793:213 451.24121:745 452.23239:84 466.2334:125 467.2395:55 492.25049:55 603.11829:45 603.53278:398 603.578:34 603.98749:47 604.27222:35 604.53491:271 605.54218:248 606.54639:279 607.54901:155 625.51532:1322 626.51868:245 682.40948:70 695.…	10uM_4	1731
198	PG 22:6_22:6	1281	7.6344	8.403084	9.319917	867.5174	109814.0625	2171214.75		[M+H]+	M + 0	Answer (n-3,6,9,12,15,18)	8.55	867.5170300000002	C50H75O10P	PG	XACKZSRNTPEYBU-UHFFFAOYSA-N	O=C(OCC(OC(=O)CCC=CCC=CCC=CCC=CCC=CCC=CCC)COP(=O)(O)OCC(O)CO)CCC=CCC=CCC=CCC=CCC=CCC=CCC	annotated by user-defined text library	True	True	False	93.5				96.7	2196.281	867.5174:377343 868.5206:220762 869.5233:66410 870.528:15502 871.5289:3482	77.0384:128 79.0539:475 81.0696:837 83.0848:224 84.0887:71 85.0651:52 87.0441:82 91.0538:895 93.0697:1038 94.0773:35 95.0484:255 95.0853:1116 96.0879:92 97.0645:156 97.1011:151 98.9838:834 99.0818:140 103.0377:116 103.0543:76 105.0698:1182 106.0751:98 107.0485:81 107.0853:1063 108.09:233 109.0642:229 109.1009:1437 110.1051:170 111.0803:462 111.1147:81 113.0599:62 115.0542:120 116.0465:298 117.054…	10uM_5	777
201	PG 22:6_22:6	1281	7.3671	8.403084	9.845883	889.4991	23750.0625	546315.875		[M+Na]+	M + 0	Answer (n-3,6,9,12,15,18)	8.55	889.49896	C50H75O10P	PG	XACKZSRNTPEYBU-UHFFFAOYSA-N	O=C(OCC(OC(=O)CCC=CCC=CCC=CCC=CCC=CCC=CCC)COP(=O)(O)OCC(O)CO)CCC=CCC=CCC=CCC=CCC=CCC=CCC	annotated by user-defined text library	True	True	False	93.5				96.7	475.0013	890.5022:23994 891.5044:6994	78.0471:82 91.0543:84 95.0861:100 105.0697:93 176.9929:148 185.13429:41 188.09109:103 195.0027:5325 195.09419:73 228.1855:60 229.18311:57 233.0179:84 235.13161:61 249.06081:80 251.0295:95 269.22421:66 279.02451:220 293.03909:129 293.2251:142 294.22949:214 295.23129:231 307.05499:296 308.05649:56 311.2341:227 312.23981:506 313.2439:319 314.2464:94 365.06241:87 379.07809:129 380.08411:74 385.2746:1…	10uM_5	824
207	PG 18:1_18:1	1374	7.701283	9.144167	10.37588	797.5304	8190.5625	192339.78125		[M+Na]+	M + 0	Answer (n-9)	9.1	797.5303299999998	C50H75O10P	PG	C42H79O10P	CCCCCCCC\C=C/CCCCCCCC(=O)OCC(COP(O)(=O)OCC(O)CO)OC(=O)CCCCCCC\C=C/CCCCCCCC	annotated by user-defined text library	True	True	False	99.4				99.7	163.8112	797.5304:20164 798.5332:8374	176.9917:82 195.0029:2815 363.11371:71 451.14279:43 516.28839:68 535.22418:69 545.24731:288 546.25317:72 561.2431:115 574.2818:98 575.29321:123 589.27759:147 603.53479:740 604.54187:144 605.5423:180 606.54523:223 607.5473:322 617.26581:70 625.51788:342 641.50568:98 642.34479:57 643.35968:128 643.51257:96 645.3429:65 657.37097:269 658.38129:926 659.38519:966 660.38879:230 672.37323:27 672.40253:13…	10uM_5	1117
211	PC 18:1_18:1	1540	9.758266	10.46372	11.93922	786.6011	216834.3125	5394060.5		[M+H]+	M + 0	Answer (n-9)	10.4	786.6007099999998	C44H84NO8P	PC	SNKAWJBJQDLSFF-UHFFFAOYSA-N	O=C(OCC(OC(=O)CCCCCCCC=CCCCCCCCC)COP(=O)([O-])OCC[N+](C)(C)C)CCCCCCCC=CCCCCCCCC	annotated by user-defined text library	True	True	False	98.7				99.4	4336.686	786.6011:426880 787.6038:243818 788.6068:66618 789.609:13245 790.6146:2493 790.9483:763	71.0725:88 78.0465:106 86.0962:1792 98.9838:316 104.1069:303 124.9997:2149 125.0868:35 142.0262:95 166.06371:65 184.03529:57 184.0733:149212 184.0977:6872 184.11571:1546 184.1308:1520 184.16479:1002 184.1806:1742 184.19859:853 184.2195:234 184.23579:369 184.2516:152 184.263:243 184.27451:199 184.2883:235 184.3011:306 184.32201:439 184.33701:171 184.3653:339 184.3822:271 184.39951:251 184.4155:333…	10uM_5	1311
212	PE 18:1_18:1	1562	10.06705	10.6395	12.8877	744.5536	108416.75	2764228.5		[M+H]+	M + 0	Answer (n-9)	10.6	744.55377	C41H78NO8P	PE	MWRBNPKJOOWZPW-UHFFFAOYSA-N	O=C(OCC(OC(=O)CCCCCCCC=CCCCCCCCC)COP(=O)(O)OCCN)CCCCCCCC=CCCCCCCCC	annotated by user-defined text library	True	True	False	99.5				99.8	2168.335	744.5536:211142 744.7491:3161 745.3234:884 745.5566:97059 746.5598:24790 747.5629:5034	78.048:46 81.0679:57 83.084:68 95.0844:207 97.1004:120 107.0858:156 109.1013:134 121.1009:332 124.0155:224 135.116:192 142.02609:497 149.1326:97 151.1474:86 168.1757:135 182.19099:80 184.0733:71 195.1954:37 197.0455:86 198.05431:92 226.12:98 240.1342:281 245.2254:88 246.2356:163 247.2428:140 254.1499:109 265.25259:1032 266.2565:96 268.13049:652 268.16751:80 269.1319:79 282.18079:85 296.19791:74 2…	10uM_5	1375
213	EtherPC O-16:0/18:1	1606	9.232217	10.99075	12.0102	746.6065	262151.375	6902697.0		[M+H]+	M + 0	Answer (n-9)	10.95	746.60577	C42H84NO7P	EtherPC	OVZJGEFUWZPYRW-UHFFFAOYSA-N	O=C(OC(COCCCCCCCC)COP(=O)([O-])OCC[N+](C)(C)C)CCCCCCCCCCCCCC=CCCCCCCCCCC	annotated by user-defined text library	True	True	False	99.5				99.7	5243.026999999999	746.6065:459372 747.6092:261759 748.612:69483 749.6144:13151 750.6191:2194	71.0727:171 78.0465:80 86.0964:2178 86.1135:54 87.0992:64 98.984:399 104.1068:679 124.9997:2688 143.0105:64 184.0733:178995 184.09711:7127 184.1124:4427 184.13071:1838 184.16451:1209 184.1792:1923 184.1978:1182 184.213:665 184.2355:468 184.25079:202 184.2635:313 184.2749:295 184.2859:207 184.31461:190 184.3253:296 184.33701:176 184.36459:585 184.3819:477 184.3972:328 184.4155:475 184.4276:193 184…	10uM_5	1426
214	EtherPE O-16:0/18:1	1639	9.670633	11.25437	12.62465	704.5588	99396.8125	2524148.75		[M+H]+	M + 0	Answer (n-9)	11.22	704.5589	C39H78NO7P	EtherPE	JJGMGPGKWYLISM-UHFFFAOYSA-N	O=C(OC(COCCCCCCCCCCCCCCCC)COP(=O)(O)OCCN)CCCCCCCC=CCCCCCCCC	annotated by user-defined text library	True	True	False	99.6				99.8	1987.936	704.7417:4563 705.5619:83634 706.5648:20446 707.5665:3522	71.0848:181 85.1008:336 91.0534:44 91.5592:22 97.1012:66 99.1164:49 113.1315:93 124.0156:793 127.1484:78 137.1319:111 142.02631:1430 166.0266:51 179.03349:95 180.0423:543 182.05811:232 184.0379:99 196.03551:146 198.0526:108 241.0708:74 247.24159:52 265.25391:83 268.1311:1458 269.13339:254 281.28271:219 282.14731:373 283.15179:90 284.29568:86 297.2782:463 298.285:219 308.2941:1320 309.29819:286 32…	10uM_5	1499
215	PC O-18:1/18:1	1756	10.55162	12.18573	13.04645	772.6215	234517.0625	6400739.0		[M+H]+	M + 0	Answer (n-9)	12.1	772.62152	C44H86NO7P	EtherPC	MFLNWJCWDLDCLH-UHFFFAOYSA-N	O=C(OC(COCCCCCCCC)COP(=O)([O-])OCC[N+](C)(C)C)CCCCCCCCCCCCCCCC=CCC=CCCCCCCC	annotated by user-defined text library	True	True	False	97.7				98.9	4690.3409999999985	772.6215:369689 773.6247:193195 774.6277:53011 775.6312:11237 776.6366:1795	78.0457:43 86.0959:889 91.0537:50 98.9837:207 104.0565:58 104.1064:206 124.9997:1492 183.42171:36 184.0733:102749 184.10049:2849 184.1169:1173 184.13589:832 184.1548:849 184.16991:997 184.1873:386 184.2009:660 184.2197:207 184.2359:319 184.2506:143 184.2599:166 184.27251:155 184.2852:114 184.29961:180 184.31441:106 184.3243:197 184.3376:125 184.3549:261 184.368:115 184.3826:184 184.40311:276 184.…	10uM_5	1591
216	PlasmPE P-18:0/18:1	1800	11.7639	12.53693	13.22175	730.574	58520.25	1625515.375		[M+H]+	M + 0	Answer (n-9)	12.5	730.57452	C41H80NO7P	PlasmPE	XVYPOHCSLJZFED-UHFFFAOYSA-N	O=C(OC(COC=CCCCCCCCCCCCCCCCC)COP(=O)(O)OCCN)CCCCCCCC=CCCCCCCCC	annotated by user-defined text library	True	True	False	99.6				99.8	1170.405	731.5772:42550 732.5801:11413	79.0523:60 81.0687:80 97.0884:89 97.1017:73 111.1161:92 121.1001:160 124.0135:77 125.1194:168 135.11639:181 142.0258:503 149.13251:137 152.1431:383 166.1591:322 182.0578:226 183.06129:48 197.21449:112 198.1492:110 212.164:348 247.2415:124 264.26849:507 265.2515:253 265.2756:423 266.28409:290 267.289:46 278.28369:364 279.28879:162 283.07849:46 293.3074:2844 294.31421:3943 294.38589:70 294.40411:69…	10uM_5	1660
217	PlasmPE P-18:0/18:1	1800	11.16657	12.53693	13.22175	752.5563	11501.875	320641.15625		[M+Na]+	M + 0	Answer (n-9)	12.5	752.55646	C41H80NO7P	PlasmPE	XVYPOHCSLJZFED-UHFFFAOYSA-N	O=C(OC(COC=CCCCCCCCCCCCCCCCC)COP(=O)(O)OCCN)CCCCCCCC=CCCCCCCCC	annotated by user-defined text library	True	True	False	99.6				99.8	230.0375		110.1445:32 120.9662:98 134.9801:39 145.9969:146 164.0079:566 202.0246:133 204.0396:759 206.0202:92 220.03931:49 235.00191:65 276.0592:61 290.07629:54 332.12491:61 346.13901:430 347.1449:91 360.1517:98 361.1608:98 362.1344:46 376.15201:298 388.14969:374 389.15469:156 404.1452:117 470.3009:86 484.28241:94 485.28799:357 486.29489:150 487.2959:211 500.27411:501 501.2782:198 502.2894:748 503.2941:229…	10uM_5	1672
218	PE 18:1/20:4	1919	12.27365	13.48488	14.71295	1030.783	15472.375	359257.4375		[M+H]+	M + 0	Answer (n-9), (n-6,9,12,15)	13.42	1030.78345	C61H111N2O9P	PE	WDNUSSOPDWPIPF-PCDJPVSNSA-N	[H][C@@](COC(=O)CCCCCCC\C=C\CCCCCCCC)(COP(O)(=O)OCCNC(=O)CCC\C=C/C\C=C/C\C=C/C\C=C/CCCCC)OC(=O)CCCCCCC\C=C/CCCCCCCC	annotated by user-defined text library	True	True	False	98.7				99.3	309.4475	1031.7864:29716 1032.7905:10280	81.0701:136 85.0527:184 91.0547:73 93.0688:61 95.0851:86 97.1005:75 98.0598:728 98.0708:58 107.0852:76 110.0954:56 119.085:60 119.5731:26 121.1004:104 125.0835:198 126.0887:68 127.0981:241 135.1179:141 138.0907:393 139.1006:97 152.1068:426 153.114:428 154.1227:95 155.09399:397 156.10381:80 165.11459:99 166.1226:96 178.1228:150 192.1367:263 193.146:725 194.15109:249 195.12469:642 196.1302:229 201.…	10uM_5	1823
220	PE 18:1/20:4	1919	12.36152	13.48488	14.449979999999998	1052.765	11217.25	267069.0		[M+Na]+	M + 0	Answer (n-9), (n-6,9,12,15)	13.42	1052.76538	C61H111N2O9P	PE	WDNUSSOPDWPIPF-PCDJPVSNSA-N	[H][C@@](COC(=O)CCCCCCC\C=C\CCCCCCCC)(COP(O)(=O)OCCNC(=O)CCC\C=C/C\C=C/C\C=C/C\C=C/CCCCC)OC(=O)CCCCCCC\C=C/CCCCCCCC	annotated by user-defined text library	True	True	False	98.7				99.3	224.345	1052.7649:27364 1053.7685:19550 1054.7715:7736	104.1068:35 120.9653:160 122.3245:25 315.08249:54 330.27911:149 331.28149:248 352.26111:520 356.22531:69 449.2294:57 450.2374:7351 450.33029:112 450.36841:125 450.38708:51 450.40201:41 451.2421:696 452.24921:69 466.23541:100 477.83069:49 526.38263:103 603.53748:431 603.69519:44 604.53857:326 605.5434:192 606.54413:264 607.54303:115 625.5163:1313 626.51868:170 696.41779:73 709.43329:71 722.43811:1…	10uM_5	1834
221	PG 22:6_22:6	1225	7.640867	8.4137	9.33215	867.5176	14458.25	259283.734375		[M+H]+	M + 0	Answer (n-3,6,9,12,15,18)	8.55	867.5170300000002	C50H75O10P	PG	XACKZSRNTPEYBU-UHFFFAOYSA-N	O=C(OCC(OC(=O)CCC=CCC=CCC=CCC=CCC=CCC=CCC)COP(=O)(O)OCC(O)CO)CCC=CCC=CCC=CCC=CCC=CCC=CCC	annotated by user-defined text library	True	True	False	94.4				97.2	289.165	868.5217:30001 869.5241:8852 870.5278:2043	79.0538:87 81.0695:212 91.0532:180 93.0695:181 95.0506:80 95.0856:239 98.9843:148 105.0701:155 107.0857:402 109.1009:277 111.0808:134 111.1167:75 116.0476:112 116.8717:36 117.056:242 117.0701:451 118.0735:81 119.0853:640 120.0902:104 121.0643:61 121.1011:664 122.1047:126 123.0804:60 123.1167:392 125.0935:60 129.0544:935 131.07201:72 131.0856:758 133.0659:78 133.1008:463 134.10539:120 135.0804:425…	1uM_1	526
223	PG 22:6_22:6	1225	7.6869	8.4137	9.26955	889.4996	14830.0	269381.4375		[M+Na]+	M + 0	Answer (n-3,6,9,12,15,18)	8.55	889.49896	C50H75O10P	PG	XACKZSRNTPEYBU-UHFFFAOYSA-N	O=C(OCC(OC(=O)CCC=CCC=CCC=CCC=CCC=CCC=CCC)COP(=O)(O)OCC(O)CO)CCC=CCC=CCC=CCC=CCC=CCC=CCC	annotated by user-defined text library	True	True	False	94.4				97.2	296.6	890.5032:28534 891.5065:9539	78.0458:92 147.0791:54 176.9913:93 195.0031:3891 196.007:126 233.02049:80 251.03011:65 279.022:79 293.03741:179 293.22919:105 307.05481:430 311.23499:149 365.06241:99 366.06369:64 379.0752:136 385.23792:54 385.27661:113 386.27869:79 387.2829:70 391.07831:103 391.25961:70 392.08469:59 406.10001:113 419.10779:67 420.1174:175 420.72729:38 420.97089:41 421.09399:42 421.1214:108 434.1282:60 435.09979:…	1uM_1	539
224	PS 18:1_18:1	1302	7.745533	9.023283	10.50452	788.5444	9783.6875	289185.28125		[M+H]+	M + 0	Answer (n-9)	9.3	788.54358	C42H78NO10P	PS	WTBFLCSPLLEDEM-UHFFFAOYSA-N	O=C(OCC(OC(=O)CCCCCCCC=CCCCCCCCC)COP(=O)(O)OCC(N)C(=O)O)CCCCCCCC=CCCCCCCCC	annotated by user-defined text library	True	True	False	78.7				89.3	195.6738	789.5476:12712	109.1005:118 135.11729:65 149.1304:64 154.1582:64 168.004:119 186.0177:141 201.149:73 223.06371:93 226.1217:101 240.13541:247 247.24519:42 254.15131:93 265.25241:260 268.16629:159 282.18161:89 299.06351:76 310.2146:96 337.27579:196 339.289:906 340.29309:101 341.3042:137 342.30859:62 351.25049:126 352.284:512 353.2879:101 354.27689:86 368.29251:392 369.2944:186 370.29739:111 372.1015:37 380.2901:7…	1uM_1	597
225	PG 18:1_18:1	1313	8.058733	9.11095	10.10813	797.5306	3925.75	77966.3515625		[M+Na]+	M + 0	Answer (n-9)	9.1	797.5303299999998	C50H75O10P	PG	C42H79O10P	CCCCCCCC\C=C/CCCCCCCC(=O)OCC(COP(O)(=O)OCC(O)CO)OC(=O)CCCCCCC\C=C/CCCCCCCC	annotated by user-defined text library	True	True	False	100.0				100.0	78.515		176.9924:93 195.0032:1496 377.1355:169 515.0119:139 545.25079:238 549.24768:79 562.25427:115 574.28552:51 577.23383:49 585.35199:144 589.27551:105 590.27582:73 597.00781:78 603.26062:67 603.53711:282 604.53998:57 617.27588:42 625.5177:176 633.25739:108 657.37433:166 658.38037:594 659.38861:450 660.39502:299 661.36713:70 661.38928:60 672.38391:80 673.36841:726 674.37018:219 675.37488:190 687.38599…	1uM_1	635
229	PC 18:1_18:1	1489	9.26955	10.50452	11.73122	786.6013	27121.75	618356.8125		[M+H]+	M + 0	Answer (n-9)	10.4	786.6007099999998	C44H84NO8P	PC	SNKAWJBJQDLSFF-UHFFFAOYSA-N	O=C(OCC(OC(=O)CCCCCCCC=CCCCCCCCC)COP(=O)([O-])OCC[N+](C)(C)C)CCCCCCCC=CCCCCCCCC	annotated by user-defined text library	True	True	False	96.6				98.3	542.435	787.605:32404 788.6074:9100	86.0967:102 124.9995:231 184.0733:25848 184.09911:344 184.1187:211 184.1304:103 184.14211:166 184.1539:112 184.16071:182 184.1722:188 184.18159:116 184.19:145 184.2066:207 184.2233:86 184.24159:87 184.25951:100 184.2765:66 184.2887:86 184.37531:123 184.39861:59 184.41229:59 184.8611:52 184.87489:67 184.92419:33 184.9574:52 184.9706:44 184.98849:48 185.02071:56 185.0773:779 185.6794:35 222.08771:1…	1uM_1	693
230	PE 18:1_18:1	1511	9.1986	10.67977	12.37373	744.5542	18399.0	431885.40625		[M+H]+	M + 0	Answer (n-9)	10.6	744.55377	C41H78NO8P	PE	MWRBNPKJOOWZPW-UHFFFAOYSA-N	O=C(OCC(OC(=O)CCCCCCCC=CCCCCCCCC)COP(=O)(O)OCCN)CCCCCCCC=CCCCCCCCC	annotated by user-defined text library	True	True	False	98.0				99.0	367.98	745.5577:21399 746.562:5016	109.1003:101 124.0148:161 142.0264:279 149.1319:72 166.161:49 201.1481:95 226.1145:60 240.1362:120 246.23489:113 254.1514:119 265.25589:101 268.1319:245 281.2439:94 296.19791:33 308.2952:272 321.27621:71 337.27661:129 339.28979:450 340.29529:130 341.3031:136 353.26419:72 368.29269:203 382.30789:137 383.30881:63 408.28491:61 444.28751:170 461.29211:73 462.29871:553 463.30161:88 463.3772:92 464.381…	1uM_1	721
231	EtherPC O-16:0/18:1	1555	9.586634	11.03027	12.6199	746.6066	34305.8125	830402.125		[M+H]+	M + 0	Answer (n-9)	10.95	746.60577	C42H84NO7P	EtherPC	OVZJGEFUWZPYRW-UHFFFAOYSA-N	O=C(OC(COCCCCCCCC)COP(=O)([O-])OCC[N+](C)(C)C)CCCCCCCCCCCCCC=CCCCCCCCCCC	annotated by user-defined text library	True	True	False	98.0				99.0	686.1163	746.8:1975 747.6097:38588 748.6134:10992	86.0966:348 104.1073:79 124.9996:308 184.07339:27991 184.0993:337 184.12289:133 184.14169:389 184.15269:188 184.16051:200 184.1778:330 184.1891:254 184.21201:66 184.22321:115 184.2439:72 184.27679:79 184.3213:69 184.3535:68 184.3707:40 184.48801:65 184.543:62 184.59241:53 184.8912:48 184.9079:45 184.92239:48 184.9883:55 185.0023:61 185.0208:51 185.0761:908 185.2256:29 185.5959:53 186.07651:75 222…	1uM_1	745
232	EtherPE O-16:0/18:1	1588	9.9496	11.29318	12.53228	704.5596	14843.125	372271.25		[M+H]+	M + 0	Answer (n-9)	11.22	704.5589	C39H78NO7P	EtherPE	JJGMGPGKWYLISM-UHFFFAOYSA-N	O=C(OC(COCCCCCCCCCCCCCCCC)COP(=O)(O)OCCN)CCCCCCCC=CCCCCCCCC	annotated by user-defined text library	True	True	False	98.3				99.2	296.8625	705.563:11833	85.1002:114 97.0996:75 124.0157:842 142.0266:1133 143.02721:61 180.0417:377 182.06039:41 196.03571:125 198.05231:68 263.27539:68 268.1319:422 269.13559:78 280.27701:191 281.2803:56 282.14609:164 284.2955:72 297.2782:343 298.2836:99 308.2941:327 326.3035:105 355.28329:47 397.2753:93 404.29419:75 406.26389:46 408.28741:149 409.37259:102 420.2879:1151 421.2944:1978 422.30042:881 423.3024:154 424.392…	1uM_1	772
233	PC O-18:1/18:1	1702	10.50452	12.19847	13.2332	772.6223	26583.0625	639336.0		[M+H]+	M + 0	Answer (n-9)	12.1	772.62152	C44H86NO7P	EtherPC	MFLNWJCWDLDCLH-UHFFFAOYSA-N	O=C(OC(COCCCCCCCC)COP(=O)([O-])OCC[N+](C)(C)C)CCCCCCCCCCCCCCCC=CCC=CCCCCCCC	annotated by user-defined text library	True	True	False	97.0				98.5	531.6613	773.6259:30403 774.6286:7953	86.0963:166 96.0377:73 124.9999:322 138.1413:51 184.07339:21166 184.0976:143 184.1172:201 184.1306:98 184.14191:195 184.1523:186 184.1692:525 184.202:187 184.22231:80 184.2464:111 184.27609:76 184.3658:44 184.3965:108 184.55679:66 184.6731:63 185.01961:52 185.07629:692 185.15891:37 186.07919:47 212.0688:114 223.0941:149 224.10519:864 238.0836:139 239.09019:88 240.09979:201 342.1326:126 366.2067:1…	1uM_1	801
234	PlasmPE P-18:0/18:1	1744	11.03027	12.53228	14.197220000000002	730.5748	9476.75	235817.203125		[M+H]+	M + 0	Answer (n-9)	12.5	730.57452	C41H80NO7P	PlasmPE	XVYPOHCSLJZFED-UHFFFAOYSA-N	O=C(OC(COC=CCCCCCCCCCCCCCCCC)COP(=O)(O)OCCN)CCCCCCCC=CCCCCCCCC	annotated by user-defined text library	True	True	False	99.7				99.8	189.535	731.58:7307	97.1019:48 135.116:72 142.02631:93 152.1434:304 166.159:295 182.0575:109 198.14771:109 212.16479:241 213.1665:72 264.2713:114 265.27499:265 266.28839:47 278.2832:99 279.28839:67 292.298:110 293.30731:956 294.3154:1522 295.319:364 307.298:85 308.29599:215 334.14481:86 339.2897:6579 339.33221:87 339.39081:65 339.40549:96 339.4267:71 340.2933:1127 341.2952:52 348.1568:115 351.14331:92 352.15131:801 …	1uM_1	820
237	PE 18:1/20:4	1854	12.37373	13.40842	14.46008	1052.77	1898.6875	44518.4921875		[M+Na]+	M + 0	Answer (n-9), (n-6,9,12,15)	13.42	1052.76538	C61H111N2O9P	PE	WDNUSSOPDWPIPF-PCDJPVSNSA-N	[H][C@@](COC(=O)CCCCCCC\C=C\CCCCCCCC)(COP(O)(=O)OCCNC(=O)CCC\C=C/C\C=C/C\C=C/C\C=C/CCCCC)OC(=O)CCCCCCC\C=C/CCCCCCCC	annotated by user-defined text library	True	True	False	100.0				99.3	37.97375		352.2627:146 450.2395:1777 451.2421:439 466.2388:83 603.53333:75 604.53558:73 606.53662:97 625.51703:356 626.5188:127 713.42181:77 722.43829:115 723.49377:1085 724.50012:272 725.48621:35 725.51141:84 738.43402:68 739.4386:68 754.43219:144 756.42639:49 756.45453:50 766.47101:55 768.44232:177 769.44391:78 778.47198:57 796.45642:60 809.4776:66 811.4566:185 818.4939:135 819.49762:116 820.49438:80 822…	1uM_1	861
238	PG 22:6_22:6	1233	7.69605	8.427067	9.2204	867.5156	14795.75	250430.015625		[M+H]+	M + 0	Answer (n-3,6,9,12,15,18)	8.55	867.5170300000002	C50H75O10P	PG	XACKZSRNTPEYBU-UHFFFAOYSA-N	O=C(OCC(OC(=O)CCC=CCC=CCC=CCC=CCC=CCC=CCC)COP(=O)(O)OCC(O)CO)CCC=CCC=CCC=CCC=CCC=CCC=CCC	annotated by user-defined text library	True	True	False	95.4				97.6	295.915	868.5195:27448 870.5271:1903	79.0534:90 81.0689:91 91.054:383 93.0692:141 95.0483:92 95.0852:102 97.0656:52 98.984:307 105.0693:178 107.0856:261 109.1006:346 116.0459:163 117.0542:155 117.0695:343 119.0853:493 121.1006:899 123.1166:163 124.1192:81 125.0949:90 129.05409:962 129.06979:224 130.0761:69 131.0849:647 133.0658:74 133.10091:636 134.1089:58 135.0802:346 135.1162:962 136.1208:90 137.0959:114 137.1324:187 141.0694:194 …	1uM_2	514
241	PG 22:6_22:6	1233	7.662567	8.427067	9.283016	889.498	16825.625	291805.8125		[M+Na]+	M + 0	Answer (n-3,6,9,12,15,18)	8.55	889.49896	C50H75O10P	PG	XACKZSRNTPEYBU-UHFFFAOYSA-N	O=C(OCC(OC(=O)CCC=CCC=CCC=CCC=CCC=CCC=CCC)COP(=O)(O)OCC(O)CO)CCC=CCC=CCC=CCC=CCC=CCC=CCC	annotated by user-defined text library	True	True	False	95.4				97.7	336.5125	890.5016:26655 891.5047:7850	115.4982:26 121.101:53 155.011:61 176.99271:162 195.00281:4252 196.00439:68 233.0179:123 234.01649:37 279.0235:119 293.04031:233 293.22672:120 306.96359:36 307.05521:276 307.16959:45 311.23831:106 313.2406:86 321.073:55 365.0614:174 367.26019:71 379.07629:189 385.26971:107 387.27859:91 391.07791:72 420.1149:123 421.08801:73 421.1228:120 433.12711:44 434.1344:104 446.125:189 459.13449:93 460.14651…	1uM_2	528
243	PS 18:1_18:1	1312	7.9175330000000015	9.045083	10.48068	788.5426	9472.5625	277263.71875		[M+H]+	M + 0	Answer (n-9)	9.3	788.54358	C42H78NO10P	PS	WTBFLCSPLLEDEM-UHFFFAOYSA-N	O=C(OCC(OC(=O)CCCCCCCC=CCCCCCCCC)COP(=O)(O)OCC(N)C(=O)O)CCCCCCCC=CCCCCCCCC	annotated by user-defined text library	True	True	False	81.6				90.8	189.4512	790.5486:3202	78.0456:59 81.0691:77 121.0991:60 168.0058:88 184.1342:42 186.0153:64 196.2059:57 201.14931:63 214.1425:84 226.0473:49 240.13451:134 240.194:88 246.2343:103 247.2397:50 254.15041:262 255.15891:65 265.2514:144 266.2551:72 309.2074:62 311.21741:67 337.27081:132 339.28809:774 340.29431:169 341.30441:180 351.25339:158 352.2583:118 352.28409:371 354.2767:79 368.2887:369 369.2934:79 370.29361:130 371.0…	1uM_2	602
245	PG 18:1_18:1	1323	8.172216	9.132767	9.984067	797.5291	4024.0	77758.5625		[M+Na]+	M + 0	Answer (n-9)	9.1	797.5303299999998	C50H75O10P	PG	C42H79O10P	CCCCCCCC\C=C/CCCCCCCC(=O)OCC(COP(O)(=O)OCC(O)CO)OC(=O)CCCCCCC\C=C/CCCCCCCC	annotated by user-defined text library	True	True	False	99.7				99.8	80.48		176.9929:68 195.0022:1654 502.26331:41 515.27179:78 545.24731:249 575.25458:86 589.27551:95 603.53278:242 617.26471:50 625.51898:86 633.26361:84 633.29993:116 645.3689:69 657.36829:246 658.37927:649 659.38641:601 660.39117:52 672.39258:82 673.3692:788 673.40472:60 674.37012:339 687.37939:194 688.3902:111 699.38409:190 700.38953:1177 701.39722:1330 702.39911:269 715.37689:774 716.37952:285 717.395…	1uM_2	646
248	PC 18:1_18:1	1494	9.283016	10.48068	11.73675	786.5997	26046.375	580923.0		[M+H]+	M + 0	Answer (n-9)	10.4	786.6007099999998	C44H84NO8P	PC	SNKAWJBJQDLSFF-UHFFFAOYSA-N	O=C(OCC(OC(=O)CCCCCCCC=CCCCCCCCC)COP(=O)([O-])OCC[N+](C)(C)C)CCCCCCCC=CCCCCCCCC	annotated by user-defined text library	True	True	False	98.0				99.0	520.9275	787.6032:34015 788.6057:9292 789.6088:1945	86.0962:103 98.983:112 104.1063:86 125:252 184.0731:24652 184.1008:365 184.1217:136 184.1293:91 184.1414:133 184.15739:347 184.17101:289 184.18941:126 184.2002:187 184.2216:85 184.2597:115 184.3564:93 184.39999:66 184.43401:95 184.8746:49 184.9081:62 184.97079:57 184.9881:63 185.002:50 185.07651:848 185.24451:39 186.0777:79 222.088:132 366.20139:157 393.80511:56 503.3374:116 504.3429:122 505.3554…	1uM_2	709
249	PE 18:1_18:1	1516	9.47915	10.65598	11.96623	744.5529	18775.5625	450166.46875		[M+H]+	M + 0	Answer (n-9)	10.6	744.55377	C41H78NO8P	PE	MWRBNPKJOOWZPW-UHFFFAOYSA-N	O=C(OCC(OC(=O)CCCCCCCC=CCCCCCCCC)COP(=O)(O)OCCN)CCCCCCCC=CCCCCCCCC	annotated by user-defined text library	True	True	False	99.0				99.5	375.5113	744.5529:44027 745.5568:20091 746.559:5743	81.0692:57 124.0157:197 142.026:261 168.1748:97 170.157:47 201.1485:138 240.1346:205 247.2403:80 254.1507:127 265.2533:286 268.12979:214 268.16571:61 269.13251:42 282.17761:133 308.29401:427 309.2999:57 321.27689:68 326.30219:95 337.27161:128 339.2886:528 340.2619:38 340.2937:87 341.30649:114 351.25101:92 368.2905:162 369.2959:65 380.29071:85 382.3078:173 408.28381:65 436.35391:55 444.28571:139 4…	1uM_2	744
250	EtherPC O-16:0/18:1	1560	9.62105	11.00648	12.44192	746.605	34439.5625	841595.8125		[M+H]+	M + 0	Answer (n-9)	10.95	746.60577	C42H84NO7P	EtherPC	OVZJGEFUWZPYRW-UHFFFAOYSA-N	O=C(OC(COCCCCCCCC)COP(=O)([O-])OCC[N+](C)(C)C)CCCCCCCCCCCCCC=CCCCCCCCCCC	annotated by user-defined text library	True	True	False	99.0				99.5	688.7913	746.605:79908 746.7986:2481 747.6083:39832 748.6114:9738	86.0958:232 104.107:98 125.0001:403 184.0731:30841 184.0976:275 184.11749:237 184.14101:234 184.15581:502 184.1702:350 184.18111:143 184.1893:116 184.20081:184 184.2216:97 184.2404:47 184.2662:176 184.2921:51 184.38161:58 184.4614:110 184.4873:83 184.6078:39 184.6568:40 184.74989:44 184.8913:69 184.9084:61 184.92281:41 184.9566:48 184.97031:59 185.0018:47 185.05569:38 185.0759:1264 185.5797:39 18…	1uM_2	763
251	EtherPE O-16:0/18:1	1593	9.984067	11.26943	12.44192	704.5579	15874.625	376526.65625		[M+H]+	M + 0	Answer (n-9)	11.22	704.5589	C39H78NO7P	EtherPE	JJGMGPGKWYLISM-UHFFFAOYSA-N	O=C(OC(COCCCCCCCCCCCCCCCC)COP(=O)(O)OCCN)CCCCCCCC=CCCCCCCCC	annotated by user-defined text library	True	True	False	99.2				99.6	317.4925	705.5607:16307	124.0156:810 142.0264:820 179.0356:91 180.04179:278 184.0343:68 198.052:100 265.25049:57 268.1308:433 269.13129:66 280.27539:147 282.14651:125 297.2782:256 298.2807:102 308.29419:304 326.3042:98 354.16949:84 379.2533:87 404.29129:141 408.28879:179 409.28989:100 420.2861:992 421.2937:1799 421.33051:47 422.29901:876 423.30499:172 424.39111:171 425.39871:123 437.28531:111 438.40439:240 440.31329:216…	1uM_2	789
252	PC O-18:1/18:1	1708	10.74362	12.17905	13.19715	772.6207	27021.875	670442.75		[M+H]+	M + 0	Answer (n-9)	12.1	772.62152	C44H86NO7P	EtherPC	MFLNWJCWDLDCLH-UHFFFAOYSA-N	O=C(OC(COCCCCCCCC)COP(=O)([O-])OCC[N+](C)(C)C)CCCCCCCCCCCCCCCC=CCC=CCCCCCCC	annotated by user-defined text library	True	True	False	98.1				99.0	540.4375	773.6239:23764 774.6269:6238	78.0465:79 86.096:127 104.1066:78 125:269 184.073:17831 184.09669:129 184.1134:75 184.1297:194 184.1413:148 184.1519:147 184.16029:213 184.1705:123 184.18111:83 184.1891:72 184.20129:68 184.2202:56 184.3163:47 184.4156:87 184.4408:61 184.923:47 184.9702:44 185.07671:721 186.0778:52 195.79359:42 212.0686:61 222.0894:122 224.104:679 225.1066:98 238.0836:68 239.0916:98 240.0976:65 366.20609:88 367.2…	1uM_2	818
253	PlasmPE P-18:0/18:1	1752	11.00648	12.52952	13.89815	730.5738	9008.375	234967.984375		[M+H]+	M + 0	Answer (n-9)	12.5	730.57452	C41H80NO7P	PlasmPE	XVYPOHCSLJZFED-UHFFFAOYSA-N	O=C(OC(COC=CCCCCCCCCCCCCCCCC)COP(=O)(O)OCCN)CCCCCCCC=CCCCCCCCC	annotated by user-defined text library	True	True	False	99.7				99.8	180.1675		111.1159:70 121.1019:120 125.1207:94 126.1282:59 142.0275:90 152.1433:289 166.15891:109 182.0574:112 198.1485:116 212.16499:196 264.26749:202 265.27429:274 266.28491:165 279.2887:63 292.3009:113 293.3082:977 294.31421:1337 295.31979:185 296.33121:97 307.29919:75 308.198:43 308.29471:180 312.3255:88 337.27371:105 339.28909:5962 339.3645:35 339.38971:76 339.41281:130 339.9534:61 340.29199:705 341.2…	1uM_2	839
256	PE 18:1/20:4	1869	12.26668	13.459979999999998	14.51152	1052.764	2428.4375	52676.23046875		[M+Na]+	M + 0	Answer (n-9), (n-6,9,12,15)	13.42	1052.76538	C61H111N2O9P	PE	WDNUSSOPDWPIPF-PCDJPVSNSA-N	[H][C@@](COC(=O)CCCCCCC\C=C\CCCCCCCC)(COP(O)(=O)OCCNC(=O)CCC\C=C/C\C=C/C\C=C/C\C=C/CCCCC)OC(=O)CCCCCCC\C=C/CCCCCCCC	annotated by user-defined text library	True	True	False	99.5				99.7	48.56875	1052.7644:8798	120.9658:59 450.23831:544 625.5163:90 723.49152:338 737.42157:49 737.46997:56 810.45172:208 834.55841:84 835.56818:85 836.57581:122 837.57172:65 850.55841:58 852.57318:51 860.50067:56 875.59943:121 875.61609:81 876.61212:140 877.57288:189 877.6087:228 878.5954:243 879.59082:78 888.53497:76 890.58179:42 891.59277:89 892.56781:101 892.59943:140 906.57147:54 907.59198:121 908.59082:93 912.5993:47 91…	1uM_2	900
257	PG 22:6_22:6	1254	7.744933	8.354733	9.185783	867.5171	16056.0625	283207.875		[M+H]+	M + 0	Answer (n-3,6,9,12,15,18)	8.55	867.5170300000002	C50H75O10P	PG	XACKZSRNTPEYBU-UHFFFAOYSA-N	O=C(OCC(OC(=O)CCC=CCC=CCC=CCC=CCC=CCC=CCC)COP(=O)(O)OCC(O)CO)CCC=CCC=CCC=CCC=CCC=CCC=CCC	annotated by user-defined text library	True	True	False	88.8				94.4	321.1212	868.5207:20808 869.5243:6214	79.0537:79 81.0696:103 91.0549:240 93.0702:140 95.0504:80 95.0852:333 97.065:67 97.1004:33 98.9844:167 105.0703:225 107.0848:321 109.1009:517 116.0471:145 117.0555:254 117.0696:295 119.0853:311 120.0875:57 121.0641:83 121.101:810 123.1169:304 125.0957:103 129.0544:621 129.06979:257 130.0583:73 130.07201:29 131.0703:65 131.0853:789 132.09019:89 133.06731:65 133.10139:653 134.1069:222 135.0802:282 …	1uM_3	504
258	PG 22:6_22:6	1254	7.791017	8.354733	9.0981	889.4999	17637.625	311019.34375		[M+Na]+	M + 0	Answer (n-3,6,9,12,15,18)	8.55	889.49896	C50H75O10P	PG	XACKZSRNTPEYBU-UHFFFAOYSA-N	O=C(OCC(OC(=O)CCC=CCC=CCC=CCC=CCC=CCC=CCC)COP(=O)(O)OCC(O)CO)CCC=CCC=CCC=CCC=CCC=CCC=CCC	annotated by user-defined text library	True	True	False	88.8				94.4	352.7525	890.5022:22808 891.508:7182	78.0463:137 95.0851:60 129.0706:70 136.54269:22 159.1187:56 176.993:177 195.0029:4371 195.1147:59 196.0107:73 216.0085:43 233.01759:89 251.0271:78 279.02469:179 293.03891:273 293.22601:60 307.05688:337 307.1694:45 308.05389:73 311.23749:140 312.24341:84 321.06989:79 365.06271:104 366.0654:49 380.08261:92 385.2749:134 388.27679:69 388.2894:60 405.09311:57 406.0986:96 412.60641:33 419.1098:85 420.1…	1uM_3	510
260	PS 18:1_18:1	1348	7.882867	9.0981	10.57113	788.5439	8699.75	284736.125		[M+H]+	M + 0	Answer (n-9)	9.3	788.54358	C42H78NO10P	PS	WTBFLCSPLLEDEM-UHFFFAOYSA-N	O=C(OCC(OC(=O)CCCCCCCC=CCCCCCCCC)COP(=O)(O)OCC(N)C(=O)O)CCCCCCCC=CCCCCCCCC	annotated by user-defined text library	True	True	False	88.0				94.0	173.995	788.5439:13077 791.5521:578	78.0459:74 81.069:49 95.0491:52 95.0869:86 155.0081:84 168.0061:92 186.0141:57 201.1487:121 223.063:139 226.1217:45 240.13429:272 241.03329:34 241.1367:87 242.1869:96 246.233:129 247.2412:76 254.1501:122 255.14951:51 265.25159:113 268.16821:183 282.1821:123 296.1972:97 297.19821:64 299.06079:108 300.0585:86 310.21799:45 325.2359:39 337.27411:146 338.27802:145 339.28989:695 340.2905:164 341.30319:…	1uM_3	637
261	PG 18:1_18:1	1348	8.095683	9.0981	10.08708	797.53	3854.25	80208.921875		[M+Na]+	M + 0	Answer (n-9)	9.1	797.5303299999998	C50H75O10P	PG	C42H79O10P	CCCCCCCC\C=C/CCCCCCCC(=O)OCC(COP(O)(=O)OCC(O)CO)OC(=O)CCCCCCC\C=C/CCCCCCCC	annotated by user-defined text library	True	True	False	100.0				100.0	77.085		176.99319:83 195.0029:865 515.00928:140 545.25262:164 557.00262:60 603.54559:52 633.26959:51 657.37097:76 658.38519:164 659.3869:114 660.38867:107 673.36981:203 674.37732:85 687.38708:70 700.3905:398 701.39832:408 702.39868:135 715.37927:357 716.38098:177 729.39221:53 795.5144:400 796.52002:250 797.30402:74 797.40973:68 797.47601:217 797.53021:44673 797.59741:505 797.63708:227 797.66577:399 797.7…	1uM_3	640
265	PC 18:1_18:1	1523	9.2734	10.4835	11.73125	786.6006	26178.5625	609532.5625		[M+H]+	M + 0	Answer (n-9)	10.4	786.6007099999998	C44H84NO8P	PC	SNKAWJBJQDLSFF-UHFFFAOYSA-N	O=C(OCC(OC(=O)CCCCCCCC=CCCCCCCCC)COP(=O)([O-])OCC[N+](C)(C)C)CCCCCCCC=CCCCCCCCC	annotated by user-defined text library	True	True	False	97.8				98.9	523.5712	787.6041:30691 788.6083:8574 789.6099:1925	86.097:130 112.9747:31 124.9997:185 184.0733:22711 184.0992:335 184.11861:192 184.131:134 184.1413:156 184.1577:258 184.1691:279 184.181:101 184.18871:83 184.2007:71 184.2104:75 184.22279:96 184.2366:74 184.25259:90 184.2782:106 184.3656:68 184.401:65 184.43449:151 184.4525:93 184.87531:52 184.90829:58 184.98891:52 185.0766:651 186.0775:90 222.0856:103 224.1077:79 226.0844:89 366.20181:85 503.337…	1uM_3	718
266	PE 18:1_18:1	1545	9.40695	10.65878	11.90645	744.554	18332.0625	442709.875		[M+H]+	M + 0	Answer (n-9)	10.6	744.55377	C41H78NO8P	PE	MWRBNPKJOOWZPW-UHFFFAOYSA-N	O=C(OCC(OC(=O)CCCCCCCC=CCCCCCCCC)COP(=O)(O)OCCN)CCCCCCCC=CCCCCCCCC	annotated by user-defined text library	True	True	False	98.9				99.5	366.6412	744.554:39472 745.5577:19322 746.5609:5469	81.0696:63 109.1019:59 121.1:83 124.0157:81 135.11749:81 142.02589:260 182.1891:165 226.12041:101 240.1356:236 254.116:68 265.25211:203 268.13229:182 268.16629:103 282.18231:92 308.29459:274 309.2981:105 321.27521:76 337.2756:173 339.28961:477 340.2644:51 340.2973:72 341.3038:177 351.25391:159 355.27689:57 368.29431:125 369.29871:58 382.30789:128 444.28769:156 445.2886:65 449.36551:46 462.29779:5…	1uM_3	751
267	EtherPC O-16:0/18:1	1587	9.5572	10.99262	12.51143	746.6057	36357.125	884937.0		[M+H]+	M + 0	Answer (n-9)	10.95	746.60577	C42H84NO7P	EtherPC	OVZJGEFUWZPYRW-UHFFFAOYSA-N	O=C(OC(COCCCCCCCC)COP(=O)([O-])OCC[N+](C)(C)C)CCCCCCCCCCCCCC=CCCCCCCCCCC	annotated by user-defined text library	True	True	False	99.4				99.7	727.1425	747.609:33635 748.6122:9859 749.6139:1314	86.0966:168 104.1054:71 124.9998:353 184.0733:28291 184.09911:377 184.11819:227 184.1291:130 184.1413:158 184.15289:126 184.16029:200 184.17149:211 184.18111:134 184.1895:111 184.20171:97 184.20959:88 184.22189:70 184.2397:57 184.25259:163 184.29739:98 184.3148:35 184.3371:52 184.3588:106 184.4986:95 184.5937:79 184.90759:48 184.92371:69 185.0033:66 185.07651:855 185.11011:31 185.2245:46 212.0664…	1uM_3	772
268	EtherPE O-16:0/18:1	1620	9.865933	11.25557	12.59907	704.5586	15819.1875	386030.6875		[M+H]+	M + 0	Answer (n-9)	11.22	704.5589	C39H78NO7P	EtherPE	JJGMGPGKWYLISM-UHFFFAOYSA-N	O=C(OC(COCCCCCCCCCCCCCCCC)COP(=O)(O)OCCN)CCCCCCCC=CCCCCCCCC	annotated by user-defined text library	True	True	False	99.6				99.8	316.3838		85.1015:86 124.0157:883 141.1631:64 142.0262:1065 173.117:47 180.0426:311 182.0592:212 196.0388:78 198.0509:78 268.13089:506 269.13211:115 280.27689:88 281.28229:184 282.14569:165 284.2933:42 297.27921:334 298.28421:74 308.29559:242 326.30521:114 339.29001:58 408.28909:230 409.3652:59 420.2883:910 421.29489:1969 422.30081:878 423.30109:266 424.39139:82 436.28281:128 437.28699:116 438.4039:106 452…	1uM_3	802
269	PC O-18:1/18:1	1734	10.65878	12.16092	13.3	772.6211	25067.8125	676829.1875		[M+H]+	M + 0	Answer (n-9)	12.1	772.62152	C44H86NO7P	EtherPC	MFLNWJCWDLDCLH-UHFFFAOYSA-N	O=C(OC(COCCCCCCCC)COP(=O)([O-])OCC[N+](C)(C)C)CCCCCCCCCCCCCCCC=CCC=CCCCCCCC	annotated by user-defined text library	True	True	False	98.8				99.4	501.3563	773.625:19145 774.6286:5418	86.0957:207 125.0004:152 184.0733:16646 184.09801:113 184.1136:117 184.1286:150 184.1412:95 184.1575:194 184.17101:266 184.18919:66 184.2009:34 184.21111:47 184.2224:74 184.24609:139 184.2753:44 184.4034:57 184.97099:39 184.9868:55 185.07761:616 210.0883:84 212.06709:49 222.0909:85 223.0957:115 224.104:838 226.0845:57 238.0853:108 240.09821:136 366.2059:149 367.2121:86 408.21829:188 409.21799:58 …	1uM_3	835
270	PC O-18:1/18:1	1734	10.65878	12.16092	13.3	772.6212	25067.8125	676829.1875		[M+H]+	M + 0	Answer (n-9)	12.1	772.62152	C44H86NO7P	EtherPC	MFLNWJCWDLDCLH-UHFFFAOYSA-N	O=C(OC(COCCCCCCCC)COP(=O)([O-])OCC[N+](C)(C)C)CCCCCCCCCCCCCCCC=CCC=CCCCCCCC	annotated by user-defined text library	True	True	False	98.8				99.4	501.3563	773.625:19145 774.6286:5418	86.0957:207 125.0004:152 184.0733:16646 184.09801:113 184.1136:117 184.1286:150 184.1412:95 184.1575:194 184.17101:266 184.18919:66 184.2009:34 184.21111:47 184.2224:74 184.24609:139 184.2753:44 184.4034:57 184.97099:39 184.9868:55 185.07761:616 210.0883:84 212.06709:49 222.0909:85 223.0957:115 224.104:838 226.0845:57 238.0853:108 240.09821:136 366.2059:149 367.2121:86 408.21829:188 409.21799:58 …	1uM_3	836
271	PlasmPE P-18:0/18:1	1778	10.99262	12.51143	13.913429999999998	730.575	9043.125	248231.03125		[M+H]+	M + 0	Answer (n-9)	12.5	730.57452	C41H80NO7P	PlasmPE	XVYPOHCSLJZFED-UHFFFAOYSA-N	O=C(OC(COC=CCCCCCCCCCCCCCCCC)COP(=O)(O)OCCN)CCCCCCCC=CCCCCCCCC	annotated by user-defined text library	True	True	False	100.0				100.0	180.8625	730.575:14534	112.1119:78 125.1199:100 142.0269:92 152.14371:157 166.1591:175 182.19141:68 212.16389:185 264.26941:144 265.27731:134 266.28311:187 267.28741:82 278.2854:78 292.2999:144 293.30719:1137 294.3157:1406 295.3175:387 307.297:95 308.29691:288 339.14059:69 339.28922:5012 339.36719:109 339.3999:107 339.45001:43 339.6243:37 340.2948:672 352.15311:593 353.1535:62 354.16269:134 355.2847:651 356.28809:269 3…	1uM_3	859
274	PE 18:1/20:4	1899	12.24855	13.475229999999998	14.61443	1052.765	2082.1875	46810.5859375		[M+Na]+	M + 0	Answer (n-9), (n-6,9,12,15)	13.42	1052.76538	C61H111N2O9P	PE	WDNUSSOPDWPIPF-PCDJPVSNSA-N	[H][C@@](COC(=O)CCCCCCC\C=C\CCCCCCCC)(COP(O)(=O)OCCNC(=O)CCC\C=C/C\C=C/C\C=C/C\C=C/CCCCC)OC(=O)CCCCCCC\C=C/CCCCCCCC	annotated by user-defined text library	True	True	False	99.1				99.5	41.64375		330.27802:68 352.26141:98 450.2384:1353 451.24161:267 603.53369:107 605.54651:59 625.51617:332 626.52777:85 655.51569:40 671.72748:58 712.4162:86 713.42078:89 722.43829:45 723.49377:1019 724.49609:269 739.43378:48 739.48059:114 740.49579:67 751.39093:38 754.43268:181 767.46631:50 769.44092:103 778.45367:41 779.46552:114 782.42499:56 783.45239:52 797.43781:86 809.46393:55 810.46033:161 816.48499:1…	1uM_3	927
275	PG 22:6_22:6	1314	7.653666	8.426567	9.320167	867.5174	16059.6875	289303.03125		[M+H]+	M + 0	Answer (n-3,6,9,12,15,18)	8.55	867.5170300000002	C50H75O10P	PG	XACKZSRNTPEYBU-UHFFFAOYSA-N	O=C(OCC(OC(=O)CCC=CCC=CCC=CCC=CCC=CCC=CCC)COP(=O)(O)OCC(O)CO)CCC=CCC=CCC=CCC=CCC=CCC=CCC	annotated by user-defined text library	True	True	False	95.4				97.7	321.1938	868.5214:25876 870.5271:1637	81.0696:124 85.0635:47 91.0535:246 93.0699:149 95.049:59 95.0855:154 97.0642:70 98.9838:165 105.0695:145 107.0856:260 109.0637:50 109.1005:352 111.0796:61 116.0474:137 117.0558:273 117.0701:198 118.0745:63 119.0851:385 120.0882:75 121.0639:111 121.1011:743 122.1048:124 123.0789:58 123.1177:198 125.0954:69 129.05389:755 129.0704:165 130.0773:65 131.0688:101 131.0856:613 133.06509:143 133.1004:500 …	1uM_4	497
278	PG 22:6_22:6	1314	7.6076	8.426567	9.3911	889.4989999999998	17601.0	322218.71875		[M+Na]+	M + 0	Answer (n-3,6,9,12,15,18)	8.55	889.49896	C50H75O10P	PG	XACKZSRNTPEYBU-UHFFFAOYSA-N	O=C(OCC(OC(=O)CCC=CCC=CCC=CCC=CCC=CCC=CCC)COP(=O)(O)OCC(O)CO)CCC=CCC=CCC=CCC=CCC=CCC=CCC	annotated by user-defined text library	True	True	False	95.4				97.7	352.02	890.5021:24584 892.5109:1549	78.0476:59 176.99229:154 177.164:40 195.00281:4277 195.02769:52 195.0665:76 195.0936:40 197.0062:83 233.017:60 251.02969:115 255.0416:67 279.02631:162 293.04031:161 293.2272:67 307.05469:490 311.23651:95 347.237:58 365.06229:66 379.07629:106 385.2738:110 386.27759:81 387.28381:87 389.24231:63 405.0918:62 406.09891:118 419.10779:42 420.10999:155 421.09149:86 421.11801:72 422.099:120 432.12201:79 4…	1uM_4	509
280	PS 18:1_18:1	1397	7.653666	9.0821	10.7851	788.5436	8736.1875	284062.0		[M+H]+	M + 0	Answer (n-9)	9.3	788.54358	C42H78NO10P	PS	WTBFLCSPLLEDEM-UHFFFAOYSA-N	O=C(OCC(OC(=O)CCCCCCCC=CCCCCCCCC)COP(=O)(O)OCC(N)C(=O)O)CCCCCCCC=CCCCCCCCC	annotated by user-defined text library	True	True	False	86.2				93.1	174.7238	789.5466:7834 791.5591:379	140.1432:60 168.00549:100 182.19099:59 201.14639:70 223.0645:309 224.06641:73 226.1208:63 240.1348:214 246.2341:106 247.241:52 254.1528:43 263.2356:40 265.2525:174 268.16879:90 282.18481:47 297.08231:169 299.0621:241 300.0614:91 321.27841:107 337.27631:128 339.28879:488 340.2908:101 341.3038:103 351.25031:85 352.25879:100 352.2851:338 354.2793:88 355.0683:114 368.2919:242 369.29919:41 371.10211:4…	1uM_4	598
281	PG 18:1_18:1	1397	8.092334	9.0821	10.0506	797.5309	3893.5625	81468.7109375		[M+Na]+	M + 0	Answer (n-9)	9.1	797.5303299999998	C50H75O10P	PG	C42H79O10P	CCCCCCCC\C=C/CCCCCCCC(=O)OCC(COP(O)(=O)OCC(O)CO)OC(=O)CCCCCCC\C=C/CCCCCCCC	annotated by user-defined text library	True	True	False	99.9				99.9	77.87125		113.0007:49 195.0033:956 515.2702:49 545.25061:120 561.24512:65 562.24188:56 589.27588:72 597.01233:81 603.53278:189 625.51892:198 657.37372:135 658.38013:304 659.38922:405 660.38788:124 662.36963:55 672.36029:64 672.4054:80 673.36749:331 673.4054:50 674.37341:252 687.3819:115 688.38831:121 699.38458:170 700.39227:862 701.39722:1029 702.40051:263 703.4043:94 715.38:588 716.38452:196 717.39349:136…	1uM_4	602
285	PC 18:1_18:1	1580	9.25755	10.52217	11.93268	786.6005	25659.25	594165.6875		[M+H]+	M + 0	Answer (n-9)	10.4	786.6007099999998	C44H84NO8P	PC	SNKAWJBJQDLSFF-UHFFFAOYSA-N	O=C(OCC(OC(=O)CCCCCCCC=CCCCCCCCC)COP(=O)([O-])OCC[N+](C)(C)C)CCCCCCCC=CCCCCCCCC	annotated by user-defined text library	True	True	False	95.4				97.7	513.185	787.6039:26979 788.6067:7484	86.0964:145 104.107:59 124.9998:283 139.01711:60 184.0733:21517 184.0977:164 184.1142:91 184.1302:93 184.1411:167 184.1582:339 184.1747:268 184.18919:80 184.2052:158 184.21851:43 184.23599:54 184.27879:50 184.3636:108 184.4128:89 184.4368:100 184.57851:58 185.0027:40 185.076:712 186.0773:63 222.09081:93 393.798:58 415.0141:29 522.35809:64 534.31927:691 535.32233:297 563.35742:270 564.336:98 564.3…	1uM_4	704
286	PE 18:1_18:1	1602	9.3911	10.69745	12.08288	744.554	17642.125	436330.40625		[M+H]+	M + 0	Answer (n-9)	10.6	744.55377	C41H78NO8P	PE	MWRBNPKJOOWZPW-UHFFFAOYSA-N	O=C(OCC(OC(=O)CCCCCCCC=CCCCCCCCC)COP(=O)(O)OCCN)CCCCCCCC=CCCCCCCCC	annotated by user-defined text library	True	True	False	97.1				98.5	352.8425	745.5568:16723 747.5618:929	109.0999:56 121.0993:63 124.0151:128 142.026:180 181.1812:51 198.0506:58 240.1344:166 247.2393:97 254.1496:132 265.2532:152 268.13049:99 268.16479:62 308.2948:197 326.245:87 337.27328:92 339.28769:448 351.2522:83 368.29041:133 381.2977:54 382.30811:110 383.3132:65 394.15909:71 396.31851:51 410.3399:97 417.2366:101 433.00159:78 449.3685:35 461.29019:78 462.29959:392 463.29929:167 463.3786:66 464.3…	1uM_4	738
287	EtherPC O-16:0/18:1	1646	9.566334	11.048	12.48765	746.6055	32068.0625	824611.375		[M+H]+	M + 0	Answer (n-9)	10.95	746.60577	C42H84NO7P	EtherPC	OVZJGEFUWZPYRW-UHFFFAOYSA-N	O=C(OC(COCCCCCCCC)COP(=O)([O-])OCC[N+](C)(C)C)CCCCCCCCCCCCCC=CCCCCCCCCCC	annotated by user-defined text library	True	True	False	97.0				98.5	641.3613	746.8002:1933 748.6115:8508 749.6135:1324	86.0965:190 98.9841:63 104.1077:118 125:328 184.0732:21950 184.0977:157 184.129:96 184.1416:135 184.15919:298 184.17461:305 184.1884:97 184.2001:53 184.2227:57 184.23759:44 184.2551:95 184.28481:107 184.4032:73 184.43761:68 184.5538:43 184.6411:36 184.74789:41 184.8606:45 184.90781:46 184.9706:41 184.9881:43 185.07629:802 222.0881:79 223.0948:91 224.103:268 238.0831:945 239.08791:118 255.0865:71 …	1uM_4	767
288	EtherPE O-16:0/18:1	1668	9.900367	11.22332	12.48765	704.5587	14992.5625	379226.5625		[M+H]+	M + 0	Answer (n-9)	11.22	704.5589	C39H78NO7P	EtherPE	JJGMGPGKWYLISM-UHFFFAOYSA-N	O=C(OC(COCCCCCCCCCCCCCCCC)COP(=O)(O)OCCN)CCCCCCCC=CCCCCCCCC	annotated by user-defined text library	True	True	False	100.0				100.0	299.8513		95.0096:62 102.3435:27 124.0157:1009 142.0262:753 180.0419:284 182.0578:188 196.0386:81 198.05521:59 247.24091:85 268.13019:262 269.13489:64 271.10251:48 280.27481:77 281.2814:132 282.1445:112 297.27859:477 298.2814:108 299.28781:59 308.2934:193 309.29449:59 355.28439:34 397.2691:126 404.29639:143 408.28949:157 409.29391:69 409.367:74 420.28729:929 421.29391:1606 422.2999:796 424.3912:84 436.2807…	1uM_4	786
289	PC O-18:1/18:1	1787	10.60982	12.16217	13.13032	772.6215	24656.0625	625312.5		[M+H]+	M + 0	Answer (n-9)	12.1	772.62152	C44H86NO7P	EtherPC	MFLNWJCWDLDCLH-UHFFFAOYSA-N	O=C(OC(COCCCCCCCC)COP(=O)([O-])OCC[N+](C)(C)C)CCCCCCCCCCCCCCCC=CCC=CCCCCCCC	annotated by user-defined text library	True	True	False	98.8				99.4	493.1212	772.8385:867 774.6277:4487	86.0959:164 98.9827:69 104.106:73 112.0503:48 124.9992:162 184.0731:16223 184.0974:105 184.1292:67 184.1411:92 184.1512:150 184.1606:158 184.1696:107 184.1805:96 184.19009:68 184.1994:45 184.2112:53 184.23891:54 184.8902:43 185.07651:483 222.0876:77 223.0956:71 224.1039:614 238.08369:185 255.0872:46 338.16611:46 342.129:83 366.20459:167 367.21121:98 381.22479:91 398.22989:64 408.21539:241 433.333…	1uM_4	816
290	PlasmPE P-18:0/18:1	1828	11.13567	12.48765	13.91907	730.5745	9064.0625	240830.546875		[M+H]+	M + 0	Answer (n-9)	12.5	730.57452	C41H80NO7P	PlasmPE	XVYPOHCSLJZFED-UHFFFAOYSA-N	O=C(OC(COC=CCCCCCCCCCCCCCCCC)COP(=O)(O)OCCN)CCCCCCCC=CCCCCCCCC	annotated by user-defined text library	True	True	False	100.0				100.0	181.2813		78.0473:40 124.0161:60 142.0257:203 152.14301:291 166.15891:155 212.1644:84 264.2688:222 265.27429:229 266.28391:188 278.28079:107 292.30139:108 293.3074:794 294.31461:1425 295.31879:252 308.2962:142 324.15479:51 339.28909:4956 339.41101:101 339.43701:60 340.29269:676 341.29749:90 350.13489:91 351.1423:82 352.15149:480 355.2836:540 356.28781:112 365.15851:245 366.16791:129 379.173:116 390.27591:1…	1uM_4	832
293	PE 18:1/20:4	1953	12.41673	13.48082	14.444770000000002	1052.767	2048.625	47683.90234375		[M+Na]+	M + 0	Answer (n-9), (n-6,9,12,15)	13.42	1052.76538	C61H111N2O9P	PE	WDNUSSOPDWPIPF-PCDJPVSNSA-N	[H][C@@](COC(=O)CCCCCCC\C=C\CCCCCCCC)(COP(O)(=O)OCCNC(=O)CCC\C=C/C\C=C/C\C=C/C\C=C/CCCCC)OC(=O)CCCCCCC\C=C/CCCCCCCC	annotated by user-defined text library	True	True	False	98.9				99.3	40.9725		120.9674:59 121.1015:71 127.0874:37 352.25961:81 450.23691:1223 451.24411:186 466.23459:89 603.53522:142 604.54041:114 625.51727:312 626.51611:55 723.49152:743 724.4964:253 739.48541:131 754.42169:155 755.43378:104 768.43848:154 769.4375:71 780.4693:56 782.46118:78 796.43738:70 802.50208:63 808.47803:77 810.45148:84 811.45837:120 828.66101:23 834.55109:86 835.56909:312 836.57892:118 850.55798:141…	1uM_4	897
294	PG 22:6_22:6	1294	7.690484	8.358867	9.227467	867.5169	15672.125	279937.28125		[M+H]+	M + 0	Answer (n-3,6,9,12,15,18)	8.55	867.5170300000002	C50H75O10P	PG	XACKZSRNTPEYBU-UHFFFAOYSA-N	O=C(OCC(OC(=O)CCC=CCC=CCC=CCC=CCC=CCC=CCC)COP(=O)(O)OCC(O)CO)CCC=CCC=CCC=CCC=CCC=CCC=CCC	annotated by user-defined text library	True	True	False	89.2				94.6	313.4425	868.5196:22164 869.5236:6762	91.0539:322 93.069:105 95.0856:226 98.9838:296 99.08:61 105.0698:253 107.049:60 107.0852:436 109.0648:72 109.1006:380 111.0799:103 116.0481:81 117.0543:179 117.0702:421 119.0849:454 121.101:780 122.1041:96 123.0798:210 123.1165:300 129.0547:825 129.0701:84 130.0582:193 131.0723:36 131.0854:600 132.092:142 133.1008:486 135.0806:314 135.11639:1215 136.08479:83 136.11971:152 137.09599:199 137.132:90…	1uM_5	497
297	PG 22:6_22:6	1294	7.690484	8.358867	9.227467	889.4987	17311.375	310341.84375		[M+Na]+	M + 0	Answer (n-3,6,9,12,15,18)	8.55	889.49896	C50H75O10P	PG	XACKZSRNTPEYBU-UHFFFAOYSA-N	O=C(OCC(OC(=O)CCC=CCC=CCC=CCC=CCC=CCC=CCC)COP(=O)(O)OCC(O)CO)CCC=CCC=CCC=CCC=CCC=CCC=CCC	annotated by user-defined text library	True	True	False	89.2				94.6	346.2275	890.5019:23947 891.5047:7830	78.0465:91 175.1489:47 176.9922:293 181.10249:46 188.0925:81 195.00281:4738 196.0069:117 196.1701:45 233.01939:68 235.0334:55 251.0305:69 279.02231:113 293.03989:231 307.05579:341 307.16959:42 311.2355:168 313.24631:69 349.0668:56 352.05191:138 364.08859:71 365.06161:97 366.06711:141 379.0773:140 380.07941:83 380.19589:52 385.272:95 386.2785:85 387.2789:199 388.2847:58 389.24649:61 394.1004:91 40…	1uM_5	508
299	PS 18:1_18:1	1382	7.88275	9.052134	10.47532	788.5428	10137.5625	291664.8125		[M+H]+	M + 0	Answer (n-9)	9.3	788.54358	C42H78NO10P	PS	WTBFLCSPLLEDEM-UHFFFAOYSA-N	O=C(OCC(OC(=O)CCCCCCCC=CCCCCCCCC)COP(=O)(O)OCC(N)C(=O)O)CCCCCCCC=CCCCCCCCC	annotated by user-defined text library	True	True	False	82.5				91.2	202.7513	789.547:11455 791.5518:756	121.0998:63 123.1161:67 186.0166:194 201.1468:86 212.1647:77 223.06441:138 226.12041:83 240.1357:164 245.22701:52 246.235:61 254.1506:220 264.24469:111 282.18289:225 283.03049:143 299.06311:386 325.24081:70 337.2757:51 338.2804:85 339.2886:557 340.2948:98 341.30139:188 342.30991:92 351.25201:105 352.2507:71 352.2836:448 353.2847:85 355.06949:82 368.2926:401 369.29529:92 371.10199:205 372.09991:10…	1uM_5	603
303	PG 18:1_18:1	1393	8.137383	9.139833	10.06635	797.5317	3577.6875	71649.40625		[M+Na]+	M + 0	Answer (n-9)	9.1	797.5303299999998	C50H75O10P	PG	C42H79O10P	CCCCCCCC\C=C/CCCCCCCC(=O)OCC(COP(O)(=O)OCC(O)CO)OC(=O)CCCCCCC\C=C/CCCCCCCC	annotated by user-defined text library	True	True	False	99.5				99.7	71.55375		176.9897:59 195.0027:1733 196.0069:109 235.0331:39 377.1376:43 502.2616:41 515.00311:68 545.24908:167 589.27148:98 597.01001:142 599.37048:49 603.53497:222 605.26678:72 625.51428:146 634.30951:78 642.34698:43 657.3786:150 658.38013:542 659.38611:447 660.38757:103 660.40771:78 671.35181:26 673.36877:792 674.37061:262 675.37042:118 687.38409:254 688.38757:66 699.38953:229 700.39282:1284 701.39789:1…	1uM_5	657
305	PC 18:1_18:1	1563	9.352734	10.47532	11.74398	786.6008	29175.375	629708.4375		[M+H]+	M + 0	Answer (n-9)	10.4	786.6007099999998	C44H84NO8P	PC	SNKAWJBJQDLSFF-UHFFFAOYSA-N	O=C(OCC(OC(=O)CCCCCCCC=CCCCCCCCC)COP(=O)([O-])OCC[N+](C)(C)C)CCCCCCCC=CCCCCCCCC	annotated by user-defined text library	True	True	False	98.2				99.1	583.5075	787.6038:35213 788.6089:8830 790.6147:369	86.0959:161 104.1077:102 124.9999:455 184.0732:25980 184.09779:232 184.1178:262 184.1288:113 184.14059:181 184.15089:263 184.161:232 184.16949:241 184.181:131 184.1889:114 184.20419:165 184.2394:107 184.2581:55 184.27631:69 184.2924:40 184.3222:42 184.3555:52 184.4425:95 184.87469:75 184.89149:54 184.92239:52 184.95599:38 184.9705:71 184.9873:36 185.01981:54 185.076:1013 186.07491:76 222.08881:78…	1uM_5	713
306	PE 18:1_18:1	1585	9.50295	10.65063	12.00268	744.5535	18815.75	438460.3125		[M+H]+	M + 0	Answer (n-9)	10.6	744.55377	C41H78NO8P	PE	MWRBNPKJOOWZPW-UHFFFAOYSA-N	O=C(OCC(OC(=O)CCCCCCCC=CCCCCCCCC)COP(=O)(O)OCCN)CCCCCCCC=CCCCCCCCC	annotated by user-defined text library	True	True	False	99.2				99.6	376.315	745.5569:21205 746.5606:6452	78.0461:108 79.0532:48 83.0856:52 109.101:84 111.1148:65 121.0992:88 124.0151:191 135.11681:142 142.02541:159 167.1649:92 168.1747:134 182.18761:45 201.14819:66 210.2213:47 240.1335:128 254.153:99 265.25259:318 268.12869:194 268.16599:82 308.29361:467 311.22101:93 321.27869:49 326.30441:91 339.28891:552 340.28989:130 341.29849:70 351.2547:62 352.259:62 355.28009:49 368.2934:200 369.29599:80 382.3…	1uM_5	750
307	EtherPC O-16:0/18:1	1628	9.590567	10.99283	12.39913	746.6053	34258.25	820260.25		[M+H]+	M + 0	Answer (n-9)	10.95	746.60577	C42H84NO7P	EtherPC	OVZJGEFUWZPYRW-UHFFFAOYSA-N	O=C(OC(COCCCCCCCC)COP(=O)([O-])OCC[N+](C)(C)C)CCCCCCCCCCCCCC=CCCCCCCCCCC	annotated by user-defined text library	True	True	False	99.4				99.7	685.165	746.4806:260 746.8029:1550 747.6091:40780 748.6117:10754 750.6177:471	86.0965:316 104.107:111 125:470 184.0457:35 184.0732:31614 184.1008:433 184.1153:157 184.12981:117 184.1407:262 184.1524:137 184.1606:273 184.1743:439 184.2009:180 184.2366:85 184.26579:99 184.2767:66 184.30991:60 184.32581:74 184.34621:182 184.3847:50 184.412:92 184.6405:37 184.86011:44 184.90939:48 184.923:46 184.9882:57 185.002:58 185.02029:55 185.0359:46 185.0558:39 185.0761:916 185.13161:29 …	1uM_5	770
308	EtherPE O-16:0/18:1	1661	9.96615	11.25578	12.39913	704.5584	15520.875	354897.75		[M+H]+	M + 0	Answer (n-9)	11.22	704.5589	C39H78NO7P	EtherPE	JJGMGPGKWYLISM-UHFFFAOYSA-N	O=C(OC(COCCCCCCCCCCCCCCCC)COP(=O)(O)OCCN)CCCCCCCC=CCCCCCCCC	annotated by user-defined text library	True	True	False	99.6				99.8	310.4175	705.5617:16528	85.1012:131 124.0154:791 142.0265:999 180.04201:298 182.0578:65 184.0359:41 211.0257:79 247.2444:39 268.1308:446 269.1391:74 280.2775:104 281.28421:80 297.27939:392 298.28271:132 308.29568:453 325.1626:52 404.29211:162 408.28729:173 409.3703:111 410.37241:65 420.28729:1308 421.29431:2155 422.2999:1000 423.3049:187 424.39221:119 425.39621:89 436.28171:126 437.28381:99 438.4082:169 439.41501:99 440…	1uM_5	798
309	PC O-18:1/18:1	1785	10.73828	12.23222	13.05842	772.6213	28139.6875	669045.4375		[M+H]+	M + 0	Answer (n-9)	12.1	772.62152	C44H86NO7P	EtherPC	MFLNWJCWDLDCLH-UHFFFAOYSA-N	O=C(OC(COCCCCCCCC)COP(=O)([O-])OCC[N+](C)(C)C)CCCCCCCCCCCCCCCC=CCC=CCCCCCCC	annotated by user-defined text library	True	True	False	94.7				97.3	562.7938	773.6243:25845	86.0961:116 125.0002:226 126.0026:43 184.0732:18968 184.0979:152 184.1143:75 184.12939:108 184.1414:129 184.1601:258 184.16991:268 184.19231:50 184.203:184 184.24561:84 184.37579:84 184.48151:29 184.7157:107 184.8752:46 185.07651:618 186.0766:87 210.08749:65 222.0903:66 223.09641:123 224.10381:692 225.1086:137 226.0466:46 238.0847:167 240.10001:95 256.09299:122 342.1315:103 366.20279:118 381.2218…	1uM_5	832
310	PlasmPE P-18:0/18:1	1828	11.08052	12.57438	13.3129	730.5743	9637.9375	243190.203125		[M+H]+	M + 0	Answer (n-9)	12.5	730.57452	C41H80NO7P	PlasmPE	XVYPOHCSLJZFED-UHFFFAOYSA-N	O=C(OC(COC=CCCCCCCCCCCCCCCCC)COP(=O)(O)OCCN)CCCCCCCC=CCCCCCCCC	annotated by user-defined text library	True	True	False	98.3				99.1	192.7587	732.5805:1901	135.1171:68 142.02721:168 152.1429:190 166.15781:101 166.6994:36 180.0425:64 198.1488:102 203.1783:43 212.1636:295 264.26901:129 265.27521:264 266.28329:168 267.28531:62 278.28448:229 292.29901:86 293.30661:1127 294.31509:1632 295.319:251 296.32999:102 307.30209:98 308.2948:215 312.33041:66 337.276:90 339.2894:7163 339.35379:49 339.3746:59 339.3887:92 339.4039:64 339.42609:49 340.2926:1121 341.29…	1uM_5	854
313	PE 18:1/20:4	1943	12.39913	13.488129999999998	14.452229999999998	1052.764	1723.6875	40995.53515625		[M+Na]+	M + 0	Answer (n-9), (n-6,9,12,15)	13.42	1052.76538	C61H111N2O9P	PE	WDNUSSOPDWPIPF-PCDJPVSNSA-N	[H][C@@](COC(=O)CCCCCCC\C=C\CCCCCCCC)(COP(O)(=O)OCCNC(=O)CCC\C=C/C\C=C/C\C=C/C\C=C/CCCCC)OC(=O)CCCCCCC\C=C/CCCCCCCC	annotated by user-defined text library	True	True	False	98.6				99.2	34.47375		78.0461:62 120.9657:95 352.25751:116 450.23779:1072 451.2435:239 603.5437:127 625.51501:300 722.44128:72 723.4942:774 724.49591:274 725.50403:76 739.48657:107 754.43201:94 768.4447:129 769.44299:53 780.47607:103 796.44342:146 810.45331:191 818.49237:112 834.56451:123 835.56653:198 836.57318:222 837.58551:94 850.55573:259 851.56018:128 852.57581:101 864.57239:152 875.60321:482 876.56482:76 876.609…	1uM_5	917
314	PG 22:6_22:6	1179	7.975217	8.414866	9.3839	867.5181	191712.4375	4689320.5		[M+H]+	M + 0	Answer (n-3,6,9,12,15,18)	8.55	867.5170300000002	C50H75O10P	PG	XACKZSRNTPEYBU-UHFFFAOYSA-N	O=C(OCC(OC(=O)CCC=CCC=CCC=CCC=CCC=CCC=CCC)COP(=O)(O)OCC(O)CO)CCC=CCC=CCC=CCC=CCC=CCC=CCC	annotated by user-defined text library	True	True	False	94.5				97.2	3833.836	867.5181:430086 868.521:264109 869.5243:81786 870.5268:19076 871.5291:4113	75.0438:101 77.0387:285 78.046:222 79.054:1101 80.058:69 81.0342:53 81.0698:1407 82.0747:105 83.0496:146 83.0859:125 84.0913:48 85.0647:184 91.0542:2028 92.0569:143 93.0697:2193 94.0755:150 95.0494:360 95.0852:1993 95.1099:43 96.0886:215 97.0646:458 97.1009:201 98.984:2128 99.0689:43 99.0798:317 101.0597:197 103.0387:347 103.0545:81 105.0695:1951 106.0728:254 107.049:245 107.0855:2105 108.0891:17…	30uM_1	1151
316	PG 22:6_22:6	1179	6.7977	8.414866	9.207916	889.4995	20443.0	548793.0		[M+Na]+	M + 0	Answer (n-3,6,9,12,15,18)	8.55	889.49896	C50H75O10P	PG	XACKZSRNTPEYBU-UHFFFAOYSA-N	O=C(OCC(OC(=O)CCC=CCC=CCC=CCC=CCC=CCC=CCC)COP(=O)(O)OCC(O)CO)CCC=CCC=CCC=CCC=CCC=CCC=CCC	annotated by user-defined text library	True	True	False	94.5				97.2	408.86	890.5035:15784	124.0757:59 129.05569:60 176.992:138 195.0034:1965 196.0074:74 233.0181:65 235.0338:148 251.0296:68 279.02469:69 293.0397:203 307.0582:337 341.30811:44 365.06381:55 385.2731:93 391.2569:43 394.09811:105 407.10559:48 420.1145:184 459.1376:121 460.14359:80 461.11581:97 462.12469:93 468.2543:57 473.15671:67 475.13879:138 486.16339:125 500.1796:68 501.1467:114 502.1611:81 512.18341:84 514.18951:90 51…	30uM_1	1190
317	PS 18:1_18:1	1256	7.089917	9.030483	10.8766	788.5444	143684.1875	4656079.5		[M+H]+	M + 0	Answer (n-9)	9.3	788.54358	C42H78NO10P	PS	WTBFLCSPLLEDEM-UHFFFAOYSA-N	O=C(OCC(OC(=O)CCCCCCCC=CCCCCCCCC)COP(=O)(O)OCC(N)C(=O)O)CCCCCCCC=CCCCCCCCC	annotated by user-defined text library	True	True	False	79.7				89.8	2873.684	788.5444:374635 789.2105:945 789.5472:186728 790.5505:52004 791.5533:10407 792.5739:11364	79.0543:192 81.0694:258 83.0851:287 88.0395:115 91.0546:72 93.0698:303 95.0851:635 97.1013:234 98.0733:68 100.0487:27 106.0501:183 107.0862:151 109.1007:407 111.1179:90 121.1011:573 123.1165:326 125.0941:63 135.1167:675 137.1322:169 149.13251:279 151.1498:138 153.1272:88 154.1611:37 155.0088:188 155.1429:88 163.14771:248 165.1644:87 168.00549:523 168.17461:98 175.1517:58 177.1627:123 181.1573:75 …	30uM_1	1442
319	PG 18:1_18:1	1267	7.975217	9.119166	10.34848	797.5302	7852.1875	193446.140625		[M+Na]+	M + 0	Answer (n-9)	9.1	797.5303299999998	C50H75O10P	PG	C42H79O10P	CCCCCCCC\C=C/CCCCCCCC(=O)OCC(COP(O)(=O)OCC(O)CO)OC(=O)CCCCCCC\C=C/CCCCCCCC	annotated by user-defined text library	True	True	False	99.9				99.9	157.0437	798.534:9228	195.0029:2210 237.0145:54 377.13379:77 515.27759:115 533.28571:79 545.24823:297 561.24463:67 574.29022:139 585.35229:70 589.27332:124 603.53448:357 604.53583:191 605.54413:187 607.5434:155 625.51868:217 633.26398:66 643.36041:128 656.36292:107 657.37451:229 658.38239:666 659.38629:769 660.39569:135 661.3938:62 671.37878:68 672.35602:125 672.41119:43 673.3689:876 674.37091:429 675.3703:94 686.3660…	30uM_1	1620
324	PC 18:1_18:1	1443	9.734883	10.52428	11.75527	786.6026	335769.1875	8880337.0		[M+H]+	M + 0	Answer (n-9)	10.4	786.6007099999998	C44H84NO8P	PC	SNKAWJBJQDLSFF-UHFFFAOYSA-N	O=C(OCC(OC(=O)CCCCCCCC=CCCCCCCCC)COP(=O)([O-])OCC[N+](C)(C)C)CCCCCCCC=CCCCCCCCC	annotated by user-defined text library	True	True	False	95.3				97.5	6715.384	786.6026:578111 787.605:432858 788.6072:139532 789.126:1879 789.6101:27153 790.6131:4987 791.3736:698	71.0728:447 86.0964:4166 86.1131:121 86.1202:80 86.1271:72 86.1376:76 86.5184:36 87.0986:65 98.9839:730 104.107:608 124.9997:4643 125.0232:182 125.0359:140 125.0491:98 142.0244:87 143.0108:75 183.2951:71 183.4119:51 183.5383:67 183.7816:52 183.90469:62 183.95351:89 183.9993:118 184.04289:142 184.0735:249189 184.09711:13589 184.11279:9178 184.1304:4308 184.14661:1162 184.16409:1704 184.17931:2182 …	30uM_1	2024
325	PE 18:1_18:1	1465	9.910216	10.70053	12.37002	744.555	238406.5	5997886.5		[M+H]+	M + 0	Answer (n-9)	10.6	744.55377	C41H78NO8P	PE	MWRBNPKJOOWZPW-UHFFFAOYSA-N	O=C(OCC(OC(=O)CCCCCCCC=CCCCCCCCC)COP(=O)(O)OCCN)CCCCCCCC=CCCCCCCCC	annotated by user-defined text library	True	True	False	96.9				98.4	4767.826	744.555:490838 745.5574:288141 746.5603:76851 746.8209:1983 747.5635:14995 748.568:3190 749.109:579	78.0463:76 95.0846:200 97.1012:117 109.1019:127 111.1164:56 121.1007:303 123.1174:69 124.0165:143 135.1176:257 142.02679:264 149.1306:126 152.14301:72 153.12669:77 168.1739:114 182.189:125 184.0735:962 196.2065:76 197.0423:81 198.0574:23 201.1497:86 238.0824:103 240.1356:206 242.18941:63 246.2317:126 247.2403:136 254.10789:35 265.25269:597 268.13071:574 268.16891:77 269.13669:91 282.18161:63 296.…	30uM_1	2134
326	EtherPC O-16:0/18:1	1509	9.030483	11.0525	12.19408	746.6077	377645.0625	10510143.0		[M+H]+	M + 0	Answer (n-9)	10.95	746.60577	C42H84NO7P	EtherPC	OVZJGEFUWZPYRW-UHFFFAOYSA-N	O=C(OC(COCCCCCCCC)COP(=O)([O-])OCC[N+](C)(C)C)CCCCCCCCCCCCCC=CCCCCCCCCCC	annotated by user-defined text library	True	True	False	96.8				98.2	7552.901	746.6077:580958 747.4524:4292 748.416:2111 748.6125:126139 749.6153:25027 750.6195:4556	71.072:130 78.0457:91 86.0964:2436 87.0998:152 98.9837:556 104.1072:643 124.9995:2726 125.0216:105 143.0105:51 149.1326:59 183.4487:98 183.9371:48 184.0177:36 184.07339:184535 184.0977:7756 184.1163:2552 184.1308:2204 184.1649:1168 184.1801:1997 184.1978:1153 184.2131:689 184.2449:430 184.2635:425 184.2758:280 184.28529:226 184.29939:213 184.31731:324 184.33:126 184.33771:159 184.36571:445 184.38…	30uM_1	2219
327	EtherPC O-16:0/18:1	1509	9.030483	11.0525	12.19408	746.6079	377645.0625	10510143.0		[M+H]+	M + 0	Answer (n-9)	10.95	746.60577	C42H84NO7P	EtherPC	OVZJGEFUWZPYRW-UHFFFAOYSA-N	O=C(OC(COCCCCCCCC)COP(=O)([O-])OCC[N+](C)(C)C)CCCCCCCCCCCCCC=CCCCCCCCCCC	annotated by user-defined text library	True	True	False	96.8				98.2	7552.901	746.6077:580958 747.4524:4292 748.416:2111 748.6125:126139 749.6153:25027 750.6195:4556	71.072:130 78.0457:91 86.0964:2436 87.0998:152 98.9837:556 104.1072:643 124.9995:2726 125.0216:105 143.0105:51 149.1326:59 183.4487:98 183.9371:48 184.0177:36 184.07339:184535 184.0977:7756 184.1163:2552 184.1308:2204 184.1649:1168 184.1801:1997 184.1978:1153 184.2131:689 184.2449:430 184.2635:425 184.2758:280 184.28529:226 184.29939:213 184.31731:324 184.33:126 184.33771:159 184.36571:445 184.38…	30uM_1	2220
328	EtherPE O-16:0/18:1	1531	9.55955	11.22852	12.54572	704.5594	210425.3125	5485422.0		[M+H]+	M + 0	Answer (n-9)	11.22	704.5589	C39H78NO7P	EtherPE	JJGMGPGKWYLISM-UHFFFAOYSA-N	O=C(OC(COCCCCCCCCCCCCCCCC)COP(=O)(O)OCCN)CCCCCCCC=CCCCCCCCC	annotated by user-defined text library	True	True	False	100.0				100.0	4208.5059999999985	704.5594:393907 705.2243:912 705.5624:188737 706.5655:46876 707.5688:7674 708.568:1561	71.0853:233 81.07:74 84.0894:34 85.101:1010 95.0853:48 97.1004:131 99.1166:336 109.1:94 111.1162:123 112.0398:45 113.1321:149 121.1012:90 123.1172:33 124.016:1126 125.1325:95 127.114:43 127.1475:128 137.13139:106 142.026:1908 143.03191:72 149.1326:101 150.646:30 151.1485:64 155.17979:257 166.0266:65 169.19479:103 178.02811:90 179.035:246 180.0424:749 181.0453:80 182.05679:419 183.211:94 184.0374:…	30uM_1	2260
329	PC O-18:1/18:1	1652	9.734883	12.19408	13.07207	772.6231	361961.9375	10615476.0		[M+H]+	M + 0	Answer (n-9)	12.1	772.62152	C44H86NO7P	EtherPC	MFLNWJCWDLDCLH-UHFFFAOYSA-N	O=C(OC(COCCCCCCCC)COP(=O)([O-])OCC[N+](C)(C)C)CCCCCCCCCCCCCCCC=CCC=CCCCCCCC	annotated by user-defined text library	True	True	False	97.3				98.5	7239.239	772.6231:506101 773.2156:2313 773.6255:333394 774.4604:1505 775.6317:19159 776.6365:2869	86.0959:390 104.1079:92 124.9998:454 184.07339:47188 184.10091:792 184.1188:416 184.1391:350 184.1524:412 184.16051:257 184.1713:270 184.18159:290 184.1889:164 184.2014:306 184.22301:146 184.2403:75 184.2524:66 184.2758:117 184.2916:107 184.30499:98 184.3212:131 184.338:83 184.3712:91 184.4229:154 184.437:86 184.45509:73 184.47369:122 184.4929:82 184.50841:90 184.5249:69 184.5417:67 184.5614:86 1…	30uM_1	2414
330	PlasmPE P-18:0/18:1	1696	10.70053	12.54572	13.4227	730.5752	119555.125	3361478.0		[M+H]+	M + 0	Answer (n-9)	12.5	730.57452	C41H80NO7P	PlasmPE	XVYPOHCSLJZFED-UHFFFAOYSA-N	O=C(OC(COC=CCCCCCCCCCCCCCCCC)COP(=O)(O)OCCN)CCCCCCCC=CCCCCCCCC	annotated by user-defined text library	True	True	False	99.3				99.7	2391.103	730.7798:4162 731.5784:87260 732.5815:20744 733.5844:4564	79.0546:49 81.0705:111 83.0848:175 93.0709:79 95.0849:199 97.088:89 97.1008:96 107.0845:85 109.1015:246 111.1165:43 121.1005:215 123.1162:136 124.0154:111 125.1191:253 135.11639:208 137.1317:85 142.0262:577 151.1344:130 151.1505:64 152.14349:500 153.14729:123 166.15891:191 167.1646:111 179.89619:30 180.0414:138 182.05721:276 182.19141:100 197.2124:108 198.05321:48 198.14861:153 212.1653:555 213.1…	30uM_1	2497
331	PlasmPE P-18:0/18:1	1696	10.96453	12.54572	13.4227	752.5569	13451.0	403706.09375		[M+Na]+	M + 0	Answer (n-9)	12.5	752.55646	C41H80NO7P	PlasmPE	XVYPOHCSLJZFED-UHFFFAOYSA-N	O=C(OC(COC=CCCCCCCCCCCCCCCCC)COP(=O)(O)OCCN)CCCCCCCC=CCCCCCCCC	annotated by user-defined text library	True	True	False	99.3				99.7	269.02	753.5598:7863	120.9658:189 138.9762:70 142.0274:60 145.9986:125 164.0083:946 176.9902:83 202.02499:186 204.04021:689 205.0416:73 221.0184:138 236.0273:57 307.30051:151 321.24069:57 332.12241:86 339.29221:35 346.13971:619 361.16251:145 362.13571:144 364.14789:59 372.15231:68 376.15039:254 386.13071:70 388.1499:570 389.15149:177 390.16409:115 404.14749:135 418.16379:91 441.23621:103 442.1568:81 470.30191:85 471.…	30uM_1	2512
332	PE 18:1/20:4	1806	11.93065	13.4227	14.03893	1030.784	37009.8125	864252.1875		[M+H]+	M + 0	Answer (n-9), (n-6,9,12,15)	13.42	1030.78345	C61H111N2O9P	PE	WDNUSSOPDWPIPF-PCDJPVSNSA-N	[H][C@@](COC(=O)CCCCCCC\C=C\CCCCCCCC)(COP(O)(=O)OCCNC(=O)CCC\C=C/C\C=C/C\C=C/C\C=C/CCCCC)OC(=O)CCCCCCC\C=C/CCCCCCCC	annotated by user-defined text library	True	True	False	100.0				100.0	740.1962	1030.7837:104266 1031.7875:73597 1032.7906:26020 1034.8008:1511	83.086:47 85.0521:470 91.0542:154 93.0691:72 95.0859:106 97.1:78 98.06:1303 98.0749:39 99.0653:165 105.0694:107 107.0861:158 109.1008:171 111.0804:66 114.0933:48 117.0688:74 121.1014:194 123.1174:159 124.0756:221 125.0835:180 126.0922:89 127.099:118 133.1004:95 135.1181:118 138.09129:677 139.09891:42 140.1068:62 150.0914:97 151.0984:85 151.1459:32 152.10699:709 153.1147:507 154.1214:219 155.0943:…	30uM_1	2675
335	PE 18:1/20:4	1806	12.37002	13.4227	14.47763	1052.766	13640.625	329230.96875		[M+Na]+	M + 0	Answer (n-9), (n-6,9,12,15)	13.42	1052.76538	C61H111N2O9P	PE	WDNUSSOPDWPIPF-PCDJPVSNSA-N	[H][C@@](COC(=O)CCCCCCC\C=C\CCCCCCCC)(COP(O)(=O)OCCNC(=O)CCC\C=C/C\C=C/C\C=C/C\C=C/CCCCC)OC(=O)CCCCCCC\C=C/CCCCCCCC	annotated by user-defined text library	True	True	False	100.0				100.0	272.8125	1052.766:33117 1053.7698:23187 1054.7717:8222	113.0011:52 265.25391:45 272.0636:76 330.2811:155 331.28391:274 332.28851:233 333.29169:132 352.2594:696 354.20691:50 368.25851:79 441.23981:107 450.23819:8147 450.28381:56 450.3302:118 450.35361:159 450.37689:107 451.24329:1062 452.24371:109 466.23059:121 467.2374:86 526.3877:107 526.88831:88 603.53339:609 603.69928:87 604.1377:48 604.5387:334 605.53912:501 606.54352:446 607.55072:217 625.51721:…	30uM_1	2692
336	PG 22:6_22:6	1211	8.008917	8.359567	9.241016	867.518	164940.875	3937965.5		[M+H]+	M + 0	Answer (n-3,6,9,12,15,18)	8.55	867.5170300000002	C50H75O10P	PG	XACKZSRNTPEYBU-UHFFFAOYSA-N	O=C(OCC(OC(=O)CCC=CCC=CCC=CCC=CCC=CCC=CCC)COP(=O)(O)OCC(O)CO)CCC=CCC=CCC=CCC=CCC=CCC=CCC	annotated by user-defined text library	True	True	False	89.3				94.6	3298.817	867.518:442994 868.5209:278292 869.5237:86922 870.5273:20815 871.5285:3581	77.0385:221 78.0461:107 79.054:1146 80.0551:55 81.0697:1621 82.0711:54 83.0495:145 83.0852:277 85.0647:280 85.1004:103 91.0541:2355 91.071:53 92.0582:201 93.0695:2141 94.0737:155 95.049:565 95.0672:69 95.0853:2302 95.1028:49 96.0881:137 97.0645:219 97.1009:248 98.0685:88 98.9837:2194 99.0804:250 101.0593:117 103.0387:294 104.043:79 105.0694:1833 106.0748:126 107.0482:283 107.0853:2169 107.1027:46…	30uM_2	1053
338	PG 22:6_22:6	1222	6.83125	8.4487	9.504817	889.4989	16960.5625	425436.9375		[M+Na]+	M + 0	Answer (n-3,6,9,12,15,18)	8.55	889.49896	C50H75O10P	PG	XACKZSRNTPEYBU-UHFFFAOYSA-N	O=C(OCC(OC(=O)CCC=CCC=CCC=CCC=CCC=CCC=CCC)COP(=O)(O)OCC(O)CO)CCC=CCC=CCC=CCC=CCC=CCC=CCC	annotated by user-defined text library	True	True	False	96.8				98.4	339.2112	889.4989:38941 890.5018:22552 892.5086:2047	176.99319:99 188.0891:78 195.0032:957 279.02789:68 293.04031:51 307.0564:162 385.27649:68 435.1037:77 436.11359:123 500.1774:98 505.23529:50 515.1734:90 541.17987:108 555.19281:91 561.25677:140 565.27417:110 581.20618:201 595.22339:80 596.23639:90 603.53162:457 603.9884:40 604.53491:196 619.26349:70 620.27069:233 621.25177:116 621.27661:294 622.25098:59 622.28168:90 623.22748:186 623.25879:105 63…	30uM_2	1148
341	PS 18:1_18:1	1299	7.578767	9.063867	10.64548	788.5441	143852.8125	4646777.0		[M+H]+	M + 0	Answer (n-9)	9.3	788.54358	C42H78NO10P	PS	WTBFLCSPLLEDEM-UHFFFAOYSA-N	O=C(OCC(OC(=O)CCCCCCCC=CCCCCCCCC)COP(=O)(O)OCC(N)C(=O)O)CCCCCCCC=CCCCCCCCC	annotated by user-defined text library	True	True	False	84.0				92.0	2877.056	788.5441:283491 789.5468:131910 790.5503:36821 791.5524:8236 792.5744:20035	79.0541:121 81.0696:219 83.0843:53 86.0598:100 88.039:176 91.0544:49 93.0691:142 95.0484:101 95.0852:390 97.0998:145 98.0722:135 106.0497:96 107.0865:92 109.1011:181 111.1164:112 113.1334:55 121.101:413 123.117:91 135.1167:652 137.1326:117 139.1114:66 149.1321:214 151.1479:161 153.1274:166 155.01019:277 163.14729:138 165.1629:83 168.00571:375 173.02229:73 175.149:61 180.1736:49 181.1835:51 182.18…	30uM_2	1503
346	PG 18:1_18:1	1310	7.74575	9.15275	10.38143	797.5299	6443.9375	163605.375		[M+Na]+	M + 0	Answer (n-9)	9.1	797.5303299999998	C50H75O10P	PG	C42H79O10P	CCCCCCCC\C=C/CCCCCCCC(=O)OCC(COP(O)(=O)OCC(O)CO)OC(=O)CCCCCCC\C=C/CCCCCCCC	annotated by user-defined text library	True	True	False	99.1				99.6	128.8788		195.00211:370 545.2514:79 603.53717:131 658.38239:115 673.36871:144 687.38123:77 699.3775:51 700.388:130 701.39801:192 715.38171:124 716.38123:66 739.45691:75 795.51221:114 796.51361:194 797.53021:18631 797.60358:215 797.62988:183 797.65601:319 797.69952:929 797.76788:112 797.80402:207 797.88147:132 798.08331:51 798.15881:152 798.30219:102 798.42981:86 798.47479:74 798.53387:10112 798.61359:189 7…	30uM_2	1602
348	PC 18:1_18:1	1475	9.767883	10.46937	11.70035	786.6022	342033.25	8948420.0		[M+H]+	M + 0	Answer (n-9)	10.4	786.6007099999998	C44H84NO8P	PC	SNKAWJBJQDLSFF-UHFFFAOYSA-N	O=C(OCC(OC(=O)CCCCCCCC=CCCCCCCCC)COP(=O)([O-])OCC[N+](C)(C)C)CCCCCCCC=CCCCCCCCC	annotated by user-defined text library	True	True	False	98.5				99.2	6840.665	786.6022:584471 787.6049:446354 788.4247:2829 788.6072:145602 788.7932:3252 789.0582:1730 789.6099:28968 790.614:5471	71.0727:293 86.0962:2992 86.112:54 98.9838:770 104.1074:308 124.9996:3601 125.0201:94 125.0301:102 183.8979:60 184.04491:177 184.0733:189827 184.0972:8393 184.11259:5080 184.13049:2565 184.1642:1328 184.1792:1889 184.1972:1184 184.213:660 184.2348:472 184.2475:309 184.2636:337 184.27499:288 184.3185:395 184.33051:130 184.3371:191 184.3643:458 184.38181:422 184.3999:275 184.41389:345 184.42979:529…	30uM_2	1955
349	PE 18:1_18:1	1497	10.11848	10.64548	12.3149	744.5548	236167.25	5994103.5		[M+H]+	M + 0	Answer (n-9)	10.6	744.55377	C41H78NO8P	PE	MWRBNPKJOOWZPW-UHFFFAOYSA-N	O=C(OCC(OC(=O)CCCCCCCC=CCCCCCCCC)COP(=O)(O)OCCN)CCCCCCCC=CCCCCCCCC	annotated by user-defined text library	True	True	False	99.4				99.6	4722.1190000000015	744.5548:472842 745.5571:270007 746.4919:1435 746.7171:2772 747.5633:14841 748.566:2531	78.0452:48 81.0697:358 83.0847:236 85.1012:47 91.0542:54 93.0697:305 95.0858:309 97.1011:245 107.0851:93 109.1014:314 111.1172:87 121.1011:593 123.1161:143 124.0153:426 135.1162:389 139.11099:93 142.0266:716 149.1326:346 151.1488:151 153.1279:56 155.01019:118 163.14661:62 165.162:138 167.1432:73 167.1665:181 168.1739:97 179.0352:64 179.1785:60 180.0379:57 181.1824:99 182.19009:164 184.073:108 196…	30uM_2	2058
350	EtherPC O-16:0/18:1	1541	8.62505	10.99743	12.22698	746.6073	378204.0	10346735.0		[M+H]+	M + 0	Answer (n-9)	10.95	746.60577	C42H84NO7P	EtherPC	OVZJGEFUWZPYRW-UHFFFAOYSA-N	O=C(OC(COCCCCCCCC)COP(=O)([O-])OCC[N+](C)(C)C)CCCCCCCCCCCCCC=CCCCCCCCCCC	annotated by user-defined text library	True	True	False	99.3				99.6	7564.08	746.6073:590914 747.1904:3886 747.6098:440970 748.6122:132343 749.6148:26517 750.6187:4656 751.1612:643	71.0727:444 86.0961:4944 86.1124:176 86.1196:81 86.1311:99 87.0988:140 98.984:864 104.1068:987 105.1104:69 124.9996:5592 125.0188:157 125.0328:99 125.0452:94 127.5068:63 142.0247:71 143.0099:122 166.0639:65 183.55409:33 183.8864:58 183.95621:109 184.01151:125 184.0294:103 184.07339:293402 184.0966:16891 184.11259:11106 184.13029:5885 184.1463:1920 184.1638:2311 184.179:2575 184.1962:1682 184.2128…	30uM_2	2105
351	EtherPE O-16:0/18:1	1574	9.680183	11.2614	12.40283	704.5594	212537.125	5456229.5		[M+H]+	M + 0	Answer (n-9)	11.22	704.5589	C39H78NO7P	EtherPE	JJGMGPGKWYLISM-UHFFFAOYSA-N	O=C(OC(COCCCCCCCCCCCCCCCC)COP(=O)(O)OCCN)CCCCCCCC=CCCCCCCCC	annotated by user-defined text library	True	True	False	99.5				99.7	4250.743	704.5594:399817 705.5623:193373 706.565:47995 707.5684:8953 708.5701:1134	71.0857:78 78.0454:85 85.101:350 97.1028:68 99.1166:195 111.1193:47 113.1327:57 124.0156:1006 142.02631:1277 155.1776:88 179.0347:164 180.0414:470 182.05721:187 184.0365:218 185.03799:68 196.0359:198 197.0423:95 247.24361:69 252.2435:30 263.2717:74 265.2547:160 268.1304:1376 269.1347:202 280.2739:215 281.28241:258 282.1463:214 282.29031:50 284.29391:70 297.28009:343 298.28281:137 308.29419:1603 3…	30uM_2	2189
352	PC O-18:1/18:1	1695	9.9432	12.22698	13.1047	772.6226	366657.3125	10853641.0		[M+H]+	M + 0	Answer (n-9)	12.1	772.62152	C44H86NO7P	EtherPC	MFLNWJCWDLDCLH-UHFFFAOYSA-N	O=C(OC(COCCCCCCCC)COP(=O)([O-])OCC[N+](C)(C)C)CCCCCCCCCCCCCCCC=CCC=CCCCCCCC	annotated by user-defined text library	True	True	False	95.1				97.5	7333.146	772.6226:506081 773.6249:331284 774.6281:90521 775.6312:18598 776.0581:1293 776.6327:3675	83.0849:42 86.096:1982 98.9838:530 104.0549:41 104.1066:272 124.9997:2236 125.0187:50 163.01511:89 166.063:88 184.0209:73 184.03931:93 184.0733:162097 184.0975:6116 184.1127:3719 184.13071:1860 184.1474:635 184.1647:1072 184.1795:1759 184.1976:1072 184.21761:202 184.23351:385 184.25031:154 184.2632:284 184.27499:219 184.31509:185 184.3289:464 184.36571:357 184.38181:358 184.4001:312 184.4146:316 …	30uM_2	2337
353	PlasmPE P-18:0/18:1	1739	10.73375	12.57843	13.279979999999998	730.5744	117049.0	3328397.5		[M+H]+	M + 0	Answer (n-9)	12.5	730.57452	C41H80NO7P	PlasmPE	XVYPOHCSLJZFED-UHFFFAOYSA-N	O=C(OC(COC=CCCCCCCCCCCCCCCCC)COP(=O)(O)OCCN)CCCCCCCC=CCCCCCCCC	annotated by user-defined text library	True	True	False	98.1				99.0	2340.98	730.7778:4137 731.5775:83497 732.5808:20789 733.5834:4474 734.5857:698	81.071:57 83.086:62 93.0695:95 95.0848:331 97.0885:76 97.1001:77 107.0851:116 109.101:135 111.1158:55 121.1003:248 123.1179:69 125.1202:163 135.11591:218 137.134:91 142.02631:556 149.1335:68 151.14909:75 152.1432:518 155.0094:97 163.14661:102 165.16341:44 166.15871:468 167.16229:112 168.17419:66 180.0419:90 182.05721:236 182.19231:81 191.1795:58 198.149:174 200.1423:120 212.16389:270 226.18111:86…	30uM_2	2419
354	PlasmPE P-18:0/18:1	1739	10.99743	12.57843	13.45532	752.5561	13709.9375	416659.46875		[M+Na]+	M + 0	Answer (n-9)	12.5	752.55646	C41H80NO7P	PlasmPE	XVYPOHCSLJZFED-UHFFFAOYSA-N	O=C(OC(COC=CCCCCCCCCCCCCCCCC)COP(=O)(O)OCCN)CCCCCCCC=CCCCCCCCC	annotated by user-defined text library	True	True	False	98.1				99.0	274.1988	753.5602:8346	120.9666:118 121.1008:71 164.0081:724 176.99181:115 202.0248:106 204.03909:809 220.0377:57 307.2963:97 346.1395:785 347.14981:90 362.13501:118 371.14999:107 376.1489:266 386.0383:26 388.14941:563 389.1572:149 404.1456:199 471.27341:64 472.30951:93 484.2764:126 485.28839:408 486.2576:43 486.29419:381 487.2948:110 500.27509:474 501.2796:152 502.2883:561 503.2941:205 518.28748:87 526.29303:97 529.32…	30uM_2	2437
355	PE 18:1/20:4	1849	12.22698	13.45532	14.68513	1030.784	35596.8125	781923.25		[M+H]+	M + 0	Answer (n-9), (n-6,9,12,15)	13.42	1030.78345	C61H111N2O9P	PE	WDNUSSOPDWPIPF-PCDJPVSNSA-N	[H][C@@](COC(=O)CCCCCCC\C=C\CCCCCCCC)(COP(O)(=O)OCCNC(=O)CCC\C=C/C\C=C/C\C=C/C\C=C/CCCCC)OC(=O)CCCCCCC\C=C/CCCCCCCC	annotated by user-defined text library	True	True	False	99.6				99.8	711.9363	1031.7867:87724 1032.7903:30566 1033.7924:7752	78.0461:123 79.0539:78 81.0699:91 83.0844:70 85.0519:208 91.0543:75 93.069:102 95.0865:132 98.0599:1498 109.1007:86 114.091:94 121.1021:250 123.1165:81 124.0746:172 124.1097:78 127.0989:118 135.1167:173 137.08501:46 138.09129:475 139.09621:193 142.08611:90 147.1174:68 149.13181:68 151.15021:78 152.10699:575 153.11369:488 154.1214:189 154.2003:32 155.09441:461 155.1281:55 156.10069:280 157.1067:51…	30uM_2	2614
357	PE 18:1/20:4	1849	11.96342	13.45532	15.386120000000002	1052.765	12938.375	301628.28125		[M+Na]+	M + 0	Answer (n-9), (n-6,9,12,15)	13.42	1052.76538	C61H111N2O9P	PE	WDNUSSOPDWPIPF-PCDJPVSNSA-N	[H][C@@](COC(=O)CCCCCCC\C=C\CCCCCCCC)(COP(O)(=O)OCCNC(=O)CCC\C=C/C\C=C/C\C=C/C\C=C/CCCCC)OC(=O)CCCCCCC\C=C/CCCCCCCC	annotated by user-defined text library	True	True	False	99.6				99.8	258.7675	1052.7653:36478 1054.771:9050	120.9659:259 330.27991:250 331.28259:320 332.285:221 333.2897:79 352.26089:536 353.13681:90 353.26819:113 356.22229:97 441.23489:96 450.23779:7848 450.29419:103 450.32431:127 450.354:47 450.37671:206 450.40161:86 451.24149:912 452.2457:137 459.2464:147 466.2341:87 527.38422:62 585.35272:113 603.52612:209 603.53998:438 604.53717:314 604.70129:34 605.53857:422 606.54077:316 607.5498:325 608.54541:8…	30uM_2	2634
358	PG 22:6_22:6	1207	7.8292160000000015	8.346867	9.140467	867.5179	188028.875	4517191.5		[M+H]+	M + 0	Answer (n-3,6,9,12,15,18)	8.55	867.5170300000002	C50H75O10P	PG	XACKZSRNTPEYBU-UHFFFAOYSA-N	O=C(OCC(OC(=O)CCC=CCC=CCC=CCC=CCC=CCC=CCC)COP(=O)(O)OCC(O)CO)CCC=CCC=CCC=CCC=CCC=CCC=CCC	annotated by user-defined text library	True	True	False	87.9				93.9	3760.577	867.5179:464844 868.3585:1536 868.5207:296932 869.5235:92485 870.527:20723 871.5288:4032	77.0383:155 78.0465:79 79.0543:313 80.0579:56 81.0698:666 82.0735:84 83.0845:137 85.0641:215 91.0538:1079 92.0579:81 93.0696:999 94.0737:74 95.0486:205 95.0855:1348 96.0886:130 97.064:199 98.9839:1056 99.0809:84 103.0387:233 105.0694:712 106.0743:86 107.0487:73 107.0852:1160 108.0913:190 109.064:229 109.1008:1302 110.1042:126 111.0804:336 111.1162:170 113.0592:130 115.0533:100 116.0472:244 117.05…	30uM_3	1011
360	PG 22:6_22:6	1218	6.6976330000000015	8.436116	9.316883	889.4988	19235.375	476652.5		[M+Na]+	M + 0	Answer (n-3,6,9,12,15,18)	8.55	889.49896	C50H75O10P	PG	XACKZSRNTPEYBU-UHFFFAOYSA-N	O=C(OCC(OC(=O)CCC=CCC=CCC=CCC=CCC=CCC=CCC)COP(=O)(O)OCC(O)CO)CCC=CCC=CCC=CCC=CCC=CCC=CCC	annotated by user-defined text library	True	True	False	96.0				98.0	384.7075	890.5015:25006 891.5045:7411	195.0025:1111 195.16521:27 233.017:88 251.03:91 279.02151:52 293.04001:68 306.96359:34 307.0556:221 311.2363:101 385.27069:45 420.11429:65 421.08679:59 460.14209:82 462.15302:56 500.17691:65 501.18411:79 503.1626:101 513.15002:35 515.16541:91 528.17572:70 539.20801:59 540.21082:46 541.1817:122 543.15521:86 554.18658:74 555.1908:72 556.19513:81 561.25848:166 564.27612:61 565.27631:118 579.23419:50…	30uM_3	1113
362	PS 18:1_18:1	1295	7.5746	9.05155	10.63355	788.5439	153154.5625	4920594.0		[M+H]+	M + 0	Answer (n-9)	9.3	788.54358	C42H78NO10P	PS	WTBFLCSPLLEDEM-UHFFFAOYSA-N	O=C(OCC(OC(=O)CCCCCCCC=CCCCCCCCC)COP(=O)(O)OCC(N)C(=O)O)CCCCCCCC=CCCCCCCCC	annotated by user-defined text library	True	True	False	82.5				91.2	3063.091	788.5439:354664 789.2833:1211 789.5469:174203 790.1339:838 790.5498:48099 791.5533:10054 792.5742:21187	79.0541:55 81.0695:116 83.0858:90 88.0394:92 93.0699:130 95.0854:375 97.1014:78 107.0847:85 109.1007:233 111.1152:63 121.1006:250 123.1153:172 135.116:331 139.1113:70 149.13319:168 151.1474:167 153.1292:67 154.1593:76 155.00909:84 163.149:65 164.15401:64 165.1636:216 168.00591:369 173.02299:78 182.19119:57 186.01691:362 191.1797:43 201.14861:102 215.1637:96 223.063:391 226.1194:159 226.179:97 240…	30uM_3	1452
369	PC 18:1_18:1	1471	9.755867	10.45742	12.30318	786.6025	344156.8125	8977356.0		[M+H]+	M + 0	Answer (n-9)	10.4	786.6007099999998	C44H84NO8P	PC	SNKAWJBJQDLSFF-UHFFFAOYSA-N	O=C(OCC(OC(=O)CCCCCCCC=CCCCCCCCC)COP(=O)([O-])OCC[N+](C)(C)C)CCCCCCCC=CCCCCCCCC	annotated by user-defined text library	True	True	False	99.0				99.4	6883.136	786.6025:611869 787.2008:4190 787.605:473080 788.6068:161151 789.6102:33176 790.2438:1004 790.6118:6311 791.2899:693	78.0461:55 86.0962:1645 98.9841:490 104.1071:376 124.9994:2082 142.0262:61 147.1059:42 163.017:47 183.2075:34 184.0732:131844 184.0977:5354 184.1161:1148 184.1311:1261 184.1489:588 184.16479:1021 184.1803:1147 184.198:819 184.21851:187 184.23331:312 184.2513:151 184.26401:297 184.2748:240 184.2856:185 184.302:318 184.32269:127 184.3369:212 184.3653:298 184.3815:223 184.39951:175 184.41409:315 184…	30uM_3	1953
370	PE 18:1_18:1	1493	9.6682	10.63355	11.51318	744.5546	242010.3125	6106264.0		[M+H]+	M + 0	Answer (n-9)	10.6	744.55377	C41H78NO8P	PE	MWRBNPKJOOWZPW-UHFFFAOYSA-N	O=C(OCC(OC(=O)CCCCCCCC=CCCCCCCCC)COP(=O)(O)OCCN)CCCCCCCC=CCCCCCCCC	annotated by user-defined text library	True	True	False	99.6				99.8	4834.371	744.5546:502828 745.557:308522 746.5598:78928 747.5628:15605 748.5652:3071	81.0698:198 83.0853:140 93.0695:136 95.0851:522 97.1006:143 99.0809:92 107.0851:159 109.1008:381 111.1169:94 121.1006:434 123.1169:235 124.0161:308 127.1108:51 134.1608:27 135.11659:477 142.0264:417 149.13319:176 151.147:106 153.1279:113 163.1497:109 165.1626:103 167.1449:85 167.1692:73 168.17439:146 177.1609:94 180.0424:99 181.18221:76 182.0578:105 182.1899:210 184.0363:120 197.0426:92 198.0517:…	30uM_3	2071
371	EtherPC O-16:0/18:1	1537	8.963567	10.98562	12.30318	746.6073	383474.0	10354392.0		[M+H]+	M + 0	Answer (n-9)	10.95	746.60577	C42H84NO7P	EtherPC	OVZJGEFUWZPYRW-UHFFFAOYSA-N	O=C(OC(COCCCCCCCC)COP(=O)([O-])OCC[N+](C)(C)C)CCCCCCCCCCCCCC=CCCCCCCCCCC	annotated by user-defined text library	True	True	False	99.6				99.7	7669.48	746.1957:730 746.6073:620660 747.6098:482141 748.6119:158287 749.6146:31940 750.6183:5606 751.0611:612	71.0724:205 86.0963:4584 86.1122:148 86.1202:95 86.1252:126 96.0362:41 98.9841:1007 104.1068:1174 110.1095:65 112.2053:59 116.994:69 121.1016:61 124.9998:5227 125.0216:242 125.0351:135 125.048:118 125.0824:79 143.0101:134 183.9386:73 184.0226:47 184.04289:109 184.07339:311205 184.0965:18998 184.11259:12632 184.1304:6697 184.14619:2112 184.1637:2561 184.17889:2748 184.1962:1788 184.21271:1311 184.…	30uM_3	2124
372	EtherPE O-16:0/18:1	1570	9.580517	11.24962	12.56673	704.5593	225823.8125	5716695.5		[M+H]+	M + 0	Answer (n-9)	11.22	704.5589	C39H78NO7P	EtherPE	JJGMGPGKWYLISM-UHFFFAOYSA-N	O=C(OC(COCCCCCCCCCCCCCCCC)COP(=O)(O)OCCN)CCCCCCCC=CCCCCCCCC	annotated by user-defined text library	True	True	False	99.7				99.9	4516.476	704.5593:443301 705.1591:1409 705.5619:230333 706.5651:56334 707.5672:10862 708.5705:1965	85.102:128 99.1169:79 124.0156:1021 127.146:70 142.02609:1513 142.0784:48 170.1545:68 179.0327:174 180.0424:510 182.0571:95 184.03709:205 196.0372:127 197.0425:76 198.0517:83 225.25681:45 241.07069:64 265.25299:107 268.1312:1134 269.13611:133 280.2749:139 281.28281:255 282.14551:336 282.2179:53 283.14871:98 297.27951:608 298.28671:166 308.29611:1133 309.29831:233 323.29309:96 326.30569:145 328.32…	30uM_3	2212
373	PC O-18:1/18:1	1691	9.755867	12.2152	13.09313	772.6227	367440.625	10794712.0		[M+H]+	M + 0	Answer (n-9)	12.1	772.62152	C44H86NO7P	EtherPC	MFLNWJCWDLDCLH-UHFFFAOYSA-N	O=C(OC(COCCCCCCCC)COP(=O)([O-])OCC[N+](C)(C)C)CCCCCCCCCCCCCCCC=CCC=CCCCCCCC	annotated by user-defined text library	True	True	False	95.9				97.9	7348.813	772.6227:518479 773.6248:351568 774.6279:98818 775.6311:20305 776.0986:874 776.6368:3796	71.0733:246 78.0468:78 86.0962:2460 86.1118:62 87.0989:95 98.9842:541 104.1068:510 116.9949:65 122.8898:59 124.9996:2981 125.0217:144 125.0331:70 125.0459:44 142.026:76 155.01199:64 183.29201:125 184.0733:200329 184.0974:9029 184.1127:5401 184.13071:2651 184.1646:1263 184.1797:1935 184.1974:1272 184.213:644 184.23331:384 184.2506:199 184.2634:348 184.2753:252 184.286:214 184.2989:239 184.3148:406…	30uM_3	2373
374	PlasmPE P-18:0/18:1	1735	10.72187	12.56673	13.35612	730.5743	121082.1875	3438119.5		[M+H]+	M + 0	Answer (n-9)	12.5	730.57452	C41H80NO7P	PlasmPE	XVYPOHCSLJZFED-UHFFFAOYSA-N	O=C(OC(COC=CCCCCCCCCCCCCCCCC)COP(=O)(O)OCCN)CCCCCCCC=CCCCCCCCC	annotated by user-defined text library	True	True	False	98.6				99.3	2421.644	730.7681:3021 731.5776:89397 732.5808:23879 733.5821:4600	78.0471:93 81.0699:185 93.0702:121 95.0854:291 97.0631:56 97.0999:68 107.0852:89 111.0801:95 111.1173:64 121.101:561 123.1161:169 124.0195:127 125.1197:150 135.1151:211 142.02609:507 149.13319:113 151.14799:95 152.1427:418 155.0089:57 163.14931:118 166.15829:479 167.1427:58 167.1635:107 180.0433:125 182.0564:219 182.1897:146 185.11481:74 191.17889:37 194.19009:94 196.20551:44 198.1488:153 200.141…	30uM_3	2453
375	PlasmPE P-18:0/18:1	1735	11.07362	12.56673	13.44375	752.5559	13782.75	408886.125		[M+Na]+	M + 0	Answer (n-9)	12.5	752.55646	C41H80NO7P	PlasmPE	XVYPOHCSLJZFED-UHFFFAOYSA-N	O=C(OC(COC=CCCCCCCCCCCCCCCCC)COP(=O)(O)OCCN)CCCCCCCC=CCCCCCCCC	annotated by user-defined text library	True	True	False	98.6				99.3	275.655	753.5583:8658	78.0479:77 120.9653:203 145.9975:179 160.9975:75 164.0081:883 176.99319:119 192.0376:51 202.02299:80 204.0401:675 277.0311:87 307.29831:73 346.13989:730 347.1434:122 362.13431:206 362.16949:38 376.14859:276 388.15201:376 389.1539:148 390.16321:71 404.1413:91 406.15729:158 414.2767:59 416.1413:63 434.15479:115 441.23779:90 442.16159:122 470.30151:132 472.3205:104 484.27811:291 485.2897:499 486.294…	30uM_3	2469
376	PE 18:1/20:4	1845	12.1272	13.44375	14.84912	1030.783	43127.6875	948922.75		[M+H]+	M + 0	Answer (n-9), (n-6,9,12,15)	13.42	1030.78345	C61H111N2O9P	PE	WDNUSSOPDWPIPF-PCDJPVSNSA-N	[H][C@@](COC(=O)CCCCCCC\C=C\CCCCCCCC)(COP(O)(=O)OCCNC(=O)CCC\C=C/C\C=C/C\C=C/C\C=C/CCCCC)OC(=O)CCCCCCC\C=C/CCCCCCCC	annotated by user-defined text library	True	True	False	99.8				99.9	862.5538	1031.7862:109241 1032.7898:36616 1033.7944:9401 1034.7981:1757	78.0466:80 79.055:79 81.0695:137 83.0856:80 85.0526:296 85.1058:50 91.0555:81 93.0687:88 95.0855:153 96.0574:53 97.1013:79 98.0599:1143 98.0741:103 99.0663:152 105.0705:129 109.1006:235 112.0773:69 114.0906:68 121.1004:218 123.116:136 124.0752:267 125.0834:112 126.0895:122 127.0993:111 135.1167:303 137.0843:74 138.091:561 139.09579:173 140.10699:130 149.1308:47 152.1071:621 153.11391:465 153.1304…	30uM_3	2629
378	PE 18:1/20:4	1845	12.39112	13.44375	14.49865	1052.766	12170.0	284503.5625		[M+Na]+	M + 0	Answer (n-9), (n-6,9,12,15)	13.42	1052.76538	C61H111N2O9P	PE	WDNUSSOPDWPIPF-PCDJPVSNSA-N	[H][C@@](COC(=O)CCCCCCC\C=C\CCCCCCCC)(COP(O)(=O)OCCNC(=O)CCC\C=C/C\C=C/C\C=C/C\C=C/CCCCC)OC(=O)CCCCCCC\C=C/CCCCCCCC	annotated by user-defined text library	True	True	False	99.8				99.9	243.4	1052.7657:34283 1053.7683:23534 1054.7706:8693 1056.7799:609	120.9666:116 124.0765:42 275.0528:51 315.08359:67 330.2811:155 331.28171:180 332.28891:128 352.26111:715 356.2226:106 371.10629:48 450.23792:7579 450.3345:129 450.37411:198 450.40381:78 451.2406:943 451.61169:68 452.24359:188 459.24661:77 493.37701:48 526.38702:81 603.53552:676 604.53711:414 604.70068:42 605.54181:384 606.54352:485 607.54791:190 620.5285:58 625.51611:1545 626.5202:244 682.40619:9…	30uM_3	2654
379	PG 22:6_22:6	1209	7.987783	8.33845	9.922883	867.5178	196231.8125	4833289.0		[M+H]+	M + 0	Answer (n-3,6,9,12,15,18)	8.55	867.5170300000002	C50H75O10P	PG	XACKZSRNTPEYBU-UHFFFAOYSA-N	O=C(OCC(OC(=O)CCC=CCC=CCC=CCC=CCC=CCC=CCC)COP(=O)(O)OCC(O)CO)CCC=CCC=CCC=CCC=CCC=CCC=CCC	annotated by user-defined text library	True	True	False	86.9				93.4	3924.636	867.5178:460027 868.2165:1483 868.5204:289310 869.5235:92914 870.5273:20407 871.5312:4370	77.0383:257 79.0539:1114 80.0601:69 81.0694:1449 82.0727:88 83.0491:160 83.0852:327 84.0897:45 85.0642:275 91.0538:2704 91.0723:90 92.0573:79 93.0696:2146 94.0739:128 95.0488:431 95.0852:2646 95.1028:84 95.1826:37 96.0886:110 97.0644:457 97.1004:317 98.9837:2430 99.0808:224 101.0613:109 103.039:416 103.0531:91 105.0693:1765 106.0739:248 107.0498:179 107.0854:2847 107.1041:93 107.1114:71 108.0889:…	30uM_4	1004
381	PG 22:6_22:6	1220	6.8436	8.427683	9.572233	889.4984	18108.5625	471831.3125		[M+Na]+	M + 0	Answer (n-3,6,9,12,15,18)	8.55	889.49896	C50H75O10P	PG	XACKZSRNTPEYBU-UHFFFAOYSA-N	O=C(OCC(OC(=O)CCC=CCC=CCC=CCC=CCC=CCC=CCC)COP(=O)(O)OCC(O)CO)CCC=CCC=CCC=CCC=CCC=CCC=CCC	annotated by user-defined text library	True	True	False	95.4				97.7	362.1713	889.4984:34020 890.5023:20303 891.5049:6905	176.98891:53 188.08949:74 195.00259:1125 196.0099:90 255.0414:59 279.02429:93 293.03821:59 307.05759:161 379.07401:125 420.10971:90 421.0853:69 433.12109:46 459.14041:81 460.14651:59 500.17859:53 515.16638:64 525.18127:89 527.20178:70 528.16461:63 540.20642:85 541.17999:76 545.17139:52 561.26233:56 565.27661:147 567.1922:84 568.19849:101 581.21637:189 597.2348:66 603.53302:199 603.98322:36 604.53…	30uM_4	1141
383	PS 18:1_18:1	1297	7.039817	9.043183	10.80168	788.5435	143263.6875	4568084.0		[M+H]+	M + 0	Answer (n-9)	9.3	788.54358	C42H78NO10P	PS	WTBFLCSPLLEDEM-UHFFFAOYSA-N	O=C(OCC(OC(=O)CCCCCCCC=CCCCCCCCC)COP(=O)(O)OCC(N)C(=O)O)CCCCCCCC=CCCCCCCCC	annotated by user-defined text library	True	True	False	81.4				90.7	2865.274000000001	788.5435:392604 789.5467:194318 790.5497:56369 791.5516:10799 792.5736:20164	78.0458:109 79.0545:43 81.069:322 83.0852:207 88.0393:240 93.0699:378 95.0492:62 95.0851:699 97.0655:82 97.1007:405 98.0717:52 106.0497:93 107.0839:111 109.1002:491 111.0776:51 111.1161:144 121.1006:700 123.1158:239 135.1163:498 137.1313:120 139.1116:114 141.125:55 148.125:63 149.1322:396 151.14729:126 153.12531:127 154.15759:88 155.0106:286 163.1485:164 164.1564:56 165.1631:71 167.1427:137 168.0…	30uM_4	1460
387	PG 18:1_18:1	1308	7.724733	9.13205	10.36118	797.5302	7530.9375	186354.203125		[M+Na]+	M + 0	Answer (n-9)	9.1	797.5303299999998	C50H75O10P	PG	C42H79O10P	CCCCCCCC\C=C/CCCCCCCC(=O)OCC(COP(O)(=O)OCC(O)CO)OC(=O)CCCCCCC\C=C/CCCCCCCC	annotated by user-defined text library	True	True	False	99.7				99.8	150.6187	798.5329:8691	176.9919:132 195.0024:1024 545.24799:151 575.28571:46 603.25519:93 603.53479:170 604.5376:83 625.51727:135 633.26221:99 657.38031:134 658.37921:198 659.38458:275 660.38757:128 671.3913:59 673.36682:427 674.3681:199 687.38611:218 688.38751:76 699.38318:118 700.39081:701 701.39551:629 702.4101:149 703.4071:93 715.37518:388 716.38892:122 717.39203:127 723.48712:67 724.4964:64 725.51147:106 729.39642…	30uM_4	1613
392	PC 18:1_18:1	1484	9.747566	10.53707	12.20705	786.6021	269617.5	6876257.0		[M+H]+	M + 0	Answer (n-9)	10.4	786.6007099999998	C44H84NO8P	PC	SNKAWJBJQDLSFF-UHFFFAOYSA-N	O=C(OCC(OC(=O)CCCCCCCC=CCCCCCCCC)COP(=O)([O-])OCC[N+](C)(C)C)CCCCCCCC=CCCCCCCCC	annotated by user-defined text library	True	True	False	94.3				97.1	5392.35	786.6021:578986 787.6046:430487 788.6068:131282 788.7939:2583 789.6097:26926 790.6111:4353	71.0722:247 86.0962:3043 86.1118:69 86.1206:129 96.0361:57 98.9841:784 104.1069:668 124.9999:4179 125.0242:169 125.0402:114 126.0034:78 142.0256:92 159.1095:50 183.79559:88 184.02319:82 184.03979:98 184.0733:224587 184.0968:11668 184.1124:7281 184.1304:3349 184.1638:1572 184.179:1947 184.1967:1159 184.21271:787 184.23399:389 184.24789:317 184.2635:431 184.2749:285 184.2876:313 184.299:330 184.314…	30uM_4	2074
393	PE 18:1_18:1	1506	9.835234	10.71342	12.55862	744.5547	236553.0	5894669.5		[M+H]+	M + 0	Answer (n-9)	10.6	744.55377	C41H78NO8P	PE	MWRBNPKJOOWZPW-UHFFFAOYSA-N	O=C(OCC(OC(=O)CCCCCCCC=CCCCCCCCC)COP(=O)(O)OCCN)CCCCCCCC=CCCCCCCCC	annotated by user-defined text library	True	True	False	96.1				98.0	4729.53	744.5547:499254 745.5569:301944 746.5597:77744 746.9337:1364 747.5634:15556 748.5623:2284	79.0539:168 81.0698:645 83.0853:272 91.0551:118 93.0692:324 95.0488:69 95.0854:1145 97.1008:460 99.0799:46 107.0853:159 109.1008:772 111.0806:67 111.1161:171 121.1013:793 123.1163:289 124.016:386 135.11639:736 137.1321:216 140.1404:67 142.026:528 149.13271:407 151.1472:233 153.1286:107 154.1597:59 155.0107:86 159.06779:35 163.14771:173 165.1635:174 168.17081:96 177.16389:69 179.0341:105 180.0405:…	30uM_4	2163
394	EtherPC O-16:0/18:1	1550	10.44888	11.06527	12.29503	746.6006	314751.75	8502490.0		[M+H]+	M + 0	Answer (n-9)	10.95	746.60577	C42H84NO7P	EtherPC	OVZJGEFUWZPYRW-UHFFFAOYSA-N	O=C(OC(COCCCCCCCC)COP(=O)([O-])OCC[N+](C)(C)C)CCCCCCCCCCCCCC=CCCCCCCCCCC	annotated by user-defined text library	True	True	False	95.9				96.9	6294.047	746.6071:592820 747.2884:3884 747.6095:446313 748.6118:132847 749.6147:25954 750.618:4896 751.0247:583	71.0725:240 78.0471:69 86.0962:3635 86.1116:91 86.1207:79 98.9838:746 104.1067:1294 124.9995:4899 125.0235:273 125.0777:38 142.8091:47 168.1223:51 183.66701:48 183.8815:76 183.99071:80 184.0076:128 184.02209:67 184.03979:204 184.05029:98 184.0733:260515 184.09641:14231 184.1123:9507 184.1302:4668 184.1635:1978 184.1788:2191 184.1962:1418 184.21271:994 184.2301:1019 184.2469:455 184.2757:391 184.3…	30uM_4	2257
395	EtherPE O-16:0/18:1	1572	9.4845	11.24125	12.29503	704.5597	219057.5625	5493190.0		[M+H]+	M + 0	Answer (n-9)	11.22	704.5589	C39H78NO7P	EtherPE	JJGMGPGKWYLISM-UHFFFAOYSA-N	O=C(OC(COCCCCCCCCCCCCCCCC)COP(=O)(O)OCCN)CCCCCCCC=CCCCCCCCC	annotated by user-defined text library	True	True	False	99.9				99.9	4381.151	704.5597:469892 705.562:253451 706.5648:63581 707.5681:11134 708.5696:1767	71.0853:735 81.0682:58 85.1009:1321 86.1054:60 95.0857:127 97.1014:183 99.1166:302 109.0998:119 111.1158:108 113.1322:209 123.1165:116 124.0154:1624 127.1478:274 135.1171:97 137.13271:168 141.04289:52 141.16319:337 142.02589:1981 155.17889:180 165.1644:38 168.1734:87 169.196:220 179.03439:303 179.1812:110 180.0421:545 182.05701:273 184.0367:185 184.21609:34 196.0376:202 197.04559:128 198.05161:81…	30uM_4	2281
396	PC O-18:1/18:1	1693	10.0982	12.20705	13.08532	772.6226	345985.125	9676513.0		[M+H]+	M + 0	Answer (n-9)	12.1	772.62152	C44H86NO7P	EtherPC	MFLNWJCWDLDCLH-UHFFFAOYSA-N	O=C(OC(COCCCCCCCC)COP(=O)([O-])OCC[N+](C)(C)C)CCCCCCCCCCCCCCCC=CCC=CCCCCCCC	annotated by user-defined text library	True	True	False	96.5				98.2	6919.703	772.6226:545525 773.3163:2919 773.6248:387421 774.6273:112630 775.6307:22398 776.232:978 776.6337:4182	83.0845:50 86.0959:588 98.984:97 104.1069:155 124.9997:1095 184.0453:47 184.0731:78185 184.1001:1754 184.1185:719 184.13789:559 184.1546:785 184.16969:746 184.18781:286 184.19991:458 184.21919:170 184.2354:210 184.2509:262 184.2711:120 184.28551:80 184.3004:98 184.3078:109 184.3221:151 184.33771:149 184.35291:165 184.36819:85 184.3826:127 184.40511:245 184.42059:66 184.4342:70 184.457:225 184.473…	30uM_4	2447
397	PlasmPE P-18:0/18:1	1737	10.71342	12.55862	13.34835	730.5745	126847.125	3387868.5		[M+H]+	M + 0	Answer (n-9)	12.5	730.57452	C41H80NO7P	PlasmPE	XVYPOHCSLJZFED-UHFFFAOYSA-N	O=C(OC(COC=CCCCCCCCCCCCCCCCC)COP(=O)(O)OCCN)CCCCCCCC=CCCCCCCCC	annotated by user-defined text library	True	True	False	98.9				99.5	2536.942	730.5745:241738 731.5777:108702 732.5809:29090 733.583:5744 734.5848:893	79.0542:47 81.0693:167 83.0845:68 91.0544:69 93.0696:72 95.0858:80 97.1008:163 99.1155:41 107.0845:53 109.1015:167 121.1006:248 124.0172:56 124.1117:52 125.1195:165 135.11681:160 142.0265:381 149.13319:109 151.1499:73 152.14281:543 153.1281:52 153.1479:51 163.1469:133 166.15981:411 167.1667:71 179.0331:80 182.0578:270 182.1902:190 196.20779:32 197.2108:47 198.1497:162 212.1647:345 213.166:72 214.…	30uM_4	2533
398	PlasmPE P-18:0/18:1	1737	11.15327	12.55862	13.43602	752.5571	13418.5	385455.5625		[M+Na]+	M + 0	Answer (n-9)	12.5	752.55646	C41H80NO7P	PlasmPE	XVYPOHCSLJZFED-UHFFFAOYSA-N	O=C(OC(COC=CCCCCCCCCCCCCCCCC)COP(=O)(O)OCCN)CCCCCCCC=CCCCCCCCC	annotated by user-defined text library	True	True	False	98.9				99.4	268.37		120.9666:151 145.99831:273 164.00841:579 176.99361:72 202.0229:112 204.0392:698 218.0173:117 277.03229:152 307.2998:106 332.1557:61 346.1391:645 347.14481:143 361.1619:158 376.14789:207 386.13281:65 388.1496:616 389.15591:329 392.1423:84 406.164:103 421.14719:56 434.15311:78 441.237:171 470.29559:103 472.31619:66 484.27939:135 485.28699:473 486.2941:335 487.30081:130 500.27539:535 501.27621:159 5…	30uM_4	2553
399	PE 18:1/20:4	1847	12.11907	13.43602	14.8249	1030.783	44141.0	981554.3125		[M+H]+	M + 0	Answer (n-9), (n-6,9,12,15)	13.42	1030.78345	C61H111N2O9P	PE	WDNUSSOPDWPIPF-PCDJPVSNSA-N	[H][C@@](COC(=O)CCCCCCC\C=C\CCCCCCCC)(COP(O)(=O)OCCNC(=O)CCC\C=C/C\C=C/C\C=C/C\C=C/CCCCC)OC(=O)CCCCCCC\C=C/CCCCCCCC	annotated by user-defined text library	True	True	False	99.9				100.0	882.82	1030.7834:150701 1031.7865:102369 1032.7901:37133 1033.793:10118 1034.7957:2015	79.054:70 81.0693:212 83.0854:100 85.0519:310 86.0603:74 91.0541:63 93.0675:54 95.0848:149 97.1013:87 98.0597:1224 99.0638:111 99.0776:75 100.9726:38 107.0846:99 109.1015:159 111.1161:76 114.0914:76 119.0862:113 121.1015:134 123.1171:112 124.0758:143 125.0827:107 126.0897:106 127.1:169 128.106:105 131.0849:39 133.09779:58 135.1174:153 137.1333:68 138.09061:594 139.09531:137 140.1059:81 142.0869:1…	30uM_4	2724
401	PE 18:1/20:4	1847	12.38298	13.43602	14.4909	1052.765	14136.5625	333995.75		[M+Na]+	M + 0	Answer (n-9), (n-6,9,12,15)	13.42	1052.76538	C61H111N2O9P	PE	WDNUSSOPDWPIPF-PCDJPVSNSA-N	[H][C@@](COC(=O)CCCCCCC\C=C\CCCCCCCC)(COP(O)(=O)OCCNC(=O)CCC\C=C/C\C=C/C\C=C/C\C=C/CCCCC)OC(=O)CCCCCCC\C=C/CCCCCCCC	annotated by user-defined text library	True	True	False	99.9				100.0	282.7313	1052.7652:37495 1053.7688:26648 1054.7728:9197 1056.7706:667	78.0454:46 120.9659:274 124.0753:92 330.27869:308 331.2822:273 332.28619:109 333.29089:84 334.2832:49 352.26129:583 356.21951:79 441.2373:145 450.2377:8211 450.2944:69 450.31921:101 450.34299:123 450.37521:199 451.24109:1139 452.2457:97 492.25089:62 526.38062:89 559.2865:76 603.53949:786 604.53497:400 605.54028:400 606.54358:437 607.54749:258 625.5152:1366 626.51788:261 682.4032:65 722.43408:139 …	30uM_4	2751
402	PG 22:6_22:6	1243	8.003117	8.35375	9.147483	867.5179	186584.75	4528104.5		[M+H]+	M + 0	Answer (n-3,6,9,12,15,18)	8.55	867.5170300000002	C50H75O10P	PG	XACKZSRNTPEYBU-UHFFFAOYSA-N	O=C(OCC(OC(=O)CCC=CCC=CCC=CCC=CCC=CCC=CCC)COP(=O)(O)OCC(O)CO)CCC=CCC=CCC=CCC=CCC=CCC=CCC	annotated by user-defined text library	True	True	False	88.7				94.3	3731.001	867.5179:466513 868.5204:296280 869.5236:94104 870.0095:1597 870.5267:20257 871.5283:4338	71.0499:65 73.0278:47 77.0387:229 79.0537:1018 81.0696:1315 82.0729:81 83.0484:60 83.0855:201 85.0642:185 87.0435:65 91.054:2766 91.0725:100 92.0583:93 93.0697:2095 94.0737:128 95.0486:368 95.0853:2301 95.103:73 96.0901:185 97.0649:305 97.101:146 98.9841:2334 99.043:65 99.0803:241 101.0587:69 103.0384:433 103.0544:120 105.0696:2113 105.0872:62 106.0745:239 107.0482:122 107.0851:2185 107.1067:104 …	30uM_5	1015
404	PG 22:6_22:6	1254	6.838083	8.443033	10.3765	889.4982	17908.4375	453157.96875		[M+Na]+	M + 0	Answer (n-3,6,9,12,15,18)	8.55	889.49896	C50H75O10P	PG	XACKZSRNTPEYBU-UHFFFAOYSA-N	O=C(OCC(OC(=O)CCC=CCC=CCC=CCC=CCC=CCC=CCC)COP(=O)(O)OCC(O)CO)CCC=CCC=CCC=CCC=CCC=CCC=CCC	annotated by user-defined text library	True	True	False	96.5				98.2	358.1688	890.502:21767 891.5046:6262	85.3762:31 154.086:25 176.99361:75 195.00259:882 196.0054:36 235.03259:76 307.056:218 385.2735:72 387.2861:58 407.1058:66 420.11789:65 435.0997:97 462.12701:49 527.19897:64 541.17932:63 542.18488:92 556.20282:55 561.25482:90 565.27911:61 567.19342:80 568.20508:70 579.22992:56 581.21021:133 581.2475:66 594.21948:104 595.26581:75 597.23743:104 603.5351:310 603.72131:28 604.271:32 604.53693:275 605.…	30uM_5	1112
406	PS 18:1_18:1	1331	7.1762169999999985	9.0585	10.8171	788.5436	157347.5625	5144536.0		[M+H]+	M + 0	Answer (n-9)	9.3	788.54358	C42H78NO10P	PS	WTBFLCSPLLEDEM-UHFFFAOYSA-N	O=C(OCC(OC(=O)CCCCCCCC=CCCCCCCCC)COP(=O)(O)OCC(N)C(=O)O)CCCCCCCC=CCCCCCCCC	annotated by user-defined text library	True	True	False	83.3				91.7	3146.951	788.5436:326212 789.1487:738 789.5469:157051 789.9508:1302 790.5503:43046 791.552:8419 792.5742:20221	78.0459:104 95.0849:74 97.1005:76 98.0718:80 109.1005:90 121.1011:157 123.116:61 135.1167:254 140.0101:27 149.1339:66 151.14709:100 155.01019:125 166.1573:66 168.00439:174 184.0737:284 186.0172:177 201.14729:96 214.1442:80 226.1194:130 226.1824:70 240.136:504 240.194:96 242.1884:96 245.22659:44 247.24049:267 254.15221:228 263.23871:151 264.24271:79 265.2522:867 266.25711:43 268.16611:319 270.1759…	30uM_5	1462
410	PG 18:1_18:1	1342	7.740083	9.147483	10.3765	797.53	7079.875	178318.859375		[M+Na]+	M + 0	Answer (n-9)	9.1	797.5303299999998	C50H75O10P	PG	C42H79O10P	CCCCCCCC\C=C/CCCCCCCC(=O)OCC(COP(O)(=O)OCC(O)CO)OC(=O)CCCCCCC\C=C/CCCCCCCC	annotated by user-defined text library	True	True	False	99.3				99.6	141.5975	798.5332:6973	195.00259:313 603.53162:115 657.37231:51 658.38263:61 659.38409:135 660.39581:66 673.36481:108 673.39563:52 700.39227:168 701.39648:254 715.383:147 716.39038:78 739.45477:116 740.46082:59 795.5116:170 796.51831:160 797.42499:73 797.52979:16527 797.5918:72 797.65228:605 797.68311:195 797.72211:539 797.82379:218 797.87903:123 797.9895:49 798.53412:9037 798.59918:68 798.62469:62 798.65881:323 798.70…	30uM_5	1596
413	PC 18:1_18:1	1507	9.762967	10.46442	12.3984	786.5962	310011.625	8522654.0		[M+H]+	M + 0	Answer (n-9)	10.4	786.6007099999998	C44H84NO8P	PC	SNKAWJBJQDLSFF-UHFFFAOYSA-N	O=C(OCC(OC(=O)CCCCCCCC=CCCCCCCCC)COP(=O)([O-])OCC[N+](C)(C)C)CCCCCCCC=CCCCCCCCC	annotated by user-defined text library	True	True	False	98.7				98.5	6200.232	786.5962:400586 787.3014:4098 787.6045:461536 788.6069:155638 788.794:3276 789.6095:31509 790.6131:5741	71.0729:68 86.0962:2646 86.113:71 86.1255:64 98.9839:678 104.1064:469 124.9997:3478 125.0218:135 125.0359:78 125.046:44 125.4806:28 184.00639:73 184.024:54 184.04691:156 184.0733:204369 184.09711:9709 184.11259:5988 184.1306:2726 184.1642:1397 184.1794:1931 184.1972:1387 184.213:704 184.23289:381 184.26331:352 184.27499:294 184.29221:96 184.299:233 184.315:393 184.33:190 184.33701:146 184.3634:67…	30uM_5	1976
414	PE 18:1_18:1	1529	10.11355	10.64068	12.9251	744.5544	246657.4375	6333958.0		[M+H]+	M + 0	Answer (n-9)	10.6	744.55377	C41H78NO8P	PE	MWRBNPKJOOWZPW-UHFFFAOYSA-N	O=C(OCC(OC(=O)CCCCCCCC=CCCCCCCCC)COP(=O)(O)OCCN)CCCCCCCC=CCCCCCCCC	annotated by user-defined text library	True	True	False	99.5				99.7	4933.149	744.5544:484015 745.557:281442 746.5597:73077 747.5631:14123 748.5654:3171	79.0538:192 81.07:533 83.0851:344 91.054:129 93.0693:281 95.0856:1014 97.101:370 107.0857:145 109.1008:409 111.1166:196 112.1216:66 121.1009:846 123.1159:463 124.0153:579 127.1121:75 135.11639:843 137.13251:182 142.0262:650 149.1328:472 150.1371:34 151.1483:153 153.12711:277 153.15021:40 155.00909:79 155.1394:58 163.14841:137 165.1629:128 167.1673:73 168.1747:131 182.0575:120 182.1907:121 184.036…	30uM_5	2079
415	EtherPC O-16:0/18:1	1573	10.46442	10.99278	12.31045	746.6018	346381.3125	9923454.0		[M+H]+	M + 0	Answer (n-9)	10.95	746.60577	C42H84NO7P	EtherPC	OVZJGEFUWZPYRW-UHFFFAOYSA-N	O=C(OC(COCCCCCCCC)COP(=O)([O-])OCC[N+](C)(C)C)CCCCCCCCCCCCCC=CCCCCCCCCCC	annotated by user-defined text library	True	True	False	99.4				99.1	6926.889	746.6018:397227 747.2887:4479 747.6097:465126 748.612:148262 749.6146:28132 750.0597:1203 750.6187:5436 751.1252:658	71.0724:359 82.0758:61 86.0962:4603 86.1151:263 86.125:73 86.1344:85 87.0995:107 95.0852:44 97.101:85 98.5169:62 98.9839:891 99.0034:60 99.383:64 104.1069:1212 124.9997:6183 125.0197:173 125.0319:132 125.0447:78 125.0553:74 142.02431:50 143.009:70 166.06239:89 183.3654:49 183.38229:38 183.6127:74 183.93871:64 183.98:72 184.0262:56 184.0733:311742 184.0963:18906 184.1124:12878 184.13029:6416 184.1…	30uM_5	2142
416	EtherPE O-16:0/18:1	1606	9.5876	11.25678	12.9251	704.5591	226848.375	5832054.5		[M+H]+	M + 0	Answer (n-9)	11.22	704.5589	C39H78NO7P	EtherPE	JJGMGPGKWYLISM-UHFFFAOYSA-N	O=C(OC(COCCCCCCCCCCCCCCCC)COP(=O)(O)OCCN)CCCCCCCC=CCCCCCCCC	annotated by user-defined text library	True	True	False	99.6				99.8	4536.9670000000015	704.5591:428242 705.5621:208304 706.565:50617 707.5682:9797 708.5698:1673	71.085:330 81.0692:150 83.0868:84 85.1009:1091 95.0847:66 97.1003:179 99.1166:311 109.1013:169 111.1169:88 113.1319:243 123.1168:41 124.0158:1440 127.1477:110 135.118:55 141.1628:212 142.02631:2202 143.0309:69 151.1483:65 155.008:87 155.1783:157 165.16389:53 169.1953:102 178.02901:58 179.03371:176 180.041:573 181.0502:101 182.0201:93 182.05791:353 183.21111:107 184.03641:260 196.037:243 198.05389…	30uM_5	2222
417	PC O-18:1/18:1	1727	9.6753	12.22247	13.10057	772.6226	383787.875	11435111.0		[M+H]+	M + 0	Answer (n-9)	12.1	772.62152	C44H86NO7P	EtherPC	MFLNWJCWDLDCLH-UHFFFAOYSA-N	O=C(OC(COCCCCCCCC)COP(=O)([O-])OCC[N+](C)(C)C)CCCCCCCCCCCCCCCC=CCC=CCCCCCCC	annotated by user-defined text library	True	True	False	95.4				97.7	7675.757	772.6226:517841 773.3163:2695 773.6251:353679 774.6278:98996 775.6315:19681 776.0482:1191 776.6334:4351	71.0732:104 86.0962:432 98.9832:118 104.1095:73 124.9998:855 181.02589:99 184.0732:53701 184.10049:997 184.12019:685 184.1389:403 184.1553:689 184.174:785 184.1884:206 184.1994:310 184.2384:204 184.2589:108 184.2742:128 184.2959:140 184.30679:71 184.33791:74 184.356:72 184.3699:96 184.3847:81 184.4032:137 184.4203:92 184.436:110 184.4554:44 184.467:145 184.48289:65 184.51311:102 184.52679:110 184…	30uM_5	2380
418	PlasmPE P-18:0/18:1	1771	10.28885	12.57413	15.11972	730.5742	126418.5	3626634.75		[M+H]+	M + 0	Answer (n-9)	12.5	730.57452	C41H80NO7P	PlasmPE	XVYPOHCSLJZFED-UHFFFAOYSA-N	O=C(OC(COC=CCCCCCCCCCCCCCCCC)COP(=O)(O)OCCN)CCCCCCCC=CCCCCCCCC	annotated by user-defined text library	True	True	False	98.3				99.1	2528.37	731.5778:88348 732.5807:22305 733.5838:5079	81.0697:131 83.0855:69 93.0699:73 95.0855:55 97.1011:121 107.0838:65 109.1013:128 111.104:48 121.1013:194 123.1166:52 124.0152:141 125.1193:331 135.117:256 142.02589:376 149.1319:218 152.14301:504 153.1465:99 166.159:329 168.1778:71 180.04111:65 182.0562:253 182.1909:74 196.2052:63 197.2148:93 198.14861:147 200.1395:84 212.1638:590 214.1577:84 226.17909:50 247.2411:118 264.26801:579 265.2533:380 …	30uM_5	2468
419	PlasmPE P-18:0/18:1	1771	10.8171	12.57413	13.45138	752.557	14348.4375	427074.90625		[M+Na]+	M + 0	Answer (n-9)	12.5	752.55646	C41H80NO7P	PlasmPE	XVYPOHCSLJZFED-UHFFFAOYSA-N	O=C(OC(COC=CCCCCCCCCCCCCCCCC)COP(=O)(O)OCCN)CCCCCCCC=CCCCCCCCC	annotated by user-defined text library	True	True	False	98.3				99.1	286.9688	753.5593:9046	120.9661:316 145.99789:101 164.0079:816 176.99249:72 202.0228:93 204.039:616 219.0295:95 220.035:101 277.0296:83 278.043:81 307.2991:94 332.1254:118 346.13879:566 347.13699:39 347.14621:37 362.133:220 376.14899:164 388.14969:603 389.1546:219 441.2395:105 470.30051:133 471.3006:55 472.31329:112 484.276:141 485.28711:371 486.2977:313 487.2919:178 500.27441:389 501.27921:145 502.2905:702 503.29199:1…	30uM_5	2490
420	PE 18:1/20:4	1881	12.0466	13.45138	15.20733	1030.783	39755.75	888436.875		[M+H]+	M + 0	Answer (n-9), (n-6,9,12,15)	13.42	1030.78345	C61H111N2O9P	PE	WDNUSSOPDWPIPF-PCDJPVSNSA-N	[H][C@@](COC(=O)CCCCCCC\C=C\CCCCCCCC)(COP(O)(=O)OCCNC(=O)CCC\C=C/C\C=C/C\C=C/C\C=C/CCCCC)OC(=O)CCCCCCC\C=C/CCCCCCCC	annotated by user-defined text library	True	True	False	99.7				99.8	795.115	1031.7862:92789 1032.7892:32516 1033.7919:8686 1034.7948:1629	78.0458:58 81.0699:145 85.052:336 91.0544:78 95.0858:128 97.1018:88 98.0599:1355 98.074:75 99.0649:133 105.0678:73 107.0851:92 109.1013:80 114.0902:138 119.0849:54 121.1006:72 122.1082:50 123.1172:72 124.0756:212 125.083:256 126.0908:98 128.10181:102 135.11771:145 137.1333:73 138.0919:393 139.0983:164 140.1066:85 148.12199:37 149.1322:74 151.14661:32 152.1066:621 153.11501:528 154.1225:116 155.09…	30uM_5	2662
422	PE 18:1/20:4	1881	12.22247	13.45138	14.59402	1052.764	13968.6875	329876.21875		[M+Na]+	M + 0	Answer (n-9), (n-6,9,12,15)	13.42	1052.76538	C61H111N2O9P	PE	WDNUSSOPDWPIPF-PCDJPVSNSA-N	[H][C@@](COC(=O)CCCCCCC\C=C\CCCCCCCC)(COP(O)(=O)OCCNC(=O)CCC\C=C/C\C=C/C\C=C/C\C=C/CCCCC)OC(=O)CCCCCCC\C=C/CCCCCCCC	annotated by user-defined text library	True	True	False	99.7				99.8	279.3737	1052.7644:37057 1053.7683:25625 1054.7709:9130 1056.7783:416	120.9662:123 276.0603:66 286.7207:25 330.27881:259 331.28079:232 332.28201:148 333.2944:64 352.26099:579 353.26401:77 441.2348:39 449.22672:44 450.23761:7038 450.29901:58 450.32629:98 450.3559:97 450.37769:128 450.40179:62 450.42731:50 451.24231:878 452.24091:77 459.25079:65 466.23071:91 526.38013:143 526.88232:128 603.53741:657 604.53351:340 605.54059:442 606.54529:248 607.54718:225 625.51581:16…	30uM_5	2684
424	PG 22:6_22:6	1208	7.75555	8.44055	9.204733	867.5166	8734.0	146365.546875		[M+H]+	M + 0	Answer (n-3,6,9,12,15,18)	8.55	867.5170300000002	C50H75O10P	PG	XACKZSRNTPEYBU-UHFFFAOYSA-N	O=C(OCC(OC(=O)CCC=CCC=CCC=CCC=CCC=CCC=CCC)COP(=O)(O)OCC(O)CO)CCC=CCC=CCC=CCC=CCC=CCC=CCC	annotated by user-defined text library	True	True	False	96.3				98.2	174.68	868.5209:10505	81.0695:76 91.0537:69 93.0697:206 95.0852:188 97.0654:73 98.984:166 105.0697:85 107.0854:126 109.0639:85 109.1011:165 116.0475:102 117.0539:171 117.0705:119 119.0854:221 120.0884:39 121.1007:439 123.1167:180 129.0549:487 129.0703:87 130.05949:82 130.07491:97 131.0706:94 131.0851:286 132.0939:59 133.10069:200 135.08031:200 135.1165:577 137.09641:93 143.08569:96 145.1011:492 147.08031:143 147.1167:…	500nM_1	481
425	PG 22:6_22:6	1208	7.75555	8.44055	9.204733	889.4985	12211.6875	203501.765625		[M+Na]+	M + 0	Answer (n-3,6,9,12,15,18)	8.55	889.49896	C50H75O10P	PG	XACKZSRNTPEYBU-UHFFFAOYSA-N	O=C(OCC(OC(=O)CCC=CCC=CCC=CCC=CCC=CCC=CCC)COP(=O)(O)OCC(O)CO)CCC=CCC=CCC=CCC=CCC=CCC=CCC	annotated by user-defined text library	True	True	False	96.3				98.2	244.2337	889.4985:27541 890.5026:16565 891.506:5049	78.0478:62 105.0702:61 176.99229:197 195.0029:3655 195.0972:83 196.00681:84 235.0331:95 255.0439:68 279.02411:233 293.04141:250 307.05389:419 365.06189:115 366.06339:97 379.07779:132 385.27411:74 391.0769:84 391.259:68 406.09879:56 407.10251:62 407.2551:82 420.1167:188 421.08371:148 435.1022:97 460.14899:150 461.11761:197 462.12631:175 473.1514:88 475.13449:63 486.1647:98 488.14001:73 489.14709:6…	500nM_1	484
427	PS 18:1_18:1	1285	8.006184	9.029467	10.20223	788.5428	4964.3125	133421.328125		[M+H]+	M + 0	Answer (n-9)	9.3	788.54358	C42H78NO10P	PS	WTBFLCSPLLEDEM-UHFFFAOYSA-N	O=C(OCC(OC(=O)CCCCCCCC=CCCCCCCCC)COP(=O)(O)OCC(N)C(=O)O)CCCCCCCC=CCCCCCCCC	annotated by user-defined text library	True	True	False	79.6				89.8	99.28625		78.046:61 168.0043:71 186.01649:106 240.1338:140 247.2384:102 254.14951:118 265.25159:97 296.1991:41 337.27469:83 338.27789:91 339.28821:408 341.30579:121 342.30521:76 351.25351:83 352.28479:210 353.28461:40 354.27429:125 368.2905:222 369.29291:73 382.30759:139 417.2413:71 419.25751:99 450.3754:49 451.3761:104 463.37589:157 464.383:280 465.39349:96 477.3884:91 478.40149:84 479.36951:47 493.38739:…	500nM_1	547
428	PG 18:1_18:1	1296	8.44055	9.1171	9.7224	797.529	2318.875	39912.90625		[M+Na]+	M + 0	Answer (n-9)	9.1	797.5303299999998	C50H75O10P	PG	C42H79O10P	CCCCCCCC\C=C/CCCCCCCC(=O)OCC(COP(O)(=O)OCC(O)CO)OC(=O)CCCCCCC\C=C/CCCCCCCC	annotated by user-defined text library	True	True	False	99.9				99.9	46.3775	797.529:6775	195.0029:1134 535.22272:56 545.25092:160 546.25427:42 603.53302:77 607.54492:47 608.54358:48 633.2597:74 657.3714:117 658.38062:250 659.38629:327 660.38922:115 672.40997:89 673.36572:377 674.3714:160 675.3703:66 687.38959:97 699.38263:101 700.39191:757 701.39801:701 702.40668:184 715.37817:405 716.38318:219 717.39337:63 725.51123:87 729.39069:119 730.4024:95 795.51208:440 796.51978:504 797.354:11…	500nM_1	572
432	PC 18:1_18:1	1474	9.296583	10.51093	11.76272	786.5997	11915.25	277273.28125		[M+H]+	M + 0	Answer (n-9)	10.4	786.6007099999998	C44H84NO8P	PC	SNKAWJBJQDLSFF-UHFFFAOYSA-N	O=C(OCC(OC(=O)CCCCCCCC=CCCCCCCCC)COP(=O)([O-])OCC[N+](C)(C)C)CCCCCCCC=CCCCCCCCC	annotated by user-defined text library	True	True	False	96.2				98.1	238.305	787.6039:13113 788.6077:3752	86.0959:65 124.9985:83 184.0731:11377 184.0968:71 184.1142:78 184.1312:52 184.14149:121 184.1637:364 184.2361:44 184.8914:42 185.0773:298 393.29709:64 504.34149:107 522.35461:70 534.31848:581 535.32068:199 550.31659:30 563.3537:135 564.36292:97 579.36652:38 593.37988:28 603.52679:264 603.53979:446 603.69781:38 604.53552:359 606.33978:63 622.33112:50 622.37561:88 632.42877:55 634.4364:120 646.4384…	500nM_1	625
433	PE 18:1_18:1	1496	9.3801	10.68618	12.05067	744.5536	9963.375	239985.921875		[M+H]+	M + 0	Answer (n-9)	10.6	744.55377	C41H78NO8P	PE	MWRBNPKJOOWZPW-UHFFFAOYSA-N	O=C(OCC(OC(=O)CCCCCCCC=CCCCCCCCC)COP(=O)(O)OCCN)CCCCCCCC=CCCCCCCCC	annotated by user-defined text library	True	True	False	97.7				98.9	199.2675	744.5536:22492 745.557:9886	124.016:309 142.026:153 142.1636:54 182.0582:63 182.19231:43 184.03551:56 240.13499:135 244.2155:51 245.2245:99 254.1503:159 255.1571:79 265.25409:99 268.12979:158 308.29111:101 337.27179:121 339.28851:248 341.302:98 351.25589:58 368.2915:103 369.29959:52 382.31091:80 406.271:130 444.2861:83 445.2915:45 462.30209:154 464.3822:191 465.3913:347 466.392:109 478.39859:94 479.41:131 480.311:115 492.27…	500nM_1	656
434	EtherPC O-16:0/18:1	1538	9.676467	11.01995	12.28013	746.6054	16882.0625	392458.59375		[M+H]+	M + 0	Answer (n-9)	10.95	746.60577	C42H84NO7P	EtherPC	OVZJGEFUWZPYRW-UHFFFAOYSA-N	O=C(OC(COCCCCCCCC)COP(=O)([O-])OCC[N+](C)(C)C)CCCCCCCCCCCCCC=CCCCCCCCCCC	annotated by user-defined text library	True	True	False	98.5				99.2	337.6412	746.6054:37602 747.6098:16668	125.0002:141 184.0731:14289 184.0994:160 184.12801:119 184.1418:73 184.15359:64 184.1629:195 184.1777:135 184.19501:118 185.07581:532 186.07961:105 222.08771:166 223.09621:96 224.1039:135 226.0833:83 238.08369:780 239.08549:95 367.21219:101 450.33279:112 451.34311:40 462.3345:890 463.34039:1194 464.073:38 464.34601:439 465.35172:138 478.3295:261 482.36169:177 495.33109:142 505.35431:159 515.00421…	500nM_1	672
436	PC O-18:1/18:1	1689	11.01995	12.20918	13.485920000000002	772.6211	13618.0625	319063.125		[M+H]+	M + 0	Answer (n-9)	12.1	772.62152	C44H86NO7P	EtherPC	MFLNWJCWDLDCLH-UHFFFAOYSA-N	O=C(OC(COCCCCCCCC)COP(=O)([O-])OCC[N+](C)(C)C)CCCCCCCCCCCCCCCC=CCC=CCCCCCCC	annotated by user-defined text library	True	True	False	96.3				98.2	272.3612	773.6241:11280	86.096:89 125.0014:54 184.073:8437 184.09669:61 184.11369:60 184.1413:56 184.15331:41 184.1608:114 184.1767:102 185.0761:359 224.10451:596 238.084:75 240.0979:100 366.2041:88 408.21149:180 433.33041:52 489.35629:40 490.36481:150 492.336:88 504.34399:177 505.35172:568 506.35971:473 507.36639:65 508.37109:106 515.00751:89 520.3446:225 521.34448:44 522.35388:429 523.35822:139 524.36658:110 535.35327…	500nM_1	713
441	PG 22:6_22:6	1239	7.751517	8.394567	9.075216	867.5160000000002	11191.1875	176874.078125		[M+H]+	M + 0	Answer (n-3,6,9,12,15,18)	8.55	867.5170300000002	C50H75O10P	PG	XACKZSRNTPEYBU-UHFFFAOYSA-N	O=C(OCC(OC(=O)CCC=CCC=CCC=CCC=CCC=CCC=CCC)COP(=O)(O)OCC(O)CO)CCC=CCC=CCC=CCC=CCC=CCC=CCC	annotated by user-defined text library	True	True	False	92.7				96.3	223.8237	868.5204:20977 869.5226:6707	79.0532:124 81.0698:109 95.0853:131 98.9839:91 99.0788:50 105.07:91 107.0844:176 109.1004:207 116.0476:88 117.0555:198 117.0696:178 118.0746:106 119.0854:329 121.0659:56 121.1008:398 123.117:275 125.0963:72 129.0545:541 129.0706:57 130.07671:54 131.0849:382 133.10069:325 134.1073:77 135.08031:201 135.1161:564 136.12199:88 137.09689:105 143.0851:249 144.0903:82 145.1004:487 147.0802:106 147.11659:…	500nM_2	497
443	PG 22:6_22:6	1239	7.713933	8.394567	9.162867	889.4986	12594.625	202408.34375		[M+Na]+	M + 0	Answer (n-3,6,9,12,15,18)	8.55	889.49896	C50H75O10P	PG	XACKZSRNTPEYBU-UHFFFAOYSA-N	O=C(OCC(OC(=O)CCC=CCC=CCC=CCC=CCC=CCC=CCC)COP(=O)(O)OCC(O)CO)CCC=CCC=CCC=CCC=CCC=CCC=CCC	annotated by user-defined text library	True	True	False	92.7				96.4	251.8925	890.5018:23719 891.5044:7812	78.045:42 96.0368:71 161.13271:82 176.9922:205 195.00259:3347 196.0081:82 211.1291:34 235.03439:110 237.01331:80 251.02831:117 279.02231:145 293.04019:212 307.0549:468 311.23331:166 334.0434:51 352.05191:51 365.06339:47 379.0773:63 380.0874:75 385.26929:43 389.2485:62 406.09601:147 408.26291:65 419.10269:98 420.11331:165 421.08771:196 434.13141:117 441.16171:99 446.13489:91 455.13861:34 460.14441…	500nM_2	509
445	PS 18:1_18:1	1326	7.751517	9.075216	10.01417	788.543	4806.6875	132562.359375		[M+H]+	M + 0	Answer (n-9)	9.3	788.54358	C42H78NO10P	PS	WTBFLCSPLLEDEM-UHFFFAOYSA-N	O=C(OCC(OC(=O)CCCCCCCC=CCCCCCCCC)COP(=O)(O)OCC(N)C(=O)O)CCCCCCCC=CCCCCCCCC	annotated by user-defined text library	True	True	False	85.4				92.7	96.13375	788.543:9873	167.1073:50 201.1488:69 223.06641:91 240.1339:207 241.1425:136 246.23351:73 254.1508:161 265.255:134 268.16919:69 283.0278:103 283.1853:62 297.0835:49 299.06039:41 338.27609:33 339.28839:522 341.30399:117 351.25299:142 352.2843:85 355.27899:46 368.29221:206 371.09961:110 382.30679:83 429.0903:121 445.11929:80 449.36179:120 463.37259:149 464.38681:230 465.39359:97 477.39111:129 478.3992:163 503.10…	500nM_2	592
446	PG 18:1_18:1	1326	8.231783	9.075216	9.889	797.53	2458.25	45011.65625		[M+Na]+	M + 0	Answer (n-9)	9.1	797.5303299999998	C50H75O10P	PG	C42H79O10P	CCCCCCCC\C=C/CCCCCCCC(=O)OCC(COP(O)(=O)OCC(O)CO)OC(=O)CCCCCCC\C=C/CCCCCCCC	annotated by user-defined text library	True	True	False	99.8				99.9	49.165	797.53:7457	84.8321:38 195.00259:904 515.00958:88 522.21362:61 545.24597:193 597.01318:66 603.53119:103 625.51849:129 633.26489:62 657.37469:100 658.3786:354 659.38812:353 660.39099:107 673.36792:425 674.37378:191 687.38397:145 699.38062:259 700.3905:703 701.39618:693 702.40308:254 715.38092:411 716.38312:267 717.38208:97 723.49609:87 725.50848:178 729.39563:108 795.51312:437 796.51532:459 796.7984:46 797.01…	500nM_2	595
450	PC 18:1_18:1	1509	9.333983	10.51065	11.67055	786.6003	12604.75	283893.96875		[M+H]+	M + 0	Answer (n-9)	10.4	786.6007099999998	C44H84NO8P	PC	SNKAWJBJQDLSFF-UHFFFAOYSA-N	O=C(OCC(OC(=O)CCCCCCCC=CCCCCCCCC)COP(=O)([O-])OCC[N+](C)(C)C)CCCCCCCC=CCCCCCCCC	annotated by user-defined text library	True	True	False	96.2				98.1	252.095	787.603:15003 788.6069:3806	124.9999:69 184.0731:8902 184.1161:61 184.14011:55 184.1525:69 184.1617:115 184.1774:66 184.1936:67 185.0764:364 224.10381:74 366.20001:84 504.34091:81 522.35168:59 534.31873:509 535.32202:160 563.35797:186 564.3266:51 564.35687:71 565.37109:59 578.34833:61 601.51672:75 603.53247:948 604.54242:304 605.53979:74 606.3371:110 619.52209:95 622.36853:69 644.43201:79 646.44312:273 647.4516:1644 648.456…	500nM_2	656
451	PE 18:1_18:1	1531	9.538466	10.6859	11.74982	744.5533	9778.5625	225427.71875		[M+H]+	M + 0	Answer (n-9)	10.6	744.55377	C41H78NO8P	PE	MWRBNPKJOOWZPW-UHFFFAOYSA-N	O=C(OCC(OC(=O)CCCCCCCC=CCCCCCCCC)COP(=O)(O)OCCN)CCCCCCCC=CCCCCCCCC	annotated by user-defined text library	True	True	False	97.7				98.9	195.5712	744.5533:22843 745.5565:11012 747.5642:758	124.0161:121 142.0266:137 182.18851:120 240.13699:79 264.2377:67 265.25299:99 268.16589:53 277.72769:27 308.2973:173 326.24091:73 337.27341:93 339.28891:107 354.2742:32 368.2912:158 382.30759:182 410.3443:81 444.2868:114 449.35818:46 462.29681:290 463.29919:110 464.31271:97 464.38351:156 465.3913:305 466.40161:71 478.40051:177 479.37439:104 479.40829:64 480.3071:134 492.2717:400 493.2728:65 493.3…	500nM_2	680
452	EtherPC O-16:0/18:1	1572	9.7555	11.01137	12.20872	746.6049	16593.875	386159.0		[M+H]+	M + 0	Answer (n-9)	10.95	746.60577	C42H84NO7P	EtherPC	OVZJGEFUWZPYRW-UHFFFAOYSA-N	O=C(OC(COCCCCCCCC)COP(=O)([O-])OCC[N+](C)(C)C)CCCCCCCCCCCCCC=CCCCCCCCCCC	annotated by user-defined text library	True	True	False	98.8				99.4	331.8775	747.6078:19141 748.6121:5473	104.1061:85 124.9991:194 184.0731:13980 184.09731:111 184.114:72 184.131:94 184.1478:225 184.1606:105 184.18111:159 184.19411:109 184.2115:41 184.22369:65 184.2417:80 184.2603:49 184.9064:47 185.0759:461 186.0768:105 222.0885:223 223.0959:77 224.103:385 226.0829:174 238.0833:758 239.08881:113 268.99731:90 381.22241:87 450.33539:115 451.33261:38 462.3345:759 463.3396:984 464.34641:389 465.34979:10…	500nM_2	696
453	EtherPE O-16:0/18:1	1605	10.01417	11.27422	12.44653	704.5586	8256.5	198424.78125		[M+H]+	M + 0	Answer (n-9)	11.22	704.5589	C39H78NO7P	EtherPE	JJGMGPGKWYLISM-UHFFFAOYSA-N	O=C(OC(COCCCCCCCCCCCCCCCC)COP(=O)(O)OCCN)CCCCCCCC=CCCCCCCCC	annotated by user-defined text library	True	True	False	99.1				99.5	165.13	705.5621:7401	85.1003:101 124.0158:664 142.02631:711 180.043:308 182.0571:128 196.0336:103 241.0728:82 268.13031:173 269.13519:98 280.27609:99 282.14401:77 297.27979:292 308.29431:118 371.10159:65 408.28851:94 409.29779:45 410.29749:43 420.28821:876 421.29391:1226 422.29999:531 423.30051:82 424.38791:142 425.39429:104 438.40439:161 452.41699:127 466.43661:129 467.4129:73 468.4133:57 540.33459:48 548.37268:48 5…	500nM_2	712
454	PC O-18:1/18:1	1723	10.77353	12.20872	13.53553	772.6211	13215.8125	312964.40625		[M+H]+	M + 0	Answer (n-9)	12.1	772.62152	C44H86NO7P	EtherPC	MFLNWJCWDLDCLH-UHFFFAOYSA-N	O=C(OC(COCCCCCCCC)COP(=O)([O-])OCC[N+](C)(C)C)CCCCCCCCCCCCCCCC=CCC=CCCCCCCC	annotated by user-defined text library	True	True	False	96.4				98.2	264.3163	774.6286:3309	86.0958:56 125:80 184.0733:9772 184.1012:104 184.13049:61 184.14211:71 184.1579:121 184.1707:42 184.1889:33 184.2406:49 185.075:339 186.07629:42 224.10361:518 238.0826:93 240.0999:87 342.13071:75 366.20721:75 386.30841:51 408.2139:215 433.004:84 490.3653:67 491.36938:137 502.33179:38 504.34589:240 505.3511:568 506.35559:290 507.36349:225 508.37109:117 520.33881:119 521.34302:189 522.35461:504 523…	500nM_2	732
459	PG 22:6_22:6	1270	7.762983	8.381066	9.086766	867.5174	10743.125	171396.640625		[M+H]+	M + 0	Answer (n-3,6,9,12,15,18)	8.55	867.5170300000002	C50H75O10P	PG	XACKZSRNTPEYBU-UHFFFAOYSA-N	O=C(OCC(OC(=O)CCC=CCC=CCC=CCC=CCC=CCC=CCC)COP(=O)(O)OCC(O)CO)CCC=CCC=CCC=CCC=CCC=CCC=CCC	annotated by user-defined text library	True	True	False	91.5				95.7	214.8625	868.5213:21444 869.5242:6991	79.0547:99 81.0699:81 91.0537:333 93.0704:145 95.0854:227 98.9844:157 105.0714:125 107.0852:199 109.1005:265 111.1162:64 115.053:65 116.0474:100 117.0549:161 117.0698:215 118.0767:87 119.0855:282 121.0655:39 121.1013:327 122.105:89 123.079:59 123.117:230 129.0549:356 129.07069:78 131.0708:148 131.08591:515 133.1012:264 134.1077:90 135.0802:189 135.11681:410 136.12:137 137.0955:85 137.1331:171 143…	500nM_3	517
462	PG 22:6_22:6	1270	7.762983	8.381066	9.086766	889.4993	13481.6875	219566.359375		[M+Na]+	M + 0	Answer (n-3,6,9,12,15,18)	8.55	889.49896	C50H75O10P	PG	XACKZSRNTPEYBU-UHFFFAOYSA-N	O=C(OCC(OC(=O)CCC=CCC=CCC=CCC=CCC=CCC=CCC)COP(=O)(O)OCC(O)CO)CCC=CCC=CCC=CCC=CCC=CCC=CCC	annotated by user-defined text library	True	True	False	91.5				95.7	269.6338	889.4993:41137 890.5033:23036 891.5058:7166	119.0852:62 176.99159:224 195.0031:3697 195.0641:91 233.0204:93 237.01289:53 255.0441:83 279.02289:236 280.0274:64 293.03989:120 293.22379:111 307.05511:364 311.23871:71 365.0593:120 366.06299:59 379.078:129 380.08389:96 389.24451:91 391.263:92 405.09299:79 406.1033:89 420.1181:123 421.08429:131 427.1532:54 434.13309:95 448.26071:78 449.11801:58 459.13721:122 460.14429:157 461.15121:87 462.1293:9…	500nM_3	529
463	PS 18:1_18:1	1360	7.81315	9.086766	10.66437	788.5445	4741.1875	145066.59375		[M+H]+	M + 0	Answer (n-9)	9.3	788.54358	C42H78NO10P	PS	WTBFLCSPLLEDEM-UHFFFAOYSA-N	O=C(OCC(OC(=O)CCCCCCCC=CCCCCCCCC)COP(=O)(O)OCC(N)C(=O)O)CCCCCCCC=CCCCCCCCC	annotated by user-defined text library	True	True	False	86.8				93.3	94.82375	788.5445:9111	168.0061:148 223.0623:85 226.11909:86 240.1371:132 240.1935:50 246.2327:76 254.15041:136 263.23639:83 265.25369:129 296.19601:113 297.086:117 299.0636:102 299.25879:75 337.27399:127 339.2897:481 341.3028:132 352.25601:80 352.2847:182 353.28851:49 368.29251:239 369.29749:115 370.29611:72 371.0979:112 410.34161:76 449.36401:96 463.3793:91 464.38229:244 465.39221:193 466.3963:76 477.39529:84 478.402…	500nM_3	617
464	PG 18:1_18:1	1360	8.193116999999999	9.086766	9.954866	797.5302	2214.75	43051.8203125		[M+Na]+	M + 0	Answer (n-9)	9.1	797.5303299999998	C50H75O10P	PG	C42H79O10P	CCCCCCCC\C=C/CCCCCCCC(=O)OCC(COP(O)(=O)OCC(O)CO)OC(=O)CCCCCCC\C=C/CCCCCCCC	annotated by user-defined text library	True	True	False	99.9				100.0	44.295		195.0029:875 233.0184:44 515.00562:111 545.24323:79 549.24237:107 585.3587:79 597.01233:126 603.5437:105 643.35687:95 657.37512:87 658.37842:244 659.38708:300 660.38672:95 672.37793:71 673.3681:463 674.37567:90 687.38379:93 700.39032:697 701.39697:528 702.39917:134 715.3786:394 716.38239:196 717.39398:141 725.50659:52 729.39771:96 731.414:47 765.51233:59 795.51538:491 796.47241:60 796.51868:395 7…	500nM_3	620
468	PC 18:1_18:1	1539	9.395567	10.48908	11.65328	786.6005	12095.5625	257188.40625		[M+H]+	M + 0	Answer (n-9)	10.4	786.6007099999998	C44H84NO8P	PC	SNKAWJBJQDLSFF-UHFFFAOYSA-N	O=C(OCC(OC(=O)CCCCCCCC=CCCCCCCCC)COP(=O)([O-])OCC[N+](C)(C)C)CCCCCCCC=CCCCCCCCC	annotated by user-defined text library	True	True	False	97.6				98.8	241.9113	787.604:14673 788.6072:3965	86.0975:56 104.1066:123 124.9999:170 184.07339:11370 184.0979:89 184.1178:81 184.1304:51 184.14169:102 184.1608:122 184.172:191 185.0761:280 186.0793:72 222.08859:68 393.3013:49 503.3316:52 534.31622:413 535.31952:172 563.35718:274 603.53729:992 604.53741:432 605.5426:95 606.34491:83 622.36798:94 633.43512:58 646.44513:190 647.45239:1984 648.45502:1161 649.39429:38 649.46033:368 650.46637:84 661.…	500nM_3	680
469	PE 18:1_18:1	1561	9.629316	10.66437	11.79515	744.5539	9681.9375	220642.59375		[M+H]+	M + 0	Answer (n-9)	10.6	744.55377	C41H78NO8P	PE	MWRBNPKJOOWZPW-UHFFFAOYSA-N	O=C(OCC(OC(=O)CCCCCCCC=CCCCCCCCC)COP(=O)(O)OCCN)CCCCCCCC=CCCCCCCCC	annotated by user-defined text library	True	True	False	98.7				99.4	193.6387	745.558:9707	121.1016:83 123.115:64 124.0157:108 140.1454:65 142.0269:241 182.0591:89 182.19119:115 196.2058:109 226.119:113 240.1344:158 246.23511:109 265.25439:110 308.2952:132 309.29819:102 337.27289:174 339.29089:265 341.3063:104 351.2547:123 368.2937:112 369.3024:56 382.3078:181 383.1633:62 451.37839:77 462.29849:231 463.38321:40 464.38849:117 465.39209:380 466.39529:117 477.39401:93 479.37131:60 480.312…	500nM_3	706
470	EtherPC O-16:0/18:1	1600	9.6669	10.97317	12.29168	746.6066	16535.3125	393158.03125		[M+H]+	M + 0	Answer (n-9)	10.95	746.60577	C42H84NO7P	EtherPC	OVZJGEFUWZPYRW-UHFFFAOYSA-N	O=C(OC(COCCCCCCCC)COP(=O)([O-])OCC[N+](C)(C)C)CCCCCCCCCCCCCC=CCCCCCCCCCC	annotated by user-defined text library	True	True	False	99.8				99.9	330.7062	747.6097:14107	124.9994:187 184.07339:11468 184.0975:111 184.11481:62 184.13091:74 184.15199:320 184.17731:122 184.1933:82 184.3047:76 185.0762:426 222.0899:113 224.10561:167 238.0838:539 240.09801:112 367.21371:108 433.00519:57 450.33279:136 462.33441:484 463.34119:941 464.3475:410 478.3277:147 479.3334:100 482.3595:102 495.33249:113 505.35269:155 507.3674:94 521.34729:67 522.36499:46 523.35883:60 538.34888:56…	500nM_3	721
472	PC O-18:1/18:1	1757	10.83962	12.21242	13.6686	772.6219	12829.9375	312336.90625		[M+H]+	M + 0	Answer (n-9)	12.1	772.62152	C44H86NO7P	EtherPC	MFLNWJCWDLDCLH-UHFFFAOYSA-N	O=C(OC(COCCCCCCCC)COP(=O)([O-])OCC[N+](C)(C)C)CCCCCCCCCCCCCCCC=CCC=CCCCCCCC	annotated by user-defined text library	True	True	False	96.1				98.1	256.5988	772.6219:20437	184.07339:7200 184.0974:65 184.1367:72 184.16141:59 185.07651:219 223.0955:125 224.1046:431 226.0825:122 238.0842:77 240.10159:139 366.20279:91 367.2117:51 408.21411:115 409.2189:69 489.3605:121 490.36719:206 504.34521:273 505.35211:662 506.24319:40 506.35611:236 507.36621:127 508.37369:151 515.00879:97 520.34192:224 521.34399:83 522.35773:379 523.35779:177 524.36218:48 538.34833:65 551.36072:70 …	500nM_3	767
477	PG 22:6_22:6	1291	7.814617	8.4369	9.109067	867.5169999999998	8059.3125	130744.1796875		[M+H]+	M + 0	Answer (n-3,6,9,12,15,18)	8.55	867.5170300000002	C50H75O10P	PG	XACKZSRNTPEYBU-UHFFFAOYSA-N	O=C(OCC(OC(=O)CCC=CCC=CCC=CCC=CCC=CCC=CCC)COP(=O)(O)OCC(O)CO)CCC=CCC=CCC=CCC=CCC=CCC=CCC	annotated by user-defined text library	True	True	False	96.1				98.0	161.1862	867.517:21241 868.5195:12547	79.054:193 91.0546:170 93.0691:119 95.0859:96 98.9832:107 105.0698:204 107.0851:121 109.1007:166 116.0454:48 117.0555:265 117.0705:273 117.1244:35 119.0859:278 120.0923:92 121.0633:83 121.1007:482 123.1162:169 125.0957:106 129.0542:453 131.0856:465 133.10091:381 134.0739:70 135.08:214 135.1169:364 136.12019:215 137.09641:238 137.1324:65 139.1096:82 143.0845:140 145.101:469 147.0799:120 147.1163:4…	500nM_4	506
479	PG 22:6_22:6	1291	7.843866999999999	8.4369	9.021433	889.4989999999998	11240.875	183249.0625		[M+Na]+	M + 0	Answer (n-3,6,9,12,15,18)	8.55	889.49896	C50H75O10P	PG	XACKZSRNTPEYBU-UHFFFAOYSA-N	O=C(OCC(OC(=O)CCC=CCC=CCC=CCC=CCC=CCC=CCC)COP(=O)(O)OCC(O)CO)CCC=CCC=CCC=CCC=CCC=CCC=CCC	annotated by user-defined text library	True	True	False	96.1				98.0	224.8175	890.502:17302	78.0462:168 175.14751:59 176.9922:160 195.0025:3371 196.0049:154 237.0153:39 279.02319:169 293.0397:97 293.22629:48 307.0535:399 308.0593:100 311.23651:98 321.06909:93 352.05429:87 379.0769:107 385.27539:71 387.27969:65 389.24561:73 391.07349:45 391.2579:107 394.0993:54 406.09601:66 409.27661:37 419.1073:65 420.11551:168 421.11911:86 422.09399:71 434.12961:60 435.0994:73 447.13681:77 459.14429:13…	500nM_4	514
481	PS 18:1_18:1	1366	7.743417	9.021433	10.42788	788.5437	4762.0	140622.640625		[M+H]+	M + 0	Answer (n-9)	9.3	788.54358	C42H78NO10P	PS	WTBFLCSPLLEDEM-UHFFFAOYSA-N	O=C(OCC(OC(=O)CCCCCCCC=CCCCCCCCC)COP(=O)(O)OCC(N)C(=O)O)CCCCCCCC=CCCCCCCCC	annotated by user-defined text library	True	True	False	78.5				89.2	95.24		121.1011:82 167.164:49 168.00459:82 186.0162:133 200.1425:93 223.0627:135 240.13631:105 247.24139:103 254.1506:121 255.15041:50 263.23291:43 265.2525:153 283.0322:82 297.07919:87 299.06061:190 300.0672:56 320.271:55 337.27341:136 338.28171:84 339.29129:499 340.2944:57 351.25211:288 352.284:176 353.29041:62 368.2912:197 371.0997:149 371.29849:71 382.30521:175 417.24438:62 419.25571:43 429.08829:16…	500nM_4	572
482	PG 18:1_18:1	1377	8.194583	9.109067	9.943784	797.5316	2372.8125	42616.8671875		[M+Na]+	M + 0	Answer (n-9)	9.1	797.5303299999998	C50H75O10P	PG	C42H79O10P	CCCCCCCC\C=C/CCCCCCCC(=O)OCC(COP(O)(=O)OCC(O)CO)OC(=O)CCCCCCC\C=C/CCCCCCCC	annotated by user-defined text library	True	True	False	100.0				99.9	47.45625		195.00191:466 305.22159:22 658.37921:113 659.38757:83 672.39532:84 673.36792:128 674.37378:96 688.38501:74 699.38379:92 700.39581:146 701.40009:259 702.39948:110 715.38:234 716.38318:146 795.52039:166 796.5202:107 797.4549:112 797.53021:25490 797.59241:96 797.62592:276 797.68121:1066 797.7229:349 797.75092:450 797.80719:261 797.87299:125 797.93878:82 798.12762:107 798.34381:93 798.53333:12866 798…	500nM_4	597
486	PC 18:1_18:1	1557	9.455433	10.51552	11.67973	786.6008	12765.8125	278997.5625		[M+H]+	M + 0	Answer (n-9)	10.4	786.6007099999998	C44H84NO8P	PC	SNKAWJBJQDLSFF-UHFFFAOYSA-N	O=C(OCC(OC(=O)CCCCCCCC=CCCCCCCCC)COP(=O)([O-])OCC[N+](C)(C)C)CCCCCCCC=CCCCCCCCC	annotated by user-defined text library	True	True	False	95.9				98.0	255.3163	787.6036:13862 788.6082:3843	78.046:61 86.0952:56 124.9995:165 184.0732:11603 184.1017:151 184.1143:51 184.13:65 184.1658:340 184.1983:81 184.20911:40 185.0764:508 186.07561:69 425.21851:80 433.00421:53 504.34241:76 522.35669:70 534.32062:387 535.3219:86 550.3139:75 563.35608:266 564.36542:111 578.34747:82 581.3645:57 603.53851:887 603.63397:40 604.41553:24 604.54071:413 605.5401:125 622.36511:78 623.37872:135 631.42188:74 6…	500nM_4	655
487	PE 18:1_18:1	1579	9.518033	10.69082	11.95512	744.5539	10380.3125	240707.15625		[M+H]+	M + 0	Answer (n-9)	10.6	744.55377	C41H78NO8P	PE	MWRBNPKJOOWZPW-UHFFFAOYSA-N	O=C(OCC(OC(=O)CCCCCCCC=CCCCCCCCC)COP(=O)(O)OCCN)CCCCCCCC=CCCCCCCCC	annotated by user-defined text library	True	True	False	97.5				98.7	207.6062	744.5539:24771 747.5674:733	109.0999:69 111.1143:30 142.0244:118 181.1823:138 182.18871:131 226.1208:62 240.13519:133 247.2433:57 265.2522:110 268.12949:47 308.29489:133 337.27249:227 339.289:286 340.29321:71 341.30301:131 351.25229:92 368.29239:135 369.29861:82 382.30688:91 433.29089:38 450.36359:67 462.29501:208 465.39191:191 466.39581:182 478.4046:80 479.41309:99 480.3118:106 490.25641:61 492.27249:524 493.2775:174 507.4…	500nM_4	682
488	EtherPC O-16:0/18:1	1618	9.743417	10.99962	12.27647	746.6057	18580.9375	418114.96875		[M+H]+	M + 0	Answer (n-9)	10.95	746.60577	C42H84NO7P	EtherPC	OVZJGEFUWZPYRW-UHFFFAOYSA-N	O=C(OC(COCCCCCCCC)COP(=O)([O-])OCC[N+](C)(C)C)CCCCCCCCCCCCCC=CCCCCCCCCCC	annotated by user-defined text library	True	True	False	99.2				99.6	371.6187	747.608:18842 748.6116:4716	86.0956:123 124.9993:138 184.0732:15348 184.097:107 184.1142:56 184.1291:62 184.15759:179 184.1805:143 184.1935:109 184.21249:67 184.3373:81 185.07629:586 186.0786:56 222.08771:81 223.09489:65 224.10361:236 238.0834:570 239.08051:85 239.08971:48 367.2142:99 384.21329:46 399.20209:81 448.31799:61 450.33441:123 462.3338:719 463.34161:1091 464.34641:398 465.34741:144 478.32779:404 479.332:117 495.32…	500nM_4	696
489	EtherPE O-16:0/18:1	1651	9.998034	11.26248	12.40168	704.5588	8030.0625	178090.875		[M+H]+	M + 0	Answer (n-9)	11.22	704.5589	C39H78NO7P	EtherPE	JJGMGPGKWYLISM-UHFFFAOYSA-N	O=C(OC(COCCCCCCCCCCCCCCCC)COP(=O)(O)OCCN)CCCCCCCC=CCCCCCCCC	annotated by user-defined text library	True	True	False	99.4				99.7	160.6013		124.0156:598 142.0262:718 179.03239:66 180.0412:482 196.0367:50 268.1304:310 280.2724:70 297.27969:336 308.29541:127 326.30219:62 339.293:70 408.28531:105 420.2869:825 421.29401:1050 422.2984:455 424.38919:53 425.3978:103 438.40521:89 439.40939:86 453.4259:35 462.2988:86 463.30661:102 466.43869:114 467.40869:111 496.29819:101 561.52478:1085 562.5285:685 563.48889:86 563.53943:38738 563.58942:287 …	500nM_4	715
490	PC O-18:1/18:1	1771	10.77845	12.20553	13.770179999999998	772.6213	14581.9375	316788.71875		[M+H]+	M + 0	Answer (n-9)	12.1	772.62152	C44H86NO7P	EtherPC	MFLNWJCWDLDCLH-UHFFFAOYSA-N	O=C(OC(COCCCCCCCC)COP(=O)([O-])OCC[N+](C)(C)C)CCCCCCCCCCCCCCCC=CCC=CCCCCCCC	annotated by user-defined text library	True	True	False	96.6				98.3	291.6388	773.6248:12765	124.9998:88 184.0732:9301 184.0977:60 184.1405:48 184.1599:173 184.1772:98 185.0759:346 186.0777:65 212.0701:77 222.08701:41 224.1041:477 238.0822:75 240.0979:212 366.20059:118 367.20959:113 382.198:107 408.21271:227 433.0033:39 490.36441:76 491.36969:92 504.34531:367 505.3512:427 506.35739:249 507.36719:234 508.37119:106 515.00763:116 520.34113:201 521.34637:172 522.35321:435 523.35791:162 524.3…	500nM_4	740
494	PE 18:1/20:4	1924	12.33908	13.419629999999998	14.47117	1052.766	1113.375	25239.765625		[M+Na]+	M + 0	Answer (n-9), (n-6,9,12,15)	13.42	1052.76538	C61H111N2O9P	PE	WDNUSSOPDWPIPF-PCDJPVSNSA-N	[H][C@@](COC(=O)CCCCCCC\C=C\CCCCCCCC)(COP(O)(=O)OCCNC(=O)CCC\C=C/C\C=C/C\C=C/C\C=C/CCCCC)OC(=O)CCCCCCC\C=C/CCCCCCCC	annotated by user-defined text library	True	True	False	100.0				100.0	22.2675		352.2623:64 450.23749:816 603.53412:75 625.51361:68 723.49438:465 724.4986:113 740.49628:69 746.59882:29 754.43768:92 796.4397:60 796.47742:62 810.45227:103 820.50598:62 834.57233:78 835.56738:135 836.57239:90 837.58801:106 851.56372:94 852.55811:73 874.58502:58 875.60138:195 876.61218:355 877.58972:476 878.57257:103 878.58917:179 879.59778:158 890.57751:41 890.61401:68 892.56842:116 904.60791:64…	500nM_4	788
495	PG 22:6_22:6	1296	7.7227169999999985	8.4245	9.20935	867.5176	9266.625	157932.515625		[M+H]+	M + 0	Answer (n-3,6,9,12,15,18)	8.55	867.5170300000002	C50H75O10P	PG	XACKZSRNTPEYBU-UHFFFAOYSA-N	O=C(OCC(OC(=O)CCC=CCC=CCC=CCC=CCC=CCC=CCC)COP(=O)(O)OCC(O)CO)CCC=CCC=CCC=CCC=CCC=CCC=CCC	annotated by user-defined text library	True	True	False	95.2				97.6	185.3325	868.5216:16002 869.5233:5309	81.0695:157 85.0646:61 91.0538:125 95.0856:79 98.8743:34 98.9837:170 107.0858:248 109.1001:252 116.047:75 117.0554:175 117.0697:191 119.0847:156 121.0648:87 121.1013:364 122.1047:86 123.118:68 129.05431:430 129.0694:115 130.0784:49 131.0854:273 133.101:224 135.0813:152 135.1165:520 137.0957:152 143.0847:122 145.0849:67 145.1012:379 147.0799:187 147.11639:438 149.09641:229 149.1324:356 150.13429:1…	500nM_5	476
498	PG 22:6_22:6	1296	7.735283	8.4245	9.121734	889.4992	12148.875	208633.8125		[M+Na]+	M + 0	Answer (n-3,6,9,12,15,18)	8.55	889.49896	C50H75O10P	PG	XACKZSRNTPEYBU-UHFFFAOYSA-N	O=C(OCC(OC(=O)CCC=CCC=CCC=CCC=CCC=CCC=CCC)COP(=O)(O)OCC(O)CO)CCC=CCC=CCC=CCC=CCC=CCC=CCC	annotated by user-defined text library	True	True	False	95.2				97.6	242.9775	890.5023:19648	79.0531:70 176.9935:224 195.0027:2884 196.00661:73 237.01469:50 251.03191:102 279.02539:135 293.0401:232 307.0546:216 314.2496:79 321.07251:106 365.05801:120 367.26559:53 379.07889:114 383.25659:77 385.27509:111 397.65381:31 420.1192:143 421.08691:84 421.1225:82 428.8678:30 435.10349:90 446.13409:100 447.12979:36 448.11639:109 459.1376:81 460.14551:121 461.1153:84 461.15491:94 462.0687:24 462.125…	500nM_5	486
499	PS 18:1_18:1	1374	7.781333	9.0341	10.64085	788.5432	5230.125	142694.765625		[M+H]+	M + 0	Answer (n-9)	9.3	788.54358	C42H78NO10P	PS	WTBFLCSPLLEDEM-UHFFFAOYSA-N	O=C(OCC(OC(=O)CCCCCCCC=CCCCCCCCC)COP(=O)(O)OCC(N)C(=O)O)CCCCCCCC=CCCCCCCCC	annotated by user-defined text library	True	True	False	80.2				90.1	104.6025		97.1003:39 168.0078:147 186.0184:129 201.1507:71 202.1508:68 223.06261:88 226.1199:49 226.17909:63 240.13589:229 242.1866:79 254.1489:56 265.25381:109 296.1962:65 337.27719:80 339.28879:757 341.30841:140 351.25159:210 352.28421:264 368.29129:212 369.29501:74 370.293:90 371.09909:101 382.30591:158 417.24539:40 419.25229:91 430.09201:41 433.00211:71 445.1196:76 449.36279:105 463.37589:167 464.38461…	500nM_5	548
500	PG 18:1_18:1	1385	8.23665	9.121734	9.935534	797.5296	2484.625	45522.87109375		[M+Na]+	M + 0	Answer (n-9)	9.1	797.5303299999998	C50H75O10P	PG	C42H79O10P	CCCCCCCC\C=C/CCCCCCCC(=O)OCC(COP(O)(=O)OCC(O)CO)OC(=O)CCCCCCC\C=C/CCCCCCCC	annotated by user-defined text library	True	True	False	99.9				99.9	49.6925	797.5296:7375	195.0031:783 515.01141:80 589.27808:66 603.53522:148 657.3772:66 658.37872:260 659.38739:334 660.38922:79 673.37073:445 674.37268:109 687.38068:156 699.39282:114 700.39227:674 701.3941:412 702.39673:244 715.38037:389 716.38342:49 729.39551:132 739.44891:51 795.51062:444 796.52032:368 797.29852:148 797.3645:77 797.53003:63632 797.59509:902 797.62482:356 797.64319:452 797.66669:556 797.70209:1059 7…	500nM_5	578
503	PC 18:1_18:1	1557	9.45975	10.4656	11.50893	786.6	13371.4375	278864.84375		[M+H]+	M + 0	Answer (n-9)	10.4	786.6007099999998	C44H84NO8P	PC	SNKAWJBJQDLSFF-UHFFFAOYSA-N	O=C(OCC(OC(=O)CCCCCCCC=CCCCCCCCC)COP(=O)([O-])OCC[N+](C)(C)C)CCCCCCCC=CCCCCCCCC	annotated by user-defined text library	True	True	False	98.7				99.3	267.4287	787.6044:13285	86.0964:105 125.0002:99 184.0732:10709 184.0977:66 184.1132:34 184.1299:58 184.1407:35 184.16071:266 184.1805:59 184.19389:89 184.6584:50 185.07561:305 222.0885:66 486.75861:68 504.3414:95 534.31567:313 535.32507:101 564.32617:133 578.34668:109 603.5376:912 603.6394:40 603.69421:37 603.9823:29 604.4967:41 604.53699:578 604.69897:43 622.36713:87 632.42578:80 634.44153:53 646.44421:324 647.4502:197…	500nM_5	634
504	PE 18:1_18:1	1579	9.647567	10.64085	11.68835	744.5538	9738.5	222870.5625		[M+H]+	M + 0	Answer (n-9)	10.6	744.55377	C41H78NO8P	PE	MWRBNPKJOOWZPW-UHFFFAOYSA-N	O=C(OCC(OC(=O)CCCCCCCC=CCCCCCCCC)COP(=O)(O)OCCN)CCCCCCCC=CCCCCCCCC	annotated by user-defined text library	True	True	False	99.5				99.7	194.77		121.1022:57 123.1171:72 124.0164:102 142.026:209 143.0302:65 154.1562:53 182.1902:137 196.2072:43 240.13631:138 246.2337:72 265.2515:72 268.1286:72 308.29431:214 338.27979:76 339.28961:494 340.2952:81 351.25369:48 382.30679:141 408.28769:55 410.33859:118 435.34711:57 449.35931:100 462.30191:230 464.38681:140 465.39169:313 478.4035:53 480.30621:160 492.27139:415 493.27579:174 507.4032:174 508.4491…	500nM_5	659
505	EtherPC O-16:0/18:1	1625	9.701834	11.00397	12.27695	746.6055	19852.8125	426148.03125		[M+H]+	M + 0	Answer (n-9)	10.95	746.60577	C42H84NO7P	EtherPC	OVZJGEFUWZPYRW-UHFFFAOYSA-N	O=C(OC(COCCCCCCCC)COP(=O)([O-])OCC[N+](C)(C)C)CCCCCCCCCCCCCC=CCCCCCCCCCC	annotated by user-defined text library	True	True	False	99.1				99.5	397.0562	746.6055:33623 747.609:16583 748.6136:4228	125.0019:38 184.0732:14116 184.0975:108 184.11391:54 184.13:73 184.14059:75 184.15739:200 184.17461:204 184.18941:66 184.2021:126 184.2924:56 184.3925:41 184.8754:65 185.00191:51 185.07739:268 186.0779:47 222.08859:76 223.0947:80 224.1021:197 238.08321:715 239.0867:188 240.0976:111 256.0932:97 283.11871:63 367.21039:106 450.33469:157 462.3342:692 463.3403:1378 464.34561:490 465.35172:190 478.3291…	500nM_5	676
507	PC O-18:1/18:1	1780	10.93302	12.21435	13.457729999999998	772.6212	14578.0625	320580.375		[M+H]+	M + 0	Answer (n-9)	12.1	772.62152	C44H86NO7P	EtherPC	MFLNWJCWDLDCLH-UHFFFAOYSA-N	O=C(OC(COCCCCCCCC)COP(=O)([O-])OCC[N+](C)(C)C)CCCCCCCCCCCCCCCC=CCC=CCCCCCCC	annotated by user-defined text library	True	True	False	96.0				98.0	291.5612	773.6252:10809	84.0623:25 124.9996:174 184.0731:8414 184.09779:52 184.1178:79 184.1331:35 184.1465:144 184.162:96 184.17661:114 185.0757:306 186.0743:47 224.10451:295 238.0847:85 239.091:78 342.12991:53 366.20599:157 408.2135:126 489.36081:65 490.36499:165 492.37479:73 504.3436:272 505.35019:761 506.35501:225 507.3013:44 507.36661:132 508.37689:108 520.3429:157 521.34747:112 522.354:533 549.3797:100 550.35199:1…	500nM_5	728
514	PG 22:6_22:6	1222	7.795533	8.396867	9.060567	889.4992	2848.0625	40252.58984375		[M+Na]+	M + 0	Answer (n-3,6,9,12,15,18)	8.55	889.49896	C50H75O10P	PG	XACKZSRNTPEYBU-UHFFFAOYSA-N	O=C(OCC(OC(=O)CCC=CCC=CCC=CCC=CCC=CCC=CCC)COP(=O)(O)OCC(O)CO)CCC=CCC=CCC=CCC=CCC=CCC=CCC	annotated by user-defined text library	True	True	False	92.9				96.5	56.96125		176.9924:180 195.00259:917 233.0154:60 251.02589:76 293.04099:122 307.05371:151 311.2374:70 365.06021:70 419.10489:84 459.13708:38 461.12061:167 475.134:118 501.18579:104 502.1572:68 514.19232:60 517.14111:84 539.20679:75 540.2066:68 541.18048:89 541.2182:57 542.18671:135 565.21881:118 565.27948:69 580.23682:147 581.21393:112 583.20618:77 594.2663:45 597.20532:89 607.22821:98 619.26813:129 620.27…	50nM_1	472
518	PC 18:1_18:1	1489	9.4905	10.47118	11.52258	786.6019	1380.3125	28693.287109375		[M+H]+	M + 0	Answer (n-9)	10.4	786.6007099999998	C44H84NO8P	PC	SNKAWJBJQDLSFF-UHFFFAOYSA-N	O=C(OCC(OC(=O)CCCCCCCC=CCCCCCCCC)COP(=O)([O-])OCC[N+](C)(C)C)CCCCCCCC=CCCCCCCCC	annotated by user-defined text library	True	True	False	98.4				99.2	27.60625		184.0731:865 185.5916:31 647.45563:98 648.46082:87 689.46429:144 690.4671:174 691.46509:74 784.58588:141 786.60083:19336 786.6709:194 786.69177:105 786.75702:683 786.79242:715 786.87732:62 786.90851:105 786.9538:97 787.08459:56 787.60431:10160 787.6759:92 787.73328:226 787.76093:339 787.79901:177 787.83179:86 787.8584:109 787.89893:184 787.99951:44 788.0675:61 788.16058:70 788.54102:324 788.6084:…	50nM_1	550
519	PE 18:1_18:1	1510	9.62825	10.63805	11.60185	744.5536	1182.8125	26959.875		[M+H]+	M + 0	Answer (n-9)	10.6	744.55377	C41H78NO8P	PE	MWRBNPKJOOWZPW-UHFFFAOYSA-N	O=C(OCC(OC(=O)CCCCCCCC=CCCCCCCCC)COP(=O)(O)OCCN)CCCCCCCC=CCCCCCCCC	annotated by user-defined text library	True	True	False	99.5				99.8	23.65625		124.0158:91 142.02589:88 601.51709:100 603.5343:2023 604.53851:992 605.40112:70 605.4458:36 605.5437:213 619.52808:135 620.38861:34 620.53381:109 647.41193:143 685.43842:266 686.43451:119 742.54199:176 743.53802:151 744.49939:97 744.55377:12918 744.62433:166 744.67871:264 744.70831:261 744.7373:194 744.76361:212 744.79657:69 744.82501:115 745.47949:322 745.5578:6641 745.69647:188 745.72192:278 74…	50nM_1	566
527	PG 22:6_22:6	1249	7.9062	8.440617	8.841583	889.4986	1859.375	27507.208984375		[M+Na]+	M + 0	Answer (n-3,6,9,12,15,18)	8.55	889.49896	C50H75O10P	PG	XACKZSRNTPEYBU-UHFFFAOYSA-N	O=C(OCC(OC(=O)CCC=CCC=CCC=CCC=CCC=CCC=CCC)COP(=O)(O)OCC(O)CO)CCC=CCC=CCC=CCC=CCC=CCC=CCC	annotated by user-defined text library	True	True	False	96.3				98.2	37.1875		176.99471:103 195.0023:868 307.05499:211 308.05649:39 365.06049:49 379.07739:81 419.11111:84 461.1571:72 462.12201:69 477.11569:55 526.19379:110 539.20068:122 540.20929:112 541.17981:94 542.18262:93 557.17627:131 561.26031:83 565.21887:72 565.26788:48 569.21228:131 580.24017:93 581.2088:147 582.22052:79 583.20801:175 595.2193:116 605.24939:58 607.22748:76 619.2641:118 620.26971:265 621.24323:118 …	50nM_2	451
541	PG 22:6_22:6	1275	7.904716	8.422466	8.91935	889.4989	2750.75	36006.87109375		[M+Na]+	M + 0	Answer (n-3,6,9,12,15,18)	8.55	889.49896	C50H75O10P	PG	XACKZSRNTPEYBU-UHFFFAOYSA-N	O=C(OCC(OC(=O)CCC=CCC=CCC=CCC=CCC=CCC=CCC)COP(=O)(O)OCC(O)CO)CCC=CCC=CCC=CCC=CCC=CCC=CCC	annotated by user-defined text library	True	True	False	95.0				97.5	55.015		176.9919:96 195.0029:1256 279.0231:55 293.03839:181 307.05341:232 380.08121:95 406.09641:60 421.086:78 421.1228:57 423.25809:48 460.1488:127 461.12451:93 461.1532:90 462.12561:108 475.13599:112 477.1189:41 499.17099:123 500.17871:54 501.18341:62 502.15649:124 517.13971:73 520.2442:36 540.2077:82 541.17938:117 542.18359:97 554.22717:101 555.19238:69 557.1814:73 561.26343:100 567.1936:78 569.21429:…	50nM_3	486
544	PC 18:1_18:1	1548	9.6166	10.51412	11.47382	786.6007	1444.5	28438.634765625		[M+H]+	M + 0	Answer (n-9)	10.4	786.6007099999998	C44H84NO8P	PC	SNKAWJBJQDLSFF-UHFFFAOYSA-N	O=C(OCC(OC(=O)CCCCCCCC=CCCCCCCCC)COP(=O)([O-])OCC[N+](C)(C)C)CCCCCCCC=CCCCCCCCC	annotated by user-defined text library	True	True	False	96.0				98.0	28.89	786.6007:3097	184.0733:1102 604.53693:91 647.45361:185 648.45709:141 662.4472:77 689.461:141 690.46863:86 785.59058:185 786.6004:19644 786.66632:147 786.698:53 786.73969:474 786.76147:274 786.7934:531 786.85242:168 786.8894:99 786.99658:137 787.03137:63 787.08008:133 787.17517:149 787.38647:73 787.45728:126 787.5274:185 787.6037:11414 787.66339:132 787.73151:458 787.78497:230 787.8147:247 787.85413:101 787.886…	50nM_3	581
552	PG 22:6_22:6	1291	7.972683	8.423917	8.899917	889.4983	2251.0	29863.451171875		[M+Na]+	M + 0	Answer (n-3,6,9,12,15,18)	8.55	889.49896	C50H75O10P	PG	XACKZSRNTPEYBU-UHFFFAOYSA-N	O=C(OCC(OC(=O)CCC=CCC=CCC=CCC=CCC=CCC=CCC)COP(=O)(O)OCC(O)CO)CCC=CCC=CCC=CCC=CCC=CCC=CCC	annotated by user-defined text library	True	True	False	95.2				97.6	45.02		78.0472:91 176.9929:84 195.0034:1115 233.01579:47 279.02231:129 293.04041:70 307.05359:169 394.10611:32 461.12061:62 462.125:107 500.17511:98 501.15411:119 502.1586:52 515.16388:122 525.18127:63 528.1698:67 529.1825:41 540.2085:155 541.177:112 542.18213:48 555.19177:48 561.26282:114 562.25842:43 565.27649:104 579.23383:64 580.24341:111 581.21259:97 581.24622:81 582.21472:156 583.22467:96 594.2623…	50nM_4	451
563	PG 22:6_22:6	1305	7.9491	8.408484	8.771867	889.4999	2851.125	36596.9609375		[M+Na]+	M + 0	Answer (n-3,6,9,12,15,18)	8.55	889.49896	C50H75O10P	PG	XACKZSRNTPEYBU-UHFFFAOYSA-N	O=C(OCC(OC(=O)CCC=CCC=CCC=CCC=CCC=CCC=CCC)COP(=O)(O)OCC(O)CO)CCC=CCC=CCC=CCC=CCC=CCC=CCC	annotated by user-defined text library	True	True	False	93.9				96.9	57.0225		139.0163:38 176.99271:126 195.0029:993 251.02921:117 279.0213:59 293.03821:79 307.05579:215 365.06329:139 389.09811:73 391.0748:55 422.09149:75 434.1308:94 435.10681:39 449.112:58 461.15369:66 475.13379:62 478.11359:47 499.17871:72 501.18521:56 514.15552:74 515.00537:26 516.33789:37 526.19208:94 529.17572:83 539.20459:88 540.20728:113 541.1778:67 543.20117:61 555.1911:71 557.20959:63 561.25458:16…	50nM_5	447
566	PC 18:1_18:1	1581	9.631833	10.52928	11.43063	786.5999	1488.1875	29289.111328125		[M+H]+	M + 0	Answer (n-9)	10.4	786.6007099999998	C44H84NO8P	PC	SNKAWJBJQDLSFF-UHFFFAOYSA-N	O=C(OCC(OC(=O)CCCCCCCC=CCCCCCCCC)COP(=O)([O-])OCC[N+](C)(C)C)CCCCCCCC=CCCCCCCCC	annotated by user-defined text library	True	True	False	94.9				97.4	29.76375		184.0732:936 647.44629:124 647.46442:67 648.45758:113 689.45789:120 690.46692:167 784.58313:80 785.59149:121 785.66107:35 786.6001:19395 786.68683:228 786.75513:632 786.7854:574 786.84497:106 786.86871:160 786.89801:121 786.96832:167 787.02557:115 787.10669:97 787.15411:39 787.39459:112 787.45428:68 787.50842:110 787.53162:47 787.60352:12104 787.65771:105 787.70471:199 787.7464:314 787.77173:193 …	50nM_5	555
572	PG 22:6_22:6	1210	8.053184	8.416634	9.403033	867.518	59913.375	1176216.125		[M+H]+	M + 0	Answer (n-3,6,9,12,15,18)	8.55	867.5170300000002	C50H75O10P	PG	XACKZSRNTPEYBU-UHFFFAOYSA-N	O=C(OCC(OC(=O)CCC=CCC=CCC=CCC=CCC=CCC=CCC)COP(=O)(O)OCC(O)CO)CCC=CCC=CCC=CCC=CCC=CCC=CCC	annotated by user-defined text library	True	True	False	94.6				97.3	1198.267	867.518:201283 868.2095:1668 868.5212:113719 869.5241:36558 870.5271:8086 871.5314:1595	77.0377:157 79.0543:694 81.0695:652 83.0503:58 83.0859:116 85.0645:72 91.0542:1255 92.0601:134 93.0697:1133 94.0745:142 95.0489:123 95.0853:1347 97.064:189 97.1005:98 98.984:1198 99.0803:172 101.0603:106 103.0386:266 105.0698:1006 106.0753:124 107.0486:97 107.0852:1175 109.0646:219 109.1009:1583 110.104:258 111.0806:359 111.1169:73 113.0952:89 115.0535:54 116.0455:122 116.0608:110 116.9951:70 117…	5uM_1	630
574	PG 22:6_22:6	1210	7.259333	8.416634	10.01635	889.5002	25278.9375	534048.0625		[M+Na]+	M + 0	Answer (n-3,6,9,12,15,18)	8.55	889.49896	C50H75O10P	PG	XACKZSRNTPEYBU-UHFFFAOYSA-N	O=C(OCC(OC(=O)CCC=CCC=CCC=CCC=CCC=CCC=CCC)COP(=O)(O)OCC(O)CO)CCC=CCC=CCC=CCC=CCC=CCC=CCC	annotated by user-defined text library	True	True	False	94.6				97.2	505.5787	890.5033:31917 891.5068:10011 892.5077:2189	91.0533:148 107.0854:91 117.0677:84 119.0857:48 135.1167:40 155.00929:104 176.99229:223 195.0031:5844 195.0631:72 195.0741:38 195.1013:130 196.0062:167 233.0195:91 235.0343:134 251.03169:83 269.22549:72 279.02411:209 292.21741:54 293.0394:230 293.2251:183 294.22961:97 295.23541:84 296.23831:84 307.05511:533 311.23691:231 312.24149:360 313.2442:209 314.24789:175 365.06049:79 366.06641:124 379.0745…	5uM_1	662
575	PS 18:1_18:1	1290	7.765083	9.051867	10.5423	788.5438	32789.75	1057489.5		[M+H]+	M + 0	Answer (n-9)	9.3	788.54358	C42H78NO10P	PS	WTBFLCSPLLEDEM-UHFFFAOYSA-N	O=C(OCC(OC(=O)CCCCCCCC=CCCCCCCCC)COP(=O)(O)OCC(N)C(=O)O)CCCCCCCC=CCCCCCCCC	annotated by user-defined text library	True	True	False	82.5				91.2	655.795	788.5438:86699 789.5476:39832 790.5516:10195 791.5544:2189	78.0451:47 95.0856:105 97.1016:58 107.0858:84 109.1008:94 111.116:86 135.1169:115 149.1315:103 168.0049:178 168.1752:112 186.0153:120 201.1485:66 223.0638:182 223.16969:67 226.1183:101 226.1805:103 228.1711:49 240.1356:361 241.1412:86 245.22459:70 246.2327:101 247.2431:133 254.1519:187 255.15469:43 255.215:53 263.23709:50 265.25229:433 268.16611:243 282.185:82 283.02979:130 296.1951:67 297.08331:…	5uM_1	783
579	PG 18:1_18:1	1301	7.8486	9.139816	10.27918	797.5315	7464.9375	170675.671875		[M+Na]+	M + 0	Answer (n-9)	9.1	797.5303299999998	C50H75O10P	PG	C42H79O10P	CCCCCCCC\C=C/CCCCCCCC(=O)OCC(COP(O)(=O)OCC(O)CO)OC(=O)CCCCCCC\C=C/CCCCCCCC	annotated by user-defined text library	True	True	False	99.5				99.7	149.2988	798.5344:7227	153.703:68 195.0031:2996 196.008:126 377.14151:72 451.13519:132 505.21869:94 515.01471:69 515.2746:168 531.22852:52 533.28607:90 545.24811:223 546.25391:91 547.22137:109 561.24658:148 573.28351:86 574.29077:117 575.25891:49 577.24249:93 585.3479:166 585.62872:26 589.2749:160 590.28302:93 599.37109:39 603.53479:546 604.53931:141 605.27069:82 605.54071:75 607.54858:99 618.2785:48 619.25079:103 625.…	5uM_1	862
580	PI 18:0_20:4	1301	7.919583	9.139816	10.5423	909.5461	2740.4375	63590.05078125		[M+Na]+	M + 0	Answer (n-6,9,12,15)	9.35	909.54633	C47H83O13P	PI	OJESNYFIPWSOPO-ZKVKLVECNA-N	CCCCCCCCCCCCCCCCCC(=O)OCC(COP(O)(=O)OC1C(O)C(O)C(O)C(O)C1O)OC(=O)CCCCCC\C=C/C\C=C/C\C=C/C\C=C/CC	annotated by user-defined text library	True	True	False	87.1				93.6	54.80875	909.5461:5660	125.0832:43 208.1333:23838 208.1601:175 208.17709:81 208.1926:84 208.20309:142 208.2195:414 208.2399:256 208.2556:102 208.2674:136 208.28751:68 208.3105:35 208.3401:73 208.3864:206 208.4483:66 208.5697:125 208.98579:35 209.0368:30 209.0735:61 209.1055:96 209.1368:5090 209.17619:78 209.19411:59 209.24049:61 209.66701:48 210.1118:87 210.14281:436 250.19341:43 282.18491:53 283.01971:754 306.0704:145…	5uM_1	873
581	PI 18:0_20:4	1301	7.765083	9.139816	10.63012	909.5477	2740.4375	63590.05078125		[M+Na]+	M + 0	Answer (n-6,9,12,15)	9.35	909.54633	C47H83O13P	PI	OJESNYFIPWSOPO-ZKVKLVECNA-N	CCCCCCCCCCCCCCCCCC(=O)OCC(COP(O)(=O)OC1C(O)C(O)C(O)C(O)C1O)OC(=O)CCCCCC\C=C/C\C=C/C\C=C/C\C=C/CC	annotated by user-defined text library	True	True	False	87.1				93.5	54.80875	909.5461:5660	125.0832:43 208.1333:23838 208.1601:175 208.17709:81 208.1926:84 208.20309:142 208.2195:414 208.2399:256 208.2556:102 208.2674:136 208.28751:68 208.3105:35 208.3401:73 208.3864:206 208.4483:66 208.5697:125 208.98579:35 209.0368:30 209.0735:61 209.1055:96 209.1368:5090 209.17619:78 209.19411:59 209.24049:61 209.66701:48 210.1118:87 210.14281:436 250.19341:43 282.18491:53 283.01971:754 306.0704:145…	5uM_1	874
583	PC 18:1_18:1	1466	9.75355	10.45442	12.19187	786.6019	135241.5625	3264649.75		[M+H]+	M + 0	Answer (n-9)	10.4	786.6007099999998	C44H84NO8P	PC	SNKAWJBJQDLSFF-UHFFFAOYSA-N	O=C(OCC(OC(=O)CCCCCCCC=CCCCCCCCC)COP(=O)([O-])OCC[N+](C)(C)C)CCCCCCCC=CCCCCCCCC	annotated by user-defined text library	True	True	False	99.1				99.5	2704.831	786.6019:337685 787.6051:171592 788.6082:48805 789.6114:10740 790.6125:1890	86.0964:1467 98.9843:194 104.1073:191 120.2781:58 124.9999:1469 142.0266:47 184.0735:107566 184.1003:3309 184.1169:1296 184.1324:581 184.13989:334 184.1525:364 184.1683:1245 184.1837:918 184.2011:637 184.2225:338 184.252:139 184.26289:221 184.2739:191 184.286:138 184.30659:348 184.3251:154 184.3394:197 184.34869:109 184.3607:78 184.3709:95 184.388:365 184.4001:148 184.4104:297 184.4292:72 184.457…	5uM_1	977
584	PE 18:1_18:1	1488	9.5783	10.63012	12.36745	744.5545	65202.5	1590469.0		[M+H]+	M + 0	Answer (n-9)	10.6	744.55377	C41H78NO8P	PE	MWRBNPKJOOWZPW-UHFFFAOYSA-N	O=C(OCC(OC(=O)CCCCCCCC=CCCCCCCCC)COP(=O)(O)OCCN)CCCCCCCC=CCCCCCCCC	annotated by user-defined text library	True	True	False	99.7				99.8	1304.05	744.7495:2568 745.5576:69210 746.56:18492 747.5639:3355 748.5706:692	78.0462:68 81.0696:148 83.0853:106 95.0486:74 95.0855:296 97.1014:102 121.1015:207 123.116:69 124.0166:303 125.2231:32 134.105:68 135.117:350 142.0265:301 151.1474:69 163.14819:87 168.17171:115 179.0387:47 181.1815:94 182.19:124 184.03641:92 226.1198:53 240.1357:186 246.2366:63 247.242:271 254.1505:200 265.25281:866 266.2547:36 268.13141:440 268.16489:77 282.18741:54 298.21219:60 308.29431:1205 3…	5uM_1	1039
585	EtherPC O-16:0/18:1	1532	9.139816	10.98098	12.98097	746.6068	172247.8125	4275279.5		[M+H]+	M + 0	Answer (n-9)	10.95	746.60577	C42H84NO7P	EtherPC	OVZJGEFUWZPYRW-UHFFFAOYSA-N	O=C(OC(COCCCCCCCC)COP(=O)([O-])OCC[N+](C)(C)C)CCCCCCCCCCCCCC=CCCCCCCCCCC	annotated by user-defined text library	True	True	False	99.7				99.8	3444.956	746.6068:382489 747.6097:193122 748.6131:49249 748.7756:1667 749.6161:10343 750.6205:1661	71.0726:127 78.0464:62 86.0963:759 98.9841:246 104.1069:135 124.9998:1011 142.02609:115 184.07339:85706 184.1003:1940 184.118:817 184.1368:583 184.1553:802 184.1703:747 184.1843:747 184.2043:700 184.2225:309 184.2392:127 184.2569:284 184.27229:222 184.2905:236 184.3071:83 184.32291:71 184.338:75 184.35271:138 184.36749:228 184.38589:79 184.40739:199 184.4182:146 184.43581:106 184.4574:147 184.472…	5uM_1	1074
586	EtherPE O-16:0/18:1	1565	9.75355	11.2444	12.89333	704.559	61619.4375	1504176.5		[M+H]+	M + 0	Answer (n-9)	11.22	704.5589	C39H78NO7P	EtherPE	JJGMGPGKWYLISM-UHFFFAOYSA-N	O=C(OC(COCCCCCCCCCCCCCCCC)COP(=O)(O)OCCN)CCCCCCCC=CCCCCCCCC	annotated by user-defined text library	True	True	False	99.8				99.9	1232.389	704.7485:2089 705.563:58994 706.5657:15274 707.5684:2332	71.0852:256 78.0459:36 85.1014:134 112.0389:53 113.1317:102 124.0158:890 137.1321:49 141.1635:47 142.0265:1296 155.1801:67 179.03709:92 180.04221:383 182.0578:334 184.036:49 196.0367:121 198.0233:34 198.05251:167 241.07359:80 268.1315:1231 269.134:215 280.2753:183 281.28299:231 282.14709:349 283.14951:75 284.2912:65 285.2966:95 296.29071:51 297.27859:558 298.28201:65 299.28769:71 308.29431:945 30…	5uM_1	1128
587	PC O-18:1/18:1	1684	10.45442	12.19187	13.06858	772.6222	143570.625	3690170.5		[M+H]+	M + 0	Answer (n-9)	12.1	772.62152	C44H86NO7P	EtherPC	MFLNWJCWDLDCLH-UHFFFAOYSA-N	O=C(OC(COCCCCCCCC)COP(=O)([O-])OCC[N+](C)(C)C)CCCCCCCCCCCCCCCC=CCC=CCCCCCCC	annotated by user-defined text library	True	True	False	97.4				98.7	2871.413	772.6222:285886 773.477:778 773.6256:146481 774.6285:37534 775.115:975 775.6317:7761 776.6367:1176	86.0964:667 98.984:138 125:1265 184.07339:74588 184.10049:1479 184.11861:739 184.138:477 184.1548:793 184.1703:673 184.18491:645 184.20351:593 184.222:223 184.23981:143 184.25369:285 184.27139:141 184.28889:177 184.3053:212 184.3309:48 184.35249:200 184.3707:128 184.3856:129 184.4016:140 184.423:31 184.44051:288 184.46851:176 184.48309:70 184.4955:223 184.51469:100 184.5228:60 184.54401:53 184.55…	5uM_1	1190
588	PlasmPE P-18:0/18:1	1728	10.71792	12.54275	13.41907	730.575	36109.875	957654.3125		[M+H]+	M + 0	Answer (n-9)	12.5	730.57452	C41H80NO7P	PlasmPE	XVYPOHCSLJZFED-UHFFFAOYSA-N	O=C(OC(COC=CCCCCCCCCCCCCCCCC)COP(=O)(O)OCCN)CCCCCCCC=CCCCCCCCC	annotated by user-defined text library	True	True	False	99.4				99.7	722.1975	731.5785:29959 732.5813:8022	81.0691:69 83.0847:75 91.0538:61 95.0862:114 97.0648:63 97.1013:47 107.0846:82 111.079:56 121.1003:97 124.0163:50 124.1118:54 125.1197:123 135.1162:154 142.0262:404 149.13049:61 152.1433:383 166.15961:301 182.0574:180 182.1877:72 198.15131:62 212.1644:477 213.1689:150 245.2243:80 247.2399:94 264.26871:496 265.25589:119 265.27469:381 266.28461:302 267.2872:73 278.28479:121 283.0809:57 292.2999:110…	5uM_1	1247
589	PlasmPE P-18:0/18:1	1728	11.15672	12.54275	13.94542	752.5566	8471.875	222793.921875		[M+Na]+	M + 0	Answer (n-9)	12.5	752.55646	C41H80NO7P	PlasmPE	XVYPOHCSLJZFED-UHFFFAOYSA-N	O=C(OC(COC=CCCCCCCCCCCCCCCCC)COP(=O)(O)OCCN)CCCCCCCC=CCCCCCCCC	annotated by user-defined text library	True	True	False	99.4				99.7	169.4375		120.9659:178 145.9973:148 164.00841:711 201.0152:40 202.02361:162 204.0403:644 205.04131:86 221.0173:66 332.12241:94 333.1073:45 346.13971:570 347.14359:114 348.11859:52 357.29059:75 360.1564:44 362.1362:95 363.13269:95 371.14429:48 376.14749:340 388.14941:641 389.15369:145 404.14639:112 406.15979:67 418.16049:65 434.15561:85 442.16031:46 484.27951:136 485.28729:305 486.29489:417 487.28989:132 50…	5uM_1	1255
591	PE 18:1/20:4	1838	12.2797	13.41907	14.55892	1052.766	7994.375	186562.453125		[M+Na]+	M + 0	Answer (n-9), (n-6,9,12,15)	13.42	1052.76538	C61H111N2O9P	PE	WDNUSSOPDWPIPF-PCDJPVSNSA-N	[H][C@@](COC(=O)CCCCCCC\C=C\CCCCCCCC)(COP(O)(=O)OCCNC(=O)CCC\C=C/C\C=C/C\C=C/C\C=C/CCCCC)OC(=O)CCCCCCC\C=C/CCCCCCCC	annotated by user-defined text library	True	True	False	100.0				100.0	159.8875	1052.7655:21906 1053.7691:15332	78.0456:73 120.9658:84 195.0022:35 316.08899:54 330.2821:114 331.2796:65 332.29059:58 352.26089:456 441.2421:78 450.23801:4506 451.2417:536 451.62021:62 466.23279:187 584.28839:57 601.34857:112 603.53473:484 604.54382:144 605.54059:166 607.54449:114 625.51782:805 626.51971:120 627.35962:42 681.18127:53 712.41827:98 713.42499:88 722.43738:176 723.43762:75 723.4942:2516 723.56818:69 724.49799:698 7…	5uM_1	1322
592	PG 22:6_22:6	1237	7.622366	8.365817	9.265034	867.5175	76924.9375	1514055.25		[M+H]+	M + 0	Answer (n-3,6,9,12,15,18)	8.55	867.5170300000002	C50H75O10P	PG	XACKZSRNTPEYBU-UHFFFAOYSA-N	O=C(OCC(OC(=O)CCC=CCC=CCC=CCC=CCC=CCC=CCC)COP(=O)(O)OCC(O)CO)CCC=CCC=CCC=CCC=CCC=CCC=CCC	annotated by user-defined text library	True	True	False	89.9				95.0	1538.499	867.5175:237378 868.5209:132019 869.0808:1174 869.5242:39361 870.5272:8671 871.5298:1650	77.0381:60 78.0451:59 79.054:739 81.0695:1003 82.0726:62 83.05:78 83.0858:90 85.0644:68 91.0541:1359 92.062:46 93.0697:1308 94.074:141 95.049:268 95.0851:1082 97.0645:290 97.1015:262 98.9841:1058 99.0799:88 103.038:111 103.0535:77 105.0146:58 105.0695:672 105.0883:45 105.1349:51 107.0488:111 107.0855:1364 108.0897:141 109.0645:224 109.1008:1775 109.1204:59 110.1041:233 111.0799:239 111.1164:103 1…	5uM_2	640
594	PG 22:6_22:6	1248	7.358783	8.454367	9.941133	889.4991	24896.3125	535166.5		[M+Na]+	M + 0	Answer (n-3,6,9,12,15,18)	8.55	889.49896	C50H75O10P	PG	XACKZSRNTPEYBU-UHFFFAOYSA-N	O=C(OCC(OC(=O)CCC=CCC=CCC=CCC=CCC=CCC=CCC)COP(=O)(O)OCC(O)CO)CCC=CCC=CCC=CCC=CCC=CCC=CCC	annotated by user-defined text library	True	True	False	97.2				98.6	497.9262	890.5031:28771 891.5054:9941 892.5094:2282	78.0467:134 91.0524:54 133.10091:62 150.1338:89 155.0097:73 174.13609:72 176.9933:210 195.0027:4813 195.0706:69 195.0912:71 196.00661:105 215.1785:66 233.0166:70 235.0334:115 251.0282:105 255.1355:76 279.02591:80 280.02621:58 293.0405:238 293.22549:175 294.22879:105 295.23318:144 296.24051:100 307.05551:456 311.23691:270 312.23959:314 313.24179:192 314.2475:127 334.04239:63 349.0665:50 365.06119:…	5uM_2	715
595	PS 18:1_18:1	1328	7.41745	9.089283	10.78467	788.5438	33754.0	1133355.25		[M+H]+	M + 0	Answer (n-9)	9.3	788.54358	C42H78NO10P	PS	WTBFLCSPLLEDEM-UHFFFAOYSA-N	O=C(OCC(OC(=O)CCCCCCCC=CCCCCCCCC)COP(=O)(O)OCC(N)C(=O)O)CCCCCCCC=CCCCCCCCC	annotated by user-defined text library	True	True	False	87.0				93.5	675.08	789.5467:24289	81.0693:124 95.0851:247 109.0998:58 121.1009:150 123.1162:61 135.1163:192 149.13229:152 151.14709:76 163.14639:78 168.0041:94 168.17461:65 181.1812:65 182.1895:99 186.0164:170 201.1468:98 223.0629:206 226.1188:126 226.1777:64 240.136:241 240.1956:106 241.1391:111 243.1956:37 246.23331:82 247.2417:147 254.15089:191 265.25171:692 266.25531:59 266.26431:57 268.16809:124 282.1835:164 284.19769:98 296…	5uM_2	841
597	PG 18:1_18:1	1328	7.7729	9.089283	10.26657	797.5306	6940.875	156909.953125		[M+Na]+	M + 0	Answer (n-9)	9.1	797.5303299999998	C50H75O10P	PG	C42H79O10P	CCCCCCCC\C=C/CCCCCCCC(=O)OCC(COP(O)(=O)OCC(O)CO)OC(=O)CCCCCCC\C=C/CCCCCCCC	annotated by user-defined text library	True	True	False	100.0				100.0	138.8175	797.5306:18910 798.5326:9419	78.0475:82 176.9922:89 195.0027:3459 377.13489:91 515.01019:127 545.25122:194 549.24371:78 550.24982:64 561.24487:142 573.27667:107 574.28802:71 575.2619:67 575.29382:65 577.23352:52 585.35382:96 589.27429:197 591.24847:51 597.00781:81 603.53149:570 604.53851:178 605.26398:67 607.54572:96 608.55249:37 617.27338:130 619.24463:84 620.28009:68 625.51343:457 626.52209:89 633.26428:167 633.29572:70 63…	5uM_2	849
602	PC 18:1_18:1	1508	9.615633	10.52128	12.2086	786.6009	141222.6875	3369701.25		[M+H]+	M + 0	Answer (n-9)	10.4	786.6007099999998	C44H84NO8P	PC	SNKAWJBJQDLSFF-UHFFFAOYSA-N	O=C(OCC(OC(=O)CCCCCCCC=CCCCCCCCC)COP(=O)([O-])OCC[N+](C)(C)C)CCCCCCCC=CCCCCCCCC	annotated by user-defined text library	True	True	False	95.5				97.8	2824.454	786.6009:312048 787.6042:155297 788.607:43309 789.6097:9127 790.6114:1474	86.0961:354 124.9992:442 184.0732:34154 184.09801:367 184.1185:331 184.12939:128 184.1409:240 184.1575:368 184.1701:367 184.1813:165 184.1886:125 184.20399:287 184.21941:55 184.23911:149 184.2589:45 184.29179:69 184.3058:98 184.3358:104 184.3528:133 184.371:53 184.4023:99 184.4444:138 184.5097:124 184.5264:58 184.5865:66 184.63789:60 184.65511:89 184.7036:50 184.7339:56 184.87469:62 184.89149:73 …	5uM_2	1008
603	PE 18:1_18:1	1530	9.265034	10.6969	12.64718	744.5538	68021.1875	1641724.875		[M+H]+	M + 0	Answer (n-9)	10.6	744.55377	C41H78NO8P	PE	MWRBNPKJOOWZPW-UHFFFAOYSA-N	O=C(OCC(OC(=O)CCCCCCCC=CCCCCCCCC)COP(=O)(O)OCCN)CCCCCCCC=CCCCCCCCC	annotated by user-defined text library	True	True	False	97.1				98.6	1360.424	744.5538:159378 744.7501:2606 745.5568:74426 746.5593:18809 747.5644:4174 748.5697:677	79.054:48 95.0848:134 107.0853:121 109.1008:154 121.1017:121 123.1156:94 124.0155:195 135.11729:189 141.77521:25 142.02589:446 151.1106:58 154.159:74 166.1563:35 167.16611:53 168.1723:131 181.18269:54 182.1904:157 197.04379:97 198.0546:54 201.1488:81 240.13589:207 246.2337:97 247.2415:84 254.1514:174 265.25201:480 268.13181:303 269.13171:48 308.29489:671 309.29779:117 310.2175:80 323.14459:41 324…	5uM_2	1071
604	EtherPC O-16:0/18:1	1574	9.001583	11.04788	12.98935	746.6058	173262.9375	4324996.0		[M+H]+	M + 0	Answer (n-9)	10.95	746.60577	C42H84NO7P	EtherPC	OVZJGEFUWZPYRW-UHFFFAOYSA-N	O=C(OC(COCCCCCCCC)COP(=O)([O-])OCC[N+](C)(C)C)CCCCCCCCCCCCCC=CCCCCCCCCCC	annotated by user-defined text library	True	True	False	97.1				98.5	3465.259	746.6058:362378 747.0926:979 747.6091:177051 748.6118:44383 749.6157:8544 750.6184:1465	71.073:141 86.0962:1115 98.984:382 104.1072:315 124.9999:1631 184.0732:118331 184.0985:3905 184.11591:1297 184.1333:1124 184.1517:310 184.16521:932 184.18069:1012 184.2005:771 184.22231:330 184.24519:299 184.26221:194 184.28931:177 184.3172:378 184.3374:162 184.3486:151 184.3653:256 184.38519:296 184.4138:289 184.4283:69 184.43649:86 184.4518:65 184.4617:221 184.4734:102 184.48441:159 184.50281:2…	5uM_2	1112
605	EtherPE O-16:0/18:1	1596	9.703267	11.22347	12.90173	704.5586	59745.6875	1453801.875		[M+H]+	M + 0	Answer (n-9)	11.22	704.5589	C39H78NO7P	EtherPE	JJGMGPGKWYLISM-UHFFFAOYSA-N	O=C(OC(COCCCCCCCCCCCCCCCC)COP(=O)(O)OCCN)CCCCCCCC=CCCCCCCCC	annotated by user-defined text library	True	True	False	100.0				100.0	1194.914	704.7476:2243 705.5618:54959 706.5651:14013 707.5683:2594	71.085:81 83.0851:45 85.1007:303 95.0845:84 109.1012:62 121.1013:77 124.0153:1139 142.0265:1729 179.0334:157 180.0416:487 181.0488:66 182.0571:171 184.03729:156 196.0372:213 198.0513:117 225.2571:83 241.0708:80 263.27301:82 265.25339:111 268.13071:1509 269.13269:229 280.27521:172 281.28079:108 282.14499:253 297.27899:360 298.2854:221 307.29419:64 308.29489:963 309.2977:218 323.23251:40 323.29309:…	5uM_2	1156
606	PC O-18:1/18:1	1720	10.52128	12.2086	13.077	772.6214	145368.875	3719946.75		[M+H]+	M + 0	Answer (n-9)	12.1	772.62152	C44H86NO7P	EtherPC	MFLNWJCWDLDCLH-UHFFFAOYSA-N	O=C(OC(COCCCCCCCC)COP(=O)([O-])OCC[N+](C)(C)C)CCCCCCCCCCCCCCCC=CCC=CCCCCCCC	annotated by user-defined text library	True	True	False	96.4				98.2	2907.377	772.6214:292338 773.4675:763 773.821:2541 774.6276:37946 775.1278:846 775.6311:7544 776.6347:1305	71.0736:57 86.0962:852 96.0387:69 98.9843:189 104.1068:77 124.9998:1150 184.0732:97238 184.1001:2632 184.1174:1051 184.1362:747 184.15179:492 184.1684:1076 184.1843:875 184.2009:564 184.2216:323 184.2408:163 184.2594:119 184.27271:193 184.2861:86 184.3006:75 184.3217:147 184.3378:128 184.3541:151 184.3696:168 184.3828:187 184.40331:290 184.42171:68 184.43359:181 184.4575:209 184.4743:157 184.4832…	5uM_2	1221
607	PlasmPE P-18:0/18:1	1764	10.6969	12.55952	13.51542	730.5745	36206.75	953715.9375		[M+H]+	M + 0	Answer (n-9)	12.5	730.57452	C41H80NO7P	PlasmPE	XVYPOHCSLJZFED-UHFFFAOYSA-N	O=C(OC(COC=CCCCCCCCCCCCCCCCC)COP(=O)(O)OCCN)CCCCCCCC=CCCCCCCCC	annotated by user-defined text library	True	True	False	98.9				99.4	724.135	731.5779:31819 732.581:8252	81.07:41 95.0857:85 109.1007:95 124.0153:84 125.1192:156 138.1277:68 142.0264:141 152.1432:330 155.0092:70 166.15871:358 167.1633:106 182.0575:171 196.20779:78 198.1461:65 198.15469:50 212.1644:498 213.1671:76 232.4272:31 247.2433:110 264.26801:330 265.25409:78 265.27469:491 266.2843:156 278.28531:340 279.28461:91 292.30151:97 293.30688:2226 294.31451:3434 295.31799:694 296.32669:174 306.28931:12…	5uM_2	1281
608	PlasmPE P-18:0/18:1	1764	11.13578	12.55952	13.86615	752.556	8760.375	226784.46875		[M+Na]+	M + 0	Answer (n-9)	12.5	752.55646	C41H80NO7P	PlasmPE	XVYPOHCSLJZFED-UHFFFAOYSA-N	O=C(OC(COC=CCCCCCCCCCCCCCCCC)COP(=O)(O)OCCN)CCCCCCCC=CCCCCCCCC	annotated by user-defined text library	True	True	False	98.9				99.4	175.2075	752.556:15477	78.0457:64 120.9666:149 145.99789:188 164.0081:579 202.0237:178 204.0394:716 206.0181:55 218.0202:72 276.06329:67 307.29871:71 346.13861:426 347.14371:132 361.1561:94 362.1348:142 376.14899:306 377.1535:61 388.15051:453 389.15411:197 404.14279:154 406.16211:129 414.27029:70 434.15439:74 441.23792:84 442.1568:80 472.31561:63 484.27829:175 485.28741:253 486.29401:382 487.3046:72 500.27219:423 501.2…	5uM_2	1289
609	PE 18:1/20:4	1873	12.38422	13.42747	14.463120000000002	1030.784	9015.1875	202111.15625		[M+H]+	M + 0	Answer (n-9), (n-6,9,12,15)	13.42	1030.78345	C61H111N2O9P	PE	WDNUSSOPDWPIPF-PCDJPVSNSA-N	[H][C@@](COC(=O)CCCCCCC\C=C\CCCCCCCC)(COP(O)(=O)OCCNC(=O)CCC\C=C/C\C=C/C\C=C/C\C=C/CCCCC)OC(=O)CCCCCCC\C=C/CCCCCCCC	annotated by user-defined text library	True	True	False	100.0				100.0	180.3038	1030.7836:29034 1032.7889:7567	85.0516:230 86.0546:46 95.0849:125 97.1014:87 98.0598:977 98.0741:77 99.064:126 112.078:94 113.0832:77 114.0886:49 119.0852:45 124.0753:67 125.0823:167 127.0993:144 136.07471:73 138.09109:462 139.09821:127 140.1069:44 147.118:46 152.10741:331 153.1144:318 154.1219:154 155.09351:513 156.1012:150 166.1246:66 170.11571:74 189.1526:38 191.1275:47 192.1389:530 193.14461:787 194.1517:265 195.12579:454 …	5uM_2	1355
610	PE 18:1/20:4	1873	12.2086	13.42747	14.55073	1052.766	8038.0625	184451.890625		[M+Na]+	M + 0	Answer (n-9), (n-6,9,12,15)	13.42	1052.76538	C61H111N2O9P	PE	WDNUSSOPDWPIPF-PCDJPVSNSA-N	[H][C@@](COC(=O)CCCCCCC\C=C\CCCCCCCC)(COP(O)(=O)OCCNC(=O)CCC\C=C/C\C=C/C\C=C/C\C=C/CCCCC)OC(=O)CCCCCCC\C=C/CCCCCCCC	annotated by user-defined text library	True	True	False	100.0				100.0	160.7612	1053.7682:16464	330.2811:102 331.2829:93 352.25839:364 432.22729:88 450.23801:4574 450.29111:79 450.37589:116 451.24231:627 603.53607:310 604.53223:172 605.53839:68 606.54059:134 607.5448:82 625.51581:1077 626.38672:29 626.51501:105 626.52863:58 684.38287:59 712.40851:66 722.43738:97 723.44122:166 723.4928:2610 724.49512:642 725.50623:101 738.4563:39 739.48621:207 753.45538:92 754.427:292 755.43182:109 768.44281…	5uM_2	1361
611	PG 22:6_22:6	1245	7.556116999999999	8.387383	9.357583	867.5169	79349.3125	1490687.5		[M+H]+	M + 0	Answer (n-3,6,9,12,15,18)	8.55	867.5170300000002	C50H75O10P	PG	XACKZSRNTPEYBU-UHFFFAOYSA-N	O=C(OCC(OC(=O)CCC=CCC=CCC=CCC=CCC=CCC=CCC)COP(=O)(O)OCC(O)CO)CCC=CCC=CCC=CCC=CCC=CCC=CCC	annotated by user-defined text library	True	True	False	92.1				96.0	1586.986	867.5169:278276 868.5204:160159 869.5229:47977 870.5259:11844 871.5294:2877	77.0401:54 79.0536:546 81.0698:584 83.0857:129 85.0669:57 87.0443:70 91.0539:1038 92.0579:130 93.0697:1053 95.0495:165 95.0854:997 96.0887:90 97.0632:97 98.984:1217 99.0798:121 103.0386:157 103.0554:80 105.0698:1104 105.1416:56 106.0744:108 107.0489:122 107.0854:1061 108.0902:166 109.0646:244 109.1009:1484 110.1038:85 111.0797:431 111.1159:75 112.0838:66 113.0589:111 115.0544:132 116.0468:257 117…	5uM_3	661
613	PG 22:6_22:6	1256	7.296783	8.476117	9.971	889.4986	21382.75	451383.875		[M+Na]+	M + 0	Answer (n-3,6,9,12,15,18)	8.55	889.49896	C50H75O10P	PG	XACKZSRNTPEYBU-UHFFFAOYSA-N	O=C(OCC(OC(=O)CCC=CCC=CCC=CCC=CCC=CCC=CCC)COP(=O)(O)OCC(O)CO)CCC=CCC=CCC=CCC=CCC=CCC=CCC	annotated by user-defined text library	True	True	False	98.3				99.1	427.655	890.5022:26176 891.5046:8046	91.0546:105 135.1156:56 176.992:233 189.162:51 195.00281:4826 195.24001:59 196.0056:114 221.0177:42 251.02769:84 275.02811:35 279.0253:214 293.03879:127 295.16989:49 307.0553:581 308.05771:74 309.06189:92 311.23389:123 312.23969:123 313.24509:116 321.0705:126 351.23291:40 365.0629:84 366.06311:53 368.2691:62 379.07819:83 380.07999:147 385.27521:150 386.27499:113 387.28021:226 388.28241:62 390.247…	5uM_3	741
614	PS 18:1_18:1	1334	7.74015	9.09425	10.56802	788.5434	33481.6875	1126438.375		[M+H]+	M + 0	Answer (n-9)	9.3	788.54358	C42H78NO10P	PS	WTBFLCSPLLEDEM-UHFFFAOYSA-N	O=C(OCC(OC(=O)CCCCCCCC=CCCCCCCCC)COP(=O)(O)OCC(N)C(=O)O)CCCCCCCC=CCCCCCCCC	annotated by user-defined text library	True	True	False	87.6				93.8	669.6337	789.5467:24116 790.5504:6238	78.0462:116 81.0701:58 83.0849:69 91.054:64 93.0694:76 95.0854:88 121.1017:110 135.1153:72 137.1342:58 149.1313:94 154.1577:110 168.0052:289 182.189:49 186.0162:124 201.1503:63 208.8152:31 223.0667:34 226.12041:96 226.1805:122 240.13519:359 241.1386:98 245.2267:58 246.23199:161 247.24159:118 254.1521:220 255.1544:75 263.23779:83 265.2536:569 267.2641:68 268.16711:171 282.18161:147 296.20029:75 29…	5uM_3	884
616	PG 18:1_18:1	1334	7.9239	9.09425	10.23383	797.5306	7266.8125	164320.0625		[M+Na]+	M + 0	Answer (n-9)	9.1	797.5303299999998	C50H75O10P	PG	C42H79O10P	CCCCCCCC\C=C/CCCCCCCC(=O)OCC(COP(O)(=O)OCC(O)CO)OC(=O)CCCCCCC\C=C/CCCCCCCC	annotated by user-defined text library	True	True	False	100.0				100.0	145.3362	798.5341:9648	176.99339:94 195.0027:2749 377.13611:78 515.00189:51 521.21289:87 545.2467:282 546.24902:119 548.23853:88 563.25879:82 574.28638:154 575.29828:93 577.2356:42 585.35217:123 586.3562:84 587.3559:52 589.2757:128 599.36902:96 603.53448:504 605.26837:45 605.53882:93 617.26929:125 625.51978:322 629.34198:57 633.26379:148 633.30469:109 641.5061:128 643.35638:110 655.35681:53 656.36462:113 657.3717:232 6…	5uM_3	891
619	PI 18:0_20:4	1334	7.8445839999999984	9.09425	10.56802	909.5458	2826.3125	65649.8125		[M+Na]+	M + 0	Answer (n-6,9,12,15)	9.35	909.54633	C47H83O13P	PI	OJESNYFIPWSOPO-ZKVKLVECNA-N	CCCCCCCCCCCCCCCCCC(=O)OCC(COP(O)(=O)OC1C(O)C(O)C(O)C(O)C1O)OC(=O)CCCCCC\C=C/C\C=C/C\C=C/C\C=C/CC	annotated by user-defined text library	True	True	False	81.5				90.7	56.52625	909.5458:6020	98.0589:65 150.0929:47 166.1241:60 170.08051:73 180.10271:77 182.1171:42 194.1167:233 208.133:31025 208.1609:306 208.1879:356 208.2204:646 208.2338:490 208.25529:121 208.26961:184 208.2887:64 208.3045:147 208.3475:131 208.37601:124 208.4518:48 208.4711:93 208.52271:79 208.57381:64 208.632:54 208.7728:62 209.0206:70 209.0368:46 209.0542:48 209.0719:57 209.0876:53 209.10539:147 209.1366:5612 209.16…	5uM_3	919
621	PC 18:1_18:1	1508	9.620533	10.48013	12.34313	786.6007	145598.125	3446423.25		[M+H]+	M + 0	Answer (n-9)	10.4	786.6007099999998	C44H84NO8P	PC	SNKAWJBJQDLSFF-UHFFFAOYSA-N	O=C(OCC(OC(=O)CCCCCCCC=CCCCCCCCC)COP(=O)([O-])OCC[N+](C)(C)C)CCCCCCCC=CCCCCCCCC	annotated by user-defined text library	True	True	False	98.0				99.0	2911.962	786.6007:337114 787.6041:170411 788.6064:47752 789.6105:9886 790.613:1955	71.0729:93 86.0959:1239 98.9843:235 104.1071:167 104.1744:36 104.2951:49 124.9997:1070 130.2874:72 142.0253:53 184.0502:42 184.0733:105822 184.1002:3185 184.117:1287 184.1324:530 184.1394:358 184.1521:383 184.16811:1152 184.18381:954 184.20151:634 184.2216:332 184.2569:342 184.2737:130 184.2942:282 184.31531:78 184.3222:110 184.3372:113 184.35539:96 184.36971:230 184.383:201 184.40289:285 184.422…	5uM_3	1048
622	PE 18:1_18:1	1530	10.05862	10.65582	12.43082	744.5536	69570.8125	1689372.375		[M+H]+	M + 0	Answer (n-9)	10.6	744.55377	C41H78NO8P	PE	MWRBNPKJOOWZPW-UHFFFAOYSA-N	O=C(OCC(OC(=O)CCCCCCCC=CCCCCCCCC)COP(=O)(O)OCCN)CCCCCCCC=CCCCCCCCC	annotated by user-defined text library	True	True	False	99.0				99.5	1391.4160000000004	744.5536:158362 745.557:72672 746.5601:19038 747.5611:3584	93.0691:65 95.0851:104 97.1014:107 109.101:94 121.1017:114 124.0158:229 135.1172:202 142.0271:369 153.1263:55 163.1481:65 168.1748:164 179.0347:76 182.0578:38 182.1895:77 184.0388:119 191.18021:85 195.19859:51 197.045:215 198.05321:82 226.11951:65 240.1357:223 246.2357:128 247.24139:134 250.18291:39 254.11749:77 254.1501:154 265.25241:724 266.26331:88 268.1304:410 268.16479:86 308.2944:941 309.29…	5uM_3	1120
623	EtherPC O-16:0/18:1	1574	9.09425	11.00673	12.07977	746.6061	182226.3125	4564739.0		[M+H]+	M + 0	Answer (n-9)	10.95	746.60577	C42H84NO7P	EtherPC	OVZJGEFUWZPYRW-UHFFFAOYSA-N	O=C(OC(COCCCCCCCC)COP(=O)([O-])OCC[N+](C)(C)C)CCCCCCCCCCCCCC=CCCCCCCCCCC	annotated by user-defined text library	True	True	False	99.0				99.5	3644.526	746.6061:378751 747.6091:191025 748.6119:47299 749.6151:9624 750.6195:1492	86.0963:1312 96.0368:89 98.9841:295 104.1068:454 113.0014:41 124.9996:1724 184.0733:127296 184.0993:4431 184.1163:1611 184.1312:766 184.1395:376 184.1519:365 184.17461:2440 184.20081:755 184.2225:380 184.2518:172 184.2628:277 184.2744:194 184.28841:268 184.2989:139 184.3147:105 184.3217:142 184.33701:224 184.3672:308 184.382:228 184.39931:227 184.42979:246 184.4576:373 184.47369:158 184.48441:149…	5uM_3	1148
624	EtherPE O-16:0/18:1	1607	9.70815	11.27012	13.03595	704.5589	62643.625	1536984.875		[M+H]+	M + 0	Answer (n-9)	11.22	704.5589	C39H78NO7P	EtherPE	JJGMGPGKWYLISM-UHFFFAOYSA-N	O=C(OC(COCCCCCCCCCCCCCCCC)COP(=O)(O)OCCN)CCCCCCCC=CCCCCCCCC	annotated by user-defined text library	True	True	False	99.2				99.6	1252.873	705.5619:54231 706.5649:13325 707.5683:2623	71.0849:113 78.0481:57 85.101:241 99.1168:148 124.0158:995 127.1479:72 142.0262:1284 161.13409:41 169.19659:54 178.0266:62 179.0336:146 180.0414:602 182.0563:198 184.0363:171 196.03751:157 198.0535:64 241.0722:40 247.2428:62 265.2525:77 268.1312:1072 269.13391:182 273.05859:58 280.2764:190 281.2851:197 282.14389:174 297.2782:413 298.2847:109 308.2944:1089 309.30121:106 323.2951:99 325.16681:128 3…	5uM_3	1205
625	PC O-18:1/18:1	1720	10.48013	12.16748	13.12357	772.6213	142855.9375	3823657.0		[M+H]+	M + 0	Answer (n-9)	12.1	772.62152	C44H86NO7P	EtherPC	MFLNWJCWDLDCLH-UHFFFAOYSA-N	O=C(OC(COCCCCCCCC)COP(=O)([O-])OCC[N+](C)(C)C)CCCCCCCCCCCCCCCC=CCC=CCCCCCCC	annotated by user-defined text library	True	True	False	98.6				99.3	2857.119	773.2223:1018 773.6247:123785 774.6277:34154 775.1221:828 775.6311:7060 776.6328:1197	86.0961:346 96.0369:52 104.1077:95 125:397 181.0239:67 184.0733:41259 184.1013:639 184.1181:366 184.1404:390 184.15179:376 184.16071:259 184.17439:645 184.1888:141 184.2009:261 184.22279:122 184.2453:185 184.26041:70 184.27341:53 184.2805:62 184.2921:49 184.32269:62 184.36971:57 184.3819:134 184.4201:130 184.4507:100 184.4814:116 184.59309:125 184.60921:35 184.62579:71 184.65649:36 184.73711:38 1…	5uM_3	1268
626	PlasmPE P-18:0/18:1	1764	10.74358	12.51847	13.38645	730.574	37054.25	1010209.375		[M+H]+	M + 0	Answer (n-9)	12.5	730.57452	C41H80NO7P	PlasmPE	XVYPOHCSLJZFED-UHFFFAOYSA-N	O=C(OC(COC=CCCCCCCCCCCCCCCCC)COP(=O)(O)OCCN)CCCCCCCC=CCCCCCCCC	annotated by user-defined text library	True	True	False	99.9				99.9	741.085	731.5777:29834 732.5807:6616 734.5909:350	78.047:46 97.0889:88 124.0163:53 125.1196:120 126.1225:80 135.1153:108 142.0265:192 152.1438:409 166.1588:339 180.043:83 182.0583:157 185.1188:53 196.03751:46 198.1501:84 212.1644:324 213.16879:67 214.1552:81 264.26779:283 265.2511:176 265.27579:499 266.28339:297 278.28339:298 279.2821:87 292.30139:198 293.30759:2472 294.31461:3594 295.09259:73 295.3172:692 296.3288:130 307.29941:319 308.2948:744…	5uM_3	1328
627	PlasmPE P-18:0/18:1	1764	11.09462	12.51847	13.912770000000002	752.5563	8927.875	240947.921875		[M+Na]+	M + 0	Answer (n-9)	12.5	752.55646	C41H80NO7P	PlasmPE	XVYPOHCSLJZFED-UHFFFAOYSA-N	O=C(OC(COC=CCCCCCCCCCCCCCCCC)COP(=O)(O)OCCN)CCCCCCCC=CCCCCCCCC	annotated by user-defined text library	True	True	False	99.9				99.9	178.5575		120.9653:134 145.9978:146 164.0083:621 176.99091:53 192.0378:63 202.0248:141 204.039:624 221.01961:86 221.8941:28 346.1387:406 347.1441:65 361.1619:113 362.13211:159 376.14789:134 377.1517:50 388.1492:439 389.15759:160 390.16281:109 404.14139:81 405.14969:84 434.1521:99 472.3154:87 484.2774:189 485.28571:263 486.29651:230 500.272:426 501.2804:190 502.2908:507 503.29169:118 515.01123:88 529.31079:…	5uM_3	1337
628	PE 18:1/20:4	1884	12.34313	13.47412	14.5263	1030.783	7697.125	172519.28125		[M+H]+	M + 0	Answer (n-9), (n-6,9,12,15)	13.42	1030.78345	C61H111N2O9P	PE	WDNUSSOPDWPIPF-PCDJPVSNSA-N	[H][C@@](COC(=O)CCCCCCC\C=C\CCCCCCCC)(COP(O)(=O)OCCNC(=O)CCC\C=C/C\C=C/C\C=C/C\C=C/CCCCC)OC(=O)CCCCCCC\C=C/CCCCCCCC	annotated by user-defined text library	True	True	False	99.1				99.5	153.9425	1031.7866:18498	85.0504:111 95.0856:146 98.06:976 125.0836:75 126.0898:37 127.0989:120 128.0616:43 135.11749:81 138.092:292 139.09689:168 152.1064:306 153.11349:224 154.1205:156 155.0943:260 156.10049:134 164.10831:82 166.1228:79 167.1311:59 178.1225:252 179.1261:99 192.1386:436 193.1454:574 194.1496:126 195.125:457 195.1537:68 196.1299:199 201.1472:120 206.15131:101 207.16251:168 208.17059:71 214.1568:121 215.1…	5uM_3	1428
629	PE 18:1/20:4	1884	12.34313	13.47412	14.5263	1052.764	7338.875	168281.234375		[M+Na]+	M + 0	Answer (n-9), (n-6,9,12,15)	13.42	1052.76538	C61H111N2O9P	PE	WDNUSSOPDWPIPF-PCDJPVSNSA-N	[H][C@@](COC(=O)CCCCCCC\C=C\CCCCCCCC)(COP(O)(=O)OCCNC(=O)CCC\C=C/C\C=C/C\C=C/C\C=C/CCCCC)OC(=O)CCCCCCC\C=C/CCCCCCCC	annotated by user-defined text library	True	True	False	99.1				99.5	146.7775	1053.7683:14774 1054.7718:5552	120.9663:212 121.1012:70 330.27969:203 331.28299:158 332.2825:66 352.26071:433 449.2298:44 450.23779:5449 450.32529:84 450.35089:48 450.3804:87 451.2392:633 452.24881:108 585.34418:58 603.53137:381 604.5354:231 605.53998:133 606.54382:275 607.5415:102 625.5155:884 626.51678:284 696.4162:90 722.43927:129 723.49249:2588 724.50012:782 725.50641:132 736.45178:52 737.46649:90 738.43121:55 739.43268:93…	5uM_3	1434
630	PG 22:6_22:6	1278	7.604617	8.398216	9.335134	867.5171	74919.5625	1434627.75		[M+H]+	M + 0	Answer (n-3,6,9,12,15,18)	8.55	867.5170300000002	C50H75O10P	PG	XACKZSRNTPEYBU-UHFFFAOYSA-N	O=C(OCC(OC(=O)CCC=CCC=CCC=CCC=CCC=CCC=CCC)COP(=O)(O)OCC(O)CO)CCC=CCC=CCC=CCC=CCC=CCC=CCC	annotated by user-defined text library	True	True	False	93.1				96.5	1498.391	867.5171:270947 868.1506:1403 868.5207:149923 869.5241:48589 870.165:1483 870.5268:11599 871.5292:2130	79.0541:671 81.0697:576 83.0846:97 85.0642:125 91.0535:597 93.0693:622 94.0735:44 95.0488:326 95.0855:896 97.0642:223 97.1011:61 98.9839:868 99.0814:81 103.0383:94 105.0694:828 106.0745:60 107.0489:60 107.0855:1369 107.1065:49 108.0903:100 109.0654:178 109.1006:1154 110.1035:128 111.0802:159 111.1168:70 113.0589:98 115.0527:48 115.0755:75 116.0472:75 117.0542:605 117.0697:899 118.0592:41 118.0767…	5uM_4	627
632	PG 22:6_22:6	1278	7.646433	8.398216	9.24745	889.4991	19200.4375	414235.1875		[M+Na]+	M + 0	Answer (n-3,6,9,12,15,18)	8.55	889.49896	C50H75O10P	PG	XACKZSRNTPEYBU-UHFFFAOYSA-N	O=C(OCC(OC(=O)CCC=CCC=CCC=CCC=CCC=CCC=CCC)COP(=O)(O)OCC(O)CO)CCC=CCC=CCC=CCC=CCC=CCC=CCC	annotated by user-defined text library	True	True	False	93.1				96.5	384.0088	889.4991:44556 890.5024:25201 891.5059:7768 892.5068:2146	78.0457:50 105.0695:104 131.0858:78 155.0097:148 159.1151:69 173.0202:63 176.9919:134 188.0907:98 195.00281:5330 195.0694:67 195.0903:69 196.0063:176 233.0157:65 251.028:86 270.23419:38 279.02551:186 293.04239:321 293.2269:208 294.23041:131 295.23111:219 296.23749:80 307.05539:379 311.2373:125 312.23911:295 313.24249:191 314.24899:98 349.06631:57 352.0466:67 365.06119:144 366.06671:79 379.0759:14…	5uM_4	673
634	PS 18:1_18:1	1363	7.77615	9.071667	10.47048	788.5435	34745.25	1120540.5		[M+H]+	M + 0	Answer (n-9)	9.3	788.54358	C42H78NO10P	PS	WTBFLCSPLLEDEM-UHFFFAOYSA-N	O=C(OCC(OC(=O)CCCCCCCC=CCCCCCCCC)COP(=O)(O)OCC(N)C(=O)O)CCCCCCCC=CCCCCCCCC	annotated by user-defined text library	True	True	False	85.0				92.5	694.905	789.5463:30575 790.5508:8435	88.0392:103 91.0527:83 95.0856:99 97.1012:93 109.1005:91 121.1008:145 149.13251:104 168.0049:275 169.1089:71 182.1897:96 186.0161:233 223.06281:204 226.11909:116 226.17999:51 240.13541:289 246.2321:85 247.2415:139 254.1505:92 263.23621:40 265.2533:487 281.2457:37 282.18259:149 296.19791:137 299.05801:71 309.21021:94 310.20959:155 312.12009:97 312.2276:85 320.27121:93 321.27609:180 324.228:67 324.…	5uM_4	832
636	PG 18:1_18:1	1363	7.646433	9.071667	10.30342	797.5301	6974.5	162022.90625		[M+Na]+	M + 0	Answer (n-9)	9.1	797.5303299999998	C50H75O10P	PG	C42H79O10P	CCCCCCCC\C=C/CCCCCCCC(=O)OCC(COP(O)(=O)OCC(O)CO)OC(=O)CCCCCCC\C=C/CCCCCCCC	annotated by user-defined text library	True	True	False	99.7				99.9	139.49	798.5338:7170	195.00259:2711 321.1091:50 335.66061:31 451.1355:95 505.21609:64 515.27332:98 521.21582:65 535.2276:81 545.24988:326 546.24902:118 561.24213:136 562.2478:66 574.28351:71 585.35327:136 589.27618:125 591.2926:57 597.01031:151 603.54041:393 604.54529:105 605.2702:95 605.54352:119 606.54669:77 617.27551:68 625.51868:261 633.2641:113 633.29889:137 634.26062:62 641.5097:74 657.37341:219 658.3819:1015 6…	5uM_4	842
637	PG 18:1_18:1	1363	7.646433	9.071667	10.30342	797.5303	6974.5	162022.90625		[M+Na]+	M + 0	Answer (n-9)	9.1	797.5303299999998	C50H75O10P	PG	C42H79O10P	CCCCCCCC\C=C/CCCCCCCC(=O)OCC(COP(O)(=O)OCC(O)CO)OC(=O)CCCCCCC\C=C/CCCCCCCC	annotated by user-defined text library	True	True	False	99.7				99.9	139.49	798.5338:7170	195.00259:2711 321.1091:50 335.66061:31 451.1355:95 505.21609:64 515.27332:98 521.21582:65 535.2276:81 545.24988:326 546.24902:118 561.24213:136 562.2478:66 574.28351:71 585.35327:136 589.27618:125 591.2926:57 597.01031:151 603.54041:393 604.54529:105 605.2702:95 605.54352:119 606.54669:77 617.27551:68 625.51868:261 633.2641:113 633.29889:137 634.26062:62 641.5097:74 657.37341:219 658.3819:1015 6…	5uM_4	843
642	PC 18:1_18:1	1539	9.59805	10.47048	12.30018	786.6007	145057.25	3529946.5		[M+H]+	M + 0	Answer (n-9)	10.4	786.6007099999998	C44H84NO8P	PC	SNKAWJBJQDLSFF-UHFFFAOYSA-N	O=C(OCC(OC(=O)CCCCCCCC=CCCCCCCCC)COP(=O)([O-])OCC[N+](C)(C)C)CCCCCCCC=CCCCCCCCC	annotated by user-defined text library	True	True	False	98.5				99.2	2901.145	786.4954:453 787.6039:159775 788.6072:44457 789.6099:9050 790.6112:1684	71.0727:96 78.0466:80 86.0961:1119 98.984:239 104.1067:257 124.9994:1262 184.0732:100218 184.10001:3018 184.1167:1025 184.13989:348 184.1548:834 184.16991:883 184.18381:791 184.20081:579 184.21941:336 184.23891:119 184.2518:151 184.2715:272 184.2998:136 184.3199:270 184.3369:173 184.3485:91 184.35789:225 184.3694:98 184.3842:257 184.41901:187 184.4355:103 184.44971:159 184.4644:38 184.4727:84 184…	5uM_4	1039
643	PE 18:1_18:1	1561	10.0405	10.64618	12.38795	744.5532	67686.0	1681078.25		[M+H]+	M + 0	Answer (n-9)	10.6	744.55377	C41H78NO8P	PE	MWRBNPKJOOWZPW-UHFFFAOYSA-N	O=C(OCC(OC(=O)CCCCCCCC=CCCCCCCCC)COP(=O)(O)OCCN)CCCCCCCC=CCCCCCCCC	annotated by user-defined text library	True	True	False	99.3				99.7	1353.72	744.5532:142752 744.75:2048 745.5567:66460 746.5596:17635 747.5629:3807	78.0461:49 81.0697:100 93.0698:94 95.0854:184 107.084:71 109.1007:132 121.1:178 123.116:51 124.0155:174 135.11729:208 139.11031:45 142.0271:266 149.1319:143 168.17599:35 182.19009:159 184.0354:58 184.07761:40 187.1344:34 198.0519:100 201.14751:101 240.1347:171 246.23421:115 247.2401:118 254.1516:126 263.2334:64 265.25159:242 268.13019:339 268.16879:89 269.13321:84 296.19641:57 308.2937:567 311.22…	5uM_4	1109
644	EtherPC O-16:0/18:1	1605	9.24745	10.99715	11.87005	746.6060000000001	182598.375	4637368.0		[M+H]+	M + 0	Answer (n-9)	10.95	746.60577	C42H84NO7P	EtherPC	OVZJGEFUWZPYRW-UHFFFAOYSA-N	O=C(OC(COCCCCCCCC)COP(=O)([O-])OCC[N+](C)(C)C)CCCCCCCCCCCCCC=CCCCCCCCCCC	annotated by user-defined text library	True	True	False	99.3				99.7	3651.968	746.606:362082 747.3891:1061 747.6091:178845 748.6121:47139 749.6148:9770 750.6164:1888	71.0717:106 86.0962:1386 96.0364:60 98.9838:364 104.1063:332 111.1157:49 124.9995:1412 142.0256:78 184.0732:120714 184.0988:4250 184.11639:1302 184.1312:723 184.1396:392 184.1525:258 184.1674:1434 184.1812:1003 184.2007:720 184.2195:233 184.2345:378 184.252:181 184.2625:161 184.2748:243 184.28529:152 184.29939:172 184.311:181 184.32159:153 184.3369:174 184.3663:399 184.3819:260 184.4012:375 184.4…	5uM_4	1143
645	EtherPE O-16:0/18:1	1638	9.8277	11.26055	12.73855	704.5588	62180.625	1514635.0		[M+H]+	M + 0	Answer (n-9)	11.22	704.5589	C39H78NO7P	EtherPE	JJGMGPGKWYLISM-UHFFFAOYSA-N	O=C(OC(COCCCCCCCCCCCCCCCC)COP(=O)(O)OCCN)CCCCCCCC=CCCCCCCCC	annotated by user-defined text library	True	True	False	99.5				99.7	1243.613	704.5588:124938 704.7466:1682 705.5623:54400 706.5651:12916 707.5679:2444	78.046:168 85.1008:234 121.1043:71 124.0157:589 142.02589:1268 179.0336:139 180.0412:524 181.0506:66 182.0567:193 184.0354:48 196.03799:77 198.05231:66 263.2738:93 265.25369:76 268.12979:949 269.13559:184 280.27399:196 281.28149:173 282.14551:266 283.15039:54 284.2966:98 297.08289:50 297.2789:342 298.28159:162 308.29431:874 309.29929:73 323.2933:138 325.16779:98 326.30429:158 339.17731:69 339.286…	5uM_4	1203
646	PC O-18:1/18:1	1758	10.30342	12.21237	13.0894	772.6215	145393.6875	3860437.5		[M+H]+	M + 0	Answer (n-9)	12.1	772.62152	C44H86NO7P	EtherPC	MFLNWJCWDLDCLH-UHFFFAOYSA-N	O=C(OC(COCCCCCCCC)COP(=O)([O-])OCC[N+](C)(C)C)CCCCCCCCCCCCCCCC=CCC=CCCCCCCC	annotated by user-defined text library	True	True	False	96.1				98.1	2907.8740000000007	772.6215:261115 773.3437:1112 774.6279:33736 775.6319:7011 776.6338:1277	71.0729:43 75.9341:45 86.0961:816 98.9838:167 104.1073:115 124.9997:1253 181.02541:45 184.0732:82177 184.10091:1853 184.118:899 184.1375:574 184.155:815 184.1701:818 184.18781:320 184.20419:664 184.2196:273 184.2386:145 184.2514:185 184.2718:148 184.2991:356 184.321:72 184.33659:159 184.35361:143 184.36971:78 184.38451:146 184.40021:104 184.4155:153 184.4333:139 184.4566:305 184.4725:98 184.4857:…	5uM_4	1278
647	PlasmPE P-18:0/18:1	1802	10.47048	12.56327	13.43983	730.574	36945.5	1025760.0		[M+H]+	M + 0	Answer (n-9)	12.5	730.57452	C41H80NO7P	PlasmPE	XVYPOHCSLJZFED-UHFFFAOYSA-N	O=C(OC(COC=CCCCCCCCCCCCCCCCC)COP(=O)(O)OCCN)CCCCCCCC=CCCCCCCCC	annotated by user-defined text library	True	True	False	98.8				99.4	738.91	731.5772:27714 732.5803:6801	95.0849:65 97.1011:75 109.0995:70 111.1156:62 121.1006:132 125.1213:81 129.05521:53 135.11549:51 142.0262:402 149.13319:64 151.1474:92 152.1434:328 153.147:78 155.0097:78 166.161:251 177.1597:48 180.0424:97 182.05611:96 198.1494:164 212.16431:379 228.1739:57 264.26889:410 265.25131:170 265.2757:454 266.2822:425 267.28979:100 278.28311:297 279.2847:44 292.30011:61 293.30701:2726 294.31461:3259 295…	5uM_4	1332
648	PlasmPE P-18:0/18:1	1802	11.085	12.56327	13.9665	752.5561	8260.9375	226501.90625		[M+Na]+	M + 0	Answer (n-9)	12.5	752.55646	C41H80NO7P	PlasmPE	XVYPOHCSLJZFED-UHFFFAOYSA-N	O=C(OC(COC=CCCCCCCCCCCCCCCCC)COP(=O)(O)OCCN)CCCCCCCC=CCCCCCCCC	annotated by user-defined text library	True	True	False	98.8				99.4	165.2188	752.5561:13160	145.9967:110 163.0134:74 164.0078:615 202.0229:99 204.03889:935 220.03751:51 221.0188:68 307.29959:113 332.1221:81 334.1041:61 346.1395:523 347.146:84 348.116:81 360.15259:108 362.13461:140 371.14709:73 376.14999:281 386.13089:69 388.14941:568 389.15491:155 404.13971:54 416.14069:48 418.16129:84 435.15631:55 442.16031:73 484.2789:134 485.2905:231 486.29309:282 500.27521:562 501.27399:140 502.2905…	5uM_4	1340
649	PE 18:1/20:4	1912	12.38795	13.43983	14.49247	1030.784	8587.875	189782.734375		[M+H]+	M + 0	Answer (n-9), (n-6,9,12,15)	13.42	1030.78345	C61H111N2O9P	PE	WDNUSSOPDWPIPF-PCDJPVSNSA-N	[H][C@@](COC(=O)CCCCCCC\C=C\CCCCCCCC)(COP(O)(=O)OCCNC(=O)CCC\C=C/C\C=C/C\C=C/C\C=C/CCCCC)OC(=O)CCCCCCC\C=C/CCCCCCCC	annotated by user-defined text library	True	True	False	99.9				99.9	171.7575	1031.7877:21113 1032.7913:8435	77.0377:49 78.0468:70 81.0696:77 83.0853:43 85.0517:138 86.0605:51 95.0856:84 97.1016:108 98.0597:923 98.073:87 121.1004:158 123.1169:59 124.0744:122 127.0997:117 135.11681:124 138.0909:246 149.1326:49 151.0965:82 152.10629:362 153.11481:273 154.1226:164 155.0943:389 156.09911:169 164.10699:111 166.0833:40 166.1217:116 167.12849:55 178.12241:171 179.12849:97 192.1375:428 193.1463:631 194.11681:85…	5uM_4	1441
650	PE 18:1/20:4	1912	12.38795	13.43983	14.49247	1052.766	7786.25	175278.6875		[M+Na]+	M + 0	Answer (n-9), (n-6,9,12,15)	13.42	1052.76538	C61H111N2O9P	PE	WDNUSSOPDWPIPF-PCDJPVSNSA-N	[H][C@@](COC(=O)CCCCCCC\C=C\CCCCCCCC)(COP(O)(=O)OCCNC(=O)CCC\C=C/C\C=C/C\C=C/C\C=C/CCCCC)OC(=O)CCCCCCC\C=C/CCCCCCCC	annotated by user-defined text library	True	True	False	99.9				99.9	155.725	1053.768:16813 1054.7731:6702	352.2616:317 450.23819:2978 450.3287:43 451.24091:525 601.34918:60 603.53802:254 604.53229:133 605.54279:68 606.54449:89 625.51508:701 626.52008:122 712.4469:39 713.4173:71 722.43903:152 723.49329:1928 724.49792:531 725.49762:102 738.42853:121 738.47479:68 739.48492:218 753.46008:118 754.42139:67 754.44769:52 756.43311:42 766.45172:48 768.44098:149 769.44952:146 770.50677:45 780.47821:91 794.4608…	5uM_4	1448
651	PG 22:6_22:6	1286	7.622366	8.38265	9.327967	867.5171	77737.9375	1462556.625		[M+H]+	M + 0	Answer (n-3,6,9,12,15,18)	8.55	867.5170300000002	C50H75O10P	PG	XACKZSRNTPEYBU-UHFFFAOYSA-N	O=C(OCC(OC(=O)CCC=CCC=CCC=CCC=CCC=CCC=CCC)COP(=O)(O)OCC(O)CO)CCC=CCC=CCC=CCC=CCC=CCC=CCC	annotated by user-defined text library	True	True	False	91.6				95.8	1554.759	867.5171:258343 868.5204:145707 869.5238:43907 870.5261:11111 871.5278:2067	77.0379:105 79.0542:609 81.0696:781 83.051:91 83.0856:100 85.0634:68 87.0447:109 91.0541:1201 93.0698:1236 94.0757:113 95.0488:271 95.0852:1236 96.0889:167 97.0638:206 97.1007:94 98.9839:1409 99.0788:72 103.0392:162 103.054:90 105.0693:825 106.0745:82 107.0476:148 107.0855:1507 108.0891:86 109.0644:242 109.1009:1370 110.104:154 111.081:262 111.1169:160 113.0964:121 115.054:138 115.0753:79 116.046…	5uM_5	620
654	PG 22:6_22:6	1297	7.65585	8.471316	9.240283	889.4985	23261.3125	487856.25		[M+Na]+	M + 0	Answer (n-3,6,9,12,15,18)	8.55	889.49896	C50H75O10P	PG	XACKZSRNTPEYBU-UHFFFAOYSA-N	O=C(OCC(OC(=O)CCC=CCC=CCC=CCC=CCC=CCC=CCC)COP(=O)(O)OCC(O)CO)CCC=CCC=CCC=CCC=CCC=CCC=CCC	annotated by user-defined text library	True	True	False	98.1				99.0	465.2263	890.5023:27775 891.5055:8861	93.0698:75 117.0698:94 119.0844:65 131.08591:62 176.9929:318 195.00281:5521 195.045:49 195.0724:36 195.0834:44 195.0945:87 195.11549:69 196.0056:81 227.17799:66 235.0336:122 239.17821:51 251.0276:109 279.02371:293 293.03909:192 293.2265:118 294.22729:115 295.23141:104 307.0564:373 309.03061:85 311.23599:170 312.23969:199 334.04221:59 352.05099:64 379.07721:123 385.271:127 386.27789:392 386.4476:3…	5uM_5	708
659	PG 18:1_18:1	1383	7.793933	9.152433	10.30447	797.5302	7314.875	166416.734375		[M+Na]+	M + 0	Answer (n-9)	9.1	797.5303299999998	C50H75O10P	PG	C42H79O10P	CCCCCCCC\C=C/CCCCCCCC(=O)OCC(COP(O)(=O)OCC(O)CO)OC(=O)CCCCCCC\C=C/CCCCCCCC	annotated by user-defined text library	True	True	False	99.1				99.6	146.2975		91.0548:58 176.99451:69 195.0029:2443 545.24762:203 549.2406:61 574.28583:105 577.24591:109 585.3526:83 589.27728:89 603.25549:71 603.53302:569 604.54309:100 605.54358:70 606.31812:31 606.54681:68 607.54303:77 619.24731:87 625.51721:243 633.26501:84 633.3111:110 634.31519:73 643.35321:66 643.51172:50 657.37048:296 658.38013:908 659.38708:850 660.362:61 660.38953:179 672.39563:106 673.36798:935 67…	5uM_5	909
661	PC 18:1_18:1	1550	9.590917	10.47988	12.17572	786.6007	150733.4375	3765496.0		[M+H]+	M + 0	Answer (n-9)	10.4	786.6007099999998	C44H84NO8P	PC	SNKAWJBJQDLSFF-UHFFFAOYSA-N	O=C(OCC(OC(=O)CCCCCCCC=CCCCCCCCC)COP(=O)([O-])OCC[N+](C)(C)C)CCCCCCCC=CCCCCCCCC	annotated by user-defined text library	True	True	False	98.0				99.0	3014.669000000001	786.6007:297364 787.3974:1107 787.6041:147546 788.6068:40514 789.6096:8591 790.6109:1422	78.0463:155 86.0961:663 98.9841:160 104.1063:144 124.9994:1514 156.9653:40 184.0733:83999 184.10049:2006 184.11839:788 184.13789:557 184.1552:783 184.16991:851 184.18761:306 184.20129:459 184.2195:193 184.23599:256 184.2558:251 184.272:112 184.28571:181 184.29939:82 184.31:181 184.32179:73 184.3369:88 184.35381:125 184.3688:192 184.4015:330 184.4174:200 184.4433:192 184.4688:243 184.4848:110 184.…	5uM_5	1027
662	PE 18:1_18:1	1572	9.152433	10.6556	12.43905	744.5537	70224.4375	1776307.25		[M+H]+	M + 0	Answer (n-9)	10.6	744.55377	C41H78NO8P	PE	MWRBNPKJOOWZPW-UHFFFAOYSA-N	O=C(OCC(OC(=O)CCCCCCCC=CCCCCCCCC)COP(=O)(O)OCCN)CCCCCCCC=CCCCCCCCC	annotated by user-defined text library	True	True	False	99.0				99.5	1404.489	744.5537:133551 744.7481:2022 745.557:61087 746.5606:15820 747.5648:2858	78.0464:104 81.0692:83 95.0848:204 97.1007:56 107.0849:100 109.0999:53 111.1179:108 121.1015:321 123.1188:71 124.0147:111 135.11729:70 142.0265:258 149.1337:75 165.1628:88 167.16721:95 168.1729:118 170.15379:73 181.1828:38 182.1909:102 197.0457:84 198.05099:103 226.1192:66 240.1348:324 242.1492:61 242.1871:47 247.24181:170 254.1508:199 265.25241:646 268.13171:461 268.1647:135 269.1344:90 296.1955…	5uM_5	1090
663	EtherPC O-16:0/18:1	1616	9.064484	11.00653	12.17572	746.6057	191037.5625	4979300.5		[M+H]+	M + 0	Answer (n-9)	10.95	746.60577	C42H84NO7P	EtherPC	OVZJGEFUWZPYRW-UHFFFAOYSA-N	O=C(OC(COCCCCCCCC)COP(=O)([O-])OCC[N+](C)(C)C)CCCCCCCCCCCCCC=CCCCCCCCCCC	annotated by user-defined text library	True	True	False	99.0				99.5	3820.751	746.6057:338441 747.6088:163085 748.6118:40267 749.6154:8936 750.6195:1428	86.0964:214 104.1076:111 124.9999:213 184.0732:21941 184.0975:168 184.12959:103 184.14079:140 184.1577:295 184.1693:123 184.18021:82 184.198:155 184.209:71 184.2235:81 184.23759:87 184.25729:78 184.3985:86 184.875:35 184.8904:36 184.9079:45 184.9577:55 185.07629:571 210.0869:54 222.0887:90 223.0952:70 224.103:147 226.0842:78 238.0842:646 239.08701:140 240.1001:108 284.08899:73 310.18179:38 310.27…	5uM_5	1116
664	EtherPE O-16:0/18:1	1649	9.76615	11.26993	12.87723	704.5586	62008.0625	1592278.75		[M+H]+	M + 0	Answer (n-9)	11.22	704.5589	C39H78NO7P	EtherPE	JJGMGPGKWYLISM-UHFFFAOYSA-N	O=C(OC(COCCCCCCCCCCCCCCCC)COP(=O)(O)OCCN)CCCCCCCC=CCCCCCCCC	annotated by user-defined text library	True	True	False	99.2				99.6	1240.161	704.5586:113025 705.5615:46159 706.5657:11835 707.5672:2173	85.1002:96 99.1153:80 124.0155:788 142.0262:1113 180.0416:371 181.04871:70 182.0576:177 182.19009:107 184.0359:84 196.03999:51 198.05231:51 213.1488:54 225.2576:58 268.13071:864 269.13419:79 280.27631:192 281.245:44 281.2829:152 282.1467:179 284.2948:63 297.27899:387 298.28329:154 308.2937:583 326.3056:84 340.29599:50 397.27011:105 404.29669:127 405.29739:117 406.27219:120 408.2851:191 420.28671:…	5uM_5	1172
665	PC O-18:1/18:1	1763	10.39212	12.17572	13.05263	772.6214	145099.8125	4109955.75		[M+H]+	M + 0	Answer (n-9)	12.1	772.62152	C44H86NO7P	EtherPC	MFLNWJCWDLDCLH-UHFFFAOYSA-N	O=C(OC(COCCCCCCCC)COP(=O)([O-])OCC[N+](C)(C)C)CCCCCCCCCCCCCCCC=CCC=CCCCCCCC	annotated by user-defined text library	True	True	False	98.2				99.1	2901.996	772.8198:3400 773.294:754 773.6246:102256 774.6272:27778 775.6313:6372 776.6352:946	71.073:91 86.0964:578 98.984:134 104.1072:137 124.9999:1093 183.981:40 184.05431:81 184.0733:73480 184.1001:1409 184.1188:663 184.1386:522 184.1552:741 184.1701:738 184.1877:274 184.2037:618 184.2197:271 184.24159:384 184.25909:98 184.27271:96 184.28371:103 184.298:172 184.3071:77 184.3226:150 184.3374:57 184.35651:99 184.3692:226 184.401:61 184.42149:144 184.45551:192 184.48351:91 184.4944:89 18…	5uM_5	1229
666	PlasmPE P-18:0/18:1	1807	10.83107	12.52668	13.22788	730.5737	36343.4375	1048314.875		[M+H]+	M + 0	Answer (n-9)	12.5	730.57452	C41H80NO7P	PlasmPE	XVYPOHCSLJZFED-UHFFFAOYSA-N	O=C(OC(COC=CCCCCCCCCCCCCCCCC)COP(=O)(O)OCCN)CCCCCCCC=CCCCCCCCC	annotated by user-defined text library	True	True	False	99.8				99.9	726.8688	731.5775:24025 732.5807:5949	97.0883:77 121.1023:88 125.1219:57 138.12939:116 142.02609:315 152.14391:359 163.1499:61 166.1588:224 182.05811:68 182.19051:123 197.2123:52 198.1487:230 212.1647:411 213.1656:87 214.1555:128 247.244:67 264.26859:452 265.25189:99 265.2753:316 266.28421:216 278.28448:238 279.28619:54 292.29849:126 293.3074:2126 294.31479:2951 294.36469:77 295.31799:673 296.3277:139 297.33591:66 307.2981:336 308.29…	5uM_5	1286
667	PlasmPE P-18:0/18:1	1807	11.00653	12.52668	14.10472	752.5558	8787.0	251991.65625		[M+Na]+	M + 0	Answer (n-9)	12.5	752.55646	C41H80NO7P	PlasmPE	XVYPOHCSLJZFED-UHFFFAOYSA-N	O=C(OC(COC=CCCCCCCCCCCCCCCCC)COP(=O)(O)OCCN)CCCCCCCC=CCCCCCCCC	annotated by user-defined text library	True	True	False	99.8				99.9	175.74	752.5558:12012	120.9672:79 145.9955:77 164.0081:587 202.02229:117 204.0397:521 278.03949:67 346.1384:408 347.14059:90 362.13129:76 376.14771:147 377.1503:102 388.14859:421 389.15869:175 390.1629:137 392.1442:78 404.1398:57 429.2355:38 441.23679:90 484.28381:263 485.28751:218 486.29361:221 487.29391:67 500.27631:462 502.29041:598 503.29691:182 518.2832:89 526.2926:59 529.31403:82 530.2868:249 531.28882:71 540.26…	5uM_5	1291
668	PE 18:1/20:4	1928	12.26353	13.49087	14.630579999999998	1030.783	8669.875	205501.4375		[M+H]+	M + 0	Answer (n-9), (n-6,9,12,15)	13.42	1030.78345	C61H111N2O9P	PE	WDNUSSOPDWPIPF-PCDJPVSNSA-N	[H][C@@](COC(=O)CCCCCCC\C=C\CCCCCCCC)(COP(O)(=O)OCCNC(=O)CCC\C=C/C\C=C/C\C=C/C\C=C/CCCCC)OC(=O)CCCCCCC\C=C/CCCCCCCC	annotated by user-defined text library	True	True	False	98.4				99.2	173.3975	1031.7847:15119	78.046:57 85.0522:110 91.0541:88 93.0697:60 95.0852:104 98.0597:581 99.0655:91 100.0629:35 110.1029:97 116.1039:43 127.0991:190 130.0632:73 138.091:333 139.09959:74 152.1073:286 153.11391:151 154.1196:71 155.0945:278 156.1039:130 167.1286:106 168.1021:60 187.1447:46 192.1369:425 193.1454:485 194.15331:169 195.1256:361 196.1312:200 197.13651:57 198.1127:40 201.1489:160 207.16229:146 215.1638:126 2…	5uM_5	1410
669	PE 18:1/20:4	1928	12.26353	13.49087	14.630579999999998	1052.765	8305.5	198576.125		[M+Na]+	M + 0	Answer (n-9), (n-6,9,12,15)	13.42	1052.76538	C61H111N2O9P	PE	WDNUSSOPDWPIPF-PCDJPVSNSA-N	[H][C@@](COC(=O)CCCCCCC\C=C\CCCCCCCC)(COP(O)(=O)OCCNC(=O)CCC\C=C/C\C=C/C\C=C/C\C=C/CCCCC)OC(=O)CCCCCCC\C=C/CCCCCCCC	annotated by user-defined text library	True	True	False	98.4				99.2	166.11	1052.7647:19668 1053.7675:13180	120.9661:200 330.28119:69 331.2804:85 352.26089:248 368.2551:69 450.23801:5125 450.37:161 451.23981:622 452.24539:92 466.2356:118 603.53778:380 604.5365:233 605.539:174 606.5437:144 625.5141:1046 626.52069:191 678.39172:73 713.4198:168 714.42438:72 722.44208:221 723.40417:67 723.43658:127 723.49292:3100 724.49542:523 725.5022:138 726.4256:71 735.448:55 738.43201:77 739.43817:87 739.48431:294 740.…	5uM_5	1416
