# Supplementary material for: Computational mass spectrometry accelerates C = C position-resolved untargeted lipidomics using oxygen attachment dissociation
Source: Commun Chem. 2022 Dec 19;5:162. doi: 10.1038/s42004-022-00778-1 (PMC9814143; doi:10.1038/s42004-022-00778-1)
Supplement: Supplementary file 4 — Supplementary Data 1 [file 42004_2022_778_MOESM4_ESM.zip › SupplementaryData1/SupplementaryData1_STDsMixC.txt]

PeakID	Title	Scans	RT left(min)	RT (min)	RT right (min)	Precursor m/z	Height	Area	Model masses	Adduct	Isotope	Comment	Reference RT	Reference m/z	Formula	Ontology	InChIKey	SMILES	Annotation tag (VS1.0)	RT matched	m/z matched	MS/MS matched	RT similarity	Dot product	Reverse dot product	Fragment presence %	Total score	S/N	MS1 isotopes	MSMS spectrum	Data from	Original PeakID
21	PS 17:0_14:1	1307	7.513033	8.565567	9.356883	725.5119	102828.625	2663305.5		[M+H]+	M + 0	Answer (n-5)	8.593	725.51532	C37H65NO10P	PS	a	b	annotated by user-defined text library	True	True	False	99.8				99.4	2056.573	725.5119:268665 727.518:26806 728.5221:6047	78.0453:47 81.0693:68 88.04:52 95.0851:118 97.1002:177 109.1003:106 111.1165:194 121.1001:187 123.1164:164 135.11729:162 160.04401:117 168.0042:75 191.17909:156 193.1302:274 209.1899:375 225.19501:419 250.21629:73 253.25259:207 259.18369:78 283.22769:131 286.2399:76 287.25281:135 288.25769:1951 289.26059:177 290.55771:43 296.2218:3805 297.2243:557 314.23239:707 315.23529:129 331.3136:115 332.3204…	C1_1	1589
30	SM 18:1;O2/16:1	1362	6.898	9.00475	10.41273	710.6176	364249.375	9288890.0		[M+H]+	M + 0	Answer (n-14), (n-7)	8.986	710.61725	C39H68N2O6P	SM	a	b	annotated by user-defined text library	True	True	False	99.9				99.9	7284.986999999999	710.6176:714586 711.6199:549745 712.6217:185204 713.6256:33404 714.0767:1105 714.6282:5778 715.1143:774	94.1459:102 95.1521:1070 98.9826:86 113.1629:529 124.9994:1634 184.073:505 191.49651:32 192.12309:7170 192.8941:53 193.0256:88 193.12959:198969 193.15359:2169 193.43221:87 193.44591:109 193.481:113 193.5139:99 193.69031:64 193.9001:88 193.937:144 193.9671:304 193.9848:241 194:363 194.01759:171 194.03461:280 194.04849:260 194.067:313 194.0815:334 194.09959:306 194.1163:213 194.133:8645 194.1993:73…	C1_1	1778
31	PS 17:0_16:1	1362	7.6008330000000015	9.00475	9.797916	753.5431	82219.9375	2293282.25		[M+H]+	M + 0	Answer (n-7)	9.015	753.54535	C39H69NO10P	PS	a	b	annotated by user-defined text library	True	True	False	100.0				99.8	1644.399	753.5431:132781	75.4432:57 83.0842:77 95.0853:118 121.1035:80 123.1154:70 125.1334:36 135.1176:62 168.007:42 209.21271:67 237.2198:176 245.1696:154 253.2524:112 301.22339:47 311.25729:558 314.27399:108 315.28479:82 316.2897:1172 317.29169:143 324.25281:1721 325.25549:286 326.25891:72 327.2897:98 331.3129:124 332.32111:533 333.32159:94 340.284:495 342.26389:319 343.26541:119 358.29651:38 373.3208:81 391.22421:240…	C1_1	1826
34	PG 17:0_16:1	1373	8.7415	9.0928	10.41273	762.53	3992.0625	91781.4296875		[M+Na]+	M + 0	Answer (n-7)	9.069	762.52728	C39H70O10P	PG	a	b	annotated by user-defined text library	True	True	False	99.8				99.6	79.84125	762.53:12081	78.0473:36 95.0091:49 193.1297:518 195.0027:1209 371.09821:219 568.53387:233 572.54272:72 578.38507:66 578.52332:48 583.31268:67 590.51642:125 592.22839:31 592.3974:115 594.54749:177 651.4101:62 652.41522:77 680.42133:106 688.48749:63 690.50189:119 692.41791:88 693.41937:182 694.42072:72 694.43512:104 695.43311:99 704.45697:170 747.66748:116 760.51422:506 761.19739:84 761.42969:50 761.52252:2393 …	C1_1	1881
35	PC 17:0_14:1	1395	8.039617	9.268567	10.41273	723.5834	147613.9375	3545380.75		[M+H]+	M + 0	Answer (n-5)	9.308	723.5672599999998	C39H71NO8P	PC	a	b	annotated by user-defined text library	True	True	False	99.5				90.4	2952.2790000000005	723.5641:401167 724.1458:5354 724.574:573403 725.4092:3412 725.9083:1800 726.5791:42855 727.5829:8344 728.0723:842	71.0722:154 81.069:87 86.0959:2814 98.9837:1152 104.0541:46 104.1066:397 124.9994:7178 125.0191:103 142.02521:130 160.0401:70 166.0616:93 173.7168:78 183.2681:55 183.3438:99 183.6859:47 183.84669:80 183.87131:76 183.96851:46 184.0332:256 184.0528:410 184.0732:347106 184.0961:13429 184.1131:4426 184.22861:196 184.3302:248 184.34779:414 184.3634:325 184.381:534 184.414:419 184.53999:276 184.606:93 …	C1_1	1945
39	PC 17:0_14:1	1406	7.95195	9.356883	10.32502	723.5646	190474.875	4737193.0		[M+H]+	M + 0	Answer (n-5)	9.308	723.5672599999998	C39H71NO8P	PC	a	b	annotated by user-defined text library	True	True	False	99.3				99.3	3809.498	723.5646:391322 724.5738:544667 725.4089:2638 726.0664:1579 726.5786:36613 727.0638:1026 727.5826:6926 728.1077:621	71.0722:192 86.0957:2595 98.9842:829 104.1064:357 124.9994:5736 125.0206:91 126.0036:48 133.8837:34 142.0258:92 143.0108:70 166.06281:117 169.52901:52 183.1313:47 183.1962:54 183.6295:61 183.9767:43 184.0304:181 184.0399:100 184.0731:324348 184.0961:10868 184.11349:2797 184.3662:176 184.3788:305 184.4138:398 184.42821:192 184.55569:110 184.70061:323 184.8746:547 184.89059:513 184.9232:535 184.940…	C1_1	2048
40	PS 17:0_20:3	1406	8.916783	9.356883	10.23727	805.5746	89655.9375	2355420.75		[M+H]+	M + 0	Answer (n-6,9,12)	9.348	805.57532	C43H73NO10P	PS	a	b	annotated by user-defined text library	True	True	False	100.0				100.0	1793.119	807.581:25700 809.6041:8137	78.0472:67 95.0857:58 107.0841:67 109.1001:87 119.0862:60 121.1007:40 123.1162:131 133.10159:46 135.1161:95 150.1396:90 151.1414:58 158.1097:55 163.1479:97 178.1667:66 186.01579:69 193.12711:135 231.1515:63 238.2523:66 253.2536:164 271.24139:121 272.24921:277 289.25311:167 290.25809:130 331.31561:95 332.31989:966 333.32321:163 340.28421:462 341.2886:119 347.28851:67 349.30499:131 350.31021:334 35…	C1_1	2061
41	PE 17:0_14:1	1417	7.95195	9.4452	10.94068	681.5225	110063.0625	2452742.0		[M+H]+	M + 0	Answer (n-5)	9.423	681.52728	C36H65NO8P	PE	a	b	annotated by user-defined text library	True	True	False	99.8				99.0	2201.261	681.5225:371886 682.5255:160119 683.5282:38312 684.5313:7242 685.5348:1245	81.0701:91 83.0844:97 95.0847:156 97.1001:88 109.1006:169 118.0013:62 121.1013:105 123.117:100 135.11549:136 142.0255:123 149.1319:90 187.05389:62 191.1795:88 209.1888:334 245.1674:64 252.2321:1483 253.2491:334 260.25241:148 269.13519:134 270.24271:106 288.258:871 289.2605:233 296.29349:296 330.30219:42 331.31241:89 332.3208:1535 333.32391:427 350.3046:65 354.23599:73 368.31921:598 369.32321:193 …	C1_1	2089
47	PS 17:0_18:1	1428	8.653483	9.533234	10.94068	781.5746	112243.375	3223661.75		[M+H]+	M + 0	Answer (n-9)	9.562	781.57532	C41H73NO10P	PS	a	b	annotated by user-defined text library	True	True	False	99.7				99.8	2244.867	781.5746:268062 783.5811:34654 785.5995:2684	83.0853:67 88.0386:84 95.0848:155 97.1014:57 109.1015:111 121.1001:72 123.1165:63 125.1261:133 135.1161:89 149.13161:59 181.18401:80 182.1868:76 210.22189:61 245.16451:87 253.2538:149 263.23801:52 265.2518:457 279.15671:27 326.30551:76 331.31241:191 332.319:1138 333.32361:233 340.28461:570 341.2854:69 344.32089:1388 345.32281:357 352.28369:2381 353.28781:585 370.29541:384 371.29581:99 390.78729:7…	C1_1	2158
52	Cer-NS 18:1;O2(d7)/16:1	1439	7.864284	9.62145	10.76488	525.5378	299248.5	7422366.5		[M+H-H2O]+	M + 0	Answer (n-14), (n-7)	9.603	525.5366799999998	C34H58NO3	Cer_NS	a	b	annotated by user-defined text library	True	True	False	99.9				99.9	5984.97	525.5378:603054 526.0257:2994 526.5402:378909 527.5429:80567 528.1373:1295 528.546:10346 529.548:1141	81.0692:108 82.0645:223 83.0843:72 93.0699:163 95.085:126 96.079:159 109.1015:119 121.1003:436 123.1155:139 135.11639:792 136.0766:81 137.13341:63 141.1131:57 149.1321:253 158.1931:125 163.14751:82 169.1452:208 170.15089:79 172.2068:149 183.1601:117 184.16679:83 200.2383:58 205.26401:74 218.24921:524 219.2123:191 220.1692:215 221.1698:47 221.177:38 234.18311:47 235.2059:64 237.22099:540 242.28999…	C1_1	2202
53	Cer-NS 18:1;O2(d7)/16:1	1439	9.00475	9.62145	10.14937	543.5471	80963.125	1932220.875		[M+H]+	M + 0	Answer (n-14), (n-7)	9.603	543.5473	C34H58NO3	Cer_NS	a	b	annotated by user-defined text library	True	True	False	99.9				99.9	1619.2620000000004	543.5471:202644 545.553:15971 546.5239:5499	135.1165:106 141.1136:79 168.13631:73 169.1447:125 219.21181:104 220.16949:176 235.192:84 238.2213:61 253.27431:43 254.16319:39 254.2494:547 254.28529:328 258.306:327 259.3121:939 262.33939:32 269.29739:85 270.24081:80 270.30579:3534 271.28879:169 271.3121:26015 271.5994:44 272.20459:43 272.2879:81 272.3154:2848 273.31769:159 278.24759:127 280.26181:165 281.2702:235 282.27451:81 288.31589:603 289…	C1_1	2232
54	SM 18:1;O2/18:1	1439	7.3377	9.62145	10.5889	738.6484	363522.0625	9376942.0		[M+H]+	M + 0	Answer (n-14), (n-9)	9.601	738.64728	C41H72N2O6P	SM	a	b	annotated by user-defined text library	True	True	False	99.9				99.9	7270.441	738.6484:689969 739.6508:528542 740.6527:168113 741.6556:31933 742.1767:907 742.6576:5185 743.492:556	77.1092:206 94.1464:270 95.1522:3066 98.9834:516 113.1628:1330 114.1677:53 124.9994:4797 143.0101:121 175.11839:88 184.07291:762 192.12331:17672 192.1483:158 192.5457:39 192.57919:63 192.6114:88 192.6989:69 192.75369:94 192.82671:120 192.899:84 192.9438:80 192.9767:71 193.01041:125 193.0262:83 193.0417:52 193.0571:220 193.07339:63 193.0807:65 193.12959:416545 193.15311:19845 193.1703:7833 193.286…	C1_1	2269
57	PS 17:0_22:4	1439	8.21495	9.62145	10.85283	831.5896	33585.0625	1014962.1875		[M+H]+	M + 0	Answer (n-6,9,12,15)	9.582	831.5953400000002	C45H75NO10P	PS	a	b	annotated by user-defined text library	True	True	False	99.5				98.5	671.7012		119.0851:75 121.1016:66 147.11459:66 168.0042:117 175.14481:55 195.202:44 200.1562:51 203.1812:65 297.2579:325 298.26431:211 313.25391:51 315.26859:241 316.27209:34 331.31189:105 332.32101:855 333.1535:46 333.3219:185 340.28079:144 373.3226:80 376.32541:158 377.33249:172 386.33151:93 389.30511:232 392.32281:59 394.3356:696 402.29929:522 403.30011:142 407.2532:39 412.2832:88 412.34561:253 426.3653…	C1_1	2316
63	PC 17:0_16:1	1494	8.21495	10.06133	11.11697	751.5953	279547.75	7552500.0		[M+H]+	M + 0	Answer (n-7)	10.004	751.59729	C41H75NO8P	PC	a	b	annotated by user-defined text library	True	True	False	99.0				99.3	5590.955	751.5953:424578 752.6053:564484 753.607:226287 754.6096:42957 755.0648:1083 755.6126:7337 756.2619:781	71.0724:245 86.0958:3150 87.0982:54 98.9837:572 104.1069:418 104.1722:42 124.9995:6625 125.0192:110 142.02721:41 143.01019:123 183.341:53 183.55341:41 183.9511:92 184.034:75 184.0495:80 184.0732:317299 184.09599:11057 184.1145:1792 184.3315:160 184.3652:254 184.3815:339 184.41431:339 184.4276:218 184.5706:233 184.70061:353 184.8746:482 184.9232:516 184.9402:368 184.9567:540 184.9705:505 185.00259…	C1_1	2443
64	PE 17:0_16:1	1505	9.533234	10.14937	11.64382	709.5541	198331.375	4797864.0		[M+H]+	M + 0	Answer (n-7)	10.161	709.55725	C38H69NO8P	PE	a	b	annotated by user-defined text library	True	True	False	100.0				99.6	3966.627	709.5541:469155 710.5568:237514 711.56:60633 712.5635:12311 713.5701:1810	81.0701:91 83.0864:100 93.0695:63 95.0846:355 97.1008:77 109.1005:211 111.1156:105 121.0998:188 123.1155:202 124.0151:55 135.1167:256 137.1317:315 142.0258:188 151.14799:51 153.12669:111 187.0905:68 193.1292:128 219.2113:123 237.2198:623 245.1692:77 253.2516:263 269.13599:188 280.26291:2004 281.2659:346 296.29471:433 298.27359:101 314.2728:87 315.2818:148 316.2886:1391 317.29169:206 332.31909:719…	C1_1	2481
65	SM 18:1;O2/20:1	1538	9.97325	10.41273	11.99455	766.6792	239135.5625	5840589.0		[M+H]+	M + 0	Answer (n-14), (n-9)	10.373	766.67725	C43H76N2O6P	SM	a	b	annotated by user-defined text library	True	True	False	99.5				99.6	4782.710999999998	766.6792:535226 767.6814:348669 768.5421:1069 769.686:16694 770.6893:3216	94.1457:56 95.1524:351 98.984:83 113.1642:87 124.9992:590 192.1237:3258 193.1295:85412 193.3299:88 193.35069:62 193.4007:73 193.4342:53 193.48399:74 193.6209:67 193.6459:60 193.90109:55 193.9373:68 193.9668:138 193.9852:116 194:153 194.0174:113 194.04849:101 194.06689:107 194.08141:132 194.0994:114 194.1158:86 194.13319:3587 194.30949:52 194.3288:108 194.34219:83 194.3797:69 194.4585:50 194.5732:…	C1_1	2530
66	Cer-NS 18:1;O2(d7)/18:1	1549	8.916783	10.50072	11.38055	553.5689	229339.0	5485043.0		[M+H-H2O]+	M + 0	Answer (n-14), (n-9)	10.463	553.56671	C36H62NO3	Cer_NS	a	b	annotated by user-defined text library	True	True	False	99.6				99.6	4586.78	553.5689:574505 554.1564:2837 554.5714:358369 555.5744:75313 556.208:1207 556.5765:10029 557.5757:1512	82.0646:101 93.0691:156 107.0853:63 121.1005:468 135.11749:307 136.0744:115 141.1143:150 149.13049:99 169.146:183 183.1601:85 218.2482:317 220.1703:159 221.1722:81 222.1779:101 253.2774:183 254.2861:754 255.28951:161 257.29779:77 258.30569:367 259.3121:2928 260.31659:127 265.2525:186 269.29999:87 270.3056:7523 271.10019:60 271.3121:55642 271.68869:53 271.7951:38 271.8244:59 271.92319:43 272.15021…	C1_1	2583
67	Cer-NS 18:1;O2(d7)/18:1	1549	9.268567	10.50072	11.11697	571.5786	63995.625	1477682.75		[M+H]+	M + 0	Answer (n-14), (n-9)	10.463	571.57727	C36H62NO3	Cer_NS	a	b	annotated by user-defined text library	True	True	False	99.6				99.7	1279.912	573.5849:15786 574.5883:2482	121.1011:136 135.117:163 136.0782:69 136.1246:37 169.1461:82 170.1931:44 218.2469:101 220.1687:100 247.2413:51 253.2778:193 254.2876:236 258.30469:99 259.31189:1391 260.3147:142 270.30579:3191 271.31201:25420 272.2851:32 272.31589:2631 272.42401:33 273.32309:184 280.263:174 282.27731:449 288.31729:341 289.32291:2534 290.32681:254 291.83319:74 298.2724:119 306.28:62 309.3038:154 310.3063:126 312.3…	C1_1	2610
68	PC 17:0_20:3	1560	9.0928	10.5889	11.73158	803.6257	349395.875	9902284.0		[M+H]+	M + 0	Answer (n-6,9,12)	10.587	803.62726	C45H79NO8P	PC	a	b	annotated by user-defined text library	True	True	False	100.0				99.9	6987.917	803.6257:452078 804.6368:597006 805.6384:272628 806.6415:54386 807.3114:1152 807.6448:8711 807.9473:869	71.0725:88 86.0956:468 98.9837:170 104.1067:79 124.9995:1067 184.073:61441 184.2865:32 184.2998:52 184.3847:100 184.4951:52 184.65109:74 184.93919:61 184.957:78 185.0032:80 185.0204:63 185.03619:56 185.0544:44 185.07629:1850 185.2251:47 185.2574:47 185.2748:43 185.293:67 185.35229:71 185.4509:40 185.48289:48 185.4996:50 185.51579:41 185.56461:62 185.58051:61 185.61259:76 185.8382:56 186.0766:154 …	C1_1	2642
71	PE 17:0_20:3	1582	10.06133	10.76488	11.73158	761.5851	213944.875	5303240.5		[M+H]+	M + 0	Answer (n-6,9,12)	10.78	761.58728	C42H73NO8P	PE	a	b	annotated by user-defined text library	True	True	False	99.9				99.8	4277.368	761.5853:467137 762.588:252869 763.5912:67763 764.5934:14413 765.5963:2523	81.069:131 85.0994:73 91.0535:218 93.0688:143 95.0847:160 105.0706:48 107.0852:133 109.1003:299 119.0853:64 121.1001:159 123.1171:105 124.0155:116 131.0864:162 135.11501:207 137.1328:108 140.1499:62 142.0262:167 145.1011:115 149.1319:132 150.1349:79 151.1458:80 159.118:50 160.0426:56 160.121:64 163.1478:422 183.1291:40 187.08791:91 187.1467:86 190.1689:44 194.1954:73 201.16251:66 203.17889:60 235…	C1_1	2743
72	PC 17:0_18:1	1615	10.50072	11.02883	11.73158	779.6263	370844.5625	10624622.0		[M+H]+	M + 0	Answer (n-9)	10.992	779.62726	C43H79NO8P	PC	a	b	annotated by user-defined text library	True	True	False	99.6				99.8	7396.624	779.6263:454063 780.2295:4425 780.6364:552907 781.3398:1469 781.6383:211245 782.6407:44609 783.6425:6145	71.0722:75 78.0467:68 86.0959:2123 98.9836:736 104.1066:693 124.9994:5763 125.0184:66 126.0021:66 142.0264:144 143.5424:50 166.06329:62 183.7124:92 183.7717:42 183.9502:89 184.0153:80 184.02811:98 184.04919:146 184.0732:275916 184.0959:7602 184.33321:224 184.34779:169 184.366:133 184.3821:273 184.4303:280 184.7012:181 184.7457:249 184.814:95 184.94:313 184.9567:430 184.97031:411 185.00259:452 185…	C1_1	2798
73	PC 17:0_22:4	1615	10.06133	11.02883	11.99455	829.6479	283740.125	7589648.5		[M+H]+	M + 0	Answer (n-6,9,12,15)	10.988	829.64728	C47H81NO8P	PC	a	b	annotated by user-defined text library	True	True	False	99.5				99.7	5674.803000000001	829.6479:461965 830.6507:271696 831.6534:77694 832.2324:597 832.6566:17109 833.4249:326	71.0722:89 86.096:540 98.9835:186 104.1067:139 124.9993:1831 164.12579:54 184.0731:104506 184.0995:441 184.3027:54 184.3381:82 184.4173:38 184.4381:33 184.5927:25 184.86169:44 184.95689:135 184.9702:137 185.00259:149 185.01939:180 185.0356:157 185.0542:95 185.0762:3314 185.2439:117 185.2576:87 185.27521:78 185.2921:77 185.36971:93 185.3849:47 185.45081:47 185.4827:68 185.49989:73 185.53259:55 185…	C1_1	2849
74	PE 17:0_22:4	1637	9.97325	11.20495	12.345999999999998	787.6001	91759.8125	2319839.0		[M+H]+	M + 0	Answer (n-6,9,12,15)	11.201	787.59729	C44H75NO8P	PE	a	b	annotated by user-defined text library	True	True	False	100.0				99.7	1835.196		81.0699:39 91.0536:74 97.101:67 119.0853:71 121.1004:91 123.1161:138 129.0692:68 131.08501:114 137.13161:126 138.1851:28 142.0267:111 145.10159:111 147.1163:107 161.13319:57 174.13631:56 187.1488:70 200.1539:122 203.17889:110 204.1825:75 217.157:39 233.2224:40 235.2384:109 253.25211:90 260.24921:120 296.29419:204 297.2569:111 298.26489:158 332.3201:837 333.3241:121 358.31061:613 359.31509:58 361.…	C1_1	2896
75	PE 17:0_18:1	1648	10.14937	11.29277	12.4086	737.5854	235907.3125	5989966.5		[M+H]+	M + 0	Answer (n-9)	11.214	737.58728	C40H73NO8P	PE	a	b	annotated by user-defined text library	True	True	False	98.1				98.9	4718.146	737.5854:480348 738.5881:257590 739.5906:65372 740.5944:13128 741.5959:2369	83.0838:66 109.1018:35 124.0158:68 142.02609:101 187.0894:84 265.24939:77 269.13489:80 296.29291:145 308.29489:456 332.31921:381 344.3194:341 345.32001:66 437.3194:366 438.3237:88 455.32819:679 456.33099:237 457.41599:291 458.4205:154 467.32959:681 468.33371:216 471.43311:154 473.3399:259 474.3439:68 485.3349:136 499.42841:78 499.46671:67 529.33478:194 594.54932:1290 595.43579:136 595.55859:7912 …	C1_1	2915
76	SM 18:1;O2/22:1	1670	10.94068	11.46823	12.6048	794.7095	304796.3125	8359375.5		[M+H]+	M + 0	Answer (n-14), (n-9)	11.454	794.70728	C45H80N2O6P	SM	a	b	annotated by user-defined text library	True	True	False	99.9				99.8	6093.871	794.7095:458502 795.7122:268890 796.7147:74405 797.7188:14687 798.7213:1891	77.1099:120 94.1471:129 95.1524:1475 98.9837:387 113.1627:667 124.9992:2315 184.0724:186 192.1234:8985 192.48109:87 192.8627:68 192.8914:70 193.00529:109 193.10229:122 193.12959:213087 193.1525:3067 193.37959:80 193.39861:115 193.4102:71 193.43201:122 193.4493:138 193.54089:82 193.7272:79 193.8812:92 193.90041:86 193.96671:328 193.9847:303 194:365 194.01759:208 194.04829:304 194.06689:348 194.081…	C1_1	2946
77	Cer-NS 18:1;O2(d7)/20:1	1692	10.14937	11.64382	12.81762	581.5994	176980.9375	4347523.0		[M+H-H2O]+	M + 0	Answer (n-14), (n-9)	11.58	581.5967400000002	C38H66NO3	Cer_NS	a	b	annotated by user-defined text library	True	True	False	98.7				99.1	3539.619	581.5994:421690 582.6025:201335 583.6055:41551 584.6096:5696 585.6136:798 586.2485:193	82.0659:80 107.086:62 121.0999:72 135.1176:155 136.0759:59 136.1194:67 139.11279:43 141.1129:133 142.1145:55 149.13181:160 171.2001:49 197.1776:263 198.1828:76 217.2415:69 221.1759:118 248.2012:165 253.27789:254 254.28529:516 258.30551:517 259.3121:2052 260.31479:119 269.29749:76 270.30579:7734 271.2887:135 271.3121:36099 271.59561:39 271.78201:112 272.01489:62 272.22949:41 272.28751:130 272.3151…	C1_1	2998
78	Cer-NS 18:1;O2(d7)/20:1	1692	9.797916	11.64382	12.74668	599.6094	29972.4375	721786.9375		[M+H]+	M + 0	Answer (n-14), (n-9)	11.58	599.6073	C38H66NO3	Cer_NS	a	b	annotated by user-defined text library	True	True	False	98.7				99.2	599.4487	604.5869:499	141.11501:54 221.1794:99 224.2007:118 250.20821:39 253.2793:110 254.2818:65 258.3049:134 259.31149:362 266.21051:52 270.30511:1623 271.28891:101 271.3121:10083 272.31549:682 273.32489:129 280.263:128 288.3165:253 289.32321:1112 290.32629:120 310.30939:259 312.31589:114 330.32458:103 332.3197:102 335.3186:94 337.33249:104 340.5083:44 386.33969:81 388.35721:131 388.4082:70 389.36261:78 424.4375:170…	C1_1	3010
80	DG 17:0_16:1	1747	10.50072	12.0825	13.16922	608.5266	44189.125	1171062.75		[M+Na]+	M + 0	Answer (n-7)	12.007	608.5292400000002	C36H63O5	DG	a	b	annotated by user-defined text library	True	True	False	98.2				98.8	883.7825	608.5266:75353 610.5326:7930	271.3118:620 279.22491:53 317.29211:399 318.29501:486 319.29449:235 320.30151:274 332.32071:135 333.32401:234 334.3259:460 335.32889:553 336.3309:230 413.315:157 428.30301:142 444.297:91 496.3999:171 497.4079:359 498.41531:280 499.41849:99 510.4173:89 511.42419:383 512.39551:198 512.43231:64 513.40161:79 526.41162:716 527.41748:175 528.41852:56 538.40973:147 539.42041:2380 540.42468:1522 541.4292…	C1_1	3149
81	SM 18:1;O2/24:1	1862	12.4086	12.99303	14.31265	822.7375	315961.8125	8952077.0		[M+H]+	M + 0	Answer (n-14), (n-9)	12.951	822.7373	C47H84N2O6P	SM	a	b	annotated by user-defined text library	True	True	False	99.4				99.7	6316.761	822.7375:406886 823.457:2826 823.7446:496509 824.7465:172847 825.7494:32996 826.7523:5050 827.4117:422	77.1102:285 78.0456:80 94.1465:145 95.1523:3359 96.1532:112 98.9836:498 113.1628:983 124.9994:4312 125.0193:81 125.5379:34 126.0025:59 142.0271:138 143.009:117 175.12131:49 191.11861:95 192.12331:12863 192.4411:36 192.6825:40 192.9579:46 192.97479:71 192.9915:58 193.0076:105 193.0287:33 193.0722:278 193.0919:203 193.12959:339518 193.153:10872 193.17101:2865 193.28619:121 193.39639:295 193.4113:26…	C1_1	3236
82	Cer-NS 18:1;O2(d7)/22:1	1873	11.556	13.08103	14.84082	627.6411	59654.125	1580167.375		[M+H]+	M + 0	Answer (n-14), (n-9)	13.088	627.6372700000002	C40H70NO3	Cer_NS	a	b	annotated by user-defined text library	True	True	False	100.0				99.4	1193.083		121.0998:69 135.1169:102 136.07719:79 149.1313:74 189.16479:56 225.20821:134 253.2769:95 254.2856:168 258.30551:115 259.31259:1011 270.3056:2460 271.2905:88 271.3121:14728 271.6105:43 272.10321:65 272.3157:1195 273.32529:135 276.23129:207 277.23691:110 280.2644:154 288.31549:470 289.2926:97 289.32269:2264 290.24231:37 290.32501:284 330.3244:109 337.33191:57 338.34201:292 343.33679:74 365.36401:90…	C1_1	3300
85	Cer-NS 18:1;O2(d7)/22:1	1884	11.20495	13.16922	14.40097	609.6313	276026.3125	7302971.5		[M+H-H2O]+	M + 0	Answer (n-14), (n-9)	13.088	609.62671	C40H70NO3	Cer_NS	a	b	annotated by user-defined text library	True	True	False	98.0				98.1	5520.526	609.6313:518775 610.6338:299848 611.6372:70065 612.6403:10431 613.6462:1026	78.0457:47 93.0699:126 98.1037:78 114.1309:34 121.1023:182 135.11771:138 136.07539:71 149.13271:63 179.1259:48 218.24921:138 225.2074:218 226.213:84 240.19679:118 253.27831:242 254.285:553 258.30539:459 259.3121:1674 260.31531:203 267.2193:100 270.30569:6410 271.29089:183 271.31201:30980 271.6347:35 271.68909:123 271.7764:44 272.1123:75 272.3157:2237 272.34491:69 273.00241:33 273.32849:212 276.23…	C1_1	3342
88	DG 17:0_22:4	1906	11.99455	13.3448	14.92917	686.5734	32366.875	747897.1875		[M+Na]+	M + 0	Answer (n-6,9,12,15)	13.345	686.57922	C42H69O5	DG	a	b	annotated by user-defined text library	True	True	False	100.0				98.7	647.3375	686.5734:95680 688.5803:11631	91.053:100 273.15601:51 316.26849:104 317.27441:74 332.31711:98 333.32199:252 334.328:232 335.33151:145 354.3049:91 394.33551:47 395.33719:89 396.34259:154 397.34619:176 398.35181:92 413.31699:60 416.3186:87 444.30179:103 468.3725:66 469.37781:301 470.38211:241 482.38129:77 483.39401:240 484.3638:177 484.39691:70 485.37051:110 497.37469:96 498.38049:388 499.38739:101 508.40302:577 509.40948:1037 …	C1_1	3453
90	Cer-NS 18:1;O2(d7)/24:1	1939	12.74668	13.60935	14.84082	655.6724	113415.625	2613306.0		[M+H]+	M + 0	Answer (n-14), (n-9)	13.599	655.67725	C42H74NO3	Cer_NS	a	b	annotated by user-defined text library	True	True	False	100.0				99.1	2268.313	655.6724:385630 657.6788:44260 658.6814:6788 659.6427:2741 660.6472:1300	82.0642:112 121.1005:162 135.11591:117 218.2502:102 253.23849:201 253.2774:117 254.28571:252 258.30701:489 259.31201:1910 267.259:37 268.2261:146 269.23041:88 269.30051:161 270.3056:5782 271.2402:54 271.3121:34542 271.67209:77 272.2869:130 272.3157:2949 273.1412:49 273.31909:146 288.31549:648 289.25311:113 289.32291:4758 290.3259:379 292.25821:50 304.26361:217 312.25601:96 312.31479:67 330.3233:2…	C1_1	3667
91	Cer-NS 18:1;O2(d7)/24:1	1950	11.64382	13.697829999999998	14.92917	637.6565	203183.4375	5045512.5		[M+H-H2O]+	M + 0	Answer (n-14), (n-9)	13.599	637.66669	C42H74NO3	Cer_NS	a	b	annotated by user-defined text library	True	True	False	97.0				94.5	4063.669	637.662:457035 638.665:251693 639.6681:60831 640.6711:9317 642.6089:1676	79.053:128 81.0691:96 82.0645:290 93.0694:163 95.0846:163 96.0802:192 96.0912:101 97.0986:70 101.1243:86 105.0691:73 107.0854:188 109.1005:243 111.0813:44 111.1172:96 115.7005:38 121.1007:699 123.1167:120 124.1222:60 125.0969:64 128.14909:123 131.1713:73 135.1165:780 136.0742:61 137.0844:81 141.11571:107 149.1317:311 150.13589:56 151.145:58 158.18919:112 172.20869:83 217.243:158 218.2495:588 219.…	C1_1	3712
94	TG 14:0_14:0_15:1	2027	12.81762	14.31265	15.28213	757.7094	291655.6875	6989789.5		[M+NH4]+	M + 0	Answer (n-5)	14.274	757.7038	C46H81O6	TG	a	b	annotated by user-defined text library	True	True	False	99.5				98.5	5833.114000000001	757.5333:1531 757.7094:709031 758.7119:566930 759.4298:2902 759.7138:234493 760.7165:47472 761.1854:1120 761.7204:8463 762.4194:817 762.6623:98984	79.0532:67 81.0696:242 83.0437:29 83.0849:227 85.1002:123 93.0689:93 95.085:715 97.1008:212 107.0848:303 109.1007:956 111.1163:377 121.1007:582 123.1168:889 135.1165:535 137.13161:169 149.132:223 151.1467:69 155.10651:51 164.1199:106 193.19389:204 203.1787:117 205.1955:444 206.1993:82 208.1837:47 211.2049:1314 212.20621:111 213.1823:36 221.18919:503 222.1949:262 223.2056:990 224.20889:129 228.230…	C1_1	3938
95	TG 14:0_14:0_15:1	2027	12.47122	14.31265	15.81097	762.6623	36500.375	854190.8125		[M+Na]+	M + 0	Answer (n-5)	14.274	762.6592400000002	C46H81O6	TG	a	b	annotated by user-defined text library	True	True	False	99.5				99.4	730.0075	762.4194:817 762.6623:98984 763.6658:48883 764.6692:14137 765.6734:3065	78.0456:109 95.0847:74 211.20261:44 251.2041:60 296.2608:120 486.45279:134 487.45639:109 500.4718:249 501.47839:349 502.4772:638 503.48041:890 504.48361:725 511.4592:46 512.47083:909 513.47528:838 514.47772:1888 515.48059:3001 516.48438:2313 517.4859:183 521.44891:57 522.45203:180 525.39972:58 533.44659:71 534.45343:1174 535.45587:189 540.39069:114 581.46838:155 596.44873:62 612.44897:98 620.5692…	C1_1	3972
96	TG 14:0_14:0_17:1	2060	13.257129999999998	14.576620000000002	15.37057	785.7323	274607.4375	7082400.5		[M+NH4]+	M + 0	Answer (n-7)	14.550999999999998	785.7438400000002	C48H85O6	TG	a	b	annotated by user-defined text library	True	True	False	99.8				94.8	5492.149	785.7323:400871 786.339:5446 786.7384:411818 787.7451:331817 788.7476:70385 789.1151:1137 789.3801:1280 789.7505:12170 790.3804:922 790.6939:131796	79.0519:58 81.0693:545 83.0839:178 93.0697:82 95.0849:1453 96.0884:77 97.1007:407 107.0852:183 109.1004:906 111.1163:353 121.1011:661 123.1164:726 126.1334:66 135.11639:682 137.00729:31 137.07561:36 137.13251:309 137.213:32 137.3504:25 149.13161:288 151.1472:169 163.1469:118 164.11951:181 167.14281:48 193.1938:228 194.92841:65 211.2049:1905 212.2131:81 228.2312:325 232.2169:56 233.2256:502 249.22…	C1_1	4032
97	TG 14:0_14:0_17:1	2060	13.257129999999998	14.576620000000002	15.81097	790.6939	57189.8125	1382797.125		[M+Na]+	M + 0	Answer (n-7)	14.550999999999998	790.69922	C48H85O6	TG	a	b	annotated by user-defined text library	True	True	False	99.8				98.8	1143.796	790.3804:922 790.6939:131796 791.6972:65434 792.7003:19478 793.7042:4569 794.7095:1103	95.0848:72 296.25989:169 313.25549:75 320.2652:78 426.28351:61 466.38629:99 500.47079:328 501.47711:264 502.4791:842 503.48071:703 504.48291:335 521.45477:90 522.45312:385 523.45099:84 540.38678:57 540.50299:811 541.50421:778 542.50909:1976 543.51202:2509 544.51538:2183 545.5191:295 556.38733:79 561.48431:80 562.48572:1268 563.48981:276 564.50153:88 596.45227:133 612.44598:108 664.55408:154 665.5…	C1_1	4068
98	TG 16:0_16:0_15:1	2104	12.25837	14.92917	15.45885	813.773	382911.8125	9478919.0		[M+NH4]+	M + 0	Answer (n-5)	14.879	813.7738	C50H89O6	TG	a	b	annotated by user-defined text library	True	True	False	99.2				99.6	7658.236	813.773:780276 814.3809:5562 814.7749:637050 815.7766:347301 816.7791:75646 817.3364:1154 817.7828:12616 818.7253:125398	95.0863:94 109.1016:148 121.1004:103 123.1168:139 135.1154:70 149.1297:61 205.19389:82 221.1893:168 222.1949:223 223.2041:199 239.2357:157 283.25519:58 301.3053:83 302.27451:107 318.3045:260 360.314:72 429.38501:62 444.41061:85 456.40759:64 457.41669:194 458.42459:295 459.42599:160 470.42621:148 471.4325:235 472.39999:110 472.43701:94 481.41681:94 486.42331:116 498.4176:63 500.43369:97 528.50238:…	C1_1	4193
99	TG 16:0_16:0_15:1	2104	13.60935	14.92917	15.45885	818.7253	58419.3125	1431706.625		[M+Na]+	M + 0	Answer (n-5)	14.879	818.72925	C50H89O6	TG	a	b	annotated by user-defined text library	True	True	False	99.2				99.0	1168.386	818.7253:125398 819.7282:65733 820.7316:19310 821.7358:4791 822.7309:880	95.0833:61 169.9319:41 308.25821:48 324.29279:112 463.71631:48 494.42569:83 540.50452:850 541.50677:1475 542.1424:55 542.50891:3417 543.51221:4731 544.51532:3364 545.24988:38 545.51788:263 556.53412:244 557.53693:388 558.54053:621 559.5036:83 559.54468:1180 560.5462:566 561.48431:94 561.54462:120 562.4856:1417 563.48669:171 578.51593:322 624.87671:44 637.52582:86 638.50018:54 650.49829:63 678.569…	C1_1	4224
101	TG 16:0_16:0_17:1	2137	12.6048	15.19382	16.675079999999998	841.8045	304962.0625	7480372.5		[M+NH4]+	M + 0	Answer (n-7)	15.23	841.8038300000002	C52H93O6	TG	a	b	annotated by user-defined text library	True	True	False	99.6				99.8	6099.241	841.8045:780350 842.4228:5504 842.8006:441140 843.8082:368966 844.8107:80547 845.814:14465 846.2621:957 846.7568:90888	79.0542:92 81.0693:510 83.085:178 85.1008:78 91.0539:77 93.0695:150 95.0851:1238 97.1006:413 99.0786:58 99.1157:114 107.0842:124 109.1005:764 111.1166:82 121.101:633 123.1169:511 125.1323:208 126.1354:48 135.1165:544 137.1328:351 137.1528:66 137.213:31 139.1115:67 149.13229:397 151.1472:351 163.14819:87 165.12489:56 165.1627:125 191.17751:36 199.0081:31 221.22569:239 233.2265:642 236.215:126 237.…	C1_1	4354
102	TG 16:0_16:0_17:1	2137	13.96123	15.19382	15.81097	846.7568	26424.625	596070.375		[M+Na]+	M + 0	Answer (n-7)	15.23	846.7592199999998	C52H93O6	TG	a	b	annotated by user-defined text library	True	True	False	99.6				99.6	528.4925	846.2621:957 846.7568:90888 847.7608:51281 848.7632:16839 849.7671:3891 850.7757:1000	259.24329:158 277.25241:619 318.30429:126 324.28931:118 340.28049:54 555.13:38 555.40729:66 555.52429:304 556.53412:7066 557.53552:210 558.53979:377 559.54529:564 560.54669:408 568.42322:60 568.53241:378 569.53589:812 570.54022:1776 571.5426:2423 572.54749:1797 573.552:205 578.51288:111 584.56519:490 587.53961:56 590.5177:324 592.53601:180 593.54321:492 594.55011:6678 596.56787:89 610.54163:74 73…	C1_1	4391
104	TG 18:1_17:1_18:1	2148	13.3448	15.28213	16.4539	893.8342	227120.6875	5569598.0		[M+NH4]+	M + 0	Answer (n-7), (n-9)	15.292	893.8338	C56H97O6	TG	a	b	annotated by user-defined text library	True	True	False	100.0				100.0	4542.414000000002	893.8342:567028 894.8367:447044 895.8394:159208 896.8423:38180 897.8468:7505 898.7879:23426	79.0545:59 81.0694:344 83.0847:134 93.0696:118 95.085:889 97.1003:187 99.0795:78 107.085:191 109.1005:546 111.1161:71 113.0976:48 121.1008:989 123.1162:210 127.1119:51 135.11659:938 136.1218:66 137.1326:217 139.1113:107 149.1324:515 151.1479:235 153.1272:113 156.1776:62 163.14751:251 165.1631:168 177.1606:74 191.17799:81 192.18359:59 233.226:265 245.229:69 246.2345:73 247.24091:449 248.21271:125 …	C1_1	4442
107	TG 16:0_16:0_19:2	2159	13.16922	15.37057	17.196720000000006	867.8185	285668.5625	7185963.0		[M+NH4]+	M + 0	Answer (n-6,9)	15.326	867.81384	C54H95O6	TG	a	b	annotated by user-defined text library	True	True	False	99.4				98.8	5713.371	867.8185:604725 868.821:482043 869.8238:175733 870.8262:41230 871.8284:7069 872.7724:28946	81.069:339 83.0849:68 91.0539:72 93.0693:63 95.0845:705 107.0862:125 109.1004:451 111.1156:133 112.1206:94 119.0851:145 121.1008:222 123.1161:233 133.10159:133 135.1153:168 137.09489:85 137.1322:291 141.1288:83 145.10159:27 147.1161:189 149.1312:89 151.1124:56 151.1458:196 155.14439:83 161.13139:213 163.1487:142 164.1198:78 169.15871:83 175.1492:157 179.14211:171 179.1788:151 192.18629:80 193.195…	C1_1	4492
110	TG 18:1_18:1_19:2	2170	13.52162	15.45885	16.5165	919.8498	272755.0625	6796125.5		[M+NH4]+	M + 0	Answer (n-9), (n-6,9)	15.387	919.84381	C58H99O6	TG	a	b	annotated by user-defined text library	True	True	False	98.4				97.8	5455.101	919.8498:591253 920.8527:488665 921.8545:201066 922.8576:47134 923.8607:9910 924.8035:81715	79.0538:73 81.0694:282 83.0849:212 91.0533:238 93.0698:186 95.0847:849 96.0906:63 97.1008:237 105.069:85 107.0853:237 109.1014:482 111.1161:160 119.0847:89 121.1011:952 123.1154:347 124.1216:84 125.1301:110 133.10201:130 135.11639:765 137.1324:320 139.1129:128 141.12669:65 147.1165:265 149.1322:348 151.14771:223 153.1283:106 155.1441:63 160.1216:77 161.1335:164 163.1476:260 165.16209:189 167.1423…	C1_1	4577
111	TG 18:1_18:1_19:2	2170	13.87353	15.45885	16.38295	924.8035	29213.375	688563.6875		[M+Na]+	M + 0	Answer (n-9), (n-6,9)	15.387	924.79919	C58H99O6	TG	a	b	annotated by user-defined text library	True	True	False	98.4				98.5	584.2675	924.8035:81715 925.8069:51253 926.8101:17458 927.8136:4379 928.8198:1499	121.1023:74 346.27899:62 462.90189:88 608.5683:160 609.56268:86 610.57031:441 611.57507:290 612.5755:177 620.56421:492 621.57031:419 622.57397:1007 623.57471:1627 624.57751:863 629.54053:70 630.54993:190 641.54187:52 642.54797:1024 643.55182:267 650.49512:92 666.53101:70 674.53809:88 675.54163:49 679.53741:69 691.5354:178 704.51282:81 704.54602:81 705.5246:114 705.55219:81 706.52393:145 707.53583…	C1_1	4596
113	TG 18:1_18:1_21:2	2214	13.78582	15.81097	16.5165	947.8811	290278.1875	7110755.0		[M+NH4]+	M + 0	Answer (n-9), (n-6,9)	15.765	947.88385	C60H103O6	TG	a	b	annotated by user-defined text library	True	True	False	99.3				99.4	5805.564	947.7921:1694 948.8841:530308 949.8857:250544 950.8889:60930 951.8912:11058 952.8349:96523	79.0556:79 81.069:140 95.0851:251 109.0998:238 111.1146:82 121.1011:216 123.1156:130 135.1162:206 137.133:129 147.1153:71 149.1324:99 151.14819:111 161.1335:106 165.164:107 167.17149:61 231.21159:80 247.2406:165 263.23581:236 265.25281:572 266.25821:67 266.53589:36 287.27231:209 303.26761:202 304.27579:79 305.28391:870 306.2872:155 326.31079:115 343.31409:136 344.31989:1074 345.32559:106 346.3313…	C1_1	4736
114	TG 18:1_18:1_21:2	2214	14.31265	15.81097	17.418020000000002	952.8349	44555.9375	1091717.125		[M+Na]+	M + 0	Answer (n-9), (n-6,9)	15.765	952.83923	C60H103O6	TG	a	b	annotated by user-defined text library	True	True	False	99.3				98.9	891.1188	952.8349:96523 953.8381:61207 954.8413:22690 955.8431:5700 956.8473:1327	111.0802:70 121.1004:84 207.174:48 266.25562:50 305.24341:106 306.28421:60 350.27399:92 476.4144:93 567.42181:36 589.54413:73 608.56512:152 609.56909:174 610.5744:285 611.57581:428 612.57782:385 630.54993:342 631.55621:55 648.59497:320 649.6015:399 650.60229:839 651.60718:1621 652.6098:1143 653.61133:141 669.57373:119 670.57812:880 671.57953:152 702.5741:146 704.5675:40 707.55988:76 718.55798:75 …	C1_1	4761
136	PS 17:0_14:1	1323	7.513983	8.566517	9.357917	725.5122	99843.0	2586192.0		[M+H]+	M + 0	Answer (n-5)	8.593	725.51532	C37H65NO10P	PS	a	b	annotated by user-defined text library	True	True	False	99.8				99.5	1996.86	725.5122:264523 726.5152:107648 727.5181:27977 728.521:5404	81.0692:156 93.0698:42 95.0848:131 109.1002:115 121.1003:200 123.1172:80 135.11729:103 186.0162:89 191.17751:80 193.1299:297 209.1902:592 225.1963:256 226.2001:124 235.24319:77 245.16499:73 253.25259:142 283.22589:248 286.23941:131 287.25171:96 288.2576:2189 289.26089:155 290.26981:53 296.22159:2986 297.2261:721 298.22751:66 313.12839:84 314.23361:495 330.30341:85 331.30841:111 332.31989:1033 333…	C1_2	1395
141	PG 17:0_14:1	1334	7.338617	8.65445	9.093817	734.4984	6728.9375	152538.75		[M+Na]+	M + 0	Answer (n-5)	8.645	734.49725	C37H66O10P	PG	a	b	annotated by user-defined text library	True	True	False	100.0				99.9	134.5788	734.4984:20864	192.1234:91 193.12939:1758 194.1335:57 195.0027:1998 240.0668:146 496.23941:48 540.50171:262 541.50171:62 562.48743:177 578.38361:61 581.30762:53 582.30438:77 592.40118:63 651.41571:103 662.47571:116 666.39587:149 676.4234:87 680.41888:216 693.4256:431 694.42621:175 695.43109:75 708.40918:94 718.6217:93 719.62549:99 720.63428:106 731.36542:40 732.48212:605 732.80432:72 733.2132:57 733.38397:73 73…	C1_2	1485
145	SM 18:1;O2/16:1	1378	6.899	9.005783000000003	10.9419	710.6176	380155.125	9731639.0		[M+H]+	M + 0	Answer (n-14), (n-7)	8.986	710.61725	C39H68N2O6P	SM	a	b	annotated by user-defined text library	True	True	False	99.9				99.9	7603.103	710.6176:721695 711.6197:547681 712.2847:3055 713.625:33256 714.6272:6852	77.1102:268 94.1467:190 95.1525:3610 95.1694:68 98.984:825 113.1633:1722 124.9993:6209 125.0196:87 143.0101:100 175.11909:82 184.0719:569 191.73579:58 192.0687:54 192.1015:48 192.1232:22064 192.14841:298 192.3123:56 192.3607:65 192.4447:66 192.4875:50 192.51981:104 192.56081:90 192.8604:118 192.94279:77 192.99339:69 193.00751:79 193.04021:82 193.05499:193 193.0771:226 193.09081:147 193.1297:46786…	C1_2	1590
146	PS 17:0_16:1	1378	7.689816	9.005783000000003	9.799067	753.5431	82442.875	2323079.5		[M+H]+	M + 0	Answer (n-7)	9.015	753.54535	C39H69NO10P	PS	a	b	annotated by user-defined text library	True	True	False	100.0				99.8	1648.858	753.5431:117479	79.0543:45 81.0692:110 95.0508:56 95.0851:80 106.0497:69 109.1023:58 123.1166:171 135.1162:54 167.1682:55 168.0043:121 218.2028:74 235.20531:83 235.2397:80 237.2243:41 245.1666:84 314.27231:51 315.24689:65 316.2883:738 317.29361:226 324.25269:1772 325.2572:408 332.32001:806 333.32291:124 334.3248:47 340.2832:350 341.2854:115 342.26331:328 343.26791:74 359.30341:88 373.323:68 394.2381:66 396.255:1…	C1_2	1639
151	PC 17:0_14:1	1411	8.040583999999999	9.26955	9.71105	723.5825	143848.75	3451915.25		[M+H]+	M + 0	Answer (n-5)	9.308	723.5672599999998	C39H71NO8P	PC	a	b	annotated by user-defined text library	True	True	False	99.5				91.3	2876.975	723.3398:880 723.5636:413040 724.574:572644 725.249:2933 725.5756:224781 726.5783:41893 727.0652:1183 727.5824:7826 728.1071:993	71.0721:206 86.0957:2830 86.6553:59 87.0935:57 87.0988:64 98.9839:1023 104.0527:40 104.107:413 116.9947:61 124.9994:6503 125.019:98 126.0043:74 142.02609:116 143.01041:84 183.0648:48 183.23151:49 183.4146:55 183.8829:81 183.95779:134 183.995:95 184.04469:238 184.0732:343069 184.0959:13244 184.1129:4010 184.3298:235 184.34801:421 184.36481:245 184.379:334 184.41409:577 184.55611:83 184.5703:282 18…	C1_2	1751
154	PC 17:0_14:1	1422	7.952917	9.357917	10.32615	723.5647	199944.9375	4984456.0		[M+H]+	M + 0	Answer (n-5)	9.308	723.5672599999998	C39H71NO8P	PC	a	b	annotated by user-defined text library	True	True	False	99.2				99.4	3998.899	723.5647:404748 724.5738:546337 725.2491:2472 726.5788:37665 727.0643:1029 727.5819:7732 728.1073:832	71.0718:176 86.0958:2479 86.1119:62 98.9836:749 104.1063:493 124.9994:5084 125.0178:75 125.7393:35 142.02589:111 166.0632:79 183.3119:26 183.7625:55 183.9666:87 184.01089:250 184.02789:82 184.0444:176 184.0732:328538 184.09599:11421 184.1134:2979 184.3313:264 184.3652:222 184.38139:364 184.41451:392 184.5705:251 184.70081:402 184.87469:488 184.9232:638 184.94:358 184.9568:523 185.00259:616 185.03…	C1_2	1837
155	PS 17:0_20:3	1422	8.91775	9.357917	10.23838	805.5747	82565.0625	2213910.5		[M+H]+	M + 0	Answer (n-6,9,12)	9.348	805.57532	C43H73NO10P	PS	a	b	annotated by user-defined text library	True	True	False	100.0				100.0	1650.52	805.5747:158113 807.5814:21099	81.0325:51 81.0703:82 88.0391:96 91.0539:105 93.069:53 95.0849:88 97.101:92 107.0852:112 109.1002:195 121.1005:143 131.08321:69 135.1163:75 158.1097:69 159.11501:98 163.14909:113 168.0063:121 177.1617:119 186.0155:75 205.19521:64 231.1501:85 253.2516:134 271.24069:212 272.24689:128 289.25189:260 289.56619:33 331.2905:51 331.31381:178 332.32019:1054 333.32379:160 334.32251:86 340.28391:444 349.302…	C1_2	1852
156	PE 17:0_14:1	1433	7.952917	9.4462	10.9419	681.5226	113135.375	2532154.25		[M+H]+	M + 0	Answer (n-5)	9.423	681.52728	C36H65NO8P	PE	a	b	annotated by user-defined text library	True	True	False	99.8				99.0	2262.708	681.5226:374531 682.5257:159553 683.5284:37491 684.5315:6710 685.5323:983	78.0476:70 91.0527:56 95.0494:68 95.0843:149 109.1007:176 111.1171:72 121.0998:186 123.1168:102 124.0157:75 135.11681:194 142.0278:120 149.1326:97 177.16161:50 191.1778:176 209.1897:350 252.2323:1148 253.2343:57 253.25101:233 261.25049:57 269.1387:104 270.2449:66 287.2496:51 288.25809:858 289.26059:184 296.29568:188 315.26791:185 316.27399:87 331.31131:108 332.31961:1788 333.3244:402 350.30649:76…	C1_2	1885
162	PS 17:0_18:1	1444	8.65445	9.534284	10.76598	781.5745	102061.875	2960605.25		[M+H]+	M + 0	Answer (n-9)	9.562	781.57532	C41H73NO10P	PS	a	b	annotated by user-defined text library	True	True	False	99.8				99.9	2041.238	783.581:29122	78.0461:44 95.0856:186 108.4009:23 109.1009:138 123.1158:111 151.1467:132 160.0426:68 168.00481:107 247.2439:110 253.2536:131 260.24951:57 265.25211:248 306.27759:76 313.1225:62 326.30649:91 331.31491:90 332.3205:729 340.28479:464 341.2869:62 342.30539:116 343.3092:74 344.31961:1137 345.32458:153 352.284:2727 353.2861:378 370.29391:441 371.29889:136 412.28531:226 424.29111:204 453.31741:51 457.41…	C1_2	1955
163	PS 17:0_22:4	1444	8.21595	9.534284	10.76598	831.5901	32501.875	973941.6875		[M+H]+	M + 0	Answer (n-6,9,12,15)	9.582	831.5953400000002	C45H75NO10P	PS	a	b	annotated by user-defined text library	True	True	False	99.3				98.6	650.0375	831.5901:69564	109.1009:75 133.1017:51 135.11501:53 145.09869:45 147.1154:82 173.1333:47 174.14101:111 186.0192:48 199.1461:75 203.17931:81 217.13721:106 221.22009:70 231.04491:53 253.254:62 259.207:52 295.24051:70 297.2579:183 298.2644:139 306.2464:39 315.26871:107 316.2724:67 325.23071:43 331.31271:80 332.31989:961 333.32339:154 340.28381:224 373.32071:56 374.327:125 375.3205:74 376.3244:269 377.3316:172 386.…	C1_2	1961
166	Cer-NS 18:1;O2(d7)/16:1	1455	8.8301	9.62255	11.29402	525.5379	315990.625	7887889.0		[M+H-H2O]+	M + 0	Answer (n-14), (n-7)	9.603	525.5366799999998	C34H58NO3	Cer_NS	a	b	annotated by user-defined text library	True	True	False	99.9				99.9	6319.813	525.2322:528 525.5379:606945 526.1099:3269 526.5401:384373 527.1078:1624 527.5431:81816 528.1083:1307 528.5466:10278 529.5491:1292	78.0465:67 93.0689:66 135.1154:73 136.078:38 141.1145:47 169.146:92 170.1517:81 218.2502:167 234.183:64 237.2216:105 252.2733:44 253.2758:122 254.24879:437 254.286:237 254.5372:24 255.2525:85 258.3063:202 259.3118:814 260.31711:81 264.26639:95 270.30609:3536 271.28561:82 271.3118:21434 271.6824:40 272.31479:1981 273.2988:95 273.31812:171 279.25281:46 281.27051:276 282.27689:110 287.30859:68 288.3…	C1_2	1999
167	Cer-NS 18:1;O2(d7)/16:1	1455	9.005783000000003	9.62255	10.06248	543.5472	87608.0625	2102549.25		[M+H]+	M + 0	Answer (n-14), (n-7)	9.603	543.5473	C34H58NO3	Cer_NS	a	b	annotated by user-defined text library	True	True	False	99.9				99.9	1752.161	543.5472:211753 545.5535:15775 546.5243:5863	95.0838:60 121.101:145 135.11659:163 149.1328:125 169.14661:123 218.2467:143 220.17081:68 221.1738:62 234.1861:122 237.22301:54 252.2323:55 253.2764:147 254.2489:442 254.28529:453 255.24879:83 258.30649:440 259.31219:1774 260.3136:150 264.26959:43 269.2995:72 270.24081:193 270.30539:4031 271.2551:137 271.28781:99 271.3121:38717 271.69049:50 272.13:58 272.28439:46 272.315:4297 272.4393:36 272.7933…	C1_2	2030
168	SM 18:1;O2/18:1	1455	7.163017	9.62255	10.59	738.6485	374178.5625	9665839.0		[M+H]+	M + 0	Answer (n-14), (n-9)	9.601	738.64728	C41H72N2O6P	SM	a	b	annotated by user-defined text library	True	True	False	99.9				99.9	7483.571	738.6485:691947 739.2281:3956 739.651:529772 740.6532:176934 741.6563:30459 742.6585:5150 743.1831:626	77.1098:351 94.1462:178 95.1522:3302 96.1543:92 98.9836:632 113.163:1383 124.9994:5044 125.1856:47 126.0043:72 142.0262:162 143.0098:66 175.11929:132 184.073:917 185.07581:55 191.1156:67 192.12331:18850 192.1481:161 192.37309:144 192.4102:85 192.588:107 192.86971:91 192.89149:108 192.91251:82 192.96049:46 193.0105:76 193.02631:65 193.0392:158 193.0587:90 193.07581:87 193.09219:149 193.1297:430731…	C1_2	2063
176	PC 17:0_16:1	1510	8.21595	10.06248	11.11817	751.5953	304299.5	8444779.0		[M+H]+	M + 0	Answer (n-7)	10.004	751.59729	C41H75NO8P	PC	a	b	annotated by user-defined text library	True	True	False	98.9				99.3	6085.99	751.5953:434861 752.318:4670 752.6054:569043 753.6069:223314 754.6096:40979 755.0982:995 755.6118:7342	71.072:145 86.0956:2520 87.0993:74 98.9837:968 104.1065:799 124.9994:6008 125.018:90 126.0046:83 142.0257:52 143.0107:91 183.9097:69 183.9545:56 184.0067:144 184.024:111 184.0732:310776 184.0959:10417 184.11481:1459 184.332:179 184.3642:229 184.3812:332 184.41431:306 184.42841:361 184.5714:257 184.7003:276 184.8746:451 184.9397:303 184.9567:518 184.9704:469 185.0027:558 185.036:352 185.0545:336 1…	C1_2	2240
177	PE 17:0_16:1	1521	9.4462	10.1505	11.46953	709.5539	199423.25	4858506.0		[M+H]+	M + 0	Answer (n-7)	10.161	709.55725	C38H69NO8P	PE	a	b	annotated by user-defined text library	True	True	False	100.0				99.5	3988.465	709.5539:453705 710.5567:228298 711.5594:55010 712.5632:9673 713.5625:1879	81.0692:103 83.0847:105 95.0846:283 97.1001:98 109.1006:248 111.1163:77 121.1002:144 123.1164:163 124.0152:145 135.11591:290 137.13161:47 149.13251:148 153.127:58 163.1472:108 193.12691:111 219.20821:127 235.24159:60 237.22079:622 253.2522:243 260.25229:69 269.13541:154 280.2627:1947 281.26669:285 296.29431:418 297.29541:86 298.2756:158 314.27179:88 315.24551:69 316.28879:1257 317.29239:273 331.3…	C1_2	2275
178	SM 18:1;O2/20:1	1554	9.886733	10.4139	11.2062	766.6793	238516.9375	5856908.0		[M+H]+	M + 0	Answer (n-14), (n-9)	10.373	766.67725	C43H76N2O6P	SM	a	b	annotated by user-defined text library	True	True	False	99.5				99.6	4768.85	766.6793:534400 767.3053:1734 767.6814:350187 768.684:94518 769.6868:17306 770.6901:2868	94.1461:98 95.1528:524 113.1631:287 124.9994:827 192.12309:3399 193.05901:36 193.1295:98920 193.4351:73 193.49719:60 193.8815:47 193.89999:48 193.967:153 193.9846:120 194.0002:153 194.0175:85 194.03461:137 194.04849:187 194.06689:146 194.08189:172 194.09959:117 194.1328:3453 194.27921:42 194.30901:72 194.3434:99 194.3602:54 194.377:89 194.4225:62 194.4576:66 194.54041:51 194.55679:52 194.57339:99…	C1_2	2332
179	Cer-NS 18:1;O2(d7)/18:1	1565	9.005783000000003	10.50187	11.38182	553.5687	235550.375	5726386.0		[M+H-H2O]+	M + 0	Answer (n-14), (n-9)	10.463	553.56671	C36H62NO3	Cer_NS	a	b	annotated by user-defined text library	True	True	False	99.5				99.6	4711.007000000001	553.5687:540449 554.5712:300534 555.5742:58219 556.5768:8342 557.5773:1178	81.0702:69 91.054:104 91.9382:42 107.0845:104 121.1014:121 135.11681:283 136.0759:114 141.117:99 149.1333:154 158.1926:70 169.1452:112 183.1611:192 184.16789:71 218.2498:295 220.1689:217 247.2394:120 253.278:280 254.2838:645 255.2921:67 257.30209:33 258.30719:582 259.3118:2696 260.31409:296 265.25589:81 269.29581:76 270.30569:7684 270.73199:58 271.28799:232 271.3121:58912 271.65491:57 271.8078:45…	C1_2	2383
180	Cer-NS 18:1;O2(d7)/18:1	1565	9.26955	10.50187	11.11817	571.5782	57878.125	1365510.75		[M+H]+	M + 0	Answer (n-14), (n-9)	10.463	571.57727	C36H62NO3	Cer_NS	a	b	annotated by user-defined text library	True	True	False	99.5				99.7	1157.563	572.5815:59906 573.5843:13318 574.5879:2166	95.084:84 107.0848:55 135.1176:144 149.1344:56 170.1515:84 186.1498:87 234.1817:40 253.27699:223 254.285:161 258.30579:248 259.31229:936 264.27161:46 265.25299:47 269.30399:60 270.30621:3087 271.31201:23495 272.31601:1977 273.32159:190 280.26431:66 282.27789:339 283.28241:105 284.29019:56 288.31421:456 289.32321:2924 290.32611:299 291.32809:40 294.2757:35 298.27429:73 299.30771:93 306.2764:73 307…	C1_2	2406
181	PC 17:0_20:3	1576	8.91775	10.59	11.73285	803.6260000000002	346023.875	9922820.0		[M+H]+	M + 0	Answer (n-6,9,12)	10.587	803.62726	C45H79NO8P	PC	a	b	annotated by user-defined text library	True	True	False	100.0				99.9	6920.478	803.626:385060 804.2387:5082 804.6366:586469 805.638:261834 806.6409:54039 807.3115:1103 807.6447:9447 808.45:813	71.0727:174 86.0957:1946 98.9838:717 104.1062:521 124.9993:5525 125.0204:86 126.0032:95 153.3385:40 183.95399:84 184.0018:88 184.0343:175 184.0732:261446 184.09621:7164 184.3156:202 184.3345:128 184.34801:147 184.3658:194 184.38181:185 184.41521:227 184.4285:191 184.57179:159 184.6478:106 184.7009:225 184.71449:157 184.7453:193 184.77541:263 184.8746:353 184.9232:452 184.94009:292 184.9568:415 18…	C1_2	2422
184	PE 17:0_20:3	1598	10.06248	10.76598	11.73285	761.5855	213264.875	5289993.5		[M+H]+	M + 0	Answer (n-6,9,12)	10.78	761.58728	C42H73NO8P	PE	a	b	annotated by user-defined text library	True	True	False	99.9				99.8	4264.27	761.5855:463448 762.5881:247661 763.5908:68243 764.594:13675 765.5976:2665	81.0703:52 83.085:51 91.053:90 93.0692:136 95.084:194 107.0846:88 109.1001:99 121.1004:239 123.1166:98 131.08659:44 133.09979:70 135.11681:100 137.1322:114 142.026:193 150.13989:45 163.1483:318 168.1833:37 177.16161:85 187.08839:76 188.091:42 235.24139:69 253.2538:235 255.121:212 260.2515:79 269.1358:69 271.24069:127 272.2471:140 289.25269:163 290.25861:74 296.29541:218 297.2955:63 332.29401:1093…	C1_2	2523
185	PC 17:0_18:1	1631	10.50187	11.03005	11.73285	779.6267	384915.9375	11538767.0		[M+H]+	M + 0	Answer (n-9)	10.992	779.62726	C43H79NO8P	PC	a	b	annotated by user-defined text library	True	True	False	99.5				99.8	7679.104	779.6267:383751 780.2297:4465 780.6363:550781 781.4394:1524 781.6382:209077 782.6409:43026 783.1286:684 783.2604:950 783.6438:6867	71.0725:305 86.0958:2231 98.9833:708 104.1067:682 124.9993:5330 125.0185:49 183.3185:75 183.41721:54 183.7236:61 183.836:66 183.90421:58 184.0356:149 184.0732:270508 184.09599:7460 184.33369:94 184.34779:198 184.36729:69 184.3819:212 184.41479:176 184.4278:183 184.6498:104 184.7016:230 184.7756:244 184.87469:381 184.93961:231 184.9567:481 184.97079:464 185.00281:429 185.0363:321 185.0545:264 185.…	C1_2	2582
186	PC 17:0_22:4	1631	10.06248	11.03005	11.99585	829.648	300745.75	8278215.5		[M+H]+	M + 0	Answer (n-6,9,12,15)	10.988	829.64728	C47H81NO8P	PC	a	b	annotated by user-defined text library	True	True	False	99.4				99.7	6014.915	829.648:458818 830.6508:271324 831.6538:80657 832.6565:16836 833.6594:3485	71.0714:75 78.0451:81 86.0957:593 98.9832:219 104.1067:180 124.9993:2043 184.073:91727 184.09911:341 184.2863:71 184.3475:87 184.38609:133 184.4006:47 184.4127:84 184.46761:47 184.58971:62 184.67329:56 184.72301:45 184.7747:42 184.8069:46 184.85989:67 184.93961:67 184.95689:146 184.9709:97 185.00301:125 185.0367:96 185.0545:72 185.0764:3304 185.25819:87 185.30949:64 185.353:63 185.3696:60 185.514…	C1_2	2637
187	PE 17:0_18:1	1653	10.06248	11.2062	12.43478	737.5854	236558.9375	6062623.5		[M+H]+	M + 0	Answer (n-9)	11.214	737.58728	C40H73NO8P	PE	a	b	annotated by user-defined text library	True	True	False	100.0				99.8	4731.179	737.5854:449170 738.5881:234093 739.5909:62902 740.5942:13114 741.5965:2180	81.0696:110 93.0692:61 95.0847:212 97.1:115 109.1009:245 111.117:184 114.7705:70 121.1007:344 123.1159:68 124.0164:134 135.11501:138 137.1321:86 142.02589:174 149.1313:128 153.1277:79 157.5656:51 160.0414:109 163.1476:42 165.16409:144 187.09019:65 193.1304:122 235.24809:83 245.16431:75 253.2522:214 260.2515:100 265.25201:428 269.1384:262 281.24469:57 296.2944:333 308.2941:1782 309.29459:182 326.3…	C1_2	2675
188	PE 17:0_22:4	1653	9.71105	11.2062	11.8205	787.6004	91852.375	2321698.0		[M+H]+	M + 0	Answer (n-6,9,12,15)	11.201	787.59729	C44H75NO8P	PE	a	b	annotated by user-defined text library	True	True	False	100.0				99.6	1837.047	787.6004:182116 789.606:26338	91.0547:104 95.0837:72 119.0854:133 133.1022:52 135.1165:102 147.1174:64 189.1586:67 199.1468:79 203.1788:177 217.1953:78 253.25211:78 296.29291:88 298.26541:225 315.26849:96 316.27579:64 332.3201:551 333.323:121 358.31021:438 359.31421:65 375.31689:166 376.3269:157 377.3313:95 386.3309:95 394.33609:276 395.3382:87 401.3584:91 429.38599:154 437.31729:284 438.319:81 440.3772:198 441.38391:94 443.4…	C1_2	2687
189	SM 18:1;O2/22:1	1686	10.9419	11.46953	12.73118	794.7098	317633.125	8811323.0		[M+H]+	M + 0	Answer (n-14), (n-9)	11.454	794.70728	C45H80N2O6P	SM	a	b	annotated by user-defined text library	True	True	False	99.9				99.7	6351.695	794.7098:453993 795.7122:268504 796.7151:73937 797.7186:14616 798.7233:2140	95.1524:238 98.9849:172 113.162:209 124.9991:559 142.02811:56 184.0735:1639 192.1234:2266 193.1295:55457 193.3476:35 193.4487:129 193.4987:41 193.9369:31 193.9668:65 193.985:114 194.0002:85 194.04829:79 194.067:64 194.0813:100 194.09979:54 194.1328:2101 194.21291:36 194.30991:34 194.3429:50 194.40939:45 194.4404:55 194.57201:58 194.6412:50 194.65759:52 194.6732:51 194.6899:52 194.95621:73 195.134…	C1_2	2733
190	Cer-NS 18:1;O2(d7)/20:1	1708	9.974433	11.64505	12.85642	581.5991	170442.6875	4265646.5		[M+H-H2O]+	M + 0	Answer (n-14), (n-9)	11.58	581.5967400000002	C38H66NO3	Cer_NS	a	b	annotated by user-defined text library	True	True	False	98.7				99.1	3408.8540000000007	581.5991:395644 582.6024:179432 583.6055:40191 584.6095:5215 585.5735:744	82.0638:69 95.0842:62 109.0994:57 121.1013:149 135.116:159 136.07269:54 149.1313:83 163.14709:50 184.1711:69 197.175:132 211.19031:80 218.2489:148 219.2541:44 221.17641:91 239.1886:50 248.20061:285 249.2067:111 253.2784:231 254.28529:496 258.30551:520 259.3121:2121 260.31299:107 269.2962:167 270.30591:8758 271.2876:251 271.3121:40949 271.59509:108 271.7128:78 271.77859:53 271.8194:70 271.85669:37…	C1_2	2781
191	Cer-NS 18:1;O2(d7)/20:1	1708	9.71105	11.64505	12.76878	599.6094	29815.1875	738152.9375		[M+H]+	M + 0	Answer (n-14), (n-9)	11.58	599.6073	C38H66NO3	Cer_NS	a	b	annotated by user-defined text library	True	True	False	98.7				99.2	596.3038	599.6094:72234 604.5832:397	121.1004:73 179.1433:65 197.17841:77 198.18269:58 221.1783:101 248.1983:77 249.20799:96 253.2771:112 259.31241:449 260.3125:73 266.2088:87 269.29901:31 270.30591:1317 271.28961:75 271.31201:7900 272.31531:752 273.3186:86 280.26221:114 288.3168:266 289.32291:1058 310.30771:144 311.31079:91 312.31409:101 326.30319:67 327.3107:46 330.32611:34 332.32001:150 337.33261:151 348.33469:48 364.35779:101 38…	C1_2	2792
192	DG 17:0_16:1	1763	10.67805	12.0838	13.03208	603.5712	169982.6875	4424230.5		[M+NH4]+	M + 0	Answer (n-7)	12.007	603.57385	C36H63O5	DG	a	b	annotated by user-defined text library	True	True	False	98.2				98.8	3399.6540000000005	603.5713:328232 604.5743:136750 605.5773:31056 606.5798:4978 607.5206:2962	81.0693:44 95.0842:104 97.1015:132 121.1007:198 122.0844:100 123.1163:220 135.1165:72 136.12151:89 137.1317:113 149.1342:83 151.14819:75 168.11369:226 190.1492:140 191.15581:123 204.1626:65 205.173:163 206.179:157 218.17889:152 219.18871:205 219.21001:494 220.1936:122 232.1998:59 233.20509:55 235.2056:292 235.241:45 236.21291:126 237.2211:2299 238.22369:365 245.1675:116 246.2103:80 253.25349:211 …	C1_2	2927
193	DG 17:0_16:1	1763	10.67805	12.0838	13.03208	603.5713	169982.6875	4424230.5		[M+NH4]+	M + 0	Answer (n-7)	12.007	603.57385	C36H63O5	DG	a	b	annotated by user-defined text library	True	True	False	98.2				98.8	3399.6540000000005	603.5713:328232 604.5743:136750 605.5773:31056 606.5798:4978 607.5206:2962	81.0693:44 95.0842:104 97.1015:132 121.1007:198 122.0844:100 123.1163:220 135.1165:72 136.12151:89 137.1317:113 149.1342:83 151.14819:75 168.11369:226 190.1492:140 191.15581:123 204.1626:65 205.173:163 206.179:157 218.17889:152 219.18871:205 219.21001:494 220.1936:122 232.1998:59 233.20509:55 235.2056:292 235.241:45 236.21291:126 237.2211:2299 238.22369:365 245.1675:116 246.2103:80 253.25349:211 …	C1_2	2928
194	DG 17:0_16:1	1763	10.76598	12.0838	13.12018	608.5267	43601.625	1206955.0		[M+Na]+	M + 0	Answer (n-7)	12.007	608.5292400000002	C36H63O5	DG	a	b	annotated by user-defined text library	True	True	False	98.2				98.8	872.0325	610.5334:5954	228.16499:63 271.31241:538 289.32541:104 316.17639:46 316.28619:170 317.2923:355 318.29611:365 319.29889:274 320.30042:293 332.3179:214 333.3241:386 334.32669:619 335.33081:537 336.33209:253 338.271:114 428.3038:298 444.30011:183 470.34769:58 496.39941:287 497.4111:288 498.41541:280 499.4212:91 500.42331:75 510.4187:108 511.42569:465 512.39478:285 512.43152:150 526.41199:654 527.4162:313 538.4135…	C1_2	2935
195	SM 18:1;O2/24:1	1872	12.34715	12.94418	14.35195	822.7365	394587.4375	11131433.0		[M+H]+	M + 0	Answer (n-14), (n-9)	12.951	822.7373	C47H84N2O6P	SM	a	b	annotated by user-defined text library	True	True	False	100.0				100.0	7887.71	822.7418:582828 823.3532:2132 823.7441:434290 824.7466:139694 825.7494:25348 826.7515:3654	77.1093:206 78.0458:53 94.1464:277 95.1524:3134 95.7095:43 98.9841:693 113.1628:1170 124.9993:4740 142.0262:122 192.12331:12577 192.14841:86 192.7021:48 192.8925:112 192.9379:138 192.96049:44 192.9767:51 193.0105:101 193.02679:83 193.06039:189 193.08791:305 193.12959:332962 193.15311:10470 193.1711:2795 193.3246:351 193.3931:192 193.41119:369 193.42619:501 193.4446:470 193.47771:416 193.49249:349…	C1_2	3001
197	Cer-NS 18:1;O2(d7)/22:1	1894	11.11817	13.12018	14.35195	609.6314	302683.5625	8016920.5		[M+H-H2O]+	M + 0	Answer (n-14), (n-9)	13.088	609.62671	C40H70NO3	Cer_NS	a	b	annotated by user-defined text library	True	True	False	99.7				99.0	6053.6709999999985	609.6314:535031 610.6339:327927 611.3525:967 612.6398:11352 613.6444:1289	82.4832:46 95.048:64 96.0801:63 102.8409:43 110.1056:67 121.0997:219 135.1171:72 136.07651:83 141.1156:111 198.18221:53 207.1545:31 218.2482:171 225.2074:250 226.2137:149 253.27789:172 254.28551:431 255.28909:74 258.30609:331 259.31219:2130 260.31561:154 267.2196:78 269.2962:98 270.27991:41 270.30609:5521 271.2858:143 271.3121:37917 271.87329:37 272.2872:81 272.31561:3061 272.3439:47 272.3826:53 …	C1_2	3097
198	Cer-NS 18:1;O2(d7)/22:1	1894	11.55727	13.12018	15.05695	627.6411	67032.75	1764721.5		[M+H]+	M + 0	Answer (n-14), (n-9)	13.088	627.6372700000002	C40H70NO3	Cer_NS	a	b	annotated by user-defined text library	True	True	False	99.7				99.3	1340.655	629.6468:14466 630.6178:4801 632.6203:1373	135.11681:84 207.1739:51 218.2495:126 253.2785:168 254.2852:227 258.30579:156 259.31201:685 270.30569:2458 271.29111:67 271.31201:15459 272.29449:127 272.31659:1163 273.32239:67 276.23099:166 280.26349:78 288.3176:595 289.29831:72 289.32309:2186 290.32751:165 321.31479:73 330.3255:257 332.3222:122 338.34241:353 339.3461:57 354.33401:113 365.3652:144 380.35501:80 392.38849:70 416.3862:93 439.46231…	C1_2	3129
201	DG 17:0_18:1	1927	12.49742	13.38395	14.263370000000002	636.5582	33934.6875	851839.3125		[M+Na]+	M + 0	Answer (n-9)	13.375	636.5592	C38H67O5	DG	a	b	annotated by user-defined text library	True	True	False	100.0				99.9	678.6937	636.5582:66839 638.5658:7422	91.4941:39 193.1586:40 242.1765:83 254.2859:93 271.2424:260 271.31189:1234 272.31659:172 273.32669:38 279.22891:74 289.25311:406 289.32269:113 290.25629:62 290.32471:50 331.31711:111 332.31931:837 333.32489:465 334.32779:515 335.3277:248 336.33051:271 344.3183:100 345.3255:321 346.32669:562 347.32791:334 348.33179:221 367.314:37 368.27731:44 368.32019:428 369.32501:128 413.31699:139 426.323:72 42…	C1_2	3241
203	DG 17:0_22:4	1927	12.17178	13.38395	14.52767	686.574	32266.0625	775507.9375		[M+Na]+	M + 0	Answer (n-6,9,12,15)	13.345	686.57922	C42H69O5	DG	a	b	annotated by user-defined text library	True	True	False	99.5				98.7	645.3212	686.574:76106	203.0799:41 216.089:81 259.14609:50 272.14621:43 316.27191:114 317.27359:120 318.27399:78 332.31851:120 333.32449:295 334.32571:445 335.33011:222 336.33051:139 338.27579:81 354.2724:39 395.3428:85 396.34079:211 397.34421:275 413.3125:68 416.31659:107 444.29871:98 468.37311:87 469.37991:260 470.38559:146 482.38449:81 483.39319:228 483.79089:42 484.36789:167 484.39999:102 485.36789:138 496.39801:72…	C1_2	3280
204	Cer-NS 18:1;O2(d7)/24:1	1949	12.6769	13.56045	14.88028	655.6724	146648.4375	3645530.75		[M+H]+	M + 0	Answer (n-14), (n-9)	13.599	655.67725	C42H74NO3	Cer_NS	a	b	annotated by user-defined text library	True	True	False	99.5				98.8	2932.969	655.6724:349393 657.6788:38807 658.6816:7064 659.6427:2464 660.6468:1083	82.0666:54 121.0988:67 137.0808:41 149.1324:98 253.2412:107 253.2766:114 254.2847:228 258.30688:260 259.31161:1394 260.31561:34 268.2272:93 269.29901:93 270.3056:4959 271.0827:32 271.2471:77 271.31219:25435 271.6355:63 272.0134:38 272.2905:90 272.31549:2225 273.32709:311 273.82169:44 288.31641:670 289.2529:69 289.3223:3263 290.3252:319 293.26199:58 304.26401:192 305.26511:85 312.31439:87 330.3272…	C1_2	3386
205	Cer-NS 18:1;O2(d7)/24:1	1960	11.11817	13.648929999999998	15.32192	637.6573	272819.25	6542478.5		[M+H-H2O]+	M + 0	Answer (n-14), (n-9)	13.599	637.66669	C42H74NO3	Cer_NS	a	b	annotated by user-defined text library	True	True	False	99.2				96.2	5456.385	637.4296:1411 637.6641:717196 638.6665:565595 639.2993:3627 640.4922:1989 640.9417:1259 641.5002:1486 642.6358:984	79.0533:78 81.0692:75 82.0648:268 82.0753:76 93.0691:164 95.0848:110 96.0792:93 97.0991:114 107.0848:238 109.1011:168 111.0845:64 111.1151:60 117.1531:67 121.1007:542 122.1061:88 135.1162:546 136.07561:84 136.1216:89 137.1329:69 138.1386:86 139.14619:73 141.1134:75 142.11819:63 142.16071:77 149.1306:175 156.1376:38 163.14619:92 165.1649:69 172.2076:60 191.1834:55 198.18671:68 200.2377:36 212.2406…	C1_2	3431
206	Cer-NS 18:1;O2(d7)/24:1	1960	11.55727	13.648929999999998	15.32192	637.6641	272785.625	6537505.5		[M+H-H2O]+	M + 0	Answer (n-14), (n-9)	13.599	637.66669	C42H74NO3	Cer_NS	a	b	annotated by user-defined text library	True	True	False	99.2				99.3	5455.712	637.4296:1411 637.6641:717196 638.6665:565595 639.2993:3627 640.4922:1989 640.9417:1259 641.5002:1486 642.6358:984	79.0533:78 81.0692:75 82.0648:268 82.0753:76 93.0691:164 95.0848:110 96.0792:93 97.0991:114 107.0848:238 109.1011:168 111.0845:64 111.1151:60 117.1531:67 121.1007:542 122.1061:88 135.1162:546 136.07561:84 136.1216:89 137.1329:69 138.1386:86 139.14619:73 141.1134:75 142.11819:63 142.16071:77 149.1306:175 156.1376:38 163.14619:92 165.1649:69 172.2076:60 191.1834:55 198.18671:68 200.2377:36 212.2406…	C1_2	3432
209	TG 14:0_14:0_15:1	2037	12.73118	14.263370000000002	15.233479999999998	757.7089	285908.4375	6862718.5		[M+NH4]+	M + 0	Answer (n-5)	14.274	757.7038	C46H81O6	TG	a	b	annotated by user-defined text library	True	True	False	100.0				98.9	5718.169	757.7089:696018 758.296:4137 758.7118:558147 759.7136:222306 760.716:47149 761.7201:8090 762.3523:692 762.6618:79815	79.0538:154 81.0693:441 83.0843:143 85.0999:113 93.0695:127 95.0482:44 95.0849:984 96.0875:60 97.0841:89 97.1:356 99.081:60 107.0845:101 109.1002:681 111.1167:352 116.6381:55 121.1011:529 123.1164:773 135.11681:710 136.93871:36 137.0735:43 137.1326:182 149.1317:328 151.14709:68 163.14819:78 164.1196:121 193.1947:231 204.18781:105 205.19521:553 208.1778:94 211.2054:1724 212.2074:103 220.18449:84 2…	C1_2	3686
210	TG 14:0_14:0_15:1	2048	12.56835	14.35195	15.762720000000002	762.6622	35288.9375	853473.1875		[M+Na]+	M + 0	Answer (n-5)	14.274	762.6592400000002	C46H81O6	TG	a	b	annotated by user-defined text library	True	True	False	98.1				98.7	705.7787	762.6622:79652 763.6653:39304 764.6687:11314 765.6724:2528 767.6346:460	71.0481:49 123.116:141 292.22961:73 296.26141:213 396.80011:44 466.39679:78 486.45169:120 500.47189:344 501.47299:394 502.47559:387 503.4809:627 504.4816:485 511.45889:69 512.47052:635 513.47461:825 514.47681:1922 515.48132:2563 516.48401:2033 517.48792:205 522.4527:339 527.37903:96 533.44971:142 534.45312:850 535.45227:190 536.47308:51 568.45367:120 581.46692:93 596.4549:144 608.48969:64 612.449…	C1_2	3751
211	TG 14:0_14:0_17:1	2070	13.208329999999998	14.52767	15.8506	790.6939	54705.5	1329150.0		[M+Na]+	M + 0	Answer (n-7)	14.550999999999998	790.69922	C48H85O6	TG	a	b	annotated by user-defined text library	True	True	False	99.8				98.8	1094.11	790.6939:126260 791.5604:710 792.7001:20266 793.7044:4555 794.7041:934	95.0851:115 123.119:44 211.205:76 296.25879:108 312.25589:90 313.26031:63 320.26141:127 444.26541:68 466.38989:78 479.9852:54 500.47159:463 501.47641:397 502.4772:1020 503.48141:1054 504.483:626 505.48419:52 521.44568:78 522.45209:327 526.3764:76 526.40289:42 540.50299:999 541.5069:1152 542.50897:2403 543.5127:3452 544.51349:2627 545.52197:375 556.3905:110 561.47931:171 562.48492:1352 563.4906:29…	C1_2	3825
212	TG 14:0_14:0_17:1	2081	12.73118	14.61602	15.410329999999998	785.7321	184134.875	4534678.5		[M+NH4]+	M + 0	Answer (n-7)	14.550999999999998	785.7438400000002	C48H85O6	TG	a	b	annotated by user-defined text library	True	True	False	98.7				94.1	3682.698	785.7336:391660 786.7431:573111 787.7447:249426 788.7473:50717 789.3803:849 789.7506:9231 790.6936:119536	71.084:56 79.0536:100 81.0692:419 83.0852:197 85.1002:80 93.069:184 95.048:46 95.0846:593 97.1004:178 107.0843:130 109.1011:528 109.5797:74 111.1161:219 113.128:85 121.1012:282 123.1162:320 135.11659:295 137.07561:32 137.1319:236 149.13251:209 151.1082:48 151.14709:190 153.1291:104 165.1241:52 191.18201:51 193.1958:157 211.20531:1126 228.2317:285 229.21449:67 229.239:83 233.22459:318 249.22141:30…	C1_2	3866
213	TG 16:0_16:0_15:1	2114	13.03208	14.88028	16.40595	813.7844	150474.75	3185268.25		[M+H]+	M + 1	Answer (n-5)	14.879	813.7738	C50H89O6	TG	a	b	annotated by user-defined text library	True	True	False	100.0				95.7	3009.495	813.6255:4386 814.4833:6140 814.7749:671599 815.386:4708 815.7767:399543 816.7789:90095 817.3366:1531 817.7823:14850 818.4829:1061 818.725:110325	71.0854:101 79.0526:89 81.069:1067 83.0854:456 85.1004:168 91.0546:57 93.0696:225 95.0853:1260 96.0887:56 97.1002:275 107.0852:199 109.1006:1404 111.0785:88 111.1164:314 113.1316:101 121.1004:909 123.1164:1219 125.1316:222 126.1353:71 135.1165:1007 137.13251:505 139.1122:49 139.1496:41 149.1322:537 151.14861:224 153.1277:57 163.1469:105 164.11951:118 169.1545:46 195.33141:56 203.1804:148 204.1879…	C1_2	3945
214	TG 16:0_16:0_15:1	2114	13.56045	14.88028	16.02605	818.725	62258.625	1574659.25		[M+Na]+	M + 0	Answer (n-5)	14.879	818.72925	C50H89O6	TG	a	b	annotated by user-defined text library	True	True	False	100.0				99.3	1245.172	818.4829:1061 818.725:110325 819.4905:768 819.7282:57214 820.2733:719 821.5178:642 821.7359:4699 822.7305:1117 823.3799:492	78.0456:68 95.2081:47 223.20351:89 292.23151:57 324.25931:69 324.29279:186 340.28699:118 480.4028:55 528.50269:82 539.49469:98 540.5036:944 541.5058:1042 542.51001:2666 543.51239:4318 544.51477:2971 545.51611:254 549.69983:53 555.42078:61 556.53448:291 557.5376:433 558.53967:675 559.54218:971 560.54901:686 561.47882:250 561.54858:127 562.48309:1549 563.4873:284 566.5152:99 577.50763:98 578.51648:…	C1_2	3978
216	TG 16:0_16:0_17:1	2147	13.82502	15.14533	15.8506	846.7561	36272.75	864212.5625		[M+Na]+	M + 0	Answer (n-7)	15.23	846.7592199999998	C52H93O6	TG	a	b	annotated by user-defined text library	True	True	False	97.8				98.5	725.455	846.7561:102282 847.7597:57762 848.7622:17871 849.7658:4455 850.7708:947	78.0447:59 95.0844:82 251.2381:80 319.3089:73 320.2641:56 324.29309:177 556.53479:325 557.53601:330 558.54059:736 559.54388:1238 560.5462:559 561.5506:120 567.5285:98 568.53278:546 569.53668:1207 570.53992:2770 571.54388:4459 572.54657:3010 573.54907:221 574.55908:78 578.51471:395 583.44342:43 589.50812:56 590.51477:997 591.51691:235 592.53607:107 637.52753:53 638.53369:100 646.1875:61 652.513:11…	C1_2	4110
218	TG 16:0_16:0_17:1	2158	13.2961	15.233479999999998	16.02605	841.8039	367918.1875	9186571.0		[M+NH4]+	M + 0	Answer (n-7)	15.23	841.8038300000002	C52H93O6	TG	a	b	annotated by user-defined text library	True	True	False	100.0				100.0	7358.364	841.8039:742038 842.8062:623531 843.8079:323612 844.8106:71633 845.4275:922 845.8138:11584 846.7564:52378	83.0843:101 85.1:69 93.0702:106 95.0847:394 109.1006:287 123.1162:105 135.11639:132 137.1322:142 149.1328:93 151.147:74 221.22861:44 231.20779:72 232.2184:49 233.2254:210 239.23959:204 249.22321:82 250.2282:145 251.2357:398 252.20711:59 252.23911:51 256.26239:94 257.26221:48 264.2077:51 318.30441:642 319.30679:144 330.3049:147 374.29791:54 444.375:64 456.40649:124 457.41779:172 458.42319:453 470.…	C1_2	4160
219	TG 16:0_16:0_19:2	2169	13.38395	15.32192	16.360020000000002	867.812	269284.875	7011546.5		[M+NH4]+	M + 0	Answer (n-6,9)	15.326	867.81384	C54H95O6	TG	a	b	annotated by user-defined text library	True	True	False	100.0				99.9	5385.696999999999	867.812:432493 868.8214:550626 869.8234:238167 870.8264:55224 871.8285:10826 872.7718:35126	79.0538:93 81.069:494 83.0842:169 85.1017:110 93.0686:124 95.0846:993 97.1011:204 107.0849:145 109.1012:923 111.081:70 111.1132:158 119.0828:101 121.1005:660 123.1163:841 124.12:58 125.1311:50 133.1008:248 135.11659:384 137.09441:240 137.1317:663 138.13451:162 141.1627:93 147.1171:398 151.14799:330 153.159:105 155.1425:251 156.1487:47 161.1326:549 162.13789:55 163.1479:232 165.1629:209 166.1675:1…	C1_2	4239
221	TG 18:1_17:1_18:1	2169	13.47253	15.32192	16.18887	893.8337	251931.125	6199997.5		[M+NH4]+	M + 0	Answer (n-7), (n-9)	15.292	893.8338	C56H97O6	TG	a	b	annotated by user-defined text library	True	True	False	99.7				99.9	5038.623	893.8337:560053 894.6506:1560 895.8387:153212 896.8409:35190 897.8445:7579 898.7875:22597	74.7108:25 79.054:63 81.069:129 83.084:52 91.0543:64 93.0679:138 95.085:416 97.0989:158 109.1007:179 121.1005:291 135.11659:406 136.1192:108 137.1288:80 139.1115:118 141.1265:100 144.9718:58 149.13161:280 151.1499:62 165.16319:90 177.161:72 196.18179:44 233.22659:206 247.24249:299 248.2132:117 249.2213:144 251.2373:553 259.18469:130 263.23541:203 264.2417:98 265.2153:30 265.25189:1227 266.25311:1…	C1_2	4280
224	TG 18:1_18:1_19:2	2180	13.648929999999998	15.410329999999998	16.297420000000002	919.8438	227984.6875	5821433.5		[M+NH4]+	M + 0	Answer (n-9), (n-6,9)	15.387	919.84381	C58H99O6	TG	a	b	annotated by user-defined text library	True	True	False	99.8				99.9	4559.694	919.8438:399338 920.4959:2807 920.8526:556383 921.8546:261771 922.8573:60489 923.8603:11291 924.8029:62788	79.0539:221 81.0692:551 83.0844:191 85.0653:55 85.1014:64 91.0539:137 93.0692:385 95.0848:782 96.0876:80 97.0642:55 97.1006:276 99.0813:125 105.0704:182 107.0846:345 109.1006:875 110.1057:66 111.1174:126 113.0954:87 119.0849:101 121.1007:935 122.1044:100 123.1164:546 124.1227:91 125.0953:45 125.1326:56 131.0843:70 133.0997:176 134.1066:74 135.1165:1040 137.0943:55 137.13251:319 138.13631:73 139.1…	C1_2	4345
225	TG 18:1_18:1_19:2	2180	13.9127	15.410329999999998	16.82762	924.8029	27656.5	676198.6875		[M+Na]+	M + 0	Answer (n-9), (n-6,9)	15.387	924.79919	C58H99O6	TG	a	b	annotated by user-defined text library	True	True	False	99.8				99.4	553.13	924.8029:62788 925.8061:40769 926.8102:14919 927.8124:3152 928.8125:874	83.0842:50 95.0849:72 113.1073:74 265.25299:98 504.6322:50 552.39697:69 608.56897:172 609.5658:52 610.5755:342 611.57751:325 612.57532:227 620.56421:487 621.56787:471 622.5722:1082 623.57599:1394 624.57721:974 625.58191:109 630.54523:289 642.54761:1019 643.55591:186 674.53589:146 691.53302:103 691.57141:40 701.56671:72 704.50427:86 706.52802:97 706.56219:83 709.53271:50 714.56549:74 717.56219:63 …	C1_2	4372
229	TG 18:1_18:1_21:2	2224	14.263370000000002	15.762720000000002	16.40595	947.8809	314097.6875	7591132.0		[M+NH4]+	M + 0	Answer (n-9), (n-6,9)	15.765	947.88385	C60H103O6	TG	a	b	annotated by user-defined text library	True	True	False	100.0				99.7	6281.9540000000015	947.8809:629740 948.5374:2528 948.8841:545119 949.8858:265085 950.8883:61920 951.8909:12334 952.8344:99874	71.0826:68 79.0537:159 81.0694:411 83.0842:102 84.0886:75 91.0529:60 93.0692:168 95.0484:72 95.0847:1059 97.1007:414 107.0849:95 109.1009:737 110.1049:94 111.1157:95 113.0936:98 121.1005:564 121.3487:74 123.1162:244 125.0959:50 125.1289:104 126.1345:55 127.112:39 135.11639:862 136.12309:74 137.1319:300 139.1483:62 140.1541:65 147.11681:116 148.1196:49 149.1315:362 150.13969:60 151.1474:504 152.15…	C1_2	4531
230	TG 18:1_18:1_21:2	2224	14.52767	15.762720000000002	16.9945	952.8344	48002.5	1160848.875		[M+Na]+	M + 0	Answer (n-9), (n-6,9)	15.765	952.83923	C60H103O6	TG	a	b	annotated by user-defined text library	True	True	False	100.0				99.1	960.05	952.8344:99874 953.8378:66687 954.8406:23771 955.8434:5961 956.847:1239	95.0853:88 121.1016:102 181.1861:59 266.2569:59 476.41519:76 608.56073:175 609.565:121 610.57257:183 611.58038:204 612.57251:132 630.54382:205 648.59698:373 649.59851:281 650.60339:581 651.60602:913 652.60791:947 653.61401:130 669.57532:96 670.58191:760 671.58221:161 705.55688:115 707.5705:84 719.56262:140 720.5752:84 721.5545:80 722.55487:78 734.55109:161 734.59558:47 735.56189:100 742.59308:70 …	C1_2	4562
253	PS 17:0_14:1	1332	7.503033	8.555483	9.346766	725.5118	95218.4375	2511421.5		[M+H]+	M + 0	Answer (n-5)	8.593	725.51532	C37H65NO10P	PS	a	b	annotated by user-defined text library	True	True	False	99.6				99.3	1904.369	725.5118:245803 727.5184:26343	83.0853:58 95.0848:219 109.1007:235 111.0813:41 111.116:125 112.111:41 121.0996:77 123.1158:177 135.11639:59 160.0435:75 191.1799:187 193.12939:439 196.201:48 209.18829:476 210.1955:69 225.19501:323 226.1987:90 245.1669:97 250.2141:68 253.25281:103 270.24591:94 283.22699:338 287.25:204 288.25729:1687 289.26071:376 290.26471:65 296.2215:3159 297.22519:637 298.23151:41 313.12271:52 314.23169:435 32…	C1_3	1516
262	SM 18:1;O2/16:1	1387	7.063983	8.994683	10.4026	710.6178	357543.5	9094776.0		[M+H]+	M + 0	Answer (n-14), (n-7)	8.986	710.61725	C39H68N2O6P	SM	a	b	annotated by user-defined text library	True	True	False	100.0				100.0	7150.87	710.6178:723425 711.6201:551738 712.2846:3140 713.6249:35684 714.0772:1266 714.6333:6317 715.0224:791	94.1438:65 95.1523:1370 98.9833:242 113.1628:549 124.9993:1408 184.0728:757 192.123:7317 192.5061:51 193.08881:49 193.12959:196488 193.1525:2326 193.40021:144 193.4263:128 193.4482:139 193.4648:119 193.4791:199 193.51241:113 193.62151:57 193.776:120 193.7869:38 193.8838:82 193.89999:86 193.9668:287 193.9846:271 193.9998:298 194.0175:219 194.04829:267 194.0668:344 194.08141:279 194.0994:273 194.13…	C1_3	1722
263	PS 17:0_16:1	1387	7.67875	8.994683	9.787766	753.5431	75063.875	2137855.25		[M+H]+	M + 0	Answer (n-7)	9.015	753.54535	C39H69NO10P	PS	a	b	annotated by user-defined text library	True	True	False	99.9				99.7	1501.277		95.084:67 121.1014:122 123.1151:86 135.1158:72 219.21001:45 235.2063:83 237.2207:157 311.25681:346 316.289:812 317.29239:71 324.2529:1347 325.25729:408 330.30151:73 331.31439:62 332.32071:596 333.32129:32 340.28391:331 342.26321:285 343.27139:74 391.2254:251 394.2363:46 396.25211:73 412.2865:130 452.27921:192 456.41:39 457.4183:403 458.42691:122 465.2818:63 470.4238:104 471.43121:529 472.43481:20…	C1_3	1767
270	PC 17:0_14:1	1431	7.854217	9.346766	10.49058	723.5644	200843.4375	5007522.5		[M+H]+	M + 0	Answer (n-5)	9.308	723.5672599999998	C39H71NO8P	PC	a	b	annotated by user-defined text library	True	True	False	99.5				99.4	4016.869	723.5644:409192 724.1456:4881 724.5741:570255 725.4096:2835 725.5757:220342 726.5792:40327 727.0645:1132 727.5828:8441 728.1079:850	71.0721:201 86.0959:2608 87.0994:79 98.9833:773 104.1062:741 124.9995:6060 125.0184:67 166.06219:101 183.67821:62 183.86749:74 183.89391:79 183.9579:66 184:103 184.01221:59 184.0295:154 184.0732:339874 184.09579:12429 184.11279:3603 184.33121:152 184.3647:264 184.3791:351 184.41431:453 184.5052:145 184.55499:105 184.6862:111 184.7003:374 184.7648:263 184.8131:100 184.8744:566 184.92329:584 184.93…	C1_3	1967
271	PS 17:0_20:3	1431	8.906734	9.346766	10.22712	805.5747	81953.625	2195897.25		[M+H]+	M + 0	Answer (n-6,9,12)	9.348	805.57532	C43H73NO10P	PS	a	b	annotated by user-defined text library	True	True	False	100.0				100.0	1639.073	805.5747:164364	78.046:70 93.07:111 95.0859:109 97.1008:91 98.1029:93 106.0489:89 107.0837:58 109.1004:144 121.1009:115 123.1128:68 139.11259:75 161.1329:87 163.1143:68 163.14639:95 169.0089:39 186.0155:94 253.25191:209 265.20911:41 271.24011:180 272.2518:64 289.2536:212 331.31091:79 332.3194:1112 333.32309:126 340.28259:427 349.3038:211 350.30841:345 351.31631:237 367.31311:75 368.32001:903 376.2843:1792 377.28…	C1_3	2003
272	PE 17:0_14:1	1442	7.327683	9.4351	11.19493	681.5224	113427.5625	2500213.25		[M+H]+	M + 0	Answer (n-5)	9.423	681.52728	C36H65NO8P	PE	a	b	annotated by user-defined text library	True	True	False	100.0				99.0	2268.551	681.5224:397728 682.5253:166889 683.5283:42724 684.5313:8318 685.5349:1396	81.069:69 95.0848:195 109.1004:273 111.1158:110 121.1022:190 123.1158:223 135.11549:147 137.13229:152 142.02699:113 149.13181:146 187.0896:55 191.1796:152 209.1902:234 252.2323:1486 253.23511:131 253.2493:279 269.13651:244 269.23871:72 270.2442:112 286.24319:91 287.24991:99 288.25711:1055 289.26401:147 296.29239:286 297.25739:90 315.2688:146 330.3071:105 331.31161:113 332.32019:1802 333.32431:367…	C1_3	2025
278	PS 17:0_18:1	1453	8.731417	9.523117	10.93065	781.5744	102578.1875	2905680.25		[M+H]+	M + 0	Answer (n-9)	9.562	781.57532	C41H73NO10P	PS	a	b	annotated by user-defined text library	True	True	False	99.5				99.7	2051.564	781.5744:254865 783.5814:32976	83.0844:103 95.0848:172 97.1009:123 109.0996:74 111.117:101 121.1015:134 123.115:106 135.1162:79 149.1312:84 153.12621:75 209.21159:40 235.2397:68 253.2522:221 265.25311:352 266.25629:88 326.30991:54 332.3204:890 333.3244:163 340.28409:686 341.28931:113 342.30551:101 343.3139:92 344.32031:1511 345.32321:249 352.28421:3136 353.2868:567 370.29449:472 371.29709:107 412.28799:357 424.2829:216 436.800…	C1_3	2106
279	PS 17:0_22:4	1453	8.204884	9.523117	10.7548	831.59	35307.0625	1010834.0625		[M+H]+	M + 0	Answer (n-6,9,12,15)	9.582	831.5953400000002	C45H75NO10P	PS	a	b	annotated by user-defined text library	True	True	False	98.9				98.3	706.1412	831.59:91591	81.0711:59 91.0561:57 105.0678:81 107.0852:66 131.08321:59 133.0997:81 137.0959:98 140.1431:65 159.1165:73 174.1384:98 176.15469:44 186.01579:106 200.15491:123 294.7858:33 297.1727:42 297.2576:378 297.3743:37 298.26431:121 299.26611:82 313.25339:101 315.2681:273 316.27841:71 331.31061:44 332.32089:1187 333.32449:196 340.28311:266 374.30661:74 374.33151:90 375.32111:233 376.3262:317 377.33209:161 …	C1_3	2111
283	Cer-NS 18:1;O2(d7)/16:1	1464	7.854217	9.611267	11.19493	525.538	298851.0625	7396018.5		[M+H-H2O]+	M + 0	Answer (n-14), (n-7)	9.603	525.5366799999998	C34H58NO3	Cer_NS	a	b	annotated by user-defined text library	True	True	False	100.0				99.9	5977.021	525.538:615340 526.0263:3375 526.5403:403891 527.5432:87275 528.1088:1485 528.5466:11254 529.5486:1483	109.1008:78 121.1007:110 135.1176:131 136.0742:66 144.1387:55 168.1404:81 169.1449:108 183.1617:108 218.2495:88 220.17281:104 221.1738:86 234.1828:45 237.2209:120 252.2332:40 253.2784:152 254.25:383 254.2847:277 255.2542:50 258.30579:269 259.31189:847 264.26779:69 266.25061:105 269.2959:64 270.24341:93 270.30591:3748 271.2872:114 271.3121:19855 271.8363:69 272.31549:1976 272.7482:41 273.29041:109…	C1_3	2161
284	Cer-NS 18:1;O2(d7)/16:1	1464	8.994683	9.611267	10.05117	543.5472	84721.5	1993473.875		[M+H]+	M + 0	Answer (n-14), (n-7)	9.603	543.5473	C34H58NO3	Cer_NS	a	b	annotated by user-defined text library	True	True	False	100.0				100.0	1694.43	544.5505:82804 545.5535:16979 546.5241:6182 548.5273:618	121.101:152 135.1153:125 149.1321:73 169.1458:110 182.153:82 218.2489:159 220.17:128 221.1752:117 234.1841:103 235.20419:71 252.2713:71 253.2758:140 254.18089:28 254.2489:397 254.28571:267 258.3063:189 259.31229:1270 260.31259:79 270.241:157 270.30591:4508 271.3121:30756 271.6506:43 272.28769:87 272.3157:3459 273.29889:48 273.3208:230 273.79941:32 280.26071:199 281.2702:337 288.3157:565 289.32199…	C1_3	2191
285	SM 18:1;O2/18:1	1464	7.152067	9.611267	10.57873	738.6488	361041.75	9256019.0		[M+H]+	M + 0	Answer (n-14), (n-9)	9.601	738.64728	C41H72N2O6P	SM	a	b	annotated by user-defined text library	True	True	False	100.0				99.9	7220.835	738.6488:705888 739.6512:539404 740.653:181314 741.6559:32018 742.6582:4861 743.2667:653	77.1097:333 78.0452:58 94.1457:220 95.1523:3721 95.1703:75 96.1568:51 98.9837:654 101.095:67 113.1631:1884 114.1658:58 119.2362:64 124.9993:5411 126.0005:46 136.4062:91 184.0737:732 191.118:86 192.1232:20560 192.1485:367 192.3448:35 192.4413:82 192.5031:95 192.5318:50 192.5466:67 192.5743:58 192.6911:78 192.7541:51 192.8477:63 192.9014:141 192.9413:67 192.9579:75 192.99159:81 193.01311:169 193.03…	C1_3	2216
292	PC 17:0_16:1	1519	8.3802	10.05117	11.10695	751.5946	276091.625	7355500.0		[M+H]+	M + 0	Answer (n-7)	10.004	751.59729	C41H75NO8P	PC	a	b	annotated by user-defined text library	True	True	False	99.3				99.4	5521.833000000001	751.5946:441745 752.6052:575611 753.6069:237971 754.6096:46662 755.1595:1181 755.6128:7523	71.0723:214 86.0958:2461 98.9831:488 104.1065:399 124.9994:6493 125.0187:89 126.0034:190 142.0257:57 143.0085:91 166.0627:79 183.2092:43 183.5815:66 183.88699:92 183.9586:79 183.97639:71 183.9995:75 184.0397:270 184.0732:312751 184.0959:10694 184.1147:1541 184.3309:232 184.3479:315 184.36571:247 184.3793:334 184.4144:288 184.4278:239 184.4639:204 184.57201:291 184.62019:97 184.701:286 184.7966:11…	C1_3	2378
293	PE 17:0_16:1	1530	9.523117	10.13923	11.54602	709.5541	201830.1875	4876012.5		[M+H]+	M + 0	Answer (n-7)	10.161	709.55725	C38H69NO8P	PE	a	b	annotated by user-defined text library	True	True	False	99.9				99.5	4036.604	709.5541:476477 711.3758:665 712.562:11569 713.565:2202	81.0699:124 95.0849:342 97.1011:149 109.1008:284 121.1007:309 123.1161:225 124.0152:164 135.1163:424 137.13319:116 142.02541:189 149.13319:92 160.03819:55 187.0889:74 193.1293:175 219.21111:177 235.241:62 237.2213:634 245.16541:116 253.2525:305 261.25211:46 269.13531:170 280.2627:2219 281.26791:458 282.2706:57 296.29559:423 297.2963:58 298.27509:178 314.27191:87 315.2836:126 316.28909:1429 317.29…	C1_3	2419
294	SM 18:1;O2/20:1	1563	9.9631	10.4026	11.19493	766.6792	238110.0	5777615.5		[M+H]+	M + 0	Answer (n-14), (n-9)	10.373	766.67725	C43H76N2O6P	SM	a	b	annotated by user-defined text library	True	True	False	99.7				99.7	4759.826	766.6792:551204 767.3703:1745 767.6813:366187 768.6841:95685 769.6866:17518 770.6893:2664	95.1523:359 98.984:188 113.0016:44 113.1627:193 124.9992:495 168.7372:44 184.07671:128 192.12309:3321 192.94209:31 193.1295:83478 193.4662:66 193.49719:54 193.54939:38 193.5619:38 193.7791:119 193.9379:49 193.967:129 193.98531:155 193.99989:118 194.0183:51 194.0347:125 194.0488:110 194.0811:113 194.0995:84 194.116:137 194.1329:2847 194.3096:52 194.32829:78 194.3441:89 194.3607:56 194.377:95 194.3…	C1_3	2468
295	Cer-NS 18:1;O2(d7)/18:1	1574	9.082733	10.49058	11.19493	553.5688	232247.0	5523251.5		[M+H-H2O]+	M + 0	Answer (n-14), (n-9)	10.463	553.56671	C36H62NO3	Cer_NS	a	b	annotated by user-defined text library	True	True	False	99.8				99.7	4644.94	553.5688:594266 554.0997:2788 554.5714:382194 555.1808:1399 556.577:12136 557.1516:731 557.5771:1476	82.0643:145 93.0705:89 107.084:101 109.1002:72 121.1012:200 123.1178:91 135.1161:195 136.07381:73 136.1201:63 141.11459:87 149.1317:100 169.1467:167 170.14999:37 172.2092:62 198.1819:45 218.24879:213 220.16901:183 234.18291:82 252.27139:87 253.2793:304 254.2852:567 258.306:591 259.31149:3052 260.3158:288 265.2536:164 269.29919:252 270.28149:117 270.30569:8407 271.31201:60350 271.34091:58 271.7134…	C1_3	2515
296	Cer-NS 18:1;O2(d7)/18:1	1574	9.258467	10.49058	11.10695	571.5782	66789.6875	1524527.25		[M+H]+	M + 0	Answer (n-14), (n-9)	10.463	571.57727	C36H62NO3	Cer_NS	a	b	annotated by user-defined text library	True	True	False	99.8				99.8	1335.794	571.5782:205217 572.5817:81310 573.5848:15996 574.5859:2610	86.1075:50 96.0799:68 96.0884:56 107.9763:71 108.0924:57 110.1078:78 121.1006:95 135.1153:111 183.1617:123 220.17081:111 234.1817:57 234.1897:78 238.1815:43 253.27921:161 254.28461:470 258.30569:241 259.31161:1449 260.31409:185 264.24951:40 265.25229:117 269.2966:119 270.27499:63 270.3056:4131 271.28561:169 271.31201:28049 272.28711:95 272.3158:2939 272.38409:40 272.46051:40 272.48071:39 273.3225…	C1_3	2540
297	PC 17:0_20:3	1585	8.906734	10.57873	11.63383	803.6260000000002	329114.0625	9285980.0		[M+H]+	M + 0	Answer (n-6,9,12)	10.587	803.62726	C45H79NO8P	PC	a	b	annotated by user-defined text library	True	True	False	100.0				99.9	6582.281	803.626:388539 804.6366:606824 805.638:279359 806.6413:59117 807.3107:1174 807.6436:9327 808.4154:1035	71.0722:248 86.0958:2588 86.1113:56 98.9837:1123 104.1061:418 124.9993:6904 125.0198:139 126.0063:31 142.02699:125 150.14:52 166.0636:62 183.84241:45 183.97009:41 184.0127:136 184.0732:286189 184.09621:9021 184.1154:1106 184.3158:283 184.33701:87 184.34821:297 184.38139:265 184.42799:120 184.5723:229 184.8746:365 184.9399:281 184.9567:469 185.0027:499 185.0199:456 185.03619:341 185.0545:319 185.0…	C1_3	2572
300	PE 17:0_20:3	1607	10.13923	10.7548	11.63383	761.5857	221875.875	5464718.0		[M+H]+	M + 0	Answer (n-6,9,12)	10.78	761.58728	C42H73NO8P	PE	a	b	annotated by user-defined text library	True	True	False	99.8				99.8	4436.397	761.5857:490283 762.5882:280844 763.5907:76762 764.5938:15606 765.5966:2952	81.0696:134 91.0541:127 93.069:204 95.0848:207 105.0691:130 107.085:90 109.1001:226 110.1073:80 121.0993:85 123.1155:126 124.0158:141 125.1271:66 131.0853:106 137.12939:117 139.1102:72 142.026:111 145.10181:40 151.14729:65 156.9212:28 161.13251:68 163.14861:278 173.133:78 177.15919:67 207.2052:54 253.2545:169 255.121:173 260.25131:62 269.13721:72 271.2402:124 272.24899:195 280.22989:63 289.25079:…	C1_3	2686
301	PC 17:0_18:1	1640	10.49058	11.0188	11.72162	779.6266	352352.3125	10200757.0		[M+H]+	M + 0	Answer (n-9)	10.992	779.62726	C43H79NO8P	PC	a	b	annotated by user-defined text library	True	True	False	99.8				99.9	7026.986	779.6266:388312 780.6363:561355 781.6381:219048 782.6411:47461 783.2602:960 783.6437:6988 784.2077:506	86.0957:1031 98.9836:252 102.5033:76 104.1062:159 124.9993:2457 184.073:141478 184.0983:1464 184.30341:77 184.4505:77 184.593:73 184.8262:55 184.93941:159 184.957:206 184.9705:195 185.0024:194 185.0197:207 185.03619:143 185.0546:161 185.0761:4173 185.11639:40 185.1828:47 185.2437:149 185.25751:100 185.27521:93 185.2921:110 185.35271:133 185.3985:97 185.4509:73 185.48289:136 185.5152:108 185.53281…	C1_3	2739
302	PC 17:0_22:4	1640	10.05117	11.0188	11.98457	829.6479	285868.0625	7644761.0		[M+H]+	M + 0	Answer (n-6,9,12,15)	10.988	829.64728	C47H81NO8P	PC	a	b	annotated by user-defined text library	True	True	False	99.7				99.8	5717.361	829.6479:472842 830.6509:291230 831.6535:84687 832.6568:18405 833.6597:3247	86.0958:617 98.9837:189 104.1065:157 124.9999:1228 184.073:68103 184.3709:108 184.4344:50 184.46809:69 184.5029:66 184.74071:68 184.7744:29 184.9084:101 184.9566:103 184.9705:82 185.0367:60 185.05341:87 185.07629:1924 185.25771:62 185.2757:48 185.29179:64 185.3528:55 185.45081:47 185.548:49 185.56441:56 185.58009:61 185.6125:61 185.63029:50 185.7094:47 186.07761:215 186.49651:36 186.51469:67 186.…	C1_3	2793
303	PE 17:0_18:1	1662	10.6668	11.19493	12.42367	737.5854	240070.8125	6038399.5		[M+H]+	M + 0	Answer (n-9)	11.214	737.58728	C40H73NO8P	PE	a	b	annotated by user-defined text library	True	True	False	99.9				99.8	4801.0340000000015	737.5854:484061 738.588:260587 739.5906:65068 740.5937:13173 741.5979:2128	79.0524:70 80.8521:31 81.0687:178 95.0846:428 97.0997:71 107.0864:139 121.1013:150 123.1161:103 135.11819:62 142.02541:129 247.2408:113 253.25031:306 265.25211:384 269.13589:226 296.2948:343 308.29449:1597 309.2973:345 326.3071:209 332.32089:786 333.3226:112 343.3067:65 344.3205:1151 345.3266:113 373.32071:104 388.2037:41 412.28751:49 424.6528:74 437.31729:712 438.3205:120 445.38959:55 449.3205:9…	C1_3	2831
304	PE 17:0_22:4	1662	9.875433	11.19493	12.33605	787.6001	96190.0	2383241.0		[M+H]+	M + 0	Answer (n-6,9,12,15)	11.201	787.59729	C44H75NO8P	PE	a	b	annotated by user-defined text library	True	True	False	100.0				99.7	1923.8	787.6001:207930 789.6063:29097	95.0834:57 97.0998:99 105.0702:160 109.0999:148 113.0584:49 117.0696:77 131.08549:94 133.1002:135 135.1156:110 139.1132:46 142.0269:213 145.0997:75 162.136:64 174.1405:65 185.1317:77 203.1788:207 204.1834:50 214.17191:41 227.1786:61 254.2549:64 255.11771:70 296.29401:442 298.26129:159 313.25189:33 315.2691:91 331.311:94 332.31921:1077 333.32449:204 348.3107:55 358.3096:898 359.3139:212 361.1994:6…	C1_3	2843
305	SM 18:1;O2/22:1	1695	10.93065	11.45825	12.98313	794.7099	299214.125	8035117.5		[M+H]+	M + 0	Answer (n-14), (n-9)	11.454	794.70728	C45H80N2O6P	SM	a	b	annotated by user-defined text library	True	True	False	100.0				99.7	5984.283	794.7099:470708 795.7124:285741 796.7153:78434 797.7187:15787 798.7203:2111	77.1114:70 95.1524:550 98.9834:112 124.9994:818 184.0732:2331 185.0737:38 192.123:3967 193.0383:37 193.1295:99991 193.159:144 193.3476:42 193.3644:76 193.44949:84 193.5183:62 193.90041:43 193.96671:170 193.99989:135 194.01781:140 194.0481:117 194.06689:135 194.08141:161 194.09959:137 194.1165:101 194.1331:3431 194.30881:92 194.34261:82 194.36011:52 194.3768:92 194.4099:87 194.44:87 194.4574:71 19…	C1_3	2892
306	Cer-NS 18:1;O2(d7)/20:1	1717	9.9631	11.63383	12.89533	581.5992	178373.5625	4378757.5		[M+H-H2O]+	M + 0	Answer (n-14), (n-9)	11.58	581.5967400000002	C38H66NO3	Cer_NS	a	b	annotated by user-defined text library	True	True	False	99.1				99.3	3567.4709999999995	581.5992:431679 582.6021:213091 583.6058:46359 584.609:6707 585.6144:846	95.0864:55 121.1006:145 127.0981:40 135.1161:145 141.1151:155 163.14999:72 197.17641:150 198.1815:75 212.1962:33 218.2495:128 221.1758:68 226.2148:44 239.1866:113 248.2014:204 249.2032:49 253.2804:135 254.2856:407 258.30539:501 259.31201:1937 260.3175:86 267.21921:58 269.30179:142 270.30609:6027 271.29111:92 271.3121:35815 271.6734:60 271.9549:43 272.06339:51 272.28629:74 272.31509:2713 273.04459…	C1_3	2946
307	Cer-NS 18:1;O2(d7)/20:1	1717	9.699767	11.63383	12.7534	599.6094	32072.0	775261.8125		[M+H]+	M + 0	Answer (n-14), (n-9)	11.58	599.6073	C38H66NO3	Cer_NS	a	b	annotated by user-defined text library	True	True	False	99.1				99.4	641.44	604.5915:361	197.17661:89 221.1772:59 224.2036:85 248.19949:148 254.286:287 259.31131:349 260.31711:79 266.21219:188 269.30042:98 270.30591:1647 271.31201:10112 271.86621:40 272.315:629 273.32309:155 280.2623:147 287.3071:42 288.3161:404 289.3226:1049 290.3262:49 310.3103:217 316.28879:122 327.30649:69 330.3237:187 332.31961:119 335.32211:41 352.32181:68 362.3429:97 364.35901:58 385.3797:67 388.35172:93 424.4…	C1_3	2960
309	DG 17:0_16:1	1772	10.6668	12.07262	13.33505	608.5263	42818.0625	1147736.0		[M+Na]+	M + 0	Answer (n-7)	12.007	608.5292400000002	C36H63O5	DG	a	b	annotated by user-defined text library	True	True	False	98.7				99.0	856.3613	608.5263:73149 609.5301:29774 610.5337:6927	268.9946:44 271.311:360 299.0679:31 316.28949:233 317.29129:393 318.29471:835 319.29779:894 320.30151:416 332.3187:154 333.32239:455 334.32529:769 335.33099:745 336.33289:354 338.2706:87 371.3009:48 413.31381:219 428.30341:179 444.30029:108 482.38809:75 496.40201:264 497.40759:368 498.41541:440 499.42029:244 511.42429:522 512.39508:227 512.4314:164 513.39941:86 513.43079:50 526.41089:590 527.4146…	C1_3	3109
310	SM 18:1;O2/24:1	1887	12.42367	12.98313	14.302929999999998	822.7360000000001	330552.375	8970040.0		[M+H]+	M + 0	Answer (n-14), (n-9)	12.951	822.7373	C47H84N2O6P	SM	a	b	annotated by user-defined text library	True	True	False	99.7				99.8	6609.17	822.736:426476 823.7449:523372 824.7469:195183 825.7497:38551 826.2262:569 826.7518:5480 827.1021:709	77.1102:239 94.1462:167 95.1522:3469 95.1687:52 96.1548:75 98.9832:580 113.1632:1281 124.9992:5045 126.2611:62 142.02631:69 143.0117:74 175.11971:105 191.1169:106 192.1235:16290 192.1483:133 192.44971:45 192.4971:41 192.58389:62 192.6022:75 192.9254:74 192.9424:45 192.95959:71 192.9756:127 193.02699:81 193.0593:57 193.073:53 193.0871:233 193.1297:369473 193.1532:13681 193.1705:4650 193.2878:299 1…	C1_3	3197
311	Cer-NS 18:1;O2(d7)/22:1	1898	11.37055	13.07118	14.391279999999998	609.6315	281076.4375	7305463.0		[M+H-H2O]+	M + 0	Answer (n-14), (n-9)	13.088	609.62671	C40H70NO3	Cer_NS	a	b	annotated by user-defined text library	True	True	False	99.9				99.1	5621.529	609.6315:537434 610.634:331349 611.3211:983 612.2752:830 612.6397:11963 613.3846:594 613.6462:1247 614.3932:399	95.0842:99 97.1014:78 135.1145:113 158.1913:53 163.1479:47 225.20779:247 242.2135:46 253.278:173 254.2854:251 255.29269:60 258.306:180 259.3121:1449 267.21869:121 269.29599:68 270.30579:3077 271.31201:23829 272.31589:2030 272.4599:38 273.32129:157 276.22809:94 277.237:110 288.31631:466 289.32211:2761 290.3237:102 300.3107:37 330.32599:128 338.34039:415 339.34399:168 350.34689:51 362.33731:105 365…	C1_3	3262
312	Cer-NS 18:1;O2(d7)/22:1	1898	11.54602	13.07118	15.008	627.6408	71855.375	1832711.25		[M+H]+	M + 0	Answer (n-14), (n-9)	13.088	627.6372700000002	C40H70NO3	Cer_NS	a	b	annotated by user-defined text library	True	True	False	99.9				99.5	1437.108	627.6408:159198 629.6472:16736 630.6185:6146	107.0856:64 121.1011:106 141.1154:91 225.1842:97 225.21291:71 252.2317:52 253.278:185 254.28661:109 258.3056:168 259.31219:1014 260.31561:111 270.306:3731 271.26529:65 271.28909:149 271.3121:21847 272.31561:1399 272.52429:49 273.3183:217 276.23239:132 288.3176:392 289.3013:47 289.32309:2211 290.32391:142 299.30841:50 303.30371:92 317.60709:73 330.3262:182 331.32861:122 332.3187:108 336.3277:66 33…	C1_3	3288
316	DG 17:0_22:4	1931	11.89692	13.33505	15.008	686.5737	35022.5625	810025.5		[M+Na]+	M + 0	Answer (n-6,9,12,15)	13.345	686.57922	C42H69O5	DG	a	b	annotated by user-defined text library	True	True	False	100.0				98.8	700.4512	686.5737:103396 688.5791:11816	149.132:47 155.0601:42 164.1143:79 279.22711:28 288.14481:46 293.24591:42 299.26559:86 315.26501:75 316.27209:124 318.27869:146 332.31741:95 333.32339:172 334.3259:291 335.3295:196 336.33261:134 395.33929:92 396.3399:226 397.34631:255 398.34341:87 416.31799:55 426.32751:80 428.30661:88 444.29669:129 469.37619:304 470.38181:235 471.3876:58 483.39551:245 484.36661:200 484.39731:78 485.3642:37 497.3…	C1_3	3407
320	Cer-NS 18:1;O2(d7)/24:1	1964	12.6365	13.599570000000002	15.008	655.6728	128276.375	2943906.75		[M+H]+	M + 0	Answer (n-14), (n-9)	13.599	655.67725	C42H74NO3	Cer_NS	a	b	annotated by user-defined text library	True	True	False	100.0				99.2	2565.528	655.6728:432842 656.6758:217672 657.6791:52507 658.6819:9142 659.6427:2590 660.6456:990	82.0636:105 93.069:113 95.0832:71 121.101:303 135.1165:174 149.13181:57 205.2634:83 218.2493:157 228.22971:69 252.2328:123 252.2704:59 253.239:277 253.2775:93 254.2852:428 257.2973:66 258.3053:460 259.31189:2155 260.31509:115 268.22559:70 269.29721:184 270.24249:69 270.3056:7359 271.28979:310 271.31219:42412 272.2868:60 272.31549:3665 272.34509:75 272.44119:50 272.50421:38 272.74951:49 272.7879:9…	C1_3	3625
321	Cer-NS 18:1;O2(d7)/24:1	1975	11.89692	13.68813	14.65543	637.6564	213263.1875	5268236.5		[M+H-H2O]+	M + 0	Answer (n-14), (n-9)	13.599	637.66669	C42H74NO3	Cer_NS	a	b	annotated by user-defined text library	True	True	False	97.5				94.7	4265.264	637.6624:491016 638.6651:289064 639.6684:68573 640.6722:12080	121.1002:52 135.1161:95 141.11391:107 218.24879:66 253.24159:139 253.2756:79 254.2847:279 258.3038:247 259.3125:1289 260.31439:91 267.2558:46 268.22781:57 269.29559:57 270.30579:2769 271.24341:89 271.31201:17669 272.24719:68 272.2861:47 272.315:1472 272.75479:49 273.32169:170 288.31741:496 289.2532:384 289.3226:2116 290.25919:81 290.3277:159 298.33521:70 299.3436:82 304.26529:179 312.32169:70 332…	C1_3	3671
324	TG 14:0_14:0_15:1	2052	12.80767	14.302929999999998	15.1844	757.7095	286324.3125	6802681.5		[M+NH4]+	M + 0	Answer (n-5)	14.274	757.7038	C46H81O6	TG	a	b	annotated by user-defined text library	True	True	False	99.7				98.6	5726.486	757.7095:731859 758.7119:590609 759.2983:3411 759.7137:258365 760.7167:55783 761.7198:9905 762.6624:100799	71.0842:107 79.0525:104 81.069:460 83.0849:105 85.1011:78 93.0701:69 95.0846:812 97.1008:151 107.0854:173 109.1007:685 111.1172:246 121.1006:399 123.1168:847 134.0585:48 135.11639:695 137.0966:35 137.13229:610 141.129:53 149.13229:419 153.1237:55 163.14751:80 164.1188:187 193.19501:171 203.18179:76 204.18671:106 205.1946:449 207.1691:51 209.1916:83 211.18381:48 211.2052:1443 221.1898:565 222.1944…	C1_3	3913
325	TG 14:0_14:0_15:1	2052	12.2484	14.302929999999998	15.537729999999998	762.6624	34985.25	809112.3125		[M+Na]+	M + 0	Answer (n-5)	14.274	762.6592400000002	C46H81O6	TG	a	b	annotated by user-defined text library	True	True	False	99.7				99.5	699.705	762.6624:100799 763.4575:616 763.6661:53354 764.6687:14150 765.6728:2950	135.11571:80 211.20641:70 296.26031:152 312.2572:116 486.4574:128 500.4711:317 501.47241:258 502.4783:702 503.48129:801 504.4837:612 511.45871:82 512.47198:570 513.47498:1041 514.479:2409 515.48053:3250 516.48389:2566 517.49139:139 521.4469:50 522.45007:288 528.99908:75 533.44739:118 534.45221:1201 535.45477:131 581.46191:128 596.45093:144 620.56458:150 621.56488:99 678.56842:221 679.57501:436 68…	C1_3	3946
326	TG 14:0_14:0_17:1	2085	13.15952	14.567	15.27278	785.7318	276172.1875	7095759.5		[M+NH4]+	M + 0	Answer (n-7)	14.550999999999998	785.7438400000002	C48H85O6	TG	a	b	annotated by user-defined text library	True	True	False	99.9				94.5	5523.444	785.7318:417038 786.4401:6344 786.7379:433833 787.7449:353974 788.7474:74373 789.7501:13095 790.4681:1018 790.6937:136652	71.0847:54 81.0694:310 83.0851:101 85.1025:60 93.0707:65 95.0851:891 109.1005:825 111.08:97 111.1166:207 112.0878:95 113.132:100 121.1013:426 123.1155:423 135.11571:332 137.132:445 147.45711:46 149.1312:315 151.1483:74 163.0865:70 163.14861:115 164.1176:46 177.1631:53 180.1497:31 191.1813:99 193.1942:257 211.2056:1301 228.2317:281 231.2083:131 232.217:83 233.22659:295 249.2205:526 250.2291:126 25…	C1_3	4015
327	TG 14:0_14:0_17:1	2085	13.15952	14.567	15.80183	790.6937	56772.625	1364159.75		[M+Na]+	M + 0	Answer (n-7)	14.550999999999998	790.69922	C48H85O6	TG	a	b	annotated by user-defined text library	True	True	False	99.9				98.8	1135.453	790.4681:1018 790.6937:136652 791.6971:71397 792.6998:20956 793.3608:639 793.705:4822 794.7067:768	95.0837:85 109.0994:76 296.26181:162 312.2565:88 452.37531:160 466.39041:137 474.55099:66 500.47159:361 501.4747:338 502.47879:589 503.4819:709 504.483:458 512.38519:56 521.44812:98 522.45282:283 533.45099:39 539.49811:146 540.50482:805 541.50702:935 542.50861:2049 543.51288:3378 544.51489:2430 545.5177:262 561.47791:118 562.48492:1106 563.4942:185 581.4668:72 596.45538:171 612.44781:93 648.51941…	C1_3	4051
329	TG 16:0_16:0_15:1	2129	12.80767	14.919670000000002	15.27278	813.7845	105869.25	2240971.0		[M+H]+	M + 1	Answer (n-5)	14.879	813.7738	C50H89O6	TG	a	b	annotated by user-defined text library	True	True	False	99.5				95.4	2117.385	813.7845:423477 814.3807:5615 814.775:655530 815.3859:4748 815.7765:367103 816.779:83170 817.7829:14249 818.1094:1165 818.7252:128244	71.0836:78 79.0537:139 81.0689:390 83.0844:401 85.1008:122 91.0538:52 93.0689:192 95.0498:82 95.0847:814 97.1005:374 99.1169:79 107.0845:191 109.1002:1005 115.5865:33 121.1009:644 123.1166:957 135.1163:851 136.1192:71 137.1315:446 149.1322:318 151.1106:78 151.14819:137 153.1273:113 163.14729:172 164.12019:120 165.1644:144 203.179:143 204.1859:145 205.1954:561 221.189:397 221.22569:162 222.1974:30…	C1_3	4165
330	TG 16:0_16:0_15:1	2129	13.68813	14.919670000000002	15.4496	818.7252	61475.75	1512780.5		[M+Na]+	M + 0	Answer (n-5)	14.879	818.72925	C50H89O6	TG	a	b	annotated by user-defined text library	True	True	False	99.5				99.1	1229.515	818.7252:128244 819.7286:70031 820.5886:721 821.5182:623 821.7334:5417 822.7305:1034 823.3803:376	81.0681:79 95.0856:100 123.114:58 244.17979:56 324.2561:80 324.2894:214 340.2879:134 456.2999:70 528.5022:263 539.4986:150 540.50317:910 541.50623:859 542.46381:41 542.50922:2052 543.51239:2883 544.51569:2151 545.51971:197 554.40869:71 556.53491:299 557.53497:267 558.5423:341 559.54382:787 560.54529:554 562.48468:1285 563.48651:138 566.51678:91 578.51453:287 594.55011:88 596.44983:63 596.52649:45…	C1_3	4195
332	TG 16:0_16:0_17:1	2162	13.599570000000002	15.1844	15.88977	846.7563	31668.875	716498.6875		[M+Na]+	M + 0	Answer (n-7)	15.23	846.7592199999998	C52H93O6	TG	a	b	annotated by user-defined text library	True	True	False	99.4				99.3	633.3775	846.7563:108741 847.3844:943 847.7596:61472 848.7631:17964 849.7673:4337 850.7665:867	95.0837:67 259.2471:60 277.25439:159 320.2626:119 324.29221:76 340.2872:57 518.95599:24 555.52533:109 556.53333:1850 557.5376:336 558.5401:876 559.5437:1024 560.54712:915 567.52753:61 568.53412:439 569.53778:1313 570.54108:3151 571.5437:3885 572.54681:3237 573.54608:284 578.51489:245 579.51672:76 584.56189:159 590.51569:842 591.51868:109 592.53412:97 594.5498:1733 611.28418:67 682.52588:110 695.5…	C1_3	4375
335	TG 16:0_16:0_17:1	2173	13.07118	15.27278	15.97742	841.7947	232395.6875	5638837.0		[M+NH4]+	M + 0	Answer (n-7)	15.23	841.8038300000002	C52H93O6	TG	a	b	annotated by user-defined text library	True	True	False	99.4				96.5	4647.914000000002	841.8027:597165 842.4568:2259 842.8052:474169 843.8075:164246 844.8102:35166 845.8144:6755 846.7559:21934	70.0744:74 71.0842:68 77.0366:75 79.0543:176 81.069:630 83.0852:282 85.1004:132 91.053:69 93.0697:166 95.0846:1095 96.0886:81 97.0648:56 97.101:366 99.0801:92 104.0295:65 107.0854:224 109.1008:1164 111.1163:99 121.1015:537 122.1043:60 123.1165:684 125.1293:119 126.1344:65 127.1097:42 135.1163:722 137.13229:522 139.1116:106 139.14661:153 149.13181:474 151.1468:359 153.1283:75 163.1485:101 164.1181…	C1_3	4410
336	TG 18:1_17:1_18:1	2173	13.33505	15.27278	15.97742	893.834	235841.9375	5767249.0		[M+NH4]+	M + 0	Answer (n-7), (n-9)	15.292	893.8338	C56H97O6	TG	a	b	annotated by user-defined text library	True	True	False	99.9				99.9	4716.839	893.834:581933 894.5089:1694 894.8366:463106 895.8388:170261 896.8423:41083 897.4356:519 897.8455:8654 898.7872:29681	95.0854:138 97.101:81 107.0848:90 109.1004:149 111.1169:90 121.102:156 123.1181:38 135.116:383 149.1319:90 231.1492:32 247.2402:135 248.20979:80 249.21899:60 251.2348:185 262.2309:85 263.23709:108 265.25229:706 266.25589:90 274.20639:37 330.3056:614 331.31061:80 342.30511:66 344.32111:557 345.32159:91 444.40671:78 456.40979:121 468.41949:128 469.41141:40 483.43399:58 484.40109:195 484.43979:58 49…	C1_3	4427
338	TG 16:0_16:0_19:2	2184	13.42345	15.36127	16.06505	867.8184	290757.375	7192139.0		[M+NH4]+	M + 0	Answer (n-6,9)	15.326	867.81384	C54H95O6	TG	a	b	annotated by user-defined text library	True	True	False	99.6				99.0	5815.147	867.8184:629089 868.5863:2655 869.8232:205663 870.8261:46789 871.8298:8551 872.7721:32741	79.0529:61 81.0686:584 83.0846:201 85.1006:214 91.0538:167 93.0694:246 95.085:1119 96.0894:71 97.0999:234 99.0795:82 99.1172:95 105.0692:132 107.0856:165 109.1008:962 111.0803:58 111.1148:222 119.0849:310 121.1008:528 122.1038:53 123.1162:880 125.0959:56 125.1315:156 133.1008:354 135.11659:352 137.0952:208 137.1328:729 138.1357:124 139.1441:152 141.1286:96 147.11639:379 149.13161:237 151.10719:71…	C1_3	4478
340	TG 18:1_18:1_19:2	2184	13.599570000000002	15.36127	16.294520000000002	919.8445	229929.375	5621957.5		[M+NH4]+	M + 0	Answer (n-9), (n-6,9)	15.387	919.84381	C58H99O6	TG	a	b	annotated by user-defined text library	True	True	False	99.8				99.9	4598.587	919.8495:592532 920.8522:478499 921.8545:187484 922.857:44387 923.8611:8318 924.8029:38670	79.0533:100 81.0691:305 83.0849:178 91.0526:75 93.0691:252 95.0848:786 97.1016:67 107.0846:244 109.1003:786 111.1163:196 113.0974:66 119.0853:205 121.1006:952 122.1043:142 123.1159:392 125.094:96 125.1326:160 126.1319:131 127.1089:65 133.09891:153 134.1031:55 135.1163:949 137.13181:178 139.11079:108 139.14259:114 146.1017:44 147.1162:235 149.1324:325 151.1476:318 152.1514:98 153.12531:84 155.142:…	C1_3	4514
343	TG 18:1_18:1_19:2	2195	13.776129999999998	15.4496	15.97742	924.8033	32834.5	770412.375		[M+Na]+	M + 0	Answer (n-9), (n-6,9)	15.387	924.79919	C58H99O6	TG	a	b	annotated by user-defined text library	True	True	False	98.8				98.7	656.69	924.8033:95702 925.8063:59681 926.8093:21001 927.8118:4860 928.823:1223	79.0536:73 95.0846:162 121.1024:75 124.1205:53 279.2579:101 317.24149:89 462.3996:111 579.53839:102 605.92639:41 608.56653:211 609.56873:161 610.57001:439 611.5752:559 612.57709:307 620.5675:551 621.56891:524 622.5719:1383 623.5741:1859 624.57892:1326 625.58081:148 630.54242:273 631.55188:72 641.53607:55 642.54779:973 643.54852:170 674.53717:161 675.54822:75 678.5282:59 683.54413:47 691.53778:116…	C1_3	4590
345	TG 18:1_18:1_21:2	2239	14.21455	15.80183	16.54905	947.8809	294840.5	7192843.5		[M+NH4]+	M + 0	Answer (n-9), (n-6,9)	15.765	947.88385	C60H103O6	TG	a	b	annotated by user-defined text library	True	True	False	99.6				99.4	5896.81	947.8809:645759 948.5371:2940 949.886:274998 950.8887:64823 951.4796:828 951.8912:13253 952.8341:103734	81.0688:55 93.0698:64 95.0855:58 109.0989:214 121.1013:118 135.1163:173 161.1308:73 165.16431:51 167.1429:71 262.22821:41 263.23541:207 265.2515:320 287.2724:74 302.2666:71 303.2695:89 304.27679:75 305.28259:452 344.32129:440 352.64691:30 365.3331:191 366.33701:256 384.3508:275 398.32831:74 410.33521:54 412.35101:111 438.36661:47 440.37549:87 452.38181:86 510.4523:62 511.46201:106 512.47168:143 5…	C1_3	4736
346	TG 18:1_18:1_21:2	2239	14.391279999999998	15.80183	17.28775	952.8341	47706.75	1167062.625		[M+Na]+	M + 0	Answer (n-9), (n-6,9)	15.765	952.83923	C60H103O6	TG	a	b	annotated by user-defined text library	True	True	False	99.6				98.7	954.135	952.8341:103734 953.8381:66943 954.8422:23265 955.8434:5585 956.8442:976	78.0456:52 265.25201:86 367.34451:43 441.3718:43 591.36328:72 608.56622:205 609.57159:157 610.5722:305 611.5766:621 612.57642:250 630.5473:246 647.59613:78 648.59839:509 649.6004:606 650.60272:1210 651.60577:2002 652.6084:1162 653.61932:226 663.66443:47 669.56952:156 670.58038:986 693.55658:114 702.57867:175 703.57593:66 706.56018:108 707.56567:130 718.56097:59 719.56781:115 721.54449:110 733.543…	C1_3	4766
369	PS 17:0_14:1	1349	7.5967	8.561733	9.26475	725.5111	96601.3125	2499592.75		[M+H]+	M + 0	Answer (n-5)	8.593	725.51532	C37H65NO10P	PS	a	b	annotated by user-defined text library	True	True	False	99.7				99.1	1932.026	725.5111:263394 727.5175:25878 728.5204:5816	81.0686:126 93.0708:93 97.1003:151 109.1004:171 111.1165:82 121.1:210 123.1147:54 135.1151:114 191.17821:71 193.1291:306 207.1731:133 209.1898:394 225.1951:367 235.243:46 246.1741:73 253.2523:182 278.21201:66 283.2251:377 286.24319:61 287.24939:143 288.25809:1797 289.26059:325 296.22119:3589 297.22589:541 313.1257:65 314.23221:435 315.23471:168 327.28931:55 330.30521:82 331.311:131 332.31979:895 …	C1_4	1583
378	SM 18:1;O2/16:1	1404	7.069883	9.001017	10.40948	710.6171	395996.625	10169124.0		[M+H]+	M + 0	Answer (n-14), (n-7)	8.986	710.61725	C39H68N2O6P	SM	a	b	annotated by user-defined text library	True	True	False	99.9				100.0	7919.933000000001	710.6171:736864 711.6193:563424 712.2837:3349 712.6209:198359 713.6245:33946 714.6256:6367	77.1097:275 94.1461:336 95.1522:3920 96.1553:101 98.9837:646 112.1551:74 113.1627:1761 124.9993:5168 125.0193:84 126.0036:74 138.4753:53 175.11681:105 184.0733:346 185.0748:90 191.1165:76 191.95821:43 192.1057:44 192.12309:23620 192.1487:281 192.38789:148 192.4424:99 192.4865:38 192.5518:54 192.6358:88 192.66299:90 192.90581:55 192.94141:56 192.9765:95 192.9924:98 193.0135:177 193.02679:178 193.0…	C1_4	1801
379	PS 17:0_16:1	1404	7.68475	9.001017	9.794434	753.5426	83743.875	2385659.5		[M+H]+	M + 0	Answer (n-7)	9.015	753.54535	C39H69NO10P	PS	a	b	annotated by user-defined text library	True	True	False	99.9				99.7	1674.8770000000004	753.5426:101790	95.0849:96 96.0362:86 109.0992:76 121.1009:133 123.1156:90 209.1902:44 237.2206:129 253.2522:80 311.25629:313 315.28311:103 316.28891:1168 317.28961:108 324.25259:1422 325.25479:166 332.319:559 333.32309:71 339.3172:42 340.28671:257 342.26349:199 373.319:89 391.22391:197 394.23111:70 396.25461:93 443.40079:78 452.28061:372 456.4097:84 457.4165:380 458.4213:182 470.28922:146 470.42389:108 471.4328…	C1_4	1854
385	PC 17:0_14:1	1448	7.947866	9.353084	10.40948	723.5633	214106.6875	5375152.0		[M+H]+	M + 0	Answer (n-5)	9.308	723.5672599999998	C39H71NO8P	PC	a	b	annotated by user-defined text library	True	True	False	99.4				99.1	4282.134	723.5633:421855 724.5734:567523 725.2483:2973 726.5782:39771 727.0631:1171 727.5823:8054 728.1069:996	71.0719:114 78.0457:64 86.0957:2326 98.9837:856 104.1061:299 110.0737:60 120.6469:68 124.9993:5203 125.0204:99 126.003:113 139.0293:49 142.0248:65 183.42419:70 183.6801:65 183.83189:36 183.8909:146 183.9679:42 184.0334:151 184.073:342358 184.0956:12662 184.1125:3734 184.3299:222 184.36391:287 184.379:363 184.41431:478 184.4637:180 184.55479:107 184.57111:271 184.7007:375 184.8131:139 184.87399:49…	C1_4	2064
387	PS 17:0_20:3	1448	8.825283	9.353084	10.23395	805.5736	79519.4375	2197707.75		[M+H]+	M + 0	Answer (n-6,9,12)	9.348	805.57532	C43H73NO10P	PS	a	b	annotated by user-defined text library	True	True	False	100.0				99.9	1589.644	805.5736:134088	95.0851:163 106.0496:88 107.0848:99 109.0998:177 121.1011:89 123.1168:108 125.0944:54 139.1096:90 145.1026:75 149.13161:117 160.0432:85 161.1317:77 163.14771:161 166.16701:103 181.1803:60 193.12939:297 231.1508:81 245.16521:79 271.2413:185 272.25031:209 273.25549:72 289.25269:180 299.1105:107 331.31131:104 332.31949:1002 333.2991:59 333.32089:256 340.28299:506 341.28809:129 349.30289:267 350.3089…	C1_4	2089
389	PE 17:0_14:1	1459	7.947866	9.4415	11.02572	681.5217	116757.3125	2632298.0		[M+H]+	M + 0	Answer (n-5)	9.423	681.52728	C36H65NO8P	PE	a	b	annotated by user-defined text library	True	True	False	99.9				98.7	2335.146	681.5217:377700 682.5248:154219 683.5271:38002 684.5299:7212 685.5314:1619	79.0529:62 81.0695:94 95.0849:194 109.1013:128 111.1165:75 114.128:72 121.0995:172 124.0158:73 137.13341:109 142.0262:80 149.13139:66 187.08749:69 191.18021:201 207.17261:73 209.1897:417 235.23849:119 252.2319:1385 253.2368:401 253.2549:135 269.13541:177 269.24039:141 270.24481:93 271.241:71 288.2569:911 289.2608:190 296.29309:365 297.29779:88 332.3197:1904 333.32361:676 350.3082:56 368.31821:548…	C1_4	2115
396	PS 17:0_18:1	1470	8.737634	9.529567	10.93757	781.5737	101935.75	2980767.5		[M+H]+	M + 0	Answer (n-9)	9.562	781.57532	C41H73NO10P	PS	a	b	annotated by user-defined text library	True	True	False	99.7				99.7	2038.715	781.5737:194978 783.5793:24307	81.0688:86 83.0861:56 95.0846:222 97.1009:65 109.0986:83 121.1004:94 135.1167:90 245.16499:69 247.2397:98 253.24989:142 263.23459:74 265.25201:230 301.22989:63 332.3197:683 333.3201:123 340.28439:423 341.28659:124 342.30209:72 343.3056:83 344.32019:1253 345.3237:198 352.28409:2273 353.28561:400 370.2966:308 371.29791:111 412.2861:349 424.28781:185 456.4093:133 457.4166:422 458.4212:191 470.4241:7…	C1_4	2194
397	PS 17:0_22:4	1470	8.211117	9.529567	10.76162	831.5895	34311.1875	1017411.8125		[M+H]+	M + 0	Answer (n-6,9,12,15)	9.582	831.5953400000002	C45H75NO10P	PS	a	b	annotated by user-defined text library	True	True	False	99.1				98.2	686.2238	831.5895:71319	78.0455:105 89.8483:28 95.083:74 107.0842:60 109.101:83 131.0838:87 133.1003:81 163.15089:61 186.01711:72 190.1091:34 200.1552:59 203.1778:99 296.2468:95 297.25751:454 298.26331:286 315.26859:163 316.27411:51 331.26239:79 332.31931:1365 333.3226:259 340.2821:229 373.32361:61 374.30951:103 375.3175:268 376.32681:319 377.33139:251 378.33609:147 386.3345:40 387.33539:174 388.34259:65 389.30759:140 3…	C1_4	2200
399	Cer-NS 18:1;O2(d7)/16:1	1481	8.825283	9.61785	11.11388	525.5374	328545.5	8243455.5		[M+H-H2O]+	M + 0	Answer (n-14), (n-7)	9.603	525.5366799999998	C34H58NO3	Cer_NS	a	b	annotated by user-defined text library	True	True	False	99.9				99.9	6570.91	525.5374:614659 526.0256:3197 526.5398:403230 527.1356:1622 527.5425:83316 528.1081:1262 528.5457:11003 529.5472:1388	95.083:35 129.15311:57 135.1169:112 136.0755:99 169.1442:71 205.2645:31 218.2468:121 220.1687:170 234.1846:80 251.2585:33 252.2326:104 253.27609:129 254.2493:499 254.28391:260 254.912:29 255.25191:147 255.287:64 258.3046:205 259.3121:906 264.26489:162 269.2941:75 270.30521:4082 271.29221:181 271.31171:23943 272.28751:73 272.3158:2631 273.3179:94 278.24969:60 281.27161:165 287.30688:135 288.31451:…	C1_4	2232
400	Cer-NS 18:1;O2(d7)/16:1	1481	9.001017	9.61785	10.05795	543.5467	95802.375	2312069.25		[M+H]+	M + 0	Answer (n-14), (n-7)	9.603	543.5473	C34H58NO3	Cer_NS	a	b	annotated by user-defined text library	True	True	False	99.9				100.0	1916.047	545.5532:15323	93.0686:63 107.0839:84 121.101:221 124.1186:46 127.0156:42 134.134:55 135.1163:168 136.07471:124 136.1219:58 169.1452:146 183.1601:72 205.26871:47 217.2417:91 218.2486:182 220.1693:132 234.1844:97 237.22:132 253.2397:62 253.27811:256 254.2491:667 254.2863:472 254.444:28 255.285:107 258.3049:259 259.31201:1752 260.31479:105 266.24881:63 270.24438:99 270.3056:5347 271.2876:280 271.3118:45355 271.59…	C1_4	2265
401	SM 18:1;O2/18:1	1481	7.333583	9.61785	10.58558	738.6479	386228.9375	10035843.0		[M+H]+	M + 0	Answer (n-14), (n-9)	9.601	738.64728	C41H72N2O6P	SM	a	b	annotated by user-defined text library	True	True	False	99.9				99.9	7724.5790000000015	738.6479:698783 739.2275:4705 739.6505:537205 740.6524:181730 741.0282:1172 741.6552:32044 742.6569:5345	77.11:282 94.146:139 95.1522:4087 95.1686:60 98.9839:697 113.163:1765 114.3485:35 124.9993:5013 125.2692:41 175.1212:36 183.04671:46 184.0728:1049 185.0761:117 191.1172:197 192.123:19347 192.14819:205 192.34151:43 192.4062:53 192.45959:70 192.487:43 192.4946:62 192.87379:90 192.9101:56 192.9426:56 192.959:73 192.9928:109 193.0085:104 193.0267:70 193.0439:91 193.0573:33 193.07449:142 193.09171:183…	C1_4	2292
408	PC 17:0_16:1	1536	8.211117	10.05795	11.02572	751.5938	333023.875	9388468.0		[M+H]+	M + 0	Answer (n-7)	10.004	751.59729	C41H75NO8P	PC	a	b	annotated by user-defined text library	True	True	False	99.1				99.1	6660.478	751.5938:451687 752.6046:579527 753.4139:2732 753.6061:236389 754.6092:45511 755.193:1054 755.6116:6993	86.0957:2977 98.9835:827 104.1065:367 124.9993:6750 125.0203:114 126.0064:116 142.0251:57 166.0654:41 183.91071:105 183.9614:40 183.9787:62 183.9903:48 184.0033:89 184.02991:106 184.05051:227 184.073:315916 184.09579:10906 184.1147:1458 184.33211:161 184.34801:268 184.3662:155 184.381:336 184.4146:313 184.4278:194 184.7012:309 184.8741:480 184.9397:340 184.9566:503 184.9704:449 185.0025:555 185.0…	C1_4	2456
409	PE 17:0_16:1	1547	9.4415	10.146	10.93757	709.5533	206295.4375	5058821.0		[M+H]+	M + 0	Answer (n-7)	10.161	709.55725	C38H69NO8P	PE	a	b	annotated by user-defined text library	True	True	False	99.9				99.3	4125.9090000000015	709.5533:455089 710.5561:228930 711.3768:703 712.562:11393 713.5641:2354	81.0685:105 83.0845:70 93.0692:71 95.0845:171 97.1008:256 107.0841:99 109.1:213 111.116:71 121.0998:256 123.1158:146 124.0153:210 135.117:305 137.1326:79 142.0274:98 149.1321:58 193.1293:58 219.2095:292 235.2054:65 235.2419:61 237.22031:545 253.2132:52 253.25369:303 269.1362:137 280.26331:2279 281.26529:202 296.29391:490 297.27249:57 297.29541:68 298.26981:62 298.28589:41 314.2724:124 315.28159:7…	C1_4	2492
410	SM 18:1;O2/20:1	1580	9.8821	10.40948	11.11388	766.6784	246843.8125	6117456.0		[M+H]+	M + 0	Answer (n-14), (n-9)	10.373	766.67725	C43H76N2O6P	SM	a	b	annotated by user-defined text library	True	True	False	99.6				99.7	4934.496	766.6784:542745 767.6806:352571 768.6833:92785 769.6867:18090 770.6878:2015	77.1094:81 94.1452:82 95.1519:472 113.1622:149 124.9988:598 192.12289:3976 192.9754:53 193.12939:113111 193.159:205 193.3676:56 193.53571:119 193.69431:57 193.8475:74 193.9005:73 193.9369:74 193.9666:168 193.9996:171 194.0343:177 194.04829:141 194.0667:144 194.0813:148 194.1324:4191 194.2789:51 194.32809:116 194.342:118 194.3604:65 194.3764:85 194.3968:58 194.4091:65 194.4225:56 194.44:95 194.457…	C1_4	2552
411	Cer-NS 18:1;O2(d7)/18:1	1591	9.001017	10.49745	11.20195	553.5682	241710.75	5958162.5		[M+H-H2O]+	M + 0	Answer (n-14), (n-9)	10.463	553.56671	C36H62NO3	Cer_NS	a	b	annotated by user-defined text library	True	True	False	99.6				99.7	4834.215	553.5682:524911 554.5705:275587 555.5739:56756 556.576:8134 557.5763:1158	91.0532:109 107.0849:105 109.0993:54 121.101:172 135.1163:395 136.07561:123 137.0831:126 141.1143:82 169.1458:141 170.14909:83 182.8405:43 183.16141:115 184.1619:63 185.17509:58 205.2643:97 217.2435:63 218.2473:253 220.17039:207 234.187:76 247.24049:170 252.27:173 253.2774:199 254.2854:826 255.2888:156 258.3067:730 259.3121:4037 260.31619:335 263.24289:43 265.25089:220 269.29959:211 270.30539:102…	C1_4	2608
412	Cer-NS 18:1;O2(d7)/18:1	1591	9.26475	10.49745	11.11388	571.578	60372.125	1447349.75		[M+H]+	M + 0	Answer (n-14), (n-9)	10.463	571.57727	C36H62NO3	Cer_NS	a	b	annotated by user-defined text library	True	True	False	99.6				99.8	1207.443	571.578:149121 573.5846:12729 574.5883:1878	121.1017:76 149.1311:95 169.1461:83 218.2509:161 227.08839:35 253.2793:73 254.2863:248 255.2872:65 258.30609:261 259.31201:1277 269.29309:90 270.30551:3039 271.28409:109 271.31201:23641 271.68219:77 271.884:87 272.31531:2181 273.31741:174 280.26401:121 282.2796:522 287.3071:59 288.25562:69 288.3168:275 289.3222:2311 290.32458:280 298.2717:111 307.2851:34 309.30341:119 312.31409:97 330.3255:295 33…	C1_4	2633
413	PC 17:0_20:3	1602	8.912933	10.58558	11.6408	803.6258	309400.875	8989726.0		[M+H]+	M + 0	Answer (n-6,9,12)	10.587	803.62726	C45H79NO8P	PC	a	b	annotated by user-defined text library	True	True	False	100.0				99.9	6188.018	803.6258:393276 804.2384:4633 804.636:594859 805.6373:266261 806.1071:2419 806.6404:53373 807.3102:1086 807.6431:8880 807.9472:942 808.4145:813	71.0722:70 86.0958:2958 91.0521:58 98.9836:783 101.6164:43 104.1062:770 111.4949:37 124.9992:5735 125.0182:75 126.0032:102 127.5252:32 142.0253:47 183.53:39 183.5977:36 183.95419:53 184.073:275000 184.09599:8329 184.3369:124 184.381:230 184.4149:240 184.4272:71 184.64771:103 184.7007:282 184.8743:376 184.9077:398 184.93941:286 184.9567:415 185.0024:461 185.0197:474 185.0359:269 185.05409:316 185.…	C1_4	2648
416	PE 17:0_20:3	1624	10.05795	10.76162	11.6408	761.5848	212135.75	5285736.0		[M+H]+	M + 0	Answer (n-6,9,12)	10.78	761.58728	C42H73NO8P	PE	a	b	annotated by user-defined text library	True	True	False	99.9				99.7	4241.051	761.5848:454267 762.5876:246022 763.5901:66484 764.5924:14143 765.5937:2532	79.0531:80 83.0843:63 85.1004:51 91.0514:80 93.0689:125 95.0853:93 109.1002:180 111.1148:42 117.067:47 121.1006:106 124.0156:74 133.0993:53 142.0255:114 161.1311:111 163.1465:174 173.131:108 178.17371:88 250.2187:58 253.2509:91 255.1218:204 260.24771:111 269.13559:50 269.22461:47 271.23889:79 272.24829:133 289.25009:187 296.29211:297 331.31201:85 332.29419:1122 332.31961:781 333.29739:271 333.325…	C1_4	2764
417	PC 17:0_18:1	1657	10.49745	11.02572	11.81622	779.6263	390704.1875	11949472.0		[M+H]+	M + 0	Answer (n-9)	10.992	779.62726	C43H79NO8P	PC	a	b	annotated by user-defined text library	True	True	False	99.6				99.8	7784.774	779.6263:391798 780.636:556844 781.638:218161 782.6409:44960 783.6435:6916 784.3402:483	71.0709:107 78.0451:83 86.0959:2134 87.099:81 98.9835:779 104.1067:383 124.9992:5458 125.0189:64 129.0582:60 142.0275:129 166.0627:79 183.71741:101 183.80679:84 184.073:277099 184.09579:8114 184.3338:208 184.36681:106 184.3813:319 184.4147:224 184.4277:104 184.57179:183 184.70151:202 184.8131:82 184.8744:422 184.9395:302 184.9566:432 185.00259:484 185.01981:391 185.0361:326 185.0545:247 185.076:1…	C1_4	2815
418	PC 17:0_22:4	1657	9.8821	11.02572	11.99162	829.6475	319489.9375	8956876.0		[M+H]+	M + 0	Answer (n-6,9,12,15)	10.988	829.64728	C47H81NO8P	PC	a	b	annotated by user-defined text library	True	True	False	99.6				99.8	6389.799	829.6475:469055 830.6504:282259 831.6533:78848 832.657:18170 833.6607:3272	86.0959:177 98.983:235 104.1066:70 124.9995:722 184.07291:41267 184.3383:35 184.4016:60 184.5428:54 184.7049:25 184.87399:57 184.8902:68 184.9568:55 184.9695:49 185.0027:63 185.0197:44 185.0372:42 185.0759:1307 185.4828:44 226.11301:93 229.1011:70 365.76749:104 402.2149:111 471.0993:69 476.6604:69 497.37021:85 515.38562:53 556.39062:149 557.39758:57 559.3949:95 569.39423:71 571.37579:67 611.44598…	C1_4	2871
419	PE 17:0_18:1	1679	10.146	11.20195	12.92742	737.5846	243487.5	6285619.0		[M+H]+	M + 0	Answer (n-9)	11.214	737.58728	C40H73NO8P	PE	a	b	annotated by user-defined text library	True	True	False	100.0				99.7	4869.75	737.5846:450751 738.5877:233299 739.5907:60919 740.5931:12026 741.5951:1892	79.0532:55 81.0691:164 83.0858:121 95.0844:246 97.0998:130 109.1003:190 111.1153:82 121.1018:133 123.1173:79 124.0145:118 129.6057:49 135.11659:78 137.13181:87 142.0251:123 149.1351:53 163.1485:96 182.18851:72 202.0782:63 235.2408:145 247.241:159 253.2514:372 260.24771:80 265.2511:657 269.1369:202 296.29459:432 303.24719:55 308.2948:1700 309.29639:245 326.3045:161 331.31329:124 332.319:767 333.32…	C1_4	2913
420	PE 17:0_22:4	1679	9.8821	11.20195	11.99162	787.5998	93896.875	2383715.25		[M+H]+	M + 0	Answer (n-6,9,12,15)	11.201	787.59729	C44H75NO8P	PE	a	b	annotated by user-defined text library	True	True	False	100.0				99.7	1877.938	787.5998:184005 789.606:25321	95.0849:44 96.0367:79 99.0812:65 107.084:62 109.1007:82 119.0861:91 121.1006:61 142.0242:104 145.0999:100 174.1402:73 178.158:47 187.05099:40 187.0873:67 203.17931:135 260.246:101 295.2439:53 296.29459:217 297.2583:112 297.29739:97 298.2666:121 315.2652:80 331.27249:43 331.31241:45 332.32031:587 333.32379:86 358.30899:418 373.31879:91 374.32419:78 375.31479:96 376.32391:229 377.33041:114 386.3312…	C1_4	2928
421	SM 18:1;O2/22:1	1712	10.93757	11.4653	12.92742	794.7094	340653.25	9626435.0		[M+H]+	M + 0	Answer (n-14), (n-9)	11.454	794.70728	C45H80N2O6P	SM	a	b	annotated by user-defined text library	True	True	False	100.0				99.8	6812.357	794.7094:469079 796.7149:77735 797.7179:14964 798.7241:2646	94.1468:221 95.1522:1503 98.9832:338 113.1632:472 124.9994:2046 142.0278:105 184.0723:349 192.12309:8971 192.14841:45 192.5166:61 192.9597:43 193.0724:53 193.09579:137 193.1295:210903 193.1539:3274 193.39729:110 193.48039:176 193.77609:143 193.79601:78 193.81779:144 193.8844:51 193.9001:88 193.9666:320 194:338 194.0174:240 194.03439:324 194.04829:334 194.0667:311 194.0816:342 194.0993:277 194.132…	C1_4	2968
422	Cer-NS 18:1;O2(d7)/20:1	1734	9.8821	11.6408	12.5892	581.5987	172755.5625	4424585.0		[M+H-H2O]+	M + 0	Answer (n-14), (n-9)	11.58	581.5967400000002	C38H66NO3	Cer_NS	a	b	annotated by user-defined text library	True	True	False	98.9				99.3	3455.111	581.5987:381015 582.6019:171585 583.6052:35856 584.6096:4463 585.6127:870	73.0023:99 88.5314:45 121.1:104 197.1777:163 218.2506:158 248.1976:119 253.2784:119 254.2852:231 258.30579:214 259.3114:921 269.2991:105 270.23151:61 270.30539:4551 271.03391:57 271.28979:146 271.31189:20647 271.6347:45 272.14859:55 272.31509:1294 273.18271:48 273.32269:116 288.31561:550 289.32239:2454 290.32761:204 308.29471:63 310.31009:396 311.315:134 312.31409:127 330.32779:123 331.32629:93 3…	C1_4	3020
423	Cer-NS 18:1;O2(d7)/20:1	1734	9.794434	11.6408	12.69777	599.6092	29634.0625	746554.875		[M+H]+	M + 0	Answer (n-14), (n-9)	11.58	599.6073	C38H66NO3	Cer_NS	a	b	annotated by user-defined text library	True	True	False	98.9				99.3	592.6813	604.5914:387	82.0658:60 179.14391:87 214.17909:50 221.1786:139 249.2039:93 253.27991:125 254.285:150 259.31229:608 270.30591:1658 271.29199:76 271.31189:9168 272.31631:793 280.2641:71 288.31631:119 289.3219:1337 290.32639:39 310.30969:208 311.3103:134 312.31509:116 316.2851:103 326.30191:120 332.3197:136 389.36401:63 424.43719:111 425.448:89 441.4437:148 442.4502:616 443.45401:257 455.45941:100 456.46069:168 …	C1_4	3030
425	DG 17:0_16:1	1789	10.67363	12.07958	13.10338	608.5264	45506.125	1287258.5		[M+Na]+	M + 0	Answer (n-7)	12.007	608.5292400000002	C36H63O5	DG	a	b	annotated by user-defined text library	True	True	False	98.4				98.9	910.1225	608.5264:68670 609.5294:25971 610.5332:6765	271.31161:571 279.23199:50 289.32239:113 293.24869:58 316.28879:184 317.29141:300 318.29361:459 319.2995:363 320.2995:272 332.31961:314 333.32501:339 334.3252:701 335.32819:614 336.33231:243 342.30161:62 355.0679:51 413.3143:140 426.32449:134 428.30429:180 429.30829:107 444.30051:68 496.40179:211 497.4075:319 498.41531:330 499.4249:146 510.41611:97 511.42389:445 512.39331:207 512.42877:168 513.39…	C1_4	3179
426	SM 18:1;O2/24:1	1896	12.34298	12.92742	14.42392	822.7357	413499.3125	12264371.0		[M+H]+	M + 0	Answer (n-14), (n-9)	12.951	822.7373	C47H84N2O6P	SM	a	b	annotated by user-defined text library	True	True	False	99.8				99.8	8265.393	822.7411:579986 823.4562:2071 823.7434:430143 824.746:134610 825.7491:25195 826.7511:3736	77.1097:102 94.1458:92 95.1522:3253 98.9836:565 113.1627:1180 114.0447:36 124.9992:5032 143.01041:107 192.12289:13896 192.14841:118 192.571:41 192.6568:71 192.8472:96 192.95889:62 192.99181:54 193.02521:57 193.05569:134 193.07069:97 193.0899:82 193.1295:343365 193.15289:11091 193.17059:3192 193.3244:486 193.4111:490 193.427:411 193.44431:471 193.4778:427 193.49271:205 193.6068:301 193.7579:118 19…	C1_4	3247
428	Cer-NS 18:1;O2(d7)/22:1	1918	11.4653	13.10338	14.51157	609.6307	310173.5625	8465164.0		[M+H-H2O]+	M + 0	Answer (n-14), (n-9)	13.088	609.62671	C40H70NO3	Cer_NS	a	b	annotated by user-defined text library	True	True	False	99.9				99.3	6203.471	609.6307:518198 610.6333:300685 611.6362:67512 612.3113:936 612.639:10439 613.3851:699	82.0673:52 93.0681:55 95.085:82 121.1019:86 135.1154:123 141.11391:81 149.1312:126 217.2446:61 218.2476:78 225.20621:68 240.1953:93 253.2795:59 254.2858:370 258.30521:324 259.31171:1815 260.315:167 267.2222:59 269.2955:108 270.2226:34 270.30551:5330 271.3118:37265 271.72839:49 271.7572:39 271.87329:79 272.0546:57 272.29449:433 272.31549:3092 272.54401:34 272.78561:69 273.10251:51 273.14059:51 273…	C1_4	3344
429	Cer-NS 18:1;O2(d7)/22:1	1918	11.4653	13.10338	15.04083	627.6404	71958.0625	1951289.625		[M+H]+	M + 0	Answer (n-14), (n-9)	13.088	627.6372700000002	C40H70NO3	Cer_NS	a	b	annotated by user-defined text library	True	True	False	99.9				99.6	1439.161	629.6471:15049 630.6156:6274 632.6239:916	121.1:92 141.1129:121 240.1922:44 253.2778:128 254.2832:64 258.30621:104 259.31189:472 269.29749:138 270.30569:2100 271.29001:99 271.31149:8621 272.31589:532 276.2312:156 288.31601:265 289.32169:1236 330.32471:197 332.3194:110 338.33881:230 344.31979:239 354.33551:86 362.3432:59 365.36581:108 371.0983:133 372.09921:86 416.38489:143 417.3959:44 452.47269:158 453.47461:119 454.45309:53 455.46921:10…	C1_4	3376
432	DG 17:0_18:1	1951	12.83968	13.36718	13.80867	636.5573	35060.375	883235.375		[M+Na]+	M + 0	Answer (n-9)	13.375	636.5592	C38H67O5	DG	a	b	annotated by user-defined text library	True	True	False	100.0				99.8	701.2075		183.10201:47 191.1777:67 203.0813:66 251.2592:47 271.2406:179 271.31229:588 272.2977:58 273.25311:40 279.289:156 289.25171:729 289.32251:63 290.25821:230 291.2645:126 331.31491:138 332.23489:34 332.31961:2353 333.3226:352 334.3259:203 335.32819:266 344.32269:122 345.3226:138 346.32541:178 347.32639:224 348.33109:74 349.15311:58 350.32809:91 368.31921:612 369.32401:268 370.33429:335 413.31451:117 …	C1_4	3465
434	DG 17:0_22:4	1951	11.90387	13.36718	13.80867	686.573	34353.875	820813.625		[M+Na]+	M + 0	Answer (n-6,9,12,15)	13.345	686.57922	C42H69O5	DG	a	b	annotated by user-defined text library	True	True	False	99.8				98.4	687.0775	686.573:84398 687.5762:41596 690.5886:531	203.0808:82 217.18291:35 299.26291:84 301.21939:49 315.26431:68 316.26941:62 317.27499:161 332.32129:239 333.32251:307 334.32709:396 335.33099:253 336.3316:125 355.26471:100 394.33081:72 395.33759:126 396.34311:172 397.34421:158 398.34659:156 413.31491:140 416.31451:83 426.32239:105 427.3327:108 428.30029:88 440.33749:74 444.29709:51 454.34781:42 469.37369:255 470.37701:197 482.38391:121 483.3938…	C1_4	3506
435	Cer-NS 18:1;O2(d7)/24:1	1984	11.6408	13.6324	14.86415	637.6646	363340.75	9024874.0		[M+H-H2O]+	M + 0	Answer (n-14), (n-9)	13.599	637.66669	C42H74NO3	Cer_NS	a	b	annotated by user-defined text library	True	True	False	99.7				99.7	7266.815	637.6646:783463 638.2021:7401 638.6662:601354 639.2985:5315 639.6683:244188 640.492:2484 640.9407:1562 641.5004:1751 641.922:1141	77.0378:57 79.0524:91 81.0689:185 82.0635:184 83.0847:90 93.069:80 95.0856:189 107.0849:306 109.1001:90 114.0907:41 121.1009:580 123.1176:193 124.1234:90 135.116:535 135.4583:28 138.0847:78 141.11211:58 147.11211:61 149.13229:184 158.1906:136 172.2084:129 191.1779:81 191.4713:25 200.23849:72 205.26311:44 217.24429:186 218.2493:503 219.2515:73 240.231:48 243.28149:78 247.2395:38 252.27271:115 253.…	C1_4	3650
436	Cer-NS 18:1;O2(d7)/24:1	1984	12.69777	13.6324	14.86415	655.6721	152755.125	3720369.25		[M+H]+	M + 0	Answer (n-14), (n-9)	13.599	655.67725	C42H74NO3	Cer_NS	a	b	annotated by user-defined text library	True	True	False	99.7				98.8	3055.103	655.6721:378221 656.6752:183342 657.6785:43287 658.6814:7948 659.6443:2505 660.6487:1297	78.0505:50 97.066:48 121.1004:141 135.11571:115 149.1322:89 218.2487:90 252.2291:75 252.2702:65 253.23759:149 253.2789:100 254.28571:232 255.24969:56 256.29031:70 258.30621:448 259.31201:1495 269.29929:107 270.24341:47 270.30551:5368 271.24319:116 271.3118:30665 271.79849:109 272.28671:69 272.315:2375 273.3212:183 288.31549:775 289.29691:90 289.32199:3884 290.32489:412 304.26199:253 305.2674:59 3…	C1_4	3712
439	TG 14:0_14:0_15:1	2072	12.69777	14.3357	15.30572	757.7081	294286.625	7153193.0		[M+NH4]+	M + 0	Answer (n-5)	14.274	757.7038	C46H81O6	TG	a	b	annotated by user-defined text library	True	True	False	98.8				98.7	5885.732	757.7081:659184 758.2954:3789 759.298:2514 760.7156:41852 761.7197:7544 762.6617:100737	79.053:117 81.0684:80 83.0844:91 95.0847:262 97.0998:114 102.2045:33 107.0845:112 109.1001:517 111.1148:143 121.1006:362 123.1165:476 135.11591:196 137.1315:197 149.1324:217 164.11951:106 193.1915:69 204.1889:70 205.1949:262 206.2012:96 208.1801:66 211.2054:898 212.2093:115 221.18871:312 222.1949:167 223.20509:798 224.2095:134 228.233:143 229.237:59 240.2282:95 248.15131:77 248.19119:59 273.19861…	C1_4	4031
440	TG 14:0_14:0_15:1	2072	13.19157	14.3357	15.39408	762.6617	40591.3125	966137.0625		[M+Na]+	M + 0	Answer (n-5)	14.274	762.6592400000002	C46H81O6	TG	a	b	annotated by user-defined text library	True	True	False	98.8				99.2	811.8262	762.6617:100737 763.6651:51409 764.6687:14440 765.6723:3478	296.2608:152 312.25491:122 313.25961:73 437.35419:39 486.45331:90 487.45941:89 500.4704:275 501.47449:388 502.4761:529 503.47879:740 504.4816:473 512.47198:905 513.47479:809 514.47662:1990 515.48071:2748 516.48328:2266 517.4856:279 522.45203:312 533.4491:142 534.45239:1215 535.45258:177 581.4682:74 581.48059:36 596.44928:49 620.56281:75 621.56641:97 664.5459:116 665.55481:26 678.57031:283 679.573…	C1_4	4047
441	TG 14:0_14:0_17:1	2105	12.69777	14.5999	15.39408	785.7318	204853.1875	5082022.0		[M+NH4]+	M + 0	Answer (n-7)	14.550999999999998	785.7438400000002	C48H85O6	TG	a	b	annotated by user-defined text library	True	True	False	99.3				94.2	4097.064	785.7318:415225 786.3382:5138 786.7427:612769 787.7442:305558 788.747:60495 789.3793:1107 789.7502:10297 790.6932:125118	71.0841:131 79.0531:102 81.0693:709 83.0855:204 85.1009:164 91.0523:67 93.069:106 95.0847:1134 95.2102:40 96.0881:80 96.5461:42 97.1004:460 107.0842:119 109.1001:843 111.0798:50 111.1163:319 112.1229:47 114.0914:47 121.1009:593 123.1163:747 125.1325:94 127.7769:63 134.1075:55 135.116:641 137.1315:440 149.13161:471 151.1496:241 163.1476:229 164.119:101 167.1449:68 193.19341:288 206.16811:102 208.1…	C1_4	4162
442	TG 14:0_14:0_17:1	2105	13.2794	14.5999	15.922579999999998	790.6932	59516.125	1460188.625		[M+Na]+	M + 0	Answer (n-7)	14.550999999999998	790.69922	C48H85O6	TG	a	b	annotated by user-defined text library	True	True	False	99.3				98.2	1190.323	790.6932:125118 791.5488:745 792.6994:19495 793.7041:4522 794.7113:988	109.0986:52 159.367:55 211.2038:83 296.25919:182 452.3692:93 499.461:43 500.47021:440 501.4751:398 502.47601:760 503.48041:1121 504.48221:559 522.45142:364 523.45819:82 535.9256:77 539.49689:119 540.50311:865 541.5061:1122 542.50958:2800 543.51129:3452 544.51489:2413 545.51672:302 561.47382:140 562.48492:1678 563.4845:293 581.46259:84 583.47028:47 597.45361:47 612.4538:106 613.45612:40 636.48132:…	C1_4	4169
444	TG 16:0_16:0_15:1	2138	12.92742	14.86415	16.09787	813.7834	106218.0	2248050.75		[M+H]+	M + 1	Answer (n-5)	14.879	813.7738	C50H89O6	TG	a	b	annotated by user-defined text library	True	True	False	99.9				96.4	2124.36	813.7834:424872 814.4827:6017 814.7743:662246 815.5195:4700 815.7761:379748 816.7784:86012 817.7813:15185 818.1088:1360 818.4807:984 818.7244:119369	71.0844:133 79.0538:110 81.0691:409 83.0843:434 85.0646:91 85.1003:281 91.0535:60 93.0693:251 95.0851:769 97.1002:349 99.0785:55 107.0858:195 109.1004:735 110.103:60 111.1161:295 113.1277:139 118.0997:41 121.1007:911 123.1164:1324 125.1314:134 127.1126:61 134.10851:57 135.116:737 136.1208:78 137.13229:641 139.11011:111 139.14661:137 149.1326:421 151.1472:75 163.1488:237 164.1189:178 165.16319:173…	C1_4	4253
445	TG 16:0_16:0_15:1	2138	13.6324	14.86415	15.48237	818.7244	63594.625	1604971.375		[M+Na]+	M + 0	Answer (n-5)	14.879	818.72925	C50H89O6	TG	a	b	annotated by user-defined text library	True	True	False	99.9				99.0	1271.892	818.4807:984 818.7244:119369 819.7278:65311 820.731:20589 821.5165:556 821.7346:5238 822.7299:828 823.3795:439	78.0456:97 97.1014:48 123.1154:150 324.25931:37 324.2901:84 340.28329:88 480.4035:43 494.4169:46 528.50177:78 540.50262:974 541.505:1741 542.5083:3298 543.51178:4469 544.51398:3217 545.51752:295 553.4303:65 556.534:261 557.539:344 558.54028:938 559.5437:1405 560.54468:700 562.48547:1406 563.4873:266 578.51581:378 579.5213:87 637.53009:108 652.51062:128 653.508:44 668.50952:94 669.51678:102 720.61…	C1_4	4287
447	TG 16:0_16:0_17:1	2171	13.89637	15.12915	15.83468	846.7553	35637.9375	867299.625		[M+Na]+	M + 0	Answer (n-7)	15.23	846.7592199999998	C52H93O6	TG	a	b	annotated by user-defined text library	True	True	False	96.9				97.8	712.7587	846.2651:781 846.7553:94210 847.7587:54141 848.7619:17657	95.0841:53 252.2377:49 319.31201:43 324.2923:107 556.53333:296 557.53748:225 558.53949:687 559.54352:1008 560.54681:579 568.41852:46 568.53387:837 569.53638:888 570.5401:2624 571.54303:3336 572.54559:2441 573.54639:258 578.51611:326 583.44098:47 589.51093:212 590.51599:1199 591.5166:166 592.52789:160 668.51508:123 732.60901:50 734.62708:223 735.63751:482 736.64447:294 737.64551:155 748.64178:105 …	C1_4	4406
450	TG 16:0_16:0_17:1	2182	13.19157	15.21733	16.01023	841.7951	298614.25	7890739.0		[M+NH4]+	M + 0	Answer (n-7)	15.23	841.8038300000002	C52H93O6	TG	a	b	annotated by user-defined text library	True	True	False	99.9				97.0	5972.285	841.7951:395426 842.8053:615299 843.8069:314408 844.8098:64767 845.8131:11904 846.7555:56876	78.0454:57 81.0688:110 83.0865:75 95.0848:220 97.1015:59 109.1004:207 111.1156:65 121.0992:96 135.1156:141 137.1321:77 155.10271:79 233.22659:104 239.23759:143 249.22169:176 250.2262:86 251.2363:407 253.2469:27 256.2623:181 266.2247:41 318.30331:259 319.30881:113 330.3042:260 416.3461:62 457.41571:111 458.42221:266 459.42511:126 471.397:77 471.43109:191 472.4028:72 472.43561:257 473.40649:116 474…	C1_4	4465
451	TG 16:0_16:0_19:2	2193	12.83968	15.30572	16.23975	867.818	323692.125	8247033.5		[M+NH4]+	M + 0	Answer (n-6,9)	15.326	867.81384	C54H95O6	TG	a	b	annotated by user-defined text library	True	True	False	99.9				99.3	6473.842	867.818:626504 868.8207:511588 869.8231:200919 870.8266:45622 871.8301:8703 872.7722:32186	71.0841:78 78.0457:49 79.0535:122 81.0697:298 83.0847:85 85.0995:143 93.0684:76 95.0849:812 97.0999:161 99.0799:64 105.0688:84 107.0843:73 109.1009:510 119.0845:78 121.1011:466 123.1162:525 133.1017:111 135.1167:189 136.00169:63 137.09509:70 137.131:233 147.1151:281 151.14771:79 153.1559:73 155.1423:90 161.132:202 163.1481:130 164.11819:80 175.14819:205 177.1619:218 178.1335:74 179.1424:285 179.1…	C1_4	4538
453	TG 18:1_17:1_18:1	2193	13.36718	15.30572	16.09787	893.8333	289454.5625	7256422.5		[M+NH4]+	M + 0	Answer (n-7), (n-9)	15.292	893.8338	C56H97O6	TG	a	b	annotated by user-defined text library	True	True	False	99.9				100.0	5789.0909999999985	893.8333:581243 894.836:466984 895.8383:174973 896.8419:40331 897.8457:8094 898.7868:29828	81.0687:137 83.0848:123 93.0685:91 95.0845:326 97.1012:152 107.0842:185 109.1007:320 111.1157:136 121.1012:363 122.1061:64 123.1153:104 134.1088:48 135.1161:714 137.1331:111 139.11079:65 149.1321:395 151.1481:63 153.127:153 163.14771:179 165.1613:43 233.2249:90 240.2005:43 247.242:355 249.2197:51 250.2269:131 251.23621:605 263.23639:200 265.25201:1520 266.25519:141 268.2626:147 282.27869:104 287.…	C1_4	4578
456	TG 18:1_18:1_19:2	2204	13.6324	15.39408	16.30235	919.8437	251275.3125	6506796.5		[M+NH4]+	M + 0	Answer (n-9), (n-6,9)	15.387	919.84381	C58H99O6	TG	a	b	annotated by user-defined text library	True	True	False	100.0				100.0	5025.5059999999985	919.8437:400959 920.8519:541121 921.854:245662 922.8569:59228 923.8609:10665 924.8026:59273	79.0535:255 81.0693:323 83.0847:187 91.0535:119 93.0696:312 95.0848:891 97.0632:69 97.1003:271 105.0686:141 107.0849:172 109.1:657 110.1052:61 111.1156:150 112.1189:141 113.0966:84 114.1299:93 119.0856:204 121.1004:960 122.1047:102 123.1166:437 124.1201:68 125.0945:121 125.1305:146 127.1117:85 133.10139:167 134.10361:57 135.1163:960 136.1219:51 137.0947:78 137.1315:237 139.11121:132 139.1427:155 …	C1_4	4645
458	TG 18:1_18:1_19:2	2215	13.80867	15.48237	16.23975	924.8022	31380.3125	787992.75		[M+Na]+	M + 0	Answer (n-9), (n-6,9)	15.387	924.79919	C58H99O6	TG	a	b	annotated by user-defined text library	True	True	False	97.2				98.2	627.6063	924.8022:71957 925.8052:47114 926.8082:16241	135.11729:75 171.14349:55 278.25439:60 344.31989:67 462.40021:124 608.56317:208 609.56628:169 610.57208:337 611.57318:312 612.5788:261 620.56281:391 621.56842:592 622.57123:1481 623.57422:1876 624.57648:1363 625.58221:115 630.54547:241 639.56763:122 642.54382:722 643.55267:106 649.53632:83 674.54022:118 678.52661:74 690.53558:60 693.51398:75 701.56158:146 705.5484:55 706.51959:148 707.5343:78 708…	C1_4	4715
461	TG 18:1_18:1_21:2	2248	13.72088	15.74675	16.98248	947.88	332096.625	8415810.0		[M+NH4]+	M + 0	Answer (n-9), (n-6,9)	15.765	947.88385	C60H103O6	TG	a	b	annotated by user-defined text library	True	True	False	99.9				99.4	6641.933000000001	947.88:622598 948.5367:2475 949.885:248963 950.8884:59118 951.8906:12402 952.834:100969	79.0531:51 93.0683:93 95.0092:25 95.0845:413 97.1:116 107.0841:160 109.1003:417 111.1169:97 121.1005:255 123.117:229 127.11:59 135.1165:261 137.1306:119 147.1185:51 149.13271:174 153.1275:51 153.8745:53 163.14861:63 165.1597:68 235.2037:108 245.2252:96 247.24139:320 262.2291:104 263.2366:350 264.24109:149 265.2522:980 266.25189:79 287.27231:241 303.27039:245 304.2756:207 305.2829:1071 306.2865:19…	C1_4	4839
462	TG 18:1_18:1_21:2	2248	14.24708	15.74675	17.47073	952.834	53049.8125	1352424.75		[M+Na]+	M + 0	Answer (n-9), (n-6,9)	15.765	952.83923	C60H103O6	TG	a	b	annotated by user-defined text library	True	True	False	99.9				98.9	1060.996	952.834:100969 953.8373:65139 954.8405:22816 955.8433:5584 956.8518:1293	476.91791:65 565.43488:119 567.31519:46 581.78949:53 608.56238:87 609.56702:73 610.56769:144 611.57373:182 630.5481:201 647.58801:101 648.5954:344 649.59521:211 650.6015:735 651.60553:820 652.60852:860 669.5705:106 670.5788:896 671.57703:179 702.56543:117 707.56812:46 719.56628:87 732.54309:99 735.565:88 745.5896:62 761.57092:101 762.57977:111 774.59552:106 776.57178:175 777.56982:117 778.5733:80…	C1_4	4866
485	PS 17:0_14:1	1346	7.592134	8.5569	9.259916	725.5110000000002	102160.875	2623114.75		[M+H]+	M + 0	Answer (n-5)	8.593	725.51532	C37H65NO10P	PS	a	b	annotated by user-defined text library	True	True	False	99.6				99.1	2043.218	725.511:284401 727.5176:32621 728.5212:6676	81.068:143 91.0535:44 95.0856:142 97.0985:68 106.0494:94 109.1006:141 121.1015:189 123.1156:176 168.00529:78 186.0127:50 193.12939:325 193.1868:42 209.1891:384 225.1953:208 246.1769:28 253.25:186 283.2261:346 286.24091:64 287.24911:139 288.25769:1788 289.26181:307 296.22141:3548 297.2236:493 314.23141:592 315.2388:56 331.31601:91 332.32031:948 333.32721:68 340.2843:797 341.28601:47 363.19131:139 …	C1_5	1523
490	PG 17:0_14:1	1357	7.15345	8.644816	9.17225	734.4977	6406.0	143989.25		[M+Na]+	M + 0	Answer (n-5)	8.645	734.49725	C37H66O10P	PG	a	b	annotated by user-defined text library	True	True	False	100.0				100.0	128.12		193.1295:2454 194.1319:170 195.002:2757 240.0647:90 419.06009:27 540.50281:350 541.50677:78 542.51019:113 544.51593:94 562.48041:132 578.38428:187 582.3031:127 592.39807:104 651.41302:68 660.46179:77 662.47772:174 666.39709:206 680.41357:98 693.42627:307 694.42877:242 695.42999:155 718.61761:139 719.62531:100 720.6355:66 732.48212:472 733.48999:4331 733.59979:887 734.00177:88 734.06281:57 734.163…	C1_5	1612
494	SM 18:1;O2/16:1	1401	7.065383	8.996166	10.2289	710.6171	378355.9375	9658676.0		[M+H]+	M + 0	Answer (n-14), (n-7)	8.986	710.61725	C39H68N2O6P	SM	a	b	annotated by user-defined text library	True	True	False	100.0				100.0	7567.1190000000015	710.6171:737206 711.1851:5127 711.6191:562234 712.6211:201492 713.624:36518 714.6263:6092 715.0211:777	77.1094:221 94.1458:161 95.1523:4047 95.1684:54 96.1553:96 98.9834:361 112.158:73 113.1629:1856 124.9991:5623 125.0192:108 126.0025:54 136.28619:86 138.5489:43 142.0248:91 175.12109:119 184.0741:497 191.11681:77 192.123:23593 192.14861:353 192.3308:72 192.444:74 192.46651:82 192.50011:98 192.5414:190 192.60629:92 192.68359:51 192.6926:43 192.74831:131 192.78819:71 192.8055:72 192.8188:51 192.8412…	C1_5	1749
495	PS 17:0_16:1	1401	7.680217	8.996166	9.789516	753.5424	86659.25	2478072.5		[M+H]+	M + 0	Answer (n-7)	9.015	753.54535	C39H69NO10P	PS	a	b	annotated by user-defined text library	True	True	False	99.9				99.6	1733.185	753.5424:97152	95.0835:81 97.1009:82 109.0995:73 121.1032:65 123.1164:140 135.1151:179 137.131:62 149.1304:60 237.2216:319 253.25121:69 314.2785:62 315.28381:91 316.28851:1573 317.2901:158 324.25241:2568 325.255:480 330.30261:58 331.3125:93 332.32001:707 340.28339:501 342.26239:397 358.2981:84 394.237:93 396.25519:172 412.28629:186 453.31549:67 457.4184:440 458.42151:189 465.27899:90 466.27771:71 470.42389:214 …	C1_5	1797
499	PS 17:0_20:3	1434	8.82045	9.259916	10.2289	805.5735	81561.1875	2233993.25		[M+H]+	M + 0	Answer (n-6,9,12)	9.348	805.57532	C43H73NO10P	PS	a	b	annotated by user-defined text library	True	True	False	97.6				98.7	1630.129	808.5821:6128	79.0544:65 107.0839:71 121.1003:124 131.0862:87 139.13451:77 145.1006:89 150.1394:93 159.03239:39 160.0405:119 163.14819:156 170.1179:43 177.16431:77 186.0174:66 193.1291:574 195.19479:63 205.15581:45 231.1487:116 269.22739:51 271.24179:82 272.2486:177 273.25281:63 289.25269:229 331.31409:186 332.31931:1224 333.3222:119 340.28229:413 349.3046:353 350.30869:736 351.31659:134 366.30121:62 367.30899…	C1_5	1936
502	PC 17:0_14:1	1445	7.9433	9.348316	10.31667	723.5632	209840.5	5228435.5		[M+H]+	M + 0	Answer (n-5)	9.308	723.5672599999998	C39H71NO8P	PC	a	b	annotated by user-defined text library	True	True	False	99.5				99.1	4196.81	723.5632:424470 724.1445:5451 724.5733:575418 725.248:2979 726.5782:41617 727.0634:1027 727.5808:7918 728.1071:973	71.0726:181 86.0958:2262 86.1116:58 87.0992:117 98.9836:804 104.1059:409 121.1011:52 124.9993:5804 125.0192:93 126.0038:122 166.0616:117 183.57069:38 183.73959:74 183.8726:72 183.8947:84 183.95821:69 183.9975:75 184.0135:107 184.03799:301 184.07291:346062 184.0955:13148 184.1125:4002 184.33121:210 184.36369:237 184.383:648 184.41431:430 184.44611:269 184.46381:179 184.57069:255 184.69991:399 184.…	C1_5	1998
506	PE 17:0_14:1	1456	7.329067	9.4367	11.19697	681.5215	118115.625	2637072.25		[M+H]+	M + 0	Answer (n-5)	9.423	681.52728	C36H65NO8P	PE	a	b	annotated by user-defined text library	True	True	False	99.9				98.6	2362.313	681.5215:396903 682.5248:172143 683.5272:41891 684.5307:7437 685.5307:1519	85.1:68 93.0692:131 95.0846:166 109.1002:196 111.1154:64 121.0999:212 123.116:121 135.1176:208 142.0253:85 149.1315:59 185.7451:31 191.1803:121 209.1899:343 245.16541:91 252.2318:1666 253.23511:195 253.2516:120 259.18311:89 269.13541:183 270.24261:99 286.24429:110 287.2518:65 288.25739:1005 289.2601:161 296.29391:240 297.25739:63 331.31049:111 332.3201:1810 333.32269:493 340.758:45 350.3161:133 3…	C1_5	2046
513	PS 17:0_18:1	1467	8.7328	9.524783	10.75665	781.5737	105748.0625	3053459.25		[M+H]+	M + 0	Answer (n-9)	9.562	781.57532	C41H73NO10P	PS	a	b	annotated by user-defined text library	True	True	False	99.6				99.7	2114.961	781.5737:213423	81.0694:91 95.0847:93 109.1:98 121.1016:94 123.1156:69 160.0423:89 247.24181:113 253.25191:223 265.25351:340 325.30099:55 331.31491:92 332.31799:950 333.3212:181 340.28259:418 341.2858:67 342.3028:101 343.31:102 344.31979:1287 345.32089:160 351.17209:28 352.28339:2439 353.28891:488 370.29349:478 371.29691:114 411.27911:59 412.28519:354 413.29221:85 424.2883:157 457.4162:441 458.42068:159 470.4273…	C1_5	2135
514	PS 17:0_22:4	1467	8.030967	9.524783	10.66865	831.5891	37146.8125	1059326.25		[M+H]+	M + 0	Answer (n-6,9,12,15)	9.582	831.5953400000002	C45H75NO10P	PS	a	b	annotated by user-defined text library	True	True	False	99.0				98.0	742.9363	831.5891:85625	91.0538:118 95.0859:70 123.1163:67 129.06889:99 131.0853:105 133.1026:56 160.0417:78 174.1378:110 177.1638:73 200.1559:94 203.1799:79 217.1918:66 231.1519:72 231.2086:52 253.2513:125 256.2746:24 296.24911:77 297.2561:361 298.2619:158 315.26639:318 330.6073:77 332.3197:1353 333.32541:243 340.28491:220 341.28619:90 375.32059:323 376.3252:377 377.33179:231 386.32849:157 387.3364:98 389.3053:207 392.…	C1_5	2144
515	Cer-NS 18:1;O2(d7)/16:1	1478	8.82045	9.61305	11.19697	525.5372	314786.1875	7826717.5		[M+H-H2O]+	M + 0	Answer (n-14), (n-7)	9.603	525.5366799999998	C34H58NO3	Cer_NS	a	b	annotated by user-defined text library	True	True	False	100.0				100.0	6295.724	525.5372:623543 526.0256:3802 526.5396:408107 527.5422:86633 528.1077:1356 528.5452:11858 529.5472:1435	82.0647:159 82.0768:77 93.0697:203 95.0844:193 97.099:88 107.0841:272 109.0991:51 111.1144:101 121.1005:714 122.105:99 123.1162:156 135.1163:538 136.07401:115 137.0798:70 149.13181:290 150.1385:42 156.1393:86 158.19009:109 163.14771:149 169.1458:244 170.1506:164 170.19051:56 172.20641:72 183.16251:123 184.1657:73 217.19099:63 218.2484:545 219.2097:254 219.2542:77 220.1675:217 234.1799:73 237.2213…	C1_5	2177
516	Cer-NS 18:1;O2(d7)/16:1	1478	8.996166	9.61305	10.05293	543.5464	92100.375	2188847.75		[M+H]+	M + 0	Answer (n-14), (n-7)	9.603	543.5473	C34H58NO3	Cer_NS	a	b	annotated by user-defined text library	True	True	False	100.0				100.0	1842.007	544.5496:87781 545.5537:18188 546.5243:6971 548.529:878	79.0528:76 95.083:53 96.0376:64 96.0794:42 107.0845:101 121.1004:259 135.11501:126 136.121:88 137.13229:75 149.1312:90 169.14529:126 183.159:44 218.2493:231 220.1696:168 221.1739:67 253.27901:219 253.9765:34 254.16341:40 254.24899:776 254.2854:477 254.53751:37 255.2877:188 258.30469:268 259.31189:1917 260.31601:185 269.29709:136 270.2431:190 270.30511:5276 271.28851:295 271.31171:47771 271.68939:…	C1_5	2210
517	SM 18:1;O2/18:1	1478	7.15345	9.61305	10.84467	738.6478	374082.4375	9661041.0		[M+H]+	M + 0	Answer (n-14), (n-9)	9.601	738.64728	C41H72N2O6P	SM	a	b	annotated by user-defined text library	True	True	False	100.0				100.0	7481.649	738.5901:7134 739.2276:4557 739.6502:551127 740.6518:189474 741.6554:34689 742.0811:934 742.6573:5259	77.1103:241 94.1457:305 95.1522:4211 95.1682:39 98.9836:595 113.1626:1035 124.9992:4991 143.0096:85 148.1532:31 175.119:126 184.07269:1115 191.1163:242 192.123:20852 192.14841:214 192.4649:47 192.507:50 192.7675:111 192.83479:70 192.8909:74 192.9072:69 192.9581:83 192.97591:49 193.01421:126 193.026:118 193.0403:205 193.0587:72 193.0712:141 193.09801:231 193.1295:441787 193.15289:25184 193.16991:1…	C1_5	2235
523	PC 17:0_16:1	1533	8.030967	10.05293	11.10893	751.5936	295053.5	8068548.5		[M+H]+	M + 0	Answer (n-7)	10.004	751.59729	C41H75NO8P	PC	a	b	annotated by user-defined text library	True	True	False	99.3				99.1	5901.07	751.5936:454853 752.1865:5124 752.6043:583985 753.6058:241259 754.6086:47871 755.6105:7432 756.2937:889	71.0718:170 78.0467:89 86.0958:2642 98.9832:732 104.1065:602 124.999:6022 125.0184:112 137.7058:59 142.02589:188 183.8596:122 184.0166:107 184.02879:134 184.073:328541 184.0954:11844 184.36349:210 184.3788:359 184.4138:471 184.4276:260 184.5703:332 184.7003:427 184.8741:504 184.9393:401 184.9563:543 184.9702:519 185.0025:607 185.01981:518 185.0361:426 185.05409:380 185.0761:12307 185.0986:304 185…	C1_5	2401
524	PE 17:0_16:1	1544	9.524783	10.14098	11.72363	709.5533	210399.3125	5106614.0		[M+H]+	M + 0	Answer (n-7)	10.161	709.55725	C38H69NO8P	PE	a	b	annotated by user-defined text library	True	True	False	99.9				99.3	4207.986	709.5533:487414 710.1535:897 711.3765:736 712.5605:11178 713.562:2296 714.511:356	81.0691:139 83.0842:79 91.0529:66 93.0694:69 95.0842:402 97.1004:116 109.1004:315 111.1156:125 121.1:192 123.1159:348 135.11639:208 137.13271:85 142.0267:116 143.03059:52 149.13049:87 193.1297:78 218.2016:80 219.2077:114 237.2209:613 253.25191:400 260.25031:52 269.13669:176 270.1405:88 280.26251:2330 281.26682:287 282.2681:49 296.2941:648 297.297:57 298.2739:122 304.108:59 314.2771:60 315.28381:1…	C1_5	2434
525	SM 18:1;O2/20:1	1577	9.96485	10.4044	12.977	766.6782	247263.75	6034494.5		[M+H]+	M + 0	Answer (n-14), (n-9)	10.373	766.67725	C43H76N2O6P	SM	a	b	annotated by user-defined text library	True	True	False	99.7				99.8	4945.275	766.6782:562591 767.6804:381005 768.6832:100728 769.6859:18832 770.6885:2867	77.1108:77 94.146:155 95.1523:1743 98.9839:313 113.1632:596 117.2274:68 124.9993:2923 175.11861:64 184.07291:3301 185.0744:95 191.11571:58 192.12309:10784 192.90179:84 192.9404:44 193.0249:65 193.0401:76 193.05569:104 193.0719:64 193.1293:271497 193.1528:6051 193.39709:128 193.4113:250 193.4272:240 193.4464:278 193.4782:240 193.49651:165 193.5125:205 193.5818:137 193.60941:166 193.62289:84 193.73…	C1_5	2491
526	Cer-NS 18:1;O2(d7)/18:1	1588	8.996166	10.49238	11.19697	553.5681	241679.0625	5846442.0		[M+H-H2O]+	M + 0	Answer (n-14), (n-9)	10.463	553.56671	C36H62NO3	Cer_NS	a	b	annotated by user-defined text library	True	True	False	99.7				99.8	4833.581	553.5681:568763 554.1546:2325 555.179:1147 556.5756:9899 557.5765:1386	82.0647:107 93.0694:117 95.0476:62 95.0849:124 107.0837:63 121.1002:286 133.1011:47 135.1161:369 136.07339:96 141.1136:48 148.1221:106 158.1917:60 163.1468:85 169.14549:167 172.2068:81 183.16:92 218.2495:465 220.1696:194 234.1852:107 247.2419:150 252.27119:103 253.2766:215 254.2849:1063 258.3063:844 259.3118:4071 260.3157:298 265.25131:212 269.29761:195 270.27869:100 270.30551:12004 271.31171:902…	C1_5	2545
527	Cer-NS 18:1;O2(d7)/18:1	1588	9.259916	10.49238	11.10893	571.5776	65435.0	1531881.625		[M+H]+	M + 0	Answer (n-14), (n-9)	10.463	571.57727	C36H62NO3	Cer_NS	a	b	annotated by user-defined text library	True	True	False	99.7				99.9	1308.7	571.5776:179972 573.584:16346 574.5881:2651	79.0535:47 95.0846:40 121.1004:104 135.116:190 141.11749:70 169.145:116 247.24229:63 253.2778:81 254.2843:282 255.2894:122 258.30499:319 259.31229:1341 260.31421:136 265.25119:88 269.2959:154 270.28241:77 270.30539:3340 271.2887:99 271.31201:27409 271.82919:91 272.31509:2949 272.5777:64 273.31879:103 280.26141:128 281.26541:89 282.27869:710 283.28659:146 288.31491:280 289.3222:2670 290.32529:191 …	C1_5	2570
528	PC 17:0_20:3	1599	8.9081	10.5806	11.72363	803.6253	340946.25	9732982.0		[M+H]+	M + 0	Answer (n-6,9,12)	10.587	803.62726	C45H79NO8P	PC	a	b	annotated by user-defined text library	True	True	False	100.0				99.8	6818.925	803.6253:404928 804.2381:5178 804.6356:608896 805.6369:282277 806.1068:2603 806.6403:59193 807.3101:1333 807.6431:9564 808.316:1101	86.0958:1795 95.5208:54 98.9834:733 104.1061:384 124.9991:3981 127.4483:53 166.06239:75 183.3851:61 184.07291:203560 184.0974:4142 184.3013:87 184.3481:68 184.3685:57 184.431:42 184.5361:100 184.5894:75 184.62199:39 184.70261:116 184.8105:114 184.8744:240 184.90759:324 184.9231:320 184.9397:184 184.95621:294 185.00259:294 185.01981:304 185.0361:212 185.05431:199 185.076:6830 185.1132:64 185.24409…	C1_5	2592
531	PE 17:0_20:3	1621	10.05293	10.75665	11.63587	761.5846	225038.9375	5569436.5		[M+H]+	M + 0	Answer (n-6,9,12)	10.78	761.58728	C42H73NO8P	PE	a	b	annotated by user-defined text library	True	True	False	99.8				99.6	4498.999	761.5846:491025 762.5871:278918 763.5899:77177 764.5929:14079 765.5915:2627	79.0532:86 87.9907:24 95.0849:67 105.0695:61 187.0918:35 255.1194:68 272.24719:92 296.2941:97 331.31479:93 332.2937:383 332.32071:386 349.29971:132 350.30899:258 351.31039:67 368.32181:323 386.33109:68 387.33731:169 401.3511:79 433.2883:58 437.31479:164 443.39871:191 444.401:145 455.32721:353 456.33701:56 457.4201:127 471.64529:73 472.40469:55 473.3381:314 482.42429:127 483.43091:221 484.44189:22…	C1_5	2704
532	PC 17:0_18:1	1654	10.49238	11.02078	12.88913	779.6255	377449.1875	11322609.0		[M+H]+	M + 0	Answer (n-9)	10.992	779.62726	C43H79NO8P	PC	a	b	annotated by user-defined text library	True	True	False	99.7				99.7	7541.304	779.6255:406340 780.6353:567254 781.6371:233574 782.6395:44997 783.2595:976 783.6424:7929 784.1063:522 784.3767:692	71.0713:121 86.0958:2143 98.9838:641 104.1067:470 104.6161:25 124.9991:4604 125.0188:66 126.0032:80 127.8698:75 164.6035:49 166.06261:99 183.5128:71 183.9919:44 184.02589:116 184.05009:329 184.07291:286042 184.0955:8993 184.11481:889 184.36571:189 184.38181:176 184.4155:78 184.4281:162 184.5706:186 184.5977:108 184.64771:109 184.7455:270 184.8103:144 184.8741:461 184.9077:475 184.9393:312 184.956…	C1_5	2765
533	PC 17:0_22:4	1654	9.877183	11.02078	11.89897	829.6469999999998	312081.8125	8536456.0		[M+H]+	M + 0	Answer (n-6,9,12,15)	10.988	829.64728	C47H81NO8P	PC	a	b	annotated by user-defined text library	True	True	False	99.7				99.8	6241.636	829.647:484032 830.6496:289882 831.6524:86396 832.6556:19262 833.6584:3250	86.0952:251 98.9833:132 124.9993:558 184.0728:40834 184.29871:42 184.37309:56 184.8743:63 184.89101:57 184.9232:51 184.95689:60 185.0023:77 185.0192:54 185.0361:59 185.0762:1272 185.1954:53 185.6931:48 186.0793:183 414.8201:45 461.26941:45 496.36292:103 515.3869:106 556.38342:115 559.38922:69 571.37689:142 611.44287:64 612.45032:1171 613.45569:415 626.42438:55 626.46588:621 627.43719:407 627.4719…	C1_5	2818
534	PE 17:0_18:1	1676	10.66865	11.19697	11.81132	737.5844	247962.6875	6294679.5		[M+H]+	M + 0	Answer (n-9)	11.214	737.58728	C40H73NO8P	PE	a	b	annotated by user-defined text library	True	True	False	99.9				99.6	4958.729	737.5844:475229 738.5869:259001 739.5898:66942 740.592:12345 741.5939:2182	77.036:71 81.0685:215 91.0538:76 95.0851:165 97.1002:91 99.1163:44 109.1006:335 121.1005:131 123.1164:94 124.2882:43 135.1158:374 137.13181:77 142.02499:105 149.1306:39 247.2417:114 253.25169:331 260.25241:96 265.2515:543 269.13531:141 283.1514:106 284.19199:29 296.29379:395 308.2934:1694 309.2999:201 326.30649:147 332.3194:818 333.33041:92 344.32031:1025 345.32169:72 407.2757:63 412.2818:98 426.…	C1_5	2863
535	PE 17:0_22:4	1676	9.08425	11.19697	12.25052	787.5989999999998	101620.0	2551420.25		[M+H]+	M + 0	Answer (n-6,9,12,15)	11.201	787.59729	C44H75NO8P	PE	a	b	annotated by user-defined text library	True	True	False	100.0				99.9	2032.4	787.599:206303 789.6056:27334	81.0701:59 91.0533:108 95.0838:122 105.0698:202 114.1311:44 131.0865:91 135.1158:44 142.0256:128 147.1171:78 149.12981:87 157.1024:56 161.13499:69 174.1395:120 194.1552:82 203.1796:118 241.1024:48 253.257:50 255.11819:75 296.29361:163 297.25439:189 298.26471:188 315.26559:100 331.3176:80 332.31961:587 333.32599:165 358.31091:660 359.3107:184 360.16791:76 373.31741:50 375.31812:149 376.32321:296 3…	C1_5	2877
536	SM 18:1;O2/22:1	1709	10.93265	11.46032	12.62197	794.7087	325244.125	8912740.0		[M+H]+	M + 0	Answer (n-14), (n-9)	11.454	794.70728	C45H80N2O6P	SM	a	b	annotated by user-defined text library	True	True	False	100.0				99.9	6503.815	794.7087:477477 795.7111:293061 796.7137:79575 797.718:15734 798.7197:2686	77.1096:102 94.1463:169 95.1519:884 98.9826:227 113.1624:312 124.9991:1420 142.02631:86 175.1183:51 192.123:6624 193.0403:92 193.1293:169693 193.1541:1628 193.3629:116 193.44949:109 193.5159:39 193.54179:116 193.6931:45 193.7226:50 193.8808:89 193.9366:114 193.96651:236 193.99969:264 194.0343:280 194.0482:226 194.06641:276 194.0813:260 194.1322:6879 194.15359:52 194.26601:107 194.2789:75 194.3091…	C1_5	2918
537	Cer-NS 18:1;O2(d7)/20:1	1731	9.96485	11.63587	12.73883	581.5987	180529.25	4504939.0		[M+H-H2O]+	M + 0	Answer (n-14), (n-9)	11.58	581.5967400000002	C38H66NO3	Cer_NS	a	b	annotated by user-defined text library	True	True	False	99.0				99.4	3610.585	581.5987:419196 582.6017:199057 583.6047:43880 584.6093:6465 585.6114:789	79.0528:38 91.0542:54 121.1007:80 127.0986:53 135.1167:99 141.11549:70 198.1812:118 218.2495:133 221.1779:86 248.20039:259 249.20399:60 251.2197:47 253.2778:178 254.2856:345 255.2926:87 258.30649:403 259.31189:1743 260.31671:195 262.2164:67 269.2995:95 270.30551:5073 271.2865:170 271.31149:27861 272.28448:37 272.31531:2817 272.8468:41 273.12631:90 273.31921:238 275.27161:86 288.31509:665 289.3219…	C1_5	2966
538	Cer-NS 18:1;O2(d7)/20:1	1731	9.701567	11.63587	12.80143	599.6087	32915.0	808963.1875		[M+H]+	M + 0	Answer (n-14), (n-9)	11.58	599.6073	C38H66NO3	Cer_NS	a	b	annotated by user-defined text library	True	True	False	99.0				99.4	658.3		121.1029:72 141.069:58 197.17509:120 218.24809:88 221.1785:106 248.201:101 253.27921:97 254.28571:132 258.30719:81 259.31149:382 270.3049:1597 271.29111:64 271.3118:9628 272.3143:629 273.32501:71 280.26251:104 287.30679:68 288.31641:292 289.32169:1147 290.32541:155 291.26959:51 291.32999:37 310.30951:301 312.31879:73 326.30511:107 332.32019:148 337.32901:101 352.3201:143 424.44019:126 438.4567:36…	C1_5	2978
540	DG 17:0_16:1	1786	10.75665	12.07473	13.15325	608.5257	45225.5625	1239021.625		[M+Na]+	M + 0	Answer (n-7)	12.007	608.5292400000002	C36H63O5	DG	a	b	annotated by user-defined text library	True	True	False	98.6				98.8	904.5112	608.5257:71898 609.529:27786	228.1618:112 238.22369:68 245.1263:62 271.31079:480 313.27301:55 316.28949:235 317.2934:399 318.29419:556 319.29889:432 320.30042:311 332.31949:162 333.32239:376 334.32581:893 335.33081:501 336.33051:345 352.28949:80 354.2984:66 413.3154:198 428.3045:115 482.3847:194 483.38919:66 496.40179:258 497.40579:211 498.41449:260 499.4238:122 511.42261:643 512.39349:133 512.42651:218 522.42322:55 525.3994…	C1_5	3130
541	SM 18:1;O2/24:1	1900	12.33817	12.977	14.47317	822.735	367829.375	10403386.0		[M+H]+	M + 0	Answer (n-14), (n-9)	12.951	822.7373	C47H84N2O6P	SM	a	b	annotated by user-defined text library	True	True	False	99.8				99.7	7353.7840000000015	822.3997:889 822.735:432572 823.7441:512598 824.746:186089 825.7484:37011 826.3244:1078 826.7515:5795	77.1096:315 94.1464:82 95.1522:2473 98.9838:455 113.1631:951 124.9994:3449 171.1385:43 191.119:65 192.12309:11667 192.8082:103 192.86369:52 192.8884:66 193.0571:74 193.0735:240 193.09:94 193.12939:281624 193.1528:6745 193.17371:770 193.3927:203 193.4104:232 193.4281:143 193.4447:282 193.4785:355 193.4926:92 193.6075:188 193.8842:119 193.9666:447 193.9998:465 194.01691:331 194.0343:463 194.0484:46…	C1_5	3214
542	Cer-NS 18:1;O2(d7)/22:1	1911	11.46032	13.06503	15.178870000000002	609.6306	297583.875	7970813.0		[M+H-H2O]+	M + 0	Answer (n-14), (n-9)	13.088	609.62671	C40H70NO3	Cer_NS	a	b	annotated by user-defined text library	True	True	False	99.8				99.3	5951.678000000001	609.6306:499805 610.633:280860 611.3523:760 612.6389:10291 613.3862:728 613.6443:1228	81.0678:84 95.0859:48 109.1016:116 121.1002:76 135.11571:215 149.1302:43 209.19099:60 225.20779:149 226.21159:117 253.27721:195 254.28461:412 258.30441:271 259.31229:1399 260.31812:180 267.21729:93 269.29611:121 270.30591:3567 271.28729:209 271.31201:26968 271.7886:50 272.31519:2218 272.6514:56 273.3208:177 276.23001:333 277.23639:84 288.3165:534 289.32211:3062 290.3266:230 313.2757:62 321.3158:1…	C1_5	3276
543	Cer-NS 18:1;O2(d7)/22:1	1911	11.3726	13.06503	15.178870000000002	627.6401	72023.9375	1904428.75		[M+H]+	M + 0	Answer (n-14), (n-9)	13.088	627.6372700000002	C40H70NO3	Cer_NS	a	b	annotated by user-defined text library	True	True	False	99.8				99.6	1440.479	627.6401:136036 629.6466:13507 630.6182:6212 632.6202:1058	78.0463:43 98.0723:50 109.102:73 223.0603:53 225.2097:129 240.1925:145 254.2856:204 258.30511:179 259.3129:713 266.2507:84 269.29471:94 270.30539:1555 271.28699:145 271.31201:12909 272.31519:1088 276.23181:194 280.26169:92 288.314:175 289.32239:1612 290.327:85 321.31259:85 330.3208:121 331.3269:32 338.3396:243 339.34399:68 343.33359:59 365.36411:66 380.35361:75 416.39001:120 439.47061:40 452.4729…	C1_5	3290
544	DG 17:0_20:3	1911	12.07473	13.06503	13.68217	655.6019	112802.0625	2931388.25		[M+NH4]+	M + 0	Answer (n-6,9,12)	13.014	655.60382	C40H67O5	DG	a	b	annotated by user-defined text library	True	True	False	99.2				99.5	2256.041	657.6079:24414 658.6114:4453 660.5566:4376	81.0683:68 83.0868:91 93.0689:90 95.0843:138 97.1006:99 98.1056:68 105.0682:63 109.1003:357 111.1172:97 113.0951:109 119.085:131 121.0805:60 121.0999:338 122.1053:56 123.116:226 127.1113:146 131.0858:85 133.0986:180 135.11549:363 136.0889:66 136.1165:63 137.0955:83 137.13251:695 141.1268:204 145.1003:141 147.1154:165 148.12041:74 149.13251:216 151.1115:265 151.14729:2237 152.1185:314 152.1506:178…	C1_5	3299
547	DG 17:0_22:4	1944	12.1628	13.32885	14.56115	686.5726	36263.5625	846961.875		[M+Na]+	M + 0	Answer (n-6,9,12,15)	13.345	686.57922	C42H69O5	DG	a	b	annotated by user-defined text library	True	True	False	99.9				98.2	725.2712	686.5726:102074 687.5761:46472	299.26169:93 317.27802:119 318.276:65 332.319:88 333.3226:288 334.32611:329 335.328:299 336.33231:124 355.25671:63 395.33691:114 396.3443:204 397.34399:181 413.31241:82 426.32129:142 428.29971:78 428.91031:52 469.3757:336 470.3812:146 483.39359:321 484.3649:231 484.396:160 485.3681:72 498.37939:407 499.38309:73 508.40219:411 509.40759:1037 510.41281:579 511.38879:1290 512.39471:539 513.39642:61 5…	C1_5	3423
550	Cer-NS 18:1;O2(d7)/24:1	1977	11.63587	13.59353	15.267220000000002	637.6653	328492.0	7853922.0		[M+H-H2O]+	M + 0	Answer (n-14), (n-9)	13.599	637.66669	C42H74NO3	Cer_NS	a	b	annotated by user-defined text library	True	True	False	100.0				99.9	6569.84	637.6653:889586 638.2014:8101 638.6659:635762 639.2984:6053 639.6678:295610 640.6707:44874 641.5:2153 641.9521:1262 642.4737:1084	77.0372:63 79.0537:211 81.055:50 81.0698:209 82.0646:567 83.0846:116 85.1021:66 91.0537:141 93.069:264 95.0485:84 95.0841:214 96.0802:297 97.0991:158 98.7022:53 102.1311:119 107.0852:297 109.1001:294 110.1065:108 111.1156:65 119.0839:86 120.0909:45 121.1003:750 121.6953:55 123.1168:136 125.1306:134 128.1075:123 135.1165:1060 136.0742:97 136.1214:64 137.1328:106 141.1132:96 143.8609:50 149.132:358…	C1_5	3596
551	Cer-NS 18:1;O2(d7)/24:1	1977	12.68457	13.59353	15.00232	655.6719	138289.5625	3213348.5		[M+H]+	M + 0	Answer (n-14), (n-9)	13.599	655.67725	C42H74NO3	Cer_NS	a	b	annotated by user-defined text library	True	True	False	100.0				98.9	2765.791	655.6719:443509 656.6748:224865 657.6782:54707 658.5426:478 658.6811:9220 659.6413:2685 660.646:1500	81.0693:54 82.0652:77 83.0855:54 93.0693:121 107.0861:80 121.0996:134 135.1162:218 149.1322:155 218.2507:55 253.2399:256 253.27679:118 254.28461:361 257.2966:68 258.30661:492 259.31171:2417 260.3186:105 267.25281:77 268.22699:135 269.29849:113 270.24371:96 270.28079:76 270.3053:7097 271.26929:118 271.28491:49 271.31171:46048 271.34119:78 271.56561:63 271.88571:72 272.26801:55 272.2861:122 272.315…	C1_5	3649
554	TG 14:0_14:0_15:1	2065	12.68457	14.29695	15.444070000000002	757.7003	208985.125	5216258.5		[M+NH4]+	M + 0	Answer (n-5)	14.274	757.7038	C46H81O6	TG	a	b	annotated by user-defined text library	True	True	False	99.8				99.4	4179.703	757.497:1549 757.7003:393360 758.2955:5359 758.7108:601668 759.2976:3638 759.7125:277735 760.7157:58806 761.7176:11854 762.6611:103029	79.0529:171 81.0691:357 82.0734:81 83.0848:151 83.1296:61 85.1004:87 95.0844:757 97.1007:284 107.0846:121 109.1001:911 111.0809:64 111.1162:241 121.1005:486 122.1028:86 123.1162:1007 125.1349:75 135.1162:673 137.1317:422 149.0941:81 149.1311:326 151.1478:101 154.13589:46 163.1459:107 165.0217:54 193.1949:253 203.17709:105 204.185:54 205.1942:663 208.1804:71 211.2052:1795 212.2076:84 221.1891:590 …	C1_5	3931
555	TG 14:0_14:0_15:1	2065	11.89897	14.29695	16.69427	762.6611	36467.6875	846758.0625		[M+Na]+	M + 0	Answer (n-5)	14.274	762.6592400000002	C46H81O6	TG	a	b	annotated by user-defined text library	True	True	False	99.8				99.8	729.3538	762.6611:103029 763.6648:54593 764.6679:15683 765.1496:543 765.671:3339 766.674:729	95.0852:81 250.02631:47 296.26251:106 312.2562:93 486.45389:163 500.47351:356 501.47339:293 502.47769:698 503.48019:938 504.48471:736 505.4881:50 512.47137:956 513.4743:893 514.4776:2082 515.47913:3337 516.48291:2467 517.48602:180 522.45367:267 533.44611:117 534.45349:1244 535.45453:127 536.46381:81 596.45288:79 598.59442:64 608.45221:52 610.47339:75 620.57013:50 651.54163:66 664.54358:41 664.555…	C1_5	3964
556	TG 14:0_14:0_17:1	2098	13.15325	14.56115	15.355720000000002	785.7308	302240.25	7795909.5		[M+NH4]+	M + 0	Answer (n-7)	14.550999999999998	785.7438400000002	C48H85O6	TG	a	b	annotated by user-defined text library	True	True	False	100.0				93.6	6044.805	785.7308:437123 786.3378:6052 786.7363:448385 787.7439:370180 788.7467:79136 789.379:1507 789.7501:13436 789.9612:1077 790.5034:907 790.6926:136742	71.0845:235 79.0532:75 81.0691:705 83.0847:252 85.1021:96 93.0691:89 95.0482:50 95.0849:1586 97.1002:457 99.0788:61 107.0853:176 109.1002:1146 111.1158:309 121.1005:718 123.116:724 125.1309:68 128.5889:70 135.11681:756 136.9386:41 137.13161:393 138.1368:107 149.1317:358 151.14771:382 155.1084:54 163.1492:108 164.1208:113 167.1443:52 177.1637:73 179.47681:64 193.1946:418 208.1795:65 211.20509:1977…	C1_5	4040
557	TG 14:0_14:0_17:1	2098	13.241179999999998	14.56115	15.7964	790.6926	59495.9375	1440485.75		[M+Na]+	M + 0	Answer (n-7)	14.550999999999998	790.69922	C48H85O6	TG	a	b	annotated by user-defined text library	True	True	False	100.0				98.3	1189.919	790.5034:907 790.6926:136742 791.6961:73119 792.6986:19208 793.7045:4707 794.1902:391 794.7076:1149 795.1435:381	212.2065:43 290.27121:43 296.22339:85 296.26001:166 466.38821:99 500.46909:319 501.47311:395 502.47629:742 503.479:1098 504.48129:531 505.48199:43 522.4541:416 539.37482:39 539.49469:66 540.50067:830 541.50537:933 542.50897:2535 543.51123:3696 544.33539:41 544.51471:2994 545.51862:307 556.38269:87 561.47937:223 562.48352:1400 563.48962:170 564.50159:91 581.4624:67 612.44531:93 623.47888:76 624.48…	C1_5	4075
558	TG 16:0_16:0_15:1	2142	12.977	14.91393	15.355720000000002	813.7829	172040.1875	4118078.75		[M+NH4]+	M + 1	Answer (n-5)	14.879	813.7738	C50H89O6	TG	a	b	annotated by user-defined text library	True	True	False	99.6				96.6	3440.804	813.4834:1454 813.7829:418334 814.4825:6166 814.7742:659687 815.4517:4610 816.2552:3181 816.7786:87061 817.7806:14266 818.1087:1367 818.7239:130730	77.0374:64 79.053:227 81.0689:501 83.0846:182 85.1008:120 91.8888:48 93.0695:178 95.0484:38 95.0847:895 97.1004:530 100.118:63 107.0844:267 109.1007:987 111.1163:115 113.096:88 121.1007:593 123.1159:1017 125.0949:89 125.1314:139 127.1402:56 135.1162:657 137.132:368 139.1125:122 139.14661:122 149.1312:397 150.1366:56 151.1472:155 163.1488:147 164.12041:54 165.1631:86 168.1469:93 179.1786:74 203.17…	C1_5	4187
559	TG 16:0_16:0_15:1	2142	13.68217	14.91393	16.22245	818.7239	65157.0	1611320.5		[M+Na]+	M + 0	Answer (n-5)	14.879	818.72925	C50H89O6	TG	a	b	annotated by user-defined text library	True	True	False	99.6				98.7	1303.14	818.7239:130730 819.7274:70979 820.7303:21264 821.7329:4921 822.7328:1199	78.0469:119 121.1006:83 129.5179:27 223.21159:61 239.242:59 324.2887:125 340.2876:76 467.8093:65 540.50177:1080 541.50549:1604 542.50922:3243 543.5105:4448 544.51367:3394 545.51642:376 556.53668:252 557.53693:397 558.54071:863 559.50458:57 559.54248:1134 560.5459:976 561.47821:96 561.54657:70 562.48352:1162 563.4873:211 564.49463:69 578.52118:441 579.5199:73 583.43628:51 638.50201:107 639.50623:3…	C1_5	4220
563	TG 16:0_16:0_17:1	2175	13.68217	15.178870000000002	16.61908	846.7553	30938.3125	698109.4375		[M+Na]+	M + 0	Answer (n-7)	15.23	846.7592199999998	C52H93O6	TG	a	b	annotated by user-defined text library	True	True	False	99.2				99.0	618.7662	846.7553:104883 847.759:60544 848.4534:730 848.7615:17643 849.7674:4987 850.7688:878	109.1016:75 123.1161:78 277.25201:155 320.26071:51 324.293:72 340.28281:89 555.52472:101 556.53308:2545 557.53571:322 558.53961:1014 559.54279:960 560.54578:745 561.55389:78 568.5332:671 569.53693:1035 570.53912:2865 571.54352:3846 572.54541:3243 573.54761:220 578.51489:121 581.43109:73 590.5152:675 591.51312:78 592.52368:65 593.53748:155 594.54919:2121 668.51239:118 734.63397:153 735.63281:368 7…	C1_5	4399
565	TG 16:0_16:0_17:1	2186	13.15325	15.267220000000002	16.16818	841.7937	240948.4375	5851064.5		[M+NH4]+	M + 0	Answer (n-7)	15.23	841.8038300000002	C52H93O6	TG	a	b	annotated by user-defined text library	True	True	False	99.6				95.8	4818.969	841.8016:610460 842.8042:486471 843.8064:175885 844.4119:861 844.8098:38404 845.8126:7100 846.7552:22350	71.0852:94 79.0532:92 81.0691:215 83.0842:127 95.0849:382 97.1005:194 99.1167:64 107.0865:118 109.1013:416 111.081:43 111.1161:148 121.1008:228 123.1161:499 135.1153:162 137.1321:273 139.1456:88 149.1317:227 151.146:146 164.11971:81 221.226:191 231.2083:171 232.1785:34 232.21941:71 233.22301:249 234.2282:70 239.2365:386 248.2112:90 249.2196:149 250.2271:175 251.2356:832 252.2399:115 256.26379:135…	C1_5	4431
566	TG 18:1_17:1_18:1	2186	13.59353	15.267220000000002	16.656670000000002	893.8329	257380.0	6408388.5		[M+NH4]+	M + 0	Answer (n-9)	15.292	893.8338	C56H97O6	TG	a	b	annotated by user-defined text library	True	True	False	99.8				99.9	5147.6	893.8329:590772 894.5784:1887 894.8355:477335 895.8378:177891 896.8405:40052 897.8442:8901 898.787:31067	109.1014:141 135.1163:104 137.13049:54 233.2233:79 249.22169:77 251.2375:85 263.23749:57 265.25201:316 330.3038:396 344.31979:379 386.29471:109 454.39569:62 482.42169:60 484.40231:114 484.44299:80 486.4104:53 494.3847:99 496.4382:111 498.41919:61 499.41931:105 508.40411:124 512.43622:73 522.4162:80 524.4303:59 526.453:56 535.4823:37 537.43658:56 582.552:172 583.54401:85 592.53271:1187 593.5415:29…	C1_5	4448
568	TG 16:0_16:0_19:2	2197	13.5058	15.355720000000002	16.45208	867.8175	292507.625	7244692.5		[M+NH4]+	M + 0	Answer (n-6,9)	15.326	867.81384	C54H95O6	TG	a	b	annotated by user-defined text library	True	True	False	99.7				99.3	5850.151999999999	867.8175:627574 868.8201:515965 869.8224:206470 870.8262:47524 871.8282:8182 872.7709:35424	79.0532:43 81.0691:372 83.0853:94 85.0998:136 93.0693:66 95.0849:486 97.1004:141 105.0692:91 107.0837:102 109.1003:554 119.0845:85 121.1014:259 123.0789:49 123.1164:406 125.1294:79 133.10049:91 135.11571:149 137.0959:112 137.1306:349 137.6985:39 147.11549:105 149.1308:97 151.14549:118 155.142:71 161.13071:159 163.1485:136 164.11839:61 169.15891:86 173.8931:58 175.14729:186 177.16389:164 178.1377:…	C1_5	4505
570	TG 18:1_18:1_19:2	2197	13.5058	15.355720000000002	16.53558	919.8424	236918.625	5882965.0		[M+NH4]+	M + 0	Answer (n-9), (n-6,9)	15.387	919.84381	C58H99O6	TG	a	b	annotated by user-defined text library	True	True	False	99.7				99.8	4738.373	919.8484:579539 920.6045:1768 920.8512:469988 921.8534:180388 922.8568:42878 923.86:8315 924.802:37468	81.069:502 81.0831:57 83.0853:165 91.0538:156 93.0686:270 95.0847:936 96.0884:91 97.1004:183 105.0688:101 107.0847:244 109.1006:479 110.1059:71 111.0815:73 111.1082:34 111.1183:56 121.1008:828 122.1057:74 123.1166:426 125.1318:145 133.1003:168 135.11659:988 136.12151:97 136.75841:53 137.1313:257 139.11169:176 146.10741:43 147.1161:161 149.131:351 151.1105:114 151.1488:219 152.15199:80 153.1274:14…	C1_5	4545
573	TG 18:1_18:1_19:2	2208	13.94563	15.444070000000002	16.86538	924.8018	34425.0625	805919.8125		[M+Na]+	M + 0	Answer (n-9), (n-6,9)	15.387	924.79919	C58H99O6	TG	a	b	annotated by user-defined text library	True	True	False	99.0				99.2	688.5012	924.8018:100721 925.8056:62495 926.808:20186 927.8095:4761 928.8112:1272	565.42877:92 608.56262:191 609.56958:165 610.56458:188 611.573:253 612.57599:161 620.56799:308 621.56927:412 622.57013:735 623.57538:880 624.57819:1019 625.58313:141 630.54749:222 640.57208:39 641.53912:67 642.54688:581 643.5531:70 674.53479:86 690.52319:71 691.56091:132 693.5166:122 694.52643:72 705.5528:78 706.52533:128 709.56:44 714.57483:93 718.52661:100 720.5387:57 746.55469:80 748.53607:127…	C1_5	4618
576	TG 18:1_18:1_21:2	2252	13.94563	15.7964	16.45208	947.88	313422.25	7609224.5		[M+NH4]+	M + 0	Answer (n-9), (n-6,9)	15.765	947.88385	C60H103O6	TG	a	b	annotated by user-defined text library	True	True	False	99.7				99.3	6268.445	947.88:655956 948.5365:3026 949.8846:291824 950.8876:71623 951.4809:991 951.8903:13111 952.3712:585 952.8331:110316	79.0548:91 81.069:98 83.085:92 91.0539:58 93.0686:92 95.0852:219 97.1007:123 107.0852:132 109.1005:156 111.1155:77 121.0999:169 123.117:161 126.1321:39 135.1161:328 137.13409:67 147.1134:52 149.1315:241 151.1483:147 153.1261:82 163.1481:78 165.1601:88 175.1458:103 179.17641:82 189.16119:51 199.2093:40 235.2054:46 245.2263:92 247.2413:314 263.23651:441 265.25299:788 266.2569:140 273.19879:80 282.2…	C1_5	4772
577	TG 18:1_18:1_21:2	2252	14.385470000000002	15.7964	17.17418	952.8331	51704.5625	1256025.375		[M+Na]+	M + 0	Answer (n-9), (n-6,9)	15.765	952.83923	C60H103O6	TG	a	b	annotated by user-defined text library	True	True	False	99.7				98.4	1034.091	952.3712:585 952.8331:110316 953.837:71318 954.8396:24739 955.8444:6813 956.8435:1282	109.0999:53 121.1008:127 139.11349:48 345.27539:43 445.88821:67 476.41599:69 608.56787:197 609.56873:121 610.56921:319 611.57458:440 612.5752:256 630.54633:297 648.59412:520 649.59668:441 650.60138:1130 651.60498:1727 652.60748:1406 653.60889:116 667.60529:138 669.5686:102 670.57709:1235 671.58392:169 679.5451:59 690.55499:46 693.55359:89 694.55481:127 702.56531:105 703.57343:81 718.56342:64 720.…	C1_5	4800
598	PS 17:0_14:1	1326	7.858733	8.589167	9.20335	725.5118	37688.25	949999.875		[M+H]+	M + 0	Answer (n-5)	8.593	725.51532	C37H65NO10P	PS	a	b	annotated by user-defined text library	True	True	False	100.0				99.5	753.765	725.5118:107043 727.5175:11485	95.0861:101 109.1007:85 167.1662:85 190.1731:44 193.1308:115 209.1882:247 253.254:95 259.18311:133 283.22839:191 287.2486:87 288.25769:647 289.2627:137 296.2215:1461 297.22491:221 314.23151:166 315.23779:67 330.30499:58 332.3194:553 340.2829:239 363.1889:56 368.22141:121 412.28641:113 424.24731:134 430.39539:70 442.39459:62 443.4007:273 455.25601:1013 456.2565:147 457.4162:344 458.4212:98 459.419…	C2_1	1040
600	PI 17:0_14:1	1326	7.595583	8.589167	9.642817	822.5152	2032.25	43849.0078125		[M+Na]+	M + 0	Answer (n-5)	8.559	822.5127	C40H70O13P	PI	a	b	annotated by user-defined text library	True	True	False	99.7				99.6	40.645		94.0421:44 283.0188:1103 540.50769:265 578.38489:161 579.38391:83 592.4007:206 593.40668:84 620.39313:105 636.54968:43 657.28198:23 660.46667:33 662.4798:111 739.42627:54 740.42743:95 753.44031:75 754.41052:115 763.45642:111 763.52881:49 764.4613:42 765.57971:81 767.59589:480 768.59869:159 781.43262:197 782.44287:225 783.45801:63 784.4306:109 820.49921:432 821.5072:1671 821.57019:137 822.12347:57…	C2_1	1053
602	PG 17:0_14:1	1337	7.5079	8.676884	9.993983	734.4979	5831.375	127846.421875		[M+Na]+	M + 0	Answer (n-5)	8.645	734.49725	C37H66O10P	PG	a	b	annotated by user-defined text library	True	True	False	99.7				99.8	116.6275	734.4979:19667	193.12959:627 195.0024:2588 540.50122:279 561.47919:68 578.39081:126 579.38818:87 651.41412:128 652.41211:98 653.3551:31 660.46661:48 662.47168:167 663.47748:116 666.3349:43 666.40601:113 676.43262:107 680.41559:176 693.41931:296 694.4292:288 695.43707:129 708.40698:115 719.63049:88 732.39117:38 732.48419:797 733.09998:62 733.41022:62 733.4917:3102 733.59967:374 733.91852:73 733.94312:41 733.9915…	C2_1	1081
604	SM 18:1;O2/16:1	1381	7.595583	9.02775	10.25742	710.6168	260753.3125	6399996.0		[M+H]+	M + 0	Answer (n-14), (n-7)	8.986	710.61725	C39H68N2O6P	SM	a	b	annotated by user-defined text library	True	True	False	99.5				99.7	5215.066	710.6168:587597 711.2814:2195 711.619:391536 712.6219:98719 713.625:17817 714.0459:551 714.6274:3305	77.1105:216 94.1462:82 95.1521:1936 98.9831:594 113.1628:982 124.9993:2850 143.0083:71 175.1189:105 184.073:632 185.07249:84 191.1162:91 192.12331:13656 192.14841:119 192.39661:69 192.6226:49 192.9931:49 193.0092:102 193.0265:59 193.0416:61 193.0583:83 193.0733:62 193.09019:113 193.1037:164 193.1297:324951 193.153:9286 193.1716:1899 193.3248:401 193.3933:173 193.4115:322 193.42841:273 193.44431:3…	C2_1	1173
605	PS 17:0_16:1	1381	7.683433999999999	9.02775	10.25742	753.5435	39446.375	1139460.875		[M+H]+	M + 0	Answer (n-7)	9.015	753.54535	C39H69NO10P	PS	a	b	annotated by user-defined text library	True	True	False	99.9				99.8	788.9275	753.5435:79427	109.1009:102 121.1002:59 137.13229:83 219.20979:71 235.2049:69 237.22321:119 311.2583:120 313.12961:46 315.28329:73 316.28949:859 317.29529:98 324.25281:1077 325.25391:265 332.3197:362 334.3262:43 340.284:185 342.2616:165 391.22281:163 452.2811:197 457.41409:342 458.42169:210 471.43069:495 472.44:115 481.30719:321 482.30981:104 483.28711:787 484.29129:170 499.319:867 499.4303:109 500.32391:120 50…	C2_1	1201
609	PG 17:0_16:1	1392	7.946383	9.11565	10.25742	762.53	4785.875	104592.421875		[M+Na]+	M + 0	Answer (n-7)	9.069	762.52728	C39H70O10P	PG	a	b	annotated by user-defined text library	True	True	False	99.3				99.4	95.7175		190.99319:50 193.1291:105 195.0025:1805 494.2861:73 568.53461:354 590.51678:126 592.39917:187 594.55627:55 651.4118:89 653.41571:39 666.40009:177 667.40369:114 680.41492:142 681.42059:111 688.49408:50 689.49323:123 690.51172:156 691.52478:52 692.41492:60 693.42383:481 694.4278:193 704.45599:49 705.46198:87 757.4776:38 760.51331:728 761.20093:53 761.52271:2818 761.6322:712 762.0257:80 762.20093:31…	C2_1	1222
610	PC 17:0_14:1	1414	7.858733	9.291	10.34505	723.5709	267220.875	6461093.5		[M+H]+	M + 0	Answer (n-5)	9.308	723.5672599999998	C39H71NO8P	PC	a	b	annotated by user-defined text library	True	True	False	99.9				99.4	5344.417	723.5709:636756 724.1446:3362 724.5733:458251 725.5756:137956 726.5789:28171 727.0637:827 727.5828:5300 728.1075:613	71.0723:116 86.0959:1804 98.074:71 98.9833:397 104.1065:627 124.9995:3321 126.0044:46 132.522:33 142.0267:65 143.0119:71 183.4827:48 183.9969:102 184.0127:57 184.0426:176 184.0732:242248 184.09621:5381 184.3485:179 184.386:104 184.4155:209 184.4353:77 184.51511:84 184.5432:127 184.6716:104 184.71471:120 184.74561:161 184.7755:256 184.8909:395 184.9232:403 184.9399:221 184.9566:408 184.9704:327 18…	C2_1	1265
614	PS 17:0_20:3	1425	8.939883	9.379084	10.25742	805.5747	41211.875	1129899.0		[M+H]+	M + 0	Answer (n-6,9,12)	9.348	805.57532	C43H73NO10P	PS	a	b	annotated by user-defined text library	True	True	False	99.7				99.8	823.23		93.0694:105 95.0846:61 106.0492:51 109.1009:97 121.1:79 135.1145:97 155.0105:54 163.146:68 173.0206:69 173.132:55 186.0159:131 231.15179:69 253.2485:115 271.24139:949 272.24951:240 287.23679:78 289.2532:527 327.28299:64 331.31409:137 332.32001:895 340.28439:226 348.29559:47 349.30289:612 350.30969:508 351.31549:174 352.3219:99 363.28781:493 367.3136:79 368.32019:2124 369.32501:81 373.32571:48 376…	C2_1	1336
615	PE 17:0_14:1	1436	8.0716	9.466984	10.87175	681.5224	56458.875	1332759.375		[M+H]+	M + 0	Answer (n-5)	9.423	681.52728	C36H65NO8P	PE	a	b	annotated by user-defined text library	True	True	False	99.4				98.8	1129.177	681.5224:145605 683.5288:12862	95.0844:78 109.1008:127 123.1153:80 124.0147:140 135.11729:101 142.0255:71 153.1281:70 209.1906:186 252.23199:742 253.23531:109 253.2518:169 269.1384:128 270.24811:52 286.241:42 287.2496:47 288.25809:459 289.25891:96 296.29279:255 331.31161:105 332.32071:756 333.32159:217 334.32169:59 350.20679:39 368.3212:381 369.3215:80 373.328:54 376.3269:101 393.2515:141 411.26541:1109 412.26849:198 412.29199…	C2_1	1363
623	PS 17:0_18:1	1447	8.676884	9.554767	10.69628	781.5749	54343.25	1586026.625		[M+H]+	M + 0	Answer (n-9)	9.562	781.57532	C41H73NO10P	PS	a	b	annotated by user-defined text library	True	True	False	100.0				100.0	1086.865	781.5749:120297	111.1154:64 113.1989:56 123.1143:83 135.1176:105 163.14529:86 170.089:51 245.166:97 265.25079:139 326.30881:44 330.30539:42 332.31979:547 333.32541:67 339.28809:225 340.285:278 344.3205:733 352.284:1482 353.2876:323 354.28589:42 370.29379:149 412.2876:246 419.2569:88 422.27261:68 457.41309:273 458.4256:179 470.42581:80 471.43671:269 472.44281:62 480.31201:130 481.3071:354 496.42871:25 498.45599:6…	C2_1	1408
627	Cer-NS 18:1;O2(d7)/16:1	1458	8.125867	9.642817	11.31072	525.5376	231975.0	5610197.0		[M+H-H2O]+	M + 0	Answer (n-14), (n-7)	9.603	525.5366799999998	C34H58NO3	Cer_NS	a	b	annotated by user-defined text library	True	True	False	99.5				99.7	4639.5	525.5376:528063 526.5401:276210 527.5429:55369 528.5461:7188 529.5477:778	77.0399:63 82.0651:107 93.0687:90 97.0985:80 111.1158:112 121.1013:119 123.1146:56 125.0951:52 128.1053:56 135.11749:373 136.0757:114 141.1134:104 149.13229:167 156.13609:76 169.14639:208 183.1622:179 218.2495:270 219.21049:206 219.25079:66 220.1702:234 221.1756:58 234.1855:145 237.22:209 252.233:120 253.2793:406 254.08369:55 254.24899:1184 254.28641:883 254.7186:28 255.25169:199 255.2888:67 258.…	C2_1	1453
628	Cer-NS 18:1;O2(d7)/16:1	1458	9.02775	9.642817	10.08193	543.5473	56318.375	1341889.25		[M+H]+	M + 0	Answer (n-14), (n-7)	9.603	543.5473	C34H58NO3	Cer_NS	a	b	annotated by user-defined text library	True	True	False	99.5				99.8	1126.368	543.5473:138999 545.5546:9789	82.0648:39 95.0837:57 169.14549:87 170.15041:68 186.1483:96 218.24879:168 219.209:57 220.1702:109 222.1813:41 237.22:81 253.27721:175 254.24921:484 254.2851:508 255.2552:47 258.30591:286 259.3121:1515 260.31491:153 270.30609:4133 271.29059:159 271.3121:31890 271.57629:65 272.2869:57 272.31509:3454 272.46069:66 272.8298:37 272.9454:39 273.14209:44 273.29901:34 273.3197:206 274.81589:32 280.26199:9…	C2_1	1479
629	SM 18:1;O2/18:1	1458	9.20335	9.642817	10.60837	738.6483	265485.8125	6501669.0		[M+H]+	M + 0	Answer (n-14), (n-9)	9.601	738.64728	C41H72N2O6P	SM	a	b	annotated by user-defined text library	True	True	False	99.5				99.7	5309.199000000001	738.6483:581825 739.3255:2091 739.6502:388854 740.653:99795 741.656:18553 742.6582:2777	77.1102:231 94.1458:74 95.1522:2288 98.983:424 113.1627:625 124.9992:2668 125.0179:56 142.0246:76 143.0121:71 184.0741:677 192.12309:11706 192.14771:65 192.31149:43 192.6669:73 192.7522:62 192.7708:55 192.9565:48 193.03889:48 193.05659:67 193.0976:137 193.12959:282898 193.1528:6389 193.3777:174 193.3965:172 193.4113:199 193.43021:205 193.44569:438 193.4785:335 193.49229:133 193.69279:106 193.7727…	C2_1	1518
633	PS 17:0_22:4	1458	8.242766	9.642817	10.78407	831.5906	18281.1875	537844.6875		[M+H]+	M + 0	Answer (n-6,9,12,15)	9.582	831.5953400000002	C45H75NO10P	PS	a	b	annotated by user-defined text library	True	True	False	98.9				98.5	365.6237		91.0533:81 97.1001:83 149.1248:44 200.15491:64 217.19279:115 274.26559:78 297.25699:341 298.2644:115 315.2684:212 327.28979:76 331.3165:43 332.3201:841 333.3208:160 340.28741:89 341.2858:41 375.3215:227 376.19339:42 376.32559:350 377.33621:107 378.33609:109 386.33069:91 387.33691:165 389.30469:147 394.3371:525 402.2999:187 407.25699:89 412.34421:229 418.29089:32 420.3063:65 426.36359:88 427.36929…	C2_1	1556
637	PC 17:0_16:1	1502	8.413934	9.993983	11.04742	751.5972	271353.625	7112934.0		[M+H]+	M + 0	Answer (n-7)	10.004	751.59729	C41H75NO8P	PC	a	b	annotated by user-defined text library	True	True	False	100.0				100.0	5427.071999999999	751.5972:394289 752.6047:477211 753.6067:154309 754.6101:31627 755.0644:829 755.6126:4989 756.0331:529 756.2621:497	71.0725:101 86.0958:1793 98.9837:626 104.1071:489 124.9994:3041 183.3221:42 183.9828:140 184.0365:146 184.0732:214810 184.0977:4036 184.3443:179 184.3685:71 184.4157:107 184.4463:57 184.5452:141 184.6494:54 184.9234:353 184.9567:310 184.9704:282 185.0024:335 185.0197:274 185.0361:242 185.0546:220 185.0761:7596 185.11411:105 185.1955:115 185.22501:217 185.25751:159 185.2917:158 185.3094:171 185.32…	C2_1	1610
638	PE 17:0_16:1	1524	9.466984	10.16975	11.57367	709.5535	101447.5	2370151.0		[M+H]+	M + 0	Answer (n-7)	10.161	709.55725	C38H69NO8P	PE	a	b	annotated by user-defined text library	True	True	False	100.0				99.4	2028.95	709.5535:276368 711.5593:27463 712.5625:5265	95.0844:159 99.1812:48 109.1:81 111.1163:92 121.101:147 135.1162:78 142.0249:74 159.03529:46 187.08701:105 193.12891:125 219.2084:136 237.2193:209 245.16611:65 253.25301:197 261.25381:69 269.13699:90 280.2634:1223 281.26749:74 296.29559:269 298.2774:60 314.271:105 315.2803:99 316.28909:736 317.29181:89 330.30591:75 331.31601:77 332.31979:384 333.3219:140 412.28439:35 421.28439:113 422.28741:44 43…	C2_1	1667
639	SM 18:1;O2/20:1	1557	9.906283	10.4327	12.01188	766.678	120588.4375	3003796.75		[M+H]+	M + 0	Answer (n-14), (n-9)	10.373	766.67725	C43H76N2O6P	SM	a	b	annotated by user-defined text library	True	True	False	98.9				99.4	2411.769	766.678:262424 768.6842:32284 769.6866:6222	76.1033:29 77.109:74 78.0471:62 95.1525:577 98.9836:179 113.1627:207 124.9994:838 184.07249:645 192.12331:4227 192.8793:42 193.12959:116211 193.37019:103 193.4174:175 193.4696:43 193.4993:87 193.5659:55 193.6158:99 193.64549:36 193.6629:62 193.7426:69 193.76019:41 193.80859:50 193.8826:51 193.9357:87 193.9666:173 193.9845:148 194:190 194.0179:97 194.04871:152 194.0667:193 194.0813:208 194.09959:1…	C2_1	1720
640	Cer-NS 18:1;O2(d7)/18:1	1568	9.11565	10.52045	11.22307	553.5681	154911.9375	3827143.5		[M+H-H2O]+	M + 0	Answer (n-14), (n-9)	10.463	553.56671	C36H62NO3	Cer_NS	a	b	annotated by user-defined text library	True	True	False	99.0				99.4	3098.239	553.5681:338322 554.5714:142344 555.5744:29005 556.5768:3614 557.578:768	93.0696:79 96.0799:84 107.0848:72 121.1004:149 135.11659:156 141.1158:82 169.1458:112 218.2482:183 220.1698:132 234.1855:115 252.2715:119 253.27589:133 254.2859:372 258.30649:293 259.31189:1942 260.3143:148 269.2966:80 270.30569:4944 271.31201:31223 271.69131:37 272.31561:2897 272.38449:39 272.4426:52 272.50201:36 273.32159:176 282.28009:632 287.306:98 288.31689:532 289.32291:3431 290.32681:230 2…	C2_1	1753
641	Cer-NS 18:1;O2(d7)/18:1	1568	9.291	10.52045	11.04742	571.5785	27661.6875	670430.75		[M+H]+	M + 0	Answer (n-14), (n-9)	10.463	571.57727	C36H62NO3	Cer_NS	a	b	annotated by user-defined text library	True	True	False	99.0				99.4	553.2338	576.5588:270	121.1019:91 141.11971:37 218.24789:42 220.1696:156 235.11971:52 248.2444:68 253.27631:83 254.2847:194 258.30609:125 259.31229:514 265.25409:90 270.306:1958 271.31219:14859 271.7648:62 272.2283:50 272.31549:1326 273.31851:116 280.26309:78 282.27911:418 283.28531:80 284.29059:66 288.3165:196 289.32281:1796 290.32529:286 298.2739:69 309.30069:105 312.31311:167 324.28949:55 330.32599:224 331.332:99 3…	C2_1	1760
642	PC 17:0_20:3	1579	8.939883	10.60837	11.74898	803.6332	351961.5625	9063037.0		[M+H]+	M + 0	Answer (n-6,9,12)	10.587	803.62726	C45H79NO8P	PC	a	b	annotated by user-defined text library	True	True	False	99.9				98.5	7039.231	803.6332:614494 804.3399:2705 804.6358:463427 805.6379:155744 806.6416:31327 807.1783:702 807.6429:5654	71.0726:113 86.0962:676 87.0986:55 98.9832:244 104.1065:341 124.9994:1709 184.0731:89781 184.0997:407 184.2865:42 184.30341:39 184.3214:38 184.35381:39 184.3712:48 184.86:44 184.8907:137 184.9399:100 184.957:175 184.9702:115 185.0025:134 185.0193:164 185.0365:102 185.05389:92 185.0762:2361 185.2251:77 185.244:97 185.25729:137 185.27521:70 185.33569:56 185.3522:86 185.3698:56 185.45129:60 185.4832…	C2_1	1775
645	PE 17:0_20:3	1601	9.379084	10.78407	12.52533	761.5847	103697.8125	2492905.5		[M+H]+	M + 0	Answer (n-6,9,12)	10.78	761.58728	C42H73NO8P	PE	a	b	annotated by user-defined text library	True	True	False	100.0				99.7	2073.956	761.5847:257247 763.5907:32804 764.5947:6374	77.0378:63 91.0533:43 105.0701:63 109.1014:124 119.0834:58 121.1:154 123.1145:65 124.015:53 133.0999:93 137.1304:78 142.0267:56 147.11639:65 149.1306:98 163.1472:86 187.147:64 231.14999:90 253.25211:119 255.1226:204 271.24301:95 272.24719:92 289.25079:158 296.29449:312 297.29999:62 304.10941:81 331.31271:103 332.23679:48 332.29401:843 332.32071:739 333.2995:104 333.32391:93 349.30371:76 350.30969…	C2_1	1870
646	PC 17:0_22:4	1623	10.08193	10.95948	11.92427	829.6477	185941.9375	4968308.0		[M+H]+	M + 0	Answer (n-6,9,12,15)	10.988	829.64728	C47H81NO8P	PC	a	b	annotated by user-defined text library	True	True	False	99.7				99.9	3718.839	829.6477:318712 830.6509:170248 831.6538:48388 832.6574:10580 833.6592:2141	86.0959:179 98.9831:189 104.1053:103 125:876 164.1545:59 184.073:53149 184.2869:42 184.3933:72 184.8746:96 184.94031:52 184.95641:96 184.97:70 185.03661:72 185.0761:1562 185.2439:55 185.2926:72 185.3226:36 185.3531:53 185.36951:42 185.48199:51 185.5145:35 185.56441:38 185.5799:69 185.59599:87 185.6131:53 185.9201:35 186.07539:142 226.1144:121 496.36871:97 515.38611:199 556.38702:198 559.38708:64 …	C2_1	1909
647	PC 17:0_18:1	1634	10.4327	11.04742	12.60897	779.6331	389557.1875	10774090.0		[M+H]+	M + 0	Answer (n-9)	10.992	779.62726	C43H79NO8P	PC	a	b	annotated by user-defined text library	True	True	False	99.0				98.2	7787.23	779.6331:614766 780.2284:2692 780.6355:454836 781.6381:143898 782.6404:29127 783.643:4740	86.0957:1266 98.9844:325 104.1066:212 124.9993:3549 126.0019:39 183.9881:102 184.01691:38 184.0484:135 184.0731:180207 184.0979:2732 184.2989:125 184.3465:89 184.36861:67 184.3837:138 184.46561:86 184.6225:62 184.65359:82 184.67059:111 184.71719:38 184.8105:85 184.9231:320 184.94031:165 184.9567:277 184.9704:265 185.0027:266 185.0199:235 185.0361:196 185.0546:133 185.076:5742 185.1154:96 185.2439…	C2_1	1925
648	PC 17:0_18:1	1634	10.4327	11.04742	12.60897	779.6334	389557.1875	10774090.0		[M+H]+	M + 0	Answer (n-9)	10.992	779.62726	C43H79NO8P	PC	a	b	annotated by user-defined text library	True	True	False	99.0				98.0	7787.23	779.6331:614766 780.2284:2692 780.6355:454836 781.6381:143898 782.6404:29127 783.643:4740	86.0957:1266 98.9844:325 104.1066:212 124.9993:3549 126.0019:39 183.9881:102 184.01691:38 184.0484:135 184.0731:180207 184.0979:2732 184.2989:125 184.3465:89 184.36861:67 184.3837:138 184.46561:86 184.6225:62 184.65359:82 184.67059:111 184.71719:38 184.8105:85 184.9231:320 184.94031:165 184.9567:277 184.9704:265 185.0027:266 185.0199:235 185.0361:196 185.0546:133 185.076:5742 185.1154:96 185.2439…	C2_1	1926
649	PE 17:0_18:1	1656	10.08193	11.22307	12.18718	737.5845	126188.375	3109289.75		[M+H]+	M + 0	Answer (n-9)	11.214	737.58728	C40H73NO8P	PE	a	b	annotated by user-defined text library	True	True	False	100.0				99.7	2523.768	737.5845:276446 739.5904:32544 740.5936:5776	81.0691:122 83.0849:59 95.084:174 109.1002:101 111.116:80 123.1167:211 124.0157:64 135.1169:89 142.02521:126 203.08389:67 247.24249:76 253.25349:213 265.25159:391 269.1347:138 296.29431:193 297.2959:91 308.293:1064 309.29819:245 332.31989:528 333.32611:94 342.30411:63 344.32031:668 345.3226:74 437.31851:578 438.3223:88 449.31439:122 455.3287:1238 456.33151:233 457.33481:51 457.41681:287 458.4234:…	C2_1	1978
650	PE 17:0_22:4	1656	9.906283	11.22307	12.39167	787.5999	41516.0625	1021622.1875		[M+H]+	M + 0	Answer (n-6,9,12,15)	11.201	787.59729	C44H75NO8P	PE	a	b	annotated by user-defined text library	True	True	False	99.8				99.6	830.3212		96.0907:52 109.0995:66 124.1209:70 146.8712:27 187.09331:89 200.15581:86 296.24939:46 296.29401:34 297.25629:97 298.2648:129 315.2677:82 331.31161:62 332.3186:378 333.32489:117 358.30991:245 359.30841:59 376.32169:227 377.32999:162 386.33109:110 394.3363:164 395.34149:63 412.2886:106 426.35889:74 429.3884:99 430.3866:86 431.39209:76 437.31769:145 440.37659:164 443.40021:107 444.40509:120 455.3277…	C2_1	1990
651	SM 18:1;O2/22:1	1689	10.95948	11.48598	12.62988	794.7091	184403.6875	4820649.5		[M+H]+	M + 0	Answer (n-14), (n-9)	11.454	794.70728	C45H80N2O6P	SM	a	b	annotated by user-defined text library	True	True	False	99.7				99.7	3688.074	794.7091:336910 795.7124:173831 796.715:46305 797.7186:8793 798.7209:1601	95.1524:391 98.9826:191 113.1621:186 124.9997:735 192.1234:2909 193.09129:72 193.12959:78447 193.3475:31 193.3676:47 193.4361:49 193.50101:67 193.937:56 193.96719:103 193.9847:128 193.99989:103 194.01801:71 194.0482:93 194.08141:100 194.0995:104 194.1167:62 194.13319:2499 194.30969:59 194.343:36 194.36099:68 194.3768:68 194.4575:44 194.59039:57 194.6055:47 194.6245:55 194.6402:75 194.65759:72 194…	C2_1	2019
652	Cer-NS 18:1;O2(d7)/20:1	1700	10.34505	11.57367	12.49608	581.5989	90628.0625	2310591.25		[M+H-H2O]+	M + 0	Answer (n-14), (n-9)	11.58	581.5967400000002	C38H66NO3	Cer_NS	a	b	annotated by user-defined text library	True	True	False	100.0				99.8	1812.561	581.5989:172052 583.6052:14627	121.1012:85 139.769:25 211.1927:102 221.1783:76 248.20061:160 254.2849:111 258.30481:122 259.31219:596 260.31461:79 269.29391:82 270.30551:2325 271.28439:63 271.31219:12283 272.31631:993 288.31549:277 289.32269:1352 290.32651:112 308.29581:72 310.30991:442 322.3132:83 326.3031:55 330.32321:110 331.32831:70 337.3345:182 352.3197:83 386.34119:82 388.3562:145 389.3671:83 394.47711:24 424.43961:123 4…	C2_1	2042
653	Cer-NS 18:1;O2(d7)/20:1	1700	9.993983	11.57367	12.76357	599.6097	11681.4375	294487.625		[M+H]+	M + 0	Answer (n-14), (n-9)	11.58	599.6073	C38H66NO3	Cer_NS	a	b	annotated by user-defined text library	True	True	False	100.0				99.8	233.6288	599.6097:22796	178.12331:38 197.1774:59 224.2005:77 248.20039:171 253.2773:92 259.31311:235 270.30569:707 271.31229:4450 272.3139:230 280.26221:101 288.31641:108 289.32251:696 299.15811:45 310.30881:185 330.327:82 337.33539:77 343.3327:64 352.3201:62 388.35641:111 424.4397:78 442.45099:575 443.45432:171 444.46411:53 456.46429:176 466.44879:294 467.4599:117 484.4624:418 485.46509:178 551.5899:439 552.59131:249 5…	C2_1	2047
655	DG 17:0_16:1	1755	10.78407	12.01188	13.0809	608.5268	29415.3125	770112.875		[M+Na]+	M + 0	Answer (n-7)	12.007	608.5292400000002	C36H63O5	DG	a	b	annotated by user-defined text library	True	True	False	100.0				99.8	588.3063	608.5268:47185	141.9268:41 203.0825:82 266.2099:29 271.31079:108 279.22949:57 316.2887:83 318.29459:205 319.29749:129 328.22171:65 332.3201:80 333.3233:126 334.32721:73 335.3284:222 336.3309:114 413.314:115 428.30219:179 429.30481:82 468.366:56 482.3833:130 496.40131:181 497.40799:160 498.41409:214 499.38739:96 510.41931:80 511.42551:303 512.3963:287 512.43109:207 513.39978:96 525.40619:55 526.41138:554 527.416…	C2_1	2111
656	SM 18:1;O2/24:1	1883	12.3374	12.9931	14.4357	822.7411	285151.5	7219519.5		[M+H]+	M + 0	Answer (n-14), (n-9)	12.951	822.7373	C47H84N2O6P	SM	a	b	annotated by user-defined text library	True	True	False	99.4				99.2	5703.03	822.7411:465458 823.7437:292281 824.7465:84360 825.7484:15490 826.7532:2641	94.147:50 95.1522:595 98.9834:89 113.1627:218 124.9996:900 142.024:66 192.1236:2669 193.0811:49 193.1295:78905 193.56149:44 193.7261:56 193.93719:54 193.967:103 193.9855:96 194:109 194.0172:76 194.0488:105 194.0666:128 194.0816:124 194.09959:127 194.13271:2951 194.30949:83 194.3295:77 194.34331:72 194.4209:45 194.4577:52 194.55679:54 194.5901:74 194.64101:60 194.67349:99 194.72279:57 194.756:51 1…	C2_1	2186
657	Cer-NS 18:1;O2(d7)/22:1	1894	11.74898	13.0809	14.87495	609.6305	188497.125	4808690.0		[M+H-H2O]+	M + 0	Answer (n-14), (n-9)	13.088	609.62671	C40H70NO3	Cer_NS	a	b	annotated by user-defined text library	True	True	False	100.0				99.4	3769.942	609.6305:357838 610.6337:163462 611.6371:36624 612.6404:5457	81.1023:43 91.0536:131 107.0851:72 121.1006:80 135.11729:80 225.2092:116 239.2243:50 239.2583:25 254.2852:178 258.3053:245 259.31119:805 269.29501:75 270.30511:2249 271.2301:26 271.28561:106 271.3121:14677 272.31531:1248 273.32129:141 276.23059:158 288.31631:227 289.3226:1552 330.32379:88 336.32349:89 338.34201:308 354.34091:114 362.33771:49 365.3653:173 380.39099:56 385.37579:49 393.35629:38 416…	C2_1	2225
658	Cer-NS 18:1;O2(d7)/22:1	1894	11.83662	13.0809	14.61152	627.6408	32088.8125	820548.3125		[M+H]+	M + 0	Answer (n-14), (n-9)	13.088	627.6372700000002	C40H70NO3	Cer_NS	a	b	annotated by user-defined text library	True	True	False	100.0				99.5	641.7762	632.6223:793	134.1091:80 155.0923:50 223.0621:69 225.2085:156 252.23289:61 252.2708:68 253.2769:105 254.28619:159 258.30569:102 259.31189:446 269.2952:61 270.3063:1549 271.3121:8065 272.31659:624 276.23251:219 280.26389:97 288.315:188 289.32281:1157 290.32449:90 312.31409:46 337.32932:75 338.34161:214 363.34949:104 365.36301:102 366.36249:41 390.3732:122 416.3869:127 417.39111:80 425.4606:64 452.47549:114 453…	C2_1	2241
661	DG 17:0_18:1	1927	11.74898	13.344120000000002	15.05103	631.6023	69702.9375	1658810.75		[M+NH4]+	M + 0	Answer (n-9)	13.375	631.60382	C38H67O5	DG	a	b	annotated by user-defined text library	True	True	False	99.7				99.8	1394.059	631.6023:176289 633.6089:18521 634.6108:3780 636.5579:54888	78.0461:45 95.0838:168 97.101:132 107.0858:70 109.1007:68 111.0804:46 121.1008:105 122.0853:94 135.1167:259 137.13229:165 149.13229:65 151.14729:65 168.11459:158 190.1485:112 191.15829:84 192.12711:61 204.1669:90 205.1738:127 206.17821:205 219.1871:124 220.19411:108 233.20171:84 247.21831:141 247.24271:113 253.2506:209 263.23441:206 264.24399:105 265.2522:1599 266.25671:267 273.19958:53 283.26221…	C2_1	2304
663	DG 17:0_22:4	1927	12.18718	13.344120000000002	14.52335	686.5735	22828.3125	528396.4375		[M+Na]+	M + 0	Answer (n-6,9,12,15)	13.345	686.57922	C42H69O5	DG	a	b	annotated by user-defined text library	True	True	False	100.0				98.7	456.5663	686.5735:65283	247.17371:83 259.14749:53 300.18549:68 316.2717:113 317.27451:87 332.32141:179 333.32401:244 334.32629:194 335.33209:63 355.26041:114 393.21301:46 395.34:57 396.34271:94 398.34409:137 416.31741:120 442.3298:71 444.29791:104 456.33371:106 468.37369:35 469.37921:287 470.38351:220 473.233:58 482.3811:61 483.39389:270 484.36359:275 484.39691:162 497.40921:38 498.37979:401 499.38391:154 508.3996:551 5…	C2_1	2328
665	Cer-NS 18:1;O2(d7)/24:1	1960	11.74898	13.60775	15.226870000000002	637.6569999999998	154862.6875	3685615.0		[M+H-H2O]+	M + 0	Answer (n-14), (n-9)	13.599	637.66669	C42H74NO3	Cer_NS	a	b	annotated by user-defined text library	True	True	False	100.0				96.4	3097.254000000001	637.4071:1452 637.657:415378 638.6662:554449 639.2992:3684 640.492:1888 640.9404:1200 641.5006:1316 641.9524:805	121.1014:125 135.1147:134 137.08051:102 141.1138:66 149.1313:71 178.1628:58 218.2491:82 253.2413:168 254.2825:207 258.30481:288 259.31219:829 260.311:59 269.298:69 270.306:3808 271.31189:16238 272.31561:1143 273.32071:79 288.31561:457 289.254:62 289.323:1850 290.32211:51 304.26181:110 330.3241:96 332.3186:230 339.28769:82 349.34909:61 364.3555:113 365.36151:63 366.37341:288 368.32141:105 393.3942…	C2_1	2434
666	Cer-NS 18:1;O2(d7)/24:1	1960	12.62988	13.60775	14.78732	655.6722	81580.8125	1800521.0		[M+H]+	M + 0	Answer (n-14), (n-9)	13.599	655.67725	C42H74NO3	Cer_NS	a	b	annotated by user-defined text library	True	True	False	100.0				99.0	1631.616	655.6722:296917 657.6785:32118 658.6833:6317 659.6429:2059	121.1013:91 218.25031:93 253.23669:106 253.2775:113 254.28349:254 258.30609:259 259.31161:1027 260.31509:66 268.2283:68 270.3056:3165 271.3121:19969 271.57941:70 272.31461:1622 272.70859:41 273.32339:114 288.3147:582 289.25201:101 289.32269:2530 290.32629:112 291.3309:36 304.26239:180 305.26929:131 330.3233:148 331.33319:70 332.31931:317 333.32309:80 344.32129:165 348.33279:61 349.34821:68 360.35…	C2_1	2473
669	TG 14:0_14:0_15:1	2042	12.72598	14.25965	15.491270000000002	757.7087	233606.625	5082334.5		[M+NH4]+	M + 0	Answer (n-5)	14.274	757.7038	C46H81O6	TG	a	b	annotated by user-defined text library	True	True	False	99.9				99.0	4672.132000000001	757.7087:623486 758.7114:473434 759.7136:160341 760.7167:34248 761.7205:5666 762.6624:82751	81.0692:358 83.0851:149 85.1007:80 93.0691:105 95.047:52 95.0848:620 97.1006:168 107.0851:91 109.1005:620 109.5699:24 111.117:176 111.9365:31 121.1011:163 123.1158:504 135.1161:492 137.1319:211 149.1328:180 193.1936:123 205.19411:392 211.2056:1233 212.20959:99 220.183:143 221.1899:278 222.19611:85 223.2045:1224 224.21021:82 228.2327:175 239.20129:77 240.233:251 273.26929:123 281.96579:70 283.2558…	C2_1	2677
670	TG 14:0_14:0_15:1	2042	12.46683	14.25965	15.754970000000002	762.6624	31756.0	694999.75		[M+Na]+	M + 0	Answer (n-5)	14.274	762.6592400000002	C46H81O6	TG	a	b	annotated by user-defined text library	True	True	False	99.9				99.6	635.12	762.6624:82751 763.6657:41188 764.669:11328 765.6729:2994	247.19299:25 296.25961:231 312.25562:85 452.37439:106 466.3942:72 486.45679:130 500.47379:197 501.47549:136 502.4783:503 503.48001:310 504.48691:314 512.47229:515 513.47321:443 514.47778:1143 515.4812:1446 516.48468:1271 517.48151:99 521.44391:73 522.45062:221 533.44733:203 534.45251:782 535.45612:123 540.39172:66 581.4632:123 587.86871:77 596.45099:174 611.4707:70 613.45441:57 636.73657:34 676.5…	C2_1	2707
671	TG 14:0_14:0_17:1	2075	13.0809	14.52335	15.31502	785.7403	281796.8125	6785828.0		[M+NH4]+	M + 0	Answer (n-7)	14.550999999999998	785.7438400000002	C48H85O6	TG	a	b	annotated by user-defined text library	True	True	False	99.8				99.4	5635.936	785.7403:675105 786.3387:3824 786.7432:549116 787.745:227356 788.7477:44859 789.3805:896 789.7522:7910 789.9604:705	81.0692:353 83.0837:108 85.1013:152 94.0399:54 95.0849:936 97.1006:208 107.0847:151 109.1008:714 111.1178:254 121.1014:215 123.1165:403 135.116:406 137.07561:34 137.13341:248 137.35069:35 149.13139:264 151.1476:73 153.127:88 163.1479:70 164.11819:85 193.19521:229 206.1684:38 208.1814:102 211.2056:1457 228.23219:411 231.20799:81 232.2141:83 233.22549:300 234.22881:69 247.20689:82 249.22099:227 250…	C2_1	2751
672	TG 14:0_14:0_17:1	2075	13.344120000000002	14.52335	15.84273	790.6936	48485.9375	1162555.125		[M+Na]+	M + 0	Answer (n-7)	14.550999999999998	790.69922	C48H85O6	TG	a	b	annotated by user-defined text library	True	True	False	99.8				98.6	969.7188	791.6975:62961 792.274:790 792.7001:17815 793.7055:3511 794.7081:832	78.0468:75 108.0168:55 123.1182:109 296.25919:166 312.25681:106 369.2587:57 500.46991:254 501.47531:343 502.47971:518 503.48001:513 504.48389:567 521.44769:101 522.44989:281 539.49609:133 540.50262:727 541.50671:794 542.5097:1742 543.51141:2956 544.51489:2150 545.51721:166 561.48383:166 562.48462:1295 563.49011:130 607.31512:45 654.48712:109 664.54901:163 678.5697:224 679.57397:609 680.55341:48 6…	C2_1	2783
674	TG 16:0_16:0_15:1	2119	13.16877	14.87495	15.84273	813.7722	299641.5	7217868.0		[M+NH4]+	M + 0	Answer (n-5)	14.879	813.7738	C50H89O6	TG	a	b	annotated by user-defined text library	True	True	False	100.0				99.9	5992.83	813.7722:723298 814.7749:597570 815.7765:288897 816.7795:60891 817.3366:1077 817.7816:10564 818.725:126081	95.0855:158 109.1009:192 123.1173:215 124.1236:62 135.1162:124 149.2966:85 164.1201:59 221.1888:249 222.1963:102 223.20621:100 236.21581:63 239.2352:121 259.18021:62 290.228:39 302.2774:82 303.2775:55 318.30499:361 319.30759:100 396.33981:35 425.82599:79 443.4032:82 444.40521:56 457.41809:179 458.42389:316 459.4278:175 471.43109:266 472.40491:125 472.4379:182 473.4393:66 481.42181:64 486.42059:15…	C2_1	2862
675	TG 16:0_16:0_15:1	2119	13.60775	14.87495	16.28115	818.725	50828.5625	1215544.25		[M+Na]+	M + 0	Answer (n-5)	14.879	818.72925	C50H89O6	TG	a	b	annotated by user-defined text library	True	True	False	100.0				99.3	1016.571	818.725:126081 819.7288:70489 820.7325:20792 821.7345:5469 822.7333:962	125.8007:59 137.132:58 324.29211:129 340.28659:196 474.52481:60 480.40591:144 528.50452:103 539.49622:127 540.50269:612 541.5061:768 542.51007:1902 543.51257:2358 544.5152:1855 545.51593:152 556.53119:98 557.53888:245 558.54169:497 559.54187:669 560.54608:409 561.47522:201 562.48499:1266 563.492:159 577.508:109 578.51508:362 579.52112:64 584.4173:49 594.55298:47 638.5:67 652.51678:130 653.52118:6…	C2_1	2894
679	TG 16:0_16:0_17:1	2163	13.344120000000002	15.226870000000002	16.064	841.803	286076.6875	6911909.0		[M+NH4]+	M + 0	Answer (n-7)	15.23	841.8038300000002	C52H93O6	TG	a	b	annotated by user-defined text library	True	True	False	100.0				100.0	5721.5340000000015	841.803:690907 842.4216:3854 842.8059:577460 843.8075:262890 844.8103:56357 845.8136:9616 846.2627:719 846.7563:83010	71.0846:69 81.0694:288 81.0837:56 83.0849:298 93.0695:87 95.0851:713 97.1013:257 99.0801:54 107.0849:89 109.1003:615 111.1167:123 121.1014:507 123.1166:485 135.1163:495 136.1205:54 137.0757:42 137.1319:235 149.132:116 151.14771:494 156.55009:52 163.14861:142 164.1185:86 165.16409:104 177.1622:73 205.1951:50 220.1964:68 221.226:86 231.2086:58 232.2142:63 233.22591:378 234.19971:105 236.21809:61 23…	C2_1	3003
680	TG 16:0_16:0_17:1	2163	13.95912	15.226870000000002	16.66545	846.7563	31324.5	740498.1875		[M+Na]+	M + 0	Answer (n-7)	15.23	846.7592199999998	C52H93O6	TG	a	b	annotated by user-defined text library	True	True	False	100.0				99.7	626.49	846.2627:719 846.7563:83010 847.7596:46025 848.7632:14890 849.7673:3438 850.7841:1321	324.25699:88 324.29449:131 340.28571:95 441.31149:71 555.1084:27 556.53632:324 557.53583:217 558.54272:281 559.54279:632 560.54492:310 567.52869:131 568.53302:789 569.53693:464 570.54077:1117 571.54303:1677 572.547:1266 573.5459:104 575.50098:72 578.51868:361 584.41388:48 589.50812:50 590.51508:1118 591.52118:135 637.52899:90 668.51318:200 720.58618:89 732.60468:134 734.63171:175 735.64081:421 73…	C2_1	3034
681	TG 16:0_16:0_19:2	2174	13.60775	15.31502	16.01807	867.8186	249197.5	6022051.5		[M+NH4]+	M + 0	Answer (n-6,9)	15.326	867.81384	C54H95O6	TG	a	b	annotated by user-defined text library	True	True	False	100.0				99.1	4983.95	867.8186:599302 868.8211:477365 869.8234:178127 870.8275:41564 871.83:7696 872.7724:47636	79.0537:112 81.0695:422 83.0851:163 85.1012:112 91.0556:106 93.0696:83 95.0848:683 97.1019:142 105.0692:137 109.1007:504 111.1158:78 115.9708:64 119.0841:133 121.1004:265 123.1161:311 125.1297:82 133.1021:53 135.1149:130 137.13139:150 147.11639:168 149.1312:155 151.14841:221 154.133:84 155.1431:263 161.1324:183 165.1644:147 169.15781:182 175.1476:276 179.14211:438 179.1787:138 180.1487:116 181.15…	C2_1	3076
682	TG 16:0_16:0_19:2	2174	14.04677	15.31502	16.6947	872.7724	18691.75	453768.75		[M+Na]+	M + 0	Answer (n-6,9)	15.326	872.7692300000001	C54H95O6	TG	a	b	annotated by user-defined text library	True	True	False	100.0				99.6	373.835	872.7724:47636 873.7759:27603 874.7783:9035 875.7834:2697 876.8052:12737	277.25201:70 515.47858:84 556.53381:266 557.53607:210 558.53979:281 559.54492:274 560.54749:202 592.53998:145 593.54871:170 594.5495:2608 595.55518:241 596.55609:592 597.5592:810 598.56219:662 599.56543:112 608.56372:727 610.5484:83 610.57617:98 616.53082:311 617.53778:69 620.56641:74 624.56488:59 706.60962:57 734.63312:118 735.63348:66 738.58783:80 749.65112:168 750.66443:132 762.6582:129 763.67…	C2_1	3103
683	TG 18:1_17:1_18:1	2174	13.60775	15.31502	16.20598	893.834	224158.6875	5379236.5		[M+NH4]+	M + 0	Answer (n-7), (n-9)	15.292	893.8338	C56H97O6	TG	a	b	annotated by user-defined text library	True	True	False	99.8				99.9	4483.174	893.834:556633 894.8365:430795 895.8393:152712 896.8423:35314 897.8451:7181 898.788:43371	81.0693:280 83.0849:149 91.0535:63 93.0693:142 95.0496:50 95.0849:531 97.1007:272 107.0844:162 109.1006:388 110.1029:51 111.0795:68 111.116:85 121.1006:652 122.1047:74 123.1168:156 135.1167:843 137.132:146 139.1113:83 143.1433:58 149.132:515 150.13409:27 151.14751:175 153.1277:77 163.15131:37 177.1635:191 191.1794:125 232.2188:61 233.2245:241 245.22839:63 247.24159:497 248.2135:146 249.22079:119 …	C2_1	3118
687	TG 18:1_18:1_19:2	2185	13.871479999999998	15.4033	16.10158	919.8495	224069.125	5298814.0		[M+NH4]+	M + 0	Answer (n-9), (n-6,9)	15.387	919.84381	C58H99O6	TG	a	b	annotated by user-defined text library	True	True	False	99.9				98.7	4481.382000000001	919.8495:591005 920.8524:486038 921.8543:196135 922.8576:45555 923.8606:8223 924.8037:87177	79.054:77 81.0689:373 83.0846:146 91.053:40 93.0687:208 95.0847:532 97.1009:194 99.0808:87 105.0696:65 107.085:130 109.1007:545 111.1147:79 119.085:146 121.1011:379 123.1164:472 125.1339:58 133.1002:173 135.1165:611 137.1317:202 141.127:81 147.1176:129 149.1317:414 150.13409:60 151.11189:72 151.1478:215 152.1507:60 153.1272:53 155.1424:90 161.13161:68 163.1465:137 165.1638:172 175.1488:264 177.16…	C2_1	3182
688	TG 18:1_18:1_19:2	2185	14.172020000000002	15.4033	16.66545	924.8037	31893.75	748179.5		[M+Na]+	M + 0	Answer (n-9), (n-6,9)	15.387	924.79919	C58H99O6	TG	a	b	annotated by user-defined text library	True	True	False	99.9				99.1	637.875	924.8037:87177 925.8068:52697 926.8106:17948 927.8104:4199	109.0997:74 462.39871:108 462.90311:48 528.16901:23 567.41351:32 580.42279:86 581.42548:35 594.54718:67 597.28027:52 603.479:91 608.56348:193 609.56458:84 610.5705:275 611.57953:212 612.58099:149 619.56219:99 620.56592:497 621.56787:308 622.57391:790 623.5752:1140 624.57672:767 625.57739:122 630.54791:234 639.57251:89 641.5423:62 642.54962:925 643.55029:169 663.50952:55 674.53473:145 675.53717:73…	C2_1	3208
690	TG 18:1_18:1_21:2	2229	14.25965	15.754970000000002	16.398120000000002	947.8797	185046.3125	4285820.5		[M+NH4]+	M + 0	Answer (n-9), (n-6,9)	15.765	947.88385	C60H103O6	TG	a	b	annotated by user-defined text library	True	True	False	100.0				99.3	3700.926	947.8797:452194 948.8825:334116 949.8854:118566 950.888:27768 951.8914:6144 952.8342:64904	79.0518:54 81.0687:61 95.085:273 97.1001:193 107.0839:72 109.1002:327 111.1145:137 121.1:274 123.1155:91 135.11681:334 149.1312:130 151.14819:178 163.14951:112 175.1454:83 191.1795:69 237.2578:35 247.2426:213 249.2187:48 251.26961:67 262.22949:98 263.23761:229 265.25201:734 266.25851:60 287.2731:187 288.27759:83 303.26801:118 304.276:59 305.2829:1227 306.2865:163 326.30969:81 344.3197:961 345.322…	C2_1	3320
691	TG 18:1_18:1_21:2	2229	14.6995	15.754970000000002	16.73228	952.8342	27823.0	652449.3125		[M+Na]+	M + 0	Answer (n-9), (n-6,9)	15.765	952.83923	C60H103O6	TG	a	b	annotated by user-defined text library	True	True	False	100.0				99.0	556.46	952.8342:64904 953.8375:42741 954.8406:14948 956.8481:795	154.0923:34 265.25101:100 305.28641:81 476.42429:82 608.56311:126 609.57013:98 610.5708:109 611.5755:214 612.58252:196 630.54852:164 631.547:99 648.59729:430 649.59998:203 650.6026:448 651.60553:865 652.60938:705 669.57312:116 670.57953:661 671.57977:97 678.5683:112 691.57269:74 693.56:127 706.5528:63 708.57312:62 718.56427:63 719.5705:186 721.55823:100 729.58801:91 734.5578:103 735.56451:104 736…	C2_1	3340
712	PS 17:0_14:1	1351	7.773533	8.579233	9.193367	725.5116	38955.875	995207.5		[M+H]+	M + 0	Answer (n-5)	8.593	725.51532	C37H65NO10P	PS	a	b	annotated by user-defined text library	True	True	False	99.9				99.4	779.1175	725.5116:108981	106.0492:124 121.1017:81 191.1761:46 193.13071:113 207.1741:74 209.1898:183 225.19521:116 253.25121:110 259.18179:68 270.2431:46 288.25809:680 296.22089:1738 297.2243:256 314.2327:242 331.31149:144 332.3204:487 340.28281:173 363.1954:51 428.64841:26 429.3775:31 433.3866:54 442.39609:61 443.40109:245 444.40649:95 455.25562:874 456.26169:280 457.41611:466 458.41901:115 470.42661:84 471.4317:344 472…	C2_2	1056
719	SM 18:1;O2/16:1	1406	7.598033	9.01775	10.2474	710.6169	261219.9375	6378565.0		[M+H]+	M + 0	Answer (n-14), (n-7)	8.986	710.61725	C39H68N2O6P	SM	a	b	annotated by user-defined text library	True	True	False	99.7				99.8	5224.399	710.6169:600008 711.6191:409687 712.4441:1311 713.6246:18599 714.6266:3315	77.1086:72 95.1523:2371 98.9834:261 113.1626:875 124.9995:3140 142.02679:94 143.0103:82 175.11909:113 184.0731:444 185.075:62 191.1199:92 192.1232:14433 192.1488:103 192.356:89 192.39841:70 192.4357:54 192.4433:68 192.87061:55 192.8931:76 192.9243:53 192.9585:53 192.99049:55 193.007:139 193.049:139 193.0739:156 193.08659:131 193.1297:350724 193.153:10777 193.1711:2774 193.32471:358 193.3354:272 1…	C2_2	1185
720	PS 17:0_16:1	1406	7.685884	9.01775	10.2474	753.5433	39140.0	1138665.875		[M+H]+	M + 0	Answer (n-7)	9.015	753.54535	C39H69NO10P	PS	a	b	annotated by user-defined text library	True	True	False	100.0				99.8	782.8	753.5433:77157	95.0852:78 109.1006:104 121.0998:136 160.0416:78 235.2402:64 237.22141:118 253.2498:82 314.27231:66 316.2886:545 317.29459:100 324.25259:930 325.25491:115 332.31979:334 340.28601:196 341.2858:37 342.26569:235 404.21689:55 412.28619:123 413.29221:67 456.39709:42 457.41391:282 458.42151:44 461.4245:66 470.42899:138 471.43399:417 472.43359:126 481.30969:414 483.28851:804 484.28909:179 484.4397:31 49…	C2_2	1222
728	PC 17:0_14:1	1450	7.915467	9.369117	10.15973	723.5655	209431.6875	5036349.0		[M+H]+	M + 0	Answer (n-5)	9.308	723.5672599999998	C39H71NO8P	PC	a	b	annotated by user-defined text library	True	True	False	98.8				99.3	4188.634	723.57:522467 724.5724:305304 725.5751:78080 726.5784:16460 727.5839:2480	71.0715:82 86.0958:1588 98.9832:434 104.1062:324 124.9993:3798 125.0193:55 142.02679:74 143.01151:99 166.0631:55 170.5023:69 183.43871:39 183.99229:43 184.0434:95 184.0732:239573 184.0977:4955 184.3175:89 184.34891:196 184.3829:137 184.4314:148 184.4503:195 184.593:135 184.62241:42 184.9399:296 184.9568:366 185.00281:387 185.0363:249 185.0542:275 185.0761:8801 185.11459:86 185.244:278 185.2576:21…	C2_2	1356
729	PC 17:0_14:1	1450	7.915467	9.369117	10.15973	723.57	209431.6875	5036349.0		[M+H]+	M + 0	Answer (n-5)	9.308	723.5672599999998	C39H71NO8P	PC	a	b	annotated by user-defined text library	True	True	False	98.8				99.1	4188.634	723.57:522467 724.5724:305304 725.5751:78080 726.5784:16460 727.5839:2480	71.0715:82 86.0958:1588 98.9832:434 104.1062:324 124.9993:3798 125.0193:55 142.02679:74 143.01151:99 166.0631:55 170.5023:69 183.43871:39 183.99229:43 184.0434:95 184.0732:239573 184.0977:4955 184.3175:89 184.34891:196 184.3829:137 184.4314:148 184.4503:195 184.593:135 184.62241:42 184.9399:296 184.9568:366 185.00281:387 185.0363:249 185.0542:275 185.0761:8801 185.11459:86 185.244:278 185.2576:21…	C2_2	1357
730	PS 17:0_20:3	1450	7.978066	9.369117	10.2474	805.5742	41437.375	1153944.375		[M+H]+	M + 0	Answer (n-6,9,12)	9.348	805.57532	C43H73NO10P	PS	a	b	annotated by user-defined text library	True	True	False	99.9				99.9	828.7475		79.0533:69 81.0688:57 95.0857:142 107.0843:100 135.1158:45 149.1299:64 159.1133:73 168.0049:52 186.0146:76 201.16479:51 265.20901:55 271.24121:100 272.24911:173 289.25021:90 299.10999:45 332.319:656 333.32169:169 339.2796:74 340.28641:261 348.29651:89 349.30029:284 350.3096:160 352.3194:152 367.31549:102 368.31931:778 369.32269:59 376.28311:1053 377.2876:221 386.33081:90 387.33881:132 388.34:101 …	C2_2	1361
731	PE 17:0_14:1	1461	8.06165	9.457033	10.86172	681.5218	56547.3125	1319370.875		[M+H]+	M + 0	Answer (n-5)	9.423	681.52728	C36H65NO8P	PE	a	b	annotated by user-defined text library	True	True	False	99.6				98.6	1130.946	681.5218:154304 683.5282:14540	83.0861:82 95.0849:90 109.1008:156 111.0774:55 121.1012:114 123.115:69 124.0152:54 135.11659:147 149.13071:106 187.0891:67 191.1812:63 252.2321:888 253.23579:51 253.2515:144 260.24921:185 269.13699:171 287.21259:52 288.25781:543 289.2608:88 296.29321:90 332.31961:1142 333.32349:256 368.31961:430 369.32721:144 370.32559:48 376.32831:130 393.25751:93 411.26691:1029 412.2717:293 412.32779:130 429.27…	C2_2	1388
735	PS 17:0_18:1	1472	8.35805	9.5448	10.77403	781.5743	52257.9375	1553859.375		[M+H]+	M + 0	Answer (n-9)	9.562	781.57532	C41H73NO10P	PS	a	b	annotated by user-defined text library	True	True	False	99.9				99.9	1045.159	781.5743:122197 783.5805:15498	83.0838:55 97.1012:81 109.101:98 121.1009:55 253.2523:74 259.18161:60 265.2518:219 332.31989:845 333.32309:87 340.28589:430 343.31409:52 344.31909:926 345.32431:141 352.284:1513 353.28619:400 370.29681:218 412.28461:300 424.28729:82 457.41519:307 458.42279:135 470.42389:83 471.431:229 481.3074:333 482.31491:89 485.30139:48 486.4502:38 493.3085:115 499.31931:1203 499.46078:241 500.3194:232 501.326…	C2_2	1434
741	Cer-NS 18:1;O2(d7)/16:1	1483	7.978066	9.632816	11.30068	525.5374	229510.5	5524292.5		[M+H-H2O]+	M + 0	Answer (n-14), (n-7)	9.603	525.5366799999998	C34H58NO3	Cer_NS	a	b	annotated by user-defined text library	True	True	False	99.7				99.8	4590.21	525.5374:536683 526.5399:297077 527.5428:56835 528.5461:7546 529.5483:1020	79.0546:71 82.0646:77 93.0676:82 95.0488:60 95.0841:96 97.098:75 99.0626:43 107.0841:128 109.1011:171 121.1016:306 123.1141:55 135.1172:357 136.0759:162 137.08141:87 141.11501:155 149.1324:253 158.1906:58 169.1451:98 170.14819:57 183.16051:90 218.24809:375 219.21021:179 220.17:196 228.26649:71 237.2202:239 252.23219:212 253.23711:93 253.2789:407 253.97659:32 254.0699:61 254.0838:79 254.1026:66 25…	C2_2	1472
742	Cer-NS 18:1;O2(d7)/16:1	1483	8.8423	9.632816	10.0719	543.547	56031.5625	1318302.625		[M+H]+	M + 0	Answer (n-14), (n-7)	9.603	543.5473	C34H58NO3	Cer_NS	a	b	annotated by user-defined text library	True	True	False	99.7				99.9	1120.631	543.547:146718 545.554:11551 548.5278:808	97.0977:61 121.1004:109 135.1151:62 141.11459:98 169.1454:75 170.15491:41 183.1622:92 218.2507:129 219.21159:47 220.1685:106 221.17529:104 237.22301:58 239.2627:80 252.2287:132 253.27769:242 254.1636:38 254.24989:371 254.2859:504 255.2504:101 258.30701:234 259.31271:1040 269.29581:112 270.2421:84 270.28131:67 270.3056:3708 271.31201:29035 271.6524:54 272.06601:73 272.3157:3001 272.50311:57 273.14…	C2_2	1497
743	SM 18:1;O2/18:1	1483	7.43105	9.632816	11.56367	738.648	264839.375	6512078.5		[M+H]+	M + 0	Answer (n-14), (n-9)	9.601	738.64728	C41H72N2O6P	SM	a	b	annotated by user-defined text library	True	True	False	99.7				99.8	5296.788000000001	738.648:593891 739.3557:2272 739.6501:414486 740.6526:110851 741.6555:18776 742.6597:2969	95.1522:324 113.1637:160 125:496 184.0733:187 192.123:1896 193.1295:58453 193.4382:89 193.9666:76 193.9845:96 194.0002:94 194.0182:54 194.03461:94 194.0486:77 194.067:90 194.0815:102 194.0999:77 194.1161:82 194.1328:2521 194.34261:58 194.40919:43 194.457:53 194.59081:36 194.67261:80 194.6895:64 194.7068:43 194.8054:27 195.1339:212 195.564:35 239.2359:45 248.14819:222 261.88849:27 262.1618:225 262…	C2_2	1541
747	PS 17:0_22:4	1483	8.241133999999999	9.632816	10.77403	831.5897	17173.5	510125.84375		[M+H]+	M + 0	Answer (n-6,9,12,15)	9.582	831.5953400000002	C45H75NO10P	PS	a	b	annotated by user-defined text library	True	True	False	99.2				98.4	343.47		133.09911:75 158.11011:42 160.0386:48 161.1328:42 162.12781:31 174.1411:62 177.16119:33 200.1534:84 215.18089:80 217.1967:37 296.25061:57 297.25549:193 298.2637:151 315.26691:197 331.311:72 332.31909:778 333.32349:168 340.2869:109 375.3161:87 376.32471:312 377.33279:125 378.33429:95 389.30511:76 394.33499:472 395.34421:56 402.29929:291 403.3031:78 412.3476:144 426.3606:85 429.38849:142 430.388:38…	C2_2	1583
751	PC 17:0_16:1	1527	8.170183	9.983967	11.1253	751.5962	258404.5	6708703.0		[M+H]+	M + 0	Answer (n-7)	10.004	751.59729	C41H75NO8P	PC	a	b	annotated by user-defined text library	True	True	False	99.9				99.9	5168.09	751.5962:413677 752.6046:490215 753.6062:158280 754.6096:28619 755.6112:4905	71.0723:158 86.0959:1716 98.9841:426 104.1059:187 124.9995:3392 184.02921:191 184.0731:223943 184.0976:4544 184.2989:96 184.3185:46 184.36121:122 184.3833:267 184.43359:184 184.54539:153 184.5976:144 184.62061:83 184.6496:65 184.9077:335 184.9232:357 184.9397:232 184.9566:384 185.00259:407 185.0359:245 185.0542:242 185.07629:7790 185.09891:187 185.21449:64 185.24409:240 185.25729:178 185.2753:141…	C2_2	1634
752	PE 17:0_16:1	1549	9.457033	10.15973	11.73898	709.5531	99468.8125	2308775.75		[M+H]+	M + 0	Answer (n-7)	10.161	709.55725	C38H69NO8P	PE	a	b	annotated by user-defined text library	True	True	False	100.0				99.3	1989.376	709.5531:280455 710.5564:115065 711.5589:29837 712.5623:5826 713.5644:1274	81.0686:78 95.0845:149 97.0996:97 109.1:102 121.1008:248 123.1164:118 124.0146:51 135.11591:99 137.13071:149 142.0256:165 149.1344:36 219.20911:129 235.24159:113 237.22009:419 245.16789:87 253.2529:153 269.13751:92 280.26279:1111 292.9693:55 296.29541:185 298.27621:81 316.28821:754 317.2901:60 318.30731:48 331.31149:114 332.32089:581 421.2851:124 429.37991:117 437.3172:736 438.28781:51 438.32349:…	C2_2	1692
753	SM 18:1;O2/20:1	1582	9.896283	10.4227	11.8266	766.6777	123908.5	3034140.75		[M+H]+	M + 0	Answer (n-14), (n-9)	10.373	766.67725	C43H76N2O6P	SM	a	b	annotated by user-defined text library	True	True	False	99.2				99.6	2478.17	766.6777:277795 768.684:34882 769.6867:6400	95.1522:985 98.9834:131 113.1636:251 124.9995:853 184.07339:386 192.12331:4359 193.07899:108 193.1086:105 193.1295:120774 193.159:275 193.3309:116 193.3636:87 193.3985:76 193.4198:38 193.4821:92 193.5321:67 193.601:64 193.6785:41 193.6915:34 193.81239:52 193.9669:168 194.0004:199 194.0177:160 194.04849:198 194.067:174 194.0817:204 194.1328:4781 194.27921:46 194.3092:112 194.3428:94 194.37711:100 …	C2_2	1737
754	Cer-NS 18:1;O2(d7)/18:1	1593	9.105634	10.51047	12.08952	553.5678	160865.4375	3901623.0		[M+H-H2O]+	M + 0	Answer (n-14), (n-9)	10.463	553.56671	C36H62NO3	Cer_NS	a	b	annotated by user-defined text library	True	True	False	99.3				99.6	3217.309	553.5678:368710 554.571:154614 555.5739:31426 556.5766:4831	79.0521:77 111.1165:86 121.1011:255 123.1146:73 135.1154:173 136.0769:49 169.14571:231 170.1534:60 183.1617:110 218.2504:218 220.16879:159 221.1723:84 253.2764:168 254.2843:469 255.2863:106 258.306:331 259.31171:2316 260.3157:292 265.2511:224 270.30539:7456 271.29019:214 271.3121:52007 271.71649:85 271.836:78 272.26831:79 272.2869:70 272.31531:4297 272.36359:48 272.44101:80 272.46069:66 272.4816:…	C2_2	1775
755	Cer-NS 18:1;O2(d7)/18:1	1593	9.281016	10.51047	11.03733	571.578	27686.1875	662645.0		[M+H]+	M + 0	Answer (n-14), (n-9)	10.463	571.57727	C36H62NO3	Cer_NS	a	b	annotated by user-defined text library	True	True	False	99.3				99.6	553.7238		83.0475:44 220.1692:154 252.2717:116 253.2774:100 254.284:159 258.30551:99 259.3121:401 269.297:85 270.306:1713 271.28751:93 271.31219:11444 272.31479:1046 273.32101:89 282.27881:199 288.31519:204 289.29819:59 289.32199:1241 290.3251:81 309.30161:214 310.3071:59 312.31311:105 329.3179:62 330.32599:225 360.32419:70 396.41241:104 397.4144:130 414.41791:298 415.42221:220 428.43661:348 429.43469:217 …	C2_2	1786
756	PC 17:0_20:3	1604	8.8423	10.59835	12.76625	803.6329	347800.375	8901246.0		[M+H]+	M + 0	Answer (n-6,9,12)	10.587	803.62726	C45H79NO8P	PC	a	b	annotated by user-defined text library	True	True	False	100.0				98.7	6956.007	803.6329:620377 804.6356:476057 805.6377:164268 806.6407:33851 807.1767:704 807.6436:5203	71.0724:59 86.0959:1510 98.9837:479 104.1062:433 124.9995:3592 143.0123:82 184.03371:48 184.0477:63 184.0731:187081 184.0983:3120 184.3018:87 184.34669:62 184.44791:80 184.4682:170 184.55299:42 184.6067:71 184.62331:74 184.6749:32 184.9399:204 184.95689:283 184.97031:255 185.00281:276 185.01981:232 185.0359:201 185.054:177 185.0764:5643 185.1127:80 185.244:183 185.2576:161 185.2917:178 185.30991:…	C2_2	1803
758	DG 17:0_14:1	1626	9.632816	10.77403	11.91423	580.4958	4832.4375	109570.03125		[M+Na]+	M + 0	Answer (n-5)	10.755	580.49921	C34H59O5	DG	a	b	annotated by user-defined text library	True	True	False	99.9				99.5	96.64875	580.4958:14916	290.26331:89 291.27029:110 333.32309:95 335.3269:98 413.3136:79 428.30219:96 443.32141:55 496.40051:103 497.41089:49 498.4166:120 510.41919:56 511.4267:74 512.39771:101 526.41333:349 527.41388:80 538.41333:70 539.42059:601 540.42621:305 541.43091:103 542.40509:55 544.51312:200 554.40582:66 561.54303:107 578.47913:912 579.48828:3063 580.20978:88 580.4035:100 580.42572:104 580.4953:92517 580.8656:6…	C2_2	1880
759	PE 17:0_20:3	1626	9.369117	10.77403	12.5238	761.5845	106596.25	2536948.5		[M+H]+	M + 0	Answer (n-6,9,12)	10.78	761.58728	C42H73NO8P	PE	a	b	annotated by user-defined text library	True	True	False	100.0				99.7	2131.925	761.5845:278426 763.5901:35457 764.5939:7511	79.0501:100 85.0987:122 93.0688:196 95.0862:92 107.0851:101 109.1:82 121.1006:62 123.1167:97 124.0157:142 133.10139:50 142.026:151 147.11681:53 151.1465:71 163.1472:215 173.1349:92 175.1481:124 183.0607:48 187.0881:54 253.2514:111 255.1203:127 269.1348:54 272.24951:85 287.2316:38 289.25241:180 290.25769:54 296.2934:238 331.31061:118 332.29321:687 332.32071:716 333.2973:165 348.2926:48 349.3042:33…	C2_2	1898
760	PC 17:0_18:1	1659	10.51047	11.03733	12.34832	779.6331	376468.625	10157687.0		[M+H]+	M + 0	Answer (n-9)	10.992	779.62726	C43H79NO8P	PC	a	b	annotated by user-defined text library	True	True	False	99.4				98.3	7527.783	779.6331:619594 780.2286:2575 780.6355:460774 781.6377:145800 782.6408:28836 783.642:5156 784.3413:466	86.0959:856 98.9836:234 104.1065:145 124.9994:2376 134.1091:30 184.0731:132961 184.0984:1175 184.3064:48 184.32359:94 184.3862:152 184.412:65 184.4346:79 184.47749:141 184.80949:42 184.8615:96 184.9232:181 184.94009:121 184.95689:177 184.9705:157 185.00301:203 185.0367:186 185.05409:118 185.0762:3782 185.1955:80 185.2438:127 185.25771:114 185.27499:104 185.2921:96 185.3102:42 185.3351:70 185.3528…	C2_2	1944
761	PC 17:0_22:4	1659	10.0719	11.03733	11.91423	829.6473	185744.1875	4851812.5		[M+H]+	M + 0	Answer (n-6,9,12,15)	10.988	829.64728	C47H81NO8P	PC	a	b	annotated by user-defined text library	True	True	False	99.2				99.6	3714.884	829.6473:344571 831.6538:52027 832.657:11138 833.6593:1871	78.0447:49 86.0958:302 98.9837:162 124.9992:1104 125.2469:51 184.04401:63 184.073:56211 184.35381:27 184.489:67 184.72231:76 184.82401:48 184.86031:46 184.8903:100 184.9393:65 184.9567:92 184.9702:87 185.01939:90 185.03619:56 185.0546:56 185.076:1181 185.099:40 185.2749:41 185.35291:58 185.4828:44 185.5152:50 185.5799:46 185.59621:69 185.6131:64 185.8385:51 186.07739:119 186.49741:33 226.11369:11…	C2_2	1974
762	PE 17:0_18:1	1681	10.0719	11.21302	13.02513	737.5844	127579.5	3112041.0		[M+H]+	M + 0	Answer (n-9)	11.214	737.58728	C40H73NO8P	PE	a	b	annotated by user-defined text library	True	True	False	100.0				99.7	2551.59	737.5844:292312 738.5876:136088 739.5908:35068	78.0452:81 81.0693:129 91.055:54 95.0846:197 109.1007:96 123.1165:106 135.11639:114 151.14571:76 247.241:104 253.2514:197 260.24921:66 263.2377:63 265.2514:197 269.13699:197 273.1951:67 296.29431:299 297.2999:66 308.29361:1399 309.297:237 310.30261:35 326.30649:165 331.31509:89 332.32141:717 333.3259:184 342.3013:56 344.32001:611 345.3226:156 399.33759:46 437.31799:650 438.3176:128 449.3147:103 4…	C2_2	1996
763	PE 17:0_22:4	1681	9.896283	11.21302	12.49032	787.6002	41083.3125	993392.9375		[M+H]+	M + 0	Answer (n-6,9,12,15)	11.201	787.59729	C44H75NO8P	PE	a	b	annotated by user-defined text library	True	True	False	100.0				99.6	821.6663	787.6002:98052	77.6413:27 78.0462:69 119.0864:70 142.0251:95 153.1629:52 187.08929:88 201.1649:85 296.2941:73 332.32111:535 333.3262:87 358.30969:394 373.3233:58 376.3248:90 394.3353:136 427.37531:73 429.38721:199 430.39249:132 437.3205:142 440.37701:220 443.3996:240 455.3284:330 457.4187:47 458.38321:98 468.40549:94 469.41721:238 470.4256:167 471.42761:149 473.33801:315 483.43521:116 485.2988:108 508.44241:51 …	C2_2	2006
764	SM 18:1;O2/22:1	1714	10.94937	11.47597	12.24813	794.709	178983.5625	4562288.0		[M+H]+	M + 0	Answer (n-14), (n-9)	11.454	794.70728	C45H80N2O6P	SM	a	b	annotated by user-defined text library	True	True	False	99.8				99.8	3579.3340000000007	794.709:346597 795.712:180179 796.7154:47826 797.7185:9345 798.7191:1696	94.1452:67 95.1524:484 98.983:73 113.1628:168 116.2271:46 124.9998:483 192.1237:3318 192.3714:47 192.7334:56 193.12959:76701 193.37669:52 193.4666:56 193.4982:69 193.6456:55 193.69279:35 193.9668:113 193.9847:98 194.00011:142 194.01759:65 194.06709:132 194.08121:100 194.0995:95 194.13271:2879 194.2796:59 194.3091:57 194.34309:54 194.3614:68 194.3765:121 194.42191:38 194.45779:78 194.5571:36 194.5…	C2_2	2035
765	Cer-NS 18:1;O2(d7)/20:1	1725	10.33503	11.56367	12.93738	581.5991	89267.8125	2224383.5		[M+H-H2O]+	M + 0	Answer (n-14), (n-9)	11.58	581.5967400000002	C38H66NO3	Cer_NS	a	b	annotated by user-defined text library	True	True	False	99.9				99.7	1785.356	581.5991:189184 583.6053:16894 584.6085:2588	78.0456:76 198.18359:85 211.19299:145 239.18781:53 248.20081:180 249.20599:56 253.2778:163 254.2847:217 255.2899:132 258.3056:206 259.31201:866 260.31519:61 270.30591:4827 271.29031:145 271.31201:20623 272.28781:75 272.3158:1897 273.32559:143 288.31631:532 289.3226:2425 290.32669:204 299.3075:56 308.29449:75 310.30969:230 311.3176:70 330.32379:122 331.3291:49 332.3399:136 335.31839:52 337.33179:1…	C2_2	2057
766	Cer-NS 18:1;O2(d7)/20:1	1725	9.983967	11.56367	12.93738	599.609	12458.375	305476.34375		[M+H]+	M + 0	Answer (n-14), (n-9)	11.58	599.6073	C38H66NO3	Cer_NS	a	b	annotated by user-defined text library	True	True	False	99.9				99.8	249.1675		121.1006:91 179.1413:91 179.1628:43 196.1714:36 248.20151:180 254.2859:88 258.3064:159 259.31201:143 269.29449:111 270.30539:747 271.31219:4461 272.29169:95 272.31711:316 273.32089:55 280.263:147 288.31421:187 289.3222:704 310.30881:89 337.3334:72 365.36411:61 388.35999:118 389.3558:72 424.43991:95 442.452:482 443.4527:166 456.46701:155 457.46399:74 465.44431:109 466.4491:358 467.46051:122 468.45…	C2_2	2061
768	DG 17:0_16:1	1780	10.77403	12.00187	13.02513	608.5269	27193.4375	680587.25		[M+Na]+	M + 0	Answer (n-7)	12.007	608.5292400000002	C36H63O5	DG	a	b	annotated by user-defined text library	True	True	False	100.0				99.8	543.8688	608.5269:47992	271.31479:91 316.28751:86 317.2915:146 318.29489:336 319.30099:266 333.32401:164 334.32611:175 335.328:255 336.3316:88 338.27191:80 374.2486:56 377.10941:46 413.31821:148 428.30481:214 442.3183:53 444.29709:83 447.7659:36 469.33969:66 496.40179:194 497.4075:252 498.41531:282 499.42029:97 511.42542:315 512.39697:188 512.43433:101 513.39771:160 522.41302:62 526.4151:685 527.4184:206 528.41931:70 53…	C2_2	2127
771	SM 18:1;O2/24:1	1915	12.34832	13.02513	14.5178	822.7413	274533.0	6728709.5		[M+H]+	M + 0	Answer (n-14), (n-9)	12.951	822.7373	C47H84N2O6P	SM	a	b	annotated by user-defined text library	True	True	False	98.3				98.5	5490.66	822.7413:504238 823.7437:331530 824.7468:94658 825.749:19614 826.7537:3074	77.1102:206 78.046:60 94.1464:99 95.1523:1843 98.9831:382 113.163:382 124.9994:2380 191.1162:77 192.0956:31 192.1232:8289 192.14841:52 192.97121:77 193.0432:106 193.06461:55 193.0874:136 193.10451:134 193.12959:213159 193.15401:3436 193.4464:324 193.4977:121 193.77251:148 193.8839:79 193.9669:325 193.9848:285 194.0002:372 194.0174:219 194.03461:307 194.0486:342 194.0668:335 194.08141:361 194.0995…	C2_2	2227
772	Cer-NS 18:1;O2(d7)/22:1	1926	11.8266	13.113	14.34233	609.6305	185940.5625	4537790.5		[M+H-H2O]+	M + 0	Answer (n-14), (n-9)	13.088	609.62671	C40H70NO3	Cer_NS	a	b	annotated by user-defined text library	True	True	False	99.8				99.3	3718.811	609.6305:405916 610.6335:195864 611.6367:43489 612.6403:6836	116.0957:40 121.101:91 135.1158:128 225.2076:242 240.1949:57 253.27721:183 254.2849:259 258.30661:240 259.31219:1053 260.3136:57 269.30051:111 270.30591:4244 271.3121:22196 271.68921:64 271.95929:42 272.31561:1639 272.34521:55 272.52161:44 273.3208:154 276.23199:203 278.2482:68 287.30859:84 288.31531:490 289.3223:2206 290.32681:203 321.3139:72 330.32251:167 331.32611:82 336.3255:77 338.34052:378 …	C2_2	2259
773	Cer-NS 18:1;O2(d7)/22:1	1926	12.00187	13.113	14.5178	627.6406	33320.75	817490.9375		[M+H]+	M + 0	Answer (n-14), (n-9)	13.088	627.6372700000002	C40H70NO3	Cer_NS	a	b	annotated by user-defined text library	True	True	False	99.8				99.5	666.415		136.0746:74 139.58501:26 240.19769:113 253.2794:78 254.28661:80 258.30661:61 259.31281:252 270.30621:1458 271.28839:182 271.31219:8361 272.3143:654 273.32129:145 276.22971:71 277.2337:70 280.26431:64 288.31821:207 289.323:1059 290.3252:131 330.32581:96 332.3157:57 336.3266:65 338.34009:202 343.33661:79 354.33759:77 365.3656:106 392.38708:81 417.38889:53 436.41:52 440.46881:78 452.47061:275 453.47…	C2_2	2272
777	DG 17:0_22:4	1959	12.24813	13.376079999999998	14.43017	686.5734	22373.1875	516386.28125		[M+Na]+	M + 0	Answer (n-6,9,12,15)	13.345	686.57922	C42H69O5	DG	a	b	annotated by user-defined text library	True	True	False	99.7				98.5	447.4637	686.5734:64046	203.07961:70 288.146:47 298.25989:115 299.2565:52 319.28101:34 333.3219:120 334.3248:188 335.3324:155 354.3031:93 355.2623:116 395.33749:58 396.3425:185 413.30969:79 418.33221:88 426.32031:88 428.30371:124 442.3208:64 444.29681:68 469.37769:235 470.38391:143 483.39359:290 484.3638:210 484.39828:150 485.36649:94 498.37979:316 499.3858:111 508.4017:494 509.40939:1167 510.41241:529 511.38879:1076 51…	C2_2	2385
778	Cer-NS 18:1;O2(d7)/24:1	1992	11.91423	13.64008	15.749429999999998	637.6631	274690.4375	6643629.5		[M+H-H2O]+	M + 0	Answer (n-14), (n-9)	13.599	637.66669	C42H74NO3	Cer_NS	a	b	annotated by user-defined text library	True	True	False	99.5				99.2	5493.809	637.6631:630318 638.6656:471923 639.6684:134937 640.6715:21346 641.5006:910 642.6198:637	81.069:113 82.0628:50 82.0724:57 91.0538:72 93.0692:162 95.0854:163 96.0802:135 107.086:57 114.133:96 121.1005:326 123.1176:96 135.1169:358 136.0751:73 141.11411:119 149.1319:213 149.17039:65 150.4059:35 163.14799:60 217.2442:71 218.2487:416 226.2191:80 252.2691:61 253.2399:389 253.2798:197 254.245:182 254.286:964 255.2505:70 255.285:77 257.29599:82 258.3064:1052 259.3125:5487 260.31439:372 267.2…	C2_2	2466
779	Cer-NS 18:1;O2(d7)/24:1	1992	12.76625	13.64008	14.693929999999998	655.672	83508.0625	2010953.0		[M+H]+	M + 0	Answer (n-14), (n-9)	13.599	655.67725	C42H74NO3	Cer_NS	a	b	annotated by user-defined text library	True	True	False	99.5				98.6	1670.161	655.672:203633 657.6794:21926 658.6825:4774	93.0697:99 95.0858:121 121.1002:199 218.2498:96 233.9895:29 253.2408:99 254.2482:77 254.2868:150 258.30551:320 259.31259:924 260.31589:85 269.2955:76 270.28421:62 270.30551:3144 271.2731:48 271.2905:84 271.31189:14914 272.31589:1052 288.31619:437 289.29929:155 289.32321:1840 290.32669:215 304.2605:199 318.28131:60 330.32599:184 332.3208:243 343.33899:62 344.3205:948 348.3338:35 349.34521:75 360.3…	C2_2	2508
782	TG 14:0_14:0_15:1	2069	12.76625	14.25405	15.749429999999998	757.7087	239127.1875	5637251.0		[M+NH4]+	M + 0	Answer (n-5)	14.274	757.7038	C46H81O6	TG	a	b	annotated by user-defined text library	True	True	False	99.9				99.0	4782.544	757.7087:624154 758.7112:475248 759.7134:160445 760.7165:33063 761.7189:6009 762.6625:82189	81.0691:300 83.0848:89 91.0527:52 93.0703:113 95.0848:670 97.1012:353 107.0859:157 109.1001:465 111.1164:164 121.1014:482 123.0918:56 123.1166:691 135.1162:606 136.1223:49 136.9386:38 137.07339:45 137.13229:248 149.1322:253 163.1507:84 164.12109:80 193.1978:62 204.1972:44 205.1946:192 211.2058:1297 212.2077:157 221.1895:401 222.1945:137 223.2054:1213 224.2093:105 228.2312:201 239.2014:81 240.2321…	C2_2	2677
783	TG 14:0_14:0_15:1	2069	13.02513	14.25405	15.485729999999998	762.6625	32611.6875	774194.0		[M+Na]+	M + 0	Answer (n-5)	14.274	762.6592400000002	C46H81O6	TG	a	b	annotated by user-defined text library	True	True	False	99.9				99.5	652.2338	762.6625:82189 763.6656:42908 764.6685:11959 765.6738:2119	95.0847:101 109.1004:77 296.26059:246 312.25409:117 452.3772:68 486.45749:170 500.4729:290 501.4743:141 502.48001:475 503.48111:322 504.48318:407 505.48639:88 512.47113:692 513.47522:627 514.47852:1220 515.48071:1815 516.48431:1447 517.48187:130 521.44513:56 522.45251:244 533.44861:71 534.4541:852 535.45441:117 536.46832:120 581.47729:48 612.44989:118 664.5481:80 678.56787:258 679.57581:386 680.5…	C2_2	2709
784	TG 14:0_14:0_17:1	2102	12.84975	14.5178	16.33832	785.7402	283131.0	6836080.5		[M+NH4]+	M + 0	Answer (n-7)	14.550999999999998	785.7438400000002	C48H85O6	TG	a	b	annotated by user-defined text library	True	True	False	99.7				99.3	5662.62	785.7402:669001 786.743:546711 787.7449:225655 788.7478:45857 789.3806:793 789.7507:8680 790.6938:119709	71.085:77 81.0694:233 85.0998:175 93.0692:127 95.0849:489 97.1006:131 107.0842:107 109.1004:567 111.1152:130 121.1:246 123.1166:284 126.0308:75 135.11639:357 137.1321:195 149.1322:138 151.1478:130 160.1024:50 163.15109:40 164.1198:71 193.1937:111 211.20551:868 212.21049:62 228.2325:124 231.2121:53 233.2263:374 248.2159:92 249.1394:31 249.22079:298 250.22549:189 251.237:892 268.26361:182 273.27069…	C2_2	2763
785	TG 14:0_14:0_17:1	2102	13.376079999999998	14.5178	15.749429999999998	790.6938	49203.75	1181212.0		[M+Na]+	M + 0	Answer (n-7)	14.550999999999998	790.69922	C48H85O6	TG	a	b	annotated by user-defined text library	True	True	False	99.7				98.7	984.075	790.6938:119709 791.6966:63680 792.6998:18042 793.7046:4009 794.7082:922	111.1185:68 296.26389:105 312.25491:80 452.37451:71 500.4715:301 501.47021:181 502.4776:711 503.48111:665 504.483:575 522.453:349 523.45532:115 525.40521:82 539.49432:81 540.50079:705 541.50562:745 542.50891:1703 543.51251:2779 544.51453:2002 545.52081:224 561.47821:177 562.48511:1313 563.49182:216 581.46552:115 596.44928:123 613.46472:109 638.49811:80 664.54889:141 677.56061:63 678.56927:280 679…	C2_2	2795
787	TG 16:0_16:0_15:1	2146	13.02513	14.869420000000002	15.92485	813.7723	290801.0625	6956829.0		[M+NH4]+	M + 0	Answer (n-5)	14.879	813.7738	C50H89O6	TG	a	b	annotated by user-defined text library	True	True	False	100.0				99.9	5816.021	813.7723:726213 814.7749:598860 815.4193:3308 815.7765:289493 816.779:62501 817.236:895 817.7833:10710 818.7251:123759	81.0688:214 83.0841:66 95.086:194 97.0999:80 105.9554:38 109.1005:318 121.1001:174 123.1157:544 125.1323:102 135.11659:334 137.1328:107 149.1326:177 204.1842:83 205.19501:202 221.1907:237 221.2262:89 222.1976:153 223.2052:762 224.2088:65 239.19949:61 239.23689:438 240.2296:52 240.2382:40 256.26331:180 300.29779:103 301.2674:65 302.2738:212 317.29819:86 318.30499:859 319.3074:139 360.28381:56 360.…	C2_2	2869
788	TG 16:0_16:0_15:1	2146	13.552	14.869420000000002	16.263170000000002	818.7251	48200.0	1146030.0		[M+Na]+	M + 0	Answer (n-5)	14.879	818.72925	C50H89O6	TG	a	b	annotated by user-defined text library	True	True	False	100.0				99.3	964.0	818.7251:123759 819.7286:68701 820.732:20018 821.7346:5149 822.7351:1200	97.1011:56 109.0996:82 292.2355:77 324.2905:177 340.2865:147 482.1622:45 539.4906:39 540.50317:1030 541.5061:979 542.50891:2315 543.51233:2603 544.51489:1911 545.5224:212 556.53339:189 557.5368:184 558.54022:486 559.5426:583 560.54572:616 561.47638:163 562.48572:1218 563.48608:222 578.51862:369 637.49249:87 639.9809:50 668.5116:166 718.60089:69 720.6167:69 721.6123:41 734.63098:397 735.6355:602 7…	C2_2	2903
792	TG 16:0_16:0_17:1	2190	13.113	15.22137	16.263170000000002	841.8032	265359.5	6279557.5		[M+NH4]+	M + 0	Answer (n-7)	15.23	841.8038300000002	C52H93O6	TG	a	b	annotated by user-defined text library	True	True	False	100.0				100.0	5307.19	841.8032:703191 842.8059:591159 843.8073:279741 844.811:62499 845.8137:12022 846.2796:1324 846.7562:93204	81.0684:76 83.0836:60 85.1004:98 95.05:59 95.0843:140 97.1002:120 105.3152:36 107.0853:93 109.1001:280 111.1177:99 135.11929:47 236.2112:104 239.2366:299 249.222:96 251.2355:288 299.28571:47 318.30441:478 330.3053:104 364.21179:29 400.34839:74 415.36749:65 443.3591:70 457.41571:218 458.423:445 459.42691:153 470.427:110 471.43301:217 472.43729:296 481.4205:150 486.42169:160 487.4227:82 490.77451:5…	C2_2	3015
793	TG 16:0_16:0_17:1	2190	13.903479999999998	15.22137	16.6223	846.7562	31183.5	721071.125		[M+Na]+	M + 0	Answer (n-7)	15.23	846.7592199999998	C52H93O6	TG	a	b	annotated by user-defined text library	True	True	False	100.0				99.6	623.67	846.2796:1324 846.7562:93204 847.7602:52812 848.7628:16846 849.7684:4047 850.7795:1156	324.26059:60 324.28949:147 340.2886:84 494.42151:73 556.53278:121 557.53711:132 558.54108:354 559.54401:472 560.54657:410 568.53412:701 569.53839:490 570.54071:954 571.54431:1490 572.54602:1312 573.54523:45 577.5119:111 578.5141:220 579.52478:104 590.51593:985 591.52081:170 592.52222:96 652.5127:105 670.51813:45 720.61047:84 724.573:61 734.6308:308 735.63507:442 736.6026:52 736.64532:367 737.6447…	C2_2	3046
794	TG 16:0_16:0_19:2	2201	14.78178	15.30952	15.987470000000002	867.8183	243908.9375	5855521.5		[M+NH4]+	M + 0	Answer (n-6,9)	15.326	867.81384	C54H95O6	TG	a	b	annotated by user-defined text library	True	True	False	99.9				99.2	4877.865	867.8183:604067 868.5524:2158 869.8234:186212 870.8267:41405 871.8278:7393 872.7716:49366	79.0525:62 81.0693:181 83.0845:130 85.1001:134 91.0543:113 93.0702:122 95.0482:69 95.085:497 97.1003:160 105.069:43 107.0844:95 108.0764:40 109.1008:792 111.1164:68 113.0936:68 119.0855:133 121.101:260 123.1168:649 124.124:41 125.1339:70 126.1311:42 133.10049:200 134.108:49 135.1162:189 137.0959:106 137.13229:391 147.1158:245 149.1319:184 150.1393:57 151.1478:267 155.14371:167 161.1311:189 163.14…	C2_2	3088
795	TG 16:0_16:0_19:2	2201	14.16642	15.30952	16.89368	872.7716	19070.4375	461169.875		[M+Na]+	M + 0	Answer (n-6,9)	15.326	872.7692300000001	C54H95O6	TG	a	b	annotated by user-defined text library	True	True	False	99.9				99.7	381.4088	872.7716:49366 873.7752:30282 874.7774:9173 875.7809:2801	340.29129:36 529.50098:52 537.10712:63 556.53247:233 557.53381:220 558.53979:233 559.54272:374 560.54578:280 578.51819:107 592.5365:305 593.54132:154 594.55078:2657 595.55328:265 596.55841:719 597.56091:713 598.56079:400 599.56958:81 608.56567:881 610.5816:72 616.5296:277 617.53693:120 638.49707:35 678.57129:65 720.62128:67 721.62073:57 734.62128:58 734.63922:47 736.64502:92 749.65558:196 750.663…	C2_2	3115
796	TG 18:1_17:1_18:1	2201	13.72815	15.30952	15.987470000000002	893.8337	218597.9375	5197213.5		[M+NH4]+	M + 0	Answer (n-7), (n-9)	15.292	893.8338	C56H97O6	TG	a	b	annotated by user-defined text library	True	True	False	99.9				100.0	4371.959	893.8337:560473 894.836:436963 895.8387:153524 896.8417:35477 897.8457:7927 898.7872:44777	95.0842:78 97.1004:96 109.1009:85 121.1028:80 135.1165:90 203.6835:61 247.24361:46 248.21091:80 249.22099:99 251.23621:106 259.17679:51 262.22699:87 263.23679:101 265.25211:411 266.22198:27 266.25531:94 268.26279:75 329.29129:54 330.30441:423 331.30869:92 344.32001:522 345.32089:47 346.33521:59 372.31509:61 400.31161:67 455.40091:87 467.4025:36 468.40521:106 471.42691:58 472.44089:63 483.43259:87…	C2_2	3132
799	TG 18:1_18:1_19:2	2212	13.815829999999998	15.39773	16.705779999999994	919.8497	224003.125	5294527.0		[M+NH4]+	M + 0	Answer (n-9), (n-6,9)	15.387	919.84381	C58H99O6	TG	a	b	annotated by user-defined text library	True	True	False	100.0				98.6	4480.063	919.8497:593585 920.8527:491021 921.8548:197243 922.8578:45002 923.8607:9239 924.8036:83866	77.037:43 79.0548:51 81.0694:182 83.0841:101 91.052:54 93.0685:231 95.0853:550 96.0909:66 97.1005:254 98.1075:47 107.0849:175 109.101:350 111.1164:162 119.0852:122 121.101:530 123.116:345 125.0947:102 125.1291:60 133.1002:128 135.1161:583 137.1321:356 141.12621:82 147.1172:98 149.1322:287 151.14841:151 153.1266:98 161.1315:190 163.1469:138 165.1628:103 173.56261:43 175.149:124 177.1631:133 185.35…	C2_2	3189
800	TG 18:1_18:1_19:2	2212	13.903479999999998	15.39773	16.79352	924.8036	31252.8125	737809.625		[M+Na]+	M + 0	Answer (n-9), (n-6,9)	15.387	924.79919	C58H99O6	TG	a	b	annotated by user-defined text library	True	True	False	100.0				99.2	625.0563	924.8036:83866 925.807:54488 926.8109:18324 927.8127:4348	247.239:40 277.25299:91 462.90701:77 552.38812:74 594.54419:71 608.5647:116 609.57037:98 610.57452:222 611.57709:299 612.5838:153 620.565:450 621.56818:461 622.57172:777 623.57617:918 624.57611:679 630.54883:123 636.05933:46 638.56512:63 642.54828:927 643.5473:132 649.49561:70 650.5368:98 651.50958:90 674.53772:112 675.53619:75 679.53607:83 691.53522:55 692.53009:112 694.52557:44 701.56671:106 70…	C2_2	3214
803	TG 18:1_18:1_21:2	2256	14.25405	15.749429999999998	16.18797	947.8802	182453.0625	4043153.25		[M+NH4]+	M + 0	Answer (n-9), (n-6,9)	15.765	947.88385	C60H103O6	TG	a	b	annotated by user-defined text library	True	True	False	99.9				99.4	3649.061	947.8802:462968 948.8828:349447 949.8857:126682 950.8884:29821 951.8897:6304 952.8341:66571	79.0536:75 81.0686:79 93.0685:81 95.085:142 97.1021:80 109.101:201 121.1014:517 123.1148:180 133.0994:83 135.1163:221 137.0966:62 137.1328:75 149.13229:108 163.14529:102 165.16521:82 191.1774:48 201.2168:33 245.2267:104 256.62701:29 263.23569:219 265.2522:702 282.2756:99 287.27521:118 303.26871:243 304.2753:76 305.28339:779 306.28751:77 325.30289:45 326.30841:72 328.32831:86 344.31961:774 354.266…	C2_2	3340
804	TG 18:1_18:1_21:2	2256	14.78178	15.749429999999998	16.65987	952.8341	27318.1875	612262.75		[M+Na]+	M + 0	Answer (n-9), (n-6,9)	15.765	952.83923	C60H103O6	TG	a	b	annotated by user-defined text library	True	True	False	99.9				98.9	546.3638	952.8341:66571 953.8377:41366 954.8409:15147	265.25369:31 476.42181:60 608.56409:76 609.57001:59 610.56567:167 611.57611:166 612.57928:73 624.96472:74 630.5473:236 648.59961:312 649.60052:335 650.60327:630 651.60577:935 652.61011:483 669.57397:134 670.5791:917 671.58038:139 702.57251:108 707.5722:49 719.57172:104 721.54828:63 733.54773:105 733.5813:65 734.56671:239 735.57532:96 743.60431:87 748.57843:70 759.59351:83 760.5777:85 761.58582:74…	C2_2	3357
829	PS 17:0_14:1	1368	7.8789669999999985	8.634684	9.161117	725.5115	35973.875	922161.1875		[M+H]+	M + 0	Answer (n-5)	8.593	725.51532	C37H65NO10P	PS	a	b	annotated by user-defined text library	True	True	False	99.5				99.1	719.4775		81.0689:88 83.0834:53 95.085:128 96.0363:51 97.1005:96 106.05:78 109.1012:84 135.11639:101 160.04311:69 178.0522:78 193.12939:115 209.18871:54 209.2141:41 225.1949:85 245.16499:69 253.2496:167 260.18469:79 286.24451:68 288.25629:630 296.22119:1484 297.2258:186 314.23209:401 315.23499:115 331.31381:121 332.31949:470 340.28241:282 368.224:148 412.28629:179 443.40149:317 444.40591:97 455.25461:976 4…	C2_3	1126
833	SM 18:1;O2/16:1	1412	7.64095	8.985367	10.12755	710.6163	261086.5625	6326211.5		[M+H]+	M + 0	Answer (n-14), (n-7)	8.986	710.61725	C39H68N2O6P	SM	a	b	annotated by user-defined text library	True	True	False	100.0				100.0	5221.731	710.6163:626244 711.6189:450715 712.4421:1618 713.6239:23586 714.627:3948	77.0582:58 94.1459:177 95.1518:290 98.9825:105 113.1624:273 124.9989:534 192.1232:4776 193.10519:66 193.12939:138270 193.3647:65 193.39841:117 193.4503:168 193.5022:64 193.55099:41 193.74429:59 193.7961:62 193.8456:44 193.8979:54 193.96671:198 194.0002:210 194.01759:160 194.0481:178 194.0666:215 194.0816:227 194.0993:186 194.11681:166 194.1328:4821 194.3094:96 194.3428:137 194.3604:72 194.37781:1…	C2_3	1207
836	PS 17:0_16:1	1423	7.81635	9.073283	10.21522	753.5421	37675.5	1121225.125		[M+H]+	M + 0	Answer (n-7)	9.015	753.54535	C39H69NO10P	PS	a	b	annotated by user-defined text library	True	True	False	98.9				99.1	753.51	753.5421:52708	80.9565:56 97.0995:129 137.13361:59 237.2209:103 261.26309:81 311.25491:170 314.27139:123 316.289:663 317.29269:132 324.2532:918 325.2562:169 332.3197:313 333.32501:139 340.2836:161 342.2612:239 343.26529:93 391.2229:105 394.23999:80 412.2876:213 452.28021:87 457.41809:380 458.42139:159 470.28809:94 470.42511:110 471.43381:522 472.43469:125 481.30789:350 482.30869:115 483.2868:798 484.28931:180 4…	C2_3	1272
841	PC 17:0_14:1	1456	7.949934	9.336667	10.3905	723.5704	277477.5625	6736625.0		[M+H]+	M + 0	Answer (n-5)	9.308	723.5672599999998	C39H71NO8P	PC	a	b	annotated by user-defined text library	True	True	False	99.7				99.5	5549.551	723.5704:622004 724.1434:2786 724.5726:444153 725.3749:1532 726.5782:25931 727.58:4913	71.0727:85 86.0959:1237 98.9836:416 104.1064:215 124.9994:3481 142.0256:73 151.243:46 184:64 184.0332:114 184.073:208874 184.0977:3509 184.317:98 184.34779:68 184.4286:84 184.5453:131 184.5873:36 184.6217:58 184.6725:77 184.7142:49 184.72479:58 184.8745:293 184.9077:338 184.93941:255 184.9566:342 185.0027:346 185.0197:274 185.03641:225 185.05431:188 185.0761:8037 185.19569:88 185.2252:183 185.243…	C2_3	1346
842	PS 17:0_20:3	1456	8.8977	9.336667	10.30285	805.5738	43112.875	1211274.5		[M+H]+	M + 0	Answer (n-6,9,12)	9.348	805.57532	C43H73NO10P	PS	a	b	annotated by user-defined text library	True	True	False	100.0				99.9	862.2575	805.5738:99349	81.069:61 88.0378:48 91.0535:52 95.0838:69 119.0838:62 121.1003:84 123.1176:54 125.1181:63 150.14079:64 159.1179:87 163.14861:78 168.00549:57 173.13341:101 177.1412:42 187.14639:77 209.1521:52 245.164:93 246.17101:33 253.25281:122 258.23749:45 270.23291:64 271.24149:714 272.24939:262 287.2496:74 289.25259:309 327.28629:207 332.3204:873 333.32181:217 340.28369:183 349.30399:394 350.30719:735 351.3…	C2_3	1382
845	PE 17:0_14:1	1467	8.196317	9.424767	10.65392	681.5219999999998	61724.75	1375782.625		[M+H]+	M + 0	Answer (n-5)	9.423	681.52728	C36H65NO8P	PE	a	b	annotated by user-defined text library	True	True	False	100.0				98.9	1234.495	681.522:205401 683.528:19673	78.045:92 122.2737:27 124.0164:74 135.1167:76 191.1787:124 209.18919:185 235.2415:54 252.2323:745 253.2379:105 269.1344:72 286.24261:42 288.25769:313 289.2626:120 296.2955:143 332.3197:911 333.32471:249 340.7594:65 368.31921:375 369.32391:187 373.32559:40 376.3288:192 411.2662:578 412.0473:43 412.27029:201 412.32611:172 429.27521:169 437.31781:305 443.40189:171 455.32831:587 456.3334:146 457.3331…	C2_3	1422
854	Cer-NS 18:1;O2(d7)/16:1	1489	7.949934	9.600433	11.61908	525.5372	242747.5625	5878647.5		[M+H-H2O]+	M + 0	Answer (n-14), (n-7)	9.603	525.5366799999998	C34H58NO3	Cer_NS	a	b	annotated by user-defined text library	True	True	False	100.0				100.0	4854.951	525.5372:551809 526.5395:310137 527.5428:59349 528.1085:951 528.5455:9414 529.5465:906	82.0646:122 93.0687:70 95.0852:88 97.0998:120 107.0866:91 121.1011:385 135.11681:293 136.07449:137 149.131:182 158.19209:65 169.1424:56 172.2056:67 183.16051:132 198.22211:37 218.24899:351 220.16789:252 221.1777:133 234.18201:50 235.19141:93 237.2193:154 252.23129:182 252.26801:78 253.278:270 253.9765:35 254.0699:51 254.0829:63 254.10249:45 254.164:47 254.2493:1309 254.28551:988 254.45799:57 254.…	C2_3	1496
855	Cer-NS 18:1;O2(d7)/16:1	1489	8.985367	9.600433	10.03963	543.5469	55858.75	1300917.125		[M+H]+	M + 0	Answer (n-14), (n-7)	9.603	543.5473	C34H58NO3	Cer_NS	a	b	annotated by user-defined text library	True	True	False	100.0				100.0	1117.175	545.5533:11049	79.4001:26 121.1015:79 135.11681:180 169.1463:76 183.1609:59 184.07401:62 218.25281:98 219.2106:93 220.1702:96 221.1691:71 234.1833:81 252.23019:116 253.2397:68 253.2775:112 254.24899:730 254.2851:357 254.35001:37 255.2494:142 255.2925:73 258.30511:301 259.31149:1270 269.29739:117 270.23969:134 270.30579:4250 271.22711:61 271.28821:178 271.31201:28771 271.69141:46 272.3158:3094 272.50269:61 272.7…	C2_3	1519
856	SM 18:1;O2/18:1	1489	7.465466	9.600433	11.53142	738.6476	283112.75	7018720.5		[M+H]+	M + 0	Answer (n-14), (n-9)	9.601	738.64728	C41H72N2O6P	SM	a	b	annotated by user-defined text library	True	True	False	100.0				100.0	5662.255	738.6476:603623 739.6499:430816 740.6524:117155 741.6549:21411 742.6594:3342	77.1103:224 94.1455:163 95.1521:2484 96.156:111 98.9834:579 113.1627:908 116.9934:49 124.9992:3557 142.02609:79 184.07339:531 191.1187:84 192.12309:13562 192.1481:87 192.3967:74 192.9425:82 192.9567:84 192.97569:56 193.0112:64 193.0394:36 193.07159:60 193.1046:441 193.1295:331923 193.15289:8876 193.1712:1791 193.3242:406 193.4106:312 193.427:438 193.4444:405 193.478:393 193.493:300 193.5825:219 1…	C2_3	1560
858	PS 17:0_18:1	1489	8.634684	9.600433	10.65392	781.5741	53663.8125	1612106.875		[M+H]+	M + 0	Answer (n-9)	9.562	781.57532	C41H73NO10P	PS	a	b	annotated by user-defined text library	True	True	False	99.5				99.7	1073.276	781.5739:75021	81.0696:57 109.1:113 186.0161:65 265.25211:128 326.31:52 332.3197:400 339.28839:221 340.28391:317 343.31091:57 344.31961:996 352.2832:1666 353.28741:274 370.29309:261 373.3248:54 412.28531:160 419.25571:146 457.4183:286 458.42441:173 459.42471:107 471.4332:202 480.31531:172 481.30591:242 482.31561:85 493.30701:101 498.32809:92 499.31781:1081 499.46149:166 500.32159:332 500.4288:80 500.466:123 511…	C2_3	1591
861	PS 17:0_22:4	1489	8.342466	9.600433	10.74178	831.5894	18289.9375	532300.0625		[M+H]+	M + 0	Answer (n-6,9,12,15)	9.582	831.5953400000002	C45H75NO10P	PS	a	b	annotated by user-defined text library	True	True	False	99.9				98.6	365.7987		131.0881:70 155.01331:38 297.25711:278 298.26611:99 315.26639:169 332.3197:904 333.32281:63 340.2868:215 375.3187:117 376.32339:136 377.332:93 386.3309:116 389.30289:50 392.31891:123 394.33499:635 402.29959:337 403.30109:119 412.28009:104 412.34839:189 427.3653:50 429.38431:219 440.3782:221 442.3934:52 443.40121:351 444.4046:121 468.31219:83 468.41071:133 469.26971:1181 469.41461:392 470.4213:271…	C2_3	1602
865	PC 17:0_16:1	1544	8.196317	10.03963	11.093	751.6014	325567.3125	8282546.0		[M+H]+	M + 0	Answer (n-7)	10.004	751.59729	C41H75NO8P	PC	a	b	annotated by user-defined text library	True	True	False	99.6				99.1	6511.346	751.6014:624293 752.6039:450589 753.6064:141383 754.6087:28417 755.6118:5126 756.132:521	71.0716:141 78.045:40 86.0957:1254 98.9836:519 104.1076:191 118.5309:46 124.9995:2569 142.0269:87 183.93291:60 184.0443:126 184.073:193793 184.0976:3237 184.3013:59 184.3353:51 184.35069:105 184.4156:151 184.4337:85 184.6223:77 184.72501:52 184.8248:81 184.8744:257 184.93961:245 184.9566:276 185.00281:362 185.0359:183 185.0538:204 185.07581:6206 185.11411:71 185.19591:73 185.24409:206 185.2576:17…	C2_3	1675
866	PE 17:0_16:1	1555	9.424767	10.12755	11.61908	709.5527	94200.75	2322488.0		[M+H]+	M + 0	Answer (n-7)	10.161	709.55725	C38H69NO8P	PE	a	b	annotated by user-defined text library	True	True	False	99.7				99.0	1884.015	709.5527:202696 711.5593:21408 712.5623:4807	79.0546:64 81.0692:67 95.0848:86 97.1009:103 109.0995:82 121.1006:169 123.1174:158 124.0145:76 137.13161:101 142.02499:98 153.14751:53 193.1282:76 203.0829:61 219.21001:59 235.24159:68 237.2197:193 253.2502:109 269.1373:217 280.26309:832 281.2663:179 296.2952:253 298.27359:64 316.28839:795 317.29129:71 330.3056:78 331.31039:109 332.31979:580 429.38861:59 437.31641:484 439.29559:1107 440.3017:247 …	C2_3	1715
867	SM 18:1;O2/20:1	1588	9.864117	10.3905	11.96965	766.6771	122251.125	2977181.75		[M+H]+	M + 0	Answer (n-14), (n-9)	10.373	766.67725	C43H76N2O6P	SM	a	b	annotated by user-defined text library	True	True	False	99.9				100.0	2445.022	766.6771:277430 768.6833:33275 769.6856:6511	94.146:121 95.1525:826 98.9828:61 113.1623:162 124.9992:869 184.07291:1064 192.12331:4200 193.00861:27 193.04449:36 193.12939:121623 193.15581:334 193.3327:54 193.39349:147 193.43201:118 193.5338:52 193.7766:84 193.84641:43 193.8992:38 193.9366:81 193.9846:155 193.9998:185 194.0173:121 194.03439:164 194.0481:207 194.0667:200 194.0815:193 194.09911:168 194.1326:4670 194.3093:115 194.32829:113 194.…	C2_3	1750
868	Cer-NS 18:1;O2(d7)/18:1	1599	9.073283	10.47823	11.18082	553.5678	161879.0	3857123.5		[M+H-H2O]+	M + 0	Answer (n-14), (n-9)	10.463	553.56671	C36H62NO3	Cer_NS	a	b	annotated by user-defined text library	True	True	False	99.9				99.9	3237.58	553.5678:407276 554.5708:183111 555.574:35520 556.5771:5202 557.577:813	82.0643:85 91.0544:84 95.0487:45 95.0857:53 97.1:52 121.1018:167 123.1187:70 135.11501:95 136.0768:119 142.1218:71 169.1454:91 183.1618:65 218.24899:260 220.16789:226 221.17419:111 247.2413:126 253.2769:212 254.28439:485 258.3056:704 259.31229:2109 260.3147:135 265.2543:112 269.2966:96 270.30569:6952 270.9718:49 271.2392:32 271.2886:266 271.31189:46786 271.88062:49 272.2677:46 272.3157:3954 272.3…	C2_3	1774
869	Cer-NS 18:1;O2(d7)/18:1	1599	9.24875	10.47823	11.18082	571.5779	29176.875	684101.9375		[M+H]+	M + 0	Answer (n-14), (n-9)	10.463	571.57727	C36H62NO3	Cer_NS	a	b	annotated by user-defined text library	True	True	False	99.9				99.9	583.5375		109.1008:58 149.1342:48 169.14661:98 220.1694:118 239.1897:65 253.2782:190 254.28439:128 258.30539:190 259.31189:617 260.31219:64 270.30539:1665 271.28729:119 271.31219:15030 272.1792:45 272.31509:1302 273.3201:38 280.26401:45 282.27759:205 288.3157:237 289.3222:1606 290.32559:220 299.27689:43 330.32489:233 331.32831:73 396.40741:125 413.41379:74 414.41931:686 415.42371:221 425.74719:36 428.43369…	C2_3	1787
870	PC 17:0_20:3	1610	9.073283	10.56608	12.56245	803.6329	355983.625	9403745.0		[M+H]+	M + 0	Answer (n-6,9,12)	10.587	803.62726	C45H79NO8P	PC	a	b	annotated by user-defined text library	True	True	False	99.9				98.7	7119.672	803.6329:594350 804.2372:2342 805.6376:143720 806.6405:31416 807.6437:4794	86.0958:1442 98.9835:560 104.1062:372 112.6815:47 124.9995:3298 125.0189:42 142.02679:41 184.073:170466 184.0984:2421 184.3564:48 184.3683:52 184.38609:145 184.4142:98 184.44991:86 184.59081:108 184.6062:80 184.7251:59 184.8102:83 184.90781:240 184.9395:171 184.9566:240 185.0027:273 185.01981:223 185.0363:235 185.0542:178 185.076:4674 185.09869:106 185.1144:64 185.2439:178 185.2579:144 185.2748:1…	C2_3	1813
873	PE 17:0_20:3	1643	9.336667	10.82945	12.58337	761.5841	100452.5625	2509841.25		[M+H]+	M + 0	Answer (n-6,9,12)	10.78	761.58728	C42H73NO8P	PE	a	b	annotated by user-defined text library	True	True	False	99.2				99.2	2009.051	761.5841:216392 763.5903:26343 764.5922:5679	79.0525:53 95.0841:106 107.0841:49 109.1:76 121.0997:78 123.1136:68 142.02521:117 149.1315:94 163.1472:106 173.1317:166 187.08749:59 255.1198:117 272.24799:117 273.25281:70 289.25101:129 290.2562:56 296.29391:210 297.29739:60 331.31421:119 332.293:686 332.32001:540 332.95651:31 333.30151:82 333.323:115 349.30209:111 350.30951:168 351.31229:97 352.3071:44 368.31921:304 373.32291:59 387.34039:167 4…	C2_3	1922
874	PC 17:0_18:1	1665	10.47823	11.00503	12.35773	779.6329	404110.6875	10986451.0		[M+H]+	M + 0	Answer (n-9)	10.992	779.62726	C43H79NO8P	PC	a	b	annotated by user-defined text library	True	True	False	99.9				98.7	8081.294	779.6329:624431 780.2288:3011 780.6354:471568 781.6377:150360 782.6403:32617 783.2607:668 783.6444:4968	86.0956:1305 98.9838:476 104.1059:438 124.9993:3051 143.01019:92 183.02251:37 183.2635:62 184.073:189081 184.0976:3116 184.30141:101 184.3488:52 184.3694:51 184.4157:101 184.43581:65 184.45399:61 184.5878:39 184.6232:110 184.7048:137 184.9077:269 184.9398:188 184.9566:304 184.9705:266 185.00259:297 185.0363:242 185.054:174 185.076:5590 185.1147:102 185.1315:85 185.2252:197 185.25729:140 185.2908:…	C2_3	1940
875	PC 17:0_22:4	1665	10.12755	11.00503	11.88202	829.6469	199183.5	5219805.5		[M+H]+	M + 0	Answer (n-6,9,12,15)	10.988	829.64728	C47H81NO8P	PC	a	b	annotated by user-defined text library	True	True	False	99.9				99.9	3983.67	829.6469:360622 831.6532:57181 832.6558:11519 833.6592:2263	86.0955:285 98.9835:96 124.999:771 135.7272:37 184.07291:46055 184.32069:65 184.3553:39 184.41879:36 184.46471:65 184.8746:70 184.8902:101 184.9563:57 184.9705:78 185.0029:66 185.01939:42 185.0356:67 185.0762:1382 185.1983:83 185.2433:37 185.35271:45 185.4823:46 185.56329:53 185.58009:44 185.5952:48 185.6122:55 185.6778:64 186.07671:205 416.23441:54 497.37509:109 499.31659:69 515.38092:123 556.38…	C2_3	1976
876	PE 17:0_22:4	1687	9.95175	11.18082	12.38697	787.5999	39501.6875	1008577.0625		[M+H]+	M + 0	Answer (n-6,9,12,15)	11.201	787.59729	C44H75NO8P	PE	a	b	annotated by user-defined text library	True	True	False	99.9				99.7	790.0338		79.0523:66 96.0357:40 111.1106:57 119.0868:99 133.10001:109 140.1427:73 255.1189:61 296.25021:67 296.2941:180 298.26471:113 315.2662:86 332.31961:442 333.32309:88 358.30881:365 361.19861:68 376.32379:145 377.33231:86 394.3356:154 429.38251:125 437.31989:82 440.37711:174 443.40219:206 454.39621:64 455.33121:323 456.3295:156 457.4191:59 468.40689:166 469.41791:337 470.4238:334 472.40131:111 473.340…	C2_3	1999
877	PE 17:0_18:1	1698	10.03963	11.26845	13.14308	737.5842	123327.125	3172109.5		[M+H]+	M + 0	Answer (n-9)	11.214	737.58728	C40H73NO8P	PE	a	b	annotated by user-defined text library	True	True	False	99.1				99.2	2466.542	737.5842:248477 738.5873:110212 739.5907:28155	95.0847:171 109.1001:78 121.1012:90 123.1171:148 135.11549:36 153.12691:42 160.0407:125 235.24229:48 245.1678:68 253.252:106 265.25311:275 269.13681:131 296.2937:223 308.29471:885 309.29669:104 326.30609:203 332.32089:350 333.323:120 343.31311:40 344.3204:564 345.32932:122 409.28949:65 437.31671:453 438.3273:51 442.0784:54 444.40009:70 449.3187:110 455.328:1086 456.33301:222 457.33389:71 457.4153…	C2_3	2015
878	SM 18:1;O2/22:1	1720	10.91715	11.44375	12.96752	794.7087	186249.25	4925787.0		[M+H]+	M + 0	Answer (n-14), (n-9)	11.454	794.70728	C45H80N2O6P	SM	a	b	annotated by user-defined text library	True	True	False	100.0				99.9	3724.985	794.7087:306687 796.7154:45638 797.7173:8632 798.7227:1339	94.1463:54 95.1521:257 113.1628:161 125:269 192.1228:766 193.12939:33222 194.0004:54 194.0675:52 194.09979:53 194.1331:1246 194.67281:44 194.6895:46 195.1335:158 234.1559:78 248.14841:98 262.16321:158 456.366:222 457.37119:97 458.383:455 459.38449:168 585.48309:103 595.56128:154 596.56427:1697 597.56818:474 612.55811:53 613.42468:72 654.55029:74 655.56451:247 656.48273:88 656.56482:153 696.5611:6…	C2_3	2041
879	Cer-NS 18:1;O2(d7)/20:1	1742	10.3905	11.61908	12.96752	581.5986	89118.625	2242166.25		[M+H-H2O]+	M + 0	Answer (n-14), (n-9)	11.58	581.5967400000002	C38H66NO3	Cer_NS	a	b	annotated by user-defined text library	True	True	False	99.5				99.6	1782.3729999999996	581.5986:201648 583.6051:16626	121.1007:62 135.11729:98 136.0762:64 149.13341:91 197.1765:138 218.2464:42 248.201:121 253.27721:107 254.28391:212 258.3075:228 259.31119:979 262.21649:84 269.2959:68 270.30579:4233 271.3118:18677 272.29141:128 272.31549:1584 273.32431:136 288.31549:622 289.3222:2068 290.32651:108 308.29431:61 310.31021:370 311.30881:75 312.31601:180 326.30261:51 330.32211:71 335.31619:59 337.33151:220 343.33679:…	C2_3	2073
880	Cer-NS 18:1;O2(d7)/20:1	1742	9.95175	11.61908	12.73795	599.6091	12010.6875	300558.09375		[M+H]+	M + 0	Answer (n-14), (n-9)	11.58	599.6073	C38H66NO3	Cer_NS	a	b	annotated by user-defined text library	True	True	False	99.5				99.6	240.2137		91.0531:36 197.17999:92 224.2029:98 248.20239:145 253.27769:85 254.28439:85 259.31039:145 270.30481:726 271.31161:3727 272.31561:544 273.32141:99 288.31671:106 289.32141:413 310.3096:151 312.31769:38 330.32651:85 332.31659:60 362.34109:75 388.3522:81 424.4364:96 441.4444:157 442.44949:479 443.45709:120 456.46799:159 466.4483:188 467.45609:146 484.45929:331 550.57629:61 551.58667:553 552.59332:158…	C2_3	2077
882	DG 17:0_16:1	1797	10.82945	12.05727	13.05525	608.526	28532.4375	744358.125		[M+Na]+	M + 0	Answer (n-7)	12.007	608.5292400000002	C36H63O5	DG	a	b	annotated by user-defined text library	True	True	False	99.2				99.2	570.6487	608.526:47701	271.31171:98 317.2934:104 318.2937:164 319.30051:125 320.30161:106 334.3252:243 335.32861:301 336.32971:138 413.3132:58 428.30231:261 482.3822:139 496.40399:206 497.40649:301 498.3786:78 498.41599:198 510.4176:173 511.4249:371 512.39551:175 512.43011:177 526.40961:499 527.41888:59 538.4151:185 539.41901:1541 540.42371:841 541.42969:298 542.40277:47 542.43451:101 554.40277:101 555.41309:52 568.422…	C2_3	2143
883	SM 18:1;O2/24:1	1916	12.35773	12.96752	14.43535	822.7404	283540.0625	7327583.0		[M+H]+	M + 0	Answer (n-14), (n-9)	12.951	822.7373	C47H84N2O6P	SM	a	b	annotated by user-defined text library	True	True	False	99.9				99.6	5670.801	822.7404:423426 823.7432:242309 824.746:67466 825.7497:13448 826.7498:2473	95.1526:439 113.1634:197 124.9991:699 192.12331:3204 193.0865:128 193.12939:82745 193.3508:70 193.3727:84 193.3958:63 193.4167:51 193.58681:89 193.6282:54 193.9364:34 194:134 194.0166:60 194.03439:107 194.0488:135 194.067:114 194.13271:2925 194.3096:50 194.3428:87 194.3611:44 194.3761:44 194.3956:41 194.42171:29 194.4402:77 194.5573:60 194.57359:57 194.5905:58 194.6066:43 194.6246:44 194.64059:59…	C2_3	2199
886	Cer-NS 18:1;O2(d7)/22:1	1938	11.70675	13.14308	14.96287	609.6303	181196.625	4761985.0		[M+H-H2O]+	M + 0	Answer (n-14), (n-9)	13.088	609.62671	C40H70NO3	Cer_NS	a	b	annotated by user-defined text library	True	True	False	99.1				99.0	3623.933	609.6303:374688 610.6335:179156 611.6369:40816 612.6391:5531	121.1005:57 135.1167:82 217.244:77 225.2093:119 253.27921:175 254.28461:174 258.30569:238 259.31201:1036 267.21939:73 269.3024:74 270.30591:3259 271.31201:14495 272.2865:48 272.31641:1185 273.32309:99 276.23059:153 277.24011:89 287.30811:82 288.3176:436 289.32339:1477 290.328:79 312.31241:71 321.31589:91 330.32251:100 336.32339:87 338.34259:263 339.34619:155 365.36719:181 366.36899:112 380.35309:…	C2_3	2270
887	Cer-NS 18:1;O2(d7)/22:1	1938	11.88202	13.14308	14.69917	627.6402	28847.8125	778731.375		[M+H]+	M + 0	Answer (n-14), (n-9)	13.088	627.6372700000002	C40H70NO3	Cer_NS	a	b	annotated by user-defined text library	True	True	False	99.1				99.2	576.9562		109.0994:67 253.2762:87 254.28481:162 259.31189:429 260.31381:69 270.30551:1155 271.2869:108 271.3118:8204 272.31409:595 276.23041:208 288.31549:273 289.32251:1229 290.3288:76 312.3132:66 321.31281:46 330.32159:118 338.34189:227 365.36169:94 366.36389:53 380.3537:86 392.38831:78 416.3877:96 452.47339:229 453.47549:135 469.47351:62 470.479:624 471.48721:237 472.49091:84 484.49991:161 494.4827:337 …	C2_3	2283
889	DG 17:0_22:4	1960	12.14492	13.31845	14.52298	686.5729	21336.1875	517235.0625		[M+Na]+	M + 0	Answer (n-6,9,12,15)	13.345	686.57922	C42H69O5	DG	a	b	annotated by user-defined text library	True	True	False	99.8				98.3	426.7238	686.5729:48988	137.1339:39 201.08949:43 259.14569:69 273.21991:36 299.26169:115 316.267:71 317.27371:100 332.31589:104 333.3244:194 334.32599:96 335.327:189 336.3317:93 394.3327:129 395.33521:81 396.34241:199 397.3483:178 398.3476:72 413.3158:125 416.31659:120 421.2467:96 426.3284:99 428.30881:102 442.31531:59 444.29941:69 461.32901:38 468.36859:73 469.37601:325 470.38361:147 482.38651:85 483.3909:233 484.04861…	C2_3	2326
892	Cer-NS 18:1;O2(d7)/24:1	1993	11.88202	13.582070000000002	14.61115	637.6635	268001.0625	6340348.5		[M+H-H2O]+	M + 0	Answer (n-14), (n-9)	13.599	637.66669	C42H74NO3	Cer_NS	a	b	annotated by user-defined text library	True	True	False	99.9				99.6	5360.021	637.6635:695893 638.666:541894 639.2988:3182 640.4917:2066 640.9407:1251 641.5004:1156 641.9833:879	79.0538:76 82.0639:287 91.0528:113 93.0694:254 95.0855:146 96.0806:129 97.0639:35 97.0992:90 109.1006:252 110.0953:83 121.1007:764 123.1166:132 135.1158:472 136.0723:67 141.114:126 142.1203:101 149.13271:307 158.1929:74 163.1498:64 172.20821:51 205.2655:96 211.205:53 217.2429:98 218.2496:601 238.2131:64 240.2317:57 242.285:88 253.2403:384 253.2789:549 254.24541:160 254.2845:1112 255.28999:190 258…	C2_3	2445
893	Cer-NS 18:1;O2(d7)/24:1	1993	12.64185	13.582070000000002	14.69917	655.6721	90540.8125	2070259.125		[M+H]+	M + 0	Answer (n-14), (n-9)	13.599	655.67725	C42H74NO3	Cer_NS	a	b	annotated by user-defined text library	True	True	False	99.9				98.9	1810.816	655.6721:286230 656.6754:131253 657.6787:30764 658.6807:5836 659.6427:1776	95.0854:133 121.1015:133 135.1165:157 136.0744:80 136.1218:65 137.0842:35 218.2489:118 253.23959:131 253.2766:158 254.28419:287 258.30621:364 259.3121:1360 260.3168:125 268.22729:106 269.29501:126 270.3053:4791 271.24011:55 271.28601:108 271.31189:27693 272.31519:2174 272.73059:48 273.14139:50 273.29639:41 273.32159:152 288.3158:592 289.32239:3176 290.32581:342 304.26309:200 305.26721:70 330.3236…	C2_3	2487
896	TG 14:0_14:0_15:1	2078	12.96752	14.25923	15.754779999999998	757.7085	232713.75	5430988.0		[M+NH4]+	M + 0	Answer (n-5)	14.274	757.7038	C46H81O6	TG	a	b	annotated by user-defined text library	True	True	False	99.9				99.1	4654.275	757.7085:626413 758.3943:2816 758.7113:480526 759.7135:162476 760.7167:33989 761.7202:6902 762.6623:88369	79.0543:84 81.0693:369 85.1:128 93.0691:81 95.0846:557 97.1002:150 107.0844:145 109.1008:442 111.0798:67 111.1162:113 121.101:352 123.1162:606 124.1181:62 135.11729:407 137.13229:193 149.1324:102 193.1949:204 205.1949:421 209.1834:46 211.20551:886 212.2095:151 221.1897:582 222.1955:207 223.2049:1145 224.20711:80 228.2323:152 240.22971:182 273.26889:83 274.24591:84 274.27701:104 284.26471:111 289.…	C2_3	2678
897	TG 14:0_14:0_15:1	2078	12.46213	14.25923	15.754779999999998	762.6623	33432.0625	784280.5625		[M+Na]+	M + 0	Answer (n-5)	14.274	762.6592400000002	C46H81O6	TG	a	b	annotated by user-defined text library	True	True	False	99.9				99.6	668.6412	762.6623:88369 763.6655:44069 764.6684:12995 765.6718:2416	296.25919:87 312.255:164 486.45621:45 487.46109:135 500.47031:211 501.4733:74 502.4776:247 503.4827:429 504.4834:167 512.47241:475 513.47321:394 514.47699:973 515.48108:1344 516.48431:1029 517.4873:80 522.45148:424 533.45251:96 534.45398:913 535.45813:114 568.42047:62 581.4624:103 609.45538:51 609.46771:45 612.4494:65 678.57611:109 679.57507:287 680.58038:402 681.58331:143 692.58411:65 693.5423:4…	C2_3	2711
898	TG 14:0_14:0_17:1	2111	13.31845	14.52298	15.842570000000002	790.6937	50836.125	1215904.875		[M+Na]+	M + 0	Answer (n-7)	14.550999999999998	790.69922	C48H85O6	TG	a	b	annotated by user-defined text library	True	True	False	99.8				98.7	1016.722	790.2359:575 790.6937:128060 791.6973:68295 792.7002:18742 793.7044:3803 794.7078:662	296.2287:57 296.26239:101 312.25381:101 320.26761:83 500.47321:282 501.4754:327 502.47739:613 503.4819:642 504.48459:433 521.44849:107 522.45459:329 539.49127:62 540.38818:86 540.50128:903 541.50562:741 542.40509:41 542.50928:2017 543.47241:70 543.51233:2989 544.51562:1840 545.52039:222 561.48389:119 562.48511:1045 563.48431:91 581.4657:85 582.43848:42 596.45099:124 610.4726:75 663.54272:60 678.5…	C2_3	2794
899	TG 14:0_14:0_17:1	2122	12.87985	14.61115	16.431279999999994	785.7339	225070.25	5315948.0		[M+NH4]+	M + 0	Answer (n-7)	14.550999999999998	785.7438400000002	C48H85O6	TG	a	b	annotated by user-defined text library	True	True	False	98.9				95.6	4501.405	785.7396:589215 786.3368:2125 786.742:448173 787.7445:143844 788.7479:31900 789.7523:4559 790.6935:96229	71.0842:80 81.0687:213 83.0846:110 85.1018:61 94.9354:57 95.049:64 95.085:434 97.1004:209 99.079:81 109.1012:232 111.1153:40 121.1004:329 123.1155:212 135.11639:191 136.93871:34 137.0759:37 137.13229:217 149.13181:80 151.1488:102 163.1481:48 193.1953:102 206.1669:50 211.20461:744 211.4223:46 228.23129:208 232.1595:54 233.2251:291 249.2216:217 249.32491:33 250.2258:171 251.23621:910 252.2404:82 26…	C2_3	2824
901	TG 16:0_16:0_15:1	2155	13.05525	14.87468	16.83212	813.7719	329391.0625	8077574.0		[M+NH4]+	M + 0	Answer (n-5)	14.879	813.7738	C50H89O6	TG	a	b	annotated by user-defined text library	True	True	False	100.0				99.9	6587.821	813.7719:718533 814.7745:597114 815.7764:282623 816.7789:63080 817.2362:754 817.7825:10193 817.9715:985 818.7246:134072	81.0696:124 83.0855:136 85.1007:84 93.069:52 95.0851:221 97.1003:89 109.1006:297 111.1161:106 112.0511:46 121.1005:220 123.116:441 135.1162:314 137.1324:73 164.1205:90 204.1866:66 205.19791:218 219.17371:61 221.1897:184 221.2253:108 222.1949:158 223.205:727 239.23689:415 252.20821:61 256.26401:212 300.25479:67 301.30139:72 302.2724:273 317.2981:98 318.30551:774 357.28409:35 360.31561:101 374.2916…	C2_3	2876
902	TG 16:0_16:0_15:1	2155	12.96752	14.87468	16.55237	818.7246	57175.625	1383831.75		[M+Na]+	M + 0	Answer (n-5)	14.879	818.72925	C50H89O6	TG	a	b	annotated by user-defined text library	True	True	False	100.0				99.1	1143.512	818.7246:134072 819.728:71873 820.7318:21877 821.7327:5186 822.7431:1340	223.205:75 292.2309:53 324.26031:88 324.2908:155 340.289:157 495.42761:64 513.36023:30 528.505:68 540.50378:759 541.50671:786 542.50812:2278 543.51202:2842 544.51489:1944 545.51758:203 556.53101:322 557.53821:212 558.53967:471 559.54413:487 560.54437:531 561.47998:126 561.54651:158 562.48462:1505 563.48657:95 565.66791:64 578.51819:256 590.33099:63 637.52472:98 651.50482:59 652.51489:167 664.5134…	C2_3	2910
904	TG 16:0_16:0_17:1	2188	13.670379999999998	15.13883	16.73193	846.7558	32264.3125	802268.6875		[M+Na]+	M + 0	Answer (n-7)	15.23	846.7592199999998	C52H93O6	TG	a	b	annotated by user-defined text library	True	True	False	97.4				98.3	645.2863	846.7558:76138 847.7593:44006 848.7625:14144	273.55359:27 324.29111:205 340.28149:83 446.68121:45 480.40619:140 553.91461:57 556.53418:200 557.53711:168 558.53851:468 559.54388:534 560.54578:359 568.53351:696 569.53662:527 570.54089:1453 571.5423:2279 572.54669:1525 573.54718:189 577.51318:89 578.51752:218 590.5166:1133 591.52429:155 592.52753:88 593.54187:67 652.51678:86 653.5152:76 668.51947:144 718.6004:73 720.61108:93 734.63049:326 735.…	C2_3	2983
907	TG 16:0_16:0_17:1	2199	13.05525	15.22675	16.13893	841.8023	304509.0625	7505828.0		[M+NH4]+	M + 0	Answer (n-7)	15.23	841.8038300000002	C52H93O6	TG	a	b	annotated by user-defined text library	True	True	False	100.0				99.9	6090.181	841.8023:659504 842.5592:2940 842.8053:546887 843.8071:228764 844.8107:48932 845.8123:8370 846.4198:689 846.7564:64207	81.0689:219 83.0859:70 85.1006:130 95.0848:561 97.0995:108 107.0856:146 109.1008:421 111.1162:143 121.0999:187 123.1163:419 125.1318:71 135.11659:273 137.09641:47 137.1326:242 149.1324:251 151.14861:115 163.14799:51 191.1788:58 233.22501:189 236.215:82 239.2363:482 249.21989:178 250.2287:69 251.23621:961 252.2435:89 256.26401:175 267.23041:118 268.26099:172 317.2991:182 318.30469:1114 319.3045:11…	C2_3	3024
908	TG 16:0_16:0_19:2	2210	13.75833	15.31497	16.001170000000002	867.8182	269009.6875	6617367.0		[M+NH4]+	M + 0	Answer (n-6,9)	15.326	867.81384	C54H95O6	TG	a	b	annotated by user-defined text library	True	True	False	100.0				99.2	5380.194	867.8182:595004 868.8208:478185 869.8228:174185 870.8264:39011 871.8293:6990 872.7725:46736	78.0447:63 79.053:99 81.0687:402 83.0855:175 93.0691:123 95.0851:630 96.0363:52 97.1008:198 109.1002:477 111.1154:143 119.0847:127 121.1007:342 123.1164:587 125.1312:85 133.1008:136 135.1152:169 137.13181:327 138.1347:77 141.1268:60 147.1162:139 149.1302:103 151.11211:63 151.14771:136 160.12109:45 161.13181:418 163.1494:119 164.1187:83 165.16389:204 168.1776:92 169.15649:157 175.1472:156 176.1481…	C2_3	3091
909	TG 16:0_16:0_19:2	2210	14.08392	15.31497	16.66512	872.7725	20922.75	523541.875		[M+Na]+	M + 0	Answer (n-6,9)	15.326	872.7692300000001	C54H95O6	TG	a	b	annotated by user-defined text library	True	True	False	100.0				99.5	418.455	872.7725:46736 873.7749:29247 874.7782:8659 875.7865:3193	78.046:89 95.083:38 278.25391:106 330.3063:128 494.42081:51 556.53259:239 557.5387:171 558.54102:422 559.54187:226 560.54559:160 578.51459:150 592.53351:156 593.54321:127 594.54999:2162 595.54999:241 596.5578:607 597.55939:627 598.56091:556 608.56409:829 610.58362:88 616.53137:252 734.62451:105 735.6394:114 749.65527:199 750.62122:131 750.65881:144 762.66022:92 764.64069:128 774.66522:106 775.669…	C2_3	3116
910	TG 18:1_17:1_18:1	2210	13.582070000000002	15.31497	16.96565	893.8333	240428.125	5869504.5		[M+NH4]+	M + 0	Answer (n-7), (n-9)	15.292	893.8338	C56H97O6	TG	a	b	annotated by user-defined text library	True	True	False	99.8				99.9	4808.563	893.8333:541834 894.8359:414794 895.8389:143126 896.8418:33558 897.8465:6448 898.7874:42187	91.0534:59 95.0854:362 97.0657:76 97.1004:67 107.0846:94 109.1007:238 121.1004:400 135.1167:336 136.1208:59 149.1322:298 151.14771:80 169.15601:63 179.17841:76 233.2263:169 245.224:57 247.2421:160 251.2366:446 259.1814:100 265.25189:904 267.23181:64 281.2482:85 282.27899:169 312.29239:79 315.24231:68 328.29211:129 330.3042:1079 331.30881:95 344.3197:865 345.32681:182 373.31989:67 386.2937:56 386.…	C2_3	3127
911	TG 18:1_17:1_18:1	2210	13.75833	15.31497	16.83212	898.7874	19286.4375	480714.15625		[M+Na]+	M + 0	Answer (n-7), (n-9)	15.292	898.78925	C56H97O6	TG	a	b	annotated by user-defined text library	True	True	False	99.8				99.8	385.7288	898.7874:42187 899.7903:26710 900.7945:8255 902.8206:7739	81.0688:89 135.1136:46 265.25281:55 538.41663:78 556.53571:75 593.54602:115 594.55017:407 595.55298:549 596.51898:29 596.55573:910 597.5578:1146 598.5639:883 599.56909:78 606.54993:211 608.56281:338 609.57343:190 610.57001:267 611.57361:368 612.57977:228 614.55859:65 616.53113:587 617.54059:101 618.54871:117 619.55957:213 620.565:2401 622.58002:131 630.54132:101 634.57861:67 646.50989:125 651.510…	C2_3	3150
914	TG 18:1_18:1_19:2	2221	13.75833	15.40312	16.5983	919.8492	230462.5	5494252.5		[M+NH4]+	M + 0	Answer (n-9), (n-6,9)	15.387	919.84381	C58H99O6	TG	a	b	annotated by user-defined text library	True	True	False	99.9				98.8	4609.25	919.8492:582689 920.6059:1972 921.8543:187408 922.8573:46560 923.8599:8345 924.8027:86279	79.0536:110 81.0693:345 83.0851:142 85.102:60 93.0685:218 95.0487:81 95.0845:666 96.0903:64 97.0997:137 98.1039:71 105.0702:119 107.0838:166 109.1008:563 111.0799:74 111.1163:83 119.0854:101 120.0908:86 121.1005:575 122.1035:47 123.1161:436 125.1316:64 127.1093:34 133.0992:87 135.11659:632 136.1205:64 137.1297:160 139.1123:121 147.1165:140 149.1317:281 151.14729:239 152.1497:58 153.12669:170 155.…	C2_3	3197
915	TG 18:1_18:1_19:2	2221	13.99628	15.40312	16.77785	924.8027	32540.1875	774982.8125		[M+Na]+	M + 0	Answer (n-9), (n-6,9)	15.387	924.79919	C58H99O6	TG	a	b	annotated by user-defined text library	True	True	False	99.9				99.5	650.8038	924.8027:86279 925.8064:54782 926.809:17911 927.8111:4885	95.0852:66 109.102:86 277.25311:64 413.34601:60 462.39801:62 608.5611:166 609.56561:164 610.57172:274 611.57581:246 612.57819:169 620.56763:442 621.56873:342 622.57373:851 623.57489:1118 624.58008:767 625.57941:93 630.54828:269 637.0874:48 639.56342:60 641.53918:110 642.54657:866 643.55139:117 652.51581:36 666.53223:73 672.52283:46 673.51929:64 674.53888:147 675.53662:88 690.52863:73 691.53473:75…	C2_3	3219
917	TG 18:1_18:1_21:2	2265	14.25923	15.754779999999998	17.1577	947.8795	190908.8125	4395119.0		[M+NH4]+	M + 0	Answer (n-9), (n-6,9)	15.765	947.88385	C60H103O6	TG	a	b	annotated by user-defined text library	True	True	False	100.0				99.2	3818.176	947.8795:456840 948.8821:340993 949.885:125987 950.8881:31083 951.8901:5846 952.8337:65028	81.0676:52 95.0851:113 97.101:101 109.1005:112 121.1007:187 123.1174:99 135.1162:199 149.1329:159 165.16299:82 205.19679:64 245.22459:80 247.2421:104 249.22099:57 263.23621:305 265.25229:485 266.25589:92 287.27469:76 303.26801:147 305.28259:806 306.28809:142 315.24249:67 320.2673:40 322.31149:75 344.3205:706 345.32379:163 365.33469:210 366.34091:340 374.33279:61 384.35281:214 386.36221:92 398.332…	C2_3	3336
918	TG 18:1_18:1_21:2	2265	14.61115	15.754779999999998	16.83212	952.8337	28977.0	677635.5		[M+Na]+	M + 0	Answer (n-9), (n-6,9)	15.765	952.83923	C60H103O6	TG	a	b	annotated by user-defined text library	True	True	False	100.0				98.8	579.54	952.8337:65028 953.8371:42650 954.8394:13671	135.11549:56 581.43121:42 610.56927:220 611.57397:199 612.58051:86 630.54962:320 648.60138:280 649.60028:225 650.60138:508 651.60663:829 652.612:686 670.57788:669 671.58533:119 679.98877:52 693.54871:92 694.55151:33 702.5697:181 703.5686:106 707.56512:79 718.5611:166 721.5437:102 721.5614:73 732.56891:92 734.55652:238 735.56171:110 748.57867:94 776.56592:157 777.56348:153 790.58978:136 791.58582:…	C2_3	3354
940	PS 17:0_14:1	1381	7.8141	8.586416	9.200666	725.5112	34754.875	904774.0625		[M+H]+	M + 0	Answer (n-5)	8.593	725.51532	C37H65NO10P	PS	a	b	annotated by user-defined text library	True	True	False	100.0				99.3	695.0975	725.5112:93360	81.0692:74 95.0855:104 109.1008:64 121.1022:97 193.1295:130 209.1895:74 245.1657:95 288.25729:439 289.25879:81 296.22089:1420 297.22421:218 314.23001:217 315.23419:92 332.31961:235 333.3204:77 340.2858:185 368.2243:124 373.32861:62 412.28589:122 429.3847:77 442.39471:71 443.39951:280 444.40659:131 455.25421:645 456.26019:180 457.41739:337 458.4212:157 470.42529:100 471.4299:238 472.43369:90 473.2…	C2_4	1058
943	PG 17:0_14:1	1392	7.638667	8.674167	9.991517	734.4975	6416.375	144734.546875		[M+Na]+	M + 0	Answer (n-5)	8.645	734.49725	C37H66O10P	PG	a	b	annotated by user-defined text library	True	True	False	99.7				99.9	128.3275	734.4975:18857	192.1226:79 193.1299:642 195.0027:1678 240.06129:106 540.5033:323 562.4812:153 578.38458:155 579.38782:46 651.40918:95 660.46069:89 662.47443:174 665.43359:95 676.41791:63 680.41718:121 693.41809:222 694.43439:136 695.42871:57 708.40613:93 720.62311:50 728.33038:36 732.48041:652 733.19189:58 733.49121:3240 733.60229:483 733.86823:48 734.26569:83 734.34003:69 734.3761:137 734.44348:299 734.4978:13…	C2_4	1084
946	SM 18:1;O2/16:1	1436	7.2503	9.025033	10.1673	710.6161	267453.0625	6581803.0		[M+H]+	M + 0	Answer (n-14), (n-7)	8.986	710.61725	C39H68N2O6P	SM	a	b	annotated by user-defined text library	True	True	False	99.5				99.7	5349.061	710.6161:587511 711.218:2536 711.6181:401710 712.6211:104071 713.4449:931 714.0764:578 714.6284:3560	77.1096:161 94.1462:297 95.1521:2214 98.9837:123 113.163:894 116.992:47 124.999:2565 157.4458:35 182.1526:36 192.0219:48 192.123:13576 192.1489:81 192.3447:68 192.4286:59 192.4678:135 192.5955:76 192.7048:69 192.9072:72 192.94231:31 192.9736:54 192.9902:47 193.0101:69 193.04111:140 193.05791:105 193.0751:148 193.12939:351345 193.15311:10475 193.1711:2491 193.3244:455 193.3774:229 193.3969:187 193…	C2_4	1175
947	PS 17:0_16:1	1436	7.72645	9.025033	10.25495	753.5423	39450.375	1155573.5		[M+H]+	M + 0	Answer (n-7)	9.015	753.54535	C39H69NO10P	PS	a	b	annotated by user-defined text library	True	True	False	100.0				99.6	789.0075	753.5423:67377	109.0998:50 135.11591:119 137.1319:77 237.2215:144 259.18359:79 287.2146:60 311.26041:60 315.27802:93 316.28989:496 317.2933:156 324.2533:1025 325.25391:205 332.32031:658 340.28391:169 342.26221:175 394.23959:64 396.254:108 401.34229:42 412.28641:129 457.4158:327 458.42041:82 465.27481:102 470.28961:65 470.42249:156 471.43179:365 472.42801:86 481.30701:236 483.28629:845 484.28909:212 485.29501:48…	C2_4	1209
952	PC 17:0_14:1	1469	7.947667	9.288333	10.3426	723.5704	298734.8125	7325523.0		[M+H]+	M + 0	Answer (n-5)	9.308	723.5672599999998	C39H71NO8P	PC	a	b	annotated by user-defined text library	True	True	False	99.9				99.6	5974.696	723.3014:929 723.5704:648102 724.5726:474806 725.3446:1684 726.5777:28233 727.5823:5262 728.1066:633	71.0715:88 86.0956:1554 98.9832:447 104.1065:484 124.9994:3174 183.1483:34 184.0379:57 184.073:244834 184.0956:5458 184.2988:105 184.31509:104 184.34779:66 184.36659:75 184.42889:85 184.6729:121 184.8744:326 184.9077:390 184.9395:273 184.9566:442 185.0024:448 185.0197:363 185.036:233 185.0542:252 185.0762:9431 185.1136:86 185.21471:73 185.2437:284 185.2576:229 185.2908:212 185.3096:191 185.33569:…	C2_4	1272
956	PS 17:0_20:3	1480	8.849517	9.37645	10.3426	805.5735	39897.5	1168955.0		[M+H]+	M + 0	Answer (n-6,9,12)	9.348	805.57532	C43H73NO10P	PS	a	b	annotated by user-defined text library	True	True	False	99.7				99.7	797.95		78.0447:85 93.0681:75 168.0038:59 173.13029:64 188.15649:100 231.1503:79 270.23151:47 271.2413:516 272.24579:135 289.25229:350 290.25281:61 299.1116:43 327.2883:143 332.32019:941 333.3212:95 340.28259:201 341.2858:83 348.29269:53 349.30319:300 350.31049:636 351.31369:98 353.32239:55 363.28781:146 367.3111:125 368.31989:1544 369.32001:112 373.3215:62 376.28311:944 377.2868:214 386.33081:534 387.33…	C2_4	1353
959	PE 17:0_14:1	1491	8.00195	9.4644	10.95712	681.5215	56898.9375	1368378.375		[M+H]+	M + 0	Answer (n-5)	9.423	681.52728	C36H65NO8P	PE	a	b	annotated by user-defined text library	True	True	False	99.5				98.4	1137.979	681.5215:133141 683.5279:13175	95.0846:97 109.0999:125 111.1161:80 121.1016:73 122.1028:57 124.0152:44 135.1179:78 142.0257:73 209.1902:166 252.2303:898 253.2343:102 269.23801:55 270.24179:102 288.25601:698 296.29211:112 330.30499:48 331.31491:78 332.31961:897 333.3233:187 368.23019:77 368.31909:354 369.3259:118 376.32639:263 411.2666:953 412.27121:234 412.32932:180 413.32739:48 429.27661:177 437.31989:348 443.40259:187 455.32…	C2_4	1380
964	PS 17:0_18:1	1502	8.761867	9.552183	10.69387	781.5739	55250.3125	1643870.125		[M+H]+	M + 0	Answer (n-9)	9.562	781.57532	C41H73NO10P	PS	a	b	annotated by user-defined text library	True	True	False	100.0				99.9	1105.006	781.5739:100067	91.0518:45 95.0844:181 109.1028:59 121.0997:89 135.1145:100 160.0399:69 167.1436:37 331.31171:84 332.32001:420 333.3233:107 340.2836:208 342.3038:94 344.31921:713 345.32089:102 352.28381:1291 353.2887:201 370.293:204 412.28922:165 452.49139:64 453.30981:71 457.4183:303 458.42111:137 471.43109:166 472.43109:64 481.3074:357 499.32001:761 499.4617:219 500.31989:196 500.47501:51 501.3215:93 511.31699…	C2_4	1446
967	Cer-NS 18:1;O2(d7)/16:1	1513	7.947667	9.640284	11.65898	525.5369999999998	237341.0625	5793049.5		[M+H-H2O]+	M + 0	Answer (n-14), (n-7)	9.603	525.5366799999998	C34H58NO3	Cer_NS	a	b	annotated by user-defined text library	True	True	False	99.6				99.8	4746.821	525.537:518740 526.5395:271100 527.5427:51944 528.5455:8228 529.5474:958	80.8868:34 82.0659:67 82.0761:38 83.0847:62 93.0579:35 93.0696:123 95.0852:53 96.0852:79 107.085:137 109.1002:80 121.1007:253 124.1227:77 126.0908:65 128.1066:61 135.11639:461 136.0746:113 137.08231:114 142.123:70 149.1322:141 152.118:46 158.19189:82 163.14771:86 169.14571:183 170.1541:56 172.20689:163 183.16029:78 198.2197:61 205.265:106 218.24921:441 219.2101:230 220.1693:291 221.1749:74 234.18…	C2_4	1480
968	Cer-NS 18:1;O2(d7)/16:1	1513	9.025033	9.640284	10.07945	543.5466	58259.5625	1412793.375		[M+H]+	M + 0	Answer (n-14), (n-7)	9.603	543.5473	C34H58NO3	Cer_NS	a	b	annotated by user-defined text library	True	True	False	99.6				99.8	1165.191	545.5524:10708	121.0998:48 132.17641:40 141.1143:85 153.1926:24 169.14819:57 171.1555:72 182.153:42 186.1469:100 219.20821:62 220.1683:128 221.17261:80 254.2487:274 254.28571:408 254.53799:41 258.30609:147 259.3114:714 269.12729:29 270.30579:2806 271.285:128 271.3118:17902 272.31519:1998 273.3176:107 273.3266:79 279.25809:68 280.2627:156 281.26761:155 288.31479:349 289.32281:1826 290.32599:358 291.32809:44 296.…	C2_4	1506
969	SM 18:1;O2/18:1	1513	7.72645	9.640284	10.606	738.6473	267157.6875	6652714.5		[M+H]+	M + 0	Answer (n-14), (n-9)	9.601	738.64728	C41H72N2O6P	SM	a	b	annotated by user-defined text library	True	True	False	99.5				99.8	5343.154	738.6473:567897 739.6495:374358 740.5063:1030 741.6555:18280 742.6572:2847	77.1102:55 94.147:43 95.152:750 98.9827:138 113.1628:577 124.9993:702 129.37109:78 184.07269:329 192.1232:3838 193.1295:117868 193.159:180 193.33459:47 193.51801:37 193.53709:72 193.5652:51 193.7254:51 193.8477:44 193.8806:32 193.937:64 193.9668:158 194.00011:165 194.0172:116 194.0345:161 194.04829:163 194.067:174 194.0816:170 194.0993:186 194.1161:143 194.1326:4390 194.26559:52 194.3098:115 194.…	C2_4	1529
976	PC 17:0_16:1	1557	8.164783	9.991517	11.04507	751.5961	298124.5625	7846642.5		[M+H]+	M + 0	Answer (n-7)	10.004	751.59729	C41H75NO8P	PC	a	b	annotated by user-defined text library	True	True	False	100.0				99.9	5962.491	751.5961:413676 752.6041:473195 753.606:155585 754.6087:28648 755.6116:5182 756.3277:544	71.0724:115 86.0959:1416 98.9837:344 104.1064:452 124.8717:65 124.9991:4175 142.0247:76 183.61819:29 183.7144:61 184.0356:117 184.0455:109 184.073:216100 184.0977:4125 184.299:85 184.3392:195 184.3862:167 184.4308:50 184.5923:74 184.6237:80 184.703:147 184.71339:59 184.9398:219 184.9567:344 184.97031:280 185.0025:344 185.03619:219 185.05389:227 185.076:7113 185.1143:66 185.2438:221 185.25751:187 …	C2_4	1610
977	PE 17:0_16:1	1579	9.4644	10.1673	11.83425	709.5525	99788.0625	2387475.75		[M+H]+	M + 0	Answer (n-7)	10.161	709.55725	C38H69NO8P	PE	a	b	annotated by user-defined text library	True	True	False	100.0				99.1	1995.761	709.5525:242365 711.5592:25525 712.5621:4499	78.0466:51 81.0687:70 95.0481:42 95.0849:152 97.1007:52 123.1173:97 135.11639:132 142.0249:94 149.1312:70 193.1295:131 237.2205:213 253.2529:117 259.18079:89 260.2475:90 269.13699:147 280.2637:964 281.26611:161 296.2944:241 298.27719:80 316.28851:407 317.28891:93 330.30371:39 332.3208:499 333.3208:129 373.32471:124 397.97449:54 421.28699:75 422.28659:74 437.31812:529 438.32321:104 439.29861:849 4…	C2_4	1670
978	SM 18:1;O2/20:1	1601	9.903733	10.3426	11.83425	766.6774	118841.8125	3024247.5		[M+H]+	M + 0	Answer (n-14), (n-9)	10.373	766.67725	C43H76N2O6P	SM	a	b	annotated by user-defined text library	True	True	False	99.7				99.9	2376.836	766.6774:220767 768.6836:25409 770.6899:619	95.152:629 98.9822:106 113.1619:108 124.9995:890 162.9879:77 184.0731:381 192.1234:3905 193.0999:122 193.1293:102306 193.1568:199 193.364:51 193.4003:50 193.4323:78 193.44971:79 193.5137:79 193.883:57 193.937:76 193.96671:129 193.9998:161 194.0341:183 194.0479:148 194.0668:159 194.08099:155 194.116:127 194.13271:3729 194.1969:35 194.3604:85 194.37601:99 194.397:36 194.4091:80 194.4402:111 194.457…	C2_4	1693
979	Cer-NS 18:1;O2(d7)/18:1	1612	8.93715	10.43028	12.09717	553.5677	160743.125	3968750.5		[M+H-H2O]+	M + 0	Answer (n-14), (n-9)	10.463	553.56671	C36H62NO3	Cer_NS	a	b	annotated by user-defined text library	True	True	False	99.7				99.8	3214.863	553.5677:346745 554.5708:141269 555.5737:30373 556.577:3967	109.1008:106 111.0788:73 112.0523:55 121.1002:180 135.1158:100 136.07581:83 141.11571:81 169.14481:97 170.1508:77 218.2489:107 220.1689:129 247.24271:100 253.2769:169 254.2858:433 255.2897:100 258.30539:347 259.3118:1464 260.3187:125 265.25159:46 269.29721:104 270.30579:5432 271.29099:61 271.31201:31827 271.59229:56 272.29401:237 272.31531:2685 272.67401:48 273.29449:72 273.3194:239 273.33401:39 …	C2_4	1715
980	Cer-NS 18:1;O2(d7)/18:1	1612	9.113	10.43028	11.04507	571.5779	26742.125	661116.375		[M+H]+	M + 0	Answer (n-14), (n-9)	10.463	571.57727	C36H62NO3	Cer_NS	a	b	annotated by user-defined text library	True	True	False	99.7				99.8	534.8425		121.1009:56 135.1152:87 158.19099:75 170.1499:54 220.17059:95 253.2793:79 254.286:178 258.30579:156 259.31271:683 269.29361:85 270.3056:1606 271.3121:13144 272.29031:110 272.31549:1064 273.32281:121 280.26181:94 282.28009:323 288.31699:186 289.3219:1378 290.32611:248 298.27289:72 309.3038:105 312.31451:89 330.3262:173 360.3226:110 384.40399:74 397.4126:143 410.4234:56 413.4136:110 414.41821:554 4…	C2_4	1727
981	PC 17:0_20:3	1634	9.113	10.606	12.2724	803.6328	367315.1875	9685663.0		[M+H]+	M + 0	Answer (n-6,9,12)	10.587	803.62726	C45H79NO8P	PC	a	b	annotated by user-defined text library	True	True	False	99.9				98.7	7346.304	803.6328:597862 804.2372:2377 804.6353:439714 805.6374:143627 806.6403:32353 807.3107:654 807.6436:4429	86.0959:1246 98.9833:297 104.0527:30 104.1065:339 124.9994:2767 143.01041:57 183.7433:58 184.073:150332 184.09869:1820 184.31441:69 184.3526:89 184.4321:50 184.4474:56 184.59129:53 184.62511:44 184.6548:79 184.7464:46 184.9566:243 185.0027:228 185.01981:240 185.0361:182 185.05431:139 185.0757:3945 185.0986:110 185.11459:66 185.1308:77 185.2439:176 185.25751:147 185.29131:156 185.3093:89 185.3528:…	C2_4	1773
984	PE 17:0_20:3	1656	10.07945	10.78167	12.49793	761.5842	103417.375	2529277.75		[M+H]+	M + 0	Answer (n-6,9,12)	10.78	761.58728	C42H73NO8P	PE	a	b	annotated by user-defined text library	True	True	False	100.0				99.6	2068.347	763.5905:28846 764.5929:6090	93.0692:67 95.0856:97 97.0998:91 105.0695:81 109.1006:93 111.118:80 121.1012:161 123.12:62 135.1132:64 142.02631:123 145.0986:56 149.1313:75 159.1172:41 163.149:110 178.1671:53 187.09:108 203.1806:60 253.2507:124 255.11929:83 269.1369:77 271.24219:110 272.24789:128 289.2533:141 296.29471:303 305.24551:35 331.73709:47 332.2944:772 332.3201:459 333.29449:65 349.30151:277 350.30859:423 351.31299:100…	C2_4	1866
985	PC 17:0_18:1	1678	10.43028	10.95712	12.43943	779.6326	412265.0625	11537514.0		[M+H]+	M + 0	Answer (n-9)	10.992	779.62726	C43H79NO8P	PC	a	b	annotated by user-defined text library	True	True	False	99.6				98.7	8239.362	779.6326:603018 780.635:437860 781.637:141633 782.6396:27726 783.6428:4194	71.0718:194 86.0956:1496 95.0877:38 98.9832:463 104.1065:258 123.1151:55 124.9994:3334 132.4247:82 166.06171:55 184.0343:117 184.073:190969 184.0976:3136 184.30141:95 184.3199:81 184.3483:76 184.3692:47 184.41631:141 184.6067:65 184.675:27 184.81059:72 184.9398:140 184.9565:290 185.0024:321 185.0199:261 185.03619:227 185.0542:158 185.076:6787 185.114:86 185.1954:116 185.2439:187 185.25751:167 185…	C2_4	1884
986	PC 17:0_22:4	1678	10.07945	10.95712	11.92188	829.6466	202302.25	5465764.0		[M+H]+	M + 0	Answer (n-6,9,12,15)	10.988	829.64728	C47H81NO8P	PC	a	b	annotated by user-defined text library	True	True	False	99.7				99.8	4046.045	829.6466:327248 830.65:171447 831.6529:51292 832.6559:11309 833.6616:2017	86.0952:277 98.9834:179 124.9988:372 170.0576:49 184.0282:39 184.07291:40997 184.36659:31 184.4545:65 184.5751:33 184.8752:71 184.89011:48 185.0032:68 185.07581:1187 185.24339:47 185.48289:40 185.51559:42 185.5482:32 185.5959:57 185.8541:43 186.0761:43 186.158:38 226.1113:82 497.37729:104 515.38269:84 556.38538:184 569.39471:110 577.40051:61 588.37811:86 597.4328:74 598.43573:99 611.44623:102 612…	C2_4	1918
987	PE 17:0_18:1	1711	10.07945	11.22072	12.09717	737.584	124189.75	3116574.25		[M+H]+	M + 0	Answer (n-9)	11.214	737.58728	C40H73NO8P	PE	a	b	annotated by user-defined text library	True	True	False	100.0				99.6	2483.795	738.5873:110290 739.5898:29486 740.5929:4992 741.5975:1180	91.0543:65 95.0851:134 109.1034:75 121.1003:69 123.118:77 135.1163:77 142.0267:202 247.2408:137 253.2523:81 265.25189:218 269.13821:82 296.29419:199 308.2948:1123 309.29889:143 332.31909:449 342.30359:116 344.31979:511 345.32599:83 412.2894:88 413.2951:89 437.31921:509 449.31659:108 454.32471:113 455.3277:1062 456.3298:168 456.40121:55 457.4158:321 458.42279:121 467.3291:1041 468.33029:242 471.43…	C2_4	1964
988	PE 17:0_22:4	1711	9.816083	11.22072	12.32668	787.5996	37795.375	950828.4375		[M+H]+	M + 0	Answer (n-6,9,12,15)	11.201	787.59729	C44H75NO8P	PE	a	b	annotated by user-defined text library	True	True	False	99.9				99.7	755.9075		79.0531:59 91.0543:63 95.0859:53 121.0985:58 135.1179:84 142.0257:38 144.0936:67 144.17821:30 145.10181:50 174.1409:67 193.1879:77 203.1801:78 255.11929:106 297.2597:88 298.2659:137 332.31961:362 333.32419:99 358.3111:248 359.31131:128 375.31729:65 376.3226:110 377.33051:96 386.33209:91 387.3425:53 429.37991:143 430.38901:84 431.39771:57 437.3158:184 440.3765:96 441.379:124 443.3996:155 444.4032:…	C2_4	1974
989	SM 18:1;O2/22:1	1744	10.86933	11.48367	12.63175	794.7084	185171.5	5068966.5		[M+H]+	M + 0	Answer (n-14), (n-9)	11.454	794.70728	C45H80N2O6P	SM	a	b	annotated by user-defined text library	True	True	False	99.7				99.8	3703.43	794.7084:301411 796.7143:41262 797.7162:8173	95.152:233 124.9995:342 184.0728:413 192.1237:1225 193.12939:39979 193.4164:27 193.9355:56 194.034:61 194.04849:68 194.0666:58 194.1322:1196 194.57249:39 194.67349:45 195.134:198 197.05029:28 234.155:58 249.1528:84 262.1619:248 262.2692:45 333.32211:59 456.36411:225 457.37329:108 458.38089:420 459.3819:152 585.4823:94 630.45099:81 654.552:146 655.56091:362 656.56659:185 670.55212:58 679.5556:69 6…	C2_4	2005
990	Cer-NS 18:1;O2(d7)/20:1	1755	10.25495	11.57135	12.9741	581.5985	85408.8125	2218568.25		[M+H-H2O]+	M + 0	Answer (n-14), (n-9)	11.58	581.5967400000002	C38H66NO3	Cer_NS	a	b	annotated by user-defined text library	True	True	False	100.0				99.9	1708.1760000000004	581.5985:153449 583.605:13079 584.6085:1855	121.0998:145 135.11729:144 141.1122:54 197.17751:86 218.24789:78 239.1899:59 248.19991:168 253.2775:162 254.2863:241 258.30591:298 259.31219:1043 260.3175:93 269.30109:62 270.30591:3471 271.28659:128 271.31201:18193 272.2894:59 272.31509:1512 275.27661:45 288.31561:396 289.32169:2067 290.3273:165 293.27969:66 310.30869:423 312.30951:49 313.31891:40 326.30881:89 337.33139:147 338.3353:94 386.34061…	C2_4	2020
991	Cer-NS 18:1;O2(d7)/20:1	1755	9.991517	11.57135	12.9741	599.6092	11518.0	294393.5		[M+H]+	M + 0	Answer (n-14), (n-9)	11.58	599.6073	C38H66NO3	Cer_NS	a	b	annotated by user-defined text library	True	True	False	100.0				99.8	230.36		95.0504:50 248.19949:94 259.31021:222 270.3053:525 271.28561:72 271.31201:3573 272.31519:264 280.25961:64 288.31689:78 289.32169:613 310.31009:51 442.45111:640 443.45609:137 456.46909:107 466.45221:210 484.4577:184 485.4653:101 521.1629:30 550.58069:72 551.58838:326 552.59259:184 561.57239:83 562.58112:535 563.58752:4705 564.59222:1938 565.59949:434 566.59912:131 568.53137:126 578.47357:35 578.57…	C2_4	2024
993	DG 17:0_16:1	1810	10.78167	12.00952	12.54808	608.5261	27989.375	744904.0		[M+Na]+	M + 0	Answer (n-7)	12.007	608.5292400000002	C36H63O5	DG	a	b	annotated by user-defined text library	True	True	False	100.0				99.6	559.7875	608.5261:43217	271.31641:67 316.2876:93 318.2966:86 319.29431:79 328.17691:57 332.32339:112 333.3237:123 334.32809:188 335.3273:160 336.33331:54 338.27151:68 413.3154:95 428.30249:200 444.29471:66 482.38669:93 496.40121:196 497.40869:145 498.4158:276 499.41559:124 510.40839:37 511.42221:518 512.39807:179 512.43042:133 513.39917:63 526.41449:419 527.41321:173 528.42157:91 538.41309:144 539.41882:1523 540.41772:3…	C2_4	2090
995	SM 18:1;O2/24:1	1936	12.32668	12.9741	14.44188	822.7403	287043.0	7618530.5		[M+H]+	M + 0	Answer (n-14), (n-9)	12.951	822.7373	C47H84N2O6P	SM	a	b	annotated by user-defined text library	True	True	False	99.8				99.6	5740.86	822.7403:430280 823.7431:257245 824.7461:72714 825.7493:14167 826.7522:1707	95.1512:140 113.1633:160 124.9992:440 192.12309:1676 193.1293:50320 193.39371:88 193.9664:69 193.9846:76 194.0343:86 194.0486:74 194.0668:61 194.0994:72 194.1328:2066 194.4404:41 194.6073:64 194.70599:52 195.134:257 248.1481:185 262.16061:450 456.3663:378 457.3757:91 458.38239:480 459.38489:137 460.39041:56 612.50153:108 613.51007:200 614.51849:71 658.47467:100 659.48169:80 682.58289:119 683.5897…	C2_4	2159
996	Cer-NS 18:1;O2(d7)/22:1	1947	11.65898	13.06185	14.88137	609.6299	181700.0	4873911.5		[M+H-H2O]+	M + 0	Answer (n-14), (n-9)	13.088	609.62671	C40H70NO3	Cer_NS	a	b	annotated by user-defined text library	True	True	False	99.8				99.5	3634.0	609.6299:289763 611.6364:29665 612.6388:4015	135.11549:96 141.1153:72 172.20911:46 218.25:103 225.20711:107 253.2774:187 254.2872:99 258.3056:185 259.31171:786 269.2984:89 270.30579:2141 271.28711:106 271.3118:13686 272.28549:50 272.3157:760 273.3248:116 276.23019:146 288.31631:320 289.32211:1772 290.32751:132 330.3248:82 338.34241:247 339.34201:92 354.3378:136 380.35129:62 399.3927:43 416.38699:99 417.38919:73 452.4679:166 469.47339:154 47…	C2_4	2193
997	Cer-NS 18:1;O2(d7)/22:1	1947	11.74662	13.06185	14.88137	627.6404	31768.375	858717.3125		[M+H]+	M + 0	Answer (n-14), (n-9)	13.088	627.6372700000002	C40H70NO3	Cer_NS	a	b	annotated by user-defined text library	True	True	False	99.8				99.5	635.3675	627.6404:57042 632.6181:574	95.0484:31 207.17371:68 224.06219:77 240.1962:63 258.3045:160 259.31079:427 270.30579:1435 271.31171:7247 272.14569:76 272.31519:693 276.2305:131 280.2626:93 288.31561:183 289.3223:1070 290.32199:116 329.31689:60 330.3212:79 338.3403:149 392.3866:104 417.3949:89 452.47211:176 453.46161:64 470.4823:752 471.4838:221 484.49771:131 485.50131:77 494.48019:292 495.4848:202 512.4928:642 513.49597:291 51…	C2_4	2206
1000	DG 17:0_22:4	1980	12.09717	13.325	14.52953	686.5729	22067.4375	526505.75		[M+Na]+	M + 0	Answer (n-6,9,12,15)	13.345	686.57922	C42H69O5	DG	a	b	annotated by user-defined text library	True	True	False	99.9				98.4	441.3488	686.5729:55811	142.0537:50 200.1304:85 332.3208:207 333.3248:180 334.32419:202 335.3316:123 354.30359:71 394.33621:79 396.3439:80 397.3407:133 398.34741:112 413.31671:79 416.31821:95 425.31049:51 468.37601:77 469.37799:248 470.38269:152 473.53329:31 482.3952:35 483.39639:360 484.3631:115 484.3992:57 498.38129:278 499.38571:132 508.40121:555 509.41019:897 510.37991:80 510.41681:451 511.38831:987 512.39368:475 51…	C2_4	2279
1001	DG 17:0_18:1	1991	11.65898	13.412920000000002	15.41018	631.6021	74577.9375	1790870.25		[M+NH4]+	M + 0	Answer (n-9)	13.375	631.60382	C38H67O5	DG	a	b	annotated by user-defined text library	True	True	False	99.6				99.7	1491.559	631.6021:179561 633.6081:18950 635.5497:3168 636.5577:81157	95.0846:109 97.0643:90 97.1007:81 121.1003:151 123.1158:132 124.1234:49 135.1154:103 149.1333:97 168.1145:114 169.1205:103 205.17081:76 206.17931:93 219.1862:193 232.19209:52 233.20329:140 246.23531:65 247.21851:208 247.24071:146 248.2485:57 253.2525:201 263.23569:156 264.24319:129 265.25159:1233 266.2576:219 316.2886:1669 317.29251:361 318.29449:64 326.31161:113 329.7807:39 330.3046:854 330.423:…	C2_4	2339
1003	Cer-NS 18:1;O2(d7)/24:1	2013	12.09717	13.58865	14.7935	637.6635	263379.375	6202608.0		[M+H-H2O]+	M + 0	Answer (n-14), (n-9)	13.599	637.66669	C42H74NO3	Cer_NS	a	b	annotated by user-defined text library	True	True	False	100.0				99.6	5267.587	637.6635:713591 638.2019:5349 638.666:556030 639.2987:3605 640.0693:1820 640.6713:31010 640.9405:1280 641.5002:1320 642.5769:1012	81.0712:75 82.0648:316 93.0684:125 95.0855:74 97.0641:81 97.0983:71 107.0847:138 108.6548:48 109.1005:103 111.1162:49 117.1534:58 117.7433:55 121.1006:326 123.1162:124 135.1161:399 136.07491:170 137.0811:128 141.11349:90 142.1192:122 149.13091:231 151.14951:38 167.14191:51 198.18761:81 209.68021:62 218.25:449 253.2404:390 253.2776:321 254.28529:962 255.2899:189 257.2962:98 258.30609:1527 259.3121…	C2_4	2401
1004	Cer-NS 18:1;O2(d7)/24:1	2013	12.61083	13.58865	14.7935	655.672	90966.75	2054193.375		[M+H]+	M + 0	Answer (n-14), (n-9)	13.599	655.67725	C42H74NO3	Cer_NS	a	b	annotated by user-defined text library	True	True	False	100.0				98.9	1819.335	655.672:302225 656.6752:138656 657.6783:33004 658.6828:6237 659.6413:1694	109.1:60 110.0244:62 121.1002:143 121.3896:29 135.1165:108 136.078:79 218.2478:132 253.241:222 253.2784:129 254.24471:119 254.28619:249 257.29651:59 258.3063:260 259.31219:1438 260.3176:112 268.22601:168 269.30011:158 270.3056:5558 271.31189:28293 271.6145:56 272.2861:43 272.31531:1910 272.34381:38 272.38431:45 272.44119:61 272.46078:41 272.54169:61 272.7092:47 273.04291:44 273.07861:44 273.2623:…	C2_4	2443
1007	TG 14:0_14:0_15:1	2098	12.88643	14.26583	15.3219	757.7084	227084.375	5240629.0		[M+NH4]+	M + 0	Answer (n-5)	14.274	757.7038	C46H81O6	TG	a	b	annotated by user-defined text library	True	True	False	100.0				99.2	4541.688	757.7084:641835 758.2955:3037 759.7134:174945 760.7162:37262 761.7189:7097 762.6621:93187	79.0535:73 81.0694:347 83.0845:91 85.1015:94 91.0524:64 95.0851:644 97.0999:120 99.0796:77 107.0859:83 109.1001:495 111.1162:100 113.0975:53 121.1007:388 123.1166:357 135.1167:391 137.1322:217 149.1315:213 155.1046:76 193.1954:148 203.17909:90 205.19431:350 210.1954:57 211.2043:886 221.1881:265 222.1972:216 223.2056:1153 224.2077:81 228.231:194 239.2001:56 240.22881:83 259.18439:38 272.26309:101 …	C2_4	2657
1008	TG 14:0_14:0_15:1	2098	12.47702	14.26583	15.761829999999998	762.6621	33138.4375	764990.9375		[M+Na]+	M + 0	Answer (n-5)	14.274	762.6592400000002	C46H81O6	TG	a	b	annotated by user-defined text library	True	True	False	100.0				99.7	662.7687	762.6621:93187 763.6653:47814 764.669:12256 765.6724:2672	296.26111:99 312.25571:43 430.93729:58 486.45291:173 498.34381:66 500.4689:209 501.47299:174 502.47919:340 503.48169:409 504.4827:370 512.47131:610 513.47351:505 514.47742:1133 515.48071:1569 516.48407:1406 522.4541:207 533.44891:102 534.45361:773 535.4538:92 538.41119:73 562.6037:44 596.45203:141 612.44812:110 638.4953:64 664.54779:67 678.56232:260 679.57471:494 680.57739:349 681.58661:180 693.5…	C2_4	2689
1009	TG 14:0_14:0_17:1	2131	13.325	14.52953	15.849620000000002	790.6933	51579.625	1224932.125		[M+Na]+	M + 0	Answer (n-7)	14.550999999999998	790.69922	C48H85O6	TG	a	b	annotated by user-defined text library	True	True	False	99.9				98.5	1031.593	790.5061:804 790.6933:132642 791.6965:70755 792.7002:21241 793.7017:4051 794.7074:618	95.0859:88 123.1179:83 211.20711:65 296.26251:178 297.26379:86 312.25601:101 431.40509:41 500.4707:251 501.4747:203 502.47809:440 503.48029:607 504.48141:264 522.45282:304 523.45782:78 540.50092:792 541.5058:500 542.50763:1330 543.51221:2010 544.5141:1702 545.52008:81 561.47803:221 562.4848:1110 563.49078:96 581.46729:102 596.45068:122 597.46198:57 613.45312:79 638.49597:116 665.55139:100 678.567…	C2_4	2774
1010	TG 14:0_14:0_17:1	2142	12.9741	14.617729999999998	15.3219	785.7332	219812.0625	5261773.5		[M+NH4]+	M + 0	Answer (n-7)	14.550999999999998	785.7438400000002	C48H85O6	TG	a	b	annotated by user-defined text library	True	True	False	98.6				95.0	4396.241	785.7391:558881 786.3364:1916 786.7415:404367 787.744:129013 788.7471:25951 789.749:4396 790.6934:90264	71.084:54 81.0689:389 83.0856:58 95.0844:412 97.0643:110 97.1008:134 99.0785:65 109.1003:228 111.1165:114 121.1002:178 123.1165:286 135.1163:320 137.1322:227 139.11211:105 149.1321:171 151.1478:103 163.14861:67 164.1199:87 165.162:42 193.1951:70 211.20509:751 228.2309:54 232.2179:110 233.2242:134 249.22:190 250.22791:69 251.23579:763 268.2627:59 274.27869:96 288.25671:61 289.26669:77 290.27289:10…	C2_4	2800
1011	TG 16:0_16:0_15:1	2175	13.06185	14.88137	15.93725	813.7717	362747.375	8990780.0		[M+NH4]+	M + 0	Answer (n-5)	14.879	813.7738	C50H89O6	TG	a	b	annotated by user-defined text library	True	True	False	100.0				99.8	7254.946999999999	813.7717:725206 814.3799:4610 814.774:598616 815.3845:3165 815.7758:291856 816.7786:62696 817.3364:1098 817.7817:11341 817.9703:921 818.7245:137381	78.0449:67 81.0694:168 93.0696:108 95.0847:348 96.0863:36 97.1005:62 109.0999:391 111.1173:96 121.0995:179 123.1156:154 135.1158:256 136.6899:39 137.1324:293 149.13271:116 151.1433:46 165.16431:118 192.29671:36 204.34419:51 205.19479:258 221.18961:180 221.2263:104 222.196:177 223.20551:605 239.1987:77 239.2372:362 240.2359:108 256.2619:205 257.21091:33 302.2717:245 302.3074:119 318.30441:601 319.…	C2_4	2847
1012	TG 16:0_16:0_15:1	2175	13.67702	14.88137	16.17522	818.7245	60485.4375	1465674.125		[M+Na]+	M + 0	Answer (n-5)	14.879	818.72925	C50H89O6	TG	a	b	annotated by user-defined text library	True	True	False	100.0				99.1	1209.7089999999996	818.7245:137381 819.728:73138 820.7314:21278 821.7344:5339 822.7342:1392	324.29019:159 409.35641:37 495.4249:52 521.29468:43 528.50281:97 539.50049:105 540.50281:831 541.50739:705 542.5083:2038 543.5119:3046 544.5152:2259 545.5199:192 556.53339:236 557.53442:275 558.54059:605 559.54437:797 560.54633:591 561.47559:196 562.48499:1375 563.49341:282 578.51599:236 594.54633:99 637.52698:52 650.53693:49 652.51941:96 668.50842:136 690.57507:45 704.58783:87 717.7984:36 720.61…	C2_4	2879
1014	TG 16:0_16:0_17:1	2208	13.940220000000002	15.14557	16.37977	846.7557	36285.75	868470.0625		[M+Na]+	M + 0	Answer (n-7)	15.23	846.7592199999998	C52H93O6	TG	a	b	annotated by user-defined text library	True	True	False	97.8				98.4	725.715	846.7557:99231 847.759:53637 848.762:16800 849.768:4060 850.7709:769	95.0486:83 95.0827:53 324.2948:56 480.4072:69 494.42041:79 556.53333:296 557.53497:307 558.54187:384 559.5451:493 560.54559:546 562.16492:57 567.52722:74 568.53461:613 569.53748:825 570.54089:1527 571.54382:2448 572.54578:1957 573.54932:147 577.50513:55 578.5188:265 589.50708:84 590.51532:1217 591.51581:177 594.5473:80 637.51678:64 652.51831:93 666.5293:45 668.51343:77 718.60278:76 720.61108:161 …	C2_4	2958
1017	TG 16:0_16:0_17:1	2219	13.14967	15.23357	16.01655	841.8023	308467.9375	7636732.0		[M+NH4]+	M + 0	Answer (n-7)	15.23	841.8038300000002	C52H93O6	TG	a	b	annotated by user-defined text library	True	True	False	100.0				99.9	6169.359	841.8023:643326 842.421:2934 842.8051:530446 843.8072:207803 844.8105:48080 845.8128:8631 846.756:55639	78.0469:51 95.085:205 109.1012:111 125.1337:69 149.1306:67 154.79379:25 239.2372:278 249.22141:140 250.2285:111 251.23759:192 318.30579:380 319.30981:78 360.31421:67 443.40451:39 456.40659:57 457.41809:194 458.4234:419 459.42709:176 471.42889:85 472.40759:93 472.43781:233 481.41309:71 486.4205:97 540.50421:423 541.50641:61 554.51642:339 555.52649:1520 556.53369:28787 557.53729:7912 557.87531:44 5…	C2_4	2997
1018	TG 16:0_16:0_19:2	2230	13.14967	15.3219	16.25872	867.8179	282241.625	6961841.5		[M+NH4]+	M + 0	Answer (n-6,9)	15.326	867.81384	C54H95O6	TG	a	b	annotated by user-defined text library	True	True	False	100.0				99.4	5644.833000000001	867.8179:598792 868.4458:2097 868.8204:475570 869.8227:176637 870.8261:40284 871.829:7351 872.7717:49184	79.0533:93 81.069:268 83.0847:229 85.1015:138 91.0542:47 93.0692:170 95.0849:1017 97.1006:129 99.0799:49 105.0697:62 107.0846:168 109.1004:807 119.0852:134 121.0999:343 123.1164:356 125.0956:107 125.1334:80 127.8034:44 133.10069:176 135.1179:186 136.1217:47 137.0956:102 137.1317:260 147.1147:79 149.13161:152 151.1479:216 155.14281:52 161.13161:259 162.138:59 163.1479:240 165.16251:165 169.1559:13…	C2_4	3070
1020	TG 18:1_17:1_18:1	2230	13.7649	15.3219	16.06247	893.8331	242406.375	5935323.0		[M+NH4]+	M + 0	Answer (n-7), (n-9)	15.292	893.8338	C56H97O6	TG	a	b	annotated by user-defined text library	True	True	False	99.7				99.8	4848.127	893.8331:533163 894.8356:399461 895.8384:140371 896.8415:32362 897.845:5930 898.7877:39942	91.0527:58 93.069:173 95.085:115 107.0845:87 109.0995:97 121.1009:293 123.1151:96 135.1169:273 149.1322:130 151.1463:171 163.14841:75 233.22549:107 247.24139:154 249.21761:56 251.23621:358 262.2287:91 263.23621:86 264.2413:80 265.25241:1015 266.25269:113 330.3042:988 331.30731:184 342.26721:64 344.31921:603 370.3006:51 372.27881:52 382.2933:81 400.30609:63 442.3909:56 453.38049:45 455.39651:84 45…	C2_4	3110
1021	TG 18:1_17:1_18:1	2230	13.7649	15.3219	16.79725	898.7877	19733.0	497439.46875		[M+Na]+	M + 0	Answer (n-7), (n-9)	15.292	898.78925	C56H97O6	TG	a	b	annotated by user-defined text library	True	True	False	99.7				99.8	394.66	898.7877:39942 899.7913:25018 900.7942:8167 902.8197:9687	265.25229:56 344.31921:96 398.21051:62 541.49609:98 556.53333:138 594.54919:417 595.552:589 596.55579:1201 597.56073:1256 598.5611:817 599.56403:79 606.55017:213 608.49377:70 608.56567:366 609.56909:122 610.57928:144 611.5741:388 612.57971:214 616.53479:471 617.53693:81 618.54742:175 619.55933:195 620.56409:2839 622.58319:151 630.54187:68 646.50482:98 650.54028:74 651.50629:66 674.53961:96 675.54…	C2_4	3131
1024	TG 18:1_18:1_19:2	2241	13.67702	15.41018	16.06247	919.8489	234772.4375	5629329.0		[M+NH4]+	M + 0	Answer (n-9), (n-6,9)	15.387	919.84381	C58H99O6	TG	a	b	annotated by user-defined text library	True	True	False	99.8				98.9	4695.449000000001	919.8489:575383 920.8516:471774 921.8539:186844 922.8569:42025 923.8597:8029 924.8024:88267	79.0541:106 81.0693:285 83.0855:127 93.0693:256 95.0847:433 97.0643:137 97.1004:255 107.0847:202 109.1:309 111.0822:82 111.1142:110 121.1009:646 123.0791:62 123.1167:261 125.0942:85 125.1316:154 127.1128:94 133.1024:58 135.1156:807 136.1252:60 137.1321:241 139.14191:94 141.1244:86 147.1179:164 149.1322:381 151.14709:150 153.1263:150 155.1423:84 161.133:121 163.1476:247 165.1642:278 167.17329:94 1…	C2_4	3172
1025	TG 18:1_18:1_19:2	2241	13.852570000000002	15.41018	16.79725	924.8024	32623.25	768482.875		[M+Na]+	M + 0	Answer (n-9), (n-6,9)	15.387	924.79919	C58H99O6	TG	a	b	annotated by user-defined text library	True	True	False	99.8				99.5	652.465	924.8024:88267 925.8061:55828 926.8089:18309 927.8136:4834	78.0479:73 98.2159:27 532.71179:49 542.11041:38 566.40649:32 608.56329:242 610.57202:119 611.57483:372 612.58051:153 620.56641:407 621.56879:393 622.5705:671 623.57391:1348 624.57642:795 630.54938:281 642.54742:975 643.54907:107 649.52838:113 674.53387:145 678.52417:70 689.12878:52 689.5614:80 693.51501:73 701.56152:107 702.56482:83 705.54968:60 706.52118:212 707.53241:141 718.53387:64 720.55438:…	C2_4	3195
1027	TG 18:1_18:1_21:2	2285	14.17815	15.761829999999998	17.256429999999998	947.8796	195620.6875	4565061.5		[M+NH4]+	M + 0	Answer (n-9), (n-6,9)	15.765	947.88385	C60H103O6	TG	a	b	annotated by user-defined text library	True	True	False	100.0				99.3	3912.414	947.8796:459107 948.882:343174 949.8854:121597 950.889:31374 951.8905:5877 952.8335:66120	81.0699:49 95.0849:206 97.0991:103 107.0841:89 109.1008:155 121.1001:201 123.1156:92 135.1161:207 137.1315:65 165.1624:70 245.22701:130 247.2412:143 263.23611:89 265.2525:384 286.26971:57 287.27109:82 303.2673:160 304.27411:100 305.2836:723 306.28769:78 344.31931:432 345.3244:135 356.28461:51 365.3356:137 366.3414:404 384.35501:185 386.3667:114 413.40689:34 470.41919:40 482.41891:118 497.43811:38…	C2_4	3303
1028	TG 18:1_18:1_21:2	2285	14.52953	15.761829999999998	16.87655	952.8335	30042.5	710759.125		[M+Na]+	M + 0	Answer (n-9), (n-6,9)	15.765	952.83923	C60H103O6	TG	a	b	annotated by user-defined text library	True	True	False	100.0				98.7	600.85	952.8335:66120 953.8377:44178 954.8412:16119	95.0501:62 374.31601:59 476.41739:75 476.91489:63 610.57037:122 611.57843:117 612.5791:95 630.5484:220 648.59479:175 649.60028:375 650.60162:565 651.60852:671 652.61121:597 653.61279:69 669.57379:111 670.57739:799 693.55389:79 702.56439:182 705.56653:79 718.57178:55 719.57062:104 721.5553:146 721.80127:76 733.55212:109 734.5625:97 735.57831:41 742.60577:66 743.59338:61 776.565:105 777.57397:152 7…	C2_4	3321
1052	PS 17:0_14:1	1406	7.774283	8.60515	9.219367	725.5106	33190.875	881680.6875		[M+H]+	M + 0	Answer (n-5)	8.593	725.51532	C37H65NO10P	PS	a	b	annotated by user-defined text library	True	True	False	100.0				99.1	663.8175		88.0401:66 95.0844:47 95.6178:38 153.1523:57 193.1283:87 209.1898:123 259.1813:87 286.24341:62 288.25641:634 289.26111:46 296.2215:1259 297.22351:114 314.2316:152 332.32089:508 340.28369:172 412.28531:118 443.40219:304 455.25421:637 456.2587:68 457.25931:43 457.41351:275 458.36789:48 458.41309:79 471.43121:255 472.43149:93 473.2652:148 481.3046:293 498.314:80 499.31851:599 499.42719:82 500.3223:2…	C2_5	1101
1057	SM 18:1;O2/16:1	1450	7.15625	8.955833	10.8003	710.6154	258994.3125	6322086.5		[M+H]+	M + 0	Answer (n-14), (n-7)	8.986	710.61725	C39H68N2O6P	SM	a	b	annotated by user-defined text library	True	True	False	99.7				99.7	5179.886	710.6154:619110 711.618:442765 712.6203:124517 713.6238:21104 714.0763:721 714.6282:3733	76.103:78 77.1097:218 94.1456:338 95.1521:3001 98.9834:351 113.1628:1157 114.1664:70 124.9994:3845 142.02589:129 170.6749:73 184.0732:164 191.11549:94 192.10519:45 192.12289:18189 192.14841:134 192.35851:74 192.461:65 192.6033:77 192.65331:63 192.759:63 192.8472:49 192.8779:84 192.92661:81 192.9621:52 192.9771:70 193.0143:109 193.0238:43 193.0377:121 193.0591:172 193.0925:218 193.12939:413558 193…	C2_5	1185
1060	PS 17:0_16:1	1461	7.774283	9.0438	10.18592	753.5417	38511.4375	1130562.875		[M+H]+	M + 0	Answer (n-7)	9.015	753.54535	C39H69NO10P	PS	a	b	annotated by user-defined text library	True	True	False	99.7				99.3	770.2288	753.5417:56400	107.0846:62 135.1165:75 181.1796:59 237.2211:106 253.2532:95 311.2558:109 314.27261:186 316.2876:543 317.2901:86 324.25259:1371 325.25739:202 331.3154:72 332.32019:445 340.28381:232 341.28549:74 342.26089:167 436.69531:58 443.4024:79 453.31339:72 457.414:432 470.4285:49 471.43121:333 472.43701:99 473.4346:49 481.3049:346 482.31061:83 483.28711:592 484.2908:134 499.31921:740 500.3223:210 501.30029…	C2_5	1266
1064	PC 17:0_14:1	1494	7.924684	9.3071	10.44893	723.5634	223216.9375	5609084.0		[M+H]+	M + 0	Answer (n-5)	9.308	723.5672599999998	C39H71NO8P	PC	a	b	annotated by user-defined text library	True	True	False	100.0				99.4	4464.339	723.5634:413093 724.5721:506652 725.5743:164180 726.5771:31398 727.0629:930 727.5807:5668 728.1066:828	71.0717:198 86.0955:1790 98.9835:432 104.1059:350 124.9991:3342 142.0266:84 166.0623:66 184.01759:79 184.0419:184 184.0728:258518 184.0954:6416 184.3149:98 184.3485:138 184.386:163 184.43401:147 184.70239:232 184.8103:106 184.8741:358 184.8902:408 184.9077:376 184.9393:283 184.95621:360 185.0023:419 185.01939:382 185.0358:281 185.05409:307 185.07581:9339 185.1156:109 185.1956:140 185.2437:275 185…	C2_5	1321
1065	PS 17:0_20:3	1494	8.868183	9.3071	10.2736	805.5732	42017.1875	1177341.625		[M+H]+	M + 0	Answer (n-6,9,12)	9.348	805.57532	C43H73NO10P	PS	a	b	annotated by user-defined text library	True	True	False	99.5				99.6	840.3438	805.5732:107435	107.0844:112 109.099:40 121.1006:82 123.1161:114 133.10091:99 160.0394:66 186.0128:81 193.1292:76 231.1516:66 271.23849:84 272.24979:135 289.2507:154 299.11111:63 331.31229:82 332.3204:810 333.3215:127 340.2821:228 349.30231:210 350.30859:178 351.31509:73 366.3027:110 368.31909:491 369.32199:50 376.28271:892 377.2872:167 387.3353:302 388.34381:83 394.2926:122 401.35519:145 412.28751:126 427.36859…	C2_5	1364
1068	PE 17:0_14:1	1505	8.0792	9.39525	10.8003	681.5208	64202.8125	1474761.375		[M+H]+	M + 0	Answer (n-5)	9.423	681.52728	C36H65NO8P	PE	a	b	annotated by user-defined text library	True	True	False	99.8				98.2	1284.056	681.5208:189649 683.5269:19759	78.0456:52 79.0533:46 83.0842:96 95.0843:161 97.1005:95 107.0842:46 109.1018:79 121.1004:112 123.1143:116 124.016:84 135.11571:98 142.02541:83 187.0873:79 191.17841:86 209.18941:185 252.2318:952 253.2363:140 253.2552:83 269.1377:192 288.25659:760 296.29449:185 297.30099:89 332.3197:1230 333.32251:337 334.3252:56 353.22571:44 368.31979:466 369.3237:76 376.32779:251 377.33319:92 393.25391:143 410.3…	C2_5	1413
1079	Cer-NS 18:1;O2(d7)/16:1	1527	7.924684	9.570917	10.62468	525.5368	223865.375	5407723.0		[M+H-H2O]+	M + 0	Answer (n-14), (n-7)	9.603	525.5366799999998	C34H58NO3	Cer_NS	a	b	annotated by user-defined text library	True	True	False	99.7				99.8	4477.308	525.5368:539353 526.1096:2271 527.5422:56199 528.1074:1036 528.5451:7850 529.547:923	81.0693:67 82.065:105 82.0758:68 93.0684:98 95.0847:110 109.1005:127 121.1014:424 123.1162:115 124.1119:75 135.11591:372 136.07449:144 137.0811:94 137.1324:65 141.1138:57 149.1319:313 158.19141:150 169.14461:143 172.2081:114 183.15919:66 217.24339:54 218.1976:40 218.24921:562 219.20979:233 220.1684:150 234.1851:96 237.22099:309 238.2225:60 247.776:55 252.2334:113 252.26981:70 253.2771:355 254.246…	C2_5	1509
1080	Cer-NS 18:1;O2(d7)/16:1	1527	8.955833	9.570917	10.09818	543.5462	57626.375	1357742.5		[M+H]+	M + 0	Answer (n-14), (n-7)	9.603	543.5473	C34H58NO3	Cer_NS	a	b	annotated by user-defined text library	True	True	False	99.7				99.8	1152.527	545.5522:11680	82.0652:51 116.1479:70 135.1151:192 136.07629:81 137.0816:66 149.1329:94 168.1378:112 169.144:72 172.2094:63 183.16141:88 218.2494:181 219.21049:52 220.1684:174 234.18269:113 251.22501:54 252.23199:166 252.2688:76 253.2764:100 254.2487:519 254.28571:443 256.28949:85 258.30371:192 259.3121:1883 260.31689:118 269.29901:76 270.24451:101 270.28091:87 270.30539:4811 271.28909:156 271.31161:36811 272.2…	C2_5	1535
1081	SM 18:1;O2/18:1	1527	7.440134	9.570917	10.62468	738.6468	250322.625	6189799.0		[M+H]+	M + 0	Answer (n-14), (n-9)	9.601	738.64728	C41H72N2O6P	SM	a	b	annotated by user-defined text library	True	True	False	99.7				99.8	5006.453	738.6468:582781 739.649:394594 740.6518:102912 741.6553:18501 742.659:3540	77.1098:137 94.146:216 95.152:2176 95.1678:45 96.156:58 98.983:174 113.1628:1010 124.9991:3044 184.07291:395 191.11681:111 192.12289:12597 192.1463:76 192.6557:85 192.86121:34 192.9919:75 193.0085:34 193.0408:63 193.0549:132 193.0791:122 193.0901:46 193.106:67 193.1293:326544 193.15269:8444 193.172:1206 193.39661:119 193.41119:279 193.4269:225 193.444:409 193.47839:278 193.7718:340 193.88361:174 …	C2_5	1569
1083	PS 17:0_18:1	1527	8.692917	9.570917	10.71258	781.5731	56214.0625	1677300.0		[M+H]+	M + 0	Answer (n-9)	9.562	781.57532	C41H73NO10P	PS	a	b	annotated by user-defined text library	True	True	False	100.0				99.8	1124.281	781.5731:83311	88.0392:59 95.0852:112 97.1015:83 109.1005:148 111.1176:69 117.6525:37 123.1153:75 135.11571:80 147.23151:31 168.00369:92 186.0137:82 245.16769:103 246.16451:56 253.2509:84 265.25:305 313.1254:87 330.30042:69 332.31961:429 333.32019:201 340.28381:380 342.2977:55 344.319:872 345.32458:162 352.28329:1645 353.28629:434 370.293:231 371.2977:124 373.3255:71 390.78699:35 412.28561:90 422.27051:65 424.3…	C2_5	1601
1085	PS 17:0_22:4	1527	8.868183	9.570917	10.71258	831.5891	19676.9375	579650.625		[M+H]+	M + 0	Answer (n-6,9,12,15)	9.582	831.5953400000002	C45H75NO10P	PS	a	b	annotated by user-defined text library	True	True	False	100.0				98.5	393.5388	831.5891:34020	119.0853:64 121.0997:72 145.09869:56 147.1153:65 191.17509:31 203.17709:82 216.18469:63 217.19611:64 239.1768:49 297.25769:250 298.26501:231 313.2536:113 315.26709:195 331.31281:74 332.319:977 333.3205:102 340.28629:179 360.31479:36 373.31821:84 375.32019:85 376.32349:229 377.33261:173 386.32721:95 389.30261:91 393.32361:48 394.33649:687 402.2995:446 403.29919:73 412.28751:143 412.34579:268 426.3…	C2_5	1612
1090	PC 17:0_16:1	1582	8.0792	10.01018	11.06378	751.5945	281513.25	7260692.0		[M+H]+	M + 0	Answer (n-7)	10.004	751.59729	C41H75NO8P	PC	a	b	annotated by user-defined text library	True	True	False	100.0				99.7	5630.265	751.5945:436011 752.1853:3929 752.6034:505303 753.6054:177986 754.6078:33091 755.0636:848 755.6129:4851 756.2934:608	71.0715:178 86.0956:2155 96.0557:45 98.9838:471 104.1067:320 116.3384:37 124.9993:4179 161.53799:23 183.9407:47 183.9969:73 184.0289:95 184.0728:252546 184.0961:6571 184.36749:122 184.435:184 184.8739:288 184.88989:378 184.9075:410 184.93961:259 184.95641:371 185.0023:383 185.0195:357 185.036:258 185.05389:294 185.0759:9161 185.11411:166 185.1954:113 185.24361:293 185.25751:217 185.2912:261 185.3…	C2_5	1685
1091	PE 17:0_16:1	1604	9.39525	10.18592	11.58995	709.5521	105435.6875	2476083.0		[M+H]+	M + 0	Answer (n-7)	10.161	709.55725	C38H69NO8P	PE	a	b	annotated by user-defined text library	True	True	False	99.8				98.9	2108.714	709.5521:279271 711.5586:29044 712.5605:6065 713.5626:979	95.0847:159 97.1:65 123.1162:105 124.0164:65 193.12959:113 219.211:46 237.2227:236 253.2511:122 269.1391:82 280.2623:813 281.2663:163 296.29611:144 298.27621:138 315.28351:106 316.2876:527 332.3183:410 333.32559:79 421.28571:167 437.31891:393 438.29269:75 438.3212:137 439.29681:835 440.3028:191 442.3934:83 454.32321:117 455.328:1057 456.3345:183 457.30801:131 457.4147:306 458.41779:93 459.43201:5…	C2_5	1742
1092	SM 18:1;O2/20:1	1626	9.922367	10.36125	11.85287	766.6763	123577.9375	3011612.75		[M+H]+	M + 0	Answer (n-14), (n-9)	10.373	766.67725	C43H76N2O6P	SM	a	b	annotated by user-defined text library	True	True	False	100.0				99.9	2471.559	766.6763:279561 767.6797:137346 768.6828:32624 769.6855:6118 770.8877:216	94.1457:113 95.1522:637 98.9829:120 113.1625:335 124.9994:1235 184.07249:988 192.1227:5364 193.1292:131831 193.1552:555 193.3647:43 193.38:78 193.40089:88 193.4317:99 193.47839:93 193.4995:64 193.51871:77 193.6105:49 193.8217:66 193.88091:57 193.99989:254 194.03439:170 194.0481:187 194.0813:197 194.1326:4666 194.1669:44 194.2659:58 194.27969:59 194.30901:94 194.34261:118 194.3604:89 194.3773:100 …	C2_5	1767
1093	Cer-NS 18:1;O2(d7)/18:1	1637	8.868183	10.44893	11.41462	553.5673	159117.3125	3737101.25		[M+H-H2O]+	M + 0	Answer (n-14), (n-9)	10.463	553.56671	C36H62NO3	Cer_NS	a	b	annotated by user-defined text library	True	True	False	99.9				100.0	3182.3459999999995	553.5673:435166 554.5702:205146 555.5734:41481 556.5747:5615 557.5816:1016	121.1003:136 135.1163:87 141.11301:86 169.1451:110 183.16251:128 218.24879:75 220.16769:92 221.17371:52 235.1891:58 247.3192:48 253.27921:134 254.285:418 258.3053:318 259.31131:1223 260.31509:81 269.29669:155 270.30591:3499 271.28741:194 271.31171:21462 272.28619:61 272.31479:2232 273.2952:54 273.3204:46 280.2616:100 282.2785:726 288.31619:767 289.32199:2243 290.3266:259 298.2739:80 309.2999:146 …	C2_5	1790
1094	Cer-NS 18:1;O2(d7)/18:1	1637	9.219367	10.44893	11.06378	571.5773	30032.625	695508.875		[M+H]+	M + 0	Answer (n-14), (n-9)	10.463	571.57727	C36H62NO3	Cer_NS	a	b	annotated by user-defined text library	True	True	False	99.9				100.0	600.6525	571.5773:86353 575.555:1325	122.1037:45 234.1839:150 253.2807:110 254.2829:227 258.30469:124 259.3118:588 270.30499:2913 271.28549:53 271.3118:17203 272.31549:1149 273.31949:85 280.26309:113 282.27731:302 283.28131:82 288.31619:190 289.3219:1807 290.32489:207 298.27399:54 309.29971:90 312.31351:156 324.2916:83 330.32599:317 331.32571:110 343.33459:99 360.3248:119 384.40231:122 410.42239:69 413.41309:97 414.42001:622 415.419…	C2_5	1804
1095	PC 17:0_20:3	1659	9.131717	10.62468	11.85287	803.6321	338702.875	8804688.0		[M+H]+	M + 0	Answer (n-6,9,12)	10.587	803.62726	C45H79NO8P	PC	a	b	annotated by user-defined text library	True	True	False	99.6				98.9	6774.058000000001	803.6321:604944 804.2366:2785 804.6346:452379 805.6369:150562 806.6396:31407 807.3105:647 807.6409:4828	71.0719:91 86.0955:1304 98.9833:481 104.1058:197 124.999:3185 183.6586:46 183.85451:40 183.9464:43 184.05099:283 184.0728:190021 184.09779:3437 184.3188:96 184.4137:135 184.435:140 184.59509:41 184.75439:113 184.87421:281 184.89011:299 184.9077:274 184.9398:173 184.9565:259 185.0022:284 185.0195:278 185.036:167 185.0542:190 185.0759:5460 185.11369:89 185.2437:182 185.2574:172 185.2912:191 185.309…	C2_5	1856
1097	DG 17:0_14:1	1681	9.659133	10.8003	11.9405	580.4939	4961.5625	117782.6875		[M+Na]+	M + 0	Answer (n-5)	10.755	580.49921	C34H59O5	DG	a	b	annotated by user-defined text library	True	True	False	99.4				98.6	99.23125	580.4939:12317	290.2627:143 334.3252:66 335.3306:102 351.0032:40 426.3226:58 428.3006:78 496.40121:58 497.4079:123 498.41779:115 511.42059:141 512.39539:108 526.41089:588 538.41211:68 539.4184:773 540.42657:299 541.42767:97 544.5166:210 554.40369:69 561.54309:101 562.53778:77 578.479:917 579.48853:3795 580.21649:118 580.25439:74 580.30902:141 580.33551:114 580.35199:98 580.38647:132 580.41992:317 580.49451:1257…	C2_5	1934
1098	PE 17:0_20:3	1681	9.3071	10.8003	11.85287	761.5836	112680.375	2691429.0		[M+H]+	M + 0	Answer (n-6,9,12)	10.78	761.58728	C42H73NO8P	PE	a	b	annotated by user-defined text library	True	True	False	99.9				99.4	2253.607	761.5836:287094 763.59:35609 764.5929:7573	79.0537:74 81.0681:45 95.0844:261 107.0858:93 109.0994:229 121.099:179 123.1164:97 124.0156:79 133.10139:70 150.1398:88 163.1483:176 165.162:78 173.1357:66 187.0885:94 253.25079:106 255.12019:96 271.24121:128 272.2478:239 273.2558:68 289.25021:138 296.2944:245 317.72379:55 331.29211:51 332.2421:38 332.2941:856 332.3197:745 333.29599:142 333.3259:108 349.30249:297 350.31009:499 368.31839:747 369.3…	C2_5	1951
1099	PC 17:0_18:1	1703	10.44893	10.97578	12.3036	779.6324	387718.75	10321473.0		[M+H]+	M + 0	Answer (n-9)	10.992	779.62726	C43H79NO8P	PC	a	b	annotated by user-defined text library	True	True	False	99.9				98.9	7743.349	779.6324:639667 780.6348:484400 781.5064:1268 781.6369:165333 782.6393:32456 783.6434:6045	71.0733:57 78.0464:92 86.0956:1487 98.9831:528 104.1061:211 124.9992:3324 143.01019:128 166.0641:46 175.79849:61 183.9185:68 183.93069:44 184.0226:53 184.03481:124 184.0728:211012 184.09689:4268 184.3685:149 184.42931:46 184.49451:174 184.5433:238 184.5903:133 184.62531:31 184.6494:59 184.7645:76 184.8744:256 184.90759:327 184.93961:176 184.9563:329 185.0024:336 185.0197:261 185.0358:209 185.0540…	C2_5	1976
1100	PC 17:0_22:4	1703	10.01018	10.97578	11.9405	829.6461	198423.6875	5098298.0		[M+H]+	M + 0	Answer (n-6,9,12,15)	10.988	829.64728	C47H81NO8P	PC	a	b	annotated by user-defined text library	True	True	False	100.0				99.9	3968.474	829.6461:380758 830.6493:207000 831.6527:58804 832.6551:13026 833.66:2647	86.0955:261 98.9848:134 104.1061:109 124.9987:646 184.0728:37747 184.3389:43 184.4511:41 184.5601:38 184.7733:39 184.88969:64 184.9075:64 184.9567:40 184.9724:82 185.0018:64 185.01981:46 185.0762:1270 185.59641:49 185.6142:38 186.07739:143 213.10851:60 226.1123:105 229.1364:71 515.38593:153 556.38422:175 563.50562:55 611.43781:46 612.45081:902 613.45349:142 614.45398:63 625.46442:106 626.46729:56…	C2_5	2016
1101	PE 17:0_18:1	1736	10.01018	11.23933	12.57107	737.5835	132757.375	3248055.0		[M+H]+	M + 0	Answer (n-9)	11.214	737.58728	C40H73NO8P	PE	a	b	annotated by user-defined text library	True	True	False	99.8				99.3	2655.147	738.5867:136030 739.5897:34981 740.5934:7127	81.0682:69 95.0841:175 98.1633:29 109.1014:237 124.0144:98 135.11591:158 137.1329:92 142.0238:72 149.1322:110 165.1618:60 187.0544:73 247.24091:104 253.2514:189 265.25171:299 269.13629:133 296.2937:252 308.29391:1064 309.29669:149 326.30569:120 332.3204:704 343.31689:101 344.3187:770 412.28448:94 437.3179:561 438.3187:172 438.86639:63 449.31641:113 454.31921:43 455.3269:1442 456.33041:264 456.411…	C2_5	2058
1102	PE 17:0_22:4	1736	10.71258	11.23933	12.39543	787.5989	41243.8125	1018799.9375		[M+H]+	M + 0	Answer (n-6,9,12,15)	11.201	787.59729	C44H75NO8P	PE	a	b	annotated by user-defined text library	True	True	False	99.5				99.7	824.8762		120.0922:72 121.1003:94 133.10249:64 171.1114:55 253.2495:49 296.29349:120 298.26419:63 332.31891:538 358.31049:207 376.32379:154 386.32889:82 392.31812:31 394.33401:158 429.3866:184 430.39279:151 437.31671:217 440.3783:191 442.39639:69 443.40021:230 444.3728:93 455.32819:460 457.33829:70 468.4082:164 469.41391:159 470.4231:316 472.3989:75 473.3385:165 474.34409:73 509.44931:132 517.34509:335 523…	C2_5	2070
1103	SM 18:1;O2/22:1	1769	10.97578	11.50228	12.94703	794.7077	179912.375	4753707.0		[M+H]+	M + 0	Answer (n-14), (n-9)	11.454	794.70728	C45H80N2O6P	SM	a	b	annotated by user-defined text library	True	True	False	99.3				99.6	3598.248	794.7077:335406 796.714:44150 797.7168:8919 798.722:1580	95.1522:493 98.9824:103 113.1623:207 124.9992:698 184.0739:351 192.12289:3846 192.99001:55 193.0667:89 193.1292:92539 193.3456:85 193.3636:52 193.55029:65 193.5656:55 193.9366:49 193.96671:144 193.98441:116 194.017:102 194.0345:150 194.0481:118 194.08099:157 194.13229:3994 194.3284:82 194.3425:82 194.3602:51 194.3765:92 194.39619:40 194.4398:66 194.4575:55 194.55611:61 194.5726:58 194.6062:51 194…	C2_5	2098
1104	Cer-NS 18:1;O2(d7)/20:1	1780	10.2736	11.58995	12.54592	581.5981	90140.9375	2193826.0		[M+H-H2O]+	M + 0	Answer (n-14), (n-9)	11.58	581.5967400000002	C38H66NO3	Cer_NS	a	b	annotated by user-defined text library	True	True	False	100.0				99.9	1802.819	582.6013:90152 583.6047:19925 584.6086:2893	121.1016:127 141.1138:184 149.13161:78 197.1768:246 211.1926:73 218.2464:68 221.17821:103 248.20129:178 249.20689:114 254.2843:176 255.28641:84 258.3045:163 259.31149:1122 270.3056:4868 271.2869:116 271.31171:21545 272.31531:1992 275.27359:74 287.30301:33 288.31549:647 289.3219:2400 290.32669:176 293.28799:67 308.2948:90 310.3096:718 311.31281:141 312.3118:101 330.32059:74 331.3291:115 332.3425:8…	C2_5	2121
1105	Cer-NS 18:1;O2(d7)/20:1	1780	9.922367	11.58995	13.03478	599.6083	12131.8125	294924.46875		[M+H]+	M + 0	Answer (n-14), (n-9)	11.58	599.6073	C38H66NO3	Cer_NS	a	b	annotated by user-defined text library	True	True	False	100.0				99.9	242.6362	603.5876:968	197.1788:94 224.2025:60 248.19791:71 249.19901:59 259.31149:354 266.21039:73 270.2822:56 270.3049:1031 271.31131:5084 272.2937:65 272.31381:518 288.31519:161 289.32169:533 290.32339:59 300.31339:55 310.30939:97 388.35751:84 389.3613:75 424.44089:76 442.44791:594 443.45239:217 456.46231:98 465.4411:82 466.45279:341 467.45261:137 468.45801:83 481.4429:83 484.4588:456 485.46619:109 550.5835:63 551.5…	C2_5	2125
1107	DG 17:0_16:1	1835	10.8003	12.02812	13.03478	608.5258	28090.25	693799.9375		[M+Na]+	M + 0	Answer (n-7)	12.007	608.5292400000002	C36H63O5	DG	a	b	annotated by user-defined text library	True	True	False	99.9				99.5	561.805		271.3103:108 287.17239:76 317.293:143 318.29391:154 319.2984:158 320.2984:75 332.31589:72 333.32419:109 334.32599:113 335.3273:130 336.32889:67 413.31519:97 428.30051:134 429.30399:44 470.34369:70 482.3815:92 494.39441:47 496.40381:203 497.40991:122 498.4158:270 499.4147:101 511.42471:421 512.39941:164 512.43073:208 513.43323:97 526.40979:522 527.41681:206 537.43762:95 538.4115:91 539.42023:1751 …	C2_5	2187
1108	SM 18:1;O2/24:1	1957	12.3036	12.94703	14.44	822.7396	283618.625	7112405.0		[M+H]+	M + 0	Answer (n-14), (n-9)	12.951	822.7373	C47H84N2O6P	SM	a	b	annotated by user-defined text library	True	True	False	100.0				99.8	5672.373000000001	822.7396:453953 823.742:277322 824.745:78176 825.7482:15190 826.7505:2578	77.1092:146 94.1457:175 95.1521:1607 98.9831:255 113.1628:359 124.9993:2061 191.11681:78 192.12289:8132 192.5722:57 193.1292:210032 193.1526:3117 193.40359:134 193.4321:94 193.44611:224 193.48019:201 193.6096:84 193.7238:60 193.8484:166 193.8806:54 193.9005:99 193.9996:342 194.0168:238 194.03419:332 194.0481:304 194.08099:343 194.09911:352 194.13229:8379 194.15331:73 194.19521:42 194.2789:104 194…	C2_5	2254
1111	Cer-NS 18:1;O2(d7)/22:1	1979	11.67762	13.12263	15.055420000000002	609.6295	183553.5625	4743803.0		[M+H-H2O]+	M + 0	Answer (n-14), (n-9)	13.088	609.62671	C40H70NO3	Cer_NS	a	b	annotated by user-defined text library	True	True	False	99.6				99.5	3671.071	609.6295:375192 610.6324:184510 611.6356:36743 612.6382:6654	135.1181:98 225.2074:87 240.1967:117 254.28571:180 258.30539:116 259.311:761 260.3143:75 270.30521:1806 271.28851:59 271.31161:12262 272.29459:78 272.31491:1176 276.23151:127 288.31641:259 289.32251:1390 290.32339:69 330.3262:98 338.34009:347 362.34149:67 365.3613:68 380.34961:126 416.3887:100 430.43381:28 452.47229:173 469.47241:85 470.48001:881 471.48389:254 472.49289:75 484.49811:139 493.47571…	C2_5	2325
1112	Cer-NS 18:1;O2(d7)/22:1	1979	11.85287	13.12263	14.79163	627.6397	32160.875	846213.375		[M+H]+	M + 0	Answer (n-14), (n-9)	13.088	627.6372700000002	C40H70NO3	Cer_NS	a	b	annotated by user-defined text library	True	True	False	99.6				99.6	643.2175		121.1005:103 135.1169:42 225.2095:164 240.1992:69 253.2793:126 254.2852:82 258.30389:150 259.31189:501 270.30521:2196 271.29181:84 271.31171:9917 272.3157:634 273.32071:97 276.22949:127 277.2374:83 288.31601:416 289.32239:1394 290.32281:121 312.31439:48 321.31369:95 330.3226:140 331.32999:65 338.3385:152 340.35379:46 363.3454:56 371.09921:91 380.35269:107 416.38721:100 452.4675:199 453.47421:126 …	C2_5	2337
1116	DG 17:0_22:4	2012	12.2034	13.38575	14.527629999999998	686.5722	22333.25	532388.875		[M+Na]+	M + 0	Answer (n-6,9,12,15)	13.345	686.57922	C42H69O5	DG	a	b	annotated by user-defined text library	True	True	False	99.5				97.8	446.665	686.5722:54320	142.0529:74 203.0802:98 317.2713:138 320.22009:58 332.3205:131 333.32401:202 334.32611:264 335.33139:91 336.3309:155 395.34079:92 396.34219:166 397.34189:148 416.31631:85 427.32089:44 444.29779:135 468.36789:123 469.37741:485 470.38141:168 482.383:85 483.39221:277 483.79059:31 484.30679:33 484.36261:233 484.3985:100 498.3804:356 508.40189:508 509.4079:1158 510.41141:456 511.38821:1049 512.39172:3…	C2_5	2455
1117	Cer-NS 18:1;O2(d7)/24:1	2034	12.02812	13.56163	14.703870000000002	637.6624	279051.125	6801513.5		[M+H-H2O]+	M + 0	Answer (n-14), (n-9)	13.599	637.66669	C42H74NO3	Cer_NS	a	b	annotated by user-defined text library	True	True	False	99.6				99.1	5581.022	637.6624:667244 638.2007:4627 638.665:514495 639.6673:165275 640.6706:25130 641.4994:1386 642.585:1257	77.0385:92 79.0538:111 80.0482:46 81.0691:128 82.0641:176 83.0857:161 91.0542:103 95.0854:199 96.0814:75 96.091:64 97.0991:73 107.0851:202 109.1005:158 121.1002:432 123.1164:85 124.1195:93 135.1162:347 136.07561:81 139.1132:32 141.11391:121 149.1319:357 158.1929:124 163.1478:75 172.21001:65 173.9642:52 198.1841:47 200.2356:64 218.2489:516 252.2701:101 253.2381:283 253.2787:481 254.2856:896 255.29…	C2_5	2506
1118	Cer-NS 18:1;O2(d7)/24:1	2034	12.64642	13.56163	14.6159	655.6712	94622.5	2258288.0		[M+H]+	M + 0	Answer (n-14), (n-9)	13.599	655.67725	C42H74NO3	Cer_NS	a	b	annotated by user-defined text library	True	True	False	99.6				98.3	1892.45	657.6777:28272 658.6801:5114 660.6425:798	121.0996:108 122.0578:49 136.07491:195 218.2484:129 253.2368:132 253.2774:167 254.2859:308 258.3078:253 259.31229:1349 260.314:178 268.2269:182 269.29721:99 270.241:73 270.28149:82 270.30551:4708 271.28699:150 271.3118:28783 271.72089:81 271.82239:82 272.28589:66 272.31561:1999 273.32071:125 276.22989:60 288.3158:608 289.2533:105 289.297:127 289.32181:3476 290.32571:365 304.2627:185 330.32581:75 …	C2_5	2549
1121	TG 14:0_14:0_15:1	2122	12.73415	14.26395	15.23145	757.7075	222349.9375	5130394.5		[M+NH4]+	M + 0	Answer (n-5)	14.274	757.7038	C46H81O6	TG	a	b	annotated by user-defined text library	True	True	False	100.0				99.4	4446.999	757.7075:652484 758.2947:3398 758.7103:516734 759.7124:189974 760.7157:39777 761.7193:7650 762.6609:93545	71.0845:84 79.0552:120 81.0689:380 83.0842:40 85.1001:182 93.0699:64 95.0846:576 95.9442:53 96.0865:43 97.0992:100 102.1038:52 107.085:118 109.1005:311 111.1159:269 121.1009:515 123.1168:577 124.119:54 127.1093:63 135.116:512 137.13139:188 149.13161:274 151.14819:104 163.1497:44 164.12041:94 193.19479:198 204.1851:94 205.1933:382 209.18719:53 211.2052:1321 221.18941:458 222.1983:163 223.2049:1280…	C2_5	2765
1122	TG 14:0_14:0_15:1	2122	12.11578	14.26395	15.9977	762.6609	32458.125	751494.875		[M+Na]+	M + 0	Answer (n-5)	14.274	762.6592400000002	C46H81O6	TG	a	b	annotated by user-defined text library	True	True	False	100.0				99.9	649.1625	762.6609:93545 763.6642:47244 764.6675:13496 765.672:2347	95.0842:76 223.2045:63 296.25769:127 297.26489:76 312.25381:77 436.21371:44 452.38461:39 466.39261:83 486.4567:115 500.46771:198 501.47659:171 502.47531:337 503.4801:452 504.4827:242 512.47083:433 513.4726:251 514.47742:941 515.48169:1312 516.48358:1131 517.48767:57 521.46002:42 522.45551:280 533.44611:122 534.45068:770 540.3421:64 581.47583:80 593.13458:41 597.4519:77 612.44672:82 620.56262:89 6…	C2_5	2797
1123	TG 14:0_14:0_17:1	2155	13.2104	14.527629999999998	15.84745	790.6924	49509.625	1163691.625		[M+Na]+	M + 0	Answer (n-7)	14.550999999999998	790.69922	C48H85O6	TG	a	b	annotated by user-defined text library	True	True	False	99.8				98.1	990.1925	790.6924:135112 791.6957:71568 792.6989:19778 793.7027:4517 794.7099:952	296.2579:153 312.25461:54 320.26019:66 466.39529:59 483.90109:48 500.46979:250 501.47491:413 502.47699:665 503.47949:727 504.4808:533 521.44647:78 522.45288:474 523.46069:59 525.40698:45 539.49652:61 540.50067:690 541.50458:637 542.50848:1748 543.51129:2592 544.51349:2293 545.5163:177 561.4765:201 562.48401:1243 563.48462:172 595.44482:71 612.45209:129 654.49481:37 678.56842:231 679.57422:436 680…	C2_5	2881
1124	TG 14:0_14:0_17:1	2166	13.03478	14.6159	15.40802	785.732	218264.125	5203510.5		[M+NH4]+	M + 0	Answer (n-7)	14.550999999999998	785.7438400000002	C48H85O6	TG	a	b	annotated by user-defined text library	True	True	False	98.7				94.0	4365.2829999999985	785.7382:545823 786.3352:1621 786.7407:391173 787.743:120722 788.7464:24533 789.7494:4383 790.6922:80464	79.0534:163 81.0692:404 83.0846:261 85.1001:119 95.0469:63 95.0847:941 97.0995:390 107.085:86 109.1005:567 111.117:223 121.1007:514 123.1163:573 135.1163:488 137.1315:326 139.11211:91 149.1326:471 151.0271:22 151.14751:301 163.1478:156 164.11771:98 167.1423:92 177.16389:143 191.1786:64 193.1944:161 206.16679:62 208.1801:56 211.2052:1281 212.2059:88 228.2323:280 231.2117:72 233.22729:507 248.21809…	C2_5	2917
1125	TG 16:0_16:0_15:1	2199	13.12263	14.879320000000002	15.49593	813.7631	228824.625	5810296.0		[M+NH4]+	M + 0	Answer (n-5)	14.879	813.7738	C50H89O6	TG	a	b	annotated by user-defined text library	True	True	False	100.0				95.6	4576.493	813.7631:395719 814.3795:4555 814.7736:614538 815.7753:309407 816.7779:67110 817.7199:6810 818.1084:1031 818.3786:795 818.7236:134196	83.0835:74 85.101:45 95.0846:299 97.0993:93 109.1008:287 111.1169:82 121.1004:256 123.1164:274 135.11659:312 137.13161:173 149.13:106 151.1461:73 163.14439:158 189.7511:50 204.1884:134 205.1963:244 221.18719:279 221.2245:108 222.19479:107 223.20419:643 235.20081:72 239.23621:404 256.26389:135 300.25421:88 302.27151:187 317.29779:161 318.3049:875 319.3064:77 429.38269:91 443.4032:125 457.4166:247 …	C2_5	2968
1126	TG 16:0_16:0_15:1	2199	12.94703	14.879320000000002	16.1062	818.7236	53310.5	1273109.125		[M+Na]+	M + 0	Answer (n-5)	14.879	818.72925	C50H89O6	TG	a	b	annotated by user-defined text library	True	True	False	100.0				98.7	1066.21	818.3786:795 818.7236:134196 819.7271:76325 820.2731:516 821.7339:5143 822.7391:1418	83.0841:76 97.0979:48 109.1014:167 123.1169:108 292.22629:48 324.29089:210 528.4953:102 539.49878:107 540.50238:770 541.505:802 542.50842:2624 543.51147:2783 544.51508:2030 545.51508:136 556.53802:274 557.53479:315 558.54108:504 559.54309:667 560.5459:499 561.4787:98 562.48438:1252 563.49152:132 566.5141:99 573.45959:81 577.47491:49 577.50848:74 578.52087:310 584.41687:48 652.51123:101 652.52728:…	C2_5	2998
1128	TG 16:0_16:0_17:1	2232	13.825679999999998	15.14357	16.15212	846.7544	31554.8125	777833.5625		[M+Na]+	M + 0	Answer (n-7)	15.23	846.7592199999998	C52H93O6	TG	a	b	annotated by user-defined text library	True	True	False	97.7				97.9	631.0963	846.7544:73737 847.7582:40856 848.7618:12959 849.7645:3047	109.0993:90 239.2372:65 556.53693:236 557.53748:218 558.54132:485 559.54352:686 560.54688:414 561.55029:64 568.53241:529 569.53729:613 570.53918:1732 571.54303:2486 572.54468:1787 573.5506:180 578.51501:360 584.5661:57 589.50842:61 590.5141:1162 591.52118:208 637.52863:77 638.52521:60 652.50372:43 652.51691:52 666.53229:61 668.5083:138 680.5412:56 694.56531:80 720.60669:79 733.59351:84 734.62671:…	C2_5	3067
1129	TG 16:0_16:0_17:1	2232	13.825679999999998	15.14357	16.15212	846.755	31554.8125	777833.5625		[M+Na]+	M + 0	Answer (n-7)	15.23	846.7592199999998	C52H93O6	TG	a	b	annotated by user-defined text library	True	True	False	97.7				98.1	631.0963	846.7544:73737 847.7582:40856 848.7618:12959 849.7645:3047	109.0993:90 239.2372:65 556.53693:236 557.53748:218 558.54132:485 559.54352:686 560.54688:414 561.55029:64 568.53241:529 569.53729:613 570.53918:1732 571.54303:2486 572.54468:1787 573.5506:180 578.51501:360 584.5661:57 589.50842:61 590.5141:1162 591.52118:208 637.52863:77 638.52521:60 652.50372:43 652.51691:52 666.53229:61 668.5083:138 680.5412:56 694.56531:80 720.60669:79 733.59351:84 734.62671:…	C2_5	3068
1132	TG 16:0_16:0_17:1	2243	12.94703	15.23145	16.2732	841.795	218544.8125	5567746.5		[M+NH4]+	M + 0	Answer (n-7)	15.23	841.8038300000002	C52H93O6	TG	a	b	annotated by user-defined text library	True	True	False	100.0				97.0	4370.896	841.795:387951 842.8046:570398 843.8066:247052 844.8093:54292 845.4308:883 845.8124:8666 846.755:65672	81.0685:112 83.0845:90 85.0994:64 93.0694:69 95.0851:512 97.1014:69 109.1004:281 121.1014:147 123.1161:334 125.1312:78 135.11591:331 137.1321:108 139.1088:45 149.1317:148 151.1476:171 177.1633:95 233.2253:254 239.2354:605 249.2198:320 250.22861:105 251.2363:894 256.25989:146 267.2341:52 268.26199:98 301.22589:66 311.2894:114 312.2933:83 316.28601:75 317.29779:155 318.30359:983 319.30899:115 328.2…	C2_5	3107
1133	TG 16:0_16:0_19:2	2254	13.825679999999998	15.31975	16.05195	867.8171	254220.1875	6144506.5		[M+NH4]+	M + 0	Answer (n-6,9)	15.326	867.81384	C54H95O6	TG	a	b	annotated by user-defined text library	True	True	False	100.0				99.6	5084.404	867.8171:618197 868.6215:2116 868.8198:502344 869.822:192750 870.8257:45305 871.8278:8097 872.7711:51565	79.0532:249 81.0695:196 83.084:203 85.1006:156 93.0689:117 94.0744:62 95.0851:866 97.101:96 107.0832:181 109.0998:560 111.116:124 121.1016:161 122.1013:47 123.1162:755 124.1182:59 133.09959:205 135.1158:199 137.13091:409 148.1201:68 149.13139:196 151.11099:68 151.14799:320 155.1431:134 161.1322:192 163.1476:288 164.09911:53 164.1169:123 164.1519:63 165.12489:58 165.16119:72 166.1656:62 169.15739:…	C2_5	3192
1134	TG 16:0_16:0_19:2	2254	13.91335	15.31975	15.93508	872.7711	20012.1875	482328.5		[M+Na]+	M + 0	Answer (n-6,9)	15.326	872.7692300000001	C54H95O6	TG	a	b	annotated by user-defined text library	True	True	False	100.0				99.9	400.2437	872.7711:51565 873.7732:30132 874.7773:9428 875.7818:3389 876.8038:11162	93.0694:86 97.0966:31 279.25949:112 324.2894:102 484.44199:55 556.53558:329 557.53448:207 558.53839:304 559.54712:237 560.54498:243 578.51288:150 592.53363:180 593.54431:121 594.54901:2171 595.54968:208 596.55573:609 597.5575:816 598.5603:509 599.56488:87 606.5545:62 608.56409:945 613.5451:62 616.5329:367 735.63251:65 736.6463:119 749.65741:187 750.66309:95 764.64008:171 765.64563:104 774.66467:1…	C2_5	3215
1135	TG 18:1_17:1_18:1	2254	13.6499	15.31975	16.15212	893.8323	235453.1875	5738483.0		[M+NH4]+	M + 0	Answer (n-7), (n-9)	15.292	893.8338	C56H97O6	TG	a	b	annotated by user-defined text library	True	True	False	99.8				99.8	4709.064	893.8323:542179 894.8347:412389 895.8374:145933 896.8412:32109 897.8453:6322 898.7863:40566	81.0688:116 93.0693:72 95.0851:168 97.1016:201 107.0851:115 109.1003:192 110.1045:74 111.1155:84 121.1004:309 123.1149:139 135.1154:449 137.1329:84 147.1154:64 149.13251:282 151.14751:219 163.14799:103 165.1657:98 191.1785:106 221.18069:54 233.2283:77 247.24159:296 248.21519:193 249.2146:93 250.22411:74 251.23689:494 252.23511:68 262.22571:81 263.23801:164 264.2421:89 265.25101:1375 266.2543:121 …	C2_5	3231
1139	TG 18:1_18:1_19:2	2265	13.825679999999998	15.40802	16.1897	919.8482	228553.5	5431886.5		[M+NH4]+	M + 0	Answer (n-9), (n-6,9)	15.387	919.84381	C58H99O6	TG	a	b	annotated by user-defined text library	True	True	False	99.9				99.2	4571.07	919.8482:594396 920.851:489689 921.8532:197490 922.8556:45995 923.858:8514 924.8018:91230	79.0517:60 81.0687:239 83.0842:145 91.0535:174 93.0691:191 95.0844:420 97.1008:99 105.0685:69 107.0849:216 109.1005:369 111.1167:266 121.1008:693 122.1081:67 123.1165:413 125.0959:66 125.1307:96 133.1004:238 135.1165:524 137.1317:246 139.1124:96 141.1264:75 147.1194:73 149.13139:288 151.1474:177 153.1291:55 161.132:219 163.14751:222 165.162:116 175.14729:106 177.16389:216 178.1337:73 179.17709:10…	C2_5	3294
1140	TG 18:1_18:1_19:2	2265	13.825679999999998	15.40802	16.828529999999994	924.8018	31872.0625	745046.5625		[M+Na]+	M + 0	Answer (n-9), (n-6,9)	15.387	924.79919	C58H99O6	TG	a	b	annotated by user-defined text library	True	True	False	99.9				99.7	637.4412	924.8018:91230 925.805:58968 926.8087:21390 927.8097:4502	79.0555:69 94.0412:94 135.1169:78 146.6055:50 198.34911:25 350.27328:63 462.89661:59 543.90637:82 608.56299:126 609.56812:115 610.56909:164 611.57233:168 612.57642:49 620.55951:266 621.56732:204 622.57068:495 623.57288:717 624.57483:410 630.54749:226 642.54639:968 674.53351:110 701.5495:35 701.56567:85 702.56342:189 706.52539:123 707.53442:65 714.5614:62 720.55151:118 722.54028:76 732.54712:86 73…	C2_5	3317
1142	TG 18:1_18:1_21:2	2309	14.26395	15.759670000000002	16.38595	947.879	185857.8125	4154077.25		[M+NH4]+	M + 0	Answer (n-9), (n-6,9)	15.765	947.88385	C60H103O6	TG	a	b	annotated by user-defined text library	True	True	False	100.0				99.1	3717.156	947.879:503415 948.8815:393859 949.8843:145881 950.887:34694 951.8895:6554 952.8329:74295	95.0854:226 97.1008:42 109.1007:190 121.1006:111 123.1149:72 125.1302:80 135.1154:253 139.14149:73 247.2403:113 262.23141:65 263.23611:127 265.2525:310 266.25339:65 281.2446:55 282.27841:90 287.27161:128 303.26819:144 305.28339:539 306.28699:116 343.31009:76 344.32071:405 365.33771:100 366.34149:244 374.30191:60 384.35251:237 386.3685:125 414.32959:52 438.35941:40 508.44199:92 510.4534:134 522.45…	C2_5	3430
1143	TG 18:1_18:1_21:2	2309	14.527629999999998	15.759670000000002	16.38595	952.8329	29029.5	657731.6875		[M+Na]+	M + 0	Answer (n-9), (n-6,9)	15.765	952.83923	C60H103O6	TG	a	b	annotated by user-defined text library	True	True	False	100.0				98.4	580.59	952.8329:74295 953.836:46725 954.839:16185	345.27411:56 476.4144:117 555.07501:48 608.56348:121 609.56598:110 610.57257:197 611.5708:163 612.58063:60 623.4826:46 630.54639:267 642.64697:43 648.59308:220 649.60052:357 650.60229:532 651.60388:854 652.6087:543 653.61627:52 669.56702:121 670.57812:717 671.58362:175 679.54688:44 689.55438:63 702.57098:146 718.55823:84 720.57709:61 721.56299:55 729.58881:110 734.56061:113 735.56799:92 742.60217…	C2_5	3450
1165	PS 17:0_14:1	1356	7.926233	8.648583	9.237317	725.5116	22163.3125	553567.625		[M+H]+	M + 0	Answer (n-5)	8.593	725.51532	C37H65NO10P	PS	a	b	annotated by user-defined text library	True	True	False	99.0				99.0	443.2662		109.0989:39 209.19:144 225.1967:87 288.25681:767 296.22089:894 297.2258:128 314.23441:144 332.31931:451 340.285:151 366.21021:63 412.28561:118 442.39291:59 443.4057:210 444.40451:97 455.25751:610 456.26059:151 456.41339:95 457.41489:375 458.422:105 471.43051:249 472.43521:66 473.26831:90 473.43979:79 481.30481:151 482.31149:114 499.31812:466 500.3205:89 500.43079:45 501.32639:99 517.3313:363 518.…	C3_1	871
1168	SM 18:1;O2/16:1	1397	7.717484	8.974116	10.11488	710.6165	195797.25	4441882.0		[M+H]+	M + 0	Answer (n-14), (n-7)	8.986	710.61725	C39H68N2O6P	SM	a	b	annotated by user-defined text library	True	True	False	100.0				100.0	3915.945	710.6165:534746 711.6188:327400 712.6216:77883 713.6254:14176 714.6275:2977	95.1521:687 98.9845:144 113.1625:229 124.9992:775 191.11591:71 192.123:5168 192.74879:42 193.0914:118 193.1295:151581 193.15601:473 193.366:44 193.4155:93 193.4503:115 193.5555:199 193.6763:53 193.7274:63 193.76241:52 193.8116:55 193.8838:40 193.937:99 193.96671:198 193.985:213 194.0002:213 194.01711:135 194.0345:223 194.0484:199 194.067:236 194.08141:242 194.09959:213 194.1328:6354 194.30991:144…	C3_1	927
1170	PS 17:0_16:1	1408	7.805117	9.06195	10.20253	753.5429	23695.3125	670477.6875		[M+H]+	M + 0	Answer (n-7)	9.015	753.54535	C39H69NO10P	PS	a	b	annotated by user-defined text library	True	True	False	99.3				99.4	473.9063	753.5429:40942	78.0447:60 95.0844:63 106.0491:84 109.0993:82 121.1028:45 186.0148:52 316.28922:356 317.29309:117 324.25259:583 331.30869:81 332.3215:320 340.2803:108 412.28589:127 457.41809:240 458.4238:126 470.42639:96 471.43201:313 472.4357:99 481.31049:67 483.2869:316 484.2919:55 498.3143:63 499.31549:612 499.42401:73 500.32031:94 501.297:125 517.32867:245 565.50787:79 565.83533:42 566.51599:848 567.5274:550…	C3_1	969
1173	PC 17:0_14:1	1441	7.87195	9.325017	10.20253	723.5703	211336.0	5006618.0		[M+H]+	M + 0	Answer (n-5)	9.308	723.5672599999998	C39H71NO8P	PC	a	b	annotated by user-defined text library	True	True	False	99.9				99.6	4226.72	723.5703:536762 724.5727:317049 725.51:949 726.5789:17353 727.5829:2958	86.0959:1029 98.9836:221 104.1069:318 124.9992:2201 142.0253:68 184.03999:101 184.073:143960 184.0988:1241 184.32091:55 184.3376:112 184.3692:60 184.41679:110 184.4684:110 184.5453:94 184.5752:55 184.6566:42 184.8257:91 184.8616:105 184.89059:262 184.9398:138 184.957:202 184.9702:198 185.0029:209 185.036:125 185.0547:135 185.07581:4236 185.13091:63 185.2438:127 185.2578:114 185.2749:97 185.2923:7…	C3_1	1015
1177	PE 17:0_14:1	1452	8.180984	9.41285	10.64097	681.5219999999998	33186.875	741507.3125		[M+H]+	M + 0	Answer (n-5)	9.423	681.52728	C36H65NO8P	PE	a	b	annotated by user-defined text library	True	True	False	100.0				98.9	663.7375	681.522:108902 683.528:10286	123.117:72 124.015:41 142.0267:80 209.1907:144 245.17149:50 252.2325:787 253.2374:41 269.1355:164 270.24271:77 288.2579:323 296.29221:106 332.3201:562 333.32019:94 368.31689:161 369.32501:67 411.26651:503 412.28259:67 412.32761:72 429.2778:83 429.38739:61 437.31741:252 443.40189:88 444.405:51 455.33011:401 456.33209:114 457.4158:277 458.42041:96 470.42789:44 471.43381:174 472.40689:83 473.33871:3…	C3_1	1064
1179	PS 17:0_20:3	1452	8.8865	9.41285	10.3778	805.5751	21900.375	647312.9375		[M+H]+	M + 0	Answer (n-6,9,12)	9.348	805.57532	C43H73NO10P	PS	a	b	annotated by user-defined text library	True	True	False	98.7				99.3	437.52		111.1027:53 163.1488:98 165.15919:29 168.17709:44 186.0192:31 271.24179:170 272.24969:213 289.25241:217 332.32159:546 333.32391:99 340.28149:143 341.28659:101 349.3017:104 350.31009:299 351.31369:188 366.30829:66 368.319:419 376.28381:533 377.28439:137 387.33829:316 388.33701:68 401.35309:130 412.28711:105 427.36719:82 443.2565:237 443.40189:208 444.40579:144 457.41541:116 481.31171:92 482.42761:…	C3_1	1074
1185	Cer-NS 18:1;O2(d7)/16:1	1474	8.218567	9.588217	10.90398	525.5369	167220.5625	3922492.75		[M+H-H2O]+	M + 0	Answer (n-14), (n-7)	9.603	525.5366799999998	C34H58NO3	Cer_NS	a	b	annotated by user-defined text library	True	True	False	99.9				100.0	3344.411	525.5369:448883 527.5433:38176 528.5462:5425 529.5475:631	93.0673:50 107.0835:86 121.1018:60 125.0945:66 134.10519:82 135.1161:312 136.0757:89 141.1172:85 149.1335:145 169.1463:158 170.1528:102 172.2072:109 218.24969:152 220.17:181 220.2112:74 234.1825:49 237.2202:108 252.23199:167 253.2789:99 254.0872:35 254.103:38 254.2493:934 254.28641:484 254.4437:32 254.53751:44 255.2498:182 255.2932:56 256.26349:69 258.30579:411 259.31189:2266 260.31531:310 262.18…	C3_1	1131
1186	Cer-NS 18:1;O2(d7)/16:1	1474	8.974116	9.588217	10.11488	543.5469	33503.5	770703.4375		[M+H]+	M + 0	Answer (n-14), (n-7)	9.603	543.5473	C34H58NO3	Cer_NS	a	b	annotated by user-defined text library	True	True	False	99.9				100.0	670.07		121.1003:230 135.11501:125 141.11501:70 169.1458:179 183.1613:54 218.2494:71 219.20911:62 220.1725:101 221.1747:63 237.22:65 252.23331:123 252.2728:65 253.2785:205 254.1636:41 254.24921:293 254.284:345 255.2944:47 258.3067:270 259.3118:981 270.30609:3185 271.28641:91 271.31219:21553 271.8223:39 272.1972:31 272.29379:239 272.31561:2455 273.31729:143 274.31491:56 280.26111:134 281.27151:221 282.271…	C3_1	1147
1187	SM 18:1;O2/18:1	1474	7.471066	9.588217	11.4301	738.6474	189786.8125	4551584.0		[M+H]+	M + 0	Answer (n-14), (n-9)	9.601	738.64728	C41H72N2O6P	SM	a	b	annotated by user-defined text library	True	True	False	99.9				100.0	3795.736	738.6474:486667 739.65:278178 740.6531:69549 741.6556:13428 742.6575:2065	95.1528:490 98.9832:159 113.163:288 124.9991:754 184.07359:259 192.1234:3706 193.1295:105927 193.3642:50 193.38251:62 193.4196:99 193.498:68 193.5174:48 193.582:74 193.72681:42 193.7957:45 193.967:156 193.9852:151 194.00011:167 194.017:120 194.04829:113 194.06709:179 194.0813:156 194.09979:140 194.11659:111 194.1329:4062 194.3098:74 194.34309:97 194.3792:61 194.39751:55 194.42191:31 194.4574:38 1…	C3_1	1174
1188	PS 17:0_18:1	1474	8.560917	9.588217	10.64097	781.5742	31753.6875	927965.75		[M+H]+	M + 0	Answer (n-9)	9.562	781.57532	C41H73NO10P	PS	a	b	annotated by user-defined text library	True	True	False	99.8				99.8	635.0737		95.0852:86 111.1149:109 168.0052:75 246.16949:60 265.25241:142 332.31879:361 333.32339:97 340.28281:98 341.28601:50 344.32019:544 352.2843:829 353.2876:181 370.2944:155 412.28409:79 424.28809:87 442.39441:40 456.40909:93 457.41629:310 458.42319:161 471.43481:211 472.43491:93 481.3093:209 493.30719:74 499.3194:690 499.46121:313 500.32059:92 511.31689:520 512.32281:147 517.3291:453 518.33783:70 593…	C3_1	1193
1189	PS 17:0_22:4	1474	8.29795	9.588217	10.81637	831.5899	10494.8125	316790.0		[M+H]+	M + 0	Answer (n-6,9,12,15)	9.582	831.5953400000002	C45H75NO10P	PS	a	b	annotated by user-defined text library	True	True	False	100.0				98.8	209.8963		174.14149:53 177.1618:56 200.1544:91 217.1366:114 253.25031:61 297.25809:509 298.2627:99 309.0285:30 315.26691:80 331.1272:57 332.27521:42 332.32059:758 373.32932:66 375.31641:162 376.32401:189 377.3342:93 389.3082:66 394.33511:483 394.9978:22 412.3472:185 420.30719:67 426.36581:67 440.3775:299 441.38449:57 442.23279:33 442.39191:90 442.40631:54 443.4014:243 444.40921:99 468.31519:97 468.40939:14…	C3_1	1199
1196	PC 17:0_16:1	1529	8.560917	10.02703	10.90398	751.6016	258488.0	6357457.0		[M+H]+	M + 0	Answer (n-7)	10.004	751.59729	C41H75NO8P	PC	a	b	annotated by user-defined text library	True	True	False	99.8				99.2	5169.76	751.6016:542554 752.2854:1556 752.6039:340239 753.6068:94122 754.6099:17092 755.6125:3184	70.0216:43 86.0959:694 98.9833:275 104.1062:194 124.9989:2322 142.0256:119 184.0731:136417 184.0986:1147 184.3038:55 184.3213:56 184.3688:57 184.42059:122 184.5025:59 184.59109:44 184.62511:39 184.6535:63 184.7047:86 184.81039:44 184.9232:222 184.9397:120 184.95689:190 184.97031:179 185.0022:208 185.0359:152 185.0542:125 185.0759:4234 185.1955:65 185.2252:113 185.25819:132 185.2917:102 185.30969:…	C3_1	1270
1197	PE 17:0_16:1	1551	9.41285	10.20253	11.51775	709.5535	56889.75	1364326.5		[M+H]+	M + 0	Answer (n-7)	10.161	709.55725	C38H69NO8P	PE	a	b	annotated by user-defined text library	True	True	False	99.5				99.2	1137.795	709.5535:136929 713.5692:563	109.1002:203 111.1169:85 121.1011:138 124.0163:69 135.1153:77 137.13229:109 142.02631:52 149.131:69 150.1376:56 163.14751:63 187.0876:85 235.2417:96 237.2224:217 238.2236:53 253.2511:93 260.24869:73 269.13779:139 280.26321:739 281.2691:96 296.29501:141 298.27509:94 300.2973:70 304.10519:44 314.27191:92 315.27881:86 316.28821:473 317.29111:96 332.32001:551 333.32379:59 354.78049:27 421.28549:96 43…	C3_1	1309
1198	SM 18:1;O2/20:1	1573	9.939266	10.3778	11.95588	766.6775	65998.4375	1577860.0		[M+H]+	M + 0	Answer (n-14), (n-9)	10.373	766.67725	C43H76N2O6P	SM	a	b	annotated by user-defined text library	True	True	False	100.0				100.0	1319.969	766.6775:163628 768.6838:20077	80.0616:50 95.1525:287 96.0369:90 98.983:181 113.1635:270 124.9996:752 184.07249:544 192.1234:2389 192.772:33 193.09779:53 193.12939:74956 193.3459:40 193.4501:76 193.61211:82 193.96651:117 193.98511:97 193.9998:104 194.01781:74 194.0484:114 194.06709:103 194.0813:128 194.0995:91 194.1328:2995 194.2787:38 194.3423:47 194.3602:49 194.3765:71 194.45731:45 194.5589:36 194.57359:52 194.591:49 194.641…	C3_1	1334
1199	Cer-NS 18:1;O2(d7)/18:1	1584	9.06195	10.46545	12.0435	553.568	111417.3125	2603160.75		[M+H-H2O]+	M + 0	Answer (n-14), (n-9)	10.463	553.56671	C36H62NO3	Cer_NS	a	b	annotated by user-defined text library	True	True	False	100.0				99.9	2228.346	553.568:305568 554.5713:122565 555.5746:24150 556.5766:3583	95.0854:44 107.0861:49 121.1022:60 135.116:177 136.078:62 136.1198:93 137.08121:103 169.14661:221 170.1532:66 172.20599:61 183.1624:163 217.24409:54 218.25191:123 220.16991:205 221.1772:87 253.27789:176 254.286:563 255.2874:109 258.30441:170 259.31201:1934 265.25421:84 269.29721:97 270.3056:5331 271.28961:191 271.3121:37483 271.84839:67 272.2883:139 272.31491:3542 272.34399:45 272.4816:52 272.525…	C3_1	1355
1200	Cer-NS 18:1;O2(d7)/18:1	1584	9.1497	10.46545	11.16725	571.5783	15614.0	363138.84375		[M+H]+	M + 0	Answer (n-14), (n-9)	10.463	571.57727	C36H62NO3	Cer_NS	a	b	annotated by user-defined text library	True	True	False	100.0				100.0	312.28	571.5783:43366	78.0457:58 117.1544:54 135.1167:55 136.0735:73 186.14909:71 253.2774:71 254.28461:134 259.3129:371 269.29831:104 270.27969:99 270.30521:1254 271.31201:9364 272.31619:745 273.31812:52 282.27789:253 283.28131:90 288.31821:116 289.32269:948 290.32489:123 298.2713:47 309.3013:164 310.3053:83 312.31409:191 331.32919:101 360.32431:112 384.4072:42 396.4086:64 410.42389:98 413.41049:70 414.418:386 415.41…	C3_1	1362
1201	PC 17:0_20:3	1606	8.8865	10.64097	11.86827	803.6327	244355.9375	6311874.0		[M+H]+	M + 0	Answer (n-6,9,12)	10.587	803.62726	C45H79NO8P	PC	a	b	annotated by user-defined text library	True	True	False	99.1				98.4	4887.1190000000015	803.6327:461162 804.6351:275164 805.6378:79064 806.6408:15759 807.3503:479	86.0959:523 98.9832:169 104.1069:113 124.9993:1589 142.0251:94 184.073:80672 184.0997:209 184.319:61 184.4077:39 184.4184:56 184.5222:103 184.6232:43 184.68719:55 184.77431:42 184.8605:60 184.8905:121 184.9397:78 184.95689:113 184.9705:114 185.00259:114 185.0193:99 185.0361:95 185.0762:2185 185.22501:65 185.25729:102 185.3356:41 185.3533:75 185.3703:52 185.4825:63 185.4994:60 185.5155:35 185.5487…	C3_1	1420
1203	DG 17:0_14:1	1628	9.676167	10.81637	11.95588	580.4952	4150.75	99803.9921875		[M+Na]+	M + 0	Answer (n-5)	10.755	580.49921	C34H59O5	DG	a	b	annotated by user-defined text library	True	True	False	98.8				98.8	83.015		216.0907:101 229.1588:42 289.25809:54 370.2659:52 386.254:50 428.29871:100 444.297:87 496.4007:152 497.40839:65 498.41519:103 526.41119:374 527.41577:97 538.41357:42 539.41772:724 540.4245:502 541.43829:152 554.40558:111 555.41412:51 578.47882:1157 579.4881:3241 580.0636:74 580.27972:121 580.37189:169 580.42542:175 580.495:104472 580.89252:57 580.92242:92 580.99139:38 581.13892:61 581.1983:81 581…	C3_1	1462
1204	PE 17:0_20:3	1628	9.325017	10.81637	12.56553	761.5843	51928.8125	1268938.125		[M+H]+	M + 0	Answer (n-6,9,12)	10.78	761.58728	C42H73NO8P	PE	a	b	annotated by user-defined text library	True	True	False	99.6				99.4	1038.576	763.591:15551	109.1008:65 121.0993:91 124.0168:76 142.0256:115 163.1474:56 255.1227:192 269.13861:50 272.25:75 289.2532:147 296.2963:177 331.3111:69 332.29419:375 332.32019:249 333.30151:141 333.3252:44 348.2988:57 349.30179:185 350.30911:336 351.3168:145 368.32211:430 369.32349:78 386.33279:61 387.33801:180 426.3613:40 437.3176:276 440.3775:62 443.39871:241 455.32889:602 456.3338:94 457.41669:121 458.38541:10…	C3_1	1477
1205	PC 17:0_18:1	1650	10.46545	10.99168	12.2187	779.6329	302140.125	7828810.0		[M+H]+	M + 0	Answer (n-9)	10.992	779.62726	C43H79NO8P	PC	a	b	annotated by user-defined text library	True	True	False	100.0				98.8	6042.18	779.6329:540287 780.33:1492 780.6352:351177 781.6381:98170 782.6407:20164 783.6431:2975	78.0452:35 86.0959:886 98.0227:46 98.9839:274 104.1058:152 124.9994:2293 142.0255:81 184.004:129 184.0731:140311 184.09891:1362 184.3221:89 184.35159:36 184.3694:93 184.401:31 184.45061:72 184.4662:59 184.4765:76 184.5401:91 184.58971:43 184.6232:75 184.8268:80 184.8615:74 184.92329:226 184.94:154 184.95689:201 185.00281:235 185.0359:153 185.0546:135 185.07629:3869 185.18269:46 185.1955:77 185.22…	C3_1	1495
1206	PC 17:0_22:4	1650	10.02703	10.99168	11.86827	829.6472	117867.0	2998747.75		[M+H]+	M + 0	Answer (n-6,9,12,15)	10.988	829.64728	C47H81NO8P	PC	a	b	annotated by user-defined text library	True	True	False	100.0				100.0	2357.34	829.6472:239430 831.6534:37168 832.6567:7834	78.0452:71 86.0953:285 98.9831:88 104.1069:98 124.9996:608 184.0394:89 184.073:38429 184.3338:87 184.94031:68 184.97099:61 185.0029:53 185.0356:48 185.0761:1169 185.5797:43 185.597:52 185.62959:57 185.7914:34 414.8237:53 496.71539:80 515.38281:97 556.3913:239 557.39288:59 558.38678:34 569.3941:92 577.40271:76 588.37329:151 611.44769:132 612.4502:1131 613.45477:447 614.46069:170 626.46637:670 627.…	C3_1	1524
1207	PE 17:0_18:1	1683	9.76395	11.25488	12.88738	737.5846	69178.875	1713974.625		[M+H]+	M + 0	Answer (n-9)	11.214	737.58728	C40H73NO8P	PE	a	b	annotated by user-defined text library	True	True	False	99.5				99.5	1383.578	737.5846:154120 739.5907:17463	78.0468:65 95.0846:102 121.1018:79 142.0255:123 187.0873:92 203.0808:85 247.24139:110 253.2531:127 265.25241:128 269.13669:95 296.2934:146 308.29449:476 309.2951:88 326.3078:51 332.32059:286 333.32309:85 344.32071:379 412.6265:47 437.31821:446 455.32971:661 456.33231:116 456.40741:60 457.4166:177 458.42081:115 467.32861:433 468.33521:112 470.4209:87 471.43701:118 473.33859:278 474.34009:129 485.3…	C3_1	1550
1208	PE 17:0_22:4	1683	9.851633	11.25488	11.78065	787.6003	21248.375	530713.9375		[M+H]+	M + 0	Answer (n-6,9,12,15)	11.201	787.59729	C44H75NO8P	PE	a	b	annotated by user-defined text library	True	True	False	99.1				99.2	424.9675		124.0169:86 133.09959:77 187.0907:118 296.29541:86 298.26611:96 332.31961:354 333.32471:97 358.31119:209 376.32831:129 377.33279:103 394.3363:130 426.35931:98 429.38449:166 430.3866:80 440.3768:133 443.4043:286 444.4093:89 455.3302:180 467.4024:43 469.41251:145 470.42731:205 471.4245:75 473.34:121 483.4299:155 509.44421:67 510.4534:138 517.34552:96 529.3327:44 549.47559:206 550.48431:158 551.4566…	C3_1	1560
1209	SM 18:1;O2/22:1	1705	10.90398	11.4301	12.88738	794.7088	110425.0625	2881078.75		[M+H]+	M + 0	Answer (n-14), (n-9)	11.454	794.70728	C45H80N2O6P	SM	a	b	annotated by user-defined text library	True	True	False	99.8				99.8	2208.501	794.7088:198254 796.7146:26433	95.1528:387 113.1628:248 124.9996:621 184.07249:153 192.123:3100 193.0798:33 193.0995:81 193.1295:82329 193.39909:65 193.41611:31 193.4671:69 193.8515:57 193.9368:42 193.967:131 193.98511:99 194.00031:147 194.0482:102 194.0815:121 194.0993:102 194.11591:62 194.13271:2562 194.2785:44 194.3096:63 194.3423:88 194.3606:43 194.37759:65 194.4227:53 194.45711:39 194.50681:51 194.57291:58 194.5899:53 194…	C3_1	1580
1210	Cer-NS 18:1;O2(d7)/20:1	1727	10.3778	11.6054	12.88738	581.5988	58010.6875	1433308.875		[M+H-H2O]+	M + 0	Answer (n-14), (n-9)	11.58	581.5967400000002	C38H66NO3	Cer_NS	a	b	annotated by user-defined text library	True	True	False	99.8				99.7	1160.214		121.1021:40 197.17661:147 221.17599:53 222.1799:74 248.20129:204 249.20399:192 253.27789:147 254.28461:166 258.3053:111 259.3125:950 269.29639:51 269.30469:42 270.306:2761 270.55261:42 271.3121:16298 272.2056:38 272.31601:1119 288.31589:443 289.3223:1759 310.3096:392 311.31381:90 312.31769:73 330.3248:105 331.3269:42 333.34299:55 334.3085:73 337.33279:87 352.32031:148 386.34241:76 388.35681:158 4…	C3_1	1606
1211	Cer-NS 18:1;O2(d7)/20:1	1727	10.02703	11.6054	12.97502	599.6095	6833.4375	166505.453125		[M+H]+	M + 0	Answer (n-14), (n-9)	11.58	599.6073	C38H66NO3	Cer_NS	a	b	annotated by user-defined text library	True	True	False	99.8				99.7	136.6687	603.5872:580	81.6196:51 248.2009:180 253.27831:83 258.30389:42 259.31311:161 270.30511:370 271.31219:2711 272.31549:327 280.26251:68 288.31409:98 289.3226:474 330.32458:118 337.33511:86 343.3345:50 441.44241:96 442.45001:342 443.4548:222 456.46451:176 466.44821:160 483.452:54 484.4613:298 485.4653:107 551.58893:255 552.59442:136 562.58008:399 563.58801:3091 564.59198:1388 565.5954:230 578.57599:52 579.58179:6…	C3_1	1610
1213	DG 17:0_16:1	1782	10.90398	12.0435	12.97502	608.5265	19549.1875	475584.84375		[M+Na]+	M + 0	Answer (n-7)	12.007	608.5292400000002	C36H63O5	DG	a	b	annotated by user-defined text library	True	True	False	99.6				99.5	390.9838	608.5265:35810	271.31421:101 317.29379:106 318.29449:97 319.29681:61 320.30051:54 332.3197:78 333.32391:103 334.32941:98 335.32571:79 344.2117:66 413.3132:181 426.3223:72 428.306:175 444.29959:93 470.3457:55 496.40799:180 497.40781:162 498.41379:129 499.42151:137 511.42349:340 512.3949:126 512.42981:110 513.40613:57 526.41272:564 527.41827:130 528.41553:48 538.40747:90 539.4201:1747 540.42438:1167 541.42542:238…	C3_1	1663
1214	SM 18:1;O2/24:1	1908	12.2813	12.97502	14.54145	822.7404	164139.5	4028573.5		[M+H]+	M + 0	Answer (n-14), (n-9)	12.951	822.7373	C47H84N2O6P	SM	a	b	annotated by user-defined text library	True	True	False	99.8				99.5	3282.79	822.7404:281834 824.7467:42562 825.7503:8041	95.1527:483 98.983:130 113.163:163 124.9993:1088 192.123:3299 192.93941:45 193.0565:62 193.0995:76 193.1295:96848 193.3338:37 193.36411:41 193.40041:73 193.5928:62 193.9369:69 193.9669:182 193.9852:120 194.00011:165 194.0174:89 194.0484:116 194.06709:188 194.0813:154 194.0995:114 194.133:3211 194.28:77 194.3089:92 194.3284:85 194.3432:100 194.3604:53 194.37869:53 194.39571:63 194.4585:46 194.4877…	C3_1	1711
1215	Cer-NS 18:1;O2(d7)/22:1	1919	11.86827	13.06267	14.62952	609.6304	116465.4375	2951293.0		[M+H-H2O]+	M + 0	Answer (n-14), (n-9)	13.088	609.62671	C40H70NO3	Cer_NS	a	b	annotated by user-defined text library	True	True	False	99.8				99.4	2329.309	609.6304:211845 611.6372:21933	82.0644:103 97.0984:98 110.1059:59 121.1006:121 122.1066:52 135.1167:192 141.1131:112 218.2466:99 225.2063:106 253.27521:56 253.28329:62 254.2832:252 258.30389:461 259.31189:1617 260.31531:101 268.22089:96 270.30591:4372 271.3118:26565 271.68549:57 271.83621:73 272.28699:69 272.31509:2362 272.46011:32 272.51959:38 273.3262:151 274.3331:64 276.23151:277 288.31519:505 289.32239:3212 290.24591:95 29…	C3_1	1734
1216	Cer-NS 18:1;O2(d7)/22:1	1919	11.95588	13.06267	14.453779999999998	627.6405	16072.0625	414551.71875		[M+H]+	M + 0	Answer (n-14), (n-9)	13.088	627.6372700000002	C40H70NO3	Cer_NS	a	b	annotated by user-defined text library	True	True	False	99.8				99.5	321.4413		121.0996:68 252.2309:50 254.28391:71 259.31439:275 270.306:906 271.29031:57 271.31201:5947 272.31439:403 276.23221:119 288.31561:160 289.32321:682 330.32681:107 338.34201:111 372.0983:51 392.38629:73 435.3728:40 452.47421:179 469.47589:86 470.4827:901 471.4888:259 484.49371:64 494.4826:258 495.48859:169 496.492:61 512.49091:682 513.49683:389 577.59698:78 578.61469:110 579.61981:681 580.62531:169 …	C3_1	1748
1218	DG 17:0_20:3	1919	12.0435	13.06267	14.27815	660.5584	5229.375	142641.890625		[M+Na]+	M + 0	Answer (n-6,9,12)	13.014	660.5592	C40H67O5	DG	a	b	annotated by user-defined text library	True	True	False	99.3				99.6	104.5875	660.5584:8462	428.30719:60 444.2955:90 483.38971:81 498.38461:83 523.42517:71 524.42932:184 525.40381:276 526.40887:148 540.39221:99 563.4585:122 564.45782:140 565.43622:188 566.4411:146 567.45227:91 605.4649:308 606.47418:129 607.48071:50 642.58441:204 658.54169:88 659.55243:1207 660.2326:83 660.44562:57 660.49738:211 660.55798:41824 661.32782:83 661.35303:73 661.39429:37 661.44879:67 661.5614:20388 662.04907…	C3_1	1761
1220	DG 17:0_22:4	1952	12.1311	13.32563	14.453779999999998	686.5734	14782.8125	348295.9375		[M+Na]+	M + 0	Answer (n-6,9,12,15)	13.345	686.57922	C42H69O5	DG	a	b	annotated by user-defined text library	True	True	False	99.9				98.6	295.6563	686.5734:38913	224.131:28 263.23621:79 333.32269:83 334.32361:62 335.32681:108 354.2981:109 355.25851:65 428.29971:109 444.29529:104 445.30191:48 468.36511:62 469.37851:253 470.3804:198 483.3942:232 484.36469:218 484.40311:94 485.3645:93 498.38071:337 499.3804:112 508.4014:532 509.4072:738 510.3793:62 510.4151:427 511.3894:814 511.43301:39 512.39191:382 513.39807:101 524.39532:118 526.40601:83 538.41199:82 548.…	C3_1	1807
1223	Cer-NS 18:1;O2(d7)/24:1	1985	12.1311	13.588829999999998	15.24403	637.6634	209483.0	4715492.5		[M+H-H2O]+	M + 0	Answer (n-14), (n-9)	13.599	637.66669	C42H74NO3	Cer_NS	a	b	annotated by user-defined text library	True	True	False	100.0				99.6	4189.66	637.6634:646494 638.2014:3745 638.6659:489111 639.3285:2010 640.4925:1389 640.9418:955 641.4699:893 641.9213:843 642.4427:538	82.0641:82 95.0842:82 107.0856:94 121.1005:73 135.1153:84 149.1322:103 218.2493:81 253.2383:99 253.2782:83 254.28419:199 258.30591:284 259.31241:1371 269.30191:91 270.30591:4464 271.3121:20140 271.87091:26 272.3154:1475 272.44119:43 272.84409:72 288.3161:357 289.32281:2735 290.32669:170 295.25119:39 304.26401:340 330.31931:52 330.32889:81 332.31909:83 366.37201:461 393.39481:235 394.39999:64 408.…	C3_1	1909
1224	Cer-NS 18:1;O2(d7)/24:1	1985	12.67443	13.588829999999998	14.62952	655.6721	60215.625	1318777.0		[M+H]+	M + 0	Answer (n-14), (n-9)	13.599	655.67725	C42H74NO3	Cer_NS	a	b	annotated by user-defined text library	True	True	False	100.0				98.9	1204.313	656.6756:96503 657.6784:23711 658.6816:3557	121.0983:69 132.9422:31 136.0751:92 141.1138:35 218.2487:48 253.2403:68 253.27921:138 254.24541:52 254.28661:207 258.30621:157 259.31201:1215 268.23001:55 269.29901:94 270.30551:3111 271.3121:19075 271.5704:56 271.6167:58 271.76181:37 272.3154:1055 272.4624:38 273.3183:103 288.3161:526 289.24881:102 289.32239:2179 290.32489:191 304.26251:112 305.27191:98 312.25159:99 318.27899:74 330.3262:129 332…	C3_1	1941
1227	TG 14:0_14:0_15:1	2072	13.15033	14.27815	15.59603	757.7083	161355.375	3228689.25		[M+NH4]+	M + 0	Answer (n-5)	14.274	757.7038	C46H81O6	TG	a	b	annotated by user-defined text library	True	True	False	100.0				99.2	3227.107	757.7083:584043 758.7106:425048 759.7133:128806 760.7162:25961 761.7183:4433 762.6623:85324	78.0469:93 81.069:148 83.0851:80 93.0696:144 95.0844:209 107.0847:117 109.1009:347 111.1175:77 112.0883:61 121.0996:120 123.1155:157 135.1147:123 137.1335:71 149.1311:79 164.11639:73 204.1834:113 205.19479:275 206.168:51 211.2058:455 221.19031:279 222.19431:228 223.2049:423 228.23199:115 240.2274:68 274.27802:55 290.27261:751 291.27591:69 302.27301:235 332.2858:103 346.26071:81 357.16541:45 387.3…	C3_1	2095
1228	TG 14:0_14:0_15:1	2072	13.23798	14.27815	15.42027	762.6623	24841.375	505052.40625		[M+Na]+	M + 0	Answer (n-5)	14.274	762.6592400000002	C46H81O6	TG	a	b	annotated by user-defined text library	True	True	False	100.0				99.6	496.8275	762.6623:85324 763.6649:45572 764.6695:12053 765.671:2479 766.6708:580	78.7483:29 296.26019:165 312.2547:72 466.3869:120 486.4552:415 487.45529:97 500.46869:335 501.47641:167 502.47491:202 503.4812:258 504.48209:367 511.39029:70 512.47223:565 513.47662:423 514.4765:612 515.48029:1493 516.48462:962 522.45251:299 534.45422:964 535.45819:122 596.45441:112 613.45502:92 664.54401:73 678.56659:242 679.5741:330 680.57922:268 681.58447:138 692.58771:52 693.59027:698 694.562…	C3_1	2120
1229	TG 14:0_14:0_17:1	2105	13.15033	14.54145	16.08867	785.7401	209757.5	4776180.0		[M+NH4]+	M + 0	Answer (n-7)	14.550999999999998	785.7438400000002	C48H85O6	TG	a	b	annotated by user-defined text library	True	True	False	100.0				99.4	4195.15	785.7401:640158 786.338:2961 786.7429:508826 787.7448:186067 788.7482:37441 789.3807:820 789.7501:6525 790.6938:116936	81.0689:123 83.0849:94 85.1013:98 95.0852:754 97.1007:235 107.0854:164 109.1006:488 111.1161:286 121.1012:357 123.1163:483 135.1174:266 137.13251:247 138.10561:58 141.15981:53 149.132:173 151.1476:123 178.4585:42 193.1945:95 206.16901:106 208.18761:89 211.20509:1326 228.2327:243 231.2093:161 233.226:428 249.22141:441 250.22729:153 251.2368:1398 252.241:132 268.26489:193 272.26279:103 273.27109:64…	C3_1	2161
1230	TG 14:0_14:0_17:1	2105	13.413329999999998	14.54145	15.77133	790.6938	38046.1875	864569.6875		[M+Na]+	M + 0	Answer (n-7)	14.550999999999998	790.69922	C48H85O6	TG	a	b	annotated by user-defined text library	True	True	False	100.0				98.8	760.9238	790.6938:116936 791.697:62483 792.7001:18549 793.7036:4065 794.7111:527	95.0865:50 193.0791:55 211.205:75 296.26089:75 312.25339:62 320.26089:60 452.37271:130 500.47089:189 501.4765:245 502.47549:188 503.47989:453 504.48209:196 522.45239:268 540.50299:534 541.5061:353 542.50909:766 543.51123:1077 544.51538:994 545.51758:96 561.47443:64 562.4845:896 567.44409:53 664.54797:61 678.56439:244 679.57581:313 680.58258:581 681.58368:181 692.59149:120 693.59082:459 694.5611:2…	C3_1	2193
1231	TG 16:0_16:0_15:1	2149	13.15033	14.89258	15.94667	813.7714	250915.375	5917817.5		[M+NH4]+	M + 0	Answer (n-5)	14.879	813.7738	C50H89O6	TG	a	b	annotated by user-defined text library	True	True	False	99.9				99.7	5018.308	813.7714:652540 814.7743:521377 815.7764:203224 816.7788:44482 817.7828:8129 818.7249:115012	83.0854:26 121.0979:58 123.1158:88 205.1931:106 221.18961:91 222.19479:121 223.20731:127 239.2001:94 239.2363:119 287.21271:61 301.29449:45 318.30441:252 319.30869:61 443.3981:97 456.4093:69 457.41779:146 458.38181:83 458.4252:322 459.4267:145 470.427:105 471.4324:240 472.4025:59 472.4404:149 473.43951:68 481.41531:71 482.42181:72 485.4147:67 486.41901:230 487.4209:82 496.4021:65 500.43149:38 538…	C3_1	2255
1232	TG 16:0_16:0_15:1	2149	13.501179999999998	14.89258	16.2599	818.7249	43455.9375	1020409.3125		[M+Na]+	M + 0	Answer (n-5)	14.879	818.72925	C50H89O6	TG	a	b	annotated by user-defined text library	True	True	False	99.9				99.2	869.1188	818.7249:115012 819.7286:61044 820.7314:18314 821.7353:4294 822.7367:1148	292.22961:65 324.25769:60 324.2919:122 340.2865:132 539.49658:49 540.50482:579 541.5058:442 542.37341:38 542.51019:885 543.5127:1643 544.51428:939 545.51727:73 549.49609:69 556.53333:156 557.53333:86 558.54199:335 559.54028:501 560.54303:225 561.47382:68 562.48529:1065 563.49091:121 578.51849:266 638.49438:79 652.521:47 668.51331:175 690.5675:75 720.61658:70 721.61572:57 732.62189:75 734.6297:228…	C3_1	2284
1234	TG 16:0_16:0_17:1	2182	13.67702	15.1562	16.71932	846.7559	28530.0625	688099.0625		[M+Na]+	M + 0	Answer (n-7)	15.23	846.7592199999998	C52H93O6	TG	a	b	annotated by user-defined text library	True	True	False	98.3				98.7	570.6013	846.7559:70041 847.7594:41553 848.7633:13320	78.0465:104 149.13271:58 324.2912:127 482.37799:69 556.53418:200 557.53601:126 558.54028:425 559.54303:385 560.547:394 567.52722:82 568.53278:560 569.53528:521 570.53918:1237 571.54419:1386 572.54669:1206 577.51422:81 578.51959:279 589.50232:90 590.5166:919 591.52112:132 624.48389:81 637.52789:52 651.54871:87 652.51288:88 666.5285:80 668.51288:166 674.86041:54 690.56293:85 734.62952:244 735.63538…	C3_1	2344
1237	TG 16:0_16:0_17:1	2193	13.501179999999998	15.24403	16.11792	841.8028	251644.4375	6059537.0		[M+NH4]+	M + 0	Answer (n-7)	15.23	841.8038300000002	C52H93O6	TG	a	b	annotated by user-defined text library	True	True	False	99.9				99.9	5032.889	841.8028:596144 842.5263:2236 842.8054:461663 843.8075:158852 844.8105:34374 845.8141:6185 846.7563:56871	81.0686:274 83.0856:82 85.1008:137 95.0852:498 97.1003:139 99.1139:80 109.1005:488 111.1159:133 121.1007:306 123.1156:178 135.1167:360 137.1329:336 149.1322:171 163.1494:78 221.2276:202 233.22639:213 239.2361:697 248.2112:42 249.2207:247 250.22501:117 251.23689:1005 252.2401:111 253.2404:46 256.2644:118 267.23441:83 274.20529:60 301.3027:79 302.30969:86 311.28879:135 312.29099:133 317.2973:199 31…	C3_1	2378
1238	TG 18:1_17:1_18:1	2193	13.67702	15.24403	16.77778	898.7877	18086.5	445308.625		[M+Na]+	M + 0	Answer (n-7), (n-9)	15.292	898.78925	C56H97O6	TG	a	b	annotated by user-defined text library	True	True	False	99.3				99.5	361.73	898.7877:42773 899.7912:26136	121.1009:53 135.1161:114 344.3223:116 540.48792:59 556.53748:133 594.55017:378 595.5531:307 596.55603:631 597.55859:657 598.56073:644 599.56708:100 606.54742:220 608.56543:321 610.57642:149 611.57208:95 612.58087:181 615.53137:62 616.5318:600 618.54578:151 619.55579:199 620.56519:2355 622.50531:75 622.58282:75 630.5437:141 646.51093:162 651.5108:56 652.508:129 665.4848:103 675.53497:60 679.53943:…	C3_1	2419
1240	TG 16:0_16:0_19:2	2204	13.588829999999998	15.33217	16.05108	867.8179	216074.0625	5124312.5		[M+NH4]+	M + 0	Answer (n-6,9)	15.326	867.81384	C54H95O6	TG	a	b	annotated by user-defined text library	True	True	False	100.0				99.3	4321.481	867.8179:553768 868.8204:423682 869.8235:146873 870.826:31109 871.8291:6223 872.7718:52051	81.0686:255 83.0488:54 83.0852:136 85.1003:144 91.0537:148 95.0849:710 97.0997:132 107.0837:65 109.1005:490 111.1165:88 119.0848:83 121.1021:132 123.116:507 133.10049:238 135.11639:234 137.132:428 147.1169:105 149.132:109 151.14771:231 155.1427:144 161.1312:122 163.1476:150 165.1256:77 165.16389:202 169.15849:103 175.1478:226 178.1362:73 179.142:356 179.1767:178 180.1468:49 189.16341:167 193.1950…	C3_1	2451
1241	TG 16:0_16:0_19:2	2204	14.065270000000002	15.33217	16.644170000000006	872.7718	20369.3125	484171.59375		[M+Na]+	M + 0	Answer (n-6,9)	15.326	872.7692300000001	C54H95O6	TG	a	b	annotated by user-defined text library	True	True	False	100.0				99.7	407.3863	872.7718:52051 873.7751:30537 874.7784:10523 876.8051:7256	83.0852:70 324.28891:155 340.285:93 346.32959:40 556.53198:199 557.53558:176 558.53918:310 559.54321:321 560.54547:159 578.51331:138 592.53247:325 593.54541:238 594.54938:2980 595.55432:330 596.5564:969 597.55798:898 598.56201:679 599.56921:78 607.5542:133 608.5658:946 610.57941:113 612.55609:76 615.52753:88 616.5304:332 619.54181:69 620.56671:61 668.5036:53 735.63458:124 736.64429:106 749.6499:2…	C3_1	2475
1242	TG 18:1_17:1_18:1	2204	13.76475	15.33217	16.74855	893.8326	186076.5625	4520671.0		[M+NH4]+	M + 0	Answer (n-7), (n-9)	15.292	893.8338	C56H97O6	TG	a	b	annotated by user-defined text library	True	True	False	99.5				99.7	3721.531	893.8326:418042 894.8356:270879 895.8387:89640 896.8417:21294 897.8443:4375 898.7871:35970	78.0466:93 79.053:39 81.0696:66 83.0845:116 93.0691:146 95.0846:475 97.101:88 107.0852:204 109.1001:316 111.116:108 121.1011:507 123.1155:149 135.1167:618 137.1324:104 139.1102:89 149.1324:330 150.13741:72 151.14729:143 153.12849:186 155.1731:68 163.14799:100 165.16299:142 171.3452:41 224.6859:49 225.63361:60 231.1516:129 233.2261:158 234.2291:69 246.20309:47 247.24229:369 248.21069:65 249.2213:1…	C3_1	2487
1244	TG 18:1_18:1_19:2	2215	13.923370000000002	15.42027	16.69008	919.8483	172790.1875	4098827.5		[M+NH4]+	M + 0	Answer (n-9), (n-6,9)	15.387	919.84381	C58H99O6	TG	a	b	annotated by user-defined text library	True	True	False	99.7				99.0	3455.804	919.8483:438437 920.8509:308048 921.8538:108905 922.857:23910 923.8596:4616 924.8028:65833	78.05:40 81.0688:204 95.0854:243 97.0997:97 109.1001:238 111.1167:99 119.0863:78 121.1015:410 123.1165:236 135.11659:278 137.09531:71 137.1317:125 139.1109:75 145.4393:76 147.11639:145 149.1321:248 151.1452:117 154.162:65 161.13161:126 163.14861:182 173.1313:42 177.1615:101 221.1917:56 245.22729:63 247.2424:133 259.2417:391 260.24701:73 261.22549:94 262.2265:48 263.23611:502 264.24139:71 265.2525…	C3_1	2541
1245	TG 18:1_18:1_19:2	2215	13.97765	15.42027	16.71932	924.8028	23946.5	559175.5625		[M+Na]+	M + 0	Answer (n-9), (n-6,9)	15.387	924.79919	C58H99O6	TG	a	b	annotated by user-defined text library	True	True	False	99.7				99.3	478.93	924.8028:65833 925.8062:39723	124.1233:76 465.16251:26 608.56708:171 610.57111:129 611.57373:97 612.58112:136 620.56451:302 621.56909:179 622.57202:359 623.57349:659 624.578:348 630.54883:138 639.56189:59 642.54602:523 643.5495:161 650.51251:71 691.53363:94 701.56372:48 704.54163:41 705.51123:96 706.51709:85 706.53778:91 706.55957:55 707.53601:92 714.57178:52 718.52942:109 722.52393:61 734.55652:65 746.5611:69 747.56641:105 7…	C3_1	2556
1247	TG 18:1_18:1_21:2	2259	14.453779999999998	15.77133	16.77778	947.879	112945.6875	2416972.0		[M+NH4]+	M + 0	Answer (n-9), (n-6,9)	15.765	947.88385	C60H103O6	TG	a	b	annotated by user-defined text library	True	True	False	100.0				99.1	2258.914	947.879:333251 948.8824:222156 950.8887:18769 951.8914:3767 952.8339:47963	79.0529:89 81.0677:51 83.0846:98 93.0686:61 95.0847:238 97.0636:70 97.1002:62 105.0715:52 109.1001:158 111.1166:108 121.1014:255 123.1161:112 133.1032:51 135.1162:406 136.1196:72 137.13229:154 147.1165:81 149.13319:193 151.1472:180 161.1328:51 163.1483:95 165.16451:96 175.1461:76 189.16341:65 191.1788:62 245.22681:111 247.2437:210 260.22681:69 262.22821:63 263.23709:323 265.25241:959 266.25531:88…	C3_1	2622
1248	TG 18:1_18:1_21:2	2259	14.80483	15.77133	16.57735	952.8339	18262.375	398145.6875		[M+Na]+	M + 0	Answer (n-9), (n-6,9)	15.765	952.83923	C60H103O6	TG	a	b	annotated by user-defined text library	True	True	False	100.0				98.9	365.2475	952.8339:47963	350.27679:49 452.59311:40 477.9212:38 566.40521:61 608.56848:127 610.57611:83 612.57251:48 630.54541:158 648.59857:279 649.59979:171 650.60559:201 651.6073:441 652.60889:314 653.60889:64 665.56439:45 670.5766:710 671.57648:63 677.51617:86 691.53729:43 693.55011:46 718.5672:50 719.5791:104 723.56909:99 735.56329:106 742.59271:67 774.58801:112 775.59528:82 776.57397:216 788.5968:57 789.58228:90 790…	C3_1	2631
1268	PS 17:0_14:1	1373	7.970667	8.580417	9.081433	725.5117	21877.6875	513490.25		[M+H]+	M + 0	Answer (n-5)	8.593	725.51532	C37H65NO10P	PS	a	b	annotated by user-defined text library	True	True	False	100.0				99.5	437.5537		95.0847:53 97.1002:84 109.1022:46 111.0811:68 123.1171:80 191.17821:104 193.12891:81 209.1906:72 245.168:63 287.215:71 288.25739:648 296.22141:1187 297.22449:213 314.23141:132 315.2355:44 332.32059:481 333.3251:118 340.28369:229 368.22549:73 412.28381:120 437.24741:34 443.39899:124 444.405:91 455.25519:846 456.26001:69 457.41699:271 458.42291:121 471.431:208 473.26559:133 481.31091:232 499.31821:…	C3_2	848
1272	PG 17:0_14:1	1384	7.694917	8.668083	9.871034	734.4976	4976.4375	97686.984375		[M+Na]+	M + 0	Answer (n-5)	8.645	734.49725	C37H66O10P	PG	a	b	annotated by user-defined text library	True	True	False	99.8				99.9	99.52875		193.12939:453 195.00259:2183 240.06329:63 494.28961:66 539.49432:66 540.2616:79 540.49982:270 562.48621:260 578.3717:73 578.38849:66 579.39069:83 582.30658:117 592.39673:104 651.40613:59 660.46002:90 662.47992:159 665.4234:77 666.40338:108 667.40558:37 676.43073:88 680.4118:216 681.41772:62 693.4209:284 694.43127:192 695.43048:62 729.62579:43 730.51172:54 732.36731:68 732.4845:654 733.492:3823 73…	C3_2	875
1274	SM 18:1;O2/16:1	1425	7.694917	8.993617	10.13425	710.6165	173278.4375	3789577.25		[M+H]+	M + 0	Answer (n-14), (n-7)	8.986	710.61725	C39H68N2O6P	SM	a	b	annotated by user-defined text library	True	True	False	100.0				100.0	3465.5690000000004	710.6165:538864 711.6188:339016 712.4409:1021 713.6244:14118 714.6281:2635	95.1525:404 98.9836:104 113.1635:265 124.9993:838 192.1232:3910 193.0905:74 193.1297:121368 193.29401:34 193.33321:62 193.4664:50 193.5034:97 193.8092:43 193.96719:175 193.9846:184 194.0002:193 194.0177:97 194.03439:191 194.04849:168 194.06689:180 194.082:226 194.0993:169 194.11639:160 194.1328:4359 194.30991:97 194.3607:76 194.3779:87 194.3976:41 194.4225:58 194.45779:37 194.573:91 194.59039:93 …	C3_2	937
1275	PS 17:0_16:1	1436	7.84105	9.081433	10.22188	753.5429	22779.9375	652926.0		[M+H]+	M + 0	Answer (n-7)	9.015	753.54535	C39H69NO10P	PS	a	b	annotated by user-defined text library	True	True	False	98.6				99.1	455.5988		237.22231:106 316.28949:401 324.2529:512 325.25781:106 332.3215:350 333.3233:114 340.28281:193 342.26471:224 412.2923:82 441.4328:82 457.41949:287 458.41849:70 471.43491:243 472.4346:129 481.31229:148 482.31039:110 483.28769:347 484.289:136 498.323:79 499.31879:383 499.4252:101 500.32281:152 500.43729:58 501.29419:87 501.3233:56 517.328:236 518.33667:100 564.55768:37 566.51813:852 567.33087:49 56…	C3_2	978
1279	PC 17:0_14:1	1469	7.932917	9.3445	10.48478	723.5702	210753.6875	5076694.0		[M+H]+	M + 0	Answer (n-5)	9.308	723.5672599999998	C39H71NO8P	PC	a	b	annotated by user-defined text library	True	True	False	99.6				99.5	4215.074000000001	723.5702:487645 724.5728:263653 725.4454:660 726.5786:11922 727.5842:2613	86.0956:619 98.9833:164 104.1071:94 124.9996:1882 168.4431:53 183.9388:82 184.03751:98 184.0731:117963 184.0993:684 184.28661:47 184.30341:52 184.3277:63 184.40021:56 184.43719:53 184.448:54 184.4995:75 184.6563:76 184.6759:55 184.8105:60 184.86169:70 184.9397:100 184.957:180 185.00281:159 185.03619:101 185.07629:3689 185.2141:47 185.2438:119 185.258:89 185.2928:91 185.3535:97 185.3703:76 185.435…	C3_2	1035
1280	PS 17:0_20:3	1469	8.906	9.3445	10.30948	805.5745	22251.1875	641584.125		[M+H]+	M + 0	Answer (n-6,9,12)	9.348	805.57532	C43H73NO10P	PS	a	b	annotated by user-defined text library	True	True	False	100.0				100.0	445.0237		111.2047:46 196.20731:98 271.2417:611 272.24771:126 289.25299:350 327.29041:109 331.3114:78 332.31949:645 340.28369:190 349.3017:292 350.31079:410 351.31989:148 363.2861:165 366.30469:99 367.31641:84 368.3201:1650 369.32361:81 376.28381:508 377.2851:86 386.33151:500 387.33981:390 401.35339:201 407.255:129 412.28619:143 427.36938:198 428.37241:66 442.39511:98 443.2551:2977 443.39969:198 457.41629:…	C3_2	1052
1283	PE 17:0_14:1	1480	8.15455	9.432317	10.74805	681.5221	33013.8125	724743.8125		[M+H]+	M + 0	Answer (n-5)	9.423	681.52728	C36H65NO8P	PE	a	b	annotated by user-defined text library	True	True	False	100.0				98.9	660.2762	683.5283:11132	71.0846:66 109.0991:61 111.1146:52 142.0265:143 191.1765:89 209.18919:188 252.23129:483 253.2345:39 253.2514:98 269.1394:91 286.2413:61 288.25659:367 289.25861:53 332.31931:787 333.323:113 353.228:76 368.31909:218 393.25781:81 411.26749:441 412.2738:106 412.32971:92 429.27539:174 437.3176:440 443.40359:189 444.40381:73 455.32849:617 457.41479:262 458.4191:93 471.4306:158 473.33899:485 473.44351:5…	C3_2	1081
1294	Cer-NS 18:1;O2(d7)/16:1	1502	7.970667	9.6077	11.53708	525.5373	158183.6875	3608920.25		[M+H-H2O]+	M + 0	Answer (n-14), (n-7)	9.603	525.5366799999998	C34H58NO3	Cer_NS	a	b	annotated by user-defined text library	True	True	False	100.0				100.0	3163.6740000000004	525.5373:480069 526.5399:232914 527.5434:46142 528.5461:6408 529.5475:677	79.0535:75 82.0647:100 93.0686:52 94.0734:83 95.0856:66 121.1009:384 135.11549:133 136.0768:97 139.14709:54 141.1138:73 149.1317:91 158.1925:80 169.14619:213 170.1489:71 184.1666:82 194.27409:29 205.26289:64 218.24809:300 219.2114:75 220.1685:148 221.17619:79 234.1852:197 237.2207:148 252.233:132 253.278:481 253.9765:31 254.084:70 254.1051:46 254.2491:1344 254.28571:1018 254.45821:48 254.4794:38 …	C3_2	1149
1295	Cer-NS 18:1;O2(d7)/16:1	1502	8.580417	9.6077	10.13425	543.547	33142.0	736908.25		[M+H]+	M + 0	Answer (n-14), (n-7)	9.603	543.5473	C34H58NO3	Cer_NS	a	b	annotated by user-defined text library	True	True	False	100.0				100.0	662.84	545.5531:7287	96.0786:79 121.0993:135 135.11681:82 141.11411:85 217.19341:70 220.1692:102 235.189:61 253.2778:92 254.24899:386 254.2854:227 258.306:234 259.3118:1166 260.3139:94 270.2413:79 270.30591:3335 271.3121:23507 272.207:55 272.31549:2490 273.3212:136 280.25879:92 281.26871:185 288.31519:471 289.3226:2630 290.3273:199 296.2583:281 312.3158:133 330.3259:402 332.29761:117 332.3194:58 333.29791:138 343.329…	C3_2	1166
1296	SM 18:1;O2/18:1	1502	7.820133	9.6077	11.18657	738.6478	183238.8125	4304257.0		[M+H]+	M + 0	Answer (n-14), (n-9)	9.601	738.64728	C41H72N2O6P	SM	a	b	annotated by user-defined text library	True	True	False	100.0				100.0	3664.776	738.6478:512901 739.6499:306171 740.6528:77470 741.6562:14341 742.6572:2419	77.1096:82 95.1527:400 98.9829:95 113.1628:381 124.9994:686 142.0278:85 184.0733:84 192.12309:3560 193.0941:54 193.1295:99681 193.80969:45 193.8457:73 193.88429:68 193.9189:45 193.935:76 193.9666:137 193.985:135 194.0006:120 194.0347:137 194.04829:138 194.06709:123 194.0813:132 194.0993:139 194.11501:109 194.1326:3659 194.3425:84 194.36099:54 194.37891:82 194.48911:42 194.5576:60 194.57291:74 194…	C3_2	1197
1297	PS 17:0_18:1	1502	8.580417	9.6077	10.74805	781.5744	30489.1875	928303.125		[M+H]+	M + 0	Answer (n-9)	9.562	781.57532	C41H73NO10P	PS	a	b	annotated by user-defined text library	True	True	False	99.3				99.6	609.7838	781.5744:49394	95.0843:107 245.1678:97 246.2321:84 265.25101:64 330.30539:87 331.31549:69 332.32129:405 333.3248:120 340.28391:176 344.32071:478 345.32449:109 352.28391:940 353.28809:159 370.29501:79 374.63821:26 401.34241:31 412.28741:85 457.41751:274 458.4187:142 471.4296:196 480.3107:94 481.30811:187 486.4209:116 499.3194:724 499.43039:93 499.46259:148 500.32401:132 511.31781:622 512.32483:243 517.3269:564 5…	C3_2	1218
1299	PS 17:0_22:4	1502	8.192133	9.6077	10.8357	831.5902	10761.375	318780.78125		[M+H]+	M + 0	Answer (n-6,9,12,15)	9.582	831.5953400000002	C45H75NO10P	PS	a	b	annotated by user-defined text library	True	True	False	99.8				98.9	215.2275		109.0999:56 200.15491:48 203.1797:88 297.25769:130 298.26569:86 299.26691:64 315.26849:121 327.28879:56 332.3186:644 333.32239:118 340.28381:79 374.3114:113 375.31421:61 376.3248:193 377.33029:157 394.33749:520 402.29971:245 412.3439:141 415.36801:40 426.35989:40 429.3898:98 440.37839:228 441.3815:87 442.39221:105 443.4017:201 466.3895:41 468.4111:163 469.2709:962 469.4144:332 470.27289:60 470.42…	C3_2	1226
1304	PC 17:0_16:1	1557	8.580417	10.04647	10.8357	751.6014	237718.8125	5845669.5		[M+H]+	M + 0	Answer (n-7)	10.004	751.59729	C41H75NO8P	PC	a	b	annotated by user-defined text library	True	True	False	99.4				99.1	4754.376	751.6014:502860 752.2855:1210 753.607:79248 754.6096:14507 755.6116:1809	86.096:604 98.9833:306 104.1068:144 124.9992:1568 126.0025:44 183.7424:41 184.02431:90 184.073:135632 184.09891:1160 184.3038:81 184.3195:59 184.35091:185 184.3694:125 184.43649:101 184.4736:83 184.67371:58 184.7254:69 184.80679:85 184.9398:133 184.9566:221 185.0029:204 185.0197:181 185.0361:151 185.05389:127 185.07629:3999 185.25729:114 185.2914:162 185.31:67 185.36951:117 185.4498:74 185.46629:…	C3_2	1296
1305	PE 17:0_16:1	1568	9.432317	10.13425	11.53708	709.5532	55193.375	1322036.75		[M+H]+	M + 0	Answer (n-7)	10.161	709.55725	C38H69NO8P	PE	a	b	annotated by user-defined text library	True	True	False	99.8				99.2	1103.868	711.5591:14341	81.0695:50 95.0844:82 109.1033:88 123.1164:99 135.11729:101 142.02631:98 187.08791:128 237.2207:213 253.25169:126 260.25101:91 269.1348:77 280.26239:516 281.2641:132 296.29181:78 298.27289:42 315.27771:71 316.28839:447 331.31189:92 332.31839:318 412.284:71 421.28409:101 424.99481:42 437.32101:315 438.28448:40 438.3219:112 439.2977:493 440.30209:192 441.30261:69 455.3288:611 457.31009:182 457.418:…	C3_2	1315
1306	SM 18:1;O2/20:1	1601	9.95865	10.39713	11.95018	766.6775	65412.5	1551480.375		[M+H]+	M + 0	Answer (n-14), (n-9)	10.373	766.67725	C43H76N2O6P	SM	a	b	annotated by user-defined text library	True	True	False	99.8				99.9	1308.25	768.6838:20240	95.1522:536 98.9828:75 113.1634:157 124.999:530 184.0732:701 185.07651:71 192.1235:2703 193.1295:71795 193.4826:46 193.5632:65 193.6922:46 193.7635:55 193.79581:50 193.9668:101 193.98489:91 194.00011:90 194.0179:69 194.0347:108 194.04829:113 194.08189:128 194.0995:85 194.1324:2705 194.28391:89 194.3089:76 194.32829:91 194.3596:50 194.3774:71 194.4585:61 194.5403:36 194.5726:65 194.5903:68 194.605…	C3_2	1346
1307	Cer-NS 18:1;O2(d7)/18:1	1612	9.081433	10.48478	12.03782	553.568	111365.0625	2563641.0		[M+H-H2O]+	M + 0	Answer (n-14), (n-9)	10.463	553.56671	C36H62NO3	Cer_NS	a	b	annotated by user-defined text library	True	True	False	99.9				99.9	2227.301	553.568:325016 554.5711:132363 555.574:26712 556.5763:3955	118.1595:46 135.11681:74 169.1461:135 170.1508:55 172.20731:80 184.16479:31 220.16811:131 221.1748:76 247.2395:32 253.27831:108 254.2847:227 258.30539:124 259.3125:961 265.2511:58 270.30661:2369 271.28619:127 271.3121:19500 272.28931:77 272.3154:1161 273.31821:113 282.2793:396 287.30649:104 288.31531:305 289.323:2337 290.32739:224 298.27301:94 307.285:83 309.30331:234 324.2894:214 330.3255:333 33…	C3_2	1366
1308	Cer-NS 18:1;O2(d7)/18:1	1612	9.256717	10.48478	11.09892	571.5784	15585.0625	357731.78125		[M+H]+	M + 0	Answer (n-14), (n-9)	10.463	571.57727	C36H62NO3	Cer_NS	a	b	annotated by user-defined text library	True	True	False	99.9				99.9	311.7013	575.554:656	123.6868:55 169.1461:85 220.1683:103 253.2795:123 254.28661:72 259.31161:429 269.29599:72 270.30539:1092 271.31201:6982 272.2886:53 272.3154:448 280.26321:57 282.27771:161 288.31589:179 289.32269:857 290.32721:63 312.31339:132 313.3219:60 324.29251:44 330.32419:108 360.32709:54 396.40909:154 413.4144:163 414.4194:550 415.42441:91 427.42999:68 428.4342:149 429.44431:48 455.41919:46 456.42859:508 4…	C3_2	1373
1309	PC 17:0_20:3	1623	8.906	10.57252	12.55563	803.6327	239927.125	5994324.0		[M+H]+	M + 0	Answer (n-6,9,12)	10.587	803.62726	C45H79NO8P	PC	a	b	annotated by user-defined text library	True	True	False	99.9				98.8	4798.542	803.6327:512176 804.6351:332209 805.6381:96590 806.6409:19692 807.6437:3419	86.0957:541 87.0972:87 98.9843:95 104.1059:204 124.9991:1173 184.0455:40 184.073:77580 184.0992:209 184.28661:32 184.3847:79 184.8907:120 184.93961:65 184.95641:113 185.036:61 185.0542:71 185.07629:2247 185.2258:65 185.30901:50 185.483:54 185.53191:68 185.5479:55 185.5797:72 185.6131:84 185.6613:52 185.7907:71 185.8385:51 185.8555:40 185.91969:39 186.0768:324 186.1568:40 186.51559:40 186.97659:58…	C3_2	1402
1311	DG 17:0_14:1	1645	9.6077	10.74805	11.86255	580.4959	4321.3125	100202.8515625		[M+Na]+	M + 0	Answer (n-5)	10.755	580.49921	C34H59O5	DG	a	b	annotated by user-defined text library	True	True	False	100.0				99.6	86.42625	580.4959:12018	203.0802:62 334.3295:41 426.32169:73 428.30441:152 496.40369:103 497.41241:76 498.41461:106 511.4256:124 512.39508:124 526.41132:137 538.41351:72 539.41968:679 540.42639:376 541.4314:118 544.51312:102 554.40771:78 578.48163:961 579.29962:55 579.41431:58 579.48877:3088 580.3432:61 580.36261:70 580.42432:187 580.49548:99430 580.90051:44 581.0238:56 581.08801:34 581.15033:82 581.23798:115 581.26172:…	C3_2	1466
1312	PE 17:0_20:3	1645	9.3445	10.74805	12.45945	761.5847	52348.25	1285253.625		[M+H]+	M + 0	Answer (n-6,9,12)	10.78	761.58728	C42H73NO8P	PE	a	b	annotated by user-defined text library	True	True	False	99.7				99.6	1046.965	761.5847:118583 763.5909:14624	81.0695:129 142.0267:128 145.10201:62 163.14619:42 187.0869:91 255.1228:139 261.7251:37 296.297:182 332.2933:522 332.3201:419 333.29611:65 333.32309:64 348.2887:63 349.3042:84 350.30951:221 351.31451:113 368.31931:288 374.18811:88 387.3392:229 437.31851:251 440.37579:100 442.39011:86 443.40369:204 444.4071:145 454.3154:54 455.32889:354 456.33221:75 457.41461:77 458.3848:68 473.34039:355 474.3508:…	C3_2	1479
1313	PC 17:0_18:1	1678	10.48478	11.01105	12.12543	779.6331	295018.125	7501200.0		[M+H]+	M + 0	Answer (n-9)	10.992	779.62726	C43H79NO8P	PC	a	b	annotated by user-defined text library	True	True	False	99.9				98.6	5900.129	779.6331:558445 780.3304:1826 780.6354:370734 781.6382:107065 782.6421:22551 783.2599:476 783.6418:3370	71.0729:29 86.0957:1210 98.984:256 104.1064:201 113.9418:69 124.9997:2755 135.1161:44 142.0264:53 154.4191:47 183.9381:48 184.0394:130 184.0731:154574 184.0986:1739 184.3698:97 184.6929:98 184.74809:71 184.86169:110 184.94009:152 184.957:230 184.9705:212 185.0029:275 185.0361:155 185.0544:136 185.076:4997 185.1162:70 185.2576:164 185.2917:119 185.33549:103 185.35271:123 185.3698:86 185.4662:121 1…	C3_2	1508
1314	PC 17:0_22:4	1678	10.04647	11.01105	11.95018	829.6473	118042.375	2939828.75		[M+H]+	M + 0	Answer (n-6,9,12,15)	10.988	829.64728	C47H81NO8P	PC	a	b	annotated by user-defined text library	True	True	False	99.8				99.9	2360.847	829.6473:255375 831.6534:37996 832.6569:7279	78.0468:59 86.0959:237 104.1062:164 124.9994:600 184.03619:60 184.073:36512 184.3073:45 184.4641:64 184.8918:49 184.9561:61 185.03709:52 185.07629:1141 185.2438:38 226.1132:93 399.79431:36 439.2142:50 445.00201:39 484.37561:45 497.37131:83 556.38843:93 571.3678:56 572.37433:64 589.37732:64 611.4436:96 612.44958:1074 613.45642:405 614.46161:52 625.45599:59 626.46539:608 627.44019:366 627.46991:244…	C3_2	1538
[truncated: 837 more rows]
