# Supplementary material for: Computational mass spectrometry accelerates C = C position-resolved untargeted lipidomics using oxygen attachment dissociation
Source: Commun Chem. 2022 Dec 19;5:162. doi: 10.1038/s42004-022-00778-1 (PMC9814143; doi:10.1038/s42004-022-00778-1)
Supplement: Supplementary file 5 — Supplementary Data 2 [file 42004_2022_778_MOESM5_ESM.zip]

Archive with 1 entries (1 files):
- SupplementaryData2/SupplementaryData2_TruePositiveDataset_of_BiogenicLipidsStandards.xlsx
