# Supplementary material for: Computational mass spectrometry accelerates C = C position-resolved untargeted lipidomics using oxygen attachment dissociation
Source: Commun Chem. 2022 Dec 19;5:162. doi: 10.1038/s42004-022-00778-1 (PMC9814143; doi:10.1038/s42004-022-00778-1)
Supplement: Supplementary file 5 — Supplementary Data 2 [file 42004_2022_778_MOESM5_ESM.zip › SupplementaryData2/SupplementaryData2_TruePositiveDataset_of_BiogenicLipidsStandards.xlsx]

## Sheet: Sheet1
PeakID	Title	Scans	RT left(min)	RT (min)	RT right (min)	Precursor m/z	Height	Area	Model masses	Adduct	Isotope	OAD result name	Comment	Correct or Wrong	Reference RT	Reference m/z	Formula	Ontology	InChIKey	SMILES	Annotation tag (VS1.0)	RT matched	m/z matched	MS/MS matched	RT similarity	Dot product	Reverse dot product	Fragment presence %	Total score	S/N	MS1 isotopes	MSMS spectrum
0	PC 34:4|PC 16:1_18:3	1129	5.93158	9.09037	9.64897	754.54	291536	9025456		[M+H]+	M + 0	PC 16:1(n-7)_18:3(n-6,9,12)	Answer (n-6,9,12)	Correct	9.17	754.538	C42H76NO8P	PC	MMUCLZZSNHBNFL-UHFFFAOYSA-N	O=C(OCC(OC(=O)CCCCCCCC=CCC=CCC=CCC)COP(=O)([O-])OCC[N+](C)(C)C)CCCCCCCC=CCCCCCC	annotated by user-defined text library	TRUE	TRUE	FALSE	96.5				96.9	5830.73	754.04758:204 754.08274:273 754.14375:240 754.17566:362 754.2162:429 754.24427:247 754.28206:982 754.34544:1364 754.38816:984 754.43838:2016 754.54038:604628 754.61472:18718 754.64932:9517 754.90329:681 754.96963:869 755.02669:916 755.05486:687 755.09062:1132 755.12109:1665 755.15721:1352 755.185:1658 755.22009:1832 755.25336:1527 755.28174:2029 755.31255:1166 755.34725:1682 755.38161:1411 755.40…	70.54906:29 71.8821:28 73.19824:26 78.04549:123 81.06923:148 81.36594:25 83.59427:37 86.09673:161 88.6738:31 89.33873:49 90.55981:30 91.05325:689 92.06113:213 94.04124:176 94.9505:22 95.04909:127 95.08524:156 103.05322:73 104.3807:27 105.0318:172 105.06881:535 106.07746:423 107.086:51 107.8716:41 108.09239:49 109.06632:128 109.10077:224 110.07432:67 111.72296:29 115.0555:122 115.10695:30 115.8079…
1	PC 38:7|PC 16:1_22:6	1140	8.61948	9.18442	10.2067	804.557	339207	9250606		[M+H]+	M + 0	PC 16:1(n-7)_22:6(n-3,6,9,12,15,18)	Answer (n-3,6,9,12,15,18)	Correct	9.198	804.554	C46H78NO8P	PC	DLRNZUPJXRVWRW-UHFFFAOYSA-N	O=C(OCC(OC(=O)CCC=CCC=CCC=CCC=CCC=CCC=CCC)COP(=O)([O-])OCC[N+](C)(C)C)CCCCCCCC=CCCCCCC	annotated by user-defined text library	TRUE	TRUE	FALSE	99.9				98.1	6784.13	804.0872:149 804.12454:685 804.21328:863 804.27579:470 804.30093:626 804.32644:627 804.3672:949 804.42277:3076 804.48454:2005 804.55655:667407 804.63399:22953 804.66888:12369 804.76834:3393 804.82857:1893 804.92862:1144 804.97889:564 805.02763:1049 805.05729:1413 805.09109:1441 805.12305:1963 805.15713:1972 805.19216:1980 805.22196:2316 805.25889:1663 805.29227:1642 805.32382:1249 805.3565:1966 8…	73.5178:39 78.04548:166 79.05326:152 79.98663:24 83.4855:27 86.09786:52 91.05357:729 92.06121:186 93.30067:28 95.04903:225 95.08496:41 96.05546:30 96.08883:75 97.27523:32 98.10665:44 99.35606:28 104.11031:104 104.76366:35 105.03271:88 105.06937:485 106.0761:290 107.08766:124 109.10027:103 112.36665:32 115.78082:27 117.9635:24 119.04778:81 119.08495:208 120.0937:250 121.10298:48 122.1095:93 124.99…
2	PC 40:8|PC 20:4_20:4	1151	8.9037	9.27783	10.3002	830.572	195216	4877179		[M+H]+	M + 0	PC 20:4(n-3,6,9,12)_20:4(n-6,9,12,15)	Answer (n-3,6,9,12)_(n-6,9,12,15)	Correct	9.334	830.569	C48H80NO8P	PC	BFCSBEFTXQRIOJ-UHFFFAOYSA-N	O=C(OCC(OC(=O)CCCCCCC=CCC=CCC=CCC=CCC)COP(=O)([O-])OCC[N+](C)(C)C)CCCCCCC=CCC=CCC=CCC=CCC	annotated by user-defined text library	TRUE	TRUE	FALSE	98.3				98.1	3904.33	830.08121:196 830.12434:116 830.15736:129 830.22696:340 830.25538:258 830.32273:683 830.38726:1124 830.43383:833 830.46176:917 830.5715:576721 830.64932:18176 830.68533:9798 830.95069:659 831.08109:655 831.11882:1225 831.14789:1658 831.18128:1229 831.21694:1153 831.24865:1695 831.28286:1216 831.32032:1466 831.35516:728 831.38706:831 831.41866:1105 831.44789:1275 831.4839:1565 831.52166:2555 831.5…	73.18783:46 75.44394:40 78.04465:155 79.05243:81 80.05963:52 81.06972:69 86.26834:38 91.05399:695 91.74931:28 92.05955:90 93.50962:29 94.0769:80 95.04882:99 95.24364:35 96.01809:32 96.05571:94 96.84944:36 98.19919:29 98.6648:45 98.9854:76 103.05354:94 104.0612:120 104.1077:106 104.81548:32 105.03192:64 105.06953:658 106.07586:126 107.08428:128 109.10191:146 109.23062:31 110.65053:24 117.06834:163…
3	PC 38:6|PC 18:1_20:5	1173	8.9037	9.46543	10.4841	806.57	381980	17201116		[M+H]+	M + 0	PC 18:1(n-3)_20:5(n-3,6,9,12,15)	Answer (n-3,6,9,12,15)	Correct	9.361	806.569	C46H80NO8P	PC	PAQLDAUPMINLDS-UHFFFAOYSA-N	O=C(OCC(OC(=O)CCCC=CCC=CCC=CCC=CCC=CCC)COP(=O)([O-])OCC[N+](C)(C)C)CCCCCCCC=CCCCCCCCC	annotated by user-defined text library	TRUE	TRUE	FALSE	94.1				97	7623.87	806.37255:104 806.47932:218 806.56979:195140 807.12272:289 807.2287:770 807.57338:100512 807.64607:4394 808.38788:305 808.4069:144 808.44527:269 808.47692:278 808.57696:31114 809.23832:163 809.51235:220 809.57962:6510 809.63848:4660 810.52712:663 810.59474:3130 810.63137:3825 811.52909:219 811.56762:246	71.78078:33 77.03784:86 78.04582:210 79.0541:93 80.0967:34 81.06888:121 83.04762:58 84.06047:37 86.09619:170 89.59787:42 91.05316:531 93.06804:42 93.16972:27 94.04181:111 95.04895:97 95.0843:108 96.02025:51 96.92499:34 97.09876:47 97.92879:28 98.29365:26 104.10632:88 105.03354:114 105.06925:446 106.07951:235 106.34822:27 106.46582:31 108.05672:61 109.10091:342 112.05341:56 112.59826:25 116.83199:…
4	PC 38:6|PC 16:0_22:6	1195	9.18442	9.64897	10.0213	806.583	128011	2.86414e+06		[M+H]+	M + 0	PC 16:0_22:6(n-3,6,9,12,15,18)	Answer (n-3,6,9,12,15,18)	Correct	9.714	806.569	C46H80NO8P	PC	IESVDEZGAHUQJU-UHFFFAOYSA-N	O=C(OCC(OC(=O)CCC=CCC=CCC=CCC=CCC=CCC=CCC)COP(=O)([O-])OCC[N+](C)(C)C)CCCCCCCCCCCCCCC	430	TRUE	TRUE	TRUE	93.9	18	49.8	100	82.6	2560.22	806.09535:587 806.12133:906 806.16113:230 806.2053:933 806.24103:629 806.28691:1907 806.34179:2286 806.37842:2807 806.40733:2504 806.46276:3697 806.564:491368 806.58279:512044 806.6485:55937 806.68699:40637 806.71407:21843 806.78245:6347 806.81612:4207 806.84866:4666 806.90039:6192 806.95548:3454 807.01394:4781 807.0421:3515 807.07303:4112 807.10708:4171 807.13731:5890 807.17291:5820 807.20713:55…	71.78078:33 77.03784:86 78.04582:210 79.0541:93 80.0967:34 81.06888:121 83.04762:58 84.06047:37 86.09619:170 89.59787:42 91.05316:531 93.06804:42 93.16972:27 94.04181:111 95.04895:97 95.0843:108 96.02025:51 96.92499:34 97.09876:47 97.92879:28 98.29365:26 104.10632:88 105.03354:114 105.06925:446 106.07951:235 106.34822:27 106.46582:31 108.05672:61 109.10091:342 112.05341:56 112.59826:25 116.83199:…
5	PC 36:4|PC 16:0_20:4	1206	8.80915	9.74222	10.5765	782.568	461476	19911328		[M+H]+	M + 0	PC 16:0_20:4(n-6,9,12,15)	Answer (n-6,9,12,15)	Correct	9.818	782.569	C44H80NO8P	PC	JAVWFBAAZSHHAD-UHFFFAOYSA-N	O=C(OCC(OC(=O)CCCCCCC=CCC=CCC=CCC=CCC)COP(=O)([O-])OCC[N+](C)(C)C)CCCCCCCCCCCCCCC	annotated by user-defined text library	TRUE	TRUE	FALSE	96.9				97.8	8901.9	782.11722:2744 782.15532:1926 782.22185:5030 782.27019:4897 782.31962:2571 782.37687:6667 782.44883:12716 782.56779:950793 782.61239:368921 782.64572:193818 782.68485:103002 782.74656:183683 782.7792:34058 782.81226:24112 782.84588:16869 782.8807:11245 782.94489:13366 782.97662:7146 783.007:9704 783.03488:9303 783.06738:11645 783.09865:13578 783.12889:16399 783.16404:17016 783.19662:15567 783.229…	70.43173:28 71.04885:47 71.0626:29 72.08124:27 73.72534:32 75.1326:31 77.03734:72 78.04491:127 86.0964:429 89.54137:28 91.0543:855 92.0604:213 95.04784:84 95.08183:97 98.98475:207 102.22508:38 103.84829:36 104.10644:278 105.03157:89 105.06966:495 105.09111:35 106.07623:197 107.05243:37 107.38586:29 108.14916:33 109.06274:91 109.09965:161 110.07545:39 117.80234:27 118.23391:43 119.08411:123 120.09…
6	PC 40:7|PC 18:1_22:6	1206	9.09037	9.74222	11.1338	832.591	409223	11423761		[M+H]+	M + 0	PC 18:1(n-9)_22:6(n-3,6,9,12,15,18)	Answer (n-3,6,9,12,15,18)	Correct	9.791	832.585	C48H82NO8P	PC	FPEVDFOXMCHLKL-UHFFFAOYSA-N	O=C(OCC(OC(=O)CCC=CCC=CCC=CCC=CCC=CCC=CCC)COP(=O)([O-])OCC[N+](C)(C)C)CCCCCCCC=CCCCCCCCC	annotated by user-defined text library	TRUE	TRUE	FALSE	98.7				92.5	8184.47	832.11834:302 832.16873:984 832.21942:1004 832.27697:763 832.31586:472 832.38168:3446 832.41765:1042 832.4489:2232 832.5905:942031 832.66565:46228 832.70432:33631 832.73192:17602 832.83659:3973 832.86938:3526 832.90708:2808 832.93698:1296 832.9676:1921 832.98307:2079 833.01202:1016 833.03835:3127 833.06559:2790 833.09609:2943 833.13259:3446 833.1624:4955 833.19706:5056 833.233:5104 833.26863:4443…	73.53094:28 76.37509:30 77.03989:102 78.04824:125 78.91694:44 79.05373:174 80.16211:28 81.03492:39 86.09563:107 87.08651:26 88.34814:32 91.05394:563 92.05941:323 93.06875:75 94.03998:130 94.11664:33 95.04877:115 95.08582:141 98.23914:26 103.05315:51 104.10642:142 104.12916:65 105.03485:49 105.06947:428 106.07677:161 107.08424:105 107.12431:29 107.21173:32 107.39774:38 109.1014:403 109.34945:34 11…
7	PC 38:5|PC 16:0_22:5	1217	8.80915	9.83558	10.4841	808.577	448752	17474042		[M+H]+	M + 0	PC 16:0_22:5(n-3,6,9,12,15)	Answer (n-3,6,9,12,15)	Correct	9.899	808.585	C46H82NO8P	PC	SWOKEJBWARJLGN-UHFFFAOYSA-N	O=C(OCC(OC(=O)CCCCCCC=CCC=CCC=CCC=CCC)COP(=O)([O-])OCC[N+](C)(C)C)CCCCCCCC=CCCCCCCCC	annotated by user-defined text library	TRUE	TRUE	FALSE	97.8				84.9	8799.24	808.13482:3958 808.17779:2269 808.244:2496 808.28447:4912 808.3312:4113 808.41083:9026 808.58438:919452 808.62843:371730 808.66276:188152 808.7023:95562 808.76516:180952 808.79824:29809 808.83196:23839 808.86591:15956 808.90096:9990 808.96661:13643 808.99803:6125 809.02983:8308 809.05892:8746 809.0903:10638 809.12295:8583 809.15496:15459 809.18922:14449 809.22315:17483 809.25626:15716 809.2887:16…	70.45366:24 73.1036:35 78.04619:87 79.05392:128 81.07009:191 83.37849:27 84.2005:36 86.09583:641 87.1028:76 91.05326:763 91.33565:23 92.06161:108 94.04053:113 94.07716:109 95.0498:228 95.08537:171 98.11568:26 98.98533:185 104.1062:215 105.03249:82 105.06957:415 106.07784:344 106.5581:30 107.08605:75 108.09046:56 109.06853:52 109.09915:94 117.06853:138 118.08211:51 118.79641:39 118.80653:30 119.08…
8	PE 38:5|PE 18:1_20:4	1239	9.46543	10.0213	10.6701	766.544	390161	10736798		[M+H]+	M + 0	PE 18:1(n-9)_20:4(n-6,9,12,15)	Answer (n-6,9,12,15)	Correct	10.061	766.538	C43H76NO8P	PE	PECSWFQRRFRZPW-BHPGJWMBSA-N	[C@](COP(=O)(O)OCCN)([H])(OC(CCC/C=C\C/C=C\C/C=C\C/C=C\CCCCC)=O)COC(CCCCCCC/C=C\CCCCCCCC)=O	annotated by user-defined text library	TRUE	TRUE	FALSE	99.1				92.6	7657.45	766.04435:1373 766.08102:932 766.11242:1149 766.14548:1477 766.1772:1019 766.21316:518 766.24028:1151 766.27889:914 766.30676:1058 766.37076:1910 766.40535:1959 766.44489:2537 766.47482:3148 766.54357:881976 766.61611:38302 766.65078:22360 766.68082:9350 766.77619:2929 766.80869:3024 766.87023:1839 766.90387:1164 766.94907:774 766.9715:1881 766.99956:1709 767.06295:2259 767.09287:2438 767.12709:2…	74.03601:42 75.99444:36 78.04535:162 79.05091:73 80.06361:33 81.06924:127 83.02234:26 87.65847:34 91.05354:690 91.13906:53 92.05894:195 93.06947:198 94.04266:83 94.07543:114 95.04945:134 95.08472:154 96.05654:115 97.06577:100 97.10046:42 101.59576:31 102.34318:43 103.05421:67 104.05965:60 104.10693:116 105.03501:114 105.06931:451 106.07736:257 107.08463:139 108.09185:92 109.10128:304 109.84431:29…
9	PC 40:6|PC 18:1_22:5	1239	9.27783	10.0213	11.7848	834.602	391850	17375936		[M+H]+	M + 0	PC 18:1(n-9)_22:5(n-3,6,9,12,15)	Answer (n-3,6,9,12,15)	Correct	10.008	834.601	C48H84NO8P	PC	LQILTFYUCKNMSR-UHFFFAOYSA-N	O=C(OCC(OC(=O)CCCCCC=CCC=CCC=CCC=CCC=CCC)COP(=O)([O-])OCC[N+](C)(C)C)CCCCCCCC=CCCCCCCCC	annotated by user-defined text library	TRUE	TRUE	FALSE	99.9				99.7	7809.47	834.23787:376 834.36461:241 834.42495:588 834.45685:856 834.60168:434080 834.68752:3794 834.70917:1590 835.06676:538 835.14261:296 835.21371:597 835.25367:491 835.35227:872 835.38261:285 835.42179:843 835.4559:744 835.47946:835 835.52085:747 835.60469:242859 836.00748:202 836.0602:351 836.16686:497 836.19789:253 836.23793:332 836.33084:184 836.36634:439 836.40103:204 836.43536:392 836.47264:371 8…	73.13505:32 78.04906:86 79.05566:99 82.02351:26 86.12651:33 86.24678:34 86.26242:69 91.05366:775 92.06171:146 93.06999:114 95.01144:51 95.04816:141 95.08467:191 96.05435:70 102.21651:29 103.05256:83 104.10768:158 105.03299:125 105.06957:582 105.20796:32 106.0764:259 108.05728:81 108.0958:74 109.09977:100 114.00381:35 116.28196:32 119.08532:149 120.09456:344 121.10123:120 122.10784:44 124.99958:33…
13	PC 38:4|PC 18:0_20:4	1316	8.71417	10.6701	11.041	810.615	140761	3.18843e+06		[M+H]+	M + 0	PC 18:0_20:4(n-6,9,12,15)	Answer (n-6,9,12,15)	Correct	10.732	810.601	C46H84NO8P	PC	HAKKEJDMTIQLJH-UHFFFAOYSA-N	O=C(OCC(OC(=O)CCCCCCC=CCC=CCC=CCC=CCC)COP(=O)([O-])OCC[N+](C)(C)C)CCCCCCCCCCCCCCCCC	430	TRUE	TRUE	TRUE	88.7	14.3	50.1	100	81.2	2815.22	810.13785:1107 810.19316:816 810.21658:1160 810.26488:2214 810.30231:1302 810.35516:3286 810.41615:3232 810.46857:3555 810.60061:422911 810.61541:563043 810.68054:50460 810.71733:39096 810.74674:20413 810.78419:6726 810.81458:6970 810.84783:4949 810.88004:5373 810.91413:1940 810.97847:2220 810.99543:2181 811.04368:5403 811.07532:3148 811.10468:3177 811.14024:4104 811.17075:4965 811.20615:5092 811…	79.05354:82 81.07136:56 85.42048:35 86.09583:284 91.05315:804 91.9026:31 92.06038:227 93.06938:83 94.07681:105 95.04742:71 95.08627:87 95.92136:34 96.0587:146 96.73737:32 98.98324:84 103.78279:37 104.10617:153 105.03316:117 105.06948:440 106.07646:347 108.09344:46 109.09972:152 109.1176:28 110.03446:42 110.07683:32 116.80348:36 119.08679:303 120.09299:338 121.09798:65 121.94582:30 124.999:440 128…
14	PC 40:5|PC 18:0_22:5	1316	9.55643	10.6701	12.3426	836.617	364054	15053285		[M+H]+	M + 0	PC 18:0_22:5(n-3,6,9,12,15)	Answer (n-3,6,9,12,15)	Correct	10.812	836.616	C48H86NO8P	PC	SFSJJONFWFZOGW-UHFFFAOYSA-N	O=C(OCC(OC(=O)CCCCCCC=CCC=CCC=CCC=CCC)COP(=O)([O-])OCC[N+](C)(C)C)CCCCCCCCCC=CCCCCCCCC	annotated by user-defined text library	TRUE	TRUE	FALSE	89.4				94.4	7215.51	836.11946:282 836.19432:414 836.21682:287 836.2739:780 836.35976:930 836.3959:381 836.4353:825 836.46797:843 836.51227:959 836.61749:517186 836.70058:6120 836.73089:3552 837.13076:661 837.16065:778 837.19851:1194 837.2304:747 837.29432:1942 837.33258:1189 837.36914:808 837.39653:971 837.436:1560 837.47009:653 837.49904:936 837.53514:1224 837.56593:601 837.62023:299151 837.69948:6119 838.01192:567…	76.73278:30 78.04499:144 79.05257:94 81.06908:107 84.18351:26 86.80472:25 87.54935:28 88.12098:26 90.03902:23 91.05394:492 92.05939:193 93.06153:80 93.06869:31 94.04041:121 95.04929:73 95.08545:221 95.58552:32 96.05868:34 99.51536:40 103.05547:48 104.10798:143 105.01982:41 105.06946:390 105.08802:46 106.07658:176 107.08763:51 109.09884:160 109.36085:26 110.03192:47 110.11019:46 117.06905:57 119.0…
15	PC 32:3|PC 14:0_18:3	1101	8.31957	8.88262	11.8624	728.526	506739	15632054		[M+H]+	M + 0	PC 14:0_18:3(n-3,6,9)	Answer (n-3,6,9)	Correct	8.896	728.523	C40H74NO8P	PC	AGQKQQAJRFTOGL-UHFFFAOYSA-N	O=C(OCC(OC(=O)CCCCCCCC=CCC=CCC=CCC)COP(=O)([O-])OCC[N+](C)(C)C)CCCCCCCCCCCCC	annotated by user-defined text library	TRUE	TRUE	FALSE	99.9				97.4	10134.8	728.07058:222 728.09285:127 728.11944:192 728.16202:640 728.19242:220 728.22244:433 728.2399:310 728.27166:545 728.35043:2856 728.45556:5043 728.52577:864033 728.59898:39418 728.63308:26806 728.66146:13750 728.69527:5029 728.72514:5282 728.75569:3782 728.78764:4452 728.84526:1900 728.88029:1415 728.89832:1356 728.94449:2883 728.97281:2085 729.03296:2071 729.06308:3244 729.09658:3376 729.12992:393…	76.21941:40 78.04479:99 83.14929:27 86.09555:367 90.28918:38 91.05396:288 92.05895:141 94.03902:60 94.07859:61 94.4761:27 95.04864:60 95.06631:33 95.08468:89 95.94311:45 98.98258:90 103.05311:136 104.1055:181 105.03166:81 105.07025:370 106.07564:172 109.06322:49 109.09908:135 110.64629:27 114.25528:25 118.02522:30 119.08494:159 120.09698:89 122.22887:26 124.99891:436 135.11946:64 136.75804:24 158…
16	PC 34:4|PC 16:1_18:3	1101	7.84998	8.88262	9.53587	754.552	284769	7.22089e+06		[M+H]+	M + 0	PC 16:1(n-7)_18:3(n-3,6,9)	Answer (n-3,6,9)	Correct	8.98	754.538	C42H76NO8P	PC	MMUCLZZSNHBNFL-UHFFFAOYSA-N	O=C(OCC(OC(=O)CCCCCCCC=CCC=CCC=CCC)COP(=O)([O-])OCC[N+](C)(C)C)CCCCCCCC=CCCCCCC	330	TRUE	TRUE	TRUE	98.8	14.3	49.8	100	83	5695.39	754.09216:1457 754.1283:1219 754.18582:2364 754.23468:1588 754.25982:1477 754.28829:2094 754.32861:3536 754.40116:6786 754.53089:431642 754.55073:717979 754.61502:112196 754.65217:73218 754.71098:88243 754.74639:19169 754.77798:16531 754.80997:12296 754.84427:6890 754.87341:4827 754.90972:9912 754.93889:4452 754.96638:6362 754.99666:6487 755.02629:7533 755.05804:6404 755.08842:9326 755.12194:9770…	78.04506:123 79.05353:138 86.09539:434 88.52747:33 88.72201:42 91.05405:505 91.1431:29 91.79156:28 92.06053:140 93.06992:53 94.03877:36 94.08183:45 95.04784:53 98.98435:135 100.73042:32 101.98695:30 104.10837:277 105.03465:117 105.06983:308 106.07691:125 109.10027:126 109.18092:29 111.11705:50 113.00699:24 115.05495:49 116.77463:34 117.06856:55 117.58564:35 119.08633:97 120.09455:96 124.12204:58 …
17	PC 36:6|PC 18:3_18:3	1101	8.31957	8.88262	9.72235	778.53	360518	11472916		[M+H]+	M + 0	PC 18:3(n-3,6,9)_18:3(n-3,6,9)	Answer (n-3,6,9)	Correct	8.811	778.538	C44H76NO8P	PC	XXKFQTJOJZELMD-UHFFFAOYSA-N	O=C(OCC(OC(=O)CCCCCCCC=CCC=CCC=CCC)COP(=O)([O-])OCC[N+](C)(C)C)CCCCCCCC=CCC=CCC=CCC	annotated by user-defined text library	TRUE	TRUE	FALSE	97.2				86	7166.58	778.06449:348 778.1096:238 778.17829:486 778.23489:439 778.27025:657 778.3021:585 778.38548:1417 778.43773:1355 778.54016:570848 778.61524:18653 778.65075:6372 779.03586:694 779.06823:1234 779.13282:1075 779.16246:1205 779.23159:1119 779.26266:1180 779.29353:1054 779.32761:1499 779.36131:1202 779.38884:1774 779.42483:621 779.45728:1495 779.48814:1605 779.54257:330978 779.61447:7457 779.64529:814 …	70.72781:34 71.58281:33 72.86738:28 73.11486:30 76.80597:36 77.67799:36 78.04561:83 78.81744:27 82.0422:57 86.09635:38 86.15559:37 91.05286:448 92.06229:97 95.05002:87 95.08525:121 95.42268:31 96.02466:44 96.0563:73 96.68519:41 100.06022:26 101.82771:27 104.06162:65 105.0689:286 106.07832:192 106.29343:23 106.56756:27 107.05173:55 107.08197:66 107.79825:35 108.09438:42 111.02095:25 113.25434:39 1…
18	PC 38:7|PC 16:1_22:6	1134	6.82647	9.1638	9.9086	804.556	424281	13614283		[M+H]+	M + 0	PC 16:1(n-9)_22:6(n-3,6,9,12,15,18)	Answer (n-3,6,9,12,15,18)	Correct	9.172	804.554	C46H78NO8P	PC	DLRNZUPJXRVWRW-UHFFFAOYSA-N	O=C(OCC(OC(=O)CCC=CCC=CCC=CCC=CCC=CCC=CCC)COP(=O)([O-])OCC[N+](C)(C)C)CCCCCCCC=CCCCCCC	annotated by user-defined text library	TRUE	TRUE	FALSE	100				98.9	8485.62	804.07828:583 804.18679:602 804.22189:210 804.2532:143 804.29014:796 804.33245:785 804.40408:2257 804.42144:901 804.46057:2724 804.49801:2423 804.55632:737106 804.6339:27168 804.66893:15089 804.70008:7313 804.76678:4023 804.8305:2662 804.89332:1418 804.92805:1187 804.99776:1649 805.0264:1280 805.0909:1831 805.12229:2551 805.15681:2779 805.19204:2990 805.22117:2782 805.32501:1872 805.35794:1597 80…	70.30003:30 73.64381:28 74.59007:37 77.02511:27 77.94458:31 78.04591:109 78.18421:34 79.04875:46 80.35744:23 82.03821:70 82.92219:25 83.72184:31 86.09647:122 88.71308:43 91.05376:480 91.71984:28 92.91867:29 93.06921:61 94.03838:37 94.07484:49 94.8898:23 95.04807:106 95.08493:165 98.98364:60 99.63187:40 101.39362:23 102.20351:31 103.49702:31 104.10751:172 105.06974:311 106.07772:125 109.10239:132 …
19	PC 40:8|PC 20:4_20:4	1145	8.69358	9.25703	10.3726	830.571	218157	6190525		[M+H]+	M + 0	PC 20:4(n-3,6,9,12)_20:4(n-6,9,12,15)	Answer (n-3,6,9,12)_(n-6,9,12,15)	Correct	9.309	830.569	C48H80NO8P	PC	BFCSBEFTXQRIOJ-UHFFFAOYSA-N	O=C(OCC(OC(=O)CCCCCCC=CCC=CCC=CCC=CCC)COP(=O)([O-])OCC[N+](C)(C)C)CCCCCCC=CCC=CCC=CCC=CCC	annotated by user-defined text library	TRUE	TRUE	FALSE	98.5				98.7	4363.14	830.07626:254 830.1495:291 830.2309:551 830.29383:718 830.32957:232 830.37495:746 830.4166:1035 830.46847:1595 830.57093:553064 830.64886:17153 830.68442:9110 831.08186:583 831.11867:975 831.17985:1209 831.21864:1424 831.24795:845 831.28518:1131 831.31802:1705 831.35798:444 831.38825:988 831.41996:1152 831.44779:1363 831.46816:705 831.48474:1403 831.51432:1644 831.5736:343227 831.64937:9323 831.6…	72.05105:35 72.53178:29 75.92097:31 78.04518:139 79.05435:96 82.41911:34 83.77713:34 83.79713:34 84.82683:34 86.09742:65 91.05408:371 92.06293:130 93.4828:32 94.06431:59 94.16766:33 95.04823:135 95.08347:112 95.64809:43 96.05959:67 96.08752:43 101.2442:29 104.10619:82 105.03361:92 105.06917:319 105.10985:76 105.99757:38 106.07715:290 107.04848:51 107.07911:123 108.11683:26 109.1001:81 111.99432:2…
20	PC 38:6|PC 18:1_20:5	1167	8.78895	9.44442	10.464	806.57	439570	20338300		[M+H]+	M + 0	PC 18:1(n-3)_20:5(n-3,6,9,12,15)	Answer (n-3,6,9,12,15)	Correct	9.336	806.569	C46H80NO8P	PC	PAQLDAUPMINLDS-UHFFFAOYSA-N	O=C(OCC(OC(=O)CCCC=CCC=CCC=CCC=CCC=CCC)COP(=O)([O-])OCC[N+](C)(C)C)CCCCCCCC=CCCCCCCCC	annotated by user-defined text library	TRUE	TRUE	FALSE	93.7				96.7	8768.57	806.38423:508 806.43092:160 806.46446:298 806.57001:420321 806.64611:11785 807.04678:205 807.13199:1023 807.23305:703 807.30384:528 807.3312:376 807.37389:713 807.40368:609 807.44023:418 807.47319:453 807.50857:1128 807.57303:222113 808.00641:561 808.03658:406 808.06957:486 808.17279:573 808.20365:348 808.27131:262 808.30306:242 808.33732:282 808.36927:277 808.41312:311 808.43649:470 808.47387:59…	77.08453:35 79.05177:35 84.18424:44 84.31613:36 85.0655:48 86.09572:208 91.0539:628 91.1046:27 92.05945:149 95.05118:81 95.08578:211 103.05408:90 103.20463:26 103.35719:25 103.53191:29 104.10688:204 104.86801:24 105.03141:43 105.06989:239 106.03974:68 106.07745:191 110.03787:32 111.51376:30 115.64874:39 119.08427:112 119.54051:35 120.0905:111 124.12251:66 124.99888:539 128.0609:70 130.0822:28 132…
21	PC 36:4|PC 18:1_18:3	1178	8.78895	9.53587	10.5558	782.57	417141	19212492		[M+H]+	M + 0	PC 18:1(n-6)_18:3(n-6,9,12)	Answer (n-6,9,12)	Correct	9.496	782.569	C44H80NO8P	PC	FVQGNFUBHWGFCY-UHFFFAOYSA-N	O=C(OCC(OC(=O)CCCCCCCC=CCC=CCC=CCC)COP(=O)([O-])OCC[N+](C)(C)C)CCCCCCCC=CCCCCCCCC	annotated by user-defined text library	TRUE	TRUE	FALSE	99.1				99.4	7903.27	782.09623:631 782.15059:1226 782.231:1274 782.28805:1107 782.31148:839 782.35984:1117 782.40939:2126 782.45539:2708 782.50785:3262 782.57181:899409 782.64776:41723 782.68285:28168 782.7121:13168 782.74884:4099 782.77896:5071 782.81126:3121 782.8436:3469 782.90521:2278 782.93866:1794 782.98444:1012 783.00959:3238 783.03464:2346 783.06571:2647 783.09789:3304 783.12883:3107 783.1631:3223 783.19769:4…	71.07253:74 75.14233:32 77.19891:29 78.04556:113 78.18636:35 86.09546:640 86.25573:39 91.05396:404 92.05801:48 93.07153:71 95.10954:30 96.09532:47 96.55074:41 97.06772:128 98.98337:185 103.49722:36 103.53227:24 104.10677:284 104.62608:24 105.03381:64 105.05698:37 105.06951:159 105.76852:33 105.85811:38 106.07635:199 108.56935:32 109.1011:80 111.55064:26 112.05084:75 114.30951:35 115.30561:22 118.…
22	PC 38:6|PC 16:0_22:6	1189	9.1638	9.62897	10.0016	806.583	130592	2932634		[M+H]+	M + 0	PC 16:0_22:6(n-3,6,9,12,15,18)	Answer (n-3,6,9,12,15,18)	Correct	9.696	806.569	C46H80NO8P	PC	IESVDEZGAHUQJU-UHFFFAOYSA-N	O=C(OCC(OC(=O)CCC=CCC=CCC=CCC=CCC=CCC=CCC)COP(=O)([O-])OCC[N+](C)(C)C)CCCCCCCCCCCCCCC	430	TRUE	TRUE	TRUE	94.2	19.4	50.4	83.3	78.8	2611.83	806.08268:1583 806.1498:1175 806.23397:2093 806.28203:633 806.31396:648 806.34595:2161 806.37987:2763 806.43777:7040 806.56402:496190 806.58255:522366 806.64834:58923 806.68695:45220 806.71441:23458 806.75181:6583 806.78208:7277 806.81625:5273 806.84887:4791 806.88589:3300 806.95392:5078 806.98903:1070 807.01068:3892 807.04381:3694 807.07226:4409 807.10772:5354 807.13746:6493 807.17224:6324 807.2…	77.08453:35 79.05177:35 84.18424:44 84.31613:36 85.0655:48 86.09572:208 91.0539:628 91.1046:27 92.05945:149 95.05118:81 95.08578:211 103.05408:90 103.20463:26 103.35719:25 103.53191:29 104.10688:204 104.86801:24 105.03141:43 105.06989:239 106.03974:68 106.07745:191 110.03787:32 111.51376:30 115.64874:39 119.08427:112 119.54051:35 120.0905:111 124.12251:66 124.99888:539 128.0609:70 130.0822:28 132…
23	PC 40:7|PC 18:1_22:6	1200	9.07078	9.72235	11.0238	832.593	400286	10972149		[M+H]+	M + 0	PC 18:1(n-9)_22:6(n-3,6,9,12,15,18)	Answer (n-3,6,9,12,15,18)	Correct	9.8	832.585	C48H82NO8P	PC	FPEVDFOXMCHLKL-UHFFFAOYSA-N	O=C(OCC(OC(=O)CCC=CCC=CCC=CCC=CCC=CCC=CCC)COP(=O)([O-])OCC[N+](C)(C)C)CCCCCCCC=CCCCCCCCC	annotated by user-defined text library	TRUE	TRUE	FALSE	96.7				85.6	8005.73	832.11035:993 832.17411:987 832.22229:915 832.26236:919 832.3048:1395 832.36182:1414 832.39875:1517 832.50568:8372 832.59277:954867 832.66562:47949 832.70423:34734 832.73182:18946 832.83577:3594 832.86897:4089 832.92711:2594 832.98348:1877 833.01271:661 833.03735:3308 833.0668:2619 833.0961:3112 833.12932:3267 833.1623:4597 833.19788:4469 833.23254:4007 833.26793:4086 833.29785:6878 833.33265:595…	70.48294:39 72.7545:38 78.04414:90 81.62533:27 82.03856:38 83.04722:76 86.09581:130 91.0534:452 92.06107:137 93.07048:62 94.2132:43 95.08661:174 96.05833:133 102.11635:30 102.66565:37 104.09447:31 104.10562:346 105.03215:67 105.06916:175 106.07633:151 109.10357:71 109.29501:35 119.08598:143 120.09311:136 122.06735:48 124.99971:369 126.25888:28 128.06297:69 131.80827:24 132.66379:35 133.10446:92 1…
24	PC 38:5|PC 16:0_22:5	1222	8.88262	9.9086	12.327	808.586	653298	25478060		[M+H]+	M + 0	PC 16:0_22:5(n-3,6,9,12,15)	Answer (n-3,6,9,12,15)	Correct	9.907	808.585	C46H82NO8P	PC	SWOKEJBWARJLGN-UHFFFAOYSA-N	O=C(OCC(OC(=O)CCCCCCC=CCC=CCC=CCC=CCC)COP(=O)([O-])OCC[N+](C)(C)C)CCCCCCCC=CCCCCCCCC	annotated by user-defined text library	TRUE	TRUE	FALSE	100				99.6	13056.8	808.12421:993 808.14777:610 808.18961:1856 808.22473:2633 808.30844:3592 808.3878:3939 808.4192:2749 808.46185:4905 808.58637:872844 808.62707:219730 808.66433:73701 808.70288:57427 808.73463:13181 808.76474:24809 808.79853:13389 808.83268:10059 808.86546:7650 808.8986:4171 808.92712:5448 808.96848:6638 809.00174:2551 809.02705:5771 809.05988:4763 809.09005:5858 809.12432:6730 809.15265:6826 809.…	72.78618:35 78.04556:122 81.91069:29 85.97198:34 86.09739:120 87.48921:32 89.87598:27 91.05326:314 92.06122:213 95.0842:133 100.40858:29 101.10413:25 102.09244:71 104.01923:38 104.08505:22 104.10709:130 105.03188:62 105.07001:307 106.07652:148 109.10181:78 109.77953:30 111.08019:55 113.50453:31 116.77643:29 120.094:129 123.116:46 125.00254:170 133.09888:34 142.07475:69 149.13145:83 152.8316:38 15…
25	PC 40:6|PC 18:1_22:5	1233	9.44442	10.0016	11.1167	834.602	403532	16591600		[M+H]+	M + 0	PC 18:1(n-9)_22:5(n-3,6,9,12,15)	Answer (n-3,6,9,12,15)	Correct	10.016	834.601	C48H84NO8P	PC	LQILTFYUCKNMSR-UHFFFAOYSA-N	O=C(OCC(OC(=O)CCCCCC=CCC=CCC=CCC=CCC=CCC)COP(=O)([O-])OCC[N+](C)(C)C)CCCCCCCC=CCCCCCCCC	annotated by user-defined text library	TRUE	TRUE	FALSE	99.9				99.4	7992.15	834.10226:254 834.18083:153 834.19964:341 834.27469:275 834.30287:196 834.34666:889 834.3935:433 834.42479:754 834.45396:1145 834.60224:541305 834.68032:15036 834.71556:4554 835.05483:730 835.11319:486 835.14525:794 835.18159:1372 835.21489:1016 835.25074:1494 835.27736:1457 835.32147:528 835.35195:971 835.39211:620 835.41883:1320 835.45163:1661 835.49181:1976 835.51966:1192 835.54558:885 835.604…	77.0395:102 77.72966:32 78.0464:53 81.06746:56 82.60196:36 84.73421:31 91.03506:33 91.05344:298 92.06248:124 93.06982:115 95.04713:52 95.08414:123 103.05724:67 104.06082:87 104.11003:81 105.03291:106 105.07007:386 106.07782:223 107.08479:99 107.12826:32 109.10101:113 111.11888:68 113.05062:54 119.08506:145 120.09566:107 120.89137:31 121.09656:77 123.07907:34 124.99766:116 127.93018:31 128.06082:4…
28	PC 38:4|PC 18:0_20:4	1310	10.2796	10.6492	11.5818	810.612	375971	10863889		[M+H]+	M + 0	PC 18:0_20:4(n-6,9,12,15)	Answer (n-6,9,12,15)	Correct	10.718	810.601	C46H84NO8P	PC	HAKKEJDMTIQLJH-UHFFFAOYSA-N	O=C(OCC(OC(=O)CCCCCCC=CCC=CCC=CCC=CCC)COP(=O)([O-])OCC[N+](C)(C)C)CCCCCCCCCCCCCCCCC	430	TRUE	TRUE	TRUE	89.1	13	50.6	83.3	77.7	7519.42	810.12971:917 810.16255:866 810.21014:2318 810.2558:1401 810.29911:3669 810.37722:2739 810.44073:5382 810.4756:2117 810.49463:2857 810.52318:4162 810.61211:1048116 810.68:61459 810.71883:47986 810.74727:23790 810.78358:9739 810.81423:9049 810.84817:6784 810.88074:6056 810.93407:7339 810.98466:6216 811.01894:2037 811.04275:4084 811.07633:3501 811.10552:5105 811.13919:4504 811.17071:5592 811.20618:…	71.07222:48 73.77115:30 76.03143:40 77.03755:71 77.33998:37 77.35686:31 78.04552:126 81.46339:30 83.04792:64 84.09312:51 85.8083:35 86.09555:213 88.04697:37 91.05312:482 91.45478:23 92.05785:192 95.04864:105 95.25967:27 95.38313:30 95.85329:37 98.98324:94 99.58418:31 104.10573:193 105.03342:107 105.06976:324 106.07635:270 107.07515:25 108.19448:39 109.10107:146 110.1058:32 113.24088:28 115.49128:…
29	PC 40:5|PC 18:0_22:5	1321	9.9086	10.7437	11.5818	836.619	378820	13318375		[M+H]+	M + 0	PC 18:0_22:5(n-3,6,9,12,15)	Answer (n-3,6,9,12,15)	Correct	10.799	836.616	C48H86NO8P	PC	SFSJJONFWFZOGW-UHFFFAOYSA-N	O=C(OCC(OC(=O)CCCCCCC=CCC=CCC=CCC=CCC)COP(=O)([O-])OCC[N+](C)(C)C)CCCCCCCCCC=CCCCCCCCC	annotated by user-defined text library	TRUE	TRUE	FALSE	98.3				97.9	7576.41	836.13352:691 836.17501:578 836.23617:368 836.26972:466 836.32818:934 836.36729:272 836.39111:622 836.42437:971 836.45547:1265 836.48257:627 836.52267:2402 836.55489:2637 836.61862:669948 836.69773:20897 836.73321:11057 836.76611:5214 836.83431:3247 836.89763:1951 836.99853:1065 837.06974:1351 837.09883:1252 837.16451:1064 837.19556:1565 837.23129:2197 837.26766:2337 837.29724:2297 837.33613:1775…	77.81036:24 78.04508:127 81.01153:38 81.03432:53 81.06812:51 81.53951:30 82.04006:57 85.03476:26 86.95834:36 91.05373:644 92.06039:135 93.89037:39 94.03963:109 96.68498:32 97.06426:54 98.9831:61 103.35574:32 103.56226:29 105.07104:214 106.0763:155 107.08662:112 109.10125:135 109.40493:37 110.12828:36 110.93795:25 115.05492:69 116.06071:45 117.06947:145 118.07783:60 119.08481:197 120.0544:47 120.0…
30	TG 50:4|TG 16:0_16:1_18:3	1772	13.066	14.5754	15.1402	844.741	104284	2.75234e+06		[M+NH4]+	M + 0	TG 16:0_16:1(n-7)_18:3(n-3,6,9)	Answer (n-3,6,9)	Correct	14.671	844.739	C53H94O6	TG	RHUJINIOQZVHBP-UHFFFAOYSA-N	O=C(OCC(OC(=O)CCCCCCCC=CCCCCCC)COC(=O)CCCCCCCCCCCCCCC)CCCCCCCC=CCC=CCC=CCC	annotated by user-defined text library	TRUE	TRUE	FALSE	95.1				96.5	2085.68	844.40346:304 844.532:858 844.57089:1037 844.61463:2509 844.67945:2555 844.74093:280651 844.82086:2402 845.0235:177 845.09543:378 845.1593:651 845.23187:84 845.33059:696 845.39715:395 845.44481:401 845.47488:291 845.51055:762 845.55242:799 845.61085:1404 845.64174:760 845.74374:164153 845.83284:1560 845.99079:407 846.1762:202 846.2054:119 846.32725:290 846.41261:513 846.45023:114 846.48019:324 84…	77.0393:131 78.04507:96 79.04646:46 79.05157:60 81.03323:57 81.06787:93 86.071:43 86.91251:29 87.39096:34 90.69577:24 91.05315:461 91.32864:30 92.06165:99 93.93606:35 93.94462:52 94.03963:79 94.72207:26 95.0483:126 95.08539:153 100.54106:25 104.10786:61 105.06947:317 106.07575:98 109.10194:113 109.21712:38 109.26154:32 109.41451:25 112.38844:26 120.09187:230 121.10005:153 121.19376:29 121.83009:2…
33	TG 52:4|TG 16:0_18:1_18:3	1805	13.9102	14.8583	16.3756	872.774	222988	6.28835e+06		[M+NH4]+	M + 0	TG 16:0_18:1(n-9)_18:3(n-3,6,9)	Answer (n-3,6,9)	Correct	14.967	872.77	C55H98O6	TG	HMIFBOVAIYAEFO-UHFFFAOYSA-N	O=C(OCC(OC(=O)CCCCCCCC=CCCCCCCCC)COC(=O)CCCCCCCCCCCCCCC)CCCCCCCC=CCC=CCC=CCC	annotated by user-defined text library	TRUE	TRUE	FALSE	93.6				94.1	4459.75	872.28726:741 872.33307:113 872.35313:377 872.4184:1073 872.47499:870 872.53711:1181 872.57763:862 872.70324:6705 872.77353:580147 872.85477:11293 872.89062:7034 872.99337:2420 873.02545:2288 873.05697:1747 873.10436:1399 873.16891:1725 873.23466:1297 873.26469:1201 873.32785:1429 873.36362:1736 873.39808:1391 873.43566:2137 873.50587:1049 873.57417:1181 873.60466:1740 873.6728:1416 873.70791:245…	78.04494:60 79.05506:42 82.27452:28 89.59621:25 91.05401:392 92.06046:137 95.08488:143 103.05579:125 105.06984:411 106.07815:314 106.25343:36 109.10202:280 109.18654:30 111.63793:28 117.07188:65 119.08443:264 120.09296:92 122.10841:52 122.77434:28 123.11645:109 123.43732:27 123.59013:28 129.48323:34 131.08722:113 132.19562:25 134.10834:134 135.11476:203 138.13269:47 152.11205:47 155.12141:24 161.…
34	TG 54:5|TG 18:1_18:1_18:3	1816	13.3466	14.953	15.6089	898.787	160141	4.93285e+06		[M+NH4]+	M + 0	TG 18:1(n-7)_18:1(n-9)_18:3(n-3,6,9)	Answer (n-3,6,9)	Correct	14.995	898.786	C57H100O6	TG	OEJXMJPFOHYSIU-UHFFFAOYSA-N	O=C(OCC(OC(=O)CCCCCCCC=CCCCCCCCC)COC(=O)CCCCCCCC=CCCCCCCCC)CCCCCCCC=CCC=CCC=CCC	annotated by user-defined text library	TRUE	TRUE	FALSE	99				99.3	3202.81	898.58429:368 898.63716:332 898.67295:793 898.73335:1564 898.78667:173911 899.38701:721 899.48728:140 899.52392:512 899.5895:410 899.66835:512 899.79006:107021 899.87278:2522 900.17795:187 900.40617:362 900.65789:227 900.68537:361 900.73299:947 900.79406:38601 900.90705:556 901.37218:216 901.45236:224 901.59336:520 901.66295:589 901.72677:5990 901.80092:13169 901.88452:220 902.25388:207 902.43731…	71.51935:45 74.29276:34 78.04523:110 81.07054:200 82.4977:29 83.67116:29 85.06386:67 87.82705:28 88.0509:74 89.41238:30 91.05357:362 92.05753:94 93.0693:45 93.69571:31 94.07668:50 95.08424:131 95.87594:34 96.00339:21 100.53739:26 105.03137:67 105.06999:255 105.23236:31 106.07807:108 107.08128:69 108.05396:35 108.46084:35 109.06886:101 109.10181:213 110.50022:28 110.93796:27 111.08664:29 111.23055…
35	PC 36:6|PC 18:3_18:3	1113	8.4667	8.9399	9.6877	778.54	433905	13039340		[M+H]+	M + 0	PC 18:3(n-7,9,12)_18:3(n-6,9,12)	Answer (n-6,9,12)	Correct	8.931	778.538	C44H76NO8P	PC	XXKFQTJOJZELMD-UHFFFAOYSA-N	O=C(OCC(OC(=O)CCCCCCCC=CCC=CCC=CCC)COP(=O)([O-])OCC[N+](C)(C)C)CCCCCCCC=CCC=CCC=CCC	annotated by user-defined text library	TRUE	TRUE	FALSE	100				99.1	8605.76	778.08387:453 778.22359:724 778.33414:1087 778.38358:839 778.42699:1152 778.45669:1080 778.53996:543914 778.61493:14920 778.65057:4139 778.87644:711 779.03534:793 779.09932:1161 779.13315:446 779.16114:656 779.19478:855 779.22942:1130 779.26227:1144 779.29299:1152 779.32913:1260 779.36101:1552 779.38849:905 779.42545:896 779.46153:720 779.48785:1359 779.5426:297972 779.61413:6996 779.87969:458 77…	75.17737:27 82.63043:29 86.0944:89 91.05383:381 95.04789:76 95.51704:35 96.05603:66 96.09132:99 97.30449:29 98.03936:54 98.4245:30 98.98263:71 103.05387:33 104.06088:59 104.10692:151 105.07033:237 106.07493:62 109.10134:97 109.72344:29 111.40232:41 117.07081:123 119.07722:32 119.0858:118 119.24255:32 120.09265:89 121.09896:35 124.76546:34 124.99856:172 125.52287:31 131.04758:29 133.09901:32 133.9…
36	PC 34:4|PC 16:1_18:3	1135	8.4667	9.12938	9.78155	754.535	457206	14173556		[M+H]+	M + 0	PC 16:1(n-7)_18:3(n-6,9,12)	Answer (n-6,9,12)	Correct	9.04	754.538	C42H76NO8P	PC	MMUCLZZSNHBNFL-UHFFFAOYSA-N	O=C(OCC(OC(=O)CCCCCCCC=CCC=CCC=CCC)COP(=O)([O-])OCC[N+](C)(C)C)CCCCCCCC=CCCCCCC	annotated by user-defined text library	TRUE	TRUE	FALSE	95.7				95.4	8847.41	754.04191:103 754.07013:178 754.10233:192 754.12271:390 754.15862:242 754.21303:1044 754.26939:1541 754.3271:1903 754.3614:762 754.3969:1719 754.43229:1246 754.46758:3247 754.54119:823007 754.61556:31217 754.65004:19691 754.67934:10756 754.77566:3601 754.8136:1163 754.84376:801 754.90643:2751 754.96969:1823 755.05755:2339 755.08884:2143 755.12113:3284 755.15532:2939 755.18939:2378 755.21891:2981 …	76.10867:38 79.05383:69 79.11429:26 86.85594:26 91.05329:346 92.05996:157 93.06376:36 102.87145:36 104.10572:64 105.03477:51 105.06873:59 105.76904:28 106.07742:102 115.91797:32 119.0853:131 120.09227:198 121.1001:56 122.71445:35 124.99846:122 134.10396:52 142.87077:35 146.10844:30 182.77237:35 184.03781:145 184.07317:75704 184.10513:465 184.19202:67 184.2226:99 184.25705:85 184.29079:87 184.3133…
37	PC 38:7|PC 16:1_22:6	1135	8.65573	9.12938	9.87457	804.557	395585	10840916		[M+H]+	M + 0	PC 16:1(n-7)_22:6(n-3,6,9,12,15,18)	Answer (n-3,6,9,12,15,18)	Correct	9.177	804.554	C46H78NO8P	PC	DLRNZUPJXRVWRW-UHFFFAOYSA-N	O=C(OCC(OC(=O)CCC=CCC=CCC=CCC=CCC=CCC=CCC)COP(=O)([O-])OCC[N+](C)(C)C)CCCCCCCC=CCCCCCC	annotated by user-defined text library	TRUE	TRUE	FALSE	98.7				97.2	7911.7	804.12408:574 804.15589:773 804.22182:1080 804.26453:748 804.28638:800 804.34035:1717 804.36735:941 804.42964:2424 804.46266:2294 804.55677:790234 804.63406:31807 804.6695:20440 804.69978:9619 804.7344:3029 804.76655:4134 804.7981:2632 804.83174:3195 804.89514:1579 805.00075:1802 805.02665:1778 805.05851:2065 805.08951:2012 805.12252:2442 805.15682:3279 805.19225:3297 805.22161:3363 805.26087:246…	77.24399:33 78.04465:166 78.10484:28 81.07126:74 85.00336:30 86.09512:154 90.78086:42 91.05273:353 92.06016:115 95.04846:34 98.06123:33 99.28127:33 103.71187:36 104.10679:209 105.06915:167 106.07854:229 109.10089:62 115.26383:36 118.78095:26 120.09135:84 120.11123:31 121.17157:30 124.9117:34 124.99917:181 132.81792:23 135.11984:35 145.09799:83 148.033:29 151.0918:34 162.8069:36 163.54526:24 171.7…
39	PC 40:8|PC 20:4_20:4	1157	8.8455	9.31573	10.4308	830.572	227662	6037573		[M+H]+	M + 0	PC 20:4(n-3,6,9,12)_20:4(n-6,9,12,15)	Answer (n-3,6,9,12)_(n-6,9,12,15)	Correct	9.34	830.569	C48H80NO8P	PC	BFCSBEFTXQRIOJ-UHFFFAOYSA-N	O=C(OCC(OC(=O)CCCCCCC=CCC=CCC=CCC=CCC)COP(=O)([O-])OCC[N+](C)(C)C)CCCCCCC=CCC=CCC=CCC=CCC	annotated by user-defined text library	TRUE	TRUE	FALSE	99.7				98.4	4553.25	830.12745:307 830.20053:605 830.24069:618 830.30087:776 830.3451:626 830.3748:182 830.4071:638 830.4547:1554 830.46875:702 830.57176:591768 830.64992:17609 830.68568:8331 830.95074:794 831.08156:1107 831.14957:1800 831.18191:1375 831.21472:1603 831.24918:1193 831.28479:1111 831.31929:1568 831.34858:1772 831.38731:1025 831.456:2335 831.48272:1524 831.51872:2796 831.57382:379965 831.6507:8477 831.6…	78.04609:93 78.43465:29 84.85672:36 91.05317:364 93.06369:42 94.04083:48 95.05016:127 104.10593:87 105.03316:53 105.06947:157 105.52273:53 106.0763:175 111.35157:27 115.05537:62 119.08458:88 121.09895:35 123.11869:48 124.41805:35 125.00153:96 131.49117:37 134.3981:24 135.11613:43 142.07874:131 143.66884:30 143.67877:44 145.25072:35 146.11409:43 147.54735:30 150.89673:34 151.34016:26 151.39636:27 …
40	PC 34:3|PC 16:0_18:3	1168	7.81113	9.40898	10.71	756.566	438342	15438079		[M+H]+	M + 0	PC 16:0_18:3(n-6,9,12)	Answer (n-6,9,12)	Correct	9.499	756.554	C42H78NO8P	PC	JMAYDGBZRHQJAT-UHFFFAOYSA-N	O=C(OCC(OC(=O)CCCCCCCC=CCC=CCC=CCC)COP(=O)([O-])OCC[N+](C)(C)C)CCCCCCCCCCCCCCC	310	TRUE	TRUE	TRUE	97.2	10.7	54	100	99.6	8766.84	756.07291:2144 756.12702:1182 756.15665:1229 756.18112:1432 756.23643:2264 756.2915:3698 756.3323:2365 756.37296:4755 756.45129:7025 756.55163:507772 756.5664:641249 756.63043:114040 756.66762:72274 756.7267:68427 756.76167:18483 756.79356:14662 756.82543:11986 756.85963:6320 756.88911:4847 756.9244:9326 756.95694:3718 756.98194:7417 757.01357:5649 757.04214:6895 757.07424:6199 757.10399:8949 757…	78.04547:209 81.06959:68 85.87669:26 86.09486:554 88.32949:30 89.23238:33 91.05321:358 92.06051:219 95.04709:61 95.08447:113 96.09678:30 98.98344:117 104.10561:225 105.0691:180 105.99512:31 106.07729:130 109.09996:170 109.27271:28 110.07425:69 112.9408:27 117.15879:25 120.09389:153 121.95956:31 124.99982:884 132.09183:77 134.10814:56 142.52675:36 143.09189:41 143.55022:24 145.08894:51 147.01746:3…
41	PC 38:6|PC 16:0_22:6	1190	8.8455	9.59425	10.5224	806.572	439954	17789956		[M+H]+	M + 0	PC 16:0_22:6(n-3,6,9,12,15,18)	Answer (n-3,6,9,12,15,18)	Correct	9.699	806.569	C46H80NO8P	PC	IESVDEZGAHUQJU-UHFFFAOYSA-N	O=C(OCC(OC(=O)CCC=CCC=CCC=CCC=CCC=CCC=CCC)COP(=O)([O-])OCC[N+](C)(C)C)CCCCCCCCCCCCCCC	annotated by user-defined text library	TRUE	TRUE	FALSE	94.1				95.5	8779.06	806.12634:420 806.16385:410 806.18737:348 806.28015:1557 806.31463:432 806.3463:878 806.37979:1252 806.42059:1336 806.44454:1646 806.46941:2563 806.57192:831220 806.64889:35487 806.68442:20518 806.71459:9594 806.84637:2318 806.88987:987 806.95178:2355 806.99235:1201 807.01228:1972 807.04471:1602 807.10792:2648 807.13793:2980 807.17255:2990 807.20754:3417 807.24229:2523 807.27332:4051 807.30734:32…	71.04601:45 71.7827:27 74.38826:27 78.04671:140 79.05585:51 81.06818:110 86.09612:235 91.05402:492 92.95047:26 94.04094:116 94.07545:41 95.08542:141 97.31481:41 98.98504:89 99.24068:25 104.10722:225 105.03345:69 105.06994:202 106.07645:243 109.10152:87 115.68504:40 119.08633:145 120.99556:36 121.09898:53 123.11569:27 124.76837:29 124.99985:871 128.06047:42 129.7002:22 133.09966:64 133.14348:28 13…
42	PC 36:4|PC 16:0_20:4	1201	7.62547	9.6877	10.6155	782.58	601140	20154242		[M+H]+	M + 0	PC 16:0_20:4(n-6,9,12,15)	Answer (n-6,9,12,15)	Correct	9.831	782.569	C44H80NO8P	PC	JAVWFBAAZSHHAD-UHFFFAOYSA-N	O=C(OCC(OC(=O)CCCCCCC=CCC=CCC=CCC=CCC)COP(=O)([O-])OCC[N+](C)(C)C)CCCCCCCCCCCCCCC	410	TRUE	TRUE	TRUE	95.6	9.9	52.6	100	100	12022.8	782.10018:1363 782.12584:705 782.17927:1993 782.2127:1889 782.28769:1261 782.35274:4296 782.42:3480 782.47642:6485 782.57994:1043759 782.64706:63473 782.68513:49010 782.71287:24022 782.74878:9111 782.7787:9110 782.81209:6269 782.84387:6659 782.87717:2588 782.94858:5647 782.97958:2135 783.00398:3195 783.03586:3228 783.06493:4555 783.0978:4888 783.12876:5660 783.16349:7363 783.19703:6963 783.23049:…	71.07326:123 78.04442:82 79.05493:32 80.29667:26 81.06923:39 86.09607:688 86.34594:43 88.38941:32 89.24265:30 91.05403:386 94.2062:38 95.05061:100 95.08559:71 97.15056:28 98.98347:202 99.28054:32 101.56149:30 104.10685:159 105.06778:100 106.07827:181 107.08262:62 109.24539:34 110.1027:44 114.57475:30 119.08447:85 120.09591:123 121.90282:33 124.99918:979 129.06947:51 130.35411:27 132.34737:24 133.…
43	PC 40:7|PC 18:1_22:6	1201	9.0345	9.6877	10.5224	832.587	429961	13140585		[M+H]+	M + 0	PC 18:1(n-9)_22:6(n-3,6,9,12,15,18)	Answer (n-3,6,9,12,15,18)	Correct	9.804	832.585	C48H82NO8P	PC	FPEVDFOXMCHLKL-UHFFFAOYSA-N	O=C(OCC(OC(=O)CCC=CCC=CCC=CCC=CCC=CCC=CCC)COP(=O)([O-])OCC[N+](C)(C)C)CCCCCCCC=CCCCCCCCC	annotated by user-defined text library	TRUE	TRUE	FALSE	92.8				95.1	8559.92	832.08802:229 832.16518:374 832.2111:443 832.25247:512 832.28168:899 832.32858:856 832.3729:1134 832.4029:1215 832.45709:1468 832.58734:846186 832.6657:34584 832.70179:22216 832.73228:10126 832.8337:2830 832.86763:2454 832.91321:725 832.96476:2042 833.03846:1918 833.06629:1923 833.13033:2756 833.1637:2846 833.19647:2848 833.2324:3777 833.26918:3039 833.30253:2313 833.33491:3541 833.36843:3667 833…	76.3076:36 78.04399:106 86.09569:291 88.67887:34 91.05359:307 94.03934:70 95.08421:108 102.84561:33 103.45036:29 104.10645:177 105.07021:109 106.07667:182 108.17979:30 109.10148:132 110.01147:27 110.07205:57 115.05325:42 115.42371:26 120.09193:207 120.49216:37 123.11526:95 124.97474:36 124.9996:501 128.39825:44 131.0114:39 131.08502:63 133.10097:106 141.24382:26 141.35847:32 141.53549:28 150.2623…
44	PC 38:5|PC 18:1_20:4	1223	8.9399	9.87457	12.9407	808.584	669949	26164876		[M+H]+	M + 0	PC 18:1(n-3)_20:4(n-6,9,12,15)	Answer (n-6,9,12,15)	Correct	9.913	808.585	C46H82NO8P	PC	SWOKEJBWARJLGN-UHFFFAOYSA-N	O=C(OCC(OC(=O)CCCCCCC=CCC=CCC=CCC=CCC)COP(=O)([O-])OCC[N+](C)(C)C)CCCCCCCC=CCCCCCCCC	annotated by user-defined text library	TRUE	TRUE	FALSE	99.2				99.3	13399	808.11223:3152 808.17532:2785 808.21146:1390 808.23349:2407 808.27895:4907 808.33954:4855 808.37823:1921 808.41916:4562 808.44194:2297 808.4822:9425 808.58407:919176 808.62832:375187 808.66258:197606 808.70248:96508 808.76564:177175 808.79793:37478 808.83231:23667 808.86625:16705 808.90129:10281 808.96671:13036 808.9986:6534 809.02901:8944 809.05936:9408 809.09132:10251 809.1228:12367 809.15381:1…	70.28754:31 73.03345:45 74.74998:53 86.09597:690 86.24433:39 89.03625:33 91.05386:444 92.06444:89 95.04366:49 95.08447:128 96.09011:66 98.98402:199 101.3475:27 104.10671:280 105.07045:186 106.03712:45 106.07557:176 107.08511:49 110.67756:29 112.20358:34 119.08763:140 124.99935:1320 128.05962:57 136.1218:43 136.89714:33 147.5139:38 149.13542:59 153.80447:37 162.4953:26 176.85172:32 183.3586:40 183…
45	PE 38:5|PE 18:1_20:4	1234	9.40898	9.9677	10.6155	766.539	377648	10382291		[M+H]+	M + 0	PE 18:1(n-9)_20:4(n-6,9,12,15)	Answer (n-6,9,12,15)	Correct	10.048	766.538	C43H76NO8P	PE	PECSWFQRRFRZPW-BHPGJWMBSA-N	[C@](COP(=O)(O)OCCN)([H])(OC(CCC/C=C\C/C=C\C/C=C\C/C=C\CCCCC)=O)COC(CCCCCCC/C=C\CCCCCCCC)=O	annotated by user-defined text library	TRUE	TRUE	FALSE	96.5				98	7294.17	766.04784:1513 766.08005:1836 766.13511:3603 766.1813:2003 766.20885:2149 766.24031:1148 766.2749:1790 766.30953:1410 766.34436:1138 766.37235:1736 766.40763:1822 766.44275:2096 766.47708:5237 766.54772:973950 766.61559:50105 766.65143:37773 766.67969:18278 766.71527:5221 766.74574:5963 766.77788:4502 766.8097:4311 766.87211:2843 766.91489:4198 766.96974:2430 767.00027:2370 767.02897:3726 767.062…	78.04698:131 79.05408:122 80.26668:29 81.06749:41 91.05399:570 92.06162:105 93.07014:57 94.03908:54 95.08461:126 97.06424:119 104.06062:70 105.03344:159 105.07017:327 106.0766:250 107.08463:184 107.55962:28 109.10089:376 109.17307:37 110.80865:33 115.05498:109 116.04608:69 117.06915:306 119.0854:446 120.09141:135 120.91357:40 121.06585:28 121.10081:284 121.36126:29 123.11591:150 124.01482:318 124…
46	PC 40:6|PC 18:1_22:5	1234	9.40898	9.9677	11.8299	834.602	403787	17206422		[M+H]+	M + 0	PC 18:1(n-9)_22:5(n-3,6,9,12,15)	Answer (n-3,6,9,12,15)	Correct	10.021	834.601	C48H84NO8P	PC	LQILTFYUCKNMSR-UHFFFAOYSA-N	O=C(OCC(OC(=O)CCCCCC=CCC=CCC=CCC=CCC=CCC)COP(=O)([O-])OCC[N+](C)(C)C)CCCCCCCC=CCCCCCCCC	annotated by user-defined text library	TRUE	TRUE	FALSE	98.4				98.4	8068.64	834.11443:305 834.16971:449 834.20511:459 834.23096:566 834.31818:1102 834.37927:1274 834.41469:817 834.45586:2370 834.52472:2538 834.60248:587515 834.68026:18755 834.71608:7239 835.11369:741 835.14428:1132 835.18029:1332 835.21597:1081 835.25062:1107 835.28096:1426 835.31667:1864 835.37964:1472 835.4163:1861 835.45151:1061 835.48717:1496 835.51813:1249 835.54713:1965 835.60467:370750 835.68111:1…	77.7664:47 79.04815:49 84.34649:27 85.35275:27 86.09627:43 86.779:31 91.05417:354 92.05819:92 94.03832:78 104.10471:60 105.03259:50 105.07119:179 106.07527:197 109.09942:58 117.06863:44 119.0855:98 119.42694:27 120.09274:121 124.99927:163 133.0639:47 133.09993:78 142.07898:108 143.08603:57 143.78745:26 145.10663:59 179.30916:29 182.92043:38 184.07332:33737 184.16714:118 184.22682:69 184.29567:41 …
48	PC 40:5|PC 18:0_22:5	1322	9.87457	10.71	11.5493	836.619	402616	13806226		[M+H]+	M + 0	PC 18:0_22:5(n-3,6,9,12,15)	Answer (n-3,6,9,12,15)	Correct	10.803	836.616	C48H86NO8P	PC	SFSJJONFWFZOGW-UHFFFAOYSA-N	O=C(OCC(OC(=O)CCCCCCC=CCC=CCC=CCC=CCC)COP(=O)([O-])OCC[N+](C)(C)C)CCCCCCCCCC=CCCCCCCCC	annotated by user-defined text library	TRUE	TRUE	FALSE	95.3				96.3	8052.32	836.14998:602 836.22157:364 836.25352:519 836.29839:1041 836.33733:1078 836.3919:1218 836.43931:1836 836.54832:4995 836.61878:682405 836.6978:22254 836.73315:11846 836.7662:5404 836.83412:3151 836.89836:1993 836.99845:830 837.04708:624 837.06956:1168 837.09887:1253 837.16162:1198 837.19701:2286 837.23221:2600 837.26593:2260 837.29761:2849 837.33536:2028 837.36918:2207 837.40206:2105 837.43621:205…	71.90075:28 77.03934:54 79.05164:71 86.0955:104 91.05397:339 92.06229:112 93.25661:35 94.27462:31 95.02194:25 95.04971:94 96.33927:31 98.98009:55 101.23445:37 102.98152:28 103.05392:62 104.05931:48 105.06966:189 106.02047:36 106.07701:163 107.26524:46 111.21799:27 111.95163:25 112.503:30 115.51643:39 119.08634:94 120.09177:67 125.00105:299 125.45303:41 125.88441:56 128.96465:29 131.74475:29 134.4…
50	TG 52:4|TG 16:0_18:1_18:3	1817	13.2197	14.9207	15.6696	872.772	238392	6.91157e+06		[M+NH4]+	M + 0	TG 16:0_18:1(n-9)_18:3(n-6,9,12)	Answer (n-6,9,12)	Correct	14.99	872.77	C55H98O6	TG	HMIFBOVAIYAEFO-UHFFFAOYSA-N	O=C(OCC(OC(=O)CCCCCCCC=CCCCCCCCC)COC(=O)CCCCCCCCCCCCCCC)CCCCCCCC=CCC=CCC=CCC	annotated by user-defined text library	TRUE	TRUE	FALSE	97.4				98.1	4767.85	872.27332:427 872.33895:421 872.38882:589 872.4235:354 872.4537:258 872.49953:437 872.5383:520 872.59188:531 872.6502:2376 872.77167:446809 872.85169:10866 872.8844:2393 873.19347:886 873.29893:284 873.32145:276 873.39788:442 873.4328:466 873.5037:780 873.5398:592 873.5679:891 873.61616:528 873.64292:498 873.67536:1319 873.71125:790 873.7747:281272 874.08319:284 874.23298:327 874.33926:192 874.36…	70.11264:32 75.43993:33 77.03954:69 78.04536:196 81.06883:57 82.04015:38 82.07024:34 82.07629:33 84.99591:41 86.26603:37 87.01019:38 91.05368:253 91.12721:40 92.05481:77 95.04852:131 99.10683:36 104.10593:77 105.07014:223 106.0753:118 107.08358:32 109.1005:162 109.28038:32 117.06631:74 118.2288:33 120.09333:64 121.09805:110 123.11577:31 124.08579:51 126.88591:33 128.06473:29 134.44266:26 137.1321…
51	PC 36:6|PC 18:3_18:3	1098	7.48837	8.79997	9.6432	778.55	463975	12802816		[M+H]+	M + 0	PC 18:3(n-3,6,9)_18:3(n-3,6,9)	Answer (n-3,6,9)	Correct	8.65	778.538	C44H76NO8P	PC	XXKFQTJOJZELMD-UHFFFAOYSA-N	O=C(OCC(OC(=O)CCCCCCCC=CCC=CCC=CCC)COP(=O)([O-])OCC[N+](C)(C)C)CCCCCCCC=CCC=CCC=CCC	330	TRUE	TRUE	TRUE	99.7	21.3	53.1	100	84.7	9279.5	778.06362:424 778.11283:725 778.16137:1863 778.18471:497 778.21767:2521 778.28844:2757 778.33683:4038 778.40149:3244 778.4178:2664 778.48196:7642 778.5499:1014588 778.61636:56317 778.65432:42719 778.68316:18621 778.7173:11636 778.74772:8901 778.78062:6895 778.81646:4273 778.8464:2070 778.87407:3983 778.91667:6804 778.97242:3607 779.00464:3293 779.0329:4070 779.06747:4525 779.0964:5115 779.13205:5…	70.48105:30 77.11864:29 78.04515:112 80.37019:33 81.99364:30 82.03933:73 85.01424:31 86.09566:143 86.18775:26 87.57172:33 90.08813:32 91.05304:290 92.05718:113 93.03176:27 94.31955:41 95.0502:135 95.08481:91 99.58989:29 100.93433:29 104.10729:153 105.07303:75 106.07616:70 107.08549:56 108.84986:27 109.09832:101 110.07036:45 110.12545:38 119.08504:86 120.09235:100 121.10107:34 122.12937:31 125.000…
52	PC 32:3|PC 14:0_18:3	1109	6.65625	8.89513	11.599	728.526	501701	15833402		[M+H]+	M + 0	PC 14:0_18:3(n-3,6,9)	Answer (n-3,6,9)	Correct	8.901	728.523	C40H74NO8P	PC	AGQKQQAJRFTOGL-UHFFFAOYSA-N	O=C(OCC(OC(=O)CCCCCCCC=CCC=CCC=CCC)COP(=O)([O-])OCC[N+](C)(C)C)CCCCCCCCCCCCC	annotated by user-defined text library	TRUE	TRUE	FALSE	100				97.5	10034	728.08232:1023 728.12244:349 728.14355:397 728.17953:584 728.22602:629 728.2481:451 728.2884:1408 728.33406:1955 728.38272:1209 728.43981:4803 728.52571:776210 728.59944:34093 728.63283:21275 728.66207:10699 728.69435:4361 728.72534:5030 728.75504:3368 728.78658:3373 728.84811:2155 728.87979:1702 728.94789:2540 728.9731:2123 729.03453:1980 729.06341:2799 729.0972:2614 729.13047:3591 729.15502:236…	78.04526:130 79.05489:52 80.11491:27 81.35107:32 91.05428:338 92.0603:83 95.086:97 104.10621:129 105.03277:132 105.0694:179 106.08027:180 106.90076:34 108.09317:91 111.18727:35 112.03511:36 112.18102:34 113.54726:26 116.39648:29 120.09265:108 124.99963:354 127.71062:31 129.92786:31 134.07341:67 134.10574:43 138.05479:89 154.14836:24 156.1295:29 158.77858:38 160.63205:41 169.36305:38 173.11165:27 …
53	PC 34:4|PC 16:1_18:3	1120	7.86038	8.9894	9.55012	754.553	312195	8515390		[M+H]+	M + 0	PC 16:1(n-7)_18:3(n-3,6,10)	Answer (n-3,6,9) or (n-6,9,12)	Wrong	8.984	754.538	C42H76NO8P	PC	MMUCLZZSNHBNFL-UHFFFAOYSA-N	O=C(OCC(OC(=O)CCCCCCCC=CCC=CCC=CCC)COP(=O)([O-])OCC[N+](C)(C)C)CCCCCCCC=CCCCCCC	330	TRUE	TRUE	TRUE	97.8	7.1	53.1	66.7	74.4	6243.9	754.05903:889 754.12324:1220 754.19981:1418 754.21922:871 754.25766:1187 754.31547:2630 754.35524:616 754.37828:1087 754.40482:1258 754.43279:2716 754.53406:469335 754.55264:476056 754.61556:43967 754.65062:33693 754.67915:19007 754.71539:6111 754.77728:4534 754.80875:4625 754.85847:6432 754.90958:3638 754.97052:3479 754.99597:2658 755.02625:3477 755.05894:3534 755.08807:4399 755.12251:4041 755.1…	76.82295:30 79.72477:38 83.14884:30 83.23429:34 84.05883:55 88.38014:30 89.59789:30 91.05336:267 92.08325:23 94.0404:63 94.06665:32 94.97383:29 95.04745:48 96.05658:89 97.53392:27 98.07267:57 98.98344:28 104.10738:321 105.03397:71 105.06949:176 106.07796:146 108.7389:32 109.05252:24 117.07692:54 118.44366:28 119.08838:117 120.09449:105 121.0987:68 121.39356:26 125.00056:183 127.08415:27 128.33968…
54	PC 38:7|PC 16:1_22:6	1131	8.5154	9.08382	9.82973	804.557	450376	13387390		[M+H]+	M + 0	PC 16:1(n-7)_22:6(n-3,6,9,12,15,18)	Answer (n-3,6,9,12,15,18)	Correct	9.175	804.554	C46H78NO8P	PC	DLRNZUPJXRVWRW-UHFFFAOYSA-N	O=C(OCC(OC(=O)CCC=CCC=CCC=CCC=CCC=CCC=CCC)COP(=O)([O-])OCC[N+](C)(C)C)CCCCCCCC=CCCCCCC	annotated by user-defined text library	TRUE	TRUE	FALSE	95.5				96	9007.53	804.10306:245 804.14792:300 804.17269:285 804.19255:168 804.22356:712 804.26048:288 804.29912:1031 804.34073:1023 804.40554:1866 804.55648:760520 804.63395:28794 804.6693:18415 804.7:8146 804.7332:2681 804.76674:3991 804.79768:2846 804.8316:2693 804.89314:1717 804.92881:964 805.00174:2295 805.02617:1486 805.08941:1815 805.12224:2631 805.15651:2861 805.19347:2914 805.22088:3256 805.26075:2573 805.…	74.89616:31 75.42209:31 75.79681:38 78.04482:137 78.21651:50 80.06214:64 80.30076:39 80.31036:43 81.03316:59 86.09755:94 89.55798:28 91.05314:260 92.05939:85 94.04052:85 95.08483:54 95.27038:44 100.41066:35 103.29195:32 103.48018:36 104.10622:270 105.06903:213 106.75492:29 107.07954:40 118.09254:32 119.08544:132 120.09183:91 121.09857:86 122.42617:36 125.00123:268 130.77094:23 134.22607:25 135.02…
55	PC 36:5|PC 16:0_20:5	1142	7.58158	9.17697	9.82973	780.547	331223	14395232		[M+H]+	M + 0	PC 16:0_20:5(n-3,6,9,12,15)	Answer (n-3,6,9,12,15)	Correct	9.31	780.554	C44H78NO8P	PC	KLTHQSWIRFFBRI-UHFFFAOYSA-N	O=C(OCC(OC(=O)CCCC=CCC=CCC=CCC=CCC=CCC)COP(=O)([O-])OCC[N+](C)(C)C)CCCCCCCCCCCCCCC	annotated by user-defined text library	TRUE	TRUE	FALSE	90.6				85.7	6624.46	780.09891:1577 780.15337:2365 780.2095:1330 780.2325:2360 780.29462:2556 780.36455:5772 780.41094:3397 780.47066:7788 780.54668:475869 780.56663:453073 780.59617:202021 780.63171:89132 780.66966:65158 780.72967:61314 780.7649:17783 780.79719:13333 780.83041:11356 780.86554:6794 780.89448:4612 780.93059:9107 780.96212:2635 780.99232:6831 781.01953:5186 781.05035:6847 781.08305:6453 781.11262:8171 …	72.22121:24 77.56682:28 78.04436:117 81.32935:46 86.09636:226 88.59981:26 90.48647:35 91.0537:302 92.06087:72 93.40331:26 95.90106:34 96.05595:47 104.10609:93 105.0682:116 106.07754:92 107.15105:25 119.08831:106 124.99944:424 127.47202:28 128.75403:29 135.10455:28 141.07306:91 162.32889:30 170.07423:66 175.12076:37 183.59496:25 184.04274:118 184.07317:89873 184.1051:660 184.2065:92 184.25781:142 …
56	PC 40:8|PC 20:4_20:4	1153	8.79997	9.2702	10.2962	830.572	239872	6.30266e+06		[M+H]+	M + 0	PC 20:4(n-3,6,9,12)_20:4(n-6,9,12,15)	Answer (n-3,6,9,12)_(n-6,9,12,15)	Correct	9.31	830.569	C48H80NO8P	PC	BFCSBEFTXQRIOJ-UHFFFAOYSA-N	O=C(OCC(OC(=O)CCCCCCC=CCC=CCC=CCC=CCC)COP(=O)([O-])OCC[N+](C)(C)C)CCCCCCC=CCC=CCC=CCC=CCC	annotated by user-defined text library	TRUE	TRUE	FALSE	99.1				98.2	4797.45	830.07782:663 830.14716:171 830.17784:255 830.20128:341 830.24611:906 830.28995:384 830.32065:1001 830.37572:1032 830.43694:2296 830.47487:1683 830.51012:2991 830.57171:654900 830.65041:21703 830.68565:13132 830.78681:3130 830.84889:1426 830.96038:1990 831.08018:1297 831.1159:1937 831.14795:1694 831.18172:1823 831.21736:2399 831.25532:1398 831.28465:1578 831.31845:1833 831.34812:2429 831.38257:24…	78.04825:64 79.04868:67 83.69267:41 91.05451:306 95.04783:64 95.34559:30 96.23702:30 102.00903:32 104.1084:94 105.07079:181 106.0787:145 107.08567:42 108.09261:79 109.10316:74 114.75434:33 115.05946:83 124.99955:209 126.07742:29 129.06779:66 132.52873:23 133.88254:25 134.02187:30 140.51472:27 141.11884:32 147.11731:52 151.33107:33 154.0746:52 156.47554:23 160.35983:30 160.69199:28 183.73053:51 18…
57	PC 34:3|PC 16:0_18:3	1164	8.42085	9.36348	10.4799	756.554	587773	25902054		[M+H]+	M + 0	PC 16:0_18:3(n-3,6,9)	Answer (n-3,6,9)	Correct	9.472	756.554	C42H78NO8P	PC	JMAYDGBZRHQJAT-UHFFFAOYSA-N	O=C(OCC(OC(=O)CCCCCCCC=CCC=CCC=CCC)COP(=O)([O-])OCC[N+](C)(C)C)CCCCCCCCCCCCCCC	annotated by user-defined text library	TRUE	TRUE	FALSE	93.7				96.8	11390.5	756.061:2685 756.1347:6176 756.15884:2386 756.1904:6105 756.24387:5809 756.30784:9620 756.34576:8244 756.40961:18276 756.55427:942036 756.60733:215219 756.62904:462679 756.66577:265821 756.73171:222683 756.7584:363212 756.79023:176895 756.82792:34357 756.92449:11476 756.95601:6509 756.98639:12462 757.01495:7493 757.04243:18950 757.07236:11926 757.10547:22876 757.13824:25739 757.17113:23420 757.20…	73.53354:32 75.81134:34 76.3463:40 78.04643:108 82.30091:24 86.09581:914 86.16904:34 90.32085:38 91.05463:315 92.06338:74 93.60298:45 94.04013:89 95.08847:51 95.11128:29 98.98353:170 100.32803:33 103.05405:55 104.10593:160 105.03131:36 105.06953:259 106.07435:82 110.28468:33 119.79644:36 120.09655:84 123.93825:30 124.99916:1139 125.02437:38 128.06349:51 130.59915:30 131.76614:23 133.09959:66 133.…
58	PC 38:6|PC 18:3_20:3	1164	8.79997	9.36348	10.4799	806.572	528293	21914836		[M+H]+	M + 0	PC 18:3(n-3,6,9)_20:3(n-3,6,9)	Answer (n-3,6,9)	Correct	9.337	806.569	C46H80NO8P	PC	JLEMRYFBYBVOJE-UHFFFAOYSA-N	O=C(OCC(OC(=O)CCCCCCCCCC=CCC=CCC=CCC)COP(=O)([O-])OCC[N+](C)(C)C)CCCCCCCC=CCC=CCC=CCC	annotated by user-defined text library	TRUE	TRUE	FALSE	99.6				98	10539.7	806.10215:312 806.14837:548 806.21395:860 806.28007:1648 806.31467:932 806.34619:698 806.40091:1649 806.46508:2903 806.49451:999 806.5721:727948 806.64949:23661 806.68497:14014 806.8439:2748 806.94436:1590 807.10626:1822 807.13886:2025 807.17321:2867 807.2073:2276 807.23795:2592 807.27411:2332 807.30823:2278 807.3404:1915 807.37478:1785 807.40549:2355 807.44001:2685 807.46794:1726 807.50535:2683 …	70.72156:25 77.6569:32 78.04582:132 79.05238:59 81.86094:31 86.09647:291 91.00367:33 91.05476:321 92.06559:59 95.08466:108 100.14165:35 103.96543:24 103.97674:32 104.10617:118 106.07689:90 106.3979:32 114.74351:26 115.05492:61 117.06792:48 117.07345:32 119.08677:65 120.09357:90 121.27447:26 124.99915:396 125.60088:38 127.1562:27 136.06032:29 147.36929:29 155.30406:28 160.89053:36 168.72459:34 180…
59	PC 36:4|PC 18:1_18:3	1186	8.79997	9.55012	10.5724	782.571	679615	30124238		[M+H]+	M + 0	PC 18:1(n-6)_18:3(n-6,9,12)	Answer (n-6,9,12)	Correct	9.572	782.569	C44H80NO8P	PC	FVQGNFUBHWGFCY-UHFFFAOYSA-N	O=C(OCC(OC(=O)CCCCCCCC=CCC=CCC=CCC)COP(=O)([O-])OCC[N+](C)(C)C)CCCCCCCC=CCCCCCCCC	annotated by user-defined text library	TRUE	TRUE	FALSE	99.7				99.6	13189.7	782.07282:382 782.11466:536 782.13309:564 782.16538:107 782.19717:306 782.22548:290 782.25724:450 782.28951:721 782.33208:561 782.36927:1678 782.44241:4816 782.57167:892191 782.64753:41561 782.68268:27252 782.712:12823 782.74841:3851 782.77888:4640 782.81087:3201 782.843:3510 782.90533:3168 782.94881:3029 783.00837:3043 783.03621:2501 783.06477:2662 783.10019:3146 783.12927:3844 783.16334:4048 78…	71.32066:27 78.04616:117 78.90691:23 79.43369:32 80.14638:40 81.5394:32 86.09569:555 91.05386:295 92.06054:159 96.05669:39 98.29365:25 98.98526:128 99.32644:34 101.59116:25 103.49187:35 104.10629:224 105.03354:61 105.06895:237 106.07832:197 107.04697:52 108.11652:29 108.69122:34 109.10454:61 118.94857:38 120.0405:38 120.09451:74 120.89597:34 120.9259:50 121.1033:100 121.51878:31 124.02853:31 124.…
60	PC 40:7|PC 18:1_22:6	1208	9.08382	9.73648	10.5724	832.59	418251	11788956		[M+H]+	M + 0	PC 18:1(n-9)_22:6(n-3,6,9,12,15,18)	Answer (n-3,6,9,12,15,18)	Correct	9.801	832.585	C48H82NO8P	PC	FPEVDFOXMCHLKL-UHFFFAOYSA-N	O=C(OCC(OC(=O)CCC=CCC=CCC=CCC=CCC=CCC=CCC)COP(=O)([O-])OCC[N+](C)(C)C)CCCCCCCC=CCCCCCCCC	annotated by user-defined text library	TRUE	TRUE	FALSE	97.7				92.6	8332.73	832.13335:456 832.19245:1087 832.23504:489 832.25801:196 832.27791:161 832.31505:1346 832.36364:1150 832.43694:3442 832.49522:4287 832.59025:940925 832.66568:46736 832.70223:32296 832.73186:17488 832.83563:3882 832.87002:3696 832.9307:3018 833.00966:2024 833.03902:2667 833.066:3730 833.09786:3222 833.13134:4165 833.16195:4162 833.19806:4735 833.2327:4295 833.26256:6084 833.29906:6557 833.3335:519…	78.04653:138 79.05312:49 81.06771:62 86.0957:140 91.05348:431 91.1571:23 94.04092:62 95.08609:36 96.05418:99 98.03378:74 98.57912:32 98.98343:88 104.10564:226 105.06955:188 106.07706:145 109.10257:61 119.08372:113 120.09457:138 124.99965:504 130.64723:33 132.09843:54 142.90483:26 145.23921:35 145.72769:27 146.21257:31 147.67612:34 162.38492:27 166.13351:34 174.70663:25 183.77258:53 184.0374:26 18…
61	PC 38:5|PC 16:0_22:5	1230	9.45792	9.92262	10.6662	808.595	491960	14239138		[M+H]+	M + 0	PC 16:0_22:5(n-3,6,9,12,15)	Answer (n-3,6,9,12,15)	Correct	9.908	808.585	C46H82NO8P	PC	SWOKEJBWARJLGN-UHFFFAOYSA-N	O=C(OCC(OC(=O)CCCCCCC=CCC=CCC=CCC=CCC)COP(=O)([O-])OCC[N+](C)(C)C)CCCCCCCC=CCCCCCCCC	430	TRUE	TRUE	TRUE	93.3	10.7	50.9	66.7	74.3	9839.19	808.11963:453 808.13864:884 808.17883:405 808.20807:1248 808.25659:871 808.33121:2480 808.37534:1218 808.40323:1396 808.51128:10278 808.59441:965538 808.66473:47186 808.70274:35585 808.73039:18596 808.83259:4712 808.86487:4765 808.92467:2909 808.96298:2462 808.97861:1685 809.00325:1558 809.03078:3122 809.05907:2760 809.08915:3705 809.1242:4004 809.15393:4403 809.18918:5262 809.22307:5106 809.2577…	70.89793:40 71.2233:28 74.64626:37 81.62567:26 88.78275:27 91.054:428 92.06067:111 92.62038:22 96.05562:93 104.10707:85 105.03412:86 105.06879:232 106.0797:89 107.8291:34 115.05399:46 115.26232:32 120.09295:146 124.9992:109 126.02068:32 126.47372:35 129.06845:36 150.55486:41 154.99362:25 170.47684:29 184.07329:73881 184.10483:512 184.20645:82 184.25941:193 184.34186:71 184.41586:64 184.43588:66 1…
62	PE 38:5|PE 18:1_20:4	1241	9.45792	10.0168	11.7857	766.541	407553	11886217		[M+H]+	M + 0	PE 18:1(n-9)_20:4(n-6,9,12,15)	Answer (n-6,9,12,15)	Correct	10.044	766.538	C43H76NO8P	PE	PECSWFQRRFRZPW-BHPGJWMBSA-N	[C@](COP(=O)(O)OCCN)([H])(OC(CCC/C=C\C/C=C\C/C=C\C/C=C\CCCCC)=O)COC(CCCCCCC/C=C\CCCCCCCC)=O	annotated by user-defined text library	TRUE	TRUE	FALSE	99.6				97.3	8148.51	766.04828:919 766.08112:923 766.1078:967 766.14184:1026 766.17472:963 766.21201:969 766.2399:1154 766.2748:1385 766.30715:1446 766.34679:693 766.37072:925 766.40734:1776 766.436:2522 766.54127:871841 766.61589:37988 766.65114:32377 766.68058:10109 766.74554:3801 766.7761:2816 766.80874:2684 766.90473:1671 766.97166:2584 766.99893:1646 767.06415:2738 767.09221:2360 767.12714:2816 767.16032:3036 76…	71.81872:34 78.04697:72 79.05432:109 79.83525:40 81.07015:75 84.30966:27 89.03502:22 90.3907:38 91.05276:279 91.18536:32 92.06268:78 93.08875:51 94.31942:34 94.99693:27 95.04993:154 95.08475:121 97.88542:27 103.05627:75 103.97665:23 105.03313:34 105.06944:524 106.07666:268 106.96899:25 108.06101:100 109.10048:87 111.28011:34 114.9281:27 115.34497:29 117.05447:76 117.06961:441 119.0849:506 120.092…
63	PC 40:6|PC 18:1_22:5	1241	9.2702	10.0168	11.7857	834.601	398045	17681588		[M+H]+	M + 0	PC 18:1(n-9)_22:5(n-3,6,9,12,15)	Answer (n-3,6,9,12,15)	Correct	10.017	834.601	C48H84NO8P	PC	LQILTFYUCKNMSR-UHFFFAOYSA-N	O=C(OCC(OC(=O)CCCCCC=CCC=CCC=CCC=CCC=CCC)COP(=O)([O-])OCC[N+](C)(C)C)CCCCCCCC=CCCCCCCCC	annotated by user-defined text library	TRUE	TRUE	FALSE	100				99.9	7948.49	834.17276:134 834.23542:166 834.2808:162 834.33346:635 834.43409:495 834.52796:2262 834.60142:424046 834.68783:4556 835.05616:242 835.08508:841 835.16064:1371 835.21279:594 835.23671:539 835.27513:1122 835.3531:497 835.38416:814 835.41275:550 835.44604:814 835.47402:671 835.52071:841 835.53988:613 835.60468:230526 835.95914:334 836.06524:617 836.1287:230 836.19714:320 836.26281:227 836.29705:361 …	72.91433:26 79.66387:29 82.70129:28 84.78653:25 91.05326:254 92.0584:60 93.00165:33 96.05708:69 103.96984:43 104.10719:180 105.07005:182 106.08008:204 112.97385:32 117.06857:75 118.07655:65 120.09416:109 124.79906:29 124.99845:185 128.06129:40 143.73271:33 147.75552:32 153.93854:39 158.07027:25 162.96237:31 168.0941:63 178.26097:24 183.86368:40 184.04758:59 184.07317:42452 184.14464:84 184.16408:…
65	PE 38:4|PE 18:0_20:4	1329	10.2025	10.7603	11.4138	768.549	449550	15816656		[M+H]+	M + 0	PE 18:0_20:4(n-6,9,12,15)	Answer (n-6,9,12,15)	Correct	10.905	768.554	C43H78NO8P	PE	YEHAZLUVAZKVRO-UHFFFAOYSA-N	O=C(OCC(OC(=O)CCCCCCC=CCC=CCC=CCC=CCC)COP(=O)(O)OCCN)CCCCCCCCCCCCCCCCC	annotated by user-defined text library	TRUE	TRUE	FALSE	89				89.4	8789.22	768.06597:1341 768.106:968 768.16813:1410 768.20617:1201 768.24908:2667 768.30192:2083 768.33268:1287 768.39746:3414 768.47043:6988 768.54912:427285 768.56897:318110 768.59844:283139 768.6319:70698 768.66681:39536 768.69721:22118 768.73136:8833 768.76275:6394 768.79598:5352 768.82793:5548 768.92201:2303 768.9856:3171 769.01677:2511 769.04716:2807 769.07996:3483 769.10997:5205 769.14287:5700 769.1…	78.0491:37 81.0117:48 81.06918:49 82.70084:27 83.04897:38 83.66274:41 86.83288:36 91.05349:352 92.06087:117 93.06918:56 93.28419:37 95.08633:121 96.05703:61 97.10012:54 103.05567:30 104.10949:59 105.07013:164 106.07644:153 107.08659:109 109.09963:193 111.11655:65 112.09317:36 117.07018:202 117.1313:30 117.39113:28 119.08608:200 123.11473:95 123.50787:34 124.01539:604 126.58864:29 131.08632:256 13…
66	TG 54:6|TG 18:1_18:2_18:3	1802	13.3634	14.786	15.2555	896.772	115550	3.34019e+06		[M+NH4]+	M + 0	TG 18:1(n-9)_18:2(n-6,9)_18:3(n-6,9,12)	Answer (n-6,9,12)	Correct	14.854	896.77	C57H98O6	TG	OTUIORVXGJUHBH-UHFFFAOYSA-N	O=C(OCC(OC(=O)CCCCCCCC=CCC=CCCCCC)COC(=O)CCCCCCCC=CCCCCCCCC)CCCCCCCC=CCC=CCC=CCC	annotated by user-defined text library	TRUE	TRUE	FALSE	97.5				98	2311	896.31945:144 896.43502:374 896.53117:445 896.56801:744 896.65018:1198 896.71137:2959 896.77199:201546 896.86642:2108 897.07878:123 897.14832:217 897.24853:396 897.31395:221 897.35786:301 897.43151:762 897.48838:453 897.56793:684 897.62071:828 897.65527:279 897.70457:2634 897.77505:130928 897.8851:915 898.04763:279 898.19111:248 898.36362:258 898.45072:482 898.52847:241 898.56589:384 898.59964:50…	78.0452:80 79.05325:144 86.71766:31 87.02531:35 91.05392:104 91.22848:37 93.69754:24 95.08452:122 95.52071:32 99.12934:25 104.30579:27 105.07007:255 106.07516:157 109.09807:46 117.06883:94 119.0875:109 120.09423:79 121.10111:112 123.11432:113 133.10077:98 134.10895:62 135.11662:74 137.13155:99 143.0901:32 145.0988:96 149.13182:137 153.7914:37 163.1474:181 172.12126:61 172.56935:38 173.13312:105 1…
67	TG 52:4|TG 16:0_18:1_18:3	1813	13.7401	14.8804	16.1979	872.773	254441	7.22959e+06		[M+NH4]+	M + 0	TG 16:0_18:1(n-9)_18:3(n-3,6,12)	Answer (n-3,6,9)	Wrong	14.973	872.77	C55H98O6	TG	HMIFBOVAIYAEFO-UHFFFAOYSA-N	O=C(OCC(OC(=O)CCCCCCCC=CCCCCCCCC)COC(=O)CCCCCCCCCCCCCCC)CCCCCCCC=CCC=CCC=CCC	annotated by user-defined text library	TRUE	TRUE	FALSE	95.3				95.4	5088.83	872.29372:170 872.32287:473 872.35346:472 872.38226:633 872.43167:721 872.46249:566 872.52747:2578 872.5855:1366 872.63238:2640 872.66147:1935 872.77326:603879 872.85447:14424 872.89067:8294 872.9933:2907 873.05638:1807 873.10355:1471 873.16243:907 873.21268:695 873.23385:1437 873.26331:1164 873.33196:1310 873.36261:1555 873.39859:1362 873.43561:1396 873.50636:1510 873.53957:1173 873.56952:2371 8…	78.04361:33 78.68246:27 81.0702:113 81.20062:29 91.05329:191 91.22843:34 91.67924:22 95.05371:69 95.08483:130 105.03353:49 105.06938:99 106.07788:136 106.48055:26 108.30968:30 109.10236:149 111.44228:24 119.0836:92 120.09378:99 121.10045:88 122.1052:51 123.11537:113 126.8857:31 128.05942:58 130.71495:30 135.11595:84 136.12607:74 137.13472:145 137.85579:31 147.11649:80 148.04333:44 149.13197:28 15…
68	TG 54:5|TG 18:1_18:1_18:3	1824	13.7401	14.9748	15.5361	898.787	200350	6110496		[M+NH4]+	M + 0	TG 18:1(n-7)_18:1(n-9)_18:3(n-6,9,12)	Answer (n-6,9,12)	Correct	15.113	898.786	C57H100O6	TG	OEJXMJPFOHYSIU-UHFFFAOYSA-N	O=C(OCC(OC(=O)CCCCCCCC=CCCCCCCCC)COC(=O)CCCCCCCC=CCCCCCCCC)CCCCCCCC=CCC=CCC=CCC	annotated by user-defined text library	TRUE	TRUE	FALSE	89.9				94.9	4007	898.49037:157 898.56656:350 898.6028:338 898.69799:935 898.73113:1707 898.78648:219519 899.31322:218 899.37185:178 899.43928:475 899.51031:440 899.53293:183 899.55456:194 899.57625:261 899.64174:706 899.69018:584 899.73613:1827 899.78956:136929 900.16777:172 900.22117:216 900.3392:476 900.54635:318 900.58435:238 900.6231:401 900.65778:372 900.6893:1150 900.73864:1108 900.79415:51639 900.88307:202…	73.57177:29 80.91405:37 81.0688:154 87.05523:90 88.04942:258 88.07407:175 88.20136:46 89.03376:728 89.06808:38 91.05363:244 95.04824:116 98.05951:44 99.06696:39 101.00096:27 101.12397:53 103.10583:34 105.03281:66 105.07003:166 106.07605:171 107.0939:48 107.22068:42 109.1018:145 115.05281:51 117.82653:31 119.0832:48 123.11796:81 123.64304:28 126.21779:31 131.08562:88 131.39218:30 134.10774:63 135.…
69	PC 36:6|PC 18:3_18:3	1106	7.3566	8.85433	9.6949	778.542	530066	17083140		[M+H]+	M + 0	PC 18:3(n-6,9,12)_18:3(n-3,6,9)	Answer (n-3,6,9)_(n-6,9,12)	Correct	8.825	778.538	C44H76NO8P	PC	XXKFQTJOJZELMD-UHFFFAOYSA-N	O=C(OCC(OC(=O)CCCCCCCC=CCC=CCC=CCC)COP(=O)([O-])OCC[N+](C)(C)C)CCCCCCCC=CCC=CCC=CCC	annotated by user-defined text library	TRUE	TRUE	FALSE	99.5				96.7	10601.3	778.0482:604 778.09466:321 778.12747:556 778.15951:120 778.19368:770 778.23511:635 778.26872:814 778.29979:420 778.3214:1184 778.34595:836 778.39308:2297 778.42007:1525 778.54162:847384 778.61728:33863 778.65245:23194 778.68207:11751 778.71671:4502 778.74788:5174 778.77932:3575 778.81193:4592 778.87197:1663 778.90829:2224 778.95406:836 778.9746:1821 779.00324:2030 779.0673:2728 779.09728:2947 779…	70.5291:30 81.06705:51 86.09549:89 91.05345:327 92.06326:83 95.08557:73 98.11386:30 98.98358:135 101.08202:30 104.10554:84 105.03178:55 106.07956:138 107.35038:27 109.06406:40 109.10316:110 111.08277:40 112.17863:28 118.04716:29 119.08585:72 120.09284:120 124.99973:295 126.15402:31 126.24821:32 131.95564:26 133.47536:30 151.06023:43 154.08694:29 159.76158:26 183.92403:60 184.07318:55311 184.10593…
70	PC 34:4|PC 16:1_18:3	1128	8.47523	9.04295	9.6949	754.541	565589	18546936		[M+H]+	M + 0	PC 16:1(n-3)_18:3(n-6,9,12)	Answer (n-3,6,9) or (n-6,9,12)	Correct	8.992	754.538	C42H76NO8P	PC	MMUCLZZSNHBNFL-UHFFFAOYSA-N	O=C(OCC(OC(=O)CCCCCCCC=CCC=CCC=CCC)COP(=O)([O-])OCC[N+](C)(C)C)CCCCCCCC=CCCCCCC	annotated by user-defined text library	TRUE	TRUE	FALSE	98.6				97.4	10825	754.04199:441 754.0799:365 754.10763:498 754.18178:536 754.22216:586 754.26135:1452 754.31879:1256 754.35873:912 754.40612:3195 754.5409:759128 754.61552:29007 754.64992:17430 754.80407:3101 754.86997:1521 754.90906:2624 755.05688:1432 755.08809:2291 755.12094:2539 755.15614:2484 755.18475:3423 755.22016:2884 755.25275:2464 755.2813:3020 755.31359:3010 755.3468:2291 755.37588:3281 755.4075:2087 7…	71.88852:34 73.84218:32 78.04462:126 78.33822:25 81.06953:41 81.96448:41 86.06024:28 86.09535:240 88.3788:39 91.05334:281 92.06154:84 92.12569:34 93.06877:91 94.03978:116 94.54714:28 96.05367:41 96.46629:42 98.98463:102 101.07096:24 103.05459:50 104.10594:154 104.9698:37 105.07156:215 106.07682:138 107.08407:54 113.75439:31 118.82434:37 121.71279:45 125.00089:379 127.40273:37 129.45404:30 130.903…
71	PC 38:7|PC 16:1_22:6	1139	8.56965	9.13673	9.88147	804.557	405600	11527113		[M+H]+	M + 0	PC 16:1(n-9)_22:6(n-3,6,9,12,15,18)	Answer (n-3,6,9,12,15,18)	Correct	9.183	804.554	C46H78NO8P	PC	DLRNZUPJXRVWRW-UHFFFAOYSA-N	O=C(OCC(OC(=O)CCC=CCC=CCC=CCC=CCC=CCC=CCC)COP(=O)([O-])OCC[N+](C)(C)C)CCCCCCCC=CCCCCCC	annotated by user-defined text library	TRUE	TRUE	FALSE	98.8				97.3	8112.01	804.07716:224 804.16743:237 804.22758:815 804.2825:691 804.30919:903 804.36596:1386 804.43192:2018 804.5567:771248 804.63414:30650 804.66936:18448 804.70011:8784 804.76681:3854 804.79774:3162 804.83188:2901 804.89279:1688 804.92905:1124 804.97742:729 805.0012:2199 805.02617:1598 805.09156:2305 805.12231:2875 805.15744:2587 805.19254:2424 805.22139:3001 805.26035:2108 805.32457:2121 805.35812:2415…	76.80219:36 86.09608:209 86.78423:25 91.05357:241 92.05501:28 92.06135:84 94.84841:35 95.04812:74 95.66956:28 98.98524:51 103.05964:34 104.10703:150 105.07063:181 107.08053:41 109.10384:159 116.40864:36 119.08656:85 120.09486:69 123.51069:30 125.0005:202 126.25866:29 138.903:25 148.02959:40 154.57283:27 168.15688:34 171.29266:31 177.16208:57 181.37688:27 184.04617:72 184.07309:57213 184.10515:258…
72	PC 36:5|PC 16:0_20:5	1150	8.38108	9.22997	9.88147	780.546	293027	13216665		[M+H]+	M + 0	PC 16:0_20:5(n-3,6,9,12,15)	Answer (n-3,6,9,12,15)	Correct	9.291	780.554	C44H78NO8P	PC	KLTHQSWIRFFBRI-UHFFFAOYSA-N	O=C(OCC(OC(=O)CCCC=CCC=CCC=CCC=CCC=CCC)COP(=O)([O-])OCC[N+](C)(C)C)CCCCCCCCCCCCCCC	annotated by user-defined text library	TRUE	TRUE	FALSE	98				86	5417.83	780.0877:2433 780.13492:978 780.16946:1992 780.20253:1691 780.2407:1006 780.30989:6002 780.33909:2409 780.41525:12331 780.47829:7572 780.54602:494512 780.56621:460412 780.59726:243802 780.63115:134762 780.66943:78497 780.72966:117760 780.76548:20927 780.79732:18233 780.83019:14753 780.8654:9243 780.89338:6092 780.93018:11574 780.96151:5464 780.99149:7672 781.0198:7900 781.05067:7724 781.08182:943…	72.5658:24 78.04493:66 79.05383:76 79.67535:35 80.93507:34 82.04366:42 86.09525:82 90.33139:29 91.0537:345 94.49392:28 95.08481:45 96.399:34 99.56733:32 100.33537:30 105.04047:40 105.07004:235 106.07655:129 116.44184:27 118.84891:30 118.95293:32 119.08727:95 120.09283:53 124.74987:30 124.99892:153 128.06299:89 132.0748:53 133.46707:31 139.92032:34 142.07481:62 142.20717:34 147.68123:30 152.67068:…
73	PC 40:8|PC 20:4_20:4	1150	8.75937	9.22997	10.1599	830.57	204523	5870597		[M+H]+	M + 0	PC 20:4(n-6,9,12,15)_20:4(n-3,9,12,15)	Answer (n-3,6,9,12)_(n-6,9,12,15)	Wrong	9.318	830.569	C48H80NO8P	PC	BFCSBEFTXQRIOJ-UHFFFAOYSA-N	O=C(OCC(OC(=O)CCCCCCC=CCC=CCC=CCC=CCC)COP(=O)([O-])OCC[N+](C)(C)C)CCCCCCC=CCC=CCC=CCC=CCC	annotated by user-defined text library	TRUE	TRUE	FALSE	95.8				97.8	4090.46	830.13341:358 830.21879:275 830.27199:179 830.3177:372 830.3599:174 830.41359:845 830.45064:329 830.50898:1783 830.57015:368535 830.67752:6610 830.95724:202 830.99995:397 831.06695:318 831.13701:864 831.17576:311 831.23144:786 831.27902:303 831.3077:224 831.34096:410 831.38821:548 831.41015:149 831.44595:594 831.48927:282 831.51581:839 831.57347:194069 831.99789:202 832.03583:280 832.05438:114 83…	70.69108:35 76.22646:34 78.00835:38 78.0172:33 78.04383:59 82.86553:37 84.57236:28 91.05474:177 95.0883:53 95.4208:28 99.52318:36 99.57395:37 99.71779:33 100.35017:31 103.27522:25 105.07045:141 106.07758:121 106.55991:43 108.09777:31 111.93028:28 112.27763:27 116.27199:30 119.08337:85 119.70547:25 122.68109:23 128.19565:31 134.67265:40 135.11676:44 137.80585:23 143.08511:54 143.98097:32 144.93503…
74	PC 34:3|PC 16:0_18:3	1161	8.38108	9.32292	10.5291	756.554	524337	23632760		[M+H]+	M + 0	PC 16:0_18:3(n-3,6,9)	Answer (n-3,6,9) or (n-6,9,12)	Correct	9.456	756.554	C42H78NO8P	PC	JMAYDGBZRHQJAT-UHFFFAOYSA-N	O=C(OCC(OC(=O)CCCCCCCC=CCC=CCC=CCC)COP(=O)([O-])OCC[N+](C)(C)C)CCCCCCCCCCCCCCC	annotated by user-defined text library	TRUE	TRUE	FALSE	90.6				95.2	10135.5	756.072:2689 756.09936:2247 756.12333:4827 756.18814:5794 756.21609:2271 756.2542:5540 756.33127:15820 756.41367:16153 756.55452:935078 756.60703:214643 756.62897:442093 756.66558:235098 756.73157:227891 756.75761:323534 756.79058:115104 756.92423:12305 756.95916:4896 757.04308:15587 757.07064:12939 757.10475:22021 757.13815:21807 757.17141:21267 757.20404:26258 757.23526:26611 757.26773:29122 75…	75.5032:31 78.04544:113 79.05377:107 82.72706:32 86.09551:368 91.05365:231 92.0586:55 92.57829:35 95.08677:70 98.0728:65 98.98338:219 99.36057:62 104.1069:229 104.9677:38 105.03545:61 105.06896:214 105.10891:64 106.07596:57 106.0812:78 117.07175:53 118.43967:29 119.05303:29 120.09451:190 120.89738:24 120.917:32 121.09864:52 124.99937:900 125.3363:40 128.90826:34 130.46129:32 135.06389:36 135.1191…
75	PC 38:6|PC 18:3_20:3	1172	8.85433	9.4165	10.5291	806.57	475893	21410670		[M+H]+	M + 0	PC 18:3(n-3,6,9)_20:3(n-6,9,12)	Answer (n-3,6,9) or (n-6,9,12)	Correct	9.345	806.569	C46H80NO8P	PC	JLEMRYFBYBVOJE-UHFFFAOYSA-N	O=C(OCC(OC(=O)CCCCCCCCCC=CCC=CCC=CCC)COP(=O)([O-])OCC[N+](C)(C)C)CCCCCCCC=CCC=CCC=CCC	annotated by user-defined text library	TRUE	TRUE	FALSE	97.2				98.4	9480.09	806.24083:291 806.37082:373 806.41017:396 806.46858:1296 806.48853:417 806.57019:440660 806.64703:11971 806.68054:1268 807.10993:490 807.14091:427 807.20108:481 807.21872:305 807.31072:920 807.34842:372 807.37381:868 807.40388:840 807.43411:757 807.4755:482 807.5056:1806 807.57328:226567 808.07155:758 808.10084:556 808.20058:218 808.30196:122 808.37193:212 808.41101:457 808.44408:645 808.46808:82…	71.01775:24 72.6245:38 78.0444:112 81.21557:28 85.69926:38 86.09604:80 91.05383:243 94.03891:57 96.03713:40 98.98417:182 104.10676:223 104.42341:42 105.0689:135 106.4403:35 107.36382:34 113.31889:27 120.22131:28 124.37255:39 124.99825:224 133.33797:29 171.75685:28 174.20319:32 175.61868:30 183.98793:65 184.05132:89 184.07315:57289 184.10567:246 184.16478:196 184.20644:67 184.22284:94 184.25911:39…
76	PC 36:4|PC 16:0_20:4	1205	8.75937	9.6949	10.5291	782.571	801026	33652536		[M+H]+	M + 0	PC 16:0_20:4(n-6,9,12,15)	Answer (n-6,9,12,15)	Correct	9.811	782.569	C44H80NO8P	PC	JAVWFBAAZSHHAD-UHFFFAOYSA-N	O=C(OCC(OC(=O)CCCCCCC=CCC=CCC=CCC=CCC)COP(=O)([O-])OCC[N+](C)(C)C)CCCCCCCCCCCCCCC	annotated by user-defined text library	TRUE	TRUE	FALSE	92.8				95.7	15677	782.08622:2302 782.12849:587 782.15251:964 782.22697:2101 782.28639:1776 782.32078:1415 782.38322:2875 782.40452:2532 782.44497:3676 782.58049:1055660 782.64733:64969 782.68542:50084 782.71345:23916 782.7488:10223 782.77881:9560 782.81214:7300 782.84429:7185 782.87744:2479 782.9474:7076 782.97999:1623 783.00432:3564 783.03633:3328 783.06524:4461 783.09794:5872 783.12886:7373 783.16391:6713 783.19…	77.88795:32 78.0441:79 86.09665:336 91.05338:214 95.04864:69 95.08894:29 97.26619:46 98.98732:87 104.10574:119 106.07809:102 107.83071:32 116.99819:27 118.0703:49 118.88084:26 120.0939:55 123.82854:30 125.00053:551 128.14159:30 132.83472:31 138.22285:35 138.90115:35 141.06973:71 144.81737:36 146.83589:31 150.37404:32 154.79749:27 165.06033:43 166.06387:55 183.63461:60 183.79427:39 184.00008:77 18…
77	PC 40:7|PC 18:1_22:6	1205	9.04295	9.6949	10.5291	832.588	412136	12066522		[M+H]+	M + 0	PC 18:1(n-9)_22:6(n-3,6,9,12,15,18)	Answer (n-3,6,9,12,15,18)	Correct	9.784	832.585	C48H82NO8P	PC	FPEVDFOXMCHLKL-UHFFFAOYSA-N	O=C(OCC(OC(=O)CCC=CCC=CCC=CCC=CCC=CCC=CCC)COP(=O)([O-])OCC[N+](C)(C)C)CCCCCCCC=CCCCCCCCC	annotated by user-defined text library	TRUE	TRUE	FALSE	95.7				95.8	8218.91	832.09645:411 832.15084:1156 832.19679:239 832.2383:474 832.26985:818 832.32603:1180 832.41972:3608 832.48241:2779 832.58797:888072 832.66568:40476 832.70195:26551 832.73202:12919 832.83532:3396 832.86907:2368 832.92955:2103 832.96737:1550 833.01228:846 833.03755:2262 833.06673:2589 833.09648:2753 833.12979:2623 833.16357:3973 833.19749:4451 833.26806:2956 833.30198:3124 833.33461:3656 833.36755:…	77.03989:42 78.04333:36 78.31843:30 79.05434:63 80.05722:27 82.53549:32 83.64465:28 86.09544:228 91.05381:366 95.21242:42 97.95789:29 98.98527:109 103.08915:25 104.10644:86 105.06989:145 106.07863:112 106.49559:28 107.08632:30 108.09023:41 115.94936:40 117.07584:54 119.07128:34 119.08697:88 120.09283:161 124.59402:35 124.99948:460 137.65094:35 140.62752:28 143.08418:63 143.82927:28 152.76134:28 1…
78	PC 38:5|PC 18:1_20:4	1227	8.94858	9.88147	11.6478	808.586	655017	25259236		[M+H]+	M + 0	PC 18:1(n-3)_20:4(n-6,9,12,15)	Answer (n-6,9,12,15)	Correct	9.892	808.585	C46H82NO8P	PC	SWOKEJBWARJLGN-UHFFFAOYSA-N	O=C(OCC(OC(=O)CCCCCCC=CCC=CCC=CCC=CCC)COP(=O)([O-])OCC[N+](C)(C)C)CCCCCCCC=CCCCCCCCC	annotated by user-defined text library	TRUE	TRUE	FALSE	99.9				99.9	12987.4	808.12643:2444 808.18437:1390 808.21687:2236 808.25034:981 808.27259:1308 808.29993:2268 808.3312:2645 808.36861:3993 808.47098:13189 808.58572:902917 808.6279:297753 808.6634:133623 808.70236:81338 808.76396:113013 808.80021:18985 808.83278:17235 808.86612:13757 808.9012:7933 808.92987:7603 808.96881:10998 808.99961:5174 809.02723:6820 809.0591:7082 809.09134:8718 809.12261:10095 809.15391:11599…	75.35608:31 75.99632:30 78.04532:103 79.05241:92 85.09286:57 86.09512:499 89.558:24 91.05404:378 92.06249:102 93.01543:33 95.04935:57 95.08549:126 95.36511:37 96.91769:27 98.98362:209 104.10652:319 105.07076:92 106.07744:164 108.05586:30 113.5121:26 118.52944:26 120.10151:59 124.99971:1421 125.23402:33 125.33803:34 125.86182:30 126.08186:30 126.35168:38 130.47571:31 143.23032:37 153.82773:30 154.…
79	PC 40:6|PC 18:1_22:5	1238	9.4165	9.97443	11.7413	834.602	386971	16455332		[M+H]+	M + 0	PC 18:1(n-9)_22:5(n-3,6,9,12,15)	Answer (n-3,6,9,12,15)	Correct	10.001	834.601	C48H84NO8P	PC	LQILTFYUCKNMSR-UHFFFAOYSA-N	O=C(OCC(OC(=O)CCCCCC=CCC=CCC=CCC=CCC=CCC)COP(=O)([O-])OCC[N+](C)(C)C)CCCCCCCC=CCCCCCCCC	annotated by user-defined text library	TRUE	TRUE	FALSE	99.6				99.2	7709.85	834.11469:117 834.16093:379 834.27816:311 834.32503:559 834.37528:663 834.44161:1207 834.60221:564431 834.68015:16619 834.7163:6588 835.05503:878 835.11306:1136 835.14406:1282 835.18083:992 835.21565:1296 835.25111:1143 835.28093:1270 835.31767:1271 835.35235:1128 835.38024:1625 835.41838:1669 835.45122:1000 835.48201:1372 835.51771:1744 835.60507:357119 835.67624:9343 835.9599:595 836.02941:786 …	80.73433:30 82.03956:45 84.89466:29 91.05291:274 98.98309:71 104.24777:31 104.68513:37 105.07044:156 106.07647:88 107.70804:29 107.79694:29 113.64717:32 117.95538:30 118.36789:32 120.09348:100 126.00394:31 131.65384:42 133.10161:48 138.05635:66 140.14331:29 162.59517:34 179.85646:38 181.77437:34 184.07323:30565 184.15965:192 184.22998:91 184.24446:53 184.32811:38 184.48808:35 184.50262:58 184.526…
82	TG 54:6|TG 18:1_18:2_18:3	1799	13.5078	14.7377	15.3014	896.771	112974	3.3075e+06		[M+NH4]+	M + 0	TG 18:1(n-10)_18:2(n-7,9)_18:3(n-6,9,12)	Answer (n-6,9,12)	Correct	14.829	896.77	C57H98O6	TG	OTUIORVXGJUHBH-UHFFFAOYSA-N	O=C(OCC(OC(=O)CCCCCCCC=CCC=CCCCCC)COC(=O)CCCCCCCC=CCCCCCCCC)CCCCCCCC=CCC=CCC=CCC	annotated by user-defined text library	TRUE	TRUE	FALSE	95.5				97.3	2259.47	896.40367:726 896.45913:510 896.48926:286 896.51107:688 896.58221:425 896.62745:1319 896.66867:521 896.69509:1593 896.77152:237369 896.86321:1467 897.01416:274 897.20209:440 897.24037:205 897.34754:737 897.40204:507 897.47861:420 897.52423:664 897.56885:1180 897.61919:924 897.71168:1307 897.7753:148060 897.86784:738 897.89233:266 898.0477:232 898.09276:181 898.16583:384 898.27422:351 898.34833:62…	70.72919:34 77.93327:29 78.04589:128 91.05477:155 91.82969:27 92.70009:36 95.08559:83 97.03751:41 98.09627:32 100.41094:29 100.64767:23 105.03223:55 105.06988:175 107.08575:58 119.08504:70 120.32145:31 121.1002:105 129.67528:30 131.08229:61 132.09859:54 135.11687:70 137.13113:111 137.26427:31 145.10199:63 147.11679:51 149.13292:77 150.05408:60 150.09103:43 150.4688:24 161.13316:78 163.11159:74 16…
83	TG 54:5|TG 18:1_18:1_18:3	1832	14.0696	15.0208	15.5815	898.787	195730	5.99059e+06		[M+NH4]+	M + 0	TG 18:1(n-7)_18:1(n-9)_18:3(n-6,9,12)	Answer (n-6,9,12)	Correct	15.113	898.786	C57H100O6	TG	OEJXMJPFOHYSIU-UHFFFAOYSA-N	O=C(OCC(OC(=O)CCCCCCCC=CCCCCCCCC)COC(=O)CCCCCCCC=CCCCCCCCC)CCCCCCCC=CCC=CCC=CCC	annotated by user-defined text library	TRUE	TRUE	FALSE	95.4				97.3	3914.6	898.36037:307 898.41189:329 898.49401:647 898.522:292 898.60432:1143 898.72872:4390 898.78705:335069 899.2378:348 899.25576:206 899.34914:477 899.40748:341 899.44689:577 899.48285:397 899.53822:736 899.56006:418 899.59464:709 899.6295:404 899.67545:2166 899.7155:1338 899.79035:214383 900.18463:230 900.22901:158 900.30757:225 900.37417:108 900.41215:146 900.45064:510 900.61819:158 900.65392:469 90…	79.05384:68 79.32422:22 83.02902:22 87.2402:36 88.05036:135 89.03365:297 89.74539:29 91.0536:230 91.85242:34 92.05848:126 94.04218:118 95.08519:108 95.45271:32 102.09789:27 105.07353:111 109.10651:58 109.95418:38 110.10163:38 111.87222:38 114.75687:32 119.08681:98 119.27776:45 120.09387:71 121.10336:66 121.83817:22 122.40115:31 124.09392:41 129.06808:65 131.08665:62 135.11681:84 136.12129:85 137.…
84	PC 36:6|PC 16:1_20:5	1118	8.40678	8.97277	9.62475	778.54	341825	10044500		[M+H]+	M + 0	PC 16:1(n-7)_20:5(n-3,6,9,12,15)	Answer (n-3,6,9,12,15)	Correct	8.955	778.538	C44H76NO8P	PC	IITWSVMUNFGFQI-UHFFFAOYSA-N	O=C(OCC(OC(=O)CCCC=CCC=CCC=CCC=CCC=CCC)COP(=O)([O-])OCC[N+](C)(C)C)CCCCCCCC=CCCCCCC	annotated by user-defined text library	TRUE	TRUE	FALSE	99.8				99.3	6770.54	778.12621:386 778.15882:215 778.24508:259 778.27201:288 778.29695:155 778.32583:790 778.37765:825 778.42154:946 778.53963:514486 778.61984:6472 778.64934:3118 779.03438:808 779.09195:818 779.1322:748 779.16427:699 779.22582:722 779.26434:831 779.29272:1003 779.36223:624 779.3891:960 779.42211:947 779.46026:481 779.54242:269565 779.61363:9238 779.82339:412 779.91785:603 779.94309:540 780.04241:485…	70.04075:27 75.32814:25 78.04459:120 83.77208:24 84.05756:34 88.68916:27 91.05448:177 95.04889:47 95.42294:35 98.98891:29 104.3821:34 105.0688:161 115.4119:30 116.18857:28 116.57056:49 125.00102:163 125.02802:35 127.67651:38 141.79915:30 153.06761:88 153.46718:26 155.00996:35 157.58009:23 169.02782:44 171.11142:42 173.02776:43 183.48819:29 184.07317:45464 184.16289:218 184.22354:78 184.25258:119 …
85	PC 34:4|PC 14:0_20:4	1129	7.56642	9.067	9.71798	754.54	404229	12878807		[M+H]+	M + 0	PC 14:0_20:4(n-6,9,12,15)	Answer (n-6,9,12,15)	Correct	9.145	754.538	C42H76NO8P	PC	BXZPYXMUABUWBT-UHFFFAOYSA-N	O=C(OCC(OC(=O)CCCCCCC=CCC=CCC=CCC=CCC)COP(=O)([O-])OCC[N+](C)(C)C)CCCCCCCCCCCCC	annotated by user-defined text library	TRUE	TRUE	FALSE	96.7				96.9	8083.42	754.05864:420 754.10245:513 754.1396:217 754.18632:290 754.26566:1386 754.30858:503 754.34713:924 754.41743:2239 754.54046:636751 754.61504:22554 754.6488:10499 754.90337:730 755.0258:1309 755.06084:1740 755.08881:1780 755.12191:1249 755.15629:2839 755.18549:1798 755.22126:2283 755.25342:1689 755.28173:2561 755.31809:1115 755.34672:2044 755.38299:2277 755.4085:1599 755.44329:1737 755.47319:1581 7…	71.26602:44 74.07375:26 78.04684:55 80.76495:37 83.19943:30 86.09532:47 87.766:29 90.42372:24 91.05372:168 91.54266:30 92.06062:87 93.06821:46 96.03663:43 104.10561:122 104.12913:32 105.03152:40 106.07645:132 109.09961:90 119.08638:80 121.10126:68 122.20659:24 125.00102:108 129.06587:42 129.78368:27 132.08223:32 158.00134:24 183.90018:37 184.03191:54 184.07309:116356 184.10495:1174 184.22446:114 …
86	PC 38:7|PC 16:1_22:6	1140	8.59442	9.16037	9.81225	804.557	399521	10875878		[M+H]+	M + 0	PC 16:1(n-9)_22:6(n-3,6,9,12,15,18)	Answer (n-3,6,9,12,15,18)	Correct	9.173	804.554	C46H78NO8P	PC	DLRNZUPJXRVWRW-UHFFFAOYSA-N	O=C(OCC(OC(=O)CCC=CCC=CCC=CCC=CCC=CCC=CCC)COP(=O)([O-])OCC[N+](C)(C)C)CCCCCCCC=CCCCCCC	annotated by user-defined text library	TRUE	TRUE	FALSE	99.9				97.2	7990.41	804.08:213 804.12505:711 804.15744:501 804.19714:613 804.24919:1974 804.31007:1194 804.39399:1865 804.55715:818019 804.63442:31458 804.66974:19422 804.70019:9661 804.73515:3038 804.76701:4314 804.79861:2897 804.83198:2806 804.89556:1948 804.9758:544 805.0023:1985 805.02701:2024 805.09131:1763 805.12192:2327 805.15696:3024 805.19305:2533 805.2208:3000 805.26087:2894 805.32459:2217 805.35774:2517 8…	75.38223:27 76.93724:44 78.04349:38 83.8073:26 84.63309:31 86.09571:140 86.18481:39 88.64586:33 91.05357:246 92.05808:127 96.03602:59 101.28663:29 104.1079:161 105.07125:126 106.07648:87 106.91213:35 107.44334:33 115.27412:31 117.75668:37 118.4126:35 119.08286:54 119.21063:28 120.09407:36 120.51887:32 124.99946:260 134.69781:30 145.54904:37 158.04282:23 169.06577:26 175.61105:48 183.23833:62 184.…
87	PC 40:8|PC 20:4_20:4	1151	8.6894	9.25367	9.90523	830.572	349846	9900905		[M+H]+	M + 0	PC 20:4(n-3,6,9,12)_20:4(n-6,9,12,15)	Answer (n-3,6,9,12)_(n-6,9,12,15)	Correct	9.282	830.569	C48H80NO8P	PC	BFCSBEFTXQRIOJ-UHFFFAOYSA-N	O=C(OCC(OC(=O)CCCCCCC=CCC=CCC=CCC=CCC)COP(=O)([O-])OCC[N+](C)(C)C)CCCCCCC=CCC=CCC=CCC=CCC	annotated by user-defined text library	TRUE	TRUE	FALSE	99.6				98.1	6993.33	830.10011:490 830.15058:607 830.20875:813 830.22633:531 830.31174:1563 830.36145:611 830.41432:1251 830.45512:1448 830.57201:684001 830.65083:23812 830.68591:14322 830.71886:6781 830.78677:3059 830.84889:1573 830.95907:2069 831.08127:1729 831.11558:1540 831.14746:1858 831.18177:1826 831.21713:2574 831.24808:2105 831.28702:2438 831.31863:2084 831.34914:2108 831.38614:1865 831.44834:1864 831.48206:…	74.47771:33 80.85059:33 81.06756:69 81.35479:35 82.20594:34 83.80898:33 86.0978:187 91.05352:153 92.06139:104 95.84544:34 103.09663:26 103.59579:29 104.10744:87 104.97091:34 106.07661:89 116.07009:61 117.06973:110 120.09303:86 121.09854:64 124.99863:182 125.99339:27 129.5088:34 132.61583:26 137.17241:44 140.11946:25 147.08472:38 148.08929:47 148.11992:50 148.72684:33 163.14801:54 164.34538:28 182…
88	PC 38:6|PC 18:1_20:5	1173	8.87912	9.43992	10.4618	806.571	489892	20058696		[M+H]+	M + 0	PC 18:1(n-3)_20:5(n-3,6,9,12,15)	Answer (n-3,6,9,12,15)	Correct	9.416	806.569	C46H80NO8P	PC	PAQLDAUPMINLDS-UHFFFAOYSA-N	O=C(OCC(OC(=O)CCCC=CCC=CCC=CCC=CCC=CCC)COP(=O)([O-])OCC[N+](C)(C)C)CCCCCCCC=CCCCCCCCC	annotated by user-defined text library	TRUE	TRUE	FALSE	99.7				99	9768.05	806.11104:130 806.25804:232 806.33942:250 806.36633:521 806.39379:615 806.49158:3107 806.57121:618533 806.64805:24205 806.68323:10235 806.94549:944 807.07326:1034 807.11066:1055 807.1384:1607 807.17325:1520 807.20887:1761 807.23817:1867 807.27525:1478 807.30861:2175 807.33515:2064 807.37355:867 807.44159:2581 807.46922:1618 807.50308:3156 807.57319:399269 807.65732:7472 807.91076:907 807.97289:91…	78.04896:61 80.2146:29 83.85596:27 85.10292:51 85.9277:31 86.0958:140 91.05281:157 92.05903:79 93.55214:27 94.03779:48 95.04704:39 97.09129:36 100.9827:39 103.05467:55 104.10658:117 105.07063:90 105.83813:29 106.07594:111 115.05471:53 116.3509:21 116.41586:30 119.08746:53 120.24559:32 122.52283:25 125.00098:572 130.12846:25 132.0903:29 132.81581:29 139.31552:38 145.10017:32 153.1283:45 153.95874:…
89	PC 40:7|PC 18:1_22:6	1206	9.067	9.71798	10.6475	832.595	416712	11520631		[M+H]+	M + 0	PC 18:1(n-9)_22:6(n-3,6,9,12,15,18)	Answer (n-3,6,9,12,15,18)	Correct	9.797	832.585	C48H82NO8P	PC	FPEVDFOXMCHLKL-UHFFFAOYSA-N	O=C(OCC(OC(=O)CCC=CCC=CCC=CCC=CCC=CCC=CCC)COP(=O)([O-])OCC[N+](C)(C)C)CCCCCCCC=CCCCCCCCC	annotated by user-defined text library	TRUE	TRUE	FALSE	96.6				79.7	8312.4	832.12972:687 832.1601:510 832.18733:339 832.21598:777 832.24404:672 832.27612:748 832.32681:1708 832.37402:1469 832.39846:1869 832.44333:2640 832.49232:4127 832.59471:985900 832.66562:52669 832.70445:38211 832.73227:20129 832.80153:6381 832.83603:3922 832.86887:5119 832.92983:2929 832.96802:1690 832.98399:1770 833.01201:1287 833.03684:3631 833.06626:3268 833.09565:3648 833.1307:4580 833.16261:49…	75.30926:35 78.04525:124 80.61874:29 86.09574:235 91.05359:380 92.22469:37 93.07098:81 93.29733:30 93.63547:24 93.65926:40 98.98296:78 103.05331:64 104.10734:188 105.81219:29 106.07835:146 109.09877:96 109.29176:33 119.08482:184 120.47835:30 122.10483:31 125.00005:734 131.01595:35 134.21333:25 140.70413:29 142.0744:36 143.76338:28 151.46596:38 161.7896:36 167.0657:33 168.98724:32 169.13948:29 172…
90	PC 38:5|PC 16:0_22:5	1228	9.34688	9.90523	11.0214	808.595	610019	20141594		[M+H]+	M + 0	PC 16:0_22:5(n-3,6,9,12,15)	Answer (n-3,6,9,12,15)	Correct	9.878	808.585	C46H82NO8P	PC	SWOKEJBWARJLGN-UHFFFAOYSA-N	O=C(OCC(OC(=O)CCCCCCC=CCC=CCC=CCC=CCC)COP(=O)([O-])OCC[N+](C)(C)C)CCCCCCCC=CCCCCCCCC	430	TRUE	TRUE	TRUE	93.6	13.8	50.1	83.3	78.6	12200.4	808.13034:1528 808.1896:1079 808.21714:2099 808.2783:2727 808.35141:4518 808.42645:3035 808.58638:872909 808.62711:219802 808.66431:73560 808.703:57157 808.73409:15142 808.76507:21848 808.79832:12789 808.83286:9310 808.86527:8335 808.89861:3282 808.92664:4901 808.9681:7537 809.001:2483 809.02677:4995 809.05891:4807 809.08918:5641 809.12357:5482 809.15326:7549 809.18906:7577 809.22316:7423 809.257…	70.01031:31 75.60839:28 78.04723:76 79.0509:128 82.73717:31 84.09477:47 84.89623:26 86.09634:68 91.0541:248 92.06004:196 94.04111:140 95.04564:49 101.99052:28 103.04491:61 104.11134:102 104.29456:33 105.03362:81 105.05387:32 105.06979:155 105.37953:37 106.07581:142 107.82873:61 110.08817:38 111.50172:33 114.63031:35 117.07031:139 117.27976:29 117.53825:28 119.08223:80 123.04672:34 124.22856:24 12…
91	PE 38:5|PE 18:1_20:4	1239	9.62475	9.99837	10.3705	766.549	242810	5.4313e+06		[M+H]+	M + 0	PE 18:1(n-9)_20:4(n-6,9,12,15)	Answer (n-6,9,12,15)	Correct	9.878	766.538	C43H76NO8P	PE	PECSWFQRRFRZPW-BHPGJWMBSA-N	[C@](COP(=O)(O)OCCN)([H])(OC(CCC/C=C\C/C=C\C/C=C\C/C=C\CCCCC)=O)COC(CCCCCCC/C=C\CCCCCCCC)=O	430	TRUE	TRUE	TRUE	82.8	14.4	45.5	100	80.1	4856.19	766.08233:1098 766.10981:1143 766.1437:1333 766.17361:1875 766.21132:1430 766.23936:1494 766.27668:1692 766.30921:1807 766.34772:1061 766.37192:1605 766.4083:2448 766.45216:2912 766.54922:971238 766.61538:52582 766.65397:55294 766.67965:17498 766.74567:4512 766.77671:3525 766.80869:2977 766.86953:1951 766.91087:2757 766.97079:3085 766.99938:1800 767.06331:3321 767.09209:3264 767.12719:3459 767.16…	70.17706:28 77.95267:22 78.04749:77 79.05271:72 81.06575:72 82.17501:30 82.95184:31 85.06284:79 91.05637:203 95.08537:88 96.0556:72 97.1916:26 104.1068:141 105.03216:63 105.0694:159 106.07755:188 107.08556:119 109.09957:127 112.04668:25 112.1201:45 114.48846:24 117.07063:239 118.07383:103 119.08513:309 120.07744:41 120.0929:171 120.18916:30 120.96669:42 121.10111:198 122.10709:60 124.01556:416 12…
92	PC 40:6|PC 18:1_22:5	1239	9.43992	9.99837	11.2076	834.602	439726	17804098		[M+H]+	M + 0	PC 18:1(n-9)_22:5(n-3,6,9,12,15)	Answer (n-3,6,9,12,15)	Correct	10.013	834.601	C48H84NO8P	PC	LQILTFYUCKNMSR-UHFFFAOYSA-N	O=C(OCC(OC(=O)CCCCCC=CCC=CCC=CCC=CCC=CCC)COP(=O)([O-])OCC[N+](C)(C)C)CCCCCCCC=CCCCCCCCC	annotated by user-defined text library	TRUE	TRUE	FALSE	99.9				99.5	8728.14	834.12726:262 834.23651:504 834.25998:282 834.30754:294 834.35465:1043 834.41377:871 834.45687:1226 834.53582:3804 834.60203:541219 834.67994:15303 834.71594:4481 835.1162:774 835.14333:972 835.18104:713 835.2163:832 835.24547:1093 835.27701:1048 835.31608:1089 835.3525:1095 835.38937:731 835.41659:1302 835.4519:805 835.49094:1770 835.51907:922 835.5486:1691 835.60493:327854 835.95828:208 835.994…	86.09505:145 88.23122:30 89.56622:36 90.33662:29 91.34346:39 91.43743:30 92.33799:35 93.97624:26 98.84133:31 98.98254:72 104.1072:85 105.03483:55 105.07083:225 106.07652:47 123.07144:34 123.11906:55 123.7673:33 125.00034:317 128.0605:63 130.32477:30 135.11914:52 138.49399:36 141.23666:25 151.38283:32 152.10301:31 158.48544:29 160.31096:27 168.09657:44 168.56084:28 172.24721:33 175.23509:27 182.39…
94	PC 38:4|PC 18:0_20:4	1316	10.2776	10.6475	11.5797	810.612	363219	10099539		[M+H]+	M + 0	PC 18:0_20:4(n-6,9,12,15)	Answer (n-6,9,12,15)	Correct	10.715	810.601	C46H84NO8P	PC	HAKKEJDMTIQLJH-UHFFFAOYSA-N	O=C(OCC(OC(=O)CCCCCCC=CCC=CCC=CCC=CCC)COP(=O)([O-])OCC[N+](C)(C)C)CCCCCCCCCCCCCCCCC	410	TRUE	TRUE	TRUE	89.2	14.5	50.7	100	96.3	7264.37	810.11713:1381 810.16153:838 810.23448:3104 810.28598:1602 810.33311:2859 810.35955:934 810.39314:2995 810.45324:5098 810.61216:1054789 810.67984:63410 810.7184:49476 810.74777:20456 810.78261:12271 810.81377:10033 810.8476:7143 810.88048:7240 810.91697:3052 810.98617:6312 811.01706:1424 811.0455:5305 811.07536:3689 811.10625:5039 811.13931:5852 811.16926:5955 811.20522:6733 811.23969:6851 811.27…	70.89146:35 74.69487:24 75.97208:28 78.04553:111 78.07117:27 78.98684:29 82.73709:25 86.09554:357 91.05418:185 92.06224:105 93.06363:33 97.1897:42 98.98447:135 104.10453:80 106.07675:122 109.31174:28 110.10408:42 112.80067:33 117.68678:32 120.09484:63 120.48312:41 122.52688:28 123.85034:35 125.00066:470 133.97736:35 135.11751:46 138.04723:41 144.09097:28 145.59941:25 146.98096:85 177.16112:81 177…
95	PC 40:5|PC 18:0_22:5	1316	9.5318	10.6475	12.419	836.617	407342	16927144		[M+H]+	M + 0	PC 18:0_22:5(n-3,6,9,12,15)	Answer (n-3,6,9,12,15)	Correct	10.795	836.616	C48H86NO8P	PC	SFSJJONFWFZOGW-UHFFFAOYSA-N	O=C(OCC(OC(=O)CCCCCCC=CCC=CCC=CCC=CCC)COP(=O)([O-])OCC[N+](C)(C)C)CCCCCCCCCC=CCCCCCCCC	annotated by user-defined text library	TRUE	TRUE	FALSE	88.6				94.1	8105.79	836.12534:155 836.19307:323 836.23667:753 836.29844:164 836.33273:418 836.36168:576 836.41069:1298 836.46212:823 836.5112:2212 836.53841:775 836.61734:541039 836.6999:6907 836.73131:4741 837.10002:641 837.13082:280 837.16415:1136 837.19791:790 837.23141:971 837.26212:784 837.29865:1727 837.33166:1111 837.37002:1253 837.3973:1649 837.43412:1632 837.4683:1515 837.49697:1479 837.53504:1314 837.62:32…	71.77229:29 73.59504:23 81.31842:36 85.21091:33 86.09602:38 87.90775:30 88.70851:32 91.05466:212 95.04845:77 98.012:30 102.75072:28 105.06956:130 106.04607:36 106.07822:114 107.06889:50 108.90903:52 111.75977:25 112.05459:34 115.05605:36 116.05966:49 120.09216:80 124.55161:27 125.00013:100 126.72249:31 127.00745:28 135.04425:34 141.6646:59 150.95036:32 161.36836:25 161.59868:33 163.14714:25 177.5…
96	TG 54:5|TG 16:0_18:1_20:4	1822	13.5361	14.9536	15.514	898.786	175036	5.26657e+06		[M+NH4]+	M + 0	TG 16:0_18:1(n-7)_20:4(n-3,6,9,12)	Answer (n-3,6,9,12)	Correct	15.093	898.786	C57H100O6	TG	WNGNQJVTTOEUDY-UHFFFAOYSA-N	O=C(OCC(OC(=O)CCCCCCCC=CCCCCCCCC)COC(=O)CCCCCCCCCCCCCCC)CCCCCCC=CCC=CCC=CCC=CCC	annotated by user-defined text library	TRUE	TRUE	FALSE	89.8				94.8	3500.71	898.41433:229 898.604:351 898.66114:594 898.78616:267953 899.35842:267 899.40544:710 899.54361:990 899.57927:590 899.61812:513 899.68705:766 899.71049:987 899.7896:165083 900.17278:231 900.25262:942 900.3063:728 900.39043:378 900.45889:210 900.51413:245 900.58013:545 900.63177:159 900.65391:432 900.68437:373 900.72538:601 900.79381:59735 900.93786:227 901.04827:165 901.14568:251 901.33572:144 901…	74.32312:25 75.33595:37 80.77666:31 81.06853:84 85.90074:36 88.04948:161 89.0339:693 89.06931:179 89.66902:31 89.84611:32 90.0368:118 91.05398:196 92.89394:27 93.06973:59 94.5741:23 95.97965:36 97.38012:32 100.4142:34 104.06243:41 105.06929:137 106.07837:106 109.10002:228 121.10064:198 123.11529:62 124.90574:38 125.01223:31 125.98534:29 125.99349:28 127.09318:38 127.11106:65 127.79967:27 128.7481…
97	PC 36:6|PC 14:0_22:6	1124	8.45802	9.02708	9.67873	778.54	236983	6928074		[M+H]+	M + 0	PC 14:0_22:6(n-3,6,9,12,15,18)	Answer (n-3,6,9,12,15,18)	Correct	9.057	778.538	C44H76NO8P	PC	HAIPHKFLSXSDAN-UHFFFAOYSA-N	O=C(OCC(OC(=O)CCC=CCC=CCC=CCC=CCC=CCC=CCC)COP(=O)([O-])OCC[N+](C)(C)C)CCCCCCCCCCCCC	annotated by user-defined text library	TRUE	TRUE	FALSE	99.5				98.7	4675.56	778.0947:144 778.10822:227 778.14881:197 778.21768:124 778.24647:299 778.28831:708 778.35125:960 778.42425:2782 778.54016:575408 778.61501:19114 778.65071:5943 779.03524:861 779.13034:1263 779.1939:1247 779.23174:1568 779.26505:840 779.29498:1713 779.32708:1138 779.36006:1209 779.38953:1105 779.42478:818 779.457:1699 779.48778:1564 779.54251:328934 779.61412:9969 779.95147:909 780.01262:579 780.1…	70.25201:33 79.29984:30 82.0617:33 82.63208:26 83.08437:44 85.93266:32 91.05357:249 92.06023:94 93.18383:38 94.04617:49 94.10945:37 97.0711:30 97.10011:55 98.1047:35 103.05665:54 104.10775:131 105.0695:245 105.68187:31 110.55498:35 111.55064:26 120.09177:109 121.10905:39 124.99979:43 130.64523:25 132.0903:34 134.51324:32 146.10646:41 154.07784:31 163.28545:29 171.79712:31 184.07315:35382 184.1597…
98	PC 34:4|PC 14:0_20:4	1135	7.89552	9.12157	9.49362	754.552	138588	3.55524e+06		[M+H]+	M + 0	PC 14:0_20:4(n-6,9,12,15)	Answer (n-6,9,12,15)	Correct	9.166	754.538	C42H76NO8P	PC	BXZPYXMUABUWBT-UHFFFAOYSA-N	O=C(OCC(OC(=O)CCCCCCC=CCC=CCC=CCC=CCC)COP(=O)([O-])OCC[N+](C)(C)C)CCCCCCCCCCCCC	330	TRUE	TRUE	TRUE	97.4	5.9	55	33.3	66.3	2771.75	754.0569:548 754.09786:856 754.12266:907 754.17533:1284 754.20038:938 754.23096:753 754.25141:1728 754.34086:4218 754.39201:3597 754.46746:9787 754.53285:492198 754.55164:554350 754.615:61366 754.65236:50390 754.68077:20106 754.71302:14182 754.74392:11202 754.77712:8447 754.80833:6823 754.84387:3884 754.87311:2490 754.9103:6741 754.94179:2220 754.96599:5089 754.99597:3539 755.02519:4056 755.05751…	74.18124:48 74.99442:28 77.5354:40 78.04576:69 78.526:41 80.94003:24 83.88764:37 91.05393:261 92.05873:130 95.19193:39 96.86719:28 99.28084:24 103.29408:33 105.34138:28 106.07683:83 117.54756:37 118.17657:32 124.9995:78 125.73461:35 129.03946:29 133.21553:27 134.50833:32 136.95924:38 139.22804:37 142.51358:25 142.86162:31 146.97911:45 156.00369:23 156.02657:25 161.13228:47 162.13481:47 163.1488:6…
99	PC 38:7|PC 16:1_22:6	1135	8.64718	9.12157	9.7723	804.557	350241	9543414		[M+H]+	M + 0	PC 16:1(n-7)_22:6(n-3,6,9,12,15,18)	Answer (n-3,6,9,12,15,18)	Correct	9.166	804.554	C46H78NO8P	PC	DLRNZUPJXRVWRW-UHFFFAOYSA-N	O=C(OCC(OC(=O)CCC=CCC=CCC=CCC=CCC=CCC=CCC)COP(=O)([O-])OCC[N+](C)(C)C)CCCCCCCC=CCCCCCC	annotated by user-defined text library	TRUE	TRUE	FALSE	98.9				97.5	7004.81	804.06474:238 804.09992:309 804.12194:166 804.14256:479 804.17809:155 804.20493:314 804.23244:639 804.27387:1134 804.32304:1309 804.3742:1588 804.42101:1612 804.49109:5143 804.5566:810772 804.63406:32090 804.66921:19716 804.7339:3164 804.76665:4177 804.79791:2958 804.83173:3294 804.89604:1797 804.92926:1182 805.02667:1760 805.09166:1925 805.12179:3049 805.15693:2903 805.19216:2520 805.22146:2903 …	72.12659:27 79.78017:31 80.57342:34 86.09496:170 86.84059:30 87.82189:28 91.05339:166 92.06149:87 96.4204:28 98.65356:30 98.98567:71 103.10966:35 104.10524:192 105.06857:123 106.0783:111 108.19315:29 109.28649:41 112.30449:38 115.40599:25 119.08352:66 124.99823:205 125.00391:149 128.37805:41 130.08215:28 135.91539:37 141.26933:23 143.07825:66 143.49841:39 150.69817:26 151.60387:23 154.86362:22 16…
101	PC 40:8|PC 20:4_20:4	1146	8.83813	9.21482	9.86485	830.57	90772.8	2736267		[M+H]+	M + 0	PC 20:4(n-6,9,12,15)_20:4(n-6,9,12,15)	Answer (n-6,9,12,15)	Correct	9.327	830.569	C48H80NO8P	PC	BFCSBEFTXQRIOJ-UHFFFAOYSA-N	O=C(OCC(OC(=O)CCCCCCC=CCC=CCC=CCC=CCC)COP(=O)([O-])OCC[N+](C)(C)C)CCCCCCC=CCC=CCC=CCC=CCC	annotated by user-defined text library	TRUE	TRUE	FALSE	93.2				96.6	1808.76	830.39259:249 830.43649:515 830.46897:500 830.56989:257265 830.67602:8716 831.06013:159 831.1288:441 831.20938:672 831.30225:309 831.37365:842 831.44079:1086 831.51405:691 831.57335:138218 831.67436:6261 831.82406:122 831.9707:271 832.11728:479 832.26448:319 832.33474:330 832.40032:336 832.47051:471 832.50533:763 832.57621:43475 832.78514:280 833.00507:268 833.17557:196 833.24744:121 833.27122:19…	81.07003:93 86.09644:225 91.05337:365 95.08435:93 98.98345:77 104.10627:147 105.0698:94 106.07848:106 108.0292:34 113.69579:28 119.08915:74 119.96827:24 120.09132:106 121.09901:34 122.11058:39 123.07262:31 124.99942:458 125.63984:27 125.82683:22 127.0034:33 127.26801:38 139.39317:34 171.29843:27 178.89211:30 184.05034:58 184.07326:85067 184.10468:477 184.23509:121 184.25043:69 184.25865:92 184.27…
102	PC 42:10|PC 20:4_22:6	1146	8.83813	9.21482	11.7037	854.572	247513	5.98327e+06		[M+H]+	M + 0	PC 20:4(n-3,6,12,15)_22:6(n-3,6,9,12,15,18)	Answer (n-3,6,9,12)_(n-3,6,9,12,15,18)	Wrong	9.247	854.569	C50H80NO8P	PC	NCCFWEYCQVRLBU-UHFFFAOYSA-N	O=C(OCC(OC(=O)CCC=CCC=CCC=CCC=CCC=CCC=CCC)COP(=O)([O-])OCC[N+](C)(C)C)CCCCCCC=CCC=CCC=CCC=CCC	annotated by user-defined text library	TRUE	TRUE	FALSE	99.4				98.2	4950.26	854.12443:280 854.17547:489 854.21368:541 854.26261:426 854.30508:1521 854.4127:2226 854.50436:4997 854.57185:803738 854.65178:29752 854.68797:18594 854.71951:8293 854.75443:2307 854.78882:3821 854.82135:2252 854.85492:2638 854.89838:1267 854.95587:860 855.03137:1865 855.05546:1455 855.12447:2345 855.15493:2752 855.19107:2847 855.22676:3231 855.29659:2496 855.32986:2324 855.358:4065 855.39777:214…	71.09808:22 75.3027:27 76.84187:26 78.04817:131 79.05399:55 83.04903:24 91.05297:207 92.0629:98 92.50586:24 94.04052:46 94.17554:34 95.67185:29 105.03439:77 105.06905:96 106.07637:70 111.51351:32 117.06991:64 117.29543:34 119.0851:120 120.09284:54 120.78457:30 124.99937:221 128.07742:32 144.4608:25 144.86153:31 145.45793:25 145.52425:23 152.55077:34 152.63255:29 157.67673:29 171.64159:27 184.0061…
104	PC 38:6|PC 16:0_22:6	1201	8.64718	9.67873	10.051	806.583	120032	2.70671e+06		[M+H]+	M + 0	PC 16:0_22:6(n-3,6,9,12,15,18)	Answer (n-3,6,9,12,15,18)	Correct	9.682	806.569	C46H80NO8P	PC	IESVDEZGAHUQJU-UHFFFAOYSA-N	O=C(OCC(OC(=O)CCC=CCC=CCC=CCC=CCC=CCC=CCC)COP(=O)([O-])OCC[N+](C)(C)C)CCCCCCCCCCCCCCC	410	TRUE	TRUE	TRUE	93.4	22	52.2	100	99.8	2400.63	806.12505:557 806.17282:631 806.20726:271 806.2416:558 806.30005:1985 806.35912:2402 806.4151:2843 806.47096:3832 806.56403:485736 806.58273:480126 806.64837:48233 806.68438:34940 806.71375:17775 806.75195:4681 806.78213:5295 806.8155:4304 806.84811:4042 806.89495:5089 806.95343:4306 806.99021:836 807.01408:2754 807.04393:3508 807.0714:3429 807.10755:3356 807.1374:4678 807.1719:4804 807.20651:517…	78.04444:93 81.0714:76 81.11983:26 86.09556:411 89.87738:30 91.05438:294 96.03663:55 98.87043:21 98.98375:234 104.10622:169 105.07016:87 106.07632:158 107.08834:56 109.56234:33 118.0395:36 118.30741:37 119.08685:30 120.09674:193 123.45979:33 124.16814:74 125.00002:1026 125.62539:30 126.05438:60 129.06914:63 134.90421:28 141.97092:34 152.63283:29 156.63655:33 166.71725:25 166.8687:46 181.73003:33 …
105	PC 36:4|PC 16:0_20:4	1212	9.40105	9.7723	10.5129	782.566	407586	14657326		[M+H]+	M + 0	PC 16:0_20:4(n-6,9,12,15)	Answer (n-6,9,12,15)	Correct	9.787	782.569	C44H80NO8P	PC	JAVWFBAAZSHHAD-UHFFFAOYSA-N	O=C(OCC(OC(=O)CCCCCCC=CCC=CCC=CCC=CCC)COP(=O)([O-])OCC[N+](C)(C)C)CCCCCCCCCCCCCCC	annotated by user-defined text library	TRUE	TRUE	FALSE	99.9				97.4	7717.89	782.08305:3902 782.13025:6129 782.19746:5655 782.28892:14146 782.32115:8469 782.37458:13734 782.42393:13531 782.56618:929187 782.61403:453414 782.64577:555988 782.68248:285026 782.74939:227708 782.77835:356913 782.80894:262455 782.84789:54857 782.90867:13328 782.94641:15503 782.97966:9581 783.0094:15546 783.0344:16433 783.06699:26146 783.09762:20048 783.12944:29743 783.16693:16626 783.19799:39456…	73.07952:27 75.44907:22 77.12997:34 78.04559:73 81.06946:86 82.07686:45 86.08061:29 86.0961:1102 86.64632:33 88.80002:27 90.17439:34 91.05397:177 92.05843:128 95.27577:31 98.98423:284 99.08534:38 100.56064:36 102.91986:28 104.10612:408 105.81358:42 116.75854:27 120.09368:61 120.16907:23 120.54905:28 121.09952:83 124.99912:1820 125.02181:53 125.13905:33 126.79916:49 134.55537:29 140.08289:29 151.2…
106	PC 40:7|PC 18:1_22:6	1212	9.12157	9.7723	10.5129	832.587	422534	11981957		[M+H]+	M + 0	PC 18:1(n-9)_22:6(n-3,6,9,12,15,18)	Answer (n-3,6,9,12,15,18)	Correct	9.787	832.585	C48H82NO8P	PC	FPEVDFOXMCHLKL-UHFFFAOYSA-N	O=C(OCC(OC(=O)CCC=CCC=CCC=CCC=CCC=CCC=CCC)COP(=O)([O-])OCC[N+](C)(C)C)CCCCCCCC=CCCCCCCCC	annotated by user-defined text library	TRUE	TRUE	FALSE	99.9				98.6	8416.62	832.1278:178 832.17221:466 832.23753:946 832.28583:790 832.34418:1769 832.43712:2912 832.58737:823622 832.66571:30656 832.70165:18672 832.73253:9087 832.86617:2528 832.9318:2701 832.96444:1510 832.98575:749 833.03067:1874 833.13081:2278 833.16316:3162 833.19731:3545 833.23261:3769 833.26752:2632 833.30294:2485 833.33433:2996 833.36542:3913 833.39953:3943 833.43289:3250 833.47006:4352 833.49755:37…	79.21886:31 85.50657:41 86.09714:265 90.59109:24 91.05308:200 92.06192:148 96.04437:45 96.68415:36 98.98426:106 104.10682:269 105.07043:128 105.10875:57 106.07841:100 110.59495:27 111.07872:60 111.18687:33 115.24461:25 118.34852:36 119.08595:113 120.09332:79 120.19117:29 124.99828:722 125.25803:31 127.14586:28 128.06271:61 131.99342:29 134.00961:24 135.15977:32 141.06619:82 145.05141:29 147.11801…
107	PE 38:5|PE 18:1_20:4	1234	9.49362	9.95782	10.6057	766.541	413518	11252745		[M+H]+	M + 0	PE 18:1(n-12)_20:4(n-6,9,12,15)	Answer (n-6,9,12,15)	Correct	10.033	766.538	C43H76NO8P	PE	PECSWFQRRFRZPW-BHPGJWMBSA-N	[C@](COP(=O)(O)OCCN)([H])(OC(CCC/C=C\C/C=C\C/C=C\C/C=C\CCCCC)=O)COC(CCCCCCC/C=C\CCCCCCCC)=O	annotated by user-defined text library	TRUE	TRUE	FALSE	96.9				96.3	8046.07	766.04758:1529 766.08316:1853 766.10329:903 766.12474:1125 766.14337:1511 766.17613:1682 766.21099:2144 766.24122:1705 766.27361:1434 766.31082:1881 766.34713:1629 766.36867:1783 766.40808:2882 766.44471:3036 766.54874:1013821 766.61526:53193 766.65285:57289 766.67914:23551 766.71584:6222 766.74558:7008 766.77846:4787 766.81268:3258 766.84633:1711 766.87155:3637 766.9125:4320 766.94554:1472 766.9…	76.88847:26 81.06973:46 85.0734:33 86.09601:130 91.05373:279 92.05916:119 92.41154:44 92.91867:30 95.0858:90 99.47449:28 101.23499:32 104.10811:176 104.35819:26 105.06958:136 105.22102:28 106.0768:98 107.08439:74 117.06782:146 117.52405:32 118.43169:28 119.05127:37 119.0855:123 120.09302:65 121.103:37 123.11448:57 124.01391:127 124.99926:264 131.08466:115 132.09315:90 132.20917:37 133.10062:119 1…
108	PC 38:5|PC 18:1_20:4	1234	9.40105	9.95782	10.793	808.594	603650	18872122		[M+H]+	M + 0	PC 18:1(n-3)_20:4(n-6,9,12,15)	Answer (n-6,9,12,15)	Correct	9.897	808.585	C46H82NO8P	PC	SWOKEJBWARJLGN-UHFFFAOYSA-N	O=C(OCC(OC(=O)CCCCCCC=CCC=CCC=CCC=CCC)COP(=O)([O-])OCC[N+](C)(C)C)CCCCCCCC=CCCCCCCCC	annotated by user-defined text library	TRUE	TRUE	FALSE	98				81.5	12073	808.13016:665 808.15833:428 808.19635:1338 808.23611:1716 808.30281:1826 808.34917:1858 808.40485:2603 808.45404:3204 808.4951:3507 808.59279:957204 808.66463:44841 808.70262:33798 808.73002:18188 808.83219:4623 808.86395:4757 808.92491:3093 808.96183:2417 808.97872:1501 809.00579:752 809.03174:3354 809.0599:2723 809.08923:3594 809.12497:3735 809.15399:4804 809.1885:4646 809.22985:6461 809.25831:…	70.7308:35 71.07211:82 71.5035:22 73.16178:24 80.48727:30 86.09544:1284 88.25028:34 91.05362:137 93.06514:56 95.08632:54 95.93202:34 95.9941:41 98.9849:365 102.03492:29 104.10722:307 105.06965:101 106.07537:163 108.37994:25 113.36247:33 120.09469:75 120.20185:45 124.99957:2475 125.0232:53 134.24142:28 152.10519:33 154.23483:23 159.79637:32 162.19676:29 165.91373:24 172.26016:38 183.51562:34 183.6…
111	PE 38:4|PE 18:0_20:4	1333	10.2361	10.793	11.4251	768.554	599007	18704702		[M+H]+	M + 0	PE 18:0_20:4(n-6,9,12,15)	Answer (n-6,9,12,15)	Correct	10.895	768.554	C43H78NO8P	PE	YEHAZLUVAZKVRO-UHFFFAOYSA-N	O=C(OCC(OC(=O)CCCCCCC=CCC=CCC=CCC=CCC)COP(=O)(O)OCCN)CCCCCCCCCCCCCCCCC	annotated by user-defined text library	TRUE	TRUE	FALSE	94.4				97.1	11758.3	768.07029:2213 768.10689:824 768.13585:1431 768.15646:751 768.18242:842 768.21326:515 768.23163:1482 768.27243:2272 768.31039:3009 768.33869:2440 768.39081:5068 768.45783:7764 768.55429:932166 768.59729:308102 768.62883:165727 768.66794:73951 768.70285:11796 768.72908:52789 768.76307:16973 768.79558:12531 768.82834:11174 768.86291:7237 768.889:5667 768.92427:7801 768.96131:3140 768.98667:5670 769…	79.05219:104 81.06896:82 83.48553:24 84.0845:38 86.58496:32 91.05355:300 92.05922:119 93.07021:89 94.98979:26 95.02551:25 95.04744:52 95.08833:278 95.63224:31 97.10091:100 98.50269:26 101.5136:38 105.03207:77 105.06927:342 105.08769:23 105.20948:36 106.31424:32 106.96764:47 106.97805:35 107.08347:175 108.09398:81 109.10132:231 112.11243:59 113.06159:55 115.1467:28 117.05523:103 117.06966:431 119.…
112	TG 60:12|TG 20:4_20:4_20:4	1771	13.6616	14.5108	15.4509	968.772	93055.2	2.22865e+06		[M+NH4]+	M + 0	TG 20:4(n-6,9,12,15)_20:4(n-6,9,12,15)_20:4(n-6,9,12,15)	Answer (n-6,9,12,15)	Correct	14.557	968.77	C63H98O6	TG	SSTFWICCEAKSBO-UHFFFAOYSA-N	O=C(OCC(OC(=O)CCCCCCC=CCC=CCC=CCC=CCC)COC(=O)CCCCCCC=CCC=CCC=CCC=CCC)CCCCCCC=CCC=CCC=CCC=CCC	annotated by user-defined text library	TRUE	TRUE	FALSE	98.8				98.4	1861.11	968.4509:307 968.50366:260 968.55381:873 968.59956:416 968.63073:703 968.69504:1579 968.7722:330837 968.85529:4648 969.21493:581 969.29471:234 969.32454:307 969.36214:216 969.42904:607 969.47532:462 969.51187:596 969.59281:873 969.62655:299 969.66023:415 969.70312:1284 969.77523:236230 969.86553:2202 970.22495:226 970.30797:479 970.38511:249 970.42502:189 970.56607:184 970.60685:194 970.63337:216…	71.57925:50 73.6831:35 78.0462:47 79.36829:23 81.94386:29 88.42558:32 91.05404:97 91.99146:41 92.00008:43 92.05976:70 96.69456:36 105.03336:117 105.06974:167 106.25375:37 107.08597:33 112.92323:23 116.77544:46 117.07021:138 119.08383:123 121.09811:99 123.11596:88 126.18476:25 129.05919:127 131.08568:182 133.10081:101 135.1144:194 136.70018:27 137.13071:38 138.34782:33 139.78127:26 143.08408:85 14…
113	TG 56:8|TG 16:0_20:4_20:4	1793	13.5686	14.702	15.8254	920.772	102770	2764427		[M+NH4]+	M + 0	TG 16:0_20:4(n-6,9,12,15)_20:4(n-6,9,12,15)	Answer (n-6,9,12,15)	Correct	14.788	920.77	C59H98O6	TG	USBFXACLNGOAGV-UHFFFAOYSA-N	O=C(OCC(OC(=O)CCCCCCC=CCC=CCC=CCC=CCC)COC(=O)CCCCCCCCCCCCCCC)CCCCCCC=CCC=CCC=CCC=CCC	annotated by user-defined text library	TRUE	TRUE	FALSE	96				97.2	2055.4	920.30012:264 920.40189:131 920.44248:120 920.49187:576 920.5618:142 920.58951:280 920.65034:1302 920.70791:1549 920.772:260048 920.86379:2899 921.24094:180 921.29322:407 921.34026:341 921.39308:460 921.45191:729 921.52884:258 921.56516:311 921.59:1268 921.66537:920 921.77551:176013 921.86048:2580 922.10035:327 922.31792:373 922.36824:338 922.40953:125 922.4254:179 922.48497:582 922.52033:576 922…	75.95455:25 76.77954:32 79.04717:42 79.95215:24 80.09121:35 81.63616:36 86.06004:46 89.82888:26 91.05348:141 92.06193:105 93.1856:24 95.08449:53 95.67683:25 97.71311:26 105.03833:91 105.07066:191 106.07787:36 108.93013:32 109.10288:238 110.51763:40 119.07073:26 119.08753:85 121.09989:74 128.06042:41 130.30612:24 130.47353:41 131.08614:119 131.91322:29 133.10229:62 135.11736:88 138.17825:25 149.13…
115	PC 34:4|PC 14:0_20:4	1141	8.37508	9.1303	9.68758	754.542	457104	14331381		[M+H]+	M + 0	PC 14:0_20:4(n-6,9,12,15)	Answer (n-6,9,12,15)	Correct	9.157	754.538	C42H76NO8P	PC	BXZPYXMUABUWBT-UHFFFAOYSA-N	O=C(OCC(OC(=O)CCCCCCC=CCC=CCC=CCC=CCC)COP(=O)([O-])OCC[N+](C)(C)C)CCCCCCCCCCCCC	annotated by user-defined text library	TRUE	TRUE	FALSE	99.6				96.8	8702.52	754.10228:970 754.15055:757 754.18655:684 754.22188:1291 754.28063:1468 754.34467:2825 754.40221:2773 754.45831:2940 754.54165:839694 754.61573:31951 754.65038:21629 754.67946:12675 754.77572:3385 754.81302:1672 754.84376:907 754.86859:1512 754.90914:2659 754.96774:1805 755.05954:2153 755.08875:2292 755.12245:3605 755.15456:3077 755.19036:1908 755.21935:3394 755.25223:3072 755.28453:2551 755.3128…	78.04568:116 79.25424:32 83.2663:26 86.09571:114 88.55862:36 91.05454:298 92.05936:94 94.00392:35 94.0395:60 98.9849:46 100.68868:35 103.05579:47 104.1077:73 105.06986:129 106.07823:47 109.5238:25 116.93922:31 120.09403:87 120.39877:40 125.00085:145 126.74737:25 134.75755:30 142.0305:33 143.37024:30 144.62939:43 147.45921:39 147.86938:37 148.39682:28 148.73889:38 159.73352:31 163.88493:32 164.361…
116	PC 38:7|PC 16:1_22:6	1141	8.65853	9.1303	9.68758	804.557	383788	10404736		[M+H]+	M + 0	PC 16:1(n-7)_22:6(n-3,6,9,12,15,18)	Answer (n-3,6,9,12,15,18)	Correct	9.185	804.554	C46H78NO8P	PC	DLRNZUPJXRVWRW-UHFFFAOYSA-N	O=C(OCC(OC(=O)CCC=CCC=CCC=CCC=CCC=CCC=CCC)COP(=O)([O-])OCC[N+](C)(C)C)CCCCCCCC=CCCCCCC	annotated by user-defined text library	TRUE	TRUE	FALSE	98.4				96.8	7675.77	804.06518:98 804.12307:366 804.14807:607 804.22135:943 804.25726:1030 804.30114:921 804.36512:1997 804.42394:1388 804.45979:2759 804.55686:812596 804.63427:28088 804.66941:18977 804.70015:8869 804.73353:3060 804.76679:4157 804.79809:3187 804.83175:2714 804.89289:1715 804.9299:1216 805.00064:2090 805.02665:1620 805.08906:1576 805.12262:2796 805.158:2505 805.19123:2887 805.22207:2711 805.25924:2176…	72.93331:30 75.89223:27 77.55354:32 78.04472:99 78.57521:26 80.0603:68 81.06828:53 86.09557:153 87.23893:24 91.05309:238 95.00765:26 95.08407:97 99.04684:30 105.06981:143 120.09515:53 124.99916:232 128.06171:67 135.11455:103 137.23207:23 139.05089:58 144.89081:29 159.45261:37 162.14276:59 169.83131:24 173.01604:41 179.41229:31 184.07327:61097 184.10587:285 184.1613:79 184.16847:91 184.24336:51 18…
117	PC 36:5|PC 16:0_20:5	1152	8.65853	9.22383	9.87452	780.547	414276	15102788		[M+H]+	M + 0	PC 16:0_20:5(n-3,6,9,12,15)	Answer (n-3,6,9,12,15)	Correct	9.266	780.554	C44H78NO8P	PC	KLTHQSWIRFFBRI-UHFFFAOYSA-N	O=C(OCC(OC(=O)CCCC=CCC=CCC=CCC=CCC=CCC)COP(=O)([O-])OCC[N+](C)(C)C)CCCCCCCCCCCCCCC	annotated by user-defined text library	TRUE	TRUE	FALSE	99				87.9	7865.94	780.0717:2470 780.12252:2036 780.18126:3467 780.24415:5910 780.30395:2938 780.35389:4960 780.38035:4061 780.45855:12985 780.54649:499542 780.56581:462267 780.59759:310593 780.63073:196829 780.66957:95416 780.73134:174622 780.76372:34196 780.79696:23672 780.83034:15554 780.86467:9472 780.89353:8239 780.9298:12649 780.96063:6375 780.9915:11449 781.01941:7860 781.05539:5185 781.08209:11007 781.11378…	76.05036:25 78.04473:90 90.76017:33 91.05356:330 92.05977:182 93.96922:32 102.57027:33 104.10552:82 105.03114:31 109.1015:77 125.00034:216 128.15321:36 129.26228:28 133.67039:29 155.74071:31 155.80891:35 159.05339:26 161.59897:29 175.14333:43 177.0668:32 181.41594:32 183.91931:48 183.94337:46 184.07321:70359 184.10536:294 184.1636:219 184.19243:99 184.20589:77 184.27895:135 184.29945:131 184.3420…
118	PC 40:8|PC 20:4_20:4	1152	8.75393	9.22383	9.7815	830.572	408195	11169974		[M+H]+	M + 0	PC 20:4(n-3,6,8,12)_20:4(n-6,9,12,15)	Answer (n-6,9,12,15)	Correct	9.293	830.569	C48H80NO8P	PC	BFCSBEFTXQRIOJ-UHFFFAOYSA-N	O=C(OCC(OC(=O)CCCCCCC=CCC=CCC=CCC=CCC)COP(=O)([O-])OCC[N+](C)(C)C)CCCCCCC=CCC=CCC=CCC=CCC	annotated by user-defined text library	TRUE	TRUE	FALSE	97.4				96.6	8056.43	830.09542:297 830.12041:218 830.1442:438 830.16877:366 830.22372:504 830.24914:456 830.28605:581 830.33705:1513 830.36496:498 830.42501:3647 830.57234:818919 830.65099:30936 830.68665:22261 830.71784:9619 830.75367:3010 830.78637:3928 830.85166:2886 830.89464:1592 830.95105:1665 831.02436:2485 831.04997:1891 831.1172:2663 831.14582:2420 831.18169:3416 831.21811:2725 831.25348:2086 831.28464:3118 …	70.31222:25 70.57975:35 71.81997:33 78.04604:91 81.32785:36 82.21993:41 85.07343:34 86.09595:349 91.0535:184 93.63902:34 95.0493:51 95.08379:61 96.0376:39 98.98269:45 103.17282:26 104.1068:126 105.03334:78 105.06842:106 112.24229:35 112.83041:42 117.12072:46 123.95314:28 124.99961:318 126.34334:29 129.07127:69 136.12309:69 143.26927:27 147.31767:42 163.14476:34 168.08539:46 170.82205:27 172.95737…
119	PC 38:6|PC 18:1_20:5	1174	8.84867	9.41043	10.4314	806.57	548592	23152878		[M+H]+	M + 0	PC 18:1(n-3)_20:5(n-3,6,9,12,15)	Answer (n-3,6,9,12,15)	Correct	9.404	806.569	C46H80NO8P	PC	PAQLDAUPMINLDS-UHFFFAOYSA-N	O=C(OCC(OC(=O)CCCC=CCC=CCC=CCC=CCC=CCC)COP(=O)([O-])OCC[N+](C)(C)C)CCCCCCCC=CCCCCCCCC	annotated by user-defined text library	TRUE	TRUE	FALSE	100				99.8	10936.7	806.13029:135 806.23056:147 806.2751:157 806.30975:550 806.33902:321 806.37617:510 806.45848:1817 806.48066:653 806.57128:569817 806.64741:18998 806.68345:6447 807.07335:846 807.10399:956 807.14072:1276 807.17149:1355 807.20723:1413 807.2338:908 807.27484:1480 807.30922:1421 807.339:1600 807.37048:1385 807.40705:1272 807.43946:2272 807.47031:1202 807.50757:1884 807.57345:338389 807.90668:335 807.…	74.39434:34 76.43592:31 77.14226:31 77.94777:37 78.04467:140 86.09605:267 91.05399:183 92.6433:26 98.98445:132 99.36319:29 103.85074:41 104.10696:181 106.07669:132 106.37479:26 107.74368:27 108.09327:35 112.01176:25 114.55257:39 117.07125:64 119.08312:51 122.53165:39 124.32654:36 124.9998:359 126.5061:26 141.07024:79 141.22795:27 148.11957:57 155.54762:31 168.76532:29 170.07053:57 171.33989:69 17…
120	PC 36:4|PC 16:0_20:4	1207	8.75393	9.68758	10.5234	782.567	703522	32123216		[M+H]+	M + 0	PC 16:0_20:4(n-6,9,12,15)	Answer (n-6,9,12,15)	Correct	9.811	782.569	C44H80NO8P	PC	JAVWFBAAZSHHAD-UHFFFAOYSA-N	O=C(OCC(OC(=O)CCCCCCC=CCC=CCC=CCC=CCC)COP(=O)([O-])OCC[N+](C)(C)C)CCCCCCCCCCCCCCC	annotated by user-defined text library	TRUE	TRUE	FALSE	91.9				95	13616.3	782.12063:2730 782.14944:1329 782.16937:1062 782.20248:3266 782.2357:4061 782.30451:7016 782.33922:2623 782.36217:2613 782.38981:5348 782.56747:956541 782.61271:414204 782.64493:261314 782.68498:125431 782.74779:276544 782.7783:53169 782.84648:18924 782.88008:12669 782.945:15145 782.9756:8415 783.03527:10109 783.06676:14563 783.09913:14705 783.12969:20367 783.16406:18790 783.19715:19979 783.22971…	71.81546:30 77.64674:35 77.69549:30 78.04499:151 78.66132:25 79.047:37 79.05179:41 82.04023:33 82.05836:24 86.09575:1072 88.50841:28 91.05467:192 91.23791:32 92.06178:79 95.04823:109 97.4452:23 97.49375:35 98.98486:368 99.86595:25 104.10672:496 118.18432:40 124.99921:1857 125.28925:55 126.74317:27 128.05881:37 128.54727:38 136.95503:30 146.9883:44 148.71159:24 154.09204:65 164.29778:42 173.11111:…
121	PC 40:7|PC 18:1_22:6	1207	9.03672	9.68758	10.5234	832.59	420334	11870378		[M+H]+	M + 0	PC 18:1(n-9)_22:6(n-3,6,9,12,15,18)	Answer (n-3,6,9,12,15,18)	Correct	9.783	832.585	C48H82NO8P	PC	FPEVDFOXMCHLKL-UHFFFAOYSA-N	O=C(OCC(OC(=O)CCC=CCC=CCC=CCC=CCC=CCC=CCC)COP(=O)([O-])OCC[N+](C)(C)C)CCCCCCCC=CCCCCCCCC	annotated by user-defined text library	TRUE	TRUE	FALSE	95.1				91.5	8353.19	832.12694:454 832.14795:318 832.18195:196 832.2189:793 832.26315:891 832.31265:988 832.35598:1773 832.41627:1723 832.45681:1867 832.59015:919667 832.66576:41880 832.70204:28656 832.73192:15022 832.83522:3354 832.8696:3099 832.92696:2290 832.96721:1698 832.98419:1657 833.01237:616 833.03743:2559 833.06624:2647 833.09578:2465 833.13184:3618 833.16218:3983 833.19786:4015 833.23294:4734 833.26764:316…	73.95057:30 78.04613:113 80.6655:37 85.84443:38 86.09608:160 91.05393:134 92.06223:63 92.94517:21 94.04038:81 98.98528:158 103.29388:25 104.10707:218 105.06923:146 107.77421:29 109.07111:51 118.98676:24 120.09296:55 122.25724:25 124.99998:524 127.84525:28 128.0603:86 138.15674:28 138.6638:29 145.10371:46 148.00848:31 179.02515:26 183.25989:28 183.82303:39 183.8786:42 184.03046:98 184.03972:56 184…
122	PC 38:5|PC 16:0_22:5	1229	8.94257	9.87452	11.6427	808.585	658963	27255664		[M+H]+	M + 0	PC 16:0_22:5(n-3,6,9,12,15)	Answer (n-3,6,9,12,15)	Correct	9.894	808.585	C46H82NO8P	PC	SWOKEJBWARJLGN-UHFFFAOYSA-N	O=C(OCC(OC(=O)CCCCCCC=CCC=CCC=CCC=CCC)COP(=O)([O-])OCC[N+](C)(C)C)CCCCCCCC=CCCCCCCCC	annotated by user-defined text library	TRUE	TRUE	FALSE	99.8				99.9	13038	808.12162:1515 808.14498:1176 808.18565:2923 808.26076:4123 808.29829:2835 808.33888:3569 808.36876:5357 808.42281:6226 808.58532:913997 808.6284:370118 808.66274:192571 808.70246:96292 808.76552:173164 808.79812:34497 808.83227:24038 808.86627:15976 808.90108:9596 808.96698:13492 808.99901:5413 809.0298:10639 809.05949:8905 809.09046:11453 809.12297:10388 809.15559:16487 809.18949:14899 809.2236…	74.50652:24 75.33132:35 78.04626:115 81.0716:51 86.09659:124 91.05218:109 92.06116:124 104.10657:113 105.0322:74 105.06861:91 106.0768:79 109.4203:34 123.11866:70 124.99919:244 133.76868:36 159.96112:31 162.95462:49 168.84882:33 169.3183:26 174.05626:29 176.07544:26 180.68433:28 184.03113:127 184.07327:71627 184.10468:430 184.16154:58 184.26074:139 184.29927:100 184.32352:48 184.5206:41 184.55579…
123	PC 40:6|PC 18:1_22:5	1240	9.31722	9.96742	11.4576	834.603	440932	18301840		[M+H]+	M + 0	PC 18:1(n-9)_22:5(n-3,6,9,12,15)	Answer (n-3,6,9,12,15)	Correct	10.003	834.601	C48H84NO8P	PC	LQILTFYUCKNMSR-UHFFFAOYSA-N	O=C(OCC(OC(=O)CCCCCC=CCC=CCC=CCC=CCC=CCC)COP(=O)([O-])OCC[N+](C)(C)C)CCCCCCCC=CCCCCCCCC	annotated by user-defined text library	TRUE	TRUE	FALSE	99.3				98.8	8756.97	834.16861:439 834.2044:261 834.27929:231 834.33523:697 834.3578:649 834.41572:1339 834.48152:2384 834.54189:2739 834.60259:575321 834.68047:17275 834.71689:6779 835.05472:713 835.11316:871 835.14496:929 835.18085:1132 835.21535:1622 835.24962:1431 835.28204:1367 835.31463:896 835.35257:1163 835.38641:855 835.41728:1053 835.45232:1962 835.48683:2232 835.51865:1827 835.54619:1823 835.60507:361052 8…	73.41436:29 73.58131:29 74.47944:47 78.04434:159 79.23734:35 81.53297:26 86.09696:88 90.44812:27 91.05304:222 92.06348:72 94.04317:43 94.67362:36 96.0556:47 98.98277:112 99.20964:32 101.69845:25 104.10645:248 106.07626:80 111.86868:37 120.09435:75 121.26035:29 123.06832:47 124.99918:285 127.11964:38 128.05998:79 128.19774:24 131.0815:33 134.83188:29 161.49409:25 182.98758:34 183.96024:36 184.0048…
125	PC 38:4|PC 18:0_20:4	1317	9.7815	10.6167	11.0848	810.613	432293	10936786		[M+H]+	M + 0	PC 18:0_20:4(n-6,9,12,15)	Answer (n-6,9,12,15)	Correct	10.703	810.601	C46H84NO8P	PC	HAKKEJDMTIQLJH-UHFFFAOYSA-N	O=C(OCC(OC(=O)CCCCCCC=CCC=CCC=CCC=CCC)COP(=O)([O-])OCC[N+](C)(C)C)CCCCCCCCCCCCCCCCC	410	TRUE	TRUE	TRUE	89.8	12.3	51.6	100	99.3	8645.85	810.11964:1584 810.16708:1829 810.20625:1904 810.25097:1158 810.31441:4552 810.34757:1025 810.38203:3575 810.42881:4692 810.51396:8959 810.61331:1110770 810.68002:79935 810.71878:60920 810.7531:11244 810.78074:30503 810.8146:15031 810.84879:10108 810.8822:10123 810.91865:4613 810.9434:6414 810.98411:7689 811.01795:2752 811.04582:5992 811.07616:5718 811.10589:5689 811.14083:6008 811.16998:7826 811…	73.9287:29 74.59011:34 78.0461:93 81.02531:44 83.23621:22 84.31976:23 85.0295:42 86.09624:396 91.0533:199 97.12918:37 98.98296:167 103.05692:75 104.05906:38 104.06433:37 104.10661:145 105.03188:62 105.06934:213 106.07787:90 112.41943:25 115.14824:27 120.09361:68 124.99992:854 125.12903:35 133.90561:31 137.17287:37 153.65059:31 154.45567:26 160.17613:45 171.59117:23 172.05754:30 177.2231:42 183.30…
126	PC 40:5|PC 18:0_22:5	1328	9.87452	10.7111	12.4801	836.619	439973	15778784		[M+H]+	M + 0	PC 18:0_22:5(n-3,6,9,12,15)	Answer (n-3,6,9,12,15)	Correct	10.784	836.616	C48H86NO8P	PC	SFSJJONFWFZOGW-UHFFFAOYSA-N	O=C(OCC(OC(=O)CCCCCCC=CCC=CCC=CCC=CCC)COP(=O)([O-])OCC[N+](C)(C)C)CCCCCCCCCC=CCCCCCCCC	annotated by user-defined text library	TRUE	TRUE	FALSE	97.1				96.8	8799.45	836.13669:476 836.20063:918 836.28632:1474 836.33378:1282 836.39628:1238 836.43966:666 836.51658:3218 836.61908:753403 836.69825:25543 836.73384:14965 836.76555:7555 836.83362:3714 836.86491:2550 836.89992:2633 836.96193:1229 836.99954:1077 837.06883:1633 837.09872:1563 837.16209:1552 837.19509:2250 837.23158:2299 837.26708:2733 837.29716:2550 837.3362:2437 837.40188:2096 837.43624:3068 837.50415…	78.04578:94 86.09604:49 91.05327:128 92.06055:159 93.06972:50 95.04834:72 96.34125:31 96.4366:24 96.55564:28 98.98342:51 103.05732:55 104.11081:45 105.03453:67 105.07059:147 105.1436:37 106.07903:142 106.5354:27 109.19623:32 110.55224:30 120.09421:74 125.00131:143 125.61349:34 129.06789:43 133.09985:48 138.74709:32 142.51994:34 148.85466:22 155.0845:48 155.2287:26 159.77704:33 162.01723:40 164.50…
127	TG 54:5|TG 16:0_18:1_20:4	1834	13.4084	15.0205	15.5822	898.788	214789	6221731		[M+NH4]+	M + 0	TG 16:0_18:1(n-10)_20:4(n-6,9,12,15)	Answer (n-6,9,12,15)	Correct	15.094	898.786	C57H100O6	TG	WNGNQJVTTOEUDY-UHFFFAOYSA-N	O=C(OCC(OC(=O)CCCCCCCC=CCCCCCCCC)COC(=O)CCCCCCCCCCCCCCC)CCCCCCC=CCC=CCC=CCC=CCC	annotated by user-defined text library	TRUE	TRUE	FALSE	97				97.5	4295.78	898.29904:257 898.3428:337 898.37901:179 898.40163:483 898.44925:376 898.46481:357 898.50878:517 898.54996:172 898.59743:914 898.65203:1245 898.72114:4750 898.78792:482210 898.86868:8894 898.90523:1994 899.32233:414 899.35228:399 899.38927:711 899.42821:849 899.45886:1005 899.51787:917 899.60105:990 899.64297:671 899.66694:1482 899.69787:1250 899.74084:3095 899.79081:320380 899.87584:5817 900.332…	76.29186:37 77.86666:36 78.04678:86 79.05414:54 81.06792:54 81.08187:25 85.57637:24 89.03246:109 91.05466:216 92.72978:31 95.08717:65 97.81489:35 99.98313:36 102.78233:23 105.07401:96 106.29754:38 109.09968:103 112.54993:28 116.77826:36 121.09999:75 121.26237:30 123.07982:76 123.11941:63 128.42647:33 130.21925:37 133.10172:91 135.07947:55 136.01552:28 142.02617:50 149.09563:98 149.13348:138 152.1…
128	PC 36:6|PC 14:0_22:6	1123	8.4245	8.99433	9.64752	778.539	313276	9203728		[M+H]+	M + 0	PC 14:0_22:6(n-3,6,9,12,15,18)	Answer (n-3,6,9,12,15,18)	Correct	9.013	778.538	C44H76NO8P	PC	HAIPHKFLSXSDAN-UHFFFAOYSA-N	O=C(OCC(OC(=O)CCC=CCC=CCC=CCC=CCC=CCC=CCC)COP(=O)([O-])OCC[N+](C)(C)C)CCCCCCCCCCCCC	annotated by user-defined text library	TRUE	TRUE	FALSE	99.8				99.5	6229.26	778.17243:402 778.24199:739 778.2893:670 778.34338:949 778.38623:292 778.42108:1007 778.44094:1193 778.53945:555082 778.61953:7657 778.64937:4768 779.03444:746 779.06388:466 779.13188:600 779.16186:1237 779.23634:994 779.26273:1197 779.29226:1117 779.32898:2552 779.36021:1134 779.3897:1550 779.42478:979 779.45252:1309 779.54201:302829 779.61299:9075 779.77638:498 779.87969:635 779.94749:769 780.0…	73.68024:35 74.18513:42 80.02132:37 82.2594:27 90.78172:30 91.05371:303 96.03413:40 100.77088:24 102.05319:94 103.27355:39 105.06948:100 105.38043:36 106.07716:75 114.88138:36 115.95596:26 119.08576:72 125.00077:209 127.10867:27 128.06264:71 136.81163:22 158.16724:29 158.25253:28 162.47624:28 163.00668:31 165.07045:40 182.63586:31 182.85327:27 184.07318:43531 184.14174:76 184.16345:206 184.20139:…
129	PC 34:4|PC 14:0_20:4	1134	8.5192	9.08947	9.8334	754.533	348548	11110547		[M+H]+	M + 0	PC 14:0_20:4(n-6,9,12,15)	Answer (n-6,9,12,15)	Correct	9.149	754.538	C42H76NO8P	PC	BXZPYXMUABUWBT-UHFFFAOYSA-N	O=C(OCC(OC(=O)CCCCCCC=CCC=CCC=CCC=CCC)COP(=O)([O-])OCC[N+](C)(C)C)CCCCCCCCCCCCC	annotated by user-defined text library	TRUE	TRUE	FALSE	98.1				93.5	6696.47	754.05868:328 754.09716:902 754.17426:1353 754.23936:1147 754.27037:1471 754.35654:3938 754.43602:4468 754.53327:477566 754.55206:474812 754.61518:45590 754.65:33538 754.67862:18273 754.71502:5883 754.74446:6111 754.77678:5035 754.80786:4534 754.8541:6285 754.90875:3307 754.94452:773 754.96957:3132 754.99721:2815 755.02469:3466 755.05849:3404 755.08745:4013 755.12145:4881 755.15549:4063 755.21903…	78.04538:80 82.02036:37 86.0957:106 87.86806:31 87.93703:28 91.05334:207 97.09827:23 97.7532:33 104.10518:51 104.1786:30 105.0324:66 109.43176:27 117.15514:29 118.07713:28 118.42918:46 119.08472:74 124.9994:219 128.92914:26 140.5638:35 140.65524:32 147.50121:27 147.94383:32 179.52509:31 183.87125:47 184.00461:50 184.0425:52 184.07309:121779 184.1046:1255 184.20705:126 184.24997:80 184.26456:148 1…
130	PC 36:5|PC 16:0_20:5	1145	8.70938	9.1828	9.8334	780.547	339170	11579020		[M+H]+	M + 0	PC 16:0_20:5(n-3,6,9,12,15)	Answer (n-3,6,9,12,15)	Correct	9.258	780.554	C44H78NO8P	PC	KLTHQSWIRFFBRI-UHFFFAOYSA-N	O=C(OCC(OC(=O)CCCC=CCC=CCC=CCC=CCC=CCC)COP(=O)([O-])OCC[N+](C)(C)C)CCCCCCCCCCCCCCC	annotated by user-defined text library	TRUE	TRUE	FALSE	96.9				87.5	6380.14	780.0575:2094 780.0976:2409 780.15794:1860 780.18826:3010 780.24722:3912 780.28363:2443 780.30173:4226 780.35187:3500 780.38723:6605 780.42595:5409 780.54448:427049 780.56499:471781 780.59739:390474 780.6297:207659 780.669:99849 780.73125:191948 780.76243:38090 780.79626:26592 780.82967:16257 780.86382:9873 780.92787:12335 780.95861:6772 780.99143:10182 781.05067:10568 781.0822:11450 781.11335:15…	73.86443:28 78.07398:30 85.99072:38 86.0968:73 91.05346:256 92.06298:91 93.24399:25 93.61597:27 94.03925:55 95.04841:64 97.23367:30 99.06904:30 101.96097:25 102.07752:22 103.3891:29 104.10724:154 104.48917:42 106.07742:117 111.34171:29 118.87903:33 120.092:53 121.10039:78 121.12719:30 125.00048:142 133.64073:29 134.28766:28 143.00391:33 143.07002:59 150.78366:31 151.53168:30 152.19824:54 152.2639…
131	PC 38:7|PC 16:1_22:6	1145	8.61407	9.1828	9.64752	804.556	371909	10303807		[M+H]+	M + 0	PC 16:1(n-7)_22:6(n-3,6,9,12,15,18)	Answer (n-3,6,9,12,15,18)	Correct	9.177	804.554	C46H78NO8P	PC	DLRNZUPJXRVWRW-UHFFFAOYSA-N	O=C(OCC(OC(=O)CCC=CCC=CCC=CCC=CCC=CCC=CCC)COP(=O)([O-])OCC[N+](C)(C)C)CCCCCCCC=CCCCCCC	annotated by user-defined text library	TRUE	TRUE	FALSE	100				98.5	7422.89	804.06492:458 804.11339:132 804.15975:621 804.22089:479 804.25431:558 804.28404:821 804.3316:729 804.36038:786 804.39091:595 804.46046:3374 804.49569:3041 804.55624:714831 804.6337:24032 804.66867:13353 804.7002:6640 804.76706:3952 804.83122:2538 804.89535:960 804.92854:1058 804.97631:513 804.99818:1473 805.02646:1192 805.09138:1821 805.12176:1641 805.15709:2367 805.19084:2168 805.22152:2279 805.…	74.38691:34 75.68504:35 76.44276:35 80.42348:28 81.07298:64 82.68559:34 86.07034:43 86.09637:147 89.11458:35 91.05354:168 93.71173:26 97.07306:41 97.58401:33 103.03918:46 103.42426:26 104.10661:130 105.06787:97 106.07841:162 113.75629:30 117.6711:31 118.08024:36 121.08657:30 124.99806:236 132.93199:26 155.01176:39 155.59422:24 161.74733:44 165.78117:32 169.29417:35 169.45422:29 170.07759:70 175.9…
132	PC 42:10|PC 20:4_22:6	1145	8.70938	9.1828	10.9487	854.571	233329	6.03826e+06		[M+H]+	M + 0	PC 20:4(n-6,9,12,15)_22:6(n-3,6,9,12,15,18)	Answer (n-6,9,12,15)_(n-3,6,9,12,15,18)	Correct	9.231	854.569	C50H80NO8P	PC	NCCFWEYCQVRLBU-UHFFFAOYSA-N	O=C(OCC(OC(=O)CCC=CCC=CCC=CCC=CCC=CCC=CCC)COP(=O)([O-])OCC[N+](C)(C)C)CCCCCCC=CCC=CCC=CCC=CCC	annotated by user-defined text library	TRUE	TRUE	FALSE	98.7				98.4	4666.59	854.1762:406 854.22896:397 854.3248:1027 854.34938:289 854.39944:879 854.42897:820 854.47611:1571 854.57138:610583 854.65126:19977 854.6868:8598 854.79003:2019 854.96472:1366 855.00491:727 855.08762:1082 855.12267:1126 855.15605:1083 855.1901:1820 855.22216:1393 855.25801:1900 855.29604:1288 855.33008:1224 855.36078:2670 855.39325:1796 855.46751:2692 855.49599:1944 855.57347:427619 855.65946:6081…	70.04827:36 79.05328:85 81.47187:28 86.09499:133 90.46552:31 91.05391:178 92.0607:73 96.19381:24 104.10755:99 116.99368:35 117.0677:34 117.93963:24 120.09314:116 120.34012:35 124.99908:161 125.84328:24 130.20712:37 130.24132:22 131.9808:24 132.57304:21 149.44293:32 153.07924:41 161.3521:31 169.14174:27 169.2086:27 180.78281:30 183.89317:29 184.05023:52 184.07321:56686 184.16458:242 184.23492:105 …
133	PC 40:8|PC 20:4_20:4	1156	8.89967	9.27577	10.482	830.58	302272	7.73743e+06		[M+H]+	M + 0	PC 20:4(n-3,9,12,15)_20:4(n-6,9,12,15)	Answer (n-6,9,12,15)_(n-3,6,9,12)	Wrong	9.311	830.569	C48H80NO8P	PC	BFCSBEFTXQRIOJ-UHFFFAOYSA-N	O=C(OCC(OC(=O)CCCCCCC=CCC=CCC=CCC=CCC)COP(=O)([O-])OCC[N+](C)(C)C)CCCCCCC=CCC=CCC=CCC=CCC	330	TRUE	TRUE	TRUE	98.3	20.9	55.3	100	84.9	6044.75	830.11293:1162 830.15104:1053 830.17879:621 830.20082:811 830.24093:1069 830.2731:1575 830.3274:1699 830.34611:1664 830.40785:3736 830.45356:3119 830.58031:995440 830.65016:49886 830.68861:43131 830.71719:20917 830.75479:7713 830.78565:7189 830.8198:5215 830.85267:4992 830.91672:3683 830.9605:4293 831.01766:3171 831.04986:2787 831.08089:3020 831.11473:3486 831.14584:4038 831.18195:4701 831.2163:5…	71.78904:32 77.03824:42 78.04568:46 83.87946:28 84.41739:28 85.26505:35 85.96014:31 86.097:213 89.15264:24 91.05384:102 92.06396:55 94.04079:56 94.5945:43 98.98403:82 104.10699:106 105.03225:132 105.07116:93 120.09289:100 120.91348:29 124.99926:383 125.34122:53 129.12901:35 131.08536:33 133.40993:25 137.05394:25 150.11159:28 160.64752:40 162.92311:35 164.79935:33 170.73759:33 174.74744:32 175.973…
134	PC 38:6|PC 18:1_20:5	1178	8.80468	9.46313	10.482	806.57	561218	22858728		[M+H]+	M + 0	PC 18:1(n-3)_20:5(n-3,6,9,12,15)	Answer (n-3,6,9,12,15)	Correct	9.391	806.569	C46H80NO8P	PC	PAQLDAUPMINLDS-UHFFFAOYSA-N	O=C(OCC(OC(=O)CCCC=CCC=CCC=CCC=CCC=CCC)COP(=O)([O-])OCC[N+](C)(C)C)CCCCCCCC=CCCCCCCCC	annotated by user-defined text library	TRUE	TRUE	FALSE	97.2				98.3	11204.3	806.27715:232 806.30783:176 806.35314:377 806.41839:933 806.44206:591 806.48121:763 806.50812:1510 806.57039:429750 806.65476:5963 807.04497:306 807.0684:300 807.10816:130 807.14161:183 807.17921:343 807.20848:961 807.2815:420 807.31335:436 807.34816:766 807.37371:1006 807.40422:790 807.43384:839 807.47441:476 807.49425:523 807.57323:217935 807.65181:8005 807.8604:316 807.91073:252 807.97455:280 …	77.04076:53 78.04485:97 79.05596:44 79.74098:30 79.96694:26 86.09556:122 87.42217:24 88.89194:34 91.05409:189 92.06053:41 94.77922:28 98.98836:44 104.10635:153 106.07658:82 106.91592:29 118.56892:37 120.09306:110 124.99998:391 132.66801:28 133.0609:28 137.12689:29 142.08392:57 155.74971:24 156.28763:33 156.86324:32 158.27327:29 180.43776:35 184.07317:93739 184.10512:757 184.22365:124 184.27045:12…
135	PC 40:7|PC 18:1_22:6	1211	8.99433	9.7407	10.482	832.588	438261	12464088		[M+H]+	M + 0	PC 18:1(n-9)_22:6(n-3,6,9,12,15,18)	Answer (n-3,6,9,12,15,18)	Correct	9.772	832.585	C48H82NO8P	PC	FPEVDFOXMCHLKL-UHFFFAOYSA-N	O=C(OCC(OC(=O)CCC=CCC=CCC=CCC=CCC=CCC=CCC)COP(=O)([O-])OCC[N+](C)(C)C)CCCCCCCC=CCCCCCCCC	annotated by user-defined text library	TRUE	TRUE	FALSE	99.5				97.3	8722.5	832.09599:820 832.18389:1113 832.25174:724 832.29234:679 832.31589:1111 832.33988:479 832.37489:1527 832.41746:2371 832.46241:2097 832.48737:2761 832.58826:908752 832.66549:40167 832.7018:28337 832.73179:14034 832.83474:3349 832.86822:2857 832.90905:2033 832.96635:1337 832.98452:1058 833.01306:780 833.03759:2641 833.0651:2094 833.09641:2649 833.13051:2481 833.16238:3724 833.1969:4183 833.23336:39…	86.09525:184 89.04146:56 91.05399:271 92.05948:146 94.04113:54 95.08828:93 95.55726:27 104.10866:99 119.08478:74 120.98025:30 124.99908:311 134.1053:42 137.66176:22 163.14793:74 183.96062:91 184.07306:69360 184.10518:343 184.15942:104 184.17377:174 184.2263:100 184.2437:56 184.26474:74 184.29056:72 184.59183:51 184.69965:118 184.80133:58 184.88625:92 184.93591:57 184.9678:109 184.98723:74 184.999…
136	PE 38:5|PE 18:1_20:4	1233	9.46313	9.9262	11.0418	766.541	402005	11490545		[M+H]+	M + 0	PE 18:1(n-9)_20:4(n-6,9,12,15)	Answer (n-6,9,12,15)	Correct	10.045	766.538	C43H76NO8P	PE	PECSWFQRRFRZPW-BHPGJWMBSA-N	[C@](COP(=O)(O)OCCN)([H])(OC(CCC/C=C\C/C=C\C/C=C\C/C=C\CCCCC)=O)COC(CCCCCCC/C=C\CCCCCCCC)=O	annotated by user-defined text library	TRUE	TRUE	FALSE	92.5				93.9	7988.72	766.04717:1562 766.08114:1457 766.11292:1815 766.143:1452 766.1764:1881 766.21148:1853 766.24529:1661 766.27265:1308 766.30969:1589 766.34899:951 766.36652:899 766.40877:2037 766.4441:2703 766.4765:3356 766.54554:924722 766.61541:45505 766.65123:42103 766.67966:13847 766.77609:3144 766.80785:3320 766.8698:1816 766.90952:2947 766.95081:625 766.97072:2239 766.99952:2197 767.06172:2933 767.09237:285…	71.30487:36 71.72604:42 73.5793:33 79.05154:106 79.95219:27 83.08639:70 86.09698:40 91.05379:285 94.57633:48 94.84517:22 95.08495:118 96.77149:26 99.58913:33 101.24458:34 101.42123:30 104.06087:65 104.10545:39 105.03256:56 105.06961:181 105.93665:27 106.07666:51 106.78034:44 107.0864:112 108.0923:83 109.09993:188 112.22973:33 115.05334:65 115.96379:26 116.14371:30 116.70698:25 117.06841:162 119.0…
137	PC 40:6|PC 18:1_22:5	1244	9.36898	10.0193	11.2288	834.602	430915	17789280		[M+H]+	M + 0	PC 18:1(n-9)_22:5(n-3,6,9,12,15)	Answer (n-3,6,9,12,15)	Correct	10.018	834.601	C48H84NO8P	PC	LQILTFYUCKNMSR-UHFFFAOYSA-N	O=C(OCC(OC(=O)CCCCCC=CCC=CCC=CCC=CCC=CCC)COP(=O)([O-])OCC[N+](C)(C)C)CCCCCCCC=CCCCCCCCC	annotated by user-defined text library	TRUE	TRUE	FALSE	100				99.8	8557.19	834.11484:258 834.31635:487 834.36732:277 834.38732:291 834.40673:309 834.42424:202 834.45793:397 834.50376:1336 834.60156:483149 834.67994:11538 834.71339:2256 835.08561:260 835.15542:369 835.18202:375 835.21208:1090 835.25972:1472 835.32603:143 835.34956:552 835.3929:551 835.41171:648 835.453:1297 835.47954:1024 835.51898:724 835.54571:1726 835.60458:272499 835.68369:6187 835.95707:350 836.0591…	74.12106:28 74.32156:31 78.04528:78 79.04828:70 81.06889:38 83.35328:34 88.59811:27 90.04424:28 91.05303:204 91.51933:36 93.93894:29 105.07182:159 109.15971:27 115.64037:27 121.12719:27 125.00002:141 128.66743:36 136.29553:27 141.33855:31 141.76698:27 142.69522:23 154.07657:41 156.27631:28 163.46983:30 164.18405:38 166.03452:36 171.11931:32 173.64949:37 177.31532:29 182.9977:27 184.01918:62 184.0…
139	PC 38:4|PC 18:0_20:4	1321	10.2987	10.6688	11.0418	810.611	455144	12985326		[M+H]+	M + 0	PC 18:0_20:4(n-6,9,12,15)	Answer (n-6,9,12,15)	Correct	10.693	810.601	C46H84NO8P	PC	HAKKEJDMTIQLJH-UHFFFAOYSA-N	O=C(OCC(OC(=O)CCCCCCC=CCC=CCC=CCC=CCC)COP(=O)([O-])OCC[N+](C)(C)C)CCCCCCCCCCCCCCCCC	430	TRUE	TRUE	TRUE	88.7	10.5	52	83.3	77.7	8707.78	810.11655:888 810.16009:1352 810.20966:2291 810.25227:1417 810.28452:1490 810.34138:1928 810.37118:1655 810.40037:3210 810.43312:2768 810.47042:3024 810.49278:2340 810.61199:1045561 810.67987:60988 810.71835:47912 810.74724:20803 810.78301:11006 810.81404:9680 810.84767:6288 810.88051:6402 810.91682:2283 810.98565:5162 811.018:2298 811.04293:4091 811.07615:3424 811.10548:4426 811.13968:4842 811.1…	71.1939:32 75.47324:30 78.0459:95 78.83912:38 79.58528:32 85.04023:30 86.09573:254 91.05363:173 92.06305:72 95.0871:68 100.06022:26 101.70423:30 102.92912:27 103.61074:27 104.10774:226 105.03228:75 105.07057:130 106.08032:66 107.92326:34 112.67612:26 123.76738:30 124.99937:203 140.96724:34 147.61414:30 148.58351:40 159.22455:27 162.0696:39 162.09082:29 165.25104:31 169.75256:27 183.68259:46 183.7…
140	TG 52:5|TG 16:0_16:1_20:4	1794	13.462	14.6924	15.162	870.756	139412	3.70923e+06		[M+NH4]+	M + 0	TG 16:0_16:1(n-7)_20:4(n-6,9,12,15)	Answer (n-6,9,12,15)	Correct	14.777	870.755	C55H96O6	TG	PBFPTUPUIISNJT-UHFFFAOYSA-N	O=C(OCC(OC(=O)CCCCCCCC=CCCCCCC)COC(=O)CCCCCCCCCCCCCCC)CCCCCCC=CCC=CCC=CCC=CCC	annotated by user-defined text library	TRUE	TRUE	FALSE	96.1				97.5	2788.24	870.34211:360 870.42206:215 870.4485:565 870.53149:1219 870.58315:290 870.61868:602 870.65229:1418 870.6976:3312 870.75599:343632 870.84499:1747 870.862:976 871.0495:320 871.16282:578 871.18951:123 871.2189:207 871.28027:819 871.33301:163 871.35118:354 871.3775:1057 871.44773:271 871.47993:483 871.52682:535 871.54764:312 871.564:271 871.60755:756 871.66463:885 871.6956:923 871.75953:211321 871.85…	76.97205:23 77.39564:30 79.31442:22 79.6379:29 81.78132:30 81.85719:29 82.53902:35 85.39169:27 88.62521:32 90.82285:33 91.05263:191 92.06162:77 93.0705:37 95.08689:41 95.42042:35 105.03111:47 105.07103:113 115.05419:49 115.27019:29 119.49953:39 129.33426:36 131.08386:79 133.10555:52 137.13484:118 140.84184:35 145.06203:67 145.10332:116 149.09451:73 149.1315:56 153.08807:50 163.14723:60 165.16356:…
143	PC 36:6|PC 14:0_22:6	1131	8.4412	9.00642	9.56488	778.54	228585	6478319		[M+H]+	M + 0	PC 14:0_22:6(n-3,6,9,12,15,18)	Answer (n-3,6,9,12,15,18)	Correct	9.04	778.538	C44H76NO8P	PC	HAIPHKFLSXSDAN-UHFFFAOYSA-N	O=C(OCC(OC(=O)CCC=CCC=CCC=CCC=CCC=CCC=CCC)COP(=O)([O-])OCC[N+](C)(C)C)CCCCCCCCCCCCC	annotated by user-defined text library	TRUE	TRUE	FALSE	99.4				99	4509.71	778.15082:250 778.2189:233 778.25518:121 778.3581:773 778.41162:729 778.48146:1912 778.53976:519420 778.61973:5911 778.64908:2761 778.92971:362 779.03629:422 779.06209:670 779.1328:497 779.16636:900 779.22707:737 779.26464:1024 779.28839:952 779.35836:1034 779.38941:1855 779.45511:963 779.48767:1026 779.54218:267456 779.61567:7077 779.84892:261 779.94543:537 780.01312:253 780.0494:602 780.08042:4…	70.50289:31 71.29271:35 75.39178:22 77.29314:30 81.01273:31 81.72501:34 91.05392:181 91.11686:27 92.06145:83 93.9873:32 95.04923:105 97.07116:24 98.98402:120 105.07078:155 105.29591:33 106.07818:134 107.49632:39 108.08073:42 113.31109:31 113.50627:28 116.97447:31 117.38091:30 117.84836:29 117.93962:27 119.01475:24 120.01348:39 133.19371:37 134.83344:30 137.84616:30 143.89558:33 155.56964:37 159.1…
144	PC 38:7|PC 16:1_22:6	1142	8.6298	9.10017	9.65705	804.556	337388	9215517		[M+H]+	M + 0	PC 16:1(n-9)_22:6(n-3,6,9,12,15,18)	Answer (n-3,6,9,12,15,18)	Correct	9.178	804.554	C46H78NO8P	PC	DLRNZUPJXRVWRW-UHFFFAOYSA-N	O=C(OCC(OC(=O)CCC=CCC=CCC=CCC=CCC=CCC=CCC)COP(=O)([O-])OCC[N+](C)(C)C)CCCCCCCC=CCCCCCC	annotated by user-defined text library	TRUE	TRUE	FALSE	96.7				97.1	6747.77	804.08311:901 804.11308:307 804.13287:141 804.15531:366 804.20586:647 804.24952:585 804.28308:549 804.32186:1173 804.36899:1290 804.41335:1321 804.45713:2648 804.55683:713659 804.63424:22444 804.66927:13176 804.70067:6804 804.76752:3707 804.79782:2202 804.83093:2818 804.89319:1018 804.9296:1600 804.99823:1452 805.02719:1374 805.09206:1788 805.12321:2121 805.1571:2167 805.19144:2707 805.22183:2867…	83.87811:31 86.0954:133 90.89484:24 91.0533:233 92.06072:134 96.1768:43 96.1974:32 98.98552:76 104.10691:162 105.03378:60 105.06965:73 111.08005:70 112.67757:38 112.71682:24 119.08504:98 119.88599:30 120.09052:38 124.99873:222 130.31032:25 135.26842:26 142.02626:60 144.46065:25 151.76637:24 158.77562:29 161.41423:29 166.91637:37 176.83139:34 179.72708:26 184.07335:58337 184.14334:53 184.16447:164…
145	PC 36:5|PC 14:0_22:5	1153	8.6298	9.19468	9.84313	780.546	338934	11133988		[M+H]+	M + 0	PC 14:0_22:5(n-3,6,9,12,15)	Answer (n-3,6,9,12,15)	Correct	9.286	780.554	C44H78NO8P	PC	NJKOHDXHBBUJBZ-UHFFFAOYSA-N	O=C(OCC(OC(=O)CCCCCCC=CCC=CCC=CCC=CCC)COP(=O)([O-])OCC[N+](C)(C)C)CCCCCCCC=CCCCCCC	annotated by user-defined text library	TRUE	TRUE	FALSE	95.5				85.8	6377.36	780.07525:1832 780.138:2593 780.18959:1425 780.21829:1073 780.25634:3043 780.33941:5976 780.3871:2717 780.54639:476348 780.56656:451735 780.596:196229 780.63168:81716 780.66954:63009 780.72952:51276 780.76443:17700 780.79728:13495 780.82995:10568 780.86558:7059 780.89462:5113 780.93045:9260 780.96197:3059 780.99184:6619 781.01882:5174 781.05134:5328 781.08336:7361 781.11211:8577 781.14773:9323 78…	78.04661:70 78.70847:25 79.96203:29 86.09631:62 91.05309:191 91.15695:37 95.04882:60 104.10815:142 105.07053:118 119.0862:57 123.11341:74 125.00028:68 125.00763:55 158.70238:25 160.2594:33 161.28041:34 163.15678:59 165.91776:39 168.08208:37 169.10135:31 171.42879:42 171.58743:36 177.55943:24 184.00096:62 184.07314:54908 184.10538:259 184.14763:99 184.16476:206 184.20927:61 184.24579:96 184.26314:…
146	PC 38:6|PC 16:1_22:5	1186	8.81848	9.47328	10.4911	806.571	520608	22232444		[M+H]+	M + 0	PC 16:1(n-3)_22:5(n-3,6,9,12,15)	Answer (n-3,6,9,12,15)	Correct	9.339	806.569	C46H80NO8P	PC	WNHOGFDQJFYPDE-UHFFFAOYSA-N	O=C(OCC(OC(=O)CCCCCC=CCC=CCC=CCC=CCC=CCC)COP(=O)([O-])OCC[N+](C)(C)C)CCCCCCCC=CCCCCCC	annotated by user-defined text library	TRUE	TRUE	FALSE	90.5				94.9	10376.3	806.3931:211 806.45033:346 806.50209:1167 806.57047:225863 807.13279:337 807.1722:435 807.2862:207 807.37935:193 807.42431:277 807.45736:499 807.50773:327 807.57327:115617 807.65177:3269 807.98502:130 808.27111:317 808.34487:304 808.40448:239 808.44222:230 808.51001:866 808.57703:37996 808.64713:1480 808.67636:751 809.19139:187 809.24079:194 809.44483:117 809.58088:9082 809.6411:3824 810.52271:71…	72.36143:26 78.04472:133 79.05357:66 86.07066:46 86.09436:103 89.89127:23 90.06859:21 91.05409:154 91.15707:30 92.06152:68 94.83767:33 95.04697:82 96.69231:25 97.10183:28 104.10711:149 109.10205:42 110.03454:24 112.50903:40 124.9986:150 125.85167:31 134.09023:24 142.07585:49 151.0161:27 167.91959:35 178.40289:30 184.07309:98820 184.10516:1018 184.22154:90 184.27071:103 184.29611:89 184.46262:97 1…
147	PC 36:4|PC 16:0_20:4	1219	8.81848	9.75017	10.4911	782.568	533419	22151352		[M+H]+	M + 0	PC 16:0_20:4(n-6,9,12,15)	Answer (n-6,9,12,15)	Correct	9.802	782.569	C44H80NO8P	PC	JAVWFBAAZSHHAD-UHFFFAOYSA-N	O=C(OCC(OC(=O)CCCCCCC=CCC=CCC=CCC=CCC)COP(=O)([O-])OCC[N+](C)(C)C)CCCCCCCCCCCCCCC	annotated by user-defined text library	TRUE	TRUE	FALSE	98.5				98.9	10380.1	782.10691:1479 782.16299:3146 782.195:1118 782.24163:3490 782.29424:2477 782.34648:7025 782.38334:4137 782.41792:6338 782.44945:6072 782.56815:939406 782.61213:323209 782.64589:205840 782.68474:95982 782.74644:159949 782.77976:29430 782.8124:22668 782.84594:15762 782.88111:10536 782.94462:13140 782.97622:5943 783.00739:9586 783.03523:8770 783.0668:10363 783.0985:11828 783.12883:14283 783.16315:13…	70.25916:35 71.95503:30 78.22148:30 86.09544:309 88.01063:33 90.68764:39 91.05377:222 91.38119:24 95.04933:61 95.08102:46 96.03688:44 98.9088:32 98.98316:156 99.12511:42 100.18311:28 101.73946:37 104.10707:139 105.03233:48 105.06879:105 106.01059:30 106.07745:119 107.47504:39 109.97495:31 110.70259:31 113.07277:28 113.77699:37 118.23582:27 119.08459:99 120.09011:87 122.42999:45 124.9995:782 126.4…
148	PC 40:7|PC 18:1_22:6	1219	9.00642	9.75017	10.4911	832.588	442017	12676185		[M+H]+	M + 0	PC 18:1(n-9)_22:6(n-3,6,9,12,15,18)	Answer (n-3,6,9,12,15,18)	Correct	9.775	832.585	C48H82NO8P	PC	FPEVDFOXMCHLKL-UHFFFAOYSA-N	O=C(OCC(OC(=O)CCC=CCC=CCC=CCC=CCC=CCC=CCC)COP(=O)([O-])OCC[N+](C)(C)C)CCCCCCCC=CCCCCCCCC	annotated by user-defined text library	TRUE	TRUE	FALSE	99.7				97.7	8791.49	832.15111:843 832.20237:637 832.2334:180 832.24896:449 832.27521:566 832.314:1014 832.39396:2880 832.58802:852611 832.666:31455 832.70216:21212 832.83426:2804 832.86837:2995 832.93211:1747 832.96478:1317 832.98601:1131 833.03824:2229 833.0671:1517 833.1305:2334 833.1645:3160 833.19696:3007 833.23283:3521 833.26849:2541 833.30233:2125 833.33475:3097 833.36823:2979 833.40143:3298 833.43337:3759 833…	75.20107:28 78.04678:123 78.3282:27 80.26707:28 83.89808:28 86.09545:175 91.05377:92 94.3996:30 94.85242:32 96.06254:42 96.1303:41 96.46179:30 98.07282:66 101.51363:34 103.05492:50 104.10644:156 104.18604:28 105.06972:115 107.22063:35 109.09843:56 109.10368:44 120.0945:51 124.99889:567 126.60918:32 132.78847:33 140.70398:30 145.57951:27 149.5737:26 151.47078:31 152.64581:51 155.9991:35 162.99524:…
149	PC 40:6|PC 18:1_22:5	1241	9.38107	9.93613	11.7966	834.603	519135	21303326		[M+H]+	M + 0	PC 18:1(n-9)_22:5(n-3,6,9,12,15)	Answer (n-3,6,9,12,15)	Correct	10.018	834.601	C48H84NO8P	PC	LQILTFYUCKNMSR-UHFFFAOYSA-N	O=C(OCC(OC(=O)CCCCCC=CCC=CCC=CCC=CCC=CCC)COP(=O)([O-])OCC[N+](C)(C)C)CCCCCCCC=CCCCCCCCC	annotated by user-defined text library	TRUE	TRUE	FALSE	96.3				96.4	10352.4	834.10615:179 834.13138:494 834.16288:140 834.19117:617 834.2408:646 834.2555:351 834.28454:218 834.31451:760 834.34908:940 834.39157:2107 834.48225:4070 834.60339:806894 834.68181:26808 834.71784:17285 834.74886:8446 834.84983:2786 834.89103:1500 834.94859:1338 834.98983:2359 835.0544:1977 835.14726:1959 835.17911:2032 835.21444:2821 835.25032:2546 835.28661:2275 835.31722:3058 835.35158:3220 83…	74.15103:29 81.74489:28 86.09668:136 91.05267:157 91.10283:30 104.10651:81 105.06899:179 125.00098:266 128.9666:24 131.08926:44 133.09895:37 134.10699:56 136.60164:27 141.5766:25 142.43642:34 143.92097:32 144.02994:36 145.05832:51 145.61555:37 146.38341:35 147.63869:33 151.48352:45 161.15227:29 163.14781:45 184.07309:60087 184.10641:264 184.1431:69 184.16119:76 184.16797:106 184.22025:101 184.261…
151	PC 38:4|PC 18:0_20:4	1329	10.3081	10.678	11.7022	810.611	433582	13331301		[M+H]+	M + 0	PC 18:0_20:4(n-6,9,12,15)	Answer (n-6,9,12,15)	Correct	10.716	810.601	C46H84NO8P	PC	HAKKEJDMTIQLJH-UHFFFAOYSA-N	O=C(OCC(OC(=O)CCCCCCC=CCC=CCC=CCC=CCC)COP(=O)([O-])OCC[N+](C)(C)C)CCCCCCCCCCCCCCCCC	430	TRUE	TRUE	TRUE	88.5	10.4	51.8	66.7	73.5	8554.81	810.11402:573 810.14232:299 810.16616:959 810.20114:624 810.22855:828 810.28358:1287 810.3354:1174 810.37878:2592 810.43475:1498 810.45596:1864 810.50481:2788 810.60363:818393 810.68101:33253 810.71647:19691 810.74715:9150 810.7828:3244 810.81474:4116 810.8469:2701 810.87936:3068 810.92152:2153 810.98345:2192 811.04976:2515 811.07456:1551 811.13998:2206 811.17081:2749 811.20616:3116 811.24136:315…	72.21498:33 72.25733:31 76.49689:27 82.44026:32 84.07437:34 84.69543:25 86.09438:45 91.05281:266 92.05869:32 93.06953:41 93.14323:42 94.04084:51 97.30245:36 97.31593:37 97.93199:37 98.98486:62 99.04817:48 99.74737:46 105.06881:115 106.07639:111 106.98035:27 109.90188:29 119.08529:55 125:143 128.49254:27 129.09982:27 134.78745:28 154.60602:25 160.41069:23 161.11681:35 173.44696:49 183.4761:37 184.…
152	PC 40:5|PC 18:0_22:5	1329	9.84313	10.678	12.4448	836.619	452686	16352599		[M+H]+	M + 0	PC 18:0_22:5(n-3,6,9,12,15)	Answer (n-3,6,9,12,15)	Correct	10.796	836.616	C48H86NO8P	PC	MAAMGQXOTCBPFS-UHFFFAOYSA-N	O=C(OCC(OC(=O)CCCCCC=CCC=CCC=CCC=CCC=CCC)COP(=O)([O-])OCC[N+](C)(C)C)CCCCCCCCCCCCCCCCC	annotated by user-defined text library	TRUE	TRUE	FALSE	92.6				94.6	9052.4	836.15791:470 836.21015:700 836.25019:234 836.30064:906 836.33361:526 836.35555:427 836.40865:1836 836.45367:1398 836.49559:1108 836.54455:3388 836.61903:727538 836.69805:23254 836.73367:13137 836.76552:6818 836.83385:3556 836.86466:2713 836.89872:2906 836.9985:1169 837.0727:1662 837.09829:1115 837.16429:1749 837.1952:2232 837.23186:2008 837.26764:2552 837.33184:3189 837.40185:1872 837.43567:1888…	71.02393:39 78.04623:90 79.05333:99 84.18856:24 84.95707:26 88.78143:28 91.05408:209 93.9425:31 97.00405:28 104.10965:70 105.06985:128 106.07495:90 106.43275:50 109.10051:40 110.64889:29 114.40392:31 119.0856:95 119.49704:28 120.0943:65 124.90758:25 124.99905:373 126.60926:30 127.04256:29 127.7795:33 139.31799:25 147.11609:52 147.93047:25 158.61212:30 160.26237:37 161.88091:29 179.83028:30 184.07…
153	PE 38:4|PE 18:0_20:4	1340	10.2151	10.7724	11.3316	768.555	536210	17029406		[M+H]+	M + 0	PE 18:0_20:4(n-6,9,12,15)	Answer (n-6,9,12,15)	Correct	10.903	768.554	C43H78NO8P	PE	YEHAZLUVAZKVRO-UHFFFAOYSA-N	O=C(OCC(OC(=O)CCCCCCC=CCC=CCC=CCC=CCC)COP(=O)(O)OCCN)CCCCCCCCCCCCCCCCC	annotated by user-defined text library	TRUE	TRUE	FALSE	91				94.9	10506.9	768.08123:503 768.10155:551 768.13823:1359 768.16759:491 768.19504:1198 768.22188:1953 768.28042:3031 768.33369:2072 768.38905:4334 768.466:7043 768.55537:762500 768.5967:249676 768.6306:108007 768.66734:52592 768.69839:23203 768.73029:18045 768.76202:11415 768.79479:8429 768.82745:7830 768.86313:3746 768.92667:5759 768.95982:2336 768.98464:4438 769.01661:3519 769.0469:4025 769.07856:5220 769.109…	70.13715:23 73.48189:31 78.2071:30 79.05332:72 81.06999:67 81.90776:34 82.73872:24 83.08275:48 84.5623:26 86.09627:70 88.67908:29 91.05412:574 95.08453:181 97.0889:36 97.09901:54 105.03101:46 105.06858:205 107.08523:174 107.65775:34 109.10097:229 113.04807:44 115.05412:47 117.06992:533 118.07733:43 118.93881:32 118.99508:31 119.08528:317 120.0909:177 121.10124:237 122.59586:25 123.11726:86 124.01…
154	PC 36:6|PC 14:0_22:6	1128	8.5255	8.99775	9.55753	778.539	210296	5.81301e+06		[M+H]+	M + 0	PC 14:0_22:6(n-3,6,9,12,15,18)	Answer (n-3,6,9,12,15,18)	Correct	9.046	778.538	C44H76NO8P	PC	HAIPHKFLSXSDAN-UHFFFAOYSA-N	O=C(OCC(OC(=O)CCC=CCC=CCC=CCC=CCC=CCC=CCC)COP(=O)([O-])OCC[N+](C)(C)C)CCCCCCCCCCCCC	annotated by user-defined text library	TRUE	TRUE	FALSE	98.7				99.1	4147.88	778.05601:129 778.1168:129 778.24886:482 778.28488:294 778.31297:259 778.3519:689 778.38242:369 778.408:793 778.53899:475639 778.62079:4647 778.64667:2154 778.95204:313 779.03748:414 779.06051:496 779.09542:413 779.12798:272 779.16132:492 779.20211:1013 779.22499:765 779.26447:223 779.32146:545 779.36312:693 779.38745:919 779.41741:712 779.45069:335 779.54236:240600 779.61292:5839 779.77316:241 7…	75.43954:45 77.03825:47 82.60197:32 88.11965:38 91.05258:96 93.0699:58 95.06654:35 95.08461:33 95.73758:42 96.12382:27 105.06957:153 106.63719:34 107.00874:29 109.09695:75 115.24666:31 116.57856:33 117.06987:70 118.6712:29 131.28697:42 131.73885:33 133.20468:29 134.10291:65 139.86913:40 142.11208:40 145.79849:30 148.89931:29 176.28218:24 179.4128:48 181.15758:30 182.98615:29 184.07303:26551 184.1…
155	PC 38:7|PC 16:1_22:6	1150	8.61968	9.18658	9.6495	804.556	340709	9243087		[M+H]+	M + 0	PC 16:1(n-7)_22:6(n-3,6,9,12,15,18)	Answer (n-3,6,9,12,15,18)	Correct	9.184	804.554	C46H78NO8P	PC	DLRNZUPJXRVWRW-UHFFFAOYSA-N	O=C(OCC(OC(=O)CCC=CCC=CCC=CCC=CCC=CCC=CCC)COP(=O)([O-])OCC[N+](C)(C)C)CCCCCCCC=CCCCCCC	annotated by user-defined text library	TRUE	TRUE	FALSE	100				98.5	6799.59	804.07153:438 804.09088:373 804.15069:432 804.1873:538 804.25019:788 804.29755:386 804.3368:1269 804.35923:668 804.41172:1673 804.45652:2635 804.55625:678827 804.63365:21896 804.66863:11934 804.76712:3184 804.82983:2268 804.9276:788 804.97671:660 805.08823:1594 805.12364:1873 805.15655:2251 805.19108:1660 805.32453:1346 805.35812:2007 805.42226:2224 805.45312:2265 805.48746:2383 805.55804:445104 …	74.72788:32 85.77653:26 89.92926:35 91.05267:259 92.08677:28 95.08342:62 103.97453:32 105.0694:104 106.07695:82 109.06437:54 109.10115:68 110.04313:41 115.84205:35 116.31927:34 119.0827:34 125.00054:272 125.16183:32 129.84232:37 131.04948:55 135.11699:70 136.56738:27 140.89711:31 146.11221:48 156.3287:33 178.03578:31 179.04251:34 183.94785:47 183.98756:25 184.07318:53548 184.14566:97 184.16249:19…
156	PC 40:8|PC 20:4_20:4	1161	8.809	9.2796	9.74237	830.571	182494	4642340		[M+H]+	M + 0	PC 20:4(n-6,9,12,15)_20:4(n-3,6,12,15)	Answer (n-3,6,9,12)_(n-6,9,12,15)	Wrong	9.319	830.569	C48H80NO8P	PC	BFCSBEFTXQRIOJ-UHFFFAOYSA-N	O=C(OCC(OC(=O)CCCCCCC=CCC=CCC=CCC=CCC)COP(=O)([O-])OCC[N+](C)(C)C)CCCCCCC=CCC=CCC=CCC=CCC	annotated by user-defined text library	TRUE	TRUE	FALSE	99.1				98.6	3514.78	830.202:383 830.26483:738 830.30637:333 830.3672:1269 830.4296:1214 830.47457:607 830.57135:531862 830.64935:13348 830.68478:5533 831.08481:380 831.11303:1009 831.18104:900 831.21693:815 831.24787:979 831.29386:239 831.31902:1066 831.35742:479 831.3795:651 831.42119:788 831.45494:1881 831.48593:470 831.52168:1458 831.57395:311828 831.65173:7432 831.92936:690 832.02098:763 832.12527:723 832.26113:…	78.04579:81 91.05365:166 92.05483:36 92.05963:69 94.03967:90 99.35572:23 109.09556:50 117.07011:43 119.08391:82 128.06473:55 131.08492:168 131.19588:35 131.93448:32 133.68094:31 135.11525:65 142.4632:30 142.66711:32 143.27113:42 145.1031:43 154.5878:46 162.57648:29 167.4492:26 175.14633:96 182.55104:24 184.07286:16970 184.15877:62 184.24167:72 184.41302:43 184.88565:57 184.9373:69 185.07574:872 1…
157	PC 38:6|PC 16:1_22:5	1183	8.809	9.46598	10.4825	806.571	543193	21378642		[M+H]+	M + 0	PC 16:1(n-3)_22:5(n-3,6,9,12,15)	Answer (n-3,6,9,12,15)	Correct	9.432	806.569	C46H80NO8P	PC	WNHOGFDQJFYPDE-UHFFFAOYSA-N	O=C(OCC(OC(=O)CCCCCC=CCC=CCC=CCC=CCC=CCC)COP(=O)([O-])OCC[N+](C)(C)C)CCCCCCCC=CCCCCCC	annotated by user-defined text library	TRUE	TRUE	FALSE	99.4				98.8	10821.3	806.27482:339 806.34291:273 806.39026:880 806.48759:1887 806.57052:489236 806.64787:12591 806.68007:3079 807.04399:312 807.07483:223 807.14043:736 807.17884:743 807.20212:780 807.28073:323 807.30901:912 807.33249:554 807.37348:621 807.40952:417 807.43335:997 807.47386:1419 807.51339:616 807.57337:260982 807.97356:505 808.03441:387 808.06488:442 808.17608:416 808.30106:388 808.33947:252 808.37394:…	72.21498:24 73.61691:38 78.04592:184 79.98837:39 82.95085:34 85.1105:33 86.09676:178 91.054:172 93.48436:26 93.63554:26 98.30818:29 101.96832:25 102.5669:29 104.10682:101 105.03326:26 112.26018:29 115.10574:34 116.94665:25 119.08277:50 124.99947:191 128.35146:33 135.19615:28 139.7336:24 155.69254:27 155.91441:25 164.44656:30 172.49309:29 183.79376:35 183.86252:50 184.05127:57 184.07323:78192 184.…
158	PC 36:4|PC 16:0_20:4	1216	8.809	9.74237	10.4825	782.568	537637	22256000		[M+H]+	M + 0	PC 16:0_20:4(n-6,9,12,15)	Answer (n-6,9,12,15)	Correct	9.811	782.569	C44H80NO8P	PC	JAVWFBAAZSHHAD-UHFFFAOYSA-N	O=C(OCC(OC(=O)CCCCCCC=CCC=CCC=CCC=CCC)COP(=O)([O-])OCC[N+](C)(C)C)CCCCCCCCCCCCCCC	annotated by user-defined text library	TRUE	TRUE	FALSE	97.4				97.9	10510.6	782.09706:3882 782.17695:3882 782.23367:3566 782.26749:3154 782.33845:5902 782.39486:8463 782.47335:14282 782.56759:944666 782.61254:387387 782.64526:216667 782.68488:108915 782.74726:201394 782.7767:53830 782.84613:17222 782.88064:10452 782.94492:12838 782.97619:6917 783.00655:10668 783.03534:9204 783.06642:11851 783.09874:11678 783.13013:17159 783.16399:16854 783.19705:16069 783.22961:15783 783…	70.89776:32 76.22887:43 77.91155:38 78.04444:90 80.80071:27 86.09634:588 91.05486:111 92.0605:93 94.04076:39 95.08572:124 98.98367:161 99.71351:36 104.10706:185 104.57577:35 110.90513:27 110.94954:26 112.05331:47 112.38446:29 113.0661:36 114.97945:32 124.99919:885 126.47724:27 132.55653:29 135.11697:52 141.24779:31 141.39595:66 152.61275:38 158.10724:41 160.51773:34 168.12584:35 183.84845:37 183.…
159	PC 40:7|PC 18:1_22:6	1216	9.09205	9.74237	10.5751	832.59	451096	12703293		[M+H]+	M + 0	PC 18:1(n-9)_22:6(n-3,6,9,12,15,18)	Answer (n-3,6,9,12,15,18)	Correct	9.784	832.585	C48H82NO8P	PC	FPEVDFOXMCHLKL-UHFFFAOYSA-N	O=C(OCC(OC(=O)CCC=CCC=CCC=CCC=CCC=CCC=CCC)COP(=O)([O-])OCC[N+](C)(C)C)CCCCCCCC=CCCCCCCCC	annotated by user-defined text library	TRUE	TRUE	FALSE	99				94.7	8962.76	832.12046:313 832.14834:333 832.17595:145 832.20155:620 832.26788:1066 832.32304:1750 832.36466:651 832.41147:1992 832.45996:3776 832.50476:3357 832.58959:903884 832.66595:38399 832.70212:27175 832.73214:13859 832.83534:3064 832.86848:3543 832.92982:2337 833.00932:1221 833.03929:2496 833.06677:2700 833.09628:3009 833.13078:2992 833.16203:3075 833.19805:3678 833.26805:2835 833.3004:4557 833.33404:…	70.79556:32 71.18774:33 73.3912:41 77.04113:25 78.04488:155 78.4453:40 83.7704:34 85.28165:32 86.09537:91 91.05323:230 99.22263:40 102.92912:36 104.10794:137 105.07056:91 107.69423:25 112.45257:36 119.08798:93 124.99931:316 133.41203:28 165.65862:30 167.75072:30 181.84116:26 182.98959:26 183.17804:25 184.07309:66603 184.10532:327 184.16283:211 184.19275:82 184.20723:61 184.29311:74 184.31413:256 …
160	PC 38:5|PC 18:1_20:4	1238	8.99775	9.92752	11.5085	808.586	834459	33476752		[M+H]+	M + 0	PC 18:1(n-3)_20:4(n-6,9,12,15)	Answer (n-6,9,12,15)	Correct	9.893	808.585	C46H82NO8P	PC	SWOKEJBWARJLGN-UHFFFAOYSA-N	O=C(OCC(OC(=O)CCCCCCC=CCC=CCC=CCC=CCC)COP(=O)([O-])OCC[N+](C)(C)C)CCCCCCCC=CCCCCCCCC	annotated by user-defined text library	TRUE	TRUE	FALSE	99.3				99.6	16537.1	808.12607:970 808.14949:634 808.181:925 808.22988:1129 808.26714:761 808.30339:1639 808.34993:1359 808.3918:1006 808.46059:4040 808.59097:909377 808.66502:38109 808.70089:27395 808.73053:15478 808.83177:3726 808.86466:3140 808.90432:1685 808.93147:1093 808.96178:2127 808.97922:1045 809.00467:939 809.03256:2289 809.05968:2630 809.08956:2270 809.12295:3317 809.15401:3386 809.18945:3702 809.25791:28…	70.07755:36 72.07645:37 74.69334:29 78.04374:51 86.09549:799 86.14874:31 91.0538:345 92.05878:78 93.63736:33 95.04691:39 98.98354:165 102.53906:24 104.10708:270 106.07757:131 107.62768:28 112.62949:25 114.67696:34 117.30769:33 119.08482:58 123.38847:24 124.9995:1072 128.97076:26 140.82495:36 143.72878:26 170.07628:71 184.07318:173058 184.10541:2410 184.24376:124 184.27455:130 184.33478:211 184.35…
161	PE 38:5|PE 18:1_20:4	1249	9.37283	10.0206	11.6939	766.54	378771	11532210		[M+H]+	M + 0	PE 18:1(n-9)_20:4(n-6,9,12,15)	Answer (n-6,9,12,15)	Correct	10.027	766.538	C43H76NO8P	PE	PECSWFQRRFRZPW-BHPGJWMBSA-N	[C@](COP(=O)(O)OCCN)([H])(OC(CCC/C=C\C/C=C\C/C=C\C/C=C\CCCCC)=O)COC(CCCCCCC/C=C\CCCCCCCC)=O	annotated by user-defined text library	TRUE	TRUE	FALSE	100				98.9	7575.43	766.04541:1123 766.08089:672 766.14117:1968 766.17895:1061 766.20678:1067 766.2418:966 766.29638:2339 766.34789:2073 766.40693:1821 766.47309:3050 766.54013:625747 766.57423:293531 766.61255:36135 766.64934:12850 767.00154:957 767.03011:1866 767.06073:1094 767.09336:1363 767.12718:1843 767.15996:2205 767.22497:1772 767.25799:1626 767.28809:2121 767.31946:1963 767.35363:2710 767.38388:1637 767.416…	74.13827:25 75.86988:28 78.0455:151 79.05377:52 81.06956:58 83.57465:32 85.06603:73 91.05373:407 92.06081:123 95.08508:155 100.6532:24 104.15369:36 105.06932:296 106.07704:105 106.84668:50 107.08479:156 107.8312:32 108.34966:31 108.83065:25 115.05368:57 117.06969:347 118.08495:37 119.08517:238 120.7842:30 121.09913:299 122.10537:45 123.11594:102 124.01627:316 124.11169:61 125.7075:34 126.74118:27…
163	PC 38:4|PC 18:0_20:4	1315	9.74237	10.5751	11.1364	810.609	582704	26594988		[M+H]+	M + 0	PC 18:0_20:4(n-6,9,12,15)	Answer (n-6,9,12,15)	Correct	10.697	810.601	C46H84NO8P	PC	HAKKEJDMTIQLJH-UHFFFAOYSA-N	O=C(OCC(OC(=O)CCCCCCC=CCC=CCC=CCC=CCC)COP(=O)([O-])OCC[N+](C)(C)C)CCCCCCCCCCCCCCCCC	annotated by user-defined text library	TRUE	TRUE	FALSE	92.1				80.6	11643.6	810.12278:793 810.15769:616 810.20282:1329 810.2468:1460 810.29435:1356 810.32423:481 810.33868:1644 810.38681:2671 810.42693:1966 810.47165:5164 810.52787:3749 810.60933:953617 810.68029:45036 810.7169:34927 810.74588:18400 810.78367:5234 810.81414:5819 810.84789:4438 810.87962:4754 810.94026:2617 810.97809:2222 810.99475:1968 811.0436:3935 811.07488:2430 811.10489:3306 811.13944:4035 811.17064:…	76.11909:28 78.04517:174 80.05897:49 81.96215:29 86.13672:26 91.05267:160 92.06456:46 92.28853:39 95.08497:42 97.50671:30 97.75478:27 104.10655:125 105.02921:47 105.07036:103 106.07754:79 111.16195:23 114.35621:45 115.43136:31 118.72903:22 119.08317:61 120.09062:70 121.06352:43 121.16963:28 122.41889:41 122.68737:30 123.07731:28 124.99963:354 131.48242:31 133.26816:28 138.87277:27 139.81593:25 14…
164	PE 38:4|PE 18:0_20:4	1337	10.2056	10.7632	11.3231	768.556	534491	17085580		[M+H]+	M + 0	PE 18:0_20:4(n-6,9,12,15)	Answer (n-6,9,12,15)	Correct	10.884	768.554	C43H78NO8P	PE	YEHAZLUVAZKVRO-UHFFFAOYSA-N	O=C(OCC(OC(=O)CCCCCCC=CCC=CCC=CCC=CCC)COP(=O)(O)OCCN)CCCCCCCCCCCCCCCCC	annotated by user-defined text library	TRUE	TRUE	FALSE	92.2				95.3	10488.5	768.07069:692 768.10011:1018 768.13431:936 768.17669:1346 768.23124:2490 768.26404:1130 768.33327:4276 768.37199:2526 768.4016:1986 768.47289:8824 768.55553:760976 768.5965:250107 768.63016:106233 768.66677:48864 768.69727:23132 768.73032:12614 768.76166:8922 768.79449:6873 768.82702:6282 768.85963:2970 768.9274:5281 768.96025:2182 768.98433:3768 769.01617:3228 769.04547:4485 769.08027:5071 769.1…	72.66262:27 77.95065:33 79.05346:100 80.06258:30 84.09969:34 86.07752:50 91.05354:421 93.46:32 93.79427:28 94.03819:60 95.04843:77 95.08453:228 97.10066:44 99.12165:36 105.03779:106 105.06933:253 107.08315:219 107.09994:30 107.35033:46 108.0935:65 109.10236:319 114.25465:34 117.06927:525 119.0859:331 120.09151:175 121.10075:136 123.11532:150 124.01558:847 125.00145:92 129.05399:80 129.07057:63 13…
166	TG 56:6|TG 16:0_18:1_22:5	1854	14.5919	15.1567	15.7181	924.805	291067	7721191		[M+NH4]+	M + 0	TG 16:0_18:1(n-7)_22:5(n-6,9,12,15,18)	Answer (n-6,9,12,15,18)	Correct	15.245	924.802	C59H102O6	TG	PIUUVQYTIKPYIJ-UHFFFAOYSA-N	O=C(OCC(OC(=O)CCCCCCCC=CCCCCCCCC)COC(=O)CCCCCCCCCCCCCCC)CCCCCC=CCC=CCC=CCC=CCC=CCC	annotated by user-defined text library	TRUE	TRUE	FALSE	95.8				94.5	5818.47	924.36034:395 924.41361:863 924.47638:1221 924.50087:375 924.53568:1450 924.57441:766 924.64967:2958 924.73974:8125 924.80522:694756 924.88865:14391 924.92622:10129 925.09642:2063 925.20679:1154 925.25702:715 925.3767:1582 925.41158:1607 925.44971:2132 925.48369:1679 925.55939:1214 925.59348:1812 925.6271:1600 925.66269:2475 925.69766:3263 925.73115:3141 925.80782:515926 925.89117:8973 925.92947:…	79.30868:36 83.90432:34 84.52518:31 91.05406:314 92.06118:100 94.06332:26 95.08521:118 96.48879:35 105.07269:79 106.34822:24 108.05609:57 109.09979:95 112.9371:29 116.39838:27 117.0716:62 119.0853:74 120.09454:93 121.10056:95 123.11812:90 128.76689:27 131.0705:40 133.09848:74 133.1064:45 133.86539:21 134.11046:189 135.11496:118 137.93558:31 145.10014:114 146.51387:33 149.12976:93 151.14932:169 15…
167	TG 58:7|TG 18:1_18:1_22:5	1854	14.4978	15.1567	15.7181	950.82	183692	4.874e+06		[M+NH4]+	M + 0	TG 18:1(n-7)_18:1(n-9)_22:5(n-6,9,12,15,18)	Answer (n-6,9,12,15,18)	Correct	15.275	950.817	C61H104O6	TG	XSJRKDQVEHTWNV-UHFFFAOYSA-N	O=C(OCC(OC(=O)CCCCCCCC=CCCCCCCCC)COC(=O)CCCCCCCC=CCCCCCCCC)CCCCCC=CCC=CCC=CCC=CCC=CCC	annotated by user-defined text library	TRUE	TRUE	FALSE	92.5				94.7	3666.92	950.34802:362 950.40739:423 950.44155:210 950.49063:727 950.5565:1164 950.62868:1194 950.70339:1346 950.81956:468761 950.90775:3835 950.94072:1913 951.27551:354 951.33414:470 951.36477:494 951.40349:420 951.43867:844 951.47125:1075 951.50779:784 951.55034:821 951.58198:768 951.6218:993 951.65143:1105 951.71822:2861 951.82237:343719 951.91432:1521 951.93567:659 952.08521:220 952.27235:648 952.3705…	71.84482:23 78.04486:116 81.79632:49 91.05453:90 92.06287:98 94.80056:30 95.08818:45 98.4228:38 105.0722:143 109.10418:51 113.79734:26 117.73671:24 128.06154:33 131.08684:117 133.10054:70 134.10907:72 135.11491:128 136.06227:56 146.11113:43 146.16603:25 149.13342:109 151.14587:63 155.078:47 161.13754:66 163.14903:50 170.20726:33 173.13504:78 175.14285:32 175.15254:26 177.12529:52 177.16432:146 18…
168	PC 34:4|PC 14:0_20:4	1147	8.40105	9.15563	9.71082	754.54	299514	9165256		[M+H]+	M + 0	PC 14:0_20:4(n-6,9,12,15)	Answer (n-6,9,12,15)	Correct	9.146	754.538	C42H76NO8P	PC	BXZPYXMUABUWBT-UHFFFAOYSA-N	O=C(OCC(OC(=O)CCCCCCC=CCC=CCC=CCC=CCC)COP(=O)([O-])OCC[N+](C)(C)C)CCCCCCCCCCCCC	annotated by user-defined text library	TRUE	TRUE	FALSE	99.9				99.3	5839.43	754.04717:571 754.09239:192 754.12981:773 754.1945:918 754.2276:540 754.25987:572 754.30803:985 754.33174:716 754.35861:766 754.39272:895 754.44709:2572 754.53971:556857 754.61389:15839 754.64826:6563 755.02545:952 755.05721:1066 755.12353:1085 755.15483:1198 755.18114:1048 755.22041:1526 755.25201:1309 755.28181:1630 755.3145:1270 755.3466:1329 755.38381:2122 755.40992:1133 755.44368:2280 755.47…	71.7905:36 72.56508:37 73.5416:24 78.04356:68 91.05293:105 92.06083:122 95.04741:80 95.08534:41 96.05603:43 104.10607:84 105.07048:96 109.10442:68 113.92268:31 120.09464:61 124.92399:29 124.9998:131 133.76408:38 134.37892:26 135.3689:28 140.91669:28 145.39389:24 170.06982:60 183.98056:39 184.01266:68 184.03413:58 184.07309:100395 184.10495:889 184.21165:118 184.32281:48 184.37038:87 184.39899:103…
169	PC 38:7|PC 16:1_22:6	1147	8.58957	9.15563	9.61838	804.557	366328	9802981		[M+H]+	M + 0	PC 16:1(n-7)_22:6(n-3,6,9,12,15,18)	Answer (n-3,6,9,12,15,18)	Correct	9.173	804.554	C46H78NO8P	PC	DLRNZUPJXRVWRW-UHFFFAOYSA-N	O=C(OCC(OC(=O)CCC=CCC=CCC=CCC=CCC=CCC=CCC)COP(=O)([O-])OCC[N+](C)(C)C)CCCCCCCC=CCCCCCC	annotated by user-defined text library	TRUE	TRUE	FALSE	99.8				97.5	7320.77	804.06024:589 804.08435:561 804.106:332 804.1543:376 804.19609:687 804.22976:413 804.2579:522 804.32077:2183 804.3703:883 804.4064:1393 804.42482:936 804.45068:1405 804.55692:777728 804.63433:27713 804.66955:18840 804.69999:8406 804.73415:3171 804.76669:3968 804.79809:2675 804.83194:3193 804.8925:1538 804.97427:776 805.00159:1847 805.02654:1906 805.09133:2569 805.12295:2473 805.15737:2873 805.191…	71.49198:37 73.43034:35 75.86689:36 79.05145:52 86.09518:84 89.48347:25 91.05326:147 92.06136:68 100.2473:24 104.10619:149 115.05284:54 120.08937:53 121.01144:75 125.00084:284 159.35408:26 184.07315:55423 184.10493:211 184.22562:111 184.24695:94 184.38541:44 184.42613:91 184.45227:38 184.51981:28 184.64929:30 184.69472:109 184.84962:58 184.88481:66 184.95282:47 184.9848:74 184.99962:101 185.01724…
170	PC 36:5|PC 16:0_20:5	1158	7.93583	9.24905	10.4546	780.567	348717	9307210		[M+H]+	M + 0	PC 16:0_20:5(n-3,6,9,12,15)	Answer (n-3,6,9,12,15)	Correct	9.255	780.554	C44H78NO8P	PC	KLTHQSWIRFFBRI-UHFFFAOYSA-N	O=C(OCC(OC(=O)CCCC=CCC=CCC=CCC=CCC=CCC)COP(=O)([O-])OCC[N+](C)(C)C)CCCCCCCCCCCCCCC	310	TRUE	TRUE	TRUE	97.7	24.1	50.5	100	100	6974.34	780.08492:955 780.12414:1443 780.16803:1546 780.21277:725 780.23753:580 780.26911:714 780.31844:2908 780.37536:1828 780.4086:2912 780.43613:2910 780.54769:463859 780.56684:591808 780.63157:60212 780.66972:50210 780.69929:17797 780.73094:18306 780.76333:11150 780.79653:8318 780.83136:4554 780.86536:3595 780.89383:3070 780.93063:5123 780.96214:2365 780.99111:4901 781.01922:4282 781.04867:4464 781.0…	77.03979:43 78.04332:41 86.09501:204 86.18744:35 91.05284:226 92.06088:89 96.27112:24 96.59342:30 97.2367:33 104.10688:182 105.03187:64 106.07816:77 107.07157:31 109.09863:30 117.50201:30 118.6871:21 120.09342:51 125.00005:474 128.05867:50 128.09409:31 128.46347:36 132.09705:41 133.57512:29 145.11334:27 146.06711:40 150.1071:27 162.65707:41 170.41455:29 172.58891:31 183.79332:33 184.07314:108365 …
171	PC 40:8|PC 20:4_20:4	1158	8.87315	9.24905	9.71082	830.571	193810	4.93797e+06		[M+H]+	M + 0	PC 20:4(n-3,6,9,12)_20:4(n-6,9,12,15)	Answer (n-3,6,9,12)_(n-6,9,12,15)	Correct	9.309	830.569	C48H80NO8P	PC	BFCSBEFTXQRIOJ-UHFFFAOYSA-N	O=C(OCC(OC(=O)CCCCCCC=CCC=CCC=CCC=CCC)COP(=O)([O-])OCC[N+](C)(C)C)CCCCCCC=CCC=CCC=CCC=CCC	annotated by user-defined text library	TRUE	TRUE	FALSE	98				98.5	3732.82	830.1166:423 830.15078:162 830.21565:193 830.28213:482 830.31614:313 830.36958:630 830.43706:950 830.47881:1312 830.57079:523319 830.64892:13225 830.68342:5906 830.998:550 831.08221:657 831.14326:1375 831.18272:655 831.21426:323 831.28164:1007 831.31952:1000 831.35988:604 831.38308:777 831.4197:516 831.45535:1254 831.51464:1205 831.57337:307863 832.02718:701 832.05524:626 832.16096:993 832.29602:…	73.55576:29 78.04634:40 79.98952:38 86.09577:86 91.05427:175 91.78758:42 105.03695:41 105.07286:131 110.63511:30 111.02093:27 111.74055:28 119.71744:36 120.09039:112 124.99965:96 131.08542:51 151.40538:25 155.00986:58 160.31116:34 160.42271:34 184.00111:97 184.04416:53 184.0731:32976 184.1048:122 184.16347:152 184.22389:53 184.2341:63 184.45714:35 184.50658:55 184.54399:44 184.56178:59 184.6459:3…
172	PC 38:6|PC 18:1_20:5	1180	8.77867	9.43542	10.4546	806.57	493908	20865932		[M+H]+	M + 0	PC 18:1(n-3)_20:5(n-3,6,9,12,15)	Answer (n-3,6,9,12,15)	Correct	9.365	806.569	C46H80NO8P	PC	PAQLDAUPMINLDS-UHFFFAOYSA-N	O=C(OCC(OC(=O)CCCC=CCC=CCC=CCC=CCC=CCC)COP(=O)([O-])OCC[N+](C)(C)C)CCCCCCCC=CCCCCCCCC	annotated by user-defined text library	TRUE	TRUE	FALSE	97.3				98.6	9833.05	806.26625:102 806.32825:447 806.40748:882 806.44371:574 806.4736:787 806.5703:411281 807.04343:316 807.15778:965 807.20329:447 807.22942:864 807.32292:1018 807.39541:880 807.44556:897 807.48277:901 807.57324:212817 807.95246:143 808.14324:122 808.20541:163 808.26892:281 808.30315:129 808.33768:423 808.37795:512 808.41446:303 808.44056:758 808.47688:454 808.50893:674 808.57679:61710 808.80191:160 …	72.47762:39 73.64372:51 74.98351:31 77.03822:57 79.60519:29 80.05135:56 83.52053:35 85.10074:34 86.09683:279 87.3194:26 87.60903:33 91.05254:190 92.47044:30 92.85651:39 95.25809:31 98.98148:71 99.70857:22 99.95939:26 101.2479:25 101.34866:54 102.21644:27 104.10613:42 106.078:128 106.98605:25 108.0573:49 113.5492:30 113.60141:37 114.2004:29 115.61279:30 119.08505:75 119.21792:31 124.99899:626 128.…
173	PC 36:4|PC 16:0_20:4	1213	8.77867	9.71082	10.547	782.568	394190	18502844		[M+H]+	M + 0	PC 16:0_20:4(n-6,9,12,15)	Answer (n-6,9,12,15)	Correct	9.8	782.569	C44H80NO8P	PC	JAVWFBAAZSHHAD-UHFFFAOYSA-N	O=C(OCC(OC(=O)CCCCCCC=CCC=CCC=CCC=CCC)COP(=O)([O-])OCC[N+](C)(C)C)CCCCCCCCCCCCCCC	annotated by user-defined text library	TRUE	TRUE	FALSE	95.7				97	7554.6	782.07462:2413 782.10468:2947 782.17005:2137 782.19294:998 782.24024:3526 782.27729:2415 782.32163:4365 782.37154:5710 782.56756:943517 782.61226:371407 782.64538:200588 782.68471:104056 782.74667:182926 782.77823:41147 782.84587:17236 782.88062:11059 782.94589:13588 782.97607:9428 783.0359:10113 783.06592:11070 783.09787:11814 783.12955:15356 783.16395:14900 783.19666:16143 783.23008:16327 783.2…	78.04599:111 78.08067:29 81.1944:35 81.5176:34 86.09502:119 89.45411:31 90.20429:33 91.05398:209 91.99051:36 93.03027:39 98.98315:107 99.12929:29 102.89439:43 104.10617:222 105.07041:126 106.0121:30 106.07558:59 110.64847:36 113.55054:42 116.32078:34 118.94279:25 119.08687:98 122.21585:50 122.2309:26 124.99994:547 138.87277:33 143.623:32 144.56339:35 151.18898:27 164.15045:32 168.40588:40 174.533…
174	PC 40:7|PC 18:1_22:6	1213	8.96707	9.71082	10.4546	832.585	445204	13191523		[M+H]+	M + 0	PC 18:1(n-9)_22:6(n-3,6,9,12,15,18)	Answer (n-3,6,9,12,15,18)	Correct	9.773	832.585	C48H82NO8P	PC	FPEVDFOXMCHLKL-UHFFFAOYSA-N	O=C(OCC(OC(=O)CCC=CCC=CCC=CCC=CCC=CCC=CCC)COP(=O)([O-])OCC[N+](C)(C)C)CCCCCCCC=CCCCCCCCC	annotated by user-defined text library	TRUE	TRUE	FALSE	97.9				98.9	8858.08	832.10487:1046 832.17901:1177 832.23059:894 832.26374:823 832.29011:398 832.32022:1676 832.37353:2315 832.43105:3205 832.59452:976487 832.66549:49374 832.70413:36395 832.73188:19546 832.8357:4480 832.86928:4076 832.92695:2783 832.96737:1791 832.98431:1810 833.01117:1034 833.03729:3683 833.06572:3069 833.09764:3071 833.13011:4477 833.16196:4862 833.19716:5657 833.24577:10324 833.2994:7143 833.3326…	70.52932:31 77.71016:28 78.04454:131 81.42482:37 82.07677:53 84.34501:26 86.09506:140 90.28967:37 91.0536:352 92.0598:89 95.04858:78 98.55727:34 98.98421:70 99.23823:39 99.84586:23 104.10554:150 104.32465:30 105.07081:121 108.0948:44 111.45002:32 123.37622:34 125.00117:464 129.03944:26 132.67438:31 132.94734:32 134.37659:34 141.73364:30 146.51379:33 147.74776:27 158.27139:31 163.76787:34 167.5984…
175	PE 38:5|PE 18:1_20:4	1246	9.43542	9.99135	11.1069	766.544	399726	11419674		[M+H]+	M + 0	PE 18:1(n-9)_20:4(n-6,9,12,15)	Answer (n-6,9,12,15)	Correct	10.015	766.538	C43H76NO8P	PE	PECSWFQRRFRZPW-BHPGJWMBSA-N	[C@](COP(=O)(O)OCCN)([H])(OC(CCC/C=C\C/C=C\C/C=C\C/C=C\CCCCC)=O)COC(CCCCCCC/C=C\CCCCCCCC)=O	annotated by user-defined text library	TRUE	TRUE	FALSE	99.7				90.9	7994.53	766.04696:837 766.07893:1065 766.12896:2237 766.18253:1166 766.20814:1210 766.24045:1073 766.27507:1287 766.3084:1382 766.34759:1018 766.40669:2830 766.43971:1662 766.47455:2645 766.54436:868175 766.61537:41039 766.65064:17076 766.80875:2640 766.87018:1372 766.9034:1159 766.97187:1745 766.99965:1884 767.0633:1875 767.09209:2220 767.12583:2920 767.16045:2743 767.19033:2394 767.22312:3249 767.25748…	70.1832:31 79.95083:27 81.0704:122 91.05348:406 92.06046:92 93.07287:66 95.084:114 96.2751:38 99.07965:83 101.94986:41 105.0696:177 106.07626:54 109.10094:153 112.6391:25 116.04282:44 117.05331:45 117.06946:352 119.08645:164 120.09057:81 120.65571:28 121.10006:165 123.07896:44 123.11703:192 124.01479:218 124.09283:58 125.09874:85 126.12713:27 129.06879:97 131.08475:445 132.08971:57 132.09882:61 1…
176	PC 38:5|PC 16:0_22:5	1246	9.3421	9.99135	11.5709	808.596	660813	19009818		[M+H]+	M + 0	PC 16:0_22:5(n-3,6,9,12,15)	Answer (n-3,6,9,12,15)	Correct	9.881	808.585	C46H82NO8P	PC	ARDJUHDXABDVFH-UHFFFAOYSA-N	O=C(OCC(OC(=O)CCCCCC=CCC=CCC=CCC=CCC=CCC)COP(=O)([O-])OCC[N+](C)(C)C)CCCCCCCCCCCCCCC	410	TRUE	TRUE	TRUE	92.1	20.9	51.7	100	100	13216.3	808.09931:1255 808.13467:771 808.18079:902 808.23052:1140 808.29372:1621 808.34125:1490 808.39096:1049 808.50259:6344 808.58822:838941 808.66515:29855 808.70059:18741 808.83051:3332 808.85987:3214 808.92718:1876 808.96035:1387 809.0053:870 809.1221:2257 809.15503:3070 809.18866:2867 809.22509:2759 809.2604:1921 809.29253:2320 809.32446:2974 809.35671:3519 809.38771:3617 809.42089:2866 809.45659:4…	76.05051:35 78.04558:109 80.37743:34 80.96758:31 81.07031:66 82.11784:38 85.49841:33 86.09536:534 90.52554:37 91.0532:202 92.06162:73 96.42226:30 97.37859:28 98.98449:215 101.82614:32 104.10534:177 106.07764:93 109.09766:55 110.94777:38 112.10101:25 119.08423:81 120.21025:38 120.64509:33 124.99921:767 132.92564:27 145.53622:28 146.52725:48 147.94058:33 148.3076:38 162.9599:33 168.43465:28 171.029…
178	PC 38:4|PC 18:0_20:4	1312	9.61838	10.547	11.1069	810.603	580185	28445222		[M+H]+	M + 0	PC 18:0_20:4(n-6,9,12,15)	Answer (n-6,9,12,15)	Correct	10.686	810.601	C46H84NO8P	PC	HAKKEJDMTIQLJH-UHFFFAOYSA-N	O=C(OCC(OC(=O)CCCCCCC=CCC=CCC=CCC=CCC)COP(=O)([O-])OCC[N+](C)(C)C)CCCCCCCCCCCCCCCCC	annotated by user-defined text library	TRUE	TRUE	FALSE	89.8				93.6	11559.7	810.12107:1056 810.159:607 810.21343:1376 810.25369:545 810.29609:1003 810.34717:1127 810.40362:3276 810.46925:2595 810.60304:815661 810.68087:31479 810.71598:18857 810.74683:8332 810.78171:3183 810.81407:3834 810.8455:2760 810.87897:2908 810.94331:1874 810.97803:1670 810.99658:1555 811.02537:786 811.04861:2451 811.07504:1703 811.14185:2535 811.17124:3124 811.20538:2774 811.23987:3322 811.30954:3…	71.89767:29 76.58987:38 78.04607:98 80.20145:26 81.83653:27 84.33996:36 86.09586:333 87.6861:32 91.05398:176 98.98643:65 99.39601:26 104.10467:121 105.06838:73 106.07746:77 106.56569:36 109.10214:72 112.01176:25 115.58914:37 118.76305:27 120.09435:163 120.23286:30 123.72253:24 124.99993:559 131.11905:24 135.46834:36 144.25854:33 149.52615:26 153.05139:27 173.81636:31 183.99052:37 184.07315:119419…
179	PE 38:4|PE 18:0_20:4	1334	9.80468	10.7336	11.2936	768.557	485760	16021361		[M+H]+	M + 0	PE 18:0_20:4(n-6,9,12,15)	Answer (n-6,9,12,15)	Correct	10.872	768.554	C43H78NO8P	PE	YEHAZLUVAZKVRO-UHFFFAOYSA-N	O=C(OCC(OC(=O)CCCCCCC=CCC=CCC=CCC=CCC)COP(=O)(O)OCCN)CCCCCCCCCCCCCCCCC	annotated by user-defined text library	TRUE	TRUE	FALSE	89.9				93.2	9599.48	768.07393:775 768.13365:2135 768.20145:2523 768.25075:2455 768.30069:1927 768.33474:2234 768.37706:1516 768.41082:968 768.47369:7083 768.55648:743477 768.59736:243770 768.63159:77988 768.66682:42646 768.69705:21283 768.73115:8351 768.76211:6995 768.79521:5484 768.82667:5013 768.92195:2423 768.96216:1774 769.01687:2838 769.04596:3245 769.07919:3920 769.10925:4008 769.14379:4848 769.17639:5399 769.…	72.20711:30 78.04411:69 78.98835:27 80.43465:26 89.42798:27 90.37335:37 91.05492:293 92.05824:111 92.56196:31 95.08491:166 96.05914:75 97.07128:31 97.42419:36 97.97807:31 98.07311:120 105.03476:49 105.06941:78 106.07744:76 107.08683:194 107.26443:34 107.58781:26 109.10242:118 109.42039:27 115.05478:70 117.0703:178 119.08553:301 119.19479:37 120.09422:70 120.2053:34 120.93567:24 121.2099:31 123.11…
180	TG 54:6|TG 16:0_16:1_22:5	1818	13.5208	14.8469	15.3147	896.772	115512	3360216		[M+NH4]+	M + 0	TG 16:0_16:1(n-7)_22:5(n-6,9,12,15,18)	Answer (n-6,9,12,15,18)	Correct	14.898	896.77	C57H98O6	TG	VKAYDSJZVUXKJK-UHFFFAOYSA-N	O=C(OCC(OC(=O)CCCCCCCC=CCCCCCC)COC(=O)CCCCCCCCCCCCCCC)CCCCCC=CCC=CCC=CCC=CCC=CCC	annotated by user-defined text library	TRUE	TRUE	FALSE	98.6				98.4	2310.24	896.36947:220 896.41655:210 896.45098:378 896.5093:650 896.55201:268 896.58564:549 896.65621:1373 896.70703:2688 896.77208:223530 896.86594:1700 897.021:222 897.14726:198 897.21066:328 897.266:187 897.33187:282 897.35773:347 897.42439:202 897.4681:433 897.51074:176 897.55298:875 897.62768:1291 897.6831:1316 897.77571:146530 897.87703:726 898.30028:420 898.34748:303 898.42705:691 898.50113:315 898…	72.38014:29 72.42068:26 73.16335:28 81.06895:93 86.59455:34 88.05063:80 91.05296:193 92.05924:83 93.07028:33 95.08596:97 95.88491:27 96.05821:57 104.57922:34 105.06839:109 112.32623:30 119.08226:61 120.38172:40 121.10045:146 127.09573:30 129.52701:33 131.08475:40 132.63002:27 133.10078:60 134.10803:40 135.1156:152 135.74199:25 137.06824:57 145.474:36 147.11852:80 149.0955:62 149.13298:126 150.651…
181	TG 56:6|TG 16:0_18:1_22:5	1851	13.4265	15.128	15.5955	924.804	242703	6873615		[M+NH4]+	M + 0	TG 16:0_18:1(n-9)_22:5(n-6,9,12,15,18)	Answer (n-6,9,12,15,18)	Correct	15.182	924.802	C59H102O6	TG	PIUUVQYTIKPYIJ-UHFFFAOYSA-N	O=C(OCC(OC(=O)CCCCCCCC=CCCCCCCCC)COC(=O)CCCCCCCCCCCCCCC)CCCCCC=CCC=CCC=CCC=CCC=CCC	annotated by user-defined text library	TRUE	TRUE	FALSE	98.4				97.8	4854.07	924.37804:630 924.47953:843 924.50798:798 924.55308:556 924.58845:968 924.65933:1297 924.70092:1731 924.80392:495143 924.88694:7416 924.9237:2863 925.20586:641 925.34176:606 925.37246:438 925.41352:728 925.45069:821 925.48444:1068 925.5284:155 925.55764:1409 925.59381:693 925.62498:1048 925.66182:1599 925.69936:1316 925.72855:2166 925.80705:363117 925.89009:3605 926.194:848 926.3053:388 926.36988…	71.30529:31 74.16194:31 74.28668:35 75.09611:29 75.81079:33 75.95065:39 78.47809:33 80.47412:30 80.61998:36 86.58646:30 91.05375:84 91.56171:25 92.06132:49 92.3534:29 93.35551:23 95.08859:74 95.63367:37 95.94979:31 98.312:35 100.19547:30 103.04815:34 103.2864:27 105.06994:173 106.07818:112 107.09312:54 109.1004:127 113.10449:111 114.06584:71 114.50806:24 117.01601:23 117.65123:26 119.08588:51 119…
182	PC 36:6|PC 14:0_22:6	1128	8.31792	8.97738	9.63043	778.539	221160	6.28098e+06		[M+H]+	M + 0	PC 14:0_22:6(n-3,6,9,12,15,18)	Answer (n-3,6,9,12,15,18)	Correct	9.037	778.538	C44H76NO8P	PC	HAIPHKFLSXSDAN-UHFFFAOYSA-N	O=C(OCC(OC(=O)CCC=CCC=CCC=CCC=CCC=CCC=CCC)COP(=O)([O-])OCC[N+](C)(C)C)CCCCCCCCCCCCC	annotated by user-defined text library	TRUE	TRUE	FALSE	98				98.7	4372.25	778.21377:172 778.30187:596 778.35225:578 778.3836:501 778.44949:1758 778.53929:465457 778.62066:4429 779.06658:214 779.0939:778 779.1267:726 779.16511:413 779.23173:416 779.26466:682 779.29334:582 779.32685:468 779.35959:941 779.38937:914 779.40907:320 779.44955:515 779.54221:232934 779.61361:5950 779.77628:89 780.00791:405 780.09524:651 780.14571:415 780.21284:382 780.24326:272 780.27898:264 78…	76.3299:27 78.0459:186 78.34237:34 79.84736:30 80.06178:36 85.37645:26 91.05306:161 92.06038:89 104.10632:75 105.27187:24 106.07751:111 111.11795:59 114.28462:25 119.08988:43 120.09469:86 123.19978:28 124.9994:135 128.06093:44 133.34059:34 140.10489:28 143.12921:36 151.10152:28 152.54172:23 157.45094:31 169.59795:28 184.07301:28124 184.14464:39 184.16092:87 184.26407:66 184.30383:55 184.34785:81 …
183	PC 34:4|PC 14:0_20:4	1139	7.29882	9.07168	9.90888	754.541	302000	9774949		[M+H]+	M + 0	PC 14:0_20:4(n-6,9,12,15)	Answer (n-6,9,12,15)	Correct	9.147	754.538	C42H76NO8P	PC	BXZPYXMUABUWBT-UHFFFAOYSA-N	O=C(OCC(OC(=O)CCCCCCC=CCC=CCC=CCC=CCC)COP(=O)([O-])OCC[N+](C)(C)C)CCCCCCCCCCCCC	annotated by user-defined text library	TRUE	TRUE	FALSE	96.9				96.8	6039.07	754.07426:398 754.09943:318 754.13338:474 754.16088:461 754.19825:198 754.2229:169 754.23791:254 754.27445:987 754.31661:597 754.34445:1066 754.4053:1945 754.54066:629448 754.61551:18927 754.64972:10422 754.90209:997 755.0266:1233 755.05747:1033 755.0888:1107 755.12212:1910 755.15569:1745 755.18602:1820 755.22225:1401 755.25351:1559 755.28072:1922 755.31659:992 755.38002:1673 755.40876:1396 755.4…	78.04676:125 80.82938:29 85.26655:33 87.93913:33 91.05526:147 98.07354:35 101.32532:31 103.0983:35 104.10657:144 105.06952:219 119.83984:26 120.87952:33 124.9996:116 125.50225:27 126.10293:39 128.06264:60 138.48407:32 154.08698:32 154.10982:34 154.1396:27 162.39922:60 162.61853:28 166.99422:30 168.599:41 170.36432:25 174.91986:27 183.94957:60 184.04393:154 184.07315:104355 184.10515:895 184.24773…
184	PC 36:5|PC 14:0_22:5	1150	8.03843	9.16643	10.3727	780.567	264225	6.77633e+06		[M+H]+	M + 0	PC 14:0_22:5(n-3,6,9,12,15)	Answer (n-3,6,9,12,15)	Correct	9.256	780.554	C44H78NO8P	PC	NJKOHDXHBBUJBZ-UHFFFAOYSA-N	O=C(OCC(OC(=O)CCCCCCC=CCC=CCC=CCC=CCC)COP(=O)([O-])OCC[N+](C)(C)C)CCCCCCCC=CCCCCCC	330	TRUE	TRUE	TRUE	99.1	24.5	49.5	83.3	79.8	5284.51	780.09482:1346 780.14294:1466 780.18763:684 780.22156:1554 780.25085:2643 780.31173:3590 780.34709:2595 780.39482:2651 780.41925:3512 780.45828:2170 780.54709:467573 780.56671:613015 780.63153:67950 780.66985:55661 780.7048:7734 780.73029:29388 780.76387:13924 780.79702:10076 780.82961:9361 780.86555:5791 780.89422:3769 780.93029:6668 780.96236:2266 780.99175:5732 781.01904:4184 781.0499:4788 781…	73.61862:28 76.77924:27 79.05049:65 86.09544:238 91.05384:213 93.07111:68 99.23909:30 103.21001:27 104.10637:138 106.07838:39 108.72802:41 109.10207:35 118.07552:49 124.99934:598 130.59523:33 149.71446:30 167.94531:31 170.06602:78 184.07318:105120 184.1048:786 184.22641:73 184.2914:127 184.33008:239 184.35023:106 184.48311:41 184.59053:82 184.67496:64 184.88673:97 184.95351:61 184.96834:123 184.9…
185	PC 38:7|PC 16:1_22:6	1150	8.59992	9.16643	9.63043	804.557	358757	9685108		[M+H]+	M + 0	PC 16:1(n-9)_22:6(n-3,6,9,12,15,18)	Answer (n-3,6,9,12,15,18)	Correct	9.175	804.554	C46H78NO8P	PC	DLRNZUPJXRVWRW-UHFFFAOYSA-N	O=C(OCC(OC(=O)CCC=CCC=CCC=CCC=CCC=CCC=CCC)COP(=O)([O-])OCC[N+](C)(C)C)CCCCCCCC=CCCCCCC	annotated by user-defined text library	TRUE	TRUE	FALSE	100				98	7175.15	804.06501:463 804.11581:345 804.1682:202 804.1968:510 804.26146:960 804.29399:746 804.33733:983 804.39077:2067 804.46502:3132 804.55662:729638 804.63399:26600 804.66911:13533 804.70031:6871 804.76698:3574 804.83088:2516 804.89326:1248 804.92979:1359 805.00068:2016 805.02702:1570 805.08858:1162 805.12285:2259 805.15734:2677 805.19197:2158 805.22175:2663 805.25911:1935 805.29237:2222 805.3244:1806 …	75.21844:28 77.78947:57 78.96737:33 82.14637:30 86.09661:254 91.05331:173 92.25005:32 95.08488:29 96.46518:37 103.05389:50 104.10823:230 107.74368:25 115.05557:37 115.90854:27 120.09226:97 124.99861:243 136.68304:37 142.07919:53 150.61095:34 151.18677:32 165.95238:32 170.07275:32 183.01686:28 184.07318:59818 184.10591:264 184.15964:96 184.2216:125 184.24432:52 184.29877:122 184.36649:76 184.39861…
186	PC 40:8|PC 20:4_20:4	1161	8.78925	9.25965	9.72322	830.571	191073	4860004		[M+H]+	M + 0	PC 20:4(n-3,6,9,12)_20:4(n-6,9,12,15)	Answer (n-3,6,9,12)_(n-6,9,12,15)	Correct	9.309	830.569	C48H80NO8P	PC	BFCSBEFTXQRIOJ-UHFFFAOYSA-N	O=C(OCC(OC(=O)CCCCCCC=CCC=CCC=CCC=CCC)COP(=O)([O-])OCC[N+](C)(C)C)CCCCCCC=CCC=CCC=CCC=CCC	annotated by user-defined text library	TRUE	TRUE	FALSE	98.7				98.4	3687.18	830.09021:251 830.13288:222 830.2128:290 830.24785:278 830.32908:583 830.36971:466 830.40744:305 830.44061:1448 830.51129:2927 830.57132:560564 830.64923:14487 830.68468:7454 831.08209:791 831.11909:477 831.18147:1236 831.21877:809 831.24886:1037 831.28237:1304 831.32111:866 831.34722:1295 831.38926:1337 831.45131:1892 831.48475:789 831.51817:2657 831.57333:335644 831.64933:6763 831.67859:2956 83…	80.69498:35 86.09566:119 91.05282:202 95.08638:77 95.73972:31 104.10613:132 105.06837:92 106.07563:65 112.17856:36 119.57719:23 121.10017:49 124.99847:143 127.93229:29 131.08951:90 136.11792:35 137.125:40 137.25775:32 146.18376:27 155.48682:28 159.11731:71 170.07133:31 171.12885:34 178.57127:31 179.84012:35 184.07315:34607 184.16377:152 184.22411:94 184.33148:90 184.39134:65 184.73198:83 184.7928…
187	PC 38:6|PC 16:1_22:5	1183	8.78925	9.44725	10.4641	806.571	522061	21479434		[M+H]+	M + 0	PC 16:1(n-3)_22:5(n-3,6,9,12,15)	Answer (n-3,6,9,12,15)	Correct	9.394	806.569	C46H80NO8P	PC	WNHOGFDQJFYPDE-UHFFFAOYSA-N	O=C(OCC(OC(=O)CCCCCC=CCC=CCC=CCC=CCC=CCC)COP(=O)([O-])OCC[N+](C)(C)C)CCCCCCCC=CCCCCCC	annotated by user-defined text library	TRUE	TRUE	FALSE	98.4				98.6	10394.1	806.2435:278 806.34184:177 806.41302:596 806.44455:435 806.57091:410485 806.9108:182 807.01631:227 807.04494:507 807.10387:296 807.13368:279 807.19299:992 807.23059:1045 807.27212:258 807.30189:516 807.33713:234 807.37541:772 807.45502:1836 807.50636:824 807.57361:208336 807.83:269 807.87946:195 807.92529:402 808.0068:612 808.10002:143 808.14701:587 808.20365:254 808.23849:286 808.30219:315 808.3…	73.21214:37 77.18925:26 78.04639:59 78.10991:35 86.09688:77 91.05332:205 92.06264:75 98.98675:91 104.06049:46 104.10815:143 109.09892:39 109.70977:33 125.00004:225 132.0623:35 163.49136:33 176.51878:33 176.59377:24 179.68361:41 183.25423:32 184.07315:75585 184.10484:469 184.16571:104 184.19713:86 184.20784:72 184.27785:116 184.38985:112 184.64629:46 184.88554:73 184.93517:94 184.98735:101 185.000…
188	PC 38:6|PC 16:0_22:6	1205	9.16643	9.63043	10.0023	806.583	136786	3.07574e+06		[M+H]+	M + 0	PC 16:0_22:6(n-3,6,9,12,15,18)	Answer (n-3,6,9,12,15,18)	Correct	9.695	806.569	C46H80NO8P	PC	IESVDEZGAHUQJU-UHFFFAOYSA-N	O=C(OCC(OC(=O)CCC=CCC=CCC=CCC=CCC=CCC=CCC)COP(=O)([O-])OCC[N+](C)(C)C)CCCCCCCCCCCCCCC	430	TRUE	TRUE	TRUE	94.2	15.6	51	83.3	78.5	2735.72	806.08714:695 806.1276:790 806.15372:665 806.19794:1968 806.23443:370 806.26595:1351 806.29743:566 806.33224:1717 806.36924:2209 806.42:2963 806.47043:7037 806.56393:495360 806.5827:547144 806.64844:62660 806.68689:48110 806.71523:22806 806.75044:10124 806.78174:8927 806.81616:6873 806.84929:5435 806.88498:3099 806.95262:5261 806.98574:1550 807.01092:4664 807.04333:3750 807.07241:3528 807.10629:4…	73.21214:37 77.18925:26 78.04639:59 78.10991:35 86.09688:77 91.05332:205 92.06264:75 98.98675:91 104.06049:46 104.10815:143 109.09892:39 109.70977:33 125.00004:225 132.0623:35 163.49136:33 176.51878:33 176.59377:24 179.68361:41 183.25423:32 184.07315:75585 184.10484:469 184.16571:104 184.19713:86 184.20784:72 184.27785:116 184.38985:112 184.64629:46 184.88554:73 184.93517:94 184.98735:101 185.000…
189	PC 36:4|PC 16:0_20:4	1216	8.78925	9.72322	10.4641	782.567	509076	21479356		[M+H]+	M + 0	PC 16:0_20:4(n-6,9,12,15)	Answer (n-6,9,12,15)	Correct	9.801	782.569	C44H80NO8P	PC	JAVWFBAAZSHHAD-UHFFFAOYSA-N	O=C(OCC(OC(=O)CCCCCCC=CCC=CCC=CCC=CCC)COP(=O)([O-])OCC[N+](C)(C)C)CCCCCCCCCCCCCCC	annotated by user-defined text library	TRUE	TRUE	FALSE	96.7				97.3	9938.87	782.12421:2369 782.165:3255 782.20595:2550 782.22994:1158 782.24997:1807 782.29706:5990 782.35471:5032 782.40126:8002 782.56734:952658 782.61251:401261 782.64489:241871 782.68474:118906 782.74743:217510 782.77564:81035 782.84602:20363 782.88005:11122 782.94497:14441 782.97585:7783 783.03554:10198 783.06644:13693 783.09737:11978 783.12999:16928 783.16401:17327 783.19625:17770 783.23007:18550 783.2…	77.80188:39 81.07185:44 83.75999:40 83.88696:40 86.04671:33 86.09581:361 91.05356:241 93.82164:31 98.98456:122 99.3655:40 102.66646:38 104.10835:186 105.07074:93 105.43176:24 109.1009:61 111.68039:25 116.36655:28 117.79469:35 119.08169:93 122.55125:23 125.00043:798 139.25484:36 171.18654:31 173.56978:29 176.91045:32 178.44772:34 179.81024:33 181.03317:65 183.84853:67 183.94885:33 184.04021:188 18…
190	PC 40:7|PC 18:1_22:6	1216	9.07168	9.72322	10.5566	832.592	449896	12436639		[M+H]+	M + 0	PC 18:1(n-9)_22:6(n-3,6,9,12,15,18)	Answer (n-3,6,9,12,15,18)	Correct	9.774	832.585	C48H82NO8P	PC	FPEVDFOXMCHLKL-UHFFFAOYSA-N	O=C(OCC(OC(=O)CCC=CCC=CCC=CCC=CCC=CCC=CCC)COP(=O)([O-])OCC[N+](C)(C)C)CCCCCCCC=CCCCCCCCC	annotated by user-defined text library	TRUE	TRUE	FALSE	98.6				87.4	8929	832.11345:1075 832.16754:546 832.22623:1154 832.27518:818 832.31127:981 832.35241:2790 832.4585:5948 832.59246:950389 832.66546:46119 832.70217:32528 832.73197:16872 832.83572:3574 832.86988:3854 832.90708:2774 832.96813:1757 832.98428:2236 833.01269:783 833.03668:3201 833.06489:2372 833.09702:2791 833.13203:4248 833.16101:4674 833.19743:4391 833.23293:4394 833.26272:5213 833.29925:5867 833.33307…	76.02051:41 76.25808:43 78.04584:139 79.05491:33 86.09577:296 91.05539:232 91.10435:30 98.07401:31 104.10882:85 107.08768:51 125.00031:571 139.0127:59 147.46277:24 171.90817:34 183.79623:29 183.9989:41 184.03821:106 184.07326:85853 184.10506:526 184.16832:102 184.19386:71 184.24611:143 184.26517:67 184.33318:165 184.44998:67 184.47974:94 184.51547:71 184.75017:41 184.88663:80 184.92076:103 184.93…
191	PE 38:5|PE 18:1_20:4	1238	9.44725	9.90888	11.1162	766.541	342024	10206275		[M+H]+	M + 0	PE 18:1(n-9)_20:4(n-6,9,12,15)	Answer (n-6,9,12,15)	Correct	10.043	766.538	C43H76NO8P	PE	PECSWFQRRFRZPW-BHPGJWMBSA-N	[C@](COP(=O)(O)OCCN)([H])(OC(CCC/C=C\C/C=C\C/C=C\C/C=C\CCCCC)=O)COC(CCCCCCC/C=C\CCCCCCCC)=O	annotated by user-defined text library	TRUE	TRUE	FALSE	90.5				93.6	6783.42	766.04875:1523 766.08055:1211 766.11494:1821 766.14532:1655 766.17945:1609 766.20979:1203 766.24149:1015 766.27498:1296 766.31361:1765 766.34723:916 766.37001:1664 766.40827:752 766.44186:1494 766.48364:2783 766.54078:764401 766.61613:30656 766.65062:20842 766.7454:3993 766.80789:2916 766.87026:1416 766.90359:1301 766.94993:840 766.97198:2112 767.06216:2242 767.09275:2447 767.12664:3267 767.1612:…	70.08958:25 73.58296:36 75.50449:38 75.59558:25 76.00539:50 78.28913:28 81.06873:164 90.32349:35 91.05293:370 92.06045:87 93.06929:74 94.00484:28 94.04041:75 95.04917:48 95.08398:154 104.10648:47 105.06918:187 106.07797:52 107.08507:156 109.10213:303 117.07077:270 118.31559:55 120.86107:39 121.10181:289 121.13752:32 121.19141:28 121.36933:44 122.87603:36 123.11544:82 124.01457:448 126.12688:63 12…
192	PC 38:5|PC 16:0_22:5	1249	9.35327	10.0023	11.3027	808.593	755940	26027828		[M+H]+	M + 0	PC 16:0_22:5(n-6,9,12,15,18)	Answer (n-6,9,12,15,18)	Correct	9.882	808.585	C46H82NO8P	PC	ARDJUHDXABDVFH-UHFFFAOYSA-N	O=C(OCC(OC(=O)CCCCCC=CCC=CCC=CCC=CCC=CCC)COP(=O)([O-])OCC[N+](C)(C)C)CCCCCCCCCCCCCCC	430	TRUE	TRUE	TRUE	91.9	14.1	51.2	100	74.2	15118.8	808.11222:593 808.1446:503 808.19459:1159 808.23328:1222 808.28816:2217 808.32769:1612 808.37389:1323 808.41639:2824 808.49538:5990 808.59513:980264 808.66479:46421 808.70294:37345 808.73033:20446 808.76842:5931 808.79832:6128 808.83246:5041 808.86544:4620 808.92536:3464 808.96271:3056 809.00672:1065 809.03092:3109 809.05975:3042 809.08853:3895 809.12252:3828 809.15404:4365 809.18871:4822 809.224…	70.23574:38 71.91629:32 78.04603:149 78.60158:35 82.03938:61 82.98227:23 86.09504:102 89.0387:33 91.05334:141 93.1319:38 94.43499:39 95.04707:34 95.08648:58 99.49489:28 104.10889:155 105.03302:30 105.06843:71 106.75492:28 114.53748:32 119.04689:31 119.0868:33 124.99892:427 131.09134:45 133.81039:28 134.6718:31 141.80147:29 145.88013:33 152.67041:29 170.29524:35 171.66568:30 184.03061:52 184.05482…
193	PC 40:6|PC 18:1_22:5	1249	9.25965	10.0023	11.2095	834.602	564407	24496390		[M+H]+	M + 0	PC 18:1(n-3)_22:5(n-6,9,12,15,18)	Answer (n-3,6,9,12,15) or (n-6,9,12,15,18)	Correct	9.99	834.601	C48H84NO8P	PC	LQILTFYUCKNMSR-UHFFFAOYSA-N	O=C(OCC(OC(=O)CCCCCC=CCC=CCC=CCC=CCC=CCC)COP(=O)([O-])OCC[N+](C)(C)C)CCCCCCCC=CCCCCCCCC	annotated by user-defined text library	TRUE	TRUE	FALSE	99.9				99.6	11229.6	834.14254:360 834.21861:334 834.27983:224 834.36727:938 834.41461:341 834.4956:2732 834.60194:514477 834.68051:12060 834.71546:3017 835.11384:526 835.17454:2206 835.21559:1030 835.246:578 835.2718:840 835.31446:1159 835.35222:708 835.38291:907 835.41642:1072 835.45231:986 835.48005:777 835.52077:771 835.6047:295855 836.02866:368 836.05436:441 836.09064:893 836.13597:140 836.15766:351 836.33299:23…	76.61921:44 77.87826:29 78.04588:85 79.04699:48 86.096:235 88.86911:24 89.66614:35 91.05329:126 92.05946:101 92.91867:24 93.07207:31 98.98608:42 104.10542:65 106.07726:95 108.41277:30 108.60334:34 112.27181:32 117.42474:27 118.81909:33 119.11297:36 120.09296:97 121.0061:35 121.35573:27 124.99862:271 136.009:23 141.82169:37 144.92043:46 153.991:36 155.45219:41 157.00781:22 172.83279:35 179.72476:3…
194	PC 40:6|PC 18:1_22:5	1260	9.44725	10.095	11.3957	834.604	563422	22425186		[M+H]+	M + 0	PC 18:1(n-3)_22:5(n-6,9,12,15,18)	Answer (n-6,9,12,15,18)	Correct	9.99	834.601	C48H84NO8P	PC	LQILTFYUCKNMSR-UHFFFAOYSA-N	O=C(OCC(OC(=O)CCCCCC=CCC=CCC=CCC=CCC=CCC)COP(=O)([O-])OCC[N+](C)(C)C)CCCCCCCC=CCCCCCCCC	annotated by user-defined text library	TRUE	TRUE	FALSE	94.1				94.2	11260	834.15468:1029 834.20832:507 834.24377:960 834.30476:981 834.34773:1908 834.44364:3247 834.60415:834661 834.68219:28182 834.71828:18220 834.74894:11253 834.85045:3143 834.88914:1632 834.92163:732 834.94893:1260 834.98822:2478 835.03298:807 835.05158:2099 835.11373:2304 835.14935:1702 835.1804:2465 835.21487:2480 835.24949:2826 835.28676:2380 835.31714:3365 835.35172:3395 835.38481:2471 835.41712:…	76.61921:44 77.87826:29 78.04588:85 79.04699:48 86.096:235 88.86911:24 89.66614:35 91.05329:126 92.05946:101 92.91867:24 93.07207:31 98.98608:42 104.10542:65 106.07726:95 108.41277:30 108.60334:34 112.27181:32 117.42474:27 118.81909:33 119.11297:36 120.09296:97 121.0061:35 121.35573:27 124.99862:271 136.009:23 141.82169:37 144.92043:46 153.991:36 155.45219:41 157.00781:22 172.83279:35 179.72476:3…
195	PE P-38:5|PE P-16:0_22:5	1304	9.44725	10.4641	12.1404	750.544	335362	14275582		[M+H]+	M + 0	PE P-16:0_22:5(n-3,6,9,12,15)	Answer (n-3,6,9,12,15)	Correct	10.483	750.543	C43H76NO7P	EtherPE	GZEZURLIXRQSDE-UHFFFAOYSA-N	O=C(OC(COC=CCCCCCCCCCCCCCC)COP(=O)(O)OCCN)CCCCCC=CCC=CCC=CCC=CCC=CCC	annotated by user-defined text library	TRUE	TRUE	FALSE	99.8				99.9	6693.32	750.09596:1169 750.12884:1378 750.15755:644 750.22511:702 750.25471:832 750.28958:1177 750.32336:1454 750.35823:1428 750.39094:1164 750.42118:1845 750.4535:2535 750.48531:2045 750.54358:429677 750.58799:127035 750.9375:597 750.97207:465 751.02919:1430 751.06154:1228 751.09734:1568 751.12131:1137 751.15828:1249 751.19418:976 751.22573:819 751.25396:1831 751.32518:746 751.35601:638 751.38965:1609 7…	71.48956:23 72.47672:30 75.97048:26 78.04423:80 79.05184:74 83.5429:30 91.05313:378 92.05853:114 93.80933:25 95.08418:176 97.08772:100 98.98279:68 99.43976:28 102.42846:36 104.06087:42 104.95998:43 104.97081:37 105.07167:126 106.07937:50 107.08588:102 107.48324:24 107.95299:23 109.06647:50 109.10168:106 110.09939:66 117.06947:82 119.06506:38 119.08522:171 121.10069:185 123.11414:139 124.01272:47 …
196	PC 38:4|PC 18:0_20:4	1315	9.72322	10.5566	11.1162	810.608	588234	26548464		[M+H]+	M + 0	PC 18:0_20:4(n-6,9,12,15)	Answer (n-6,9,12,15)	Correct	10.686	810.601	C46H84NO8P	PC	HAKKEJDMTIQLJH-UHFFFAOYSA-N	O=C(OCC(OC(=O)CCCCCCC=CCC=CCC=CCC=CCC)COP(=O)([O-])OCC[N+](C)(C)C)CCCCCCCCCCCCCCCCC	annotated by user-defined text library	TRUE	TRUE	FALSE	91.1				84.1	11761.3	810.11902:1248 810.16453:1277 810.21157:633 810.2449:1164 810.29492:1724 810.33643:1258 810.39115:3341 810.44389:3059 810.51517:5598 810.60791:931872 810.68073:43821 810.71694:32308 810.74637:16356 810.78379:5313 810.81419:5824 810.84771:4165 810.87962:4670 810.9188:2322 810.97737:1944 810.99632:1727 811.02437:1024 811.0437:2604 811.07491:2306 811.10622:2798 811.13954:3478 811.16974:3277 811.2056…	70.10339:28 76.26466:28 76.91739:30 77.0366:57 80.90376:25 86.09554:298 88.10558:33 91.05392:141 92.05946:108 95.08426:48 95.23474:37 96.2819:26 101.75932:26 103.04382:44 104.1056:70 105.07014:227 106.07664:179 109.10049:68 115.29774:22 120.09322:61 124.99945:312 127.37133:32 129.00441:43 144.90823:29 146.03337:34 151.19542:36 159.22455:29 168.15225:38 170.01291:35 171.26479:30 172.37212:30 175.7…
198	PC 40:5|PC 18:0_22:5	1326	9.90888	10.6506	12.6941	836.619	441772	18933838		[M+H]+	M + 0	PC 18:0_22:5(n-3,6,9,12,15)	Answer (n-3,6,9,12,15) or (n-6,9,12,15,18)	Correct	10.792	836.616	C48H86NO8P	PC	MAAMGQXOTCBPFS-UHFFFAOYSA-N	O=C(OCC(OC(=O)CCCCCC=CCC=CCC=CCC=CCC=CCC)COP(=O)([O-])OCC[N+](C)(C)C)CCCCCCCCCCCCCCCCC	annotated by user-defined text library	TRUE	TRUE	FALSE	89.5				93.2	8835.44	836.13551:733 836.20055:929 836.2981:1350 836.35022:237 836.38111:810 836.40329:933 836.43497:451 836.47223:1426 836.53202:5150 836.61888:681552 836.69798:19899 836.73323:11945 836.83394:3406 836.89888:2201 836.99857:1180 837.13003:1618 837.16113:1228 837.19662:1943 837.23085:2283 837.26651:1995 837.33067:2500 837.40121:1491 837.43574:1408 837.50132:2737 837.53231:1865 837.56876:3126 837.62065:45…	73.27782:25 73.31704:26 78.04507:108 78.80133:31 78.9509:33 79.42708:28 82.0704:36 86.09408:76 88.56186:25 91.05466:104 94.04041:68 105.06791:76 112.26016:25 114.55498:30 120.72373:33 124.99924:235 130.51122:22 131.0486:83 131.1946:24 134.03276:32 139.02351:29 141.26054:34 148.64967:35 156.42511:33 160.41069:21 163.69266:34 172.25676:30 179.80885:28 184.0733:54213 184.13927:40 184.16393:198 184.2…
199	PC 34:5|PC 14:0_20:5	1103	8.3332	8.80703	10.5755	752.524	152172	4.50789e+06		[M+H]+	M + 0	PC 14:0_20:5(n-3,6,9,12,15)	Answer (n-3,6,9,12,15)	Correct	8.804	752.523	C42H74NO8P	PC	FMCBOMUXXLDCEC-UHFFFAOYSA-N	O=C(OCC(OC(=O)CCCCCCC=CCC=CCC=CCC=CCC)COP(=O)([O-])OCC[N+](C)(C)C)CCCCCCCC=CCCCC	annotated by user-defined text library	TRUE	TRUE	FALSE	100				99.5	3043.44	752.05902:165 752.10722:251 752.14642:134 752.20939:257 752.23499:735 752.27292:476 752.31768:810 752.34306:363 752.37011:565 752.3984:1570 752.43648:1074 752.52396:455483 752.59497:15707 752.62958:2557 752.9248:520 753.04797:582 753.11005:413 753.13258:446 753.2035:393 753.23967:478 753.30611:1496 753.37982:619 753.39653:670 753.43416:228 753.45773:898 753.52698:221787 753.91343:644 754.03935:38…	77.66852:33 78.04609:86 83.65217:37 85.09062:34 91.05528:55 104.10642:370 105.11112:52 108.84806:32 119.43095:22 123.0609:33 123.08304:44 124.3039:32 136.91879:31 152.77275:31 155.0099:71 162.32422:26 163.14487:40 172.08401:34 177.34677:30 184.07318:19778 184.14349:47 184.16406:111 184.1808:45 184.23586:75 184.37349:54 184.44994:128 185.07722:1234 185.46544:46 186.07571:229 190.74136:49 194.75452…
200	PC 36:6|PC 16:1_20:5	1125	8.52292	8.99748	9.55723	778.54	304635	9419804		[M+H]+	M + 0	PC 16:1(n-9)_20:5(n-3,6,9,12,15)	Answer (n-3,6,9,12,15)	Correct	8.944	778.538	C44H76NO8P	PC	IITWSVMUNFGFQI-UHFFFAOYSA-N	O=C(OCC(OC(=O)CCCC=CCC=CCC=CCC=CCC=CCC)COP(=O)([O-])OCC[N+](C)(C)C)CCCCCCCC=CCCCCCC	annotated by user-defined text library	TRUE	TRUE	FALSE	98.4				98.4	6040.35	778.17928:172 778.22161:489 778.28651:431 778.31504:493 778.337:316 778.37968:759 778.41683:624 778.44815:1220 778.53952:521203 778.62024:6497 778.6487:3309 779.02607:1570 779.05872:801 779.13114:679 779.16063:1136 779.23107:1059 779.26571:727 779.32237:555 779.35824:1211 779.3879:884 779.42563:896 779.46185:1040 779.48763:795 779.54226:275573 779.61377:8331 779.84899:349 779.95078:683 780.04118:…	70.67007:36 74.59202:40 75.49364:23 78.04551:145 78.11129:29 82.28411:32 85.93797:40 91.05424:108 92.39255:29 94.26604:28 95.08501:60 95.4212:36 102.0545:52 104.10743:52 105.06802:113 106.07616:105 119.08602:96 121.16202:29 121.69048:33 122.0423:36 124.04851:28 128.06503:31 131.455:24 133.20474:27 133.74457:27 134.85312:25 136.55667:34 156.59668:31 176.42822:41 183.83041:70 184.02788:46 184.03867…
201	PC 34:4|PC 14:0_20:4	1136	7.58517	9.09137	9.64937	754.54	294271	9566880		[M+H]+	M + 0	PC 14:0_20:4(n-6,9,12,15)	Answer (n-6,9,12,15)	Correct	9.133	754.538	C42H76NO8P	PC	BXZPYXMUABUWBT-UHFFFAOYSA-N	O=C(OCC(OC(=O)CCCCCCC=CCC=CCC=CCC=CCC)COP(=O)([O-])OCC[N+](C)(C)C)CCCCCCCCCCCCC	annotated by user-defined text library	TRUE	TRUE	FALSE	99				98.3	5885.42	754.06803:182 754.13645:278 754.15749:306 754.18179:206 754.22063:747 754.2677:501 754.31638:1099 754.37851:1053 754.42473:1696 754.4775:3018 754.54028:607264 754.61454:19031 754.64862:8997 754.94738:893 754.96843:1274 755.02571:1271 755.06179:1574 755.08879:1685 755.12206:1200 755.15638:1649 755.18508:1414 755.22049:1304 755.25323:1539 755.28522:1043 755.31827:917 755.3471:1776 755.3822:1840 755…	71.86819:40 80.99114:32 81.06749:56 86.617:27 89.50266:37 91.05415:196 91.23793:39 91.44076:26 91.87254:32 92.06303:171 95.05214:69 99.04702:38 99.55126:23 100.87971:33 104.10702:107 105.06807:83 106.07736:109 122.03243:31 125.00354:124 127.1376:30 134.92845:37 142.80692:27 144.95879:27 148.17223:36 156.21198:32 163.51245:41 184.07318:71955 184.1055:350 184.16385:241 184.20679:53 184.24786:44 184…
202	PC 38:7|PC 16:1_22:6	1136	8.71233	9.09137	9.64937	804.556	353978	9828918		[M+H]+	M + 0	PC 16:1(n-7)_22:6(n-3,6,9,12,15,18)	Answer (n-3,6,9,12,15,18)	Correct	9.161	804.554	C46H78NO8P	PC	DLRNZUPJXRVWRW-UHFFFAOYSA-N	O=C(OCC(OC(=O)CCC=CCC=CCC=CCC=CCC=CCC=CCC)COP(=O)([O-])OCC[N+](C)(C)C)CCCCCCCC=CCCCCCC	annotated by user-defined text library	TRUE	TRUE	FALSE	97.3				97.5	7079.56	804.07312:316 804.09626:433 804.17203:545 804.23615:1262 804.31792:2005 804.35746:347 804.39639:1413 804.46657:2738 804.49957:3316 804.55656:736494 804.63403:25038 804.66898:14057 804.70034:6950 804.76668:3733 804.79766:2258 804.83036:2424 804.92916:1486 804.99809:1502 805.02659:1401 805.09197:1980 805.12264:2462 805.15695:2468 805.19073:2739 805.22199:2844 805.25973:1863 805.32464:1706 805.3579:…	80.03242:30 91.05334:127 92.46172:30 93.91217:32 94.68306:36 95.08502:40 98.33728:29 98.36815:32 104.10731:119 105.06876:55 109.10096:71 117.07335:50 119.08418:43 124.9994:152 127.71054:35 128.0652:38 132.08293:58 133.9671:31 145.06418:52 171.08194:34 175.76097:42 176.28409:42 177.32265:31 178.50294:31 182.24921:28 184.0527:45 184.07318:63594 184.10548:269 184.20572:59 184.2263:115 184.26469:57 1…
203	PC 38:6|PC 18:1_20:5	1180	8.80703	9.46548	10.4826	806.57	597357	23763942		[M+H]+	M + 0	PC 18:1(n-3)_20:5(n-3,6,9,12,15)	Answer (n-3,6,9,12,15)	Correct	9.406	806.569	C46H80NO8P	PC	PAQLDAUPMINLDS-UHFFFAOYSA-N	O=C(OCC(OC(=O)CCCC=CCC=CCC=CCC=CCC=CCC)COP(=O)([O-])OCC[N+](C)(C)C)CCCCCCCC=CCCCCCCCC	annotated by user-defined text library	TRUE	TRUE	FALSE	98.1				98.8	11913.1	806.31247:122 806.4227:1145 806.48832:1398 806.57038:401100 807.07718:120 807.10246:313 807.13784:553 807.21601:420 807.28167:289 807.31354:665 807.33126:676 807.39497:1048 807.43992:378 807.47425:332 807.50779:1202 807.5734:203766 807.80401:100 807.96207:232 808.01634:460 808.06947:435 808.15296:656 808.20326:278 808.2745:338 808.30601:172 808.33783:319 808.38158:665 808.43348:1012 808.47774:108…	73.69569:23 79.74102:31 81.06694:51 86.09633:362 87.53008:26 88.89329:27 91.05348:166 91.17578:39 92.06241:89 95.08558:87 104.10606:92 105.07068:158 106.49568:26 115.55593:33 120.52715:35 123.11657:58 124.99986:566 125.82862:33 139.45456:30 139.77914:28 140.40988:55 148.7476:30 154.02791:35 155.55475:44 156.12271:24 166.32135:31 184.04895:103 184.07318:107967 184.10497:803 184.26198:130 184.3194:…
204	PC 36:4|PC 16:0_20:4	1213	8.80703	9.74232	10.4826	782.568	594803	25737340		[M+H]+	M + 0	PC 16:0_20:4(n-6,9,12,15)	Answer (n-6,9,12,15)	Correct	9.787	782.569	C44H80NO8P	PC	JAVWFBAAZSHHAD-UHFFFAOYSA-N	O=C(OCC(OC(=O)CCCCCCC=CCC=CCC=CCC=CCC)COP(=O)([O-])OCC[N+](C)(C)C)CCCCCCCCCCCCCCC	annotated by user-defined text library	TRUE	TRUE	FALSE	98.9				98.8	11541.2	782.0952:1315 782.11318:1092 782.13996:1817 782.17791:1424 782.22259:4540 782.29296:4582 782.32886:1793 782.36759:4710 782.39156:1850 782.4461:9496 782.49231:12409 782.56782:942648 782.61181:309327 782.64606:184269 782.68457:92317 782.74573:147735 782.7806:23299 782.81224:20683 782.84577:15682 782.8808:9554 782.90858:7839 782.94583:12220 782.97676:6804 783.00587:9073 783.03669:8966 783.06603:1296…	70.66296:27 73.35231:30 77.54386:22 77.76376:27 78.04504:125 78.95275:36 81.88763:31 83.28275:40 86.09518:684 91.0542:178 92.06277:95 95.04892:63 96.06092:41 97.07652:26 97.76567:32 98.07247:49 98.98525:282 104.10617:113 105.07074:130 106.07568:130 107.56115:26 108.26932:33 110.52912:33 116.18845:29 120.09295:74 121.27606:40 124.9999:1150 126.29301:36 128.03638:38 131.77676:28 131.8587:29 132.058…
205	PC 40:7|PC 18:1_22:6	1213	8.99748	9.74232	10.5755	832.587	401777	11945235		[M+H]+	M + 0	PC 18:1(n-9)_22:6(n-3,6,9,12,15,18)	Answer (n-3,6,9,12,15,18)	Correct	9.759	832.585	C48H82NO8P	PC	FPEVDFOXMCHLKL-UHFFFAOYSA-N	O=C(OCC(OC(=O)CCC=CCC=CCC=CCC=CCC=CCC=CCC)COP(=O)([O-])OCC[N+](C)(C)C)CCCCCCCC=CCCCCCCCC	annotated by user-defined text library	TRUE	TRUE	FALSE	99.8				99	8017.7	832.09401:207 832.13163:495 832.1878:644 832.2301:202 832.25075:200 832.27806:454 832.37076:2391 832.42762:3656 832.58704:818373 832.66549:33213 832.70145:19146 832.8668:2620 832.90943:748 832.96444:1205 833.03508:2401 833.06727:1694 833.13357:2619 833.16246:2918 833.19669:2960 833.23186:2929 833.26837:2415 833.30294:2217 833.33481:2781 833.36784:3413 833.40126:4408 833.43274:4727 833.46797:3933 …	72.18539:30 78.04414:54 82.46891:27 85.39857:36 86.09515:288 91.05369:337 93.71173:28 93.94772:37 93.97129:37 95.0827:28 97.13581:33 98.98433:70 101.34012:29 103.54008:34 104.10715:98 105.06927:115 106.07641:108 110.50998:30 119.08343:64 124.99977:346 129.74004:30 137.4324:40 137.45758:25 137.85965:29 139.71628:23 142.07767:90 153.65054:24 154.565:27 157.74101:34 166.40746:32 170.83345:24 175.152…
206	PE 38:5|PE 18:1_20:4	1235	9.46548	9.92763	10.5755	766.539	388189	11181197		[M+H]+	M + 0	PE 18:1(n-9)_20:4(n-6,9,12,15)	Answer (n-6,9,12,15)	Correct	10.003	766.538	C43H76NO8P	PE	PECSWFQRRFRZPW-BHPGJWMBSA-N	[C@](COP(=O)(O)OCCN)([H])(OC(CCC/C=C\C/C=C\C/C=C\C/C=C\CCCCC)=O)COC(CCCCCCC/C=C\CCCCCCCC)=O	annotated by user-defined text library	TRUE	TRUE	FALSE	96.9				98.1	7543.87	766.04681:1664 766.07951:1402 766.11051:1810 766.1481:2034 766.1746:1709 766.21357:722 766.24172:1426 766.27681:1783 766.3093:1449 766.34934:893 766.37217:1794 766.40784:1916 766.44194:1753 766.47929:4044 766.54382:900438 766.61598:40108 766.65109:30882 766.77665:3427 766.80882:3714 766.87242:2595 766.90351:2091 766.94881:1342 766.97076:2533 766.99916:2116 767.0627:2728 767.09305:3118 767.12601:3…	70.79079:40 76.64742:30 79.05481:38 80.05219:32 83.08517:46 83.519:27 84.18856:31 89.64126:24 90.36274:25 91.05401:357 91.90388:30 92.06439:83 94.03902:51 95.08542:137 97.09969:105 102.99994:29 105.06932:266 106.07544:113 107.0857:288 108.23882:27 108.98173:24 109.10135:157 110.07238:67 111.10724:80 116.82139:30 117.07019:352 119.08506:363 120.09475:123 121.10141:291 123.11587:107 124.01499:360 1…
207	PC 38:5|PC 18:1_20:4	1235	9.27907	9.92763	11.6008	808.587	591413	21770954		[M+H]+	M + 0	PC 18:1(n-3)_20:4(n-6,9,12,15)	Answer (n-6,9,12,15)	Correct	9.869	808.585	C46H82NO8P	PC	SWOKEJBWARJLGN-UHFFFAOYSA-N	O=C(OCC(OC(=O)CCCCCCC=CCC=CCC=CCC=CCC)COP(=O)([O-])OCC[N+](C)(C)C)CCCCCCCC=CCCCCCCCC	annotated by user-defined text library	TRUE	TRUE	FALSE	98.1				97.8	11717	808.12331:878 808.15902:290 808.17898:471 808.22313:1065 808.27001:311 808.29942:616 808.32028:421 808.34702:188 808.37612:656 808.42473:1559 808.4707:1544 808.50587:1563 808.58734:741741 808.66497:26108 808.70038:15521 808.96813:2593 809.00876:1066 809.1222:2308 809.15589:2964 809.18897:2306 809.22434:2766 809.29265:2413 809.32453:2458 809.35712:2240 809.38944:3489 809.42209:2839 809.45813:3996 …	76.23106:32 84.424:39 85.75443:30 86.09602:480 89.27415:39 91.05402:211 92.06058:72 98.17024:27 98.98395:167 103.704:33 104.10944:244 105.08205:25 106.07827:115 120.09351:58 124.99916:889 132.2106:30 138.62669:28 141.06903:34 144.8221:23 149.14665:37 151.28122:41 156.26929:24 158.49237:22 162.65611:30 164.55453:22 172.49495:27 182.51663:30 183.77567:83 183.97076:39 184.02351:113 184.04634:43 184.…
208	PC 40:6|PC 18:1_22:5	1246	9.37242	10.0208	11.7893	834.602	403085	16434413		[M+H]+	M + 0	PC 18:1(n-9)_22:5(n-3,6,9,12,15)	Answer (n-3,6,9,12,15)	Correct	9.977	834.601	C48H84NO8P	PC	LQILTFYUCKNMSR-UHFFFAOYSA-N	O=C(OCC(OC(=O)CCCCCC=CCC=CCC=CCC=CCC=CCC)COP(=O)([O-])OCC[N+](C)(C)C)CCCCCCCC=CCCCCCCCC	annotated by user-defined text library	TRUE	TRUE	FALSE	98.9				98.7	8041.08	834.28635:460 834.33435:302 834.37356:333 834.4087:164 834.44656:689 834.60099:425642 834.71804:708 835.13698:679 835.18022:437 835.22117:492 835.23945:250 835.27091:967 835.32574:189 835.35854:279 835.39242:528 835.41109:920 835.45581:570 835.47358:469 835.51883:615 835.60458:234335 836.03714:246 836.0591:395 836.12359:463 836.1765:565 836.2592:479 836.33103:440 836.36634:337 836.40453:657 836.4…	72.44617:33 73.44419:28 76.93882:35 78.17591:31 86.09542:85 89.83932:39 90.8962:32 91.05357:107 92.63625:27 93.13609:41 93.63744:31 93.97269:26 94.03702:45 95.08636:76 96.59683:25 97.72366:30 105.03134:28 105.07175:116 105.60896:35 113.77972:34 116.70499:22 124.99964:151 127.53248:39 129.26228:25 130.06606:39 131.71956:31 137.8123:27 141.11531:33 143.68793:35 148.61775:32 160.00902:35 184.07314:4…
209	PC 38:4|PC 18:0_20:4	1312	9.64937	10.5755	11.1348	810.607	526827	25325392		[M+H]+	M + 0	PC 18:0_20:4(n-6,9,12,15)	Answer (n-6,9,12,15)	Correct	10.676	810.601	C46H84NO8P	PC	HAKKEJDMTIQLJH-UHFFFAOYSA-N	O=C(OCC(OC(=O)CCCCCCC=CCC=CCC=CCC=CCC)COP(=O)([O-])OCC[N+](C)(C)C)CCCCCCCCCCCCCCCCC	annotated by user-defined text library	TRUE	TRUE	FALSE	94.5				86.9	10536.5	810.1165:1229 810.17761:934 810.20078:804 810.25375:1875 810.29079:840 810.31881:1055 810.33876:1309 810.38864:647 810.42035:1113 810.51815:6755 810.60756:933761 810.68048:42529 810.71661:31337 810.74587:15616 810.78331:4767 810.81385:5585 810.84708:3898 810.87985:4266 810.91401:1880 810.97704:2090 810.99617:1685 811.02215:1095 811.04395:3082 811.07566:3049 811.10464:2624 811.1385:3943 811.17075:…	76.57384:28 78.0452:53 79.16721:30 83.70501:31 86.09589:162 91.05336:132 91.35153:40 94.04488:63 94.84875:27 95.04881:61 98.98238:112 104.10597:148 104.77652:27 104.92619:39 105.03513:75 105.06812:110 105.23758:42 106.13294:30 106.28776:24 107.77439:46 108.13969:25 109.09984:64 117.9038:25 120.09294:90 124.99826:245 141.97372:26 162.72589:35 163.82874:35 172.41331:28 177.31897:39 179.09962:46 183…
210	PC 40:5|PC 18:0_22:5	1323	9.83488	10.6688	12.4393	836.618	362250	12832102		[M+H]+	M + 0	PC 18:0_22:5(n-3,6,9,12,15)	Answer (n-3,6,9,12,15)	Correct	10.757	836.616	C48H86NO8P	PC	SFSJJONFWFZOGW-UHFFFAOYSA-N	O=C(OCC(OC(=O)CCCCCCC=CCC=CCC=CCC=CCC)COP(=O)([O-])OCC[N+](C)(C)C)CCCCCCCCCC=CCCCCCCCC	annotated by user-defined text library	TRUE	TRUE	FALSE	95.8				97.2	7245.01	836.16687:489 836.20341:433 836.25934:655 836.31387:784 836.39189:1568 836.44015:1089 836.46016:718 836.51653:2211 836.6181:616941 836.69684:20331 836.73271:9258 836.83409:2465 836.99712:600 837.04487:630 837.07007:1191 837.16488:1353 837.1963:1507 837.23156:1956 837.2665:1904 837.29599:1729 837.33512:1413 837.39817:2078 837.43402:1772 837.50337:2379 837.53172:1664 837.56947:2868 837.62015:417519…	70.38907:30 70.43366:30 78.04602:48 86.09451:52 86.17916:31 86.80472:26 89.46616:31 92.34017:32 94.03877:36 94.23208:35 99.28102:31 101.06888:35 104.10741:131 106.07657:37 114.86602:37 114.9576:25 119.32683:21 119.58318:27 125.00012:193 137.07964:32 139.91129:28 143.33513:32 146.69167:29 147.62526:30 157.42599:30 165.1666:30 166.90424:25 170.95775:38 181.13017:28 183.75639:37 184.03542:51 184.073…
211	PE 38:4|PE 18:0_20:4	1334	10.2063	10.7622	11.3221	768.555	515697	16690017		[M+H]+	M + 0	PE 18:0_20:4(n-6,9,12,15)	Answer (n-6,9,12,15)	Correct	10.864	768.554	C43H78NO8P	PE	YEHAZLUVAZKVRO-UHFFFAOYSA-N	O=C(OCC(OC(=O)CCCCCCC=CCC=CCC=CCC=CCC)COP(=O)(O)OCCN)CCCCCCCCCCCCCCCCC	annotated by user-defined text library	TRUE	TRUE	FALSE	94.4				96.7	10128.1	768.07016:1711 768.10748:454 768.13876:1132 768.17287:1124 768.20705:1294 768.23377:714 768.26633:1691 768.30264:2081 768.36564:3465 768.39789:1768 768.55516:702608 768.597:280952 768.62976:127661 768.66704:58717 768.69832:25385 768.7301:19864 768.76209:11011 768.79528:8032 768.8282:7235 768.86248:4514 768.88713:3948 768.9233:5427 768.98741:4493 769.01605:4088 769.04722:4393 769.07886:5366 769.10…	74.97293:41 76.56459:32 83.33823:25 91.05401:285 92.0574:124 95.08585:206 97.06565:63 98.07313:75 105.06943:217 106.07657:213 107.05234:40 107.08548:121 109.10213:277 117.05339:52 117.07018:493 119.08459:292 120.08965:120 121.10181:205 122.10809:58 122.8679:26 123.11584:168 124.01457:663 125.16169:29 128.10991:46 129.06894:101 131.08699:380 132.08975:143 133.10165:588 134.10622:79 134.68748:30 13…
213	PC 36:6|PC 14:0_22:6	1125	8.5215	8.99618	9.64853	778.541	267315	7.47445e+06		[M+H]+	M + 0	PC 14:0_22:6(n-3,6,9,12,15,18)	Answer (n-3,6,9,12,15,18)	Correct	9.026	778.538	C44H76NO8P	PC	HAIPHKFLSXSDAN-UHFFFAOYSA-N	O=C(OCC(OC(=O)CCC=CCC=CCC=CCC=CCC=CCC=CCC)COP(=O)([O-])OCC[N+](C)(C)C)CCCCCCCCCCCCC	annotated by user-defined text library	TRUE	TRUE	FALSE	99.5				98.1	5279.86	778.0923:151 778.14535:248 778.179:218 778.22941:1136 778.28616:998 778.31845:424 778.35845:1350 778.37822:767 778.42212:1619 778.54066:656060 778.61689:21291 778.65118:10782 778.74843:3167 778.80773:1839 778.90683:1018 778.9544:779 778.97829:1453 779.03401:1171 779.06614:944 779.09843:1820 779.13082:1642 779.16694:1542 779.22876:1728 779.32883:2076 779.39373:2203 779.45634:2260 779.48924:3043 77…	72.39684:36 73.48044:30 76.12244:33 77.2013:39 78.0446:107 78.98835:23 83.66334:29 84.05711:64 84.95366:34 85.52564:32 87.13798:29 90.95455:35 91.05367:176 92.06332:52 95.08619:57 96.03539:35 105.07023:162 106.07514:60 107.08161:40 110.26187:41 120.9128:37 125.00322:118 147.01477:37 149.08267:33 151.96059:25 159.46243:32 166.9682:25 170.17952:36 170.2067:31 171.11162:27 175.12355:35 177.3739:26 1…
214	PC 34:4|PC 14:0_20:4	1136	6.66342	9.0905	9.74167	754.54	283919	9149810		[M+H]+	M + 0	PC 14:0_20:4(n-6,9,12,15)	Answer (n-6,9,12,15)	Correct	9.135	754.538	C42H76NO8P	PC	BXZPYXMUABUWBT-UHFFFAOYSA-N	O=C(OCC(OC(=O)CCCCCCC=CCC=CCC=CCC=CCC)COP(=O)([O-])OCC[N+](C)(C)C)CCCCCCCCCCCCC	annotated by user-defined text library	TRUE	TRUE	FALSE	98.9				98	5678.38	754.07993:810 754.11238:571 754.14143:331 754.17029:696 754.20192:423 754.22054:447 754.27771:905 754.30426:620 754.36228:1047 754.42443:2053 754.44647:1029 754.54053:603541 754.615:18663 754.64907:8257 755.02614:1393 755.0559:1216 755.08878:1090 755.12411:1540 755.15521:1967 755.1857:1573 755.21889:1522 755.25321:1379 755.28294:1746 755.31873:1147 755.37599:1794 755.40948:851 755.44443:2019 755.…	70.53057:23 72.83289:28 74.81438:36 77.16993:23 78.71334:24 78.912:32 81.26019:24 82.38741:26 86.07581:54 86.09585:70 89.66654:42 90.6347:24 91.05345:142 92.05932:127 93.42103:24 93.94604:22 95.04511:99 101.65559:39 103.0473:39 104.10674:129 104.80789:28 106.07715:117 106.47749:34 112.64383:28 117.26792:30 120.09703:82 122.37695:30 124.99991:154 125.49622:31 131.08571:49 134.11105:77 135.31308:36…
215	PC 38:7|PC 16:1_22:6	1136	8.7117	9.0905	9.64853	804.557	452836	12843191		[M+H]+	M + 0	PC 16:1(n-7)_22:6(n-3,6,9,12,15,18)	Answer (n-3,6,9,12,15,18)	Correct	9.163	804.554	C46H78NO8P	PC	DLRNZUPJXRVWRW-UHFFFAOYSA-N	O=C(OCC(OC(=O)CCC=CCC=CCC=CCC=CCC=CCC=CCC)COP(=O)([O-])OCC[N+](C)(C)C)CCCCCCCC=CCCCCCC	annotated by user-defined text library	TRUE	TRUE	FALSE	97.1				96.4	9048.26	804.06984:1065 804.1266:648 804.16951:884 804.26132:2256 804.28815:976 804.33379:1377 804.40251:5483 804.45505:2871 804.56345:951618 804.63359:42408 804.67033:35282 804.69924:19193 804.73622:6226 804.76705:6472 804.79967:4349 804.83641:2739 804.89586:2373 804.93677:4366 804.97542:636 804.99527:2123 805.02684:2205 805.05661:2785 805.09172:2892 805.12146:3242 805.15634:4038 805.1915:4628 805.22147:…	71.21557:24 76.1063:23 78.04398:72 79.55942:24 82.74873:26 86.0957:288 86.4875:39 87.46159:26 90.11858:43 91.0547:118 92.06049:90 97.19795:30 100.12984:31 104.10652:226 105.0698:55 107.55109:37 110.56931:33 111.06358:31 117.35683:38 120.09081:67 124.99927:372 125.47233:53 128.50916:24 128.66501:28 129.17479:25 130.54053:27 137.59511:27 140.01967:25 140.44069:26 149.00673:23 155.54765:43 164.18802…
216	PC 40:8|PC 20:4_20:4	1158	8.8061	9.27867	10.5745	830.571	202181	5.57301e+06		[M+H]+	M + 0	PC 20:4(n-6,9,12,15)_20:4(n-3,6,9,12)	Answer (n-3,6,9,12)_(n-6,9,12,15)	Correct	9.299	830.569	C48H80NO8P	PC	BFCSBEFTXQRIOJ-UHFFFAOYSA-N	O=C(OCC(OC(=O)CCCCCCC=CCC=CCC=CCC=CCC)COP(=O)([O-])OCC[N+](C)(C)C)CCCCCCC=CCC=CCC=CCC=CCC	annotated by user-defined text library	TRUE	TRUE	FALSE	99.8				98.9	4042.1	830.0894:360 830.16493:672 830.22637:345 830.27818:139 830.30705:479 830.36856:1607 830.42285:560 830.50033:3233 830.57135:560208 830.64933:15403 830.68535:6971 831.08078:725 831.11754:990 831.14829:1288 831.18261:930 831.21381:1386 831.24884:1277 831.28582:1078 831.31949:1305 831.35511:633 831.38917:705 831.41834:1061 831.45503:2358 831.48246:1338 831.51858:2008 831.57372:348643 831.64959:10878 …	75.09452:29 77.88498:35 78.04535:144 79.0537:70 83.59474:34 84.78136:30 85.48618:33 87.22689:32 91.05411:142 93.06915:82 99.71955:32 99.8332:32 104.10706:66 104.60991:39 105.07003:126 106.26201:41 108.05742:51 113.49063:29 124.9986:108 132.89395:24 133.10591:66 138.92714:31 145.1001:135 151.05524:39 159.11647:45 159.74939:33 159.8131:39 163.0174:35 165.04677:31 167.82408:27 174.35318:30 175.14702…
217	PC 36:4|PC 16:0_20:4	1213	8.8061	9.74167	10.4817	782.568	591207	23364306		[M+H]+	M + 0	PC 16:0_20:4(n-6,9,12,15)	Answer (n-6,9,12,15)	Correct	9.789	782.569	C44H80NO8P	PC	JAVWFBAAZSHHAD-UHFFFAOYSA-N	O=C(OCC(OC(=O)CCCCCCC=CCC=CCC=CCC=CCC)COP(=O)([O-])OCC[N+](C)(C)C)CCCCCCCCCCCCCCC	annotated by user-defined text library	TRUE	TRUE	FALSE	98.8				98.7	11433.1	782.11135:2061 782.15134:2034 782.19041:1306 782.2062:971 782.2373:2457 782.27388:2870 782.34037:6597 782.38067:5715 782.40928:4918 782.45051:6639 782.56775:939300 782.61226:361543 782.64573:188963 782.68478:100428 782.74651:171350 782.77915:34014 782.84591:17340 782.88076:10884 782.94517:12866 782.97668:6930 783.00651:11242 783.03577:9263 783.06725:12560 783.09705:12530 783.1298:16134 783.16459:…	73.61818:42 73.79011:36 74.02011:33 75.29763:36 78.04503:96 78.80575:32 83.73782:53 84.42639:41 85.91746:26 86.09547:338 91.05257:167 91.11259:44 98.98359:102 104.10784:224 105.06828:92 110.40971:29 111.02849:30 112.94466:26 116.11901:38 119.08587:80 121.25643:35 121.36126:28 122.10937:32 123.78149:30 124.99991:816 129.45825:32 130.19508:30 138.65906:23 152.34486:25 166.38879:39 166.91237:41 171.…
218	PC 38:5|PC 18:1_20:4	1224	9.0905	9.8345	12.3468	808.586	691733	25709490		[M+H]+	M + 0	PC 18:1(n-3)_20:4(n-6,9,12,15)	Answer (n-6,9,12,15)	Correct	9.872	808.585	C46H82NO8P	PC	SWOKEJBWARJLGN-UHFFFAOYSA-N	O=C(OCC(OC(=O)CCCCCCC=CCC=CCC=CCC=CCC)COP(=O)([O-])OCC[N+](C)(C)C)CCCCCCCC=CCCCCCCCC	annotated by user-defined text library	TRUE	TRUE	FALSE	99.2				99.5	13812.8	808.10246:1381 808.14528:2510 808.21376:3646 808.26985:4350 808.31644:1147 808.34695:3153 808.36827:1546 808.40752:5017 808.44739:5837 808.5858:908083 808.62831:335183 808.66322:160434 808.70237:89100 808.76453:146735 808.79998:23795 808.83256:20709 808.8664:14388 808.90126:8751 808.96789:11872 808.99804:5364 809.02925:7856 809.05934:7959 809.09082:9583 809.12385:9407 809.15407:13174 809.18929:13…	74.39103:37 77.40511:23 78.04577:95 86.09638:468 89.67588:43 90.31223:22 91.05431:129 91.11861:26 92.06311:87 94.03878:45 98.98322:159 104.10709:240 106.07616:88 112.19242:30 117.07412:77 122.10532:32 124.99972:1042 130.58031:24 136.43619:40 142.8463:34 149.73238:26 152.173:22 160.8542:32 166.10777:30 166.38318:34 170.11131:34 174.2903:29 181.16963:27 181.20665:24 181.6348:37 183.98714:124 184.01…
219	PC 40:7|PC 18:1_22:6	1224	8.90118	9.8345	10.2055	832.578	109300	4325792		[M+H]+	M + 0	PC 18:1(n-9)_22:6(n-3,6,9,12,15,18)	Answer (n-3,6,9,12,15,18)	Correct	9.762	832.585	C48H82NO8P	PC	FPEVDFOXMCHLKL-UHFFFAOYSA-N	O=C(OCC(OC(=O)CCC=CCC=CCC=CCC=CCC=CCC=CCC)COP(=O)([O-])OCC[N+](C)(C)C)CCCCCCCC=CCCCCCCCC	annotated by user-defined text library	TRUE	TRUE	FALSE	97.1				86.3	2081.35	832.31945:191 832.37709:193 832.40368:135 832.43571:447 832.49465:1318 832.52108:932 832.58558:357179 832.65878:9054 833.01716:273 833.03783:116 833.11764:140 833.17816:835 833.23268:507 833.27882:594 833.3573:727 833.44525:1548 833.49593:1638 833.53615:734 833.58885:190108 833.94498:201 834.01662:165 834.03716:135 834.07111:376 834.10596:470 834.16424:1129 834.23655:1085 834.28091:147 834.3154:3…	70.7905:37 76.77281:26 78.04585:48 78.52764:35 79.13337:26 83.53706:54 86.09623:227 89.05059:24 91.05405:94 93.72238:30 97.97781:32 98.54095:32 104.10572:214 104.15759:35 105.07039:116 105.16918:35 105.29632:27 112.38298:30 115.01063:29 116.00036:35 116.18854:35 120.09408:140 120.25896:42 123.11559:68 125.00008:466 127.71078:27 129.21687:37 132.41919:35 133.13727:32 135.1196:55 149.03354:29 154.4…
220	PE 38:5|PE 18:1_20:4	1235	9.46462	9.92705	11.5087	766.539	351806	9920632		[M+H]+	M + 0	PE 18:1(n-9)_20:4(n-6,9,12,15)	Answer (n-6,9,12,15)	Correct	10.033	766.538	C43H76NO8P	PE	PECSWFQRRFRZPW-BHPGJWMBSA-N	[C@](COP(=O)(O)OCCN)([H])(OC(CCC/C=C\C/C=C\C/C=C\C/C=C\CCCCC)=O)COC(CCCCCCC/C=C\CCCCCCCC)=O	annotated by user-defined text library	TRUE	TRUE	FALSE	94				96.6	7031.47	766.04844:1634 766.08059:1080 766.11186:1976 766.14399:1602 766.1795:1449 766.21152:1694 766.24131:1468 766.2779:1363 766.311:1774 766.34808:1146 766.37353:1166 766.40743:1904 766.44053:1914 766.5413:858906 766.61638:36200 766.65114:27942 766.68059:11077 766.71287:3229 766.74565:4636 766.77652:3639 766.80926:3853 766.86999:2212 766.90431:1887 766.95187:746 766.97152:2744 766.99897:1577 767.06331:…	76.22945:29 78.04547:138 82.07275:60 91.05405:277 91.59854:27 93.06886:216 93.19978:26 94.04124:99 94.07743:37 95.0848:223 97.09967:96 97.61049:34 100.12289:41 102.69843:30 103.05546:48 105.03371:77 105.06961:243 105.23283:45 106.07622:94 107.08283:176 108.09238:88 109.10108:156 110.10494:44 112.5401:32 115.05428:96 117.07042:455 119.08538:406 120.09646:52 121.10069:291 122.10435:42 123.1163:127 …
221	PC 40:6|PC 18:1_22:5	1246	9.37172	10.0201	11.7892	834.602	391479	18154090		[M+H]+	M + 0	PC 18:1(n-9)_22:5(n-3,6,9,12,15)	Answer (n-3,6,9,12,15)	Correct	9.979	834.601	C48H84NO8P	PC	LQILTFYUCKNMSR-UHFFFAOYSA-N	O=C(OCC(OC(=O)CCCCCC=CCC=CCC=CCC=CCC=CCC)COP(=O)([O-])OCC[N+](C)(C)C)CCCCCCCC=CCCCCCCCC	annotated by user-defined text library	TRUE	TRUE	FALSE	99.1				98.8	7775.71	834.11498:276 834.23657:490 834.31104:223 834.33448:301 834.37375:559 834.43615:693 834.46826:611 834.51871:727 834.60156:399296 834.95898:112 835.08911:434 835.16073:1058 835.23958:519 835.29639:399 835.31226:788 835.34864:347 835.39389:639 835.41094:406 835.45135:854 835.47402:322 835.51192:1327 835.60455:209393 835.68571:4632 835.98777:193 836.02266:174 836.05439:360 836.12763:556 836.16237:14…	73.08701:33 74.32156:24 75.07121:33 79.05339:45 79.57086:25 79.95071:29 79.95837:32 89.22369:29 91.05397:273 95.05072:28 102.28685:27 104.10674:90 105.03316:63 110.81637:28 113.75323:36 114.13178:29 115.05511:55 119.08179:74 125.00086:119 128.06311:30 138.95486:33 145.739:33 157.3313:34 159.13206:31 166.38852:31 180.1991:23 184.0731:38066 184.16344:178 184.22151:56 184.38518:78 184.40421:55 184.5…
222	PC 38:4|PC 18:0_20:4	1312	9.74167	10.5745	11.1363	810.61	548835	23957002		[M+H]+	M + 0	PC 18:0_20:4(n-6,9,12,15)	Answer (n-6,9,12,15)	Correct	10.678	810.601	C46H84NO8P	PC	HAKKEJDMTIQLJH-UHFFFAOYSA-N	O=C(OCC(OC(=O)CCCCCCC=CCC=CCC=CCC=CCC)COP(=O)([O-])OCC[N+](C)(C)C)CCCCCCCCCCCCCCCCC	annotated by user-defined text library	TRUE	TRUE	FALSE	94.2				79.6	10972.8	810.11895:361 810.15643:1260 810.20668:1782 810.2606:1892 810.28388:1314 810.3176:857 810.33422:826 810.37689:2203 810.42595:2627 810.47319:2958 810.60997:963899 810.68057:47744 810.71715:35660 810.74621:19242 810.78382:5573 810.81455:6494 810.8476:4613 810.88006:5109 810.91421:2180 810.98575:4303 811.04368:4841 811.07524:2948 811.1052:3461 811.14128:3581 811.17002:4857 811.20581:5293 811.23974:4…	78.04916:67 80.05669:35 80.0633:41 81.95695:33 81.97539:27 82.04676:32 82.76566:34 86.09698:268 88.9882:43 91.05443:169 92.05563:81 97.82906:31 98.9836:125 99.59149:27 104.10751:155 105.06905:86 111.4189:28 113.82673:28 114.75655:35 119.08267:33 123.16824:27 125.00038:454 128.5965:36 132.5269:29 135.77008:30 156.91597:26 159.78464:31 165.85556:40 167.01315:26 169.29393:28 184.07326:129122 184.105…
223	PC 40:5|PC 18:0_22:5	1323	9.8345	10.6687	12.4392	836.619	382873	13721673		[M+H]+	M + 0	PC 18:0_22:5(n-3,6,9,12,15)	Answer (n-3,6,9,12,15)	Correct	10.759	836.616	C48H86NO8P	PC	SFSJJONFWFZOGW-UHFFFAOYSA-N	O=C(OCC(OC(=O)CCCCCCC=CCC=CCC=CCC=CCC)COP(=O)([O-])OCC[N+](C)(C)C)CCCCCCCCCC=CCCCCCCCC	annotated by user-defined text library	TRUE	TRUE	FALSE	95.6				96.4	7656.65	836.13855:693 836.17099:471 836.20511:318 836.23402:377 836.27161:369 836.30991:384 836.3403:520 836.36237:488 836.39921:549 836.43963:439 836.46874:1084 836.50978:1780 836.61877:645335 836.69776:19289 836.73313:9749 836.83521:2595 836.99898:919 837.12996:1216 837.16379:1232 837.19667:2007 837.23256:1418 837.26618:1924 837.29843:2198 837.33595:1512 837.36877:2004 837.40168:1333 837.43445:2049 837…	74.07232:31 74.13992:30 79.05204:40 80.71761:27 80.7226:27 82.25055:33 86.09531:132 91.05492:88 92.06247:90 93.24026:39 93.45304:36 94.20555:27 103.89214:33 106.48055:24 110.09375:41 111.92809:40 114.25086:40 116.93813:36 117.28452:45 120.09215:64 124.9117:27 124.99854:167 125.42836:28 141.05403:32 143.75073:28 144.91473:22 149.28871:27 150.5947:33 175.32533:45 182.25407:27 184.03192:39 184.07315…
224	PE 38:4|PE 18:0_20:4	1334	10.2055	10.7624	11.3232	768.556	523542	16784394		[M+H]+	M + 0	PE 18:0_20:4(n-6,9,12,15)	Answer (n-6,9,12,15)	Correct	10.865	768.554	C43H78NO8P	PE	YEHAZLUVAZKVRO-UHFFFAOYSA-N	O=C(OCC(OC(=O)CCCCCCC=CCC=CCC=CCC=CCC)COP(=O)(O)OCCN)CCCCCCCCCCCCCCCCC	annotated by user-defined text library	TRUE	TRUE	FALSE	94.3				96.4	10307.8	768.06764:3520 768.13243:743 768.17421:961 768.23383:3551 768.29611:1799 768.33708:2108 768.3811:2645 768.4002:1597 768.45114:4637 768.55551:761046 768.59698:271617 768.62973:122327 768.66729:54867 768.69858:23719 768.73057:18767 768.76231:10779 768.79532:8486 768.82852:7368 768.86299:4350 768.92334:5477 768.96164:1374 768.98513:4402 769.01637:3471 769.04666:5245 769.08053:4379 769.10925:6434 769…	73.73502:28 73.93501:31 74.2347:30 75.33617:34 76.47124:29 78.04668:59 78.46014:29 80.66822:36 84.05859:61 84.23862:27 86.40396:28 91.05328:380 91.11666:31 93.06935:81 94.04152:38 95.08473:209 97.06435:60 97.09538:54 98.75668:39 104.10863:59 104.2716:29 105.06941:164 105.74245:24 106.07625:68 107.08736:205 109.1011:341 110.43029:33 111.11761:90 115.05524:67 117.06914:396 118.0714:166 119.08559:37…
225	PE P-40:6|PE P-18:0_22:6	1378	9.92705	11.1363	11.6948	776.562	296571	11475157		[M+H]+	M + 0	PE P-18:0_22:6(n-3,6,9,12,15,18)	Answer (n-3,6,9,12,15,18)	Correct	11.256	776.559	C45H78NO7P	EtherPE	FIJFPUAJUDAZEY-UHFFFAOYSA-N	O=C(OC(COC=CCCCCCCCCCCCCCCCC)COP(=O)(O)OCCN)CCC=CCC=CCC=CCC=CCC=CCC=CCC	annotated by user-defined text library	TRUE	TRUE	FALSE	92.3				94.1	5880.75	776.06322:2251 776.09668:1816 776.12897:2289 776.16466:2108 776.19443:1872 776.23154:2995 776.26481:2317 776.29811:3051 776.32932:2892 776.362:3264 776.39617:3618 776.43133:4693 776.46122:3266 776.49918:5365 776.5618:618910 776.63672:35953 776.67213:12986 776.76952:3608 776.80051:3239 776.83468:2985 776.8743:2182 776.90326:1259 776.93724:3640 776.9738:1754 777.00183:2982 777.03618:1285 777.05232:…	81.08682:28 83.0845:44 91.05398:315 97.10215:78 97.30454:38 102.18309:27 103.84766:34 105.06811:113 106.07732:56 107.08687:48 109.04663:37 109.10242:159 116.04777:109 117.056:162 117.0712:124 118.37985:23 121.10245:117 123.11658:219 124.01562:290 124.11018:168 125.00076:94 125.12006:515 126.12733:87 127.67954:38 129.05565:228 131.08453:157 132.32419:25 133.10144:169 134.59673:36 135.11801:105 136…
228	PC 36:6|PC 14:0_22:6	1128	8.43305	9.00027	9.65208	778.54	297999	9145162		[M+H]+	M + 0	PC 14:0_22:6(n-3,6,9,12,15,18)	Answer (n-3,6,9,12,15,18)	Correct	9.016	778.538	C44H76NO8P	PC	HAIPHKFLSXSDAN-UHFFFAOYSA-N	O=C(OCC(OC(=O)CCC=CCC=CCC=CCC=CCC=CCC=CCC)COP(=O)([O-])OCC[N+](C)(C)C)CCCCCCCCCCCCC	annotated by user-defined text library	TRUE	TRUE	FALSE	99.9				98.9	5893.43	778.06304:144 778.13799:589 778.21277:519 778.24988:316 778.28352:540 778.32434:210 778.37473:1348 778.4221:549 778.45046:1112 778.54016:569002 778.6147:17104 778.6503:5097 779.06368:358 779.0985:902 779.13051:954 779.16079:1233 779.23113:1563 779.26388:1111 779.29234:946 779.32582:800 779.35977:1064 779.38911:802 779.42467:954 779.45448:1417 779.48774:1055 779.54241:316123 779.6158:8491 779.8406…	74.94032:27 75.89223:26 76.42157:30 78.04452:91 90.11381:29 92.05965:83 99.75801:35 105.0333:40 106.02007:42 109.1034:84 109.91946:40 115.67585:25 120.84903:27 127.05123:39 129.39935:29 134.97466:31 134.9955:37 135.11469:59 138.13551:64 152.92451:31 161.1129:34 170.07487:95 183.02121:37 183.63956:30 184.0733:35816 184.14441:76 184.16318:181 184.27408:44 184.3214:58 184.38042:89 184.41515:86 184.6…
229	PC 38:7|PC 16:1_22:6	1139	8.62168	9.0949	9.65208	804.556	348432	9613991		[M+H]+	M + 0	PC 16:1(n-7)_22:6(n-3,6,9,12,15,18)	Answer (n-3,6,9,12,15,18)	Correct	9.153	804.554	C46H78NO8P	PC	DLRNZUPJXRVWRW-UHFFFAOYSA-N	O=C(OCC(OC(=O)CCC=CCC=CCC=CCC=CCC=CCC=CCC)COP(=O)([O-])OCC[N+](C)(C)C)CCCCCCCC=CCCCCCC	annotated by user-defined text library	TRUE	TRUE	FALSE	98.1				97.9	6900.72	804.12247:458 804.1709:432 804.19769:519 804.24119:452 804.28216:881 804.31271:411 804.32936:514 804.37908:1210 804.46861:5826 804.55693:747797 804.63421:25349 804.66933:14505 804.70048:7922 804.73315:2954 804.76746:3822 804.79826:2905 804.83085:2934 804.89311:1404 804.93041:1090 805.0013:1965 805.02655:1443 805.08925:1801 805.12303:2169 805.15766:2442 805.19922:3739 805.25665:2900 805.32477:1697…	82.92552:25 86.09612:48 86.66173:30 91.05396:177 92.06116:53 99.35754:25 103.73013:28 104.10521:79 105.06882:183 106.07512:101 110.75172:54 112.48217:33 114.03017:45 114.13383:25 123.08508:47 124.99968:338 146.51292:37 151.2424:49 169.5592:25 171.98027:27 174.85443:23 183.14842:37 183.76559:57 184.07315:58873 184.10526:303 184.14276:79 184.15953:116 184.16936:166 184.22382:122 184.2516:276 184.29…
230	PC 36:5|PC 16:0_20:5	1150	8.15183	9.18958	9.65208	781.571	251073	6.41037e+06		[M+H]+	M + 0	PC 16:0_20:5(n-3,6,9,12,15)	Answer (n-3,6,9,12,15)	Correct	9.261	780.554	C44H78NO8P	PC	KLTHQSWIRFFBRI-UHFFFAOYSA-N	O=C(OCC(OC(=O)CCCC=CCC=CCC=CCC=CCC=CCC)COP(=O)([O-])OCC[N+](C)(C)C)CCCCCCCCCCCCCCC	330	FALSE	TRUE	TRUE	98.3	22.3	53	83.3	77.2	5021.47	781.08168:12001 781.11393:15564 781.1475:15825 781.18121:14775 781.2138:19637 781.24582:19072 781.27839:19234 781.31008:18507 781.34545:18281 781.37488:23252 781.40878:20654 781.43833:17629 781.47102:19499 781.50497:17175 781.55044:464034 781.57038:590572 781.63504:70098 781.67276:58550 781.70386:23728 781.73324:30478 781.76677:20914 781.79969:16753 781.83517:11740 781.86624:11602 781.89867:9520 …	71.07251:89 76.98167:29 81.73995:28 85.34747:30 86.09578:1170 91.05436:276 92.05899:76 95.42805:33 96.03571:30 98.54635:25 98.98291:488 104.10651:207 105.06801:87 106.07786:132 110.07687:54 110.10338:63 112.24114:36 124.99932:3204 125.02444:33 126.21374:34 132.4843:32 133.5921:34 136.32764:27 142.07652:49 142.52013:29 153.32356:27 164.44643:27 171.41838:24 171.91115:39 174.57587:30 178.57468:36 1…
231	PC 42:10|PC 20:4_22:6	1150	8.71658	9.18958	9.65208	854.572	201450	5.00257e+06		[M+H]+	M + 0	PC 20:4(n-6,9,12,15)_22:6(n-3,6,9,12,15,18)	Answer (n-6,9,12,15)_(n-3,6,9,12,15,18)	Correct	9.234	854.569	C50H80NO8P	PC	NCCFWEYCQVRLBU-UHFFFAOYSA-N	O=C(OCC(OC(=O)CCC=CCC=CCC=CCC=CCC=CCC=CCC)COP(=O)([O-])OCC[N+](C)(C)C)CCCCCCC=CCC=CCC=CCC=CCC	annotated by user-defined text library	TRUE	TRUE	FALSE	98.9				98.1	4008.86	854.10812:361 854.14801:180 854.19423:317 854.26039:1029 854.32393:162 854.37489:1346 854.40489:813 854.4568:1506 854.49239:1728 854.57169:630748 854.6514:21105 854.68719:9433 854.79062:2361 854.8215:1477 854.9564:804 855.00538:627 855.05749:1104 855.0873:1003 855.12437:1253 855.15505:1561 855.19127:1850 855.22523:1568 855.25741:1795 855.29592:1695 855.33011:1639 855.35989:2359 855.39661:2216 855…	78.04491:95 80.28503:31 81.20246:33 85.41035:27 85.59672:26 86.09673:93 89.66704:33 91.0534:162 94.43514:28 95.11823:31 98.07206:36 99.74151:41 105.06898:107 108.46035:33 114.68855:26 119.08881:57 121.12621:37 124.99899:112 133.50339:35 162.76082:31 165.50093:30 170.06929:31 172.15816:28 175.1467:108 178.68329:45 184.07307:38071 184.14362:52 184.16382:151 184.1942:69 184.20535:62 184.23727:99 184…
232	PC 40:8|PC 20:4_20:4	1161	8.811	9.28255	10.4862	830.573	295323	7618995		[M+H]+	M + 0	PC 20:4(n-3,6,11,14)_20:4(n-6,9,12,15)	Answer (n-6,9,12,15)	Correct	9.316	830.569	C48H80NO8P	PC	BFCSBEFTXQRIOJ-UHFFFAOYSA-N	O=C(OCC(OC(=O)CCCCCCC=CCC=CCC=CCC=CCC)COP(=O)([O-])OCC[N+](C)(C)C)CCCCCCC=CCC=CCC=CCC=CCC	annotated by user-defined text library	TRUE	TRUE	FALSE	99.4				96.1	5904.91	830.13674:1341 830.19054:428 830.25583:1771 830.3133:683 830.34149:1260 830.38703:1909 830.57322:859668 830.65094:30826 830.68673:22910 830.71751:11626 830.75436:3620 830.78597:4134 830.81908:2879 830.85202:3333 830.91283:2640 830.95105:1605 830.99386:951 831.02429:2261 831.04943:1841 831.11663:1906 831.14746:2792 831.18207:2732 831.21734:3449 831.28715:3570 831.31871:3024 831.35017:3521 831.3857…	72.18695:29 76.71502:25 78.04616:143 79.33237:25 80.93343:37 85.40025:41 86.09524:129 88.45152:32 88.56854:32 91.05436:219 92.05997:60 93.06358:29 95.08446:70 96.05971:54 97.38792:40 97.72761:26 105.06833:73 107.59533:28 119.08429:40 124.99844:66 125.05328:29 125.07368:29 125.33601:26 128.06229:58 147.61414:23 148.70937:28 154.9586:39 159.2755:29 162.39665:33 162.95522:24 163.05348:25 169.60899:3…
233	PC 38:6|PC 18:1_20:5	1183	8.9056	9.46845	10.4862	806.572	558211	21117398		[M+H]+	M + 0	PC 18:1(n-3)_20:5(n-3,6,9,12,15)	Answer (n-3,6,9,12,15)	Correct	9.398	806.569	C46H80NO8P	PC	PAQLDAUPMINLDS-UHFFFAOYSA-N	O=C(OCC(OC(=O)CCCC=CCC=CCC=CCC=CCC=CCC)COP(=O)([O-])OCC[N+](C)(C)C)CCCCCCCC=CCCCCCCCC	annotated by user-defined text library	TRUE	TRUE	FALSE	97.3				97.2	11111.4	806.23299:113 806.35785:444 806.40687:433 806.48108:1200 806.57009:375164 807.01108:461 807.04158:325 807.07335:412 807.12826:825 807.16996:501 807.21941:786 807.2683:418 807.31538:276 807.33561:604 807.38494:880 807.43449:757 807.51307:1233 807.57353:191658 807.65457:4850 807.90393:217 808.01557:94 808.15742:668 808.21389:380 808.3018:550 808.33931:236 808.37165:400 808.38636:556 808.44133:319 8…	78.0463:66 79.36855:33 85.08715:23 86.09558:123 91.05298:263 92.05939:51 95.049:80 95.08725:56 104.1064:118 106.07951:153 110.88225:33 111.02867:32 111.65871:36 114.76511:28 119.38288:24 119.94418:26 123.07925:31 124.9987:156 145.80524:28 152.30009:33 152.84062:26 158.82938:24 169.06447:54 183.7589:49 183.79173:51 184.07309:98038 184.10501:840 184.27066:114 184.30121:88 184.3134:102 184.3343:138 …
234	PC 36:4|PC 16:0_20:4	1216	9.37562	9.7453	10.4862	782.567	406203	14686219		[M+H]+	M + 0	PC 16:0_20:4(n-6,9,12,15)	Answer (n-6,9,12,15)	Correct	9.779	782.569	C44H80NO8P	PC	JAVWFBAAZSHHAD-UHFFFAOYSA-N	O=C(OCC(OC(=O)CCCCCCC=CCC=CCC=CCC=CCC)COP(=O)([O-])OCC[N+](C)(C)C)CCCCCCCCCCCCCCC	annotated by user-defined text library	TRUE	TRUE	FALSE	99.4				98.3	7659.19	782.07214:4946 782.13319:4534 782.17356:3506 782.19448:3401 782.24916:5001 782.28236:5437 782.3145:4075 782.33311:4926 782.56701:905846 782.61574:512241 782.64547:436287 782.68319:237420 782.7491:209653 782.77646:339784 782.80889:112110 782.88114:16829 782.9449:13951 782.98287:4961 783.03519:14411 783.06673:18617 783.10269:22223 783.12933:23786 783.16751:13495 783.19734:26055 783.22995:27153 783.…	75.13425:37 78.04411:106 86.09567:782 88.50841:29 90.13104:29 91.05391:311 96.32425:39 97.26149:38 98.62095:29 98.98415:283 104.10602:227 106.07761:68 107.90352:30 117.07075:81 121.52686:25 124.99942:1256 125.14156:31 125.17927:37 126.14009:40 128.73363:31 147.18134:42 153.19199:28 170.7209:36 172.8658:22 178.35394:25 178.45184:24 183.16032:33 183.82384:112 183.87315:56 183.95752:69 183.99925:120…
235	PC 40:7|PC 18:1_22:6	1216	9.00027	9.7453	10.4862	832.588	441876	12632236		[M+H]+	M + 0	PC 18:1(n-9)_22:6(n-3,6,9,12,15,18)	Answer (n-3,6,9,12,15,18)	Correct	9.753	832.585	C48H82NO8P	PC	FPEVDFOXMCHLKL-UHFFFAOYSA-N	O=C(OCC(OC(=O)CCC=CCC=CCC=CCC=CCC=CCC=CCC)COP(=O)([O-])OCC[N+](C)(C)C)CCCCCCCC=CCCCCCCCC	annotated by user-defined text library	TRUE	TRUE	FALSE	100				98.3	8789.28	832.09705:141 832.14977:549 832.17464:280 832.227:1025 832.26716:335 832.30535:955 832.36886:1509 832.39352:873 832.41939:1245 832.46762:1858 832.58771:856407 832.66573:32943 832.70189:22417 832.73235:11203 832.83422:3146 832.86883:2531 832.90826:1430 832.96617:1799 832.98503:1057 833.0084:1089 833.03788:1902 833.06674:1779 833.13152:2289 833.16273:3151 833.19755:3567 833.23185:3716 833.26801:259…	78.6467:32 80.95628:32 81.59256:32 82.80541:26 83.34147:37 85.06518:23 85.96848:34 86.09486:256 91.05257:199 91.34782:33 96.00697:36 98.98425:117 103.44252:28 104.10589:203 106.07626:174 116.06445:26 119.01132:32 120.0927:50 124.99998:440 131.40459:26 170.06879:48 172.99112:25 177.00578:26 182.99159:33 183.99728:47 184.07324:97684 184.1051:737 184.16676:120 184.19162:80 184.25534:149 184.31851:23…
236	PE 38:5|PE 18:1_20:4	1238	9.46845	9.931	10.5791	766.539	383566	10550518		[M+H]+	M + 0	PE 18:1(n-10)_20:4(n-6,9,12,15)	Answer (n-6,9,12,15)	Correct	10.022	766.538	C43H76NO8P	PE	PECSWFQRRFRZPW-BHPGJWMBSA-N	[C@](COP(=O)(O)OCCN)([H])(OC(CCC/C=C\C/C=C\C/C=C\C/C=C\CCCCC)=O)COC(CCCCCCC/C=C\CCCCCCCC)=O	annotated by user-defined text library	TRUE	TRUE	FALSE	95.5				97.7	7425.48	766.04716:1585 766.0791:1392 766.11326:1871 766.14412:1064 766.1763:1549 766.21515:1664 766.24001:1211 766.27553:1685 766.3106:1561 766.34766:1615 766.36923:1907 766.41075:1759 766.47615:6220 766.54635:939245 766.61585:42993 766.65135:35468 766.71507:4542 766.77765:3643 766.80958:4489 766.8723:2335 766.91254:3709 766.947:1372 766.97003:1993 766.99944:1634 767.02842:2715 767.06345:3083 767.09234:3…	79.01958:28 81.07256:53 84.05887:38 88.10749:32 91.05312:175 91.2551:27 91.47349:36 91.76173:28 92.06033:78 92.24158:32 92.61685:25 93.07099:117 94.06333:32 94.0778:74 95.08617:274 96.05926:39 96.34125:25 98.07185:120 98.8887:28 99.07941:63 100.03866:39 105.06869:228 105.39624:38 106.07729:155 107.08566:176 107.19294:35 108.09219:73 109.10046:312 111.11654:72 115.55762:24 116.01748:28 117.06905:3…
237	PC 38:5|PC 18:1_20:4	1238	9.00027	9.931	11.6981	808.586	635522	25825986		[M+H]+	M + 0	PC 18:1(n-3)_20:4(n-6,9,12,15)	Answer (n-6,9,12,15)	Correct	9.888	808.585	C46H82NO8P	PC	SWOKEJBWARJLGN-UHFFFAOYSA-N	O=C(OCC(OC(=O)CCCCCCC=CCC=CCC=CCC=CCC)COP(=O)([O-])OCC[N+](C)(C)C)CCCCCCCC=CCCCCCCCC	annotated by user-defined text library	TRUE	TRUE	FALSE	99				99.4	12577	808.11427:642 808.14127:408 808.17201:854 808.20681:2085 808.27159:1167 808.29646:995 808.34257:1551 808.39838:1693 808.43168:1752 808.4468:2115 808.59342:941224 808.66495:40511 808.70084:31113 808.73026:17194 808.83189:3975 808.86493:3814 808.90337:2233 808.9318:1349 808.96151:1941 808.97899:1194 809.00636:740 809.03128:3194 809.05961:2348 809.0899:3808 809.12251:3027 809.15407:4166 809.18905:50…	76.58987:25 78.04357:64 79.70987:21 80.16656:37 86.09673:146 86.13517:31 86.43121:29 86.7262:25 87.73057:39 90.04994:74 91.05353:273 91.36367:28 91.56697:31 92.05915:47 93.12768:34 95.60337:34 104.10637:171 105.07062:143 105.4109:36 106.03478:27 111.51:24 121.10371:54 125.00106:344 128.37833:25 130.04504:29 134.10895:56 136.19727:35 140.08228:34 146.83145:24 170.12521:24 176.78343:31 183.8008:29 …
238	PC 40:6|PC 18:1_22:5	1249	9.37562	10.0243	11.234	834.603	424429	17960940		[M+H]+	M + 0	PC 18:1(n-9)_22:5(n-3,6,9,12,15)	Answer (n-3,6,9,12,15)	Correct	9.996	834.601	C48H84NO8P	PC	LQILTFYUCKNMSR-UHFFFAOYSA-N	O=C(OCC(OC(=O)CCCCCC=CCC=CCC=CCC=CCC=CCC)COP(=O)([O-])OCC[N+](C)(C)C)CCCCCCCC=CCCCCCCCC	annotated by user-defined text library	TRUE	TRUE	FALSE	99.6				98.8	8442.45	834.11602:191 834.27115:413 834.33507:570 834.40425:1051 834.47465:1211 834.52744:1687 834.60153:478604 834.71384:2403 835.11231:631 835.21273:783 835.26533:997 835.32483:508 835.35096:701 835.39236:433 835.41737:789 835.45376:816 835.48703:1229 835.52093:686 835.54367:1251 835.60472:268998 835.96312:278 836.03056:636 836.05402:520 836.09132:750 836.19919:241 836.23094:423 836.2595:504 836.33615:…	71.14137:30 73.76814:30 86.09504:58 89.81709:37 91.05471:98 92.06062:64 104.10571:89 105.07066:87 111.20454:26 113.50444:39 122.54932:29 123.11668:48 124.99929:226 130.56355:27 131.67137:33 135.78693:25 159.11806:36 164.74736:23 173.80345:45 183.81093:48 184.07314:44305 184.15996:90 184.22357:49 184.32286:100 184.85179:90 184.88466:69 184.95415:77 184.96713:56 184.99919:65 185.07637:3030 185.2902…
240	PC 40:5|PC 20:1_20:4	1326	9.83818	10.6733	12.4411	836.619	460585	16280078		[M+H]+	M + 0	PC 20:1(n-3)_20:4(n-6,9,12,15)	Answer (n-6,9,12,15)	Correct	10.742	836.616	C48H86NO8P	PC	SFSJJONFWFZOGW-UHFFFAOYSA-N	O=C(OCC(OC(=O)CCCCCCC=CCC=CCC=CCC=CCC)COP(=O)([O-])OCC[N+](C)(C)C)CCCCCCCCCC=CCCCCCCCC	annotated by user-defined text library	TRUE	TRUE	FALSE	97.4				97	9211.69	836.1285:374 836.15928:537 836.19169:442 836.23357:378 836.29853:456 836.34019:815 836.38594:812 836.40778:1199 836.43854:722 836.45973:956 836.49384:2055 836.53393:2324 836.61904:790518 836.69802:24205 836.73371:14937 836.76537:7778 836.83319:3806 836.86464:2645 836.89906:3334 836.96527:1583 837.0001:1896 837.06855:2155 837.09783:1456 837.16363:2451 837.19471:1739 837.23062:3056 837.26728:2782 8…	70.53059:29 71.7827:25 72.2804:25 73.58246:22 78.04652:92 78.07568:28 81.07173:48 86.09623:157 87.8064:26 91.05381:207 92.15009:32 104.1073:104 104.32518:35 104.33549:37 105.0704:42 106.07738:116 114.38272:28 115.05928:61 120.09393:98 124.99935:236 136.28912:33 136.8327:28 140.54929:25 142.1725:26 152.63919:33 155.08453:40 158.92639:23 164.7991:21 168.0407:27 168.2256:28 172.2561:37 184.04114:79 …
241	TG 54:5|TG 16:0_18:1_20:4	1832	13.8369	14.9762	15.5374	898.787	210529	5.84541e+06		[M+NH4]+	M + 0	TG 16:0_18:1(n-9)_20:4(n-6,9,12,15)	Answer (n-6,9,12,15)	Correct	15.08	898.786	C57H100O6	TG	WNGNQJVTTOEUDY-UHFFFAOYSA-N	O=C(OCC(OC(=O)CCCCCCCC=CCCCCCCCC)COC(=O)CCCCCCCCCCCCCCC)CCCCCCC=CCC=CCC=CCC=CCC	annotated by user-defined text library	TRUE	TRUE	FALSE	94.2				96.6	4210.58	898.36543:410 898.41988:306 898.46442:368 898.5115:283 898.57543:1254 898.60874:1221 898.71618:5199 898.78723:467759 898.86891:8882 899.31891:652 899.35985:963 899.38888:446 899.42969:911 899.45382:1057 899.52401:1018 899.62951:695 899.67186:515 899.71367:1327 899.79045:309615 899.89455:2035 900.24669:345 900.26736:973 900.36578:388 900.40357:387 900.47032:436 900.48641:302 900.51254:778 900.5481…	78.04592:66 82.90931:38 84.77811:34 86.69378:29 89.03376:118 91.053:178 92.06199:89 94.04327:77 95.08681:61 95.99303:31 101.5674:27 103.40373:31 104.68601:33 104.69685:34 105.07471:61 109.10239:85 111.11562:52 117.15881:23 121.09959:91 121.23209:28 122.10852:98 123.01826:28 123.11732:98 125.00936:45 126.66515:35 131.08418:90 133.10287:57 134.10655:64 135.11819:135 135.19597:26 137.13576:161 143.0…
243	PC 34:4|PC 14:0_20:4	1139	7.32022	9.10075	9.75075	754.543	416009	13109787		[M+H]+	M + 0	PC 14:0_20:4(n-6,9,12,15)	Answer (n-6,9,12,15)	Correct	9.136	754.538	C42H76NO8P	PC	BXZPYXMUABUWBT-UHFFFAOYSA-N	O=C(OCC(OC(=O)CCCCCCC=CCC=CCC=CCC=CCC)COP(=O)([O-])OCC[N+](C)(C)C)CCCCCCCCCCCCC	annotated by user-defined text library	TRUE	TRUE	FALSE	99.3				93.4	8320.17	754.06908:561 754.09683:437 754.14269:1445 754.1938:260 754.23882:436 754.2674:818 754.29265:504 754.34979:2229 754.41671:3472 754.48498:6845 754.54325:878098 754.61613:33722 754.65079:24653 754.67948:15788 754.77683:4047 754.81321:1867 754.84736:1851 754.8722:1159 754.90832:3676 754.94644:786 754.96912:2244 754.99731:1704 755.05809:2600 755.08848:2723 755.12266:3626 755.15599:2640 755.18901:2288…	72.07948:31 77.90414:27 79.05252:144 81.74492:25 86.0964:53 86.73801:32 91.0534:240 92.05984:127 93.69769:27 94.02827:36 94.04203:35 104.10756:142 105.03242:55 106.0751:131 108.0947:34 108.65286:37 109.8616:30 125.00204:148 150.14088:32 153.87868:78 171.33893:32 175.74069:33 182.67258:27 183.14857:31 183.41122:31 183.79562:52 184.07324:121005 184.1051:1105 184.21429:122 184.26686:82 184.29187:117…
244	PC 38:7|PC 16:1_22:6	1139	8.7213	9.10075	9.65755	804.557	405174	11272276		[M+H]+	M + 0	PC 16:1(n-7)_22:6(n-3,6,9,12,15,18)	Answer (n-3,6,9,12,15,18)	Correct	9.164	804.554	C46H78NO8P	PC	DLRNZUPJXRVWRW-UHFFFAOYSA-N	O=C(OCC(OC(=O)CCC=CCC=CCC=CCC=CCC=CCC=CCC)COP(=O)([O-])OCC[N+](C)(C)C)CCCCCCCC=CCCCCCC	annotated by user-defined text library	TRUE	TRUE	FALSE	97.8				97	8031.3	804.08414:761 804.14491:931 804.20557:1322 804.25893:787 804.32958:2396 804.39338:2214 804.43464:1855 804.45474:1066 804.55856:870350 804.6346:31186 804.67:23168 804.69994:11835 804.73582:4428 804.76699:4959 804.799:3470 804.83154:3424 804.89248:1811 804.93006:1673 805.00099:2378 805.02652:1754 805.09396:2627 805.12137:3068 805.15796:2942 805.19213:3135 805.22173:3936 805.29123:2961 805.32532:357…	70.13818:39 71.19128:33 86.09744:195 86.32096:33 91.05331:136 92.06113:72 93.06959:72 94.03847:83 95.0473:66 95.21691:29 96.15903:43 99.06184:31 101.94981:29 104.10763:503 106.88912:30 109.09615:59 117.34216:35 118.08498:35 124.75338:35 124.99863:305 127.79781:31 140.73402:24 145.30768:25 145.48616:36 149.32007:27 150.4781:31 167.25665:38 167.28799:36 170.05829:32 175.98618:29 184.07327:71646 184…
245	PC 42:10|PC 20:4_22:6	1150	8.7213	9.19525	10.8657	854.572	221239	5440367		[M+H]+	M + 0	PC 20:4(n-6,9,12,15)_22:6(n-3,6,9,12,15,18)	Answer (n-6,9,12,15)_(n-3,6,9,12,15,18)	Correct	9.243	854.569	C50H80NO8P	PC	NCCFWEYCQVRLBU-UHFFFAOYSA-N	O=C(OCC(OC(=O)CCC=CCC=CCC=CCC=CCC=CCC=CCC)COP(=O)([O-])OCC[N+](C)(C)C)CCCCCCC=CCC=CCC=CCC=CCC	annotated by user-defined text library	TRUE	TRUE	FALSE	98.7				97.8	4424.78	854.10404:160 854.14229:301 854.21458:280 854.28662:405 854.31555:487 854.36106:826 854.39718:1068 854.57195:704431 854.65176:23780 854.6876:12303 854.78933:3334 854.82121:1485 854.85421:2002 854.8985:976 854.95552:946 855.02638:1366 855.05706:1358 855.08824:1420 855.12353:1703 855.15669:1753 855.19112:1675 855.22645:2265 855.29604:1926 855.32946:2523 855.35955:1996 855.3946:2685 855.42907:2039 8…	74.22074:33 86.09627:111 86.67533:39 91.05437:126 92.06243:63 93.07758:63 93.19257:31 100.06883:48 104.10898:109 105.03329:23 106.0776:87 106.29532:24 106.5354:25 109.69456:31 117.79438:22 124.99764:179 127.31671:31 128.53201:24 132.07704:40 160.18852:33 162.57179:25 165.95175:28 166.60893:33 169.11327:28 170.26387:27 183.97765:39 184.07335:38903 184.14531:143 184.16173:168 184.19366:68 184.24315…
246	PC 40:8|PC 20:4_20:4	1161	8.81612	9.28837	9.75075	830.573	300447	7743542		[M+H]+	M + 0	PC 20:4(n-3,6,9,12)_20:4(n-6,9,12,15)	Answer (n-6,9,12,15)	Correct	9.297	830.569	C48H80NO8P	PC	BFCSBEFTXQRIOJ-UHFFFAOYSA-N	O=C(OCC(OC(=O)CCCCCCC=CCC=CCC=CCC=CCC)COP(=O)([O-])OCC[N+](C)(C)C)CCCCCCC=CCC=CCC=CCC=CCC	annotated by user-defined text library	TRUE	TRUE	FALSE	100				96.5	5891.26	830.08931:586 830.11297:266 830.14188:495 830.1788:1513 830.22765:288 830.26164:1421 830.30445:628 830.33539:1203 830.36352:1358 830.40868:2287 830.4523:2582 830.57316:856393 830.65124:29815 830.68701:23682 830.71764:10890 830.75452:4117 830.78647:4228 830.85243:3567 830.89431:1749 830.95086:1721 830.99868:535 831.0249:2415 831.04985:1786 831.08141:2134 831.11673:2593 831.1467:3299 831.18217:3048…	75.49842:23 76.84342:32 86.09649:123 91.05515:109 92.05953:95 97.84119:41 101.35483:27 102.05363:69 103.21564:31 105.07104:107 106.65843:37 117.56065:36 124.99779:146 139.45407:30 147.11247:96 159.12299:73 168.60606:28 173.98253:34 175.14516:95 176.76463:31 182.0314:34 184.07317:48258 184.10651:160 184.14137:96 184.16042:123 184.17734:79 184.24451:129 184.27348:52 184.32822:30 184.41176:73 184.56…
247	PC 38:6|PC 16:0_22:6	1205	8.15595	9.65755	10.0292	806.583	227792	5.77602e+06		[M+H]+	M + 0	PC 16:0_22:6(n-3,6,9,12,15,18)	Answer (n-3,6,9,12,15,18)	Correct	9.656	806.569	C46H80NO8P	PC	IESVDEZGAHUQJU-UHFFFAOYSA-N	O=C(OCC(OC(=O)CCC=CCC=CCC=CCC=CCC=CCC=CCC)COP(=O)([O-])OCC[N+](C)(C)C)CCCCCCCCCCCCCCC	410	TRUE	TRUE	TRUE	93.8	9	53.2	100	94.1	4555.83	806.12548:1937 806.19803:1250 806.24726:1619 806.28159:1293 806.3438:2747 806.38586:2820 806.44012:2835 806.46982:3557 806.56364:496107 806.58274:544938 806.64823:59279 806.68658:46208 806.71488:22324 806.75055:9146 806.78151:8400 806.81592:6619 806.84875:6093 806.8814:2838 806.95274:5048 807.01092:5593 807.04283:3563 807.07216:3536 807.10662:5732 807.13653:6189 807.17177:6133 807.20669:6100 807.…	74.4907:26 78.04556:117 78.24747:28 79.0545:62 82.4025:46 84.18227:33 86.07964:43 86.09415:52 91.05308:106 94.04279:96 96.10917:31 97.27161:28 98.9845:65 102.1795:41 104.1088:166 105.06906:61 106.07566:90 106.96661:37 107.07712:36 114.64287:44 118.04055:42 125.00137:343 127.31329:27 129.29758:34 133.06216:80 137.46155:33 141.07024:74 146.46524:32 155.87552:29 168.20892:34 181.38319:35 183.65976:4…
248	PC 36:4|PC 16:0_20:4	1216	9.38137	9.75075	10.4913	782.567	403667	14091888		[M+H]+	M + 0	PC 16:0_20:4(n-6,9,12,15)	Answer (n-6,9,12,15)	Correct	9.788	782.569	C44H80NO8P	PC	JAVWFBAAZSHHAD-UHFFFAOYSA-N	O=C(OCC(OC(=O)CCCCCCC=CCC=CCC=CCC=CCC)COP(=O)([O-])OCC[N+](C)(C)C)CCCCCCCCCCCCCCC	annotated by user-defined text library	TRUE	TRUE	FALSE	99.2				98.1	7635.19	782.09231:1922 782.13494:4572 782.17158:2367 782.20811:3762 782.31564:19118 782.40184:14632 782.56698:905197 782.61592:514282 782.64567:388870 782.68349:259510 782.74934:247340 782.77613:284750 782.81027:97081 782.88143:16758 782.94501:13802 782.98284:4339 783.0359:12362 783.06678:18919 783.10093:21920 783.12963:23669 783.16756:13396 783.19753:25430 783.23045:27889 783.26229:32745 783.29581:37153…	72.11386:26 75.88721:31 77.8013:41 79.1788:38 81.03893:32 83.05434:61 86.09605:367 88.78947:38 89.72971:29 91.05416:135 92.05768:130 96.69238:33 98.07322:48 98.98341:253 99.77466:37 101.15907:33 104.10748:291 106.07522:83 106.97879:31 110.64831:33 114.50433:32 116.6085:36 118.36031:33 123.66547:24 124.99946:751 125.02626:46 140.29739:28 150.0652:37 150.80815:40 169.59775:27 172.27119:26 177.60248…
249	PC 40:7|PC 18:1_22:6	1216	9.10075	9.75075	10.4913	832.591	477208	13553760		[M+H]+	M + 0	PC 18:1(n-9)_22:6(n-3,6,9,12,15,18)	Answer (n-3,6,9,12,15,18)	Correct	9.761	832.585	C48H82NO8P	PC	FPEVDFOXMCHLKL-UHFFFAOYSA-N	O=C(OCC(OC(=O)CCC=CCC=CCC=CCC=CCC=CCC=CCC)COP(=O)([O-])OCC[N+](C)(C)C)CCCCCCCC=CCCCCCCCC	annotated by user-defined text library	TRUE	TRUE	FALSE	99.9				93.3	9472.1	832.11491:579 832.18497:903 832.23539:619 832.28673:862 832.31125:381 832.33371:844 832.3573:1137 832.43758:3095 832.47005:1974 832.59045:914841 832.66582:39586 832.70207:28518 832.73209:14875 832.83541:3690 832.86836:3057 832.93072:2639 832.96704:1316 832.98443:1575 833.03792:2700 833.06597:2397 833.09651:2390 833.13269:3771 833.1624:4053 833.19796:3527 833.23973:5811 833.26779:2516 833.30006:49…	86.09576:81 89.83743:25 89.89127:23 91.05457:108 92.06091:96 93.69418:37 97.03128:32 101.51176:25 104.1058:78 120.09138:86 123.59822:26 124.9987:217 129.534:52 134.78717:25 135.14056:25 143.7554:33 156.27844:24 166.57295:28 168.78456:22 170.06985:39 182.88309:33 184.07307:61610 184.10497:202 184.16478:214 184.19188:70 184.22058:154 184.33456:115 184.42444:54 184.55481:69 184.66531:58 184.74477:85…
250	PE 38:5|PE 18:1_20:4	1238	9.38137	9.93637	11.517	766.539	418862	11879478		[M+H]+	M + 0	PE 18:1(n-9)_20:4(n-6,9,12,15)	Answer (n-6,9,12,15)	Correct	10.003	766.538	C43H76NO8P	PE	PECSWFQRRFRZPW-BHPGJWMBSA-N	[C@](COP(=O)(O)OCCN)([H])(OC(CCC/C=C\C/C=C\C/C=C\C/C=C\CCCCC)=O)COC(CCCCCCC/C=C\CCCCCCCC)=O	annotated by user-defined text library	TRUE	TRUE	FALSE	97.6				98.6	8369.84	766.04794:1901 766.07973:1213 766.11221:1608 766.14397:1043 766.17695:2032 766.21252:1551 766.23878:1666 766.27425:1211 766.31173:1887 766.34478:747 766.36817:1072 766.4061:2134 766.44324:3241 766.54654:945314 766.61561:45296 766.65127:35822 766.67951:15694 766.71521:4863 766.77736:4286 766.80931:4205 766.8695:2288 766.91152:3939 766.9478:1098 766.97053:3234 766.99979:2112 767.02914:2839 767.0625…	78.04636:52 79.05487:41 85.28165:27 86.99263:27 91.05298:276 93.07358:57 94.07594:69 95.08399:222 97.09954:62 101.01018:33 105.07029:257 106.07639:129 107.08514:459 108.09211:35 109.10055:182 115.05459:97 117.07024:617 117.28582:31 117.30386:33 117.63589:38 119.08498:290 120.09161:146 120.11884:29 121.10144:326 123.07917:31 123.13811:33 124.01517:558 129.05318:73 129.0703:99 131.08589:527 133.099…
251	PC 38:5|PC 18:1_20:4	1238	9.38137	9.93637	10.7718	808.595	576724	17967884		[M+H]+	M + 0	PC 18:1(n-3)_20:4(n-6,9,12,15)	Answer (n-6,9,12,15)	Correct	9.869	808.585	C46H82NO8P	PC	SWOKEJBWARJLGN-UHFFFAOYSA-N	O=C(OCC(OC(=O)CCCCCCC=CCC=CCC=CCC=CCC)COP(=O)([O-])OCC[N+](C)(C)C)CCCCCCCC=CCCCCCCCC	annotated by user-defined text library	TRUE	TRUE	FALSE	97.5				79.2	11534.5	808.12246:508 808.15085:412 808.17566:452 808.20839:569 808.25212:1255 808.30064:1256 808.32335:532 808.36079:2339 808.40544:1310 808.43976:3038 808.50364:3810 808.59057:901964 808.66483:36384 808.70067:27414 808.7303:14990 808.83173:4000 808.86483:3154 808.90434:1865 808.93168:1094 808.96177:2079 808.97918:1358 809.03172:2734 809.05962:2799 809.08927:2657 809.12471:2852 809.15449:3544 809.18906:…	72.20408:25 74.82321:26 75.23429:33 75.49364:29 78.0461:99 83.80752:30 86.09546:752 91.0536:189 93.0441:48 94.04102:100 94.04872:47 95.08532:41 97.72761:38 98.98408:298 103.01379:32 104.10671:375 105.055:50 105.06927:92 106.07496:73 120.09611:66 124.99898:1646 130.99527:26 133.39299:27 137.2793:30 139.54907:32 146.19263:21 150.06505:51 151.14326:74 153.50522:28 159.0743:43 164.41019:36 164.45799:…
252	PC 40:6|PC 18:1_22:5	1249	9.38137	10.0292	12.17	834.602	406616	18352446		[M+H]+	M + 0	PC 18:1(n-9)_22:5(n-3,6,9,12,15)	Answer (n-3,6,9,12,15)	Correct	9.976	834.601	C48H84NO8P	PC	LQILTFYUCKNMSR-UHFFFAOYSA-N	O=C(OCC(OC(=O)CCCCCC=CCC=CCC=CCC=CCC=CCC)COP(=O)([O-])OCC[N+](C)(C)C)CCCCCCCC=CCCCCCCCC	annotated by user-defined text library	TRUE	TRUE	FALSE	98.4				98.8	8116.3	834.24986:322 834.34511:811 834.4347:1047 834.48931:1497 834.60172:464222 834.68759:3788 834.71599:1406 835.00689:398 835.08176:405 835.11734:398 835.13895:294 835.18278:659 835.21127:601 835.25098:712 835.32255:185 835.35358:619 835.38258:930 835.42001:768 835.44937:751 835.48677:432 835.52081:630 835.53821:664 835.60496:254991 835.68678:5336 836.03209:226 836.05982:504 836.09148:710 836.12868:2…	78.04703:52 80.61885:23 86.10132:78 91.0542:344 94.03849:32 104.10575:119 105.06895:49 113.61561:30 114.80241:25 119.08301:54 125.00014:48 126.34949:30 133.15662:27 134.56659:34 135.3373:63 139.45438:42 159.82204:35 164.1528:22 174.26608:27 184.0732:38985 184.16502:153 184.19447:49 184.2495:122 184.28612:95 184.92085:60 184.95291:64 184.98541:65 185.01932:70 185.03291:76 185.07608:2518 185.24251:…
253	PC 38:4|PC 18:0_20:4	1315	8.7213	10.5842	11.0518	810.614	368650	9026396		[M+H]+	M + 0	PC 18:0_20:4(n-6,9,12,15)	Answer (n-6,9,12,15)	Correct	10.674	810.601	C46H84NO8P	PC	HAKKEJDMTIQLJH-UHFFFAOYSA-N	O=C(OCC(OC(=O)CCCCCCC=CCC=CCC=CCC=CCC)COP(=O)([O-])OCC[N+](C)(C)C)CCCCCCCCCCCCCCCCC	410	TRUE	TRUE	TRUE	90.5	13.1	51.7	100	95	7373	810.11363:1423 810.16597:1488 810.20326:1998 810.2685:2923 810.32925:4429 810.37083:1440 810.40116:2193 810.43452:4984 810.48681:6113 810.61352:1120953 810.67998:85138 810.71856:63857 810.78034:39011 810.81482:16614 810.84896:11230 810.88237:9900 810.91865:5724 810.94679:4474 810.98428:8574 811.01684:4164 811.04562:6620 811.07707:5423 811.10613:6540 811.14036:7539 811.16958:9719 811.2065:9438 811…	70.56753:28 71.50007:29 74.5429:25 78.04469:73 78.22992:33 80.19985:36 85.82406:27 86.09556:234 87.22871:27 87.98542:29 91.05374:272 92.05687:65 96.05311:82 96.25636:31 97.30415:22 103.26219:26 104.10615:182 105.03289:30 105.07031:127 108.93391:27 118.755:35 124.99918:552 127.90142:31 132.49669:41 133.6626:34 138.93776:34 139.03871:38 140.45183:29 140.71652:30 146.65866:34 154.08107:86 157.4536:2…
254	PC 40:5|PC 18:0_22:5	1326	9.8437	10.6787	12.2623	836.619	450767	15764336		[M+H]+	M + 0	PC 18:0_22:5(n-3,6,9,12,15)	Answer (n-3,6,9,12,15)	Correct	10.754	836.616	C48H86NO8P	PC	SFSJJONFWFZOGW-UHFFFAOYSA-N	O=C(OCC(OC(=O)CCCCCCC=CCC=CCC=CCC=CCC)COP(=O)([O-])OCC[N+](C)(C)C)CCCCCCCCCC=CCCCCCCCC	annotated by user-defined text library	TRUE	TRUE	FALSE	96.9				96.4	9013.74	836.15888:664 836.20598:807 836.27503:600 836.29483:495 836.32442:985 836.35617:341 836.38535:769 836.44037:1962 836.61929:781849 836.69827:25294 836.73398:13816 836.76567:7012 836.79937:2378 836.83353:3857 836.86494:2592 836.89979:2619 836.96447:1132 836.99844:1468 837.04728:971 837.07285:2041 837.0988:1690 837.16241:1368 837.19705:2451 837.2312:2402 837.26789:2189 837.33655:2794 837.36859:2864 …	77.58744:31 79.05492:57 79.08985:41 80.46097:32 84.34457:35 86.09497:142 91.05357:286 92.05981:131 95.23173:29 95.76295:22 98.01563:31 101.46995:41 113.14085:33 117.03188:32 123.17094:31 124.9996:192 129.40213:30 137.30705:39 140.84056:24 148.55968:24 157.30464:28 161.16832:25 183.9382:67 184.07314:60998 184.10558:191 184.16151:214 184.19257:73 184.20642:64 184.30107:119 184.32491:76 184.34929:10…
