# Supplementary material for: Computational mass spectrometry accelerates C = C position-resolved untargeted lipidomics using oxygen attachment dissociation
Source: Commun Chem. 2022 Dec 19;5:162. doi: 10.1038/s42004-022-00778-1 (PMC9814143; doi:10.1038/s42004-022-00778-1)
Supplement: Supplementary file 6 — Supplementary Data 3 [file 42004_2022_778_MOESM6_ESM.zip]

Archive with 7 entries (7 files):
- SupplementaryData3/SupplementaryData3_Brain_MSRIDD_Analysis_Report.xlsx
- SupplementaryData3/SupplementaryData3_Eye_MSRIDD_Analysis_Report.xlsx
- SupplementaryData3/SupplementaryData3_Feces_MSRIDD_Analysis_Report.xlsx
- SupplementaryData3/SupplementaryData3_HumanPlasma_MSRIDD_Analysis_Report.xlsx
- SupplementaryData3/SupplementaryData3_Liver_MSRIDD_Analysis_Report.xlsx
- SupplementaryData3/SupplementaryData3_Skin_MSRIDD_Analysis_Report.xlsx
- SupplementaryData3/SupplementaryData3_Testis_MSRIDD_Analysis_Report.xlsx
