# Supplementary material for: Computational mass spectrometry accelerates C = C position-resolved untargeted lipidomics using oxygen attachment dissociation
Source: Commun Chem. 2022 Dec 19;5:162. doi: 10.1038/s42004-022-00778-1 (PMC9814143; doi:10.1038/s42004-022-00778-1)
Supplement: Supplementary file 6 — Supplementary Data 3 [file 42004_2022_778_MOESM6_ESM.zip › SupplementaryData3/SupplementaryData3_Brain_MSRIDD_Analysis_Report.xlsx]

## Sheet: Summary
ID	RT	MS1 m/z	Ref m/z	Precise m/z	m/z type	Metabolite name	OAD result name	Comment	Data from	pmol/mg tissue	Manually changed	Moiety1 Result	Moiety2 Result	Moiety3 Result	Moiety1 resolved	Moiety2 resolved	Moiety3 resolved	C=C in Moiety1	C=C in Moiety2	C=C in Moiety3	Ontology	Heads	Moiety	Alignment ID
446	14.1784	964.824	964.817	964.824	MS1	AHexCer 52:1;O3|AHexCer (O-16:0)18:1;O2/18:0;O	AHexCer (O-16:0)18:1(Δ4);O2/18:0;O		Brain3	22.2917	False	Position= Δ4, Score= 558.49,Presence= 10.0, Ratio sum= 0.0199			True			Δ4			AHexCer	0	0	22910
454	14.4619	1018.87	1018.86	1018.87	MS1	AHexCer 56:2;O3|AHexCer (O-16:0)18:1;O2/22:1;O	AHexCer (O-16:0)18:1;O2/22:1(n-9);O	| +22:1(n-7)	Brain3	25.1674	False		Position= n-9, Score= 845.24,Presence= 45.0, Ratio sum= 0.3435 Position= n-7, Score= 728.12,Presence= 45.0, Ratio sum= 0.2194 Position= n-3, Score= 569.79,Presence= 20.0, Ratio sum= 0.1218		False	True		n-	n-9		AHexCer	0	0	23985
455	14.7501	1020.89	1020.88	1020.89	MS1	AHexCer 56:1;O3|AHexCer (O-16:0)18:1;O2/22:0;O	AHexCer (O-16:0)18:1;O2/22:0;O		Brain1	30.3942	False				False			n-			AHexCer	0	0	24034
456	14.7302	1020.9	1020.88	1020.88	MS2+O	AHexCer 56:1;O3|AHexCer (O-16:0)18:1;O2/22:0;O	AHexCer (O-16:0)18:1;O2/22:0;O		Brain2	43.201	False				False			n-			AHexCer	0	0	24034
475	15.0264	1074.92	1074.93	1074.92	MS1	AHexCer 60:2;O3|AHexCer (O-18:0)18:1;O2/24:1;O	AHexCer (O-18:0)18:1;O2/24:1(n-9);O	| +24:1(n-7)	Brain3	16.9309	False		Position= n-9, Score= 900.04,Presence= 70.0, Ratio sum= 0.778 Position= n-7, Score= 720.29,Presence= 50.0, Ratio sum= 0.428		False	True		n-	n-9		AHexCer	0	0	25209
474	15.0327	1074.93	1074.93	1074.93	MS1	AHexCer 60:2;O3|AHexCer (O-18:0)18:1;O2/24:1;O	AHexCer (O-18:0)18:1;O2/24:1(n-9);O	| +24:1(n-7)	Brain1	47.1579	False		Position= n-9, Score= 859.34,Presence= 55.0, Ratio sum= 0.8778 Position= n-7, Score= 652.09,Presence= 50.0, Ratio sum= 0.3334		False	True		n-	n-9		AHexCer	0	0	25209
473	15.2148	1062.93	1062.93	1062.93	MS1	AHexCer 59:1;O3|AHexCer (O-18:0)18:1;O2/23:0;O	AHexCer (O-18:0)18:1;O2/23:0;O		Brain3	34.8785	False				False			n-			AHexCer	0	0	24925
476	15.2929	1076.95	1076.94	1076.95	MS1	AHexCer 60:1;O3|AHexCer (O-18:0)18:1;O2/24:0;O	AHexCer (O-18:0)18:1;O2/24:0;O		Brain2	46.9706	False				False			n-			AHexCer	0	0	25252
477	15.3088	1076.95	1076.94	1076.95	MS1	AHexCer 60:1;O3|AHexCer (O-18:0)18:1;O2/24:0;O	AHexCer (O-18:0)18:1;O2/24:0;O		Brain3	58.4214	False				False			n-			AHexCer	0	0	25252
463	14.7302	1046.89	1046.9	1046.89	MS1	AHexCer 58:2;O3|AHexCer (O-18:1)18:1;O2/22:0;O	AHexCer (O-18:1(n-9))18:1;O2/22:0;O	| +O-18:1(n-7)	Brain2	12.766	True	Position= n-9, Score= 869.09,Presence= 65.0, Ratio sum= 0.9709 Position= n-7, Score= 690.9,Presence= 50.0, Ratio sum= 0.4939			True	False		n-9	n-		AHexCer	0	0	24557
469	14.9175	1060.92	1060.91	1060.92	MS1	AHexCer 59:2;O3|AHexCer (O-18:1)18:1;O2/23:0;O	AHexCer (O-18:1)18:1;O2/23:0;O		Brain2	20.1959	False				False	False		n-	n-		AHexCer	0	0	24863
470	14.8382	1060.92	1060.91	1060.92	MS1	AHexCer 59:2;O3|AHexCer (O-18:1)18:1;O2/23:0;O	AHexCer (O-18:1)18:1;O2/23:0;O		Brain3	27.2052	False				False	False		n-	n-		AHexCer	0	0	24864
471	14.9175	1060.92	1060.91	1060.92	MS1	AHexCer 59:2;O3|AHexCer (O-18:1)18:1;O2/23:0;O	AHexCer (O-18:1)18:1;O2/23:0;O		Brain2	20.1959	False				False	False		n-	n-		AHexCer	0	0	24865
472	14.8382	1060.92	1060.91	1060.92	MS1	AHexCer 59:2;O3|AHexCer (O-18:1)18:1;O2/23:0;O	AHexCer (O-18:1)18:1;O2/23:0;O		Brain3	27.2052	False				False	False		n-	n-		AHexCer	0	0	24865
481	15.4031	1102.97	1102.96	1102.97	MS1	AHexCer 62:2;O3|AHexCer (O-20:0)18:1;O2/24:1;O	AHexCer (O-20:0)18:1;O2/24:1(n-9);O	| +24:1(n-7)	Brain3	32.882	False		Position= n-9, Score= 862.1,Presence= 55.0, Ratio sum= 0.5254 Position= n-7, Score= 692.43,Presence= 40.0, Ratio sum= 0.2411		False	True		n-	n-9		AHexCer	0	0	25778
480	15.3869	1102.96	1102.96	1102.96	MS1	AHexCer 62:2;O3|AHexCer (O-20:0)18:1;O2/24:1;O	AHexCer (O-20:0)18:1;O2/24:1(n-9);O		Brain2	17.4115	False		Position= n-9, Score= 804.6,Presence= 30.0, Ratio sum= 0.4062		False	True		n-	n-9		AHexCer	0	0	25778
465	14.9175	1048.92	1048.91	1048.92	MS1	AHexCer 58:1;O3|AHexCer (O-20:0)18:1;O2/20:0;O	AHexCer (O-20:0)18:1;O2/20:0;O		Brain2	58.4641	False				False			n-			AHexCer	0	0	24608
464	14.9383	1048.92	1048.91	1048.92	MS1	AHexCer 58:1;O3|AHexCer (O-20:0)18:1;O2/20:0;O	AHexCer (O-20:0)18:1;O2/20:0;O		Brain1	44.9608	False				False			n-			AHexCer	0	0	24608
482	15.7796	1104.98	1104.97	1104.98	MS1	AHexCer 62:1;O3|AHexCer (O-20:0)18:1;O2/24:0;O	AHexCer (O-20:0)18:1;O2/24:0;O		Brain3	24.9481	False				False			n-			AHexCer	0	0	25816
479	15.4079	1102.96	1102.96	1102.96	MS1	AHexCer 62:2;O3|AHexCer (O-20:0)18:1;O2/24:1;O	AHexCer (O-20:0)18:1;O2/24:1;O		Brain1	12.922	False				False	False		n-	n-		AHexCer	0	0	25778
483	15.7796	1131	1130.99	1131	MS1	AHexCer 64:2;O3|AHexCer (O-24:0)18:1;O2/22:1;O	AHexCer (O-24:0)18:1;O2/22:1(n-9);O		Brain3	17.7555	False		Position= n-9, Score= 713.13,Presence= 20.0, Ratio sum= 0.28		False	True		n-	n-9		AHexCer	0	0	26245
484	16.2496	1133.01	1133.01	1133.01	MS1	AHexCer 64:1;O3|AHexCer (O-24:0)18:1;O2/22:0;O	AHexCer (O-24:0)18:1;O2/22:0;O		Brain3	19.792	False				False			n-			AHexCer	0	0	26283
2	4.80267	344.282	344.279	344.282	MS1	CAR 12:0	CAR 12:0		Brain1	6.7553	False				False			n-			CAR	0	0	3703
4	4.78978	344.282	344.279	344.282	MS1	CAR 12:0	CAR 12:0		Brain3	7.6665	False				False			n-			CAR	0	0	3703
3	4.78247	344.282	344.279	344.282	MS1	CAR 12:0	CAR 12:0		Brain2	10.0943	False				False			n-			CAR	0	0	3703
15	5.74517	372.315	372.311	372.312	MS2+O	CAR 14:0	CAR 14:0		Brain1	18.6761	False				False			n-			CAR	0	0	4363
16	5.72553	372.315	372.311	372.31	MS2+O	CAR 14:0	CAR 14:0		Brain2	25.6161	False				False			n-			CAR	0	0	4363
17	5.73368	372.315	372.311	372.313	MS2+O	CAR 14:0	CAR 14:0		Brain3	18.3628	False				False			n-			CAR	0	0	4363
11	5.27318	370.297	370.295	370.297	MS1	CAR 14:1	CAR 14:1		Brain1	6.1273	False				False			n-			CAR	0	0	4304
12	5.2553	370.298	370.295	370.298	MS1	CAR 14:1	CAR 14:1		Brain2	8.9004	False				False			n-			CAR	0	0	4304
13	5.26475	370.298	370.295	370.298	MS1	CAR 14:1	CAR 14:1		Brain3	6.7573	False				False			n-			CAR	0	0	4304
18	4.80267	382.297	382.295	382.297	MS1	CAR 15:2	CAR 15:2		Brain1	1.8831	False				False			n-			CAR	0	0	4592
20	4.78978	382.298	382.295	382.298	MS1	CAR 15:2	CAR 15:2		Brain3	2.673	False				False			n-			CAR	0	0	4592
19	4.78247	382.298	382.295	382.298	MS1	CAR 15:2	CAR 15:2		Brain2	3.7122	False				False			n-			CAR	0	0	4592
26	5.93263	398.33	398.327	398.33	MS1	CAR 16:1	CAR 16:1(n-7)		Brain1	18.6754	False	Position= n-7, Score= 884.28,Presence= 58.8235, Ratio sum= 0.376 Position= n-9, Score= 748.87,Presence= 41.1764, Ratio sum= 0.1886			True			n-7			CAR	0	0	5087
27	5.9131	398.33	398.327	398.33	MS1	CAR 16:1	CAR 16:1(n-7)		Brain2	25.6734	False	Position= n-7, Score= 871.16,Presence= 64.7058, Ratio sum= 0.4881			True			n-7			CAR	0	0	5087
28	5.9215	398.33	398.327	398.329	MS2+O	CAR 16:1	CAR 16:1(n-7)		Brain3	18.7567	False	Position= n-7, Score= 852.87,Presence= 64.7058, Ratio sum= 0.4192 Position= n-9, Score= 805.73,Presence= 47.0588, Ratio sum= 0.1683			True			n-7			CAR	0	0	5087
23	5.46362	396.312	396.311	396.312	MS1	CAR 16:2	CAR 16:2		Brain1	1.4558	False				False			n-			CAR	0	0	5037
24	5.44373	396.313	396.311	396.313	MS1	CAR 16:2	CAR 16:2		Brain2	2.1584	False				False			n-			CAR	0	0	5037
25	5.45227	396.313	396.311	396.313	MS1	CAR 16:2	CAR 16:2		Brain3	1.6285	False				False			n-			CAR	0	0	5037
38	7.1359	428.373	428.373	428.373	MS1	CAR 18:0	CAR 18:0		Brain2	22.0897	False				False			n-			CAR	0	0	5811
39	7.1441	428.373	428.373	428.373	MS1	CAR 18:0	CAR 18:0		Brain3	15.9377	False				False			n-			CAR	0	0	5811
37	7.15522	428.373	428.373	428.373	MS1	CAR 18:0	CAR 18:0		Brain1	14.5618	False				False			n-			CAR	0	0	5811
34	6.68377	426.356	426.358	426.356	MS1	CAR 18:1	CAR 18:1(n-9)		Brain1	20.9692	False	Position= n-9, Score= 905.36,Presence= 70.5882, Ratio sum= 0.773 Position= n-7, Score= 829.82,Presence= 70.5882, Ratio sum= 0.5763			True			n-9			CAR	0	0	5752
35	6.66413	426.362	426.358	426.36	MS2+O	CAR 18:1	CAR 18:1(n-9)		Brain2	34.8425	False	Position= n-9, Score= 877.1,Presence= 64.7058, Ratio sum= 0.4841 Position= n-7, Score= 731.94,Presence= 58.8235, Ratio sum= 0.2255			True			n-9			CAR	0	0	5752
36	6.67295	426.362	426.358	426.361	MS2+O	CAR 18:1	CAR 18:1(n-9)		Brain3	26.1387	False	Position= n-9, Score= 848.9,Presence= 64.7058, Ratio sum= 0.4909 Position= n-7, Score= 769.7,Presence= 52.9411, Ratio sum= 0.2213			True			n-9			CAR	0	0	5752
33	6.20317	424.345	424.342	424.345	MS1	CAR 18:2	CAR 18:2(n-6,9)		Brain3	8.3698	True	Position= n-6,9*, Score= 700.11,Presence= 38.2352, Ratio sum= 1.408 Position= n-6,8, Score= 562.04,Presence= 38.2352, Ratio sum= 1.8236			True			n-6,9*			CAR	0	0	5707
32	6.19523	424.345	424.342	424.345	MS1	CAR 18:2	CAR 18:2(n-6,9)		Brain2	11.0742	False	Position= n-6,9, Score= 716.03,Presence= 23.5294, Ratio sum= 0.9558			True			n-6,9			CAR	0	0	5707
55	7.70373	456.407	456.405	456.407	MS1	CAR 20:0	CAR 20:0		Brain2	8.6664	False				False			n-			CAR	0	0	6501
54	7.72443	456.408	456.405	456.408	MS1	CAR 20:0	CAR 20:0		Brain1	6.7446	False				False			n-			CAR	0	0	6501
56	7.71313	456.408	456.405	456.408	MS1	CAR 20:0	CAR 20:0		Brain3	7.2166	False				False			n-			CAR	0	0	6501
52	7.23053	454.392	454.389	454.392	MS1	CAR 20:1	CAR 20:1		Brain2	10.6849	False				False			n-			CAR	0	0	6446
51	7.2499	454.392	454.389	454.392	MS1	CAR 20:1	CAR 20:1(n-9)		Brain1	7.2999	False	Position= n-9, Score= 738.09,Presence= 29.4117, Ratio sum= 0.2526			True			n-9			CAR	0	0	6446
53	7.23918	454.392	454.389	454.392	MS1	CAR 20:1	CAR 20:1(n-9)		Brain3	7.7958	False	Position= n-9, Score= 645.2,Presence= 17.647, Ratio sum= 0.1391			True			n-9			CAR	0	0	6446
45	6.21452	448.345	448.342	448.345	MS1	CAR 20:4	CAR 20:4		Brain1	9.505	False				False			n-			CAR	0	0	6260
46	6.19523	448.345	448.342	448.345	MS1	CAR 20:4	CAR 20:4(n-6,9,12,15)		Brain2	14.6918	False	Position= n-6,9,12,15, Score= 831.36,Presence= 47.0588, Ratio sum= 3.015			True			n-6,9,12,15			CAR	0	0	6260
47	6.20317	448.345	448.342	448.345	MS1	CAR 20:4	CAR 20:4(n-6,9,12,15)		Brain3	11.4608	False	Position= n-6,9,12,15, Score= 877.83,Presence= 66.1764, Ratio sum= 4.0999			True			n-6,9,12,15			CAR	0	0	6260
43	5.74517	446.329	446.327	446.329	MS1	CAR 20:5	CAR 20:5		Brain1	2.523	False				False			n-			CAR	0	0	6208
44	5.73368	446.329	446.327	446.329	MS1	CAR 20:5	CAR 20:5(n-3,6,9,12,15)		Brain3	2.671	True	Position= n-3,6,9,12,15*, Score= 754.17,Presence= 30.5882, Ratio sum= 3.5443 Position= n-3,6,9,12,16, Score= 746.11,Presence= 31.7647, Ratio sum= 3.9161			True			n-3,6,9,12,15*			CAR	0	0	6208
119	12.479	596.602	596.598	596.602	MS1	Cer 38:0;O2|Cer 18:0;O2/20:0	Cer 18:0;O2/20:0		Brain2	27.9832	False				False			n-			Cer_NDS	100	66.6666	10577
120	12.4914	596.603	596.598	596.603	MS1	Cer 38:0;O2|Cer 18:0;O2/20:0	Cer 18:0;O2/20:0		Brain3	29.0184	False				False			n-			Cer_NDS	100	66.6666	10577
133	13.53	624.635	624.629	624.634	MS2	Cer 40:0;O2|Cer 18:0;O2/22:0	Cer 18:0;O2/22:0		Brain1	22.3724	False				False			n-			Cer_NDS	100	100	11726
136	13.4296	640.616	640.624	640.62	MS2	Cer 40:0;O3|Cer 18:0;O2/22:0;O	Cer 18:0;O2/22:0;O		Brain3	8.3871	False				False			n-			Cer_HDS	0	100	12312
137	13.4368	640.631	640.624	640.627	MS2+O	Cer 40:0;O3|Cer 18:0;O2/22:0;O	Cer 18:0;O2/22:0;O		Brain1	31.5195	False				False			n-			Cer_HDS	0	100	12315
138	13.4174	640.637	640.624	640.62	MS2	Cer 40:0;O3|Cer 18:0;O2/22:0;O	Cer 18:0;O2/22:0;O		Brain2	47.4612	False				False			n-			Cer_HDS	0	100	12315
148	13.8027	652.662	652.66	652.662	MS1	Cer 42:0;O2|Cer 18:0;O2/24:0	Cer 18:0;O2/24:0		Brain3	32.5587	False				False			n-			Cer_NDS	100	100	12743
147	13.7907	652.662	652.66	652.662	MS1	Cer 42:0;O2|Cer 18:0;O2/24:0	Cer 18:0;O2/24:0		Brain2	42.3704	False				False			n-			Cer_NDS	100	100	12743
146	13.8102	652.675	652.66	652.664	MS2	Cer 42:0;O2|Cer 18:0;O2/24:0	Cer 18:0;O2/24:0		Brain1	20.6526	False				False			n-			Cer_NDS	100	66.6666	12743
149	13.8102	668.661	668.655	668.661	MS1	Cer 42:0;O3|Cer 18:0;O2/24:0;O	Cer 18:0;O2/24:0;O		Brain1	28.7771	False				False			n-			Cer_HDS	0	100	13315
150	13.7907	668.668	668.655	668.654	MS2+O	Cer 42:0;O3|Cer 18:0;O2/24:0;O	Cer 18:0;O2/24:0;O		Brain2	57.0889	False				False			n-			Cer_HDS	0	100	13315
151	13.8027	668.669	668.655	668.659	MS2	Cer 42:0;O3|Cer 18:0;O2/24:0;O	Cer 18:0;O2/24:0;O		Brain3	43.1556	False				False			n-			Cer_HDS	0	100	13315
107	11.4593	548.539	548.54	548.539	MS1	Cer 36:1;O2|Cer 18:1;O2/18:0	Cer 18:1(Δ4);O2/18:0		Brain3	40.4619	False	Position= Δ4, Score= 605.17,Presence= 10.0, Ratio sum= 0.0743			True			Δ4			Cer_NS	0	0	9024
108	10.5151	548.544	548.54	548.544	MS1	Cer 36:1;O2|Cer 18:1;O2/18:0	Cer 18:1(Δ4);O2/18:0		Brain2	53.1446	False	Position= Δ4, Score= 795.9,Presence= 15.0, Ratio sum= 0.3182			True			Δ4			Cer_NS	0	0	9029
109	11.5404	548.545	548.54	548.545	MS1	Cer 36:1;O2|Cer 18:1;O2/18:0	Cer 18:1(Δ4);O2/18:0		Brain2	52.8487	False	Position= Δ4, Score= 635.76,Presence= 10.0, Ratio sum= 0.0462			True			Δ4			Cer_NS	0	0	9031
130	13.6162	618.623	618.618	618.623	MS1	Cer 41:1;O2|Cer 18:1;O2/23:0	Cer 18:1(Δ4);O2/23:0		Brain3	33.1833	False	Position= Δ4, Score= 466.77,Presence= 10.0, Ratio sum= 0.023			True			Δ4			Cer_NS	0	0	11472
134	13.4174	630.622	630.618	630.622	MS1	Cer 42:2;O2|Cer 18:1;O2/24:1	Cer 18:1(Δ4);O2/24:1(n-9)		Brain2	82.7557	False	Position= Δ4, Score= 677.43,Presence= 15.0, Ratio sum= 0.0245 Position= n-7, Score= 520.89,Presence= 40.0, Ratio sum= 0.1806 Position= n-9, Score= 971.4,Presence= 80.0, Ratio sum= 0.7123	Position= n-9, Score= 971.4,Presence= 80.0, Ratio sum= 0.7123 Position= n-7, Score= 520.89,Presence= 40.0, Ratio sum= 0.1806		True	True		Δ4	n-9		Cer_NS	0	0	11966
154	13.9898	676.665	676.66	676.665	MS1	Cer 44:2;O2|Cer 18:1;O2/26:1	Cer 18:1(Δ4);O2/26:1		Brain3	22.7897	False	Position= Δ4, Score= 411.22,Presence= 10.0, Ratio sum= 0.0462			True	False		Δ4	n-		Cer_NS	100	100	13579
143	13.717	650.643	650.644	650.643	MS1	Cer 42:1;O2|Cer 18:1;O2/24:0	Cer 18:1(Δ4);O2/24:0		Brain1	27.4479	True	Position= n-9, Score= 877.53,Presence= 65.0, Ratio sum= 0.4736			True			Δ4			Cer_NS	100	100	12665
144	13.6974	650.645	650.644	650.645	MS1	Cer 42:1;O2|Cer 18:1;O2/24:0	Cer 18:1(Δ4);O2/24:0		Brain2	60.7105	True	Position= n-9, Score= 840.19,Presence= 60.0, Ratio sum= 0.3673			True			Δ4			Cer_NS	100	100	12665
141	13.1357	646.619	646.613	646.619	MS1	Cer 42:3;O2|Cer 18:1;O2/24:2	Cer 18:1;O2/24:2		Brain2	52.408	True	Position= n-9, Score= 910.64,Presence= 65.0, Ratio sum= 0.629 Position= n-7, Score= 765.09,Presence= 50.0, Ratio sum= 0.2834			False	False		n-	n-		Cer_NS	100	100	12510
139	13.0544	646.617	646.613	646.617	MS1	Cer 42:3;O2|Cer 18:1;O2/24:2	Cer 18:1(Δ4);O2/24:2(n-7,9)		Brain3	37.1029	True	Position= Δ4*, Score= 652.32,Presence= 5.0, Ratio sum= 0.0079 Position= n-9, Score= 934.77,Presence= 65.0, Ratio sum= 0.549 Position= n-7, Score= 853.6,Presence= 60.0, Ratio sum= 0.3824	Position= n-7,9, Score= 664.31,Presence= 52.5, Ratio sum= 0.6602		True	True		Δ4*	n-7,9		Cer_NS	100	100	12505
140	13.1553	646.619	646.613	646.619	MS1	Cer 42:3;O2|Cer 18:1;O2/24:2	Cer 18:1(Δ4);O2/24:2(n-7,9)		Brain1	41.8658	True	Position= Δ4, Score= 632.38,Presence= 10.0, Ratio sum= 0.0196 Position= n-9, Score= 954.8,Presence= 75.0, Ratio sum= 0.7542 Position= n-7, Score= 747.28,Presence= 65.0, Ratio sum= 0.3367	Position= n-7,9, Score= 582.92,Presence= 57.4999, Ratio sum= 0.6903		True	True		Δ4	n-7,9		Cer_NS	100	100	12510
93	9.9794	513.54	513.537	513.54	MS1	Cer 18:1;O2/15:0(d7)	Cer 18:1;O2/15:0(d7)		Brain1	31.3881	False				False			n-			Cer_NS	0	0	8036
94	9.95882	513.541	513.537	513.541	MS1	Cer 18:1;O2/15:0(d7)	Cer 18:1;O2/15:0(d7)		Brain2	31.3881	False				False			n-			Cer_NS	0	0	8036
95	9.96925	513.541	513.537	513.541	MS1	Cer 18:1;O2/15:0(d7)	Cer 18:1;O2/15:0(d7)		Brain3	31.3881	False				False			n-			Cer_NS	0	0	8036
117	11.9301	576.576	576.571	576.576	MS1	Cer 38:1;O2|Cer 18:1;O2/20:0	Cer 18:1;O2/20:0		Brain3	35.5811	False				False			n-			Cer_NS	0	0	9951
118	11.5529	592.571	592.566	592.571	MS1	Cer 38:2;O2|Cer 18:1;O2/20:1	Cer 18:1;O2/20:1		Brain3	29.0937	False				False	False		n-	n-		Cer_NS	100	100	10458
121	13.1357	602.592	602.587	602.592	MS1	Cer 40:2;O2|Cer 18:1;O2/22:1	Cer 18:1;O2/22:1		Brain2	57.7202	False				False	False		n-	n-		Cer_NS	0	0	10814
122	13.1484	602.592	602.587	602.592	MS1	Cer 40:2;O2|Cer 18:1;O2/22:1	Cer 18:1;O2/22:1		Brain3	56.8516	False				False	False		n-	n-		Cer_NS	0	0	10814
131	13.0614	620.604	620.598	620.604	MS1	Cer 40:2;O2|Cer 18:1;O2/22:1	Cer 18:1;O2/22:1		Brain1	51.4221	False				False	False		n-	n-		Cer_NS	100	100	11546
132	13.0414	620.606	620.598	620.601	MS2+O	Cer 40:2;O2|Cer 18:1;O2/22:1	Cer 18:1;O2/22:1		Brain2	82.5364	False				False	False		n-	n-		Cer_NS	100	100	11546
128	13.6237	618.621	618.618	618.621	MS1	Cer 41:1;O2|Cer 18:1;O2/23:0	Cer 18:1;O2/23:0		Brain1	30.9549	False				False			n-			Cer_NS	0	0	11472
129	13.604	618.622	618.618	618.622	MS1	Cer 41:1;O2|Cer 18:1;O2/23:0	Cer 18:1;O2/23:0		Brain2	45.5947	False				False			n-			Cer_NS	0	0	11472
126	13.5106	616.608	616.603	616.608	MS1	Cer 41:2;O2|Cer 18:1;O2/23:1	Cer 18:1;O2/23:1		Brain2	34.3019	False				False	False		n-	n-		Cer_NS	0	0	11392
127	13.5228	616.608	616.603	616.608	MS1	Cer 41:2;O2|Cer 18:1;O2/23:1	Cer 18:1;O2/23:1		Brain3	29.6836	False				False	False		n-	n-		Cer_NS	0	0	11392
135	13.4368	634.61	634.613	634.61	MS1	Cer 41:2;O2|Cer 18:1;O2/23:1	Cer 18:1;O2/23:1		Brain1	19.9213	False				False	False		n-	n-		Cer_NS	100	100	12112
145	13.7096	650.645	650.644	650.645	MS1	Cer 42:1;O2|Cer 18:1;O2/24:0	Cer 18:1;O2/24:0		Brain3	42.2644	False				False			n-			Cer_NS	100	100	12665
142	13.717	648.633	648.629	648.633	MS1	Cer 42:2;O2|Cer 18:1;O2/24:1	Cer 18:1;O2/24:1		Brain1	50.8429	False				False	False		n-	n-		Cer_NS	100	100	12579
188	11.9186	738.64	738.624	738.621	MS2	HexCer 38:1;O2|HexCer 18:1;O2/20:0	HexCer 18:1(Δ4);O2/20:0		Brain2	16.8716	False	Position= Δ4, Score= 756.36,Presence= 15.0, Ratio sum= 0.0264			True			Δ4			HexCer_NS	0	0	15732
294	13.8841	794.686	794.687	794.686	MS1	HexCer 42:1;O2|HexCer 18:1;O2/24:0	HexCer 18:1(Δ4);O2/24:0		Brain2	63.9202	False	Position= Δ4, Score= 564.25,Presence= 10.0, Ratio sum= 0.0175			True			Δ4			HexCer_NS	0	0	17841
288	13.4296	792.68	792.671	792.666	MS2	HexCer 42:2;O2|HexCer 18:1;O2/24:1	HexCer 18:1;O2/24:1(n-9)	| +24:1(n-7)	Brain3	33.3639	False		Position= n-9, Score= 895.2,Presence= 75.0, Ratio sum= 0.5837 Position= n-7, Score= 687.25,Presence= 60.0, Ratio sum= 0.2754		False	True		n-	n-9		HexCer_NS	0	0	17769
259	12.6665	778.661	778.655	778.661	MS1	HexCer 41:2;O2|HexCer 18:1;O2/23:1	HexCer 18:1;O2/23:1(n-8)		Brain2	30.2649	False		Position= n-8, Score= 610.38,Presence= 20.0, Ratio sum= 0.05		False	True		n-	n-8		HexCer_NS	0	0	17231
287	13.4174	792.68	792.671	792.665	MS2	HexCer 42:2;O2|HexCer 18:1;O2/24:1	HexCer 18:1;O2/24:1(n-9)		Brain2	62.911	False		Position= n-9, Score= 922.78,Presence= 75.0, Ratio sum= 0.4646		False	True		n-	n-9		HexCer_NS	0	0	17769
322	13.4368	810.683	810.682	810.683	MS1	HexCer 42:2;O2|HexCer 18:1;O2/24:1	HexCer 18:1;O2/24:1(n-9)		Brain1	43.5536	False		Position= n-9, Score= 721.38,Presence= 70.0, Ratio sum= 0.2022 Position= n-22, Score= 429.55,Presence= 40.0, Ratio sum= 0.2581		False	True		n-	n-9		HexCer_NS	100	100	18393
168	10.7205	710.599	710.593	710.599	MS1	HexCer 36:1;O2|HexCer 18:1;O2/18:0	HexCer 18:1;O2/18:0		Brain1	27.3452	False				False			n-			HexCer_NS	0	0	14731
169	10.7009	710.601	710.593	710.597	MS2+O	HexCer 36:1;O2|HexCer 18:1;O2/18:0	HexCer 18:1;O2/18:0		Brain2	44.9635	False				False			n-			HexCer_NS	0	0	14731
170	10.7125	710.607	710.593	710.598	MS2	HexCer 36:1;O2|HexCer 18:1;O2/18:0	HexCer 18:1;O2/18:0		Brain3	36.7623	False				False			n-			HexCer_NS	0	0	14731
179	10.3318	726.592	726.588	726.592	MS1	HexCer 36:1;O3|HexCer 18:1;O2/18:0;O	HexCer 18:1;O2/18:0;O		Brain2	40.4719	False				False			n-			HexCer_HS	0	0	15291
180	10.3428	726.593	726.588	726.593	MS1	HexCer 36:1;O3|HexCer 18:1;O2/18:0;O	HexCer 18:1;O2/18:0;O		Brain3	44.1135	False				False			n-			HexCer_HS	0	0	15291
187	11.9389	738.63	738.624	738.63	MS1	HexCer 38:1;O2|HexCer 18:1;O2/20:0	HexCer 18:1;O2/20:0		Brain1	28.3938	False				False			n-			HexCer_NS	0	0	15732
189	11.9301	738.64	738.624	738.628	MS2	HexCer 38:1;O2|HexCer 18:1;O2/20:0	HexCer 18:1;O2/20:0		Brain3	31.9961	False				False			n-			HexCer_NS	0	0	15732
212	11.5598	754.624	754.619	754.624	MS1	HexCer 38:1;O3|HexCer 18:1;O2/20:0;O	HexCer 18:1;O2/20:0;O		Brain1	29.5503	False				False			n-			HexCer_HS	0	0	16346
213	11.5404	754.636	754.619	754.624	MS2	HexCer 38:1;O3|HexCer 18:1;O2/20:0;O	HexCer 18:1;O2/20:0;O		Brain2	21.7351	False				False			n-			HexCer_HS	0	0	16346
237	12.3042	768.638	768.635	768.638	MS1	HexCer 39:1;O3|HexCer 18:1;O2/21:0;O	HexCer 18:1;O2/21:0;O		Brain3	55.9164	False				False			n-			HexCer_HS	0	0	16887
238	12.2189	768.641	768.635	768.641	MS1	HexCer 39:1;O3|HexCer 18:1;O2/21:0;O	HexCer 18:1;O2/21:0;O		Brain1	30.4362	False				False			n-			HexCer_HS	0	0	16888
236	12.2919	768.649	768.635	768.629	MS2	HexCer 39:1;O3|HexCer 18:1;O2/21:0;O	HexCer 18:1;O2/21:0;O		Brain2	68.0611	False				False			n-			HexCer_HS	0	0	16887
234	13.3431	766.658	766.655	766.658	MS1	HexCer 40:1;O2|HexCer 18:1;O2/22:0	HexCer 18:1;O2/22:0		Brain1	24.7455	False				False			n-			HexCer_NS	0	0	16804
265	13.6162	780.675	780.671	780.675	MS1	HexCer 41:1;O2|HexCer 18:1;O2/23:0	HexCer 18:1;O2/23:0		Brain3	33.5359	False				False			n-			HexCer_NS	0	0	17301
264	13.604	780.685	780.671	780.678	MS2+O	HexCer 41:1;O2|HexCer 18:1;O2/23:0	HexCer 18:1;O2/23:0		Brain2	44.7841	False				False			n-			HexCer_NS	0	0	17301
260	12.679	778.661	778.655	778.661	MS1	HexCer 41:2;O2|HexCer 18:1;O2/23:1	HexCer 18:1;O2/23:1		Brain3	22.873	False				False	False		n-	n-		HexCer_NS	0	0	17231
258	12.6865	778.661	778.655	778.661	MS1	HexCer 41:2;O2|HexCer 18:1;O2/23:1	HexCer 18:1;O2/23:1		Brain1	23.5023	False				False	False		n-	n-		HexCer_NS	0	0	17231
295	13.8027	794.686	794.687	794.686	MS1	HexCer 42:1;O2|HexCer 18:1;O2/24:0	HexCer 18:1;O2/24:0		Brain3	51.8068	False				False			n-			HexCer_NS	0	0	17842
296	13.717	794.688	794.687	794.688	MS1	HexCer 42:1;O2|HexCer 18:1;O2/24:0	HexCer 18:1;O2/24:0		Brain1	44.9595	False				False			n-			HexCer_NS	0	0	17843
317	13.9036	808.708	808.702	808.708	MS1	HexCer 43:1;O2|HexCer 18:1;O2/25:0	HexCer 18:1;O2/25:0		Brain1	21.6838	False				False			n-			HexCer_NS	0	0	18331
318	13.8841	808.709	808.702	808.709	MS1	HexCer 43:1;O2|HexCer 18:1;O2/25:0	HexCer 18:1;O2/25:0		Brain2	38.1041	False				False			n-			HexCer_NS	0	0	18331
319	13.896	808.714	808.702	808.707	MS2+O	HexCer 43:1;O2|HexCer 18:1;O2/25:0	HexCer 18:1;O2/25:0		Brain3	33.8832	False				False			n-			HexCer_NS	0	0	18331
344	13.8027	824.703	824.697	824.703	MS1	HexCer 43:1;O3|HexCer 18:1;O2/25:0;O	HexCer 18:1;O2/25:0;O		Brain3	35.3091	False				False			n-			HexCer_HS	0	0	18823
342	13.9779	822.724	822.718	822.724	MS1	HexCer 44:1;O2|HexCer 18:1;O2/26:0	HexCer 18:1;O2/26:0		Brain2	25.9027	False				False			n-			HexCer_NS	0	0	18755
343	13.9898	822.731	822.718	822.723	MS2+O	HexCer 44:1;O2|HexCer 18:1;O2/26:0	HexCer 18:1;O2/26:0		Brain3	23.6083	False				False			n-			HexCer_NS	0	0	18755
367	13.896	838.716	838.713	838.716	MS1	HexCer 44:1;O3|HexCer 18:1;O2/26:0;O	HexCer 18:1;O2/26:0;O		Brain3	22.1964	False				False			n-			HexCer_HS	0	0	19354
63	5.93263	468.311	468.308	468.311	MS1	LPC 14:0	LPC 14:0		Brain1	6.2307	False				False			n-			LPC	100	0	6801
65	5.9215	468.311	468.308	468.311	MS1	LPC 14:0	LPC 14:0		Brain3	6.446	False				False			n-			LPC	100	0	6801
64	5.9131	468.311	468.308	468.311	MS1	LPC 14:0	LPC 14:0		Brain2	8.3898	False				False			n-			LPC	100	0	6801
81	6.67295	496.341	496.34	496.341	MS1	LPC 16:0	LPC 16:0		Brain3	60.8885	False				False			n-			LPC	100	0	7552
80	6.66413	496.341	496.34	496.341	MS1	LPC 16:0	LPC 16:0		Brain2	66.7846	False				False			n-			LPC	100	0	7552
78	6.58968	496.341	496.34	496.341	MS1	LPC 16:0	LPC 16:0		Brain1	53.2126	False				False			n-			LPC	100	0	7547
79	6.68377	496.345	496.34	496.344	MS2	LPC 16:0	LPC 16:0		Brain1	62.829	False				False			n-			LPC	100	0	7552
75	6.12062	494.328	494.324	494.328	MS1	LPC 16:1	LPC 16:1(n-7)		Brain1	21.7024	False	Position= n-7, Score= 805.46,Presence= 29.4117, Ratio sum= 0.1573			True			n-7			LPC	100	0	7464
76	6.10145	494.328	494.324	494.328	MS1	LPC 16:1	LPC 16:1(n-7)		Brain2	28.9371	False	Position= n-7, Score= 807.88,Presence= 47.0588, Ratio sum= 0.2749			True			n-7			LPC	100	0	7464
77	6.10927	494.328	494.324	494.328	MS1	LPC 16:1	LPC 16:1(n-7)		Brain3	21.4651	False	Position= n-7, Score= 696.03,Presence= 35.2941, Ratio sum= 0.2161 Position= n-9, Score= 651.92,Presence= 17.647, Ratio sum= 0.0769			True			n-7			LPC	100	0	7464
90	7.06012	510.358	510.355	510.358	MS1	LPC 17:0	LPC 17:0		Brain1	8.6837	False				False			n-			LPC	100	0	7937
91	7.04087	510.359	510.355	510.359	MS1	LPC 17:0	LPC 17:0		Brain2	11.1322	False				False			n-			LPC	100	0	7937
92	7.04883	510.359	510.355	510.359	MS1	LPC 17:0	LPC 17:0		Brain3	8.6464	False				False			n-			LPC	100	0	7937
102	6.77763	529.394	529.399	529.402	MS2+O	LPC 18:1(d7)	LPC 18:1(n-9)(d7)		Brain1	31.5195	False	Position= n-9, Score= 884.51,Presence= 64.7058, Ratio sum= 0.61 Position= n-14, Score= 799.25,Presence= 52.9411, Ratio sum= 0.1936			True			n-9			LPC	100	0	8503
96	6.30827	520.343	520.34	520.343	MS1	LPC 18:2	LPC 18:2(n-6,9)		Brain1	21.2398	False	Position= n-6,9, Score= 854.88,Presence= 76.4705, Ratio sum= 2.188			True			n-6,9			LPC	100	0	8222
97	6.28887	520.343	520.34	520.343	MS1	LPC 18:2	LPC 18:2(n-6,9)		Brain2	30.0923	False	Position= n-6,9, Score= 873.67,Presence= 79.4117, Ratio sum= 2.1361			True			n-6,9			LPC	100	0	8222
98	6.29675	520.343	520.34	520.343	MS1	LPC 18:2	LPC 18:2(n-6,9)		Brain3	20.7292	False	Position= n-6,9, Score= 840.18,Presence= 67.647, Ratio sum= 1.9118 Position= n-7,9, Score= 553.38,Presence= 64.7058, Ratio sum= 2.0656			True			n-6,9			LPC	100	0	8222
113	7.89292	552.406	552.402	552.406	MS1	LPC 20:0	LPC 20:0		Brain2	12.59	False				False			n-			LPC	100	0	9164
114	7.90262	552.406	552.402	552.406	MS1	LPC 20:0	LPC 20:0		Brain3	9.9083	False				False			n-			LPC	100	0	9164
110	7.4396	550.391	550.387	550.391	MS1	LPC 20:1	LPC 20:1(n-9)		Brain1	18.7021	False	Position= n-9, Score= 823.55,Presence= 58.8235, Ratio sum= 0.4104			True			n-9			LPC	100	0	9098
112	7.42883	550.391	550.387	550.391	MS1	LPC 20:1	LPC 20:1(n-9)		Brain3	17.3156	False	Position= n-9, Score= 777.92,Presence= 35.2941, Ratio sum= 0.4025			True			n-9			LPC	100	0	9098
111	7.41995	550.391	550.387	550.391	MS1	LPC 20:1	LPC 20:1(n-9)		Brain2	23.4023	False	Position= n-9, Score= 789.33,Presence= 52.9411, Ratio sum= 0.332 Position= n-7, Score= 721.67,Presence= 29.4117, Ratio sum= 0.1415			True			n-9			LPC	100	0	9098
106	6.40178	546.348	546.355	546.358	MS2	LPC 20:3	LPC 20:3		Brain1	12.6594	False				False			n-			LPC	100	0	8963
105	6.30827	544.343	544.34	544.343	MS1	LPC 20:4	LPC 20:4		Brain1	32.1254	False				False			n-			LPC	100	0	8908
103	5.81923	542.327	542.324	542.327	MS1	LPC 20:5	LPC 20:5		Brain2	3.4489	False				False			n-			LPC	100	0	8850
104	5.82775	542.327	542.324	542.327	MS1	LPC 20:5	LPC 20:5		Brain3	2.5837	False				False			n-			LPC	100	0	8850
115	6.21452	568.337	568.34	568.337	MS1	LPC 22:6	LPC 22:6(n-3,6,9,12,15,18)		Brain1	25.86	False	Position= n-3,6,9,12,15,18, Score= 812.86,Presence= 81.3725, Ratio sum= 18.5008			True			n-3,6,9,12,15,18			LPC	100	0	9590
116	6.19523	568.337	568.34	568.337	MS1	LPC 22:6	LPC 22:6(n-3,6,9,12,15,18)		Brain2	39.5193	False	Position= n-3,6,9,12,15,18, Score= 918.11,Presence= 86.2745, Ratio sum= 8.778 Position= n-3,6,9,12,14,18, Score= 884.2,Presence= 85.2941, Ratio sum= 7.5017 Position= n-3,5,9,12,15,18, Score= 883.63,Presence= 84.3137, Ratio sum= 8.4618 Position= n-3,6,9,11,15,18, Score= 882.59,Presence= 81.3725, Ratio sum= 8.246 Position= n-3,6,9,12,16,18, Score= 846.99,Presence= 83.3333, Ratio sum= 8.2266 Positio…			True			n-3,6,9,12,15,18			LPC	100	0	9590
124	8.83543	608.471	608.465	608.471	MS1	LPC 24:0	LPC 24:0		Brain2	25.7227	False				False			n-			LPC	100	0	11058
123	8.85583	608.471	608.465	608.471	MS1	LPC 24:0	LPC 24:0		Brain1	18.2721	False				False			n-			LPC	100	0	11058
125	8.84592	608.471	608.465	608.471	MS1	LPC 24:0	LPC 24:0		Brain3	18.6448	False				False			n-			LPC	100	0	11058
87	7.06012	508.379	508.376	508.379	MS1	LPC O-18:1	LPC O-18:1		Brain1	3.7602	False				False			n-			EtherLPC	33.3333	0	7872
88	7.04087	508.379	508.376	508.379	MS1	LPC O-18:1	LPC O-18:1		Brain2	4.9095	False				False			n-			EtherLPC	50	0	7872
89	7.04883	508.379	508.376	508.379	MS1	LPC O-18:1	LPC O-18:1		Brain3	3.241	False				False			n-			EtherLPC	33.3333	0	7872
48	6.77763	454.297	454.293	454.297	MS1	LPE 16:0	LPE 16:0		Brain1	24.9268	False				False			n-			LPE	100	0	6441
49	6.75753	454.297	454.293	454.297	MS1	LPE 16:0	LPE 16:0		Brain2	24.5735	False				False			n-			LPE	100	0	6441
50	6.76592	454.297	454.293	454.297	MS1	LPE 16:0	LPE 16:0		Brain3	26.7646	False				False			n-			LPE	100	0	6441
70	7.42883	482.322	482.324	482.322	MS1	LPE 18:0	LPE 18:0		Brain3	43.9529	False				False			n-			LPE	100	0	7160
69	7.41995	482.323	482.324	482.323	MS1	LPE 18:0	LPE 18:0		Brain2	37.8562	False				False			n-			LPE	100	0	7160
71	7.34485	482.323	482.324	482.323	MS1	LPE 18:0	LPE 18:0		Brain1	41.3598	False				False			n-			LPE	100	0	7161
66	6.87133	480.313	480.308	480.313	MS1	LPE 18:1	LPE 18:1(n-9)		Brain1	49.9303	False	Position= n-9, Score= 808.26,Presence= 47.0588, Ratio sum= 0.6724 Position= n-7, Score= 645.74,Presence= 35.2941, Ratio sum= 0.2313			True			n-9			LPE	100	0	7100
68	6.85948	480.313	480.308	480.313	MS1	LPE 18:1	LPE 18:1(n-9)		Brain3	50.1096	False	Position= n-9, Score= 858.22,Presence= 76.4705, Ratio sum= 0.6383			True			n-9			LPE	100	0	7100
67	6.8512	480.313	480.308	480.313	MS1	LPE 18:1	LPE 18:1(n-9)		Brain2	49.451	False	Position= n-9, Score= 833.21,Presence= 58.8235, Ratio sum= 0.6156			True			n-9			LPE	100	0	7100
72	6.87133	487.35	487.352	487.35	MS1	LPE 18:1(d7)	LPE 18:1(n-9)(d7)		Brain1	34.2445	False	Position= n-9, Score= 875.91,Presence= 70.5882, Ratio sum= 0.7463			True			n-9			LPE	100	0	7293
73	6.8512	487.35	487.352	487.35	MS1	LPE 18:1(d7)	LPE 18:1(n-9)(d7)		Brain2	34.2445	False	Position= n-9, Score= 878.22,Presence= 76.4705, Ratio sum= 0.8255			True			n-9			LPE	100	0	7293
74	6.85948	487.35	487.352	487.35	MS1	LPE 18:1(d7)	LPE 18:1(n-9)(d7)		Brain3	34.2445	False	Position= n-9, Score= 877.6,Presence= 58.8235, Ratio sum= 0.6001			True			n-9			LPE	100	0	7293
85	7.4396	508.343	508.34	508.343	MS1	LPE 20:1	LPE 20:1		Brain1	16.5043	False				False			n-			LPE	100	0	7871
86	7.41995	508.343	508.34	508.343	MS1	LPE 20:1	LPE 20:1(n-9)		Brain2	15.841	False	Position= n-9, Score= 654.04,Presence= 29.4117, Ratio sum= 0.5849			True			n-9			LPE	100	0	7871
84	6.39045	502.298	502.293	502.298	MS1	LPE 20:4	LPE 20:4		Brain3	41.4118	False				False			n-			LPE	100	0	7699
83	6.38262	502.298	502.293	502.298	MS1	LPE 20:4	LPE 20:4		Brain2	42.535	False				False			n-			LPE	100	0	7699
82	6.40178	502.298	502.293	502.298	MS1	LPE 20:4	LPE 20:4(n-6,9,12,15)		Brain1	42.771	False	Position= n-6,9,12,15, Score= 754.31,Presence= 42.647, Ratio sum= 2.5554			True			n-6,9,12,15			LPE	100	0	7699
100	6.28887	526.3	526.293	526.298	MS2	LPE 22:6	LPE 22:6(n-3,6,9,12,15,18)		Brain2	70.9315	False	Position= n-3,6,9,12,15,18, Score= 824.2,Presence= 63.7254, Ratio sum= 5.8831			True			n-3,6,9,12,15,18			LPE	100	0	8396
99	6.30827	526.3	526.293	526.289	MS2	LPE 22:6	LPE 22:6(n-3,6,9,12,15,18)		Brain1	72.4667	False	Position= n-3,6,9,12,15,18, Score= 841.59,Presence= 69.6078, Ratio sum= 9.4731 Position= n-3,7,9,12,15,18, Score= 798.03,Presence= 66.6666, Ratio sum= 9.1115 Position= n-3,6,9,12,16,18, Score= 744.58,Presence= 68.6274, Ratio sum= 9.0905 Position= n-3,7,9,12,16,18, Score= 733.59,Presence= 65.6862, Ratio sum= 8.7289			True			n-3,6,9,12,15,18			LPE	100	0	8396
101	6.29675	526.3	526.293	526.295	MS2+O	LPE 22:6	LPE 22:6(n-3,6,9,12,15,18)		Brain3	72.4794	True	Position= n-3,6,9,12,15,18*, Score= 842.68,Presence= 71.5686, Ratio sum= 6.517 Position= n-3,6,9,12,15,19, Score= 834.94,Presence= 71.5686, Ratio sum= 5.7305 Position= n-3,6,9,12,16,19, Score= 762.5,Presence= 71.5686, Ratio sum= 5.4901			True			n-3,6,9,12,15,18*			LPE	100	0	8396
40	7.06012	438.301	438.298	438.301	MS1	LPE O-16:1	LPE O-16:1		Brain1	22.4917	False				False			n-			EtherLPE	20	0	6041
42	7.04883	438.301	438.298	438.301	MS1	LPE O-16:1	LPE O-16:1		Brain3	22.567	False				False			n-			EtherLPE	20	0	6041
41	7.04087	438.302	438.298	438.302	MS1	LPE O-16:1	LPE O-16:1		Brain2	21.2965	False				False			n-			EtherLPE	20	0	6041
61	7.60947	466.334	466.329	466.328	MS2	LPE O-18:1	LPE O-18:1		Brain2	37.5015	False				False			n-			EtherLPE	20	0	6756
60	7.62932	466.334	466.329	466.328	MS2	LPE O-18:1	LPE O-18:1		Brain1	38.5448	False				False			n-			EtherLPE	20	0	6756
62	7.61848	466.334	466.329	466.328	MS2	LPE O-18:1	LPE O-18:1		Brain3	40.1113	False				False			n-			EtherLPE	0	0	6756
57	7.334	464.316	464.314	464.316	MS1	LPE O-18:2	LPE O-18:2		Brain3	41.0052	False				False			n-			EtherLPE	20	0	6693
58	7.2499	464.316	464.314	464.316	MS1	LPE O-18:2	LPE O-18:2		Brain1	40.9005	False				False			n-			EtherLPE	20	0	6694
59	7.23053	464.317	464.314	464.317	MS1	LPE O-18:2	LPE O-18:2		Brain2	37.3749	False				False			n-			EtherLPE	20	0	6694
14	9.31463	370.358	370.368	370.366	MS2+O	NAE 21:0	NAE 21:0		Brain3	19.1854	False				False			n-			NAE	0	0	4307
155	8.94992	678.513	678.507	678.513	MS1	PC 28:0|PC 14:0_14:0	PC 14:0_14:0		Brain1	29.2797	False				False			n-			PC	100	100	13654
156	8.92937	678.513	678.507	678.513	MS1	PC 28:0|PC 14:0_14:0	PC 14:0_14:0		Brain2	26.7946	False				False			n-			PC	100	100	13654
157	8.94	678.513	678.507	678.513	MS1	PC 28:0|PC 14:0_14:0	PC 14:0_14:0		Brain3	33.2433	False				False			n-			PC	100	100	13654
167	9.59573	706.548	706.538	706.543	MS2	PC 30:0|PC 14:0_16:0	PC 14:0_16:0		Brain3	73.9186	False				False			n-			PC	100	100	14598
166	9.58503	706.548	706.538	706.541	MS2+O	PC 30:0|PC 14:0_16:0	PC 14:0_16:0		Brain2	49.787	False				False			n-			PC	100	100	14598
257	9.11695	778.543	778.538	778.543	MS1	PC 36:6|PC 14:0_22:6	PC 14:0_22:6(n-3,6,9,12,15,18)		Brain2	25.6581	False	Position= n-3,6,9,12,15,18, Score= 874.91,Presence= 68.6274, Ratio sum= 8.0788 Position= n-3,6,9,12,15,17, Score= 858.55,Presence= 68.6274, Ratio sum= 8.3009 Position= n-3,6,8,12,15,18, Score= 828.47,Presence= 66.6666, Ratio sum= 7.3015 Position= n-3,6,9,11,15,18, Score= 825.29,Presence= 66.6666, Ratio sum= 7.6049 Position= n-3,6,8,12,15,17, Score= 820.0,Presence= 66.6666, Ratio sum= 7.5236 Posit…			True			n-3,6,9,12,15,18			PC	100	25	17227
256	9.13772	778.543	778.538	778.543	MS1	PC 36:6|PC 14:0_22:6	PC 14:0_22:6(n-3,6,9,12,15,18)		Brain1	34.0152	False	Position= n-3,6,9,12,15,18, Score= 893.98,Presence= 72.549, Ratio sum= 9.4447 Position= n-3,6,9,12,14,18, Score= 838.17,Presence= 71.5686, Ratio sum= 8.7579 Position= n-3,7,9,12,15,18, Score= 827.04,Presence= 73.5294, Ratio sum= 9.6338 Position= n-3,6,9,13,15,18, Score= 815.35,Presence= 70.5882, Ratio sum= 9.1145 Position= n-3,7,9,12,14,18, Score= 780.6,Presence= 72.549, Ratio sum= 8.947 Position…			True			n-3,6,9,12,15,18			PC	100	50	17227
175	9.9794	720.56	720.554	720.56	MS1	PC 31:0|PC 15:0_16:0	PC 15:0_16:0		Brain1	58.9067	False				False			n-			PC	100	100	15070
176	9.95882	720.561	720.554	720.561	MS1	PC 31:0|PC 15:0_16:0	PC 15:0_16:0		Brain2	49.5443	False				False			n-			PC	100	100	15070
177	9.96925	720.562	720.554	720.559	MS2	PC 31:0|PC 15:0_16:0	PC 15:0_16:0		Brain3	78.0115	False				False			n-			PC	100	100	15070
211	10.0517	753.629	753.613	753.61	MS2	PC 15:0_18:1(d7)	PC 15:0_18:1(n-9)(d7)		Brain2	22.1277	False	Position= n-9, Score= 968.44,Presence= 94.1176, Ratio sum= 1.8719 Position= n-8, Score= 700.4,Presence= 52.9411, Ratio sum= 0.7472			True			n-9			PC	100	25	16310
185	10.3428	734.571	734.569	734.571	MS1	PC 32:0|PC 16:0_16:0	PC 16:0_16:0		Brain3	138.132	False				False			n-			PC	100	50	15611
186	10.2589	734.576	734.569	734.576	MS1	PC 32:0|PC 16:0_16:0	PC 16:0_16:0		Brain1	100.77	False				False			n-			PC	100	100	15616
232	11.5404	762.601	762.601	762.601	MS1	PC 34:0|PC 16:0_18:0	PC 16:0_18:0		Brain2	86.6773	False				False			n-			PC	100	100	16679
231	11.5598	762.608	762.601	762.608	MS1	PC 34:0|PC 16:0_18:0	PC 16:0_18:0		Brain1	97.1336	False				False			n-			PC	100	100	16679
225	10.145	760.586	760.585	760.586	MS1	PC 34:1|PC 16:0_18:1	PC 16:0_18:1(n-7)		Brain2	86.6066	False	Position= n-7, Score= 929.87,Presence= 88.2352, Ratio sum= 0.5876 Position= n-9, Score= 864.83,Presence= 70.5882, Ratio sum= 0.3671			True			n-7			PC	100	100	16593
224	10.6182	760.579	760.585	760.579	MS1	PC 34:1|PC 16:0_18:1	PC 16:0_18:1(n-9)		Brain3	97.9622	False	Position= n-9, Score= 979.75,Presence= 100.0, Ratio sum= 4.2786 Position= n-7, Score= 830.81,Presence= 88.2352, Ratio sum= 1.9671 Position= n-8, Score= 783.32,Presence= 94.1176, Ratio sum= 2.3082 Position= n-12, Score= 666.17,Presence= 70.5882, Ratio sum= 0.2329			True			n-9			PC	100	100	16591
223	10.6068	760.583	760.585	760.583	MS1	PC 34:1|PC 16:0_18:1	PC 16:0_18:1(n-9)		Brain2	67.9098	False	Position= n-9, Score= 983.97,Presence= 100.0, Ratio sum= 4.3443 Position= n-7, Score= 633.22,Presence= 70.5882, Ratio sum= 1.1372			True			n-9			PC	100	100	16591
216	9.9794	758.574	758.569	758.574	MS1	PC 34:2|PC 16:0_18:2	PC 16:0_18:2(n-6,9)		Brain1	114.543	False	Position= n-6,9, Score= 904.51,Presence= 91.1764, Ratio sum= 10.1199 Position= n-6,8, Score= 683.26,Presence= 85.2941, Ratio sum= 10.9992 Position= n-7,9, Score= 640.32,Presence= 88.2352, Ratio sum= 11.0358			True			n-6,9			PC	100	100	16504
217	9.95882	758.574	758.569	758.574	MS1	PC 34:2|PC 16:0_18:2	PC 16:0_18:2(n-6,9)		Brain2	71.0542	False	Position= n-6,9, Score= 907.62,Presence= 94.1176, Ratio sum= 10.3813 Position= n-6,10, Score= 767.1,Presence= 82.3529, Ratio sum= 7.3544 Position= n-6,8, Score= 701.44,Presence= 88.2352, Ratio sum= 11.4194 Position= n-7,9, Score= 657.22,Presence= 97.0588, Ratio sum= 11.0159 Position= n-7,10, Score= 559.96,Presence= 85.2941, Ratio sum= 7.9891			True			n-6,9			PC	100	100	16504
218	9.96925	758.574	758.569	758.574	MS1	PC 34:2|PC 16:0_18:2	PC 16:0_18:2(n-6,9)		Brain3	116.71	False	Position= n-6,9, Score= 903.77,Presence= 88.2352, Ratio sum= 9.9478 Position= n-6,10, Score= 775.07,Presence= 82.3529, Ratio sum= 7.1287 Position= n-6,15, Score= 740.52,Presence= 79.4117, Ratio sum= 6.4772 Position= n-6,8, Score= 686.83,Presence= 85.2941, Ratio sum= 11.058 Position= n-7,9, Score= 646.28,Presence= 91.1764, Ratio sum= 10.6479 Position= n-7,10, Score= 566.73,Presence= 85.2941, Ratio…			True			n-6,9			PC	100	100	16504
255	12.3042	776.624	776.616	776.624	MS1	PC 35:0|PC 16:0_19:0	PC 16:0_19:0		Brain3	95.5031	False				False			n-			PC	100	75	17179
266	9.87615	782.577	782.569	782.577	MS1	PC 36:4|PC 16:0_20:4	PC 16:0_20:4(n-6,9,12,15)		Brain3	98.8001	False	Position= n-6,9,12,15, Score= 922.91,Presence= 86.7647, Ratio sum= 25.5471 Position= n-6,8,12,15, Score= 857.37,Presence= 88.2352, Ratio sum= 22.6561 Position= n-6,9,12,14, Score= 853.9,Presence= 85.2941, Ratio sum= 26.1683 Position= n-6,9,13,15, Score= 800.31,Presence= 86.7647, Ratio sum= 23.4931 Position= n-6,8,12,14, Score= 778.33,Presence= 86.7647, Ratio sum= 23.2773 Position= n-6,8,13,15, Sc…			True			n-6,9,12,15			PC	100	100	17381
341	13.6162	818.668	818.663	818.668	MS1	PC 38:0|PC 16:0_22:0	PC 16:0_22:0		Brain3	46.8999	False				False			n-			PC	100	50	18635
340	13.6237	818.669	818.663	818.669	MS1	PC 38:0|PC 16:0_22:0	PC 16:0_22:0		Brain1	41.3285	False				False			n-			PC	100	75	18635
314	9.69913	806.576	806.569	806.576	MS1	PC 38:6|PC 16:0_22:6	PC 16:0_22:6(n-3,6,9,12,15,18)		Brain1	105.471	False	Position= n-3,6,9,12,15,18, Score= 920.51,Presence= 83.3333, Ratio sum= 36.8829 Position= n-3,6,9,11,15,18, Score= 889.04,Presence= 84.3137, Ratio sum= 34.741 Position= n-3,6,9,12,15,17, Score= 884.03,Presence= 84.3137, Ratio sum= 37.2037 Position= n-3,6,9,12,14,18, Score= 875.54,Presence= 84.3137, Ratio sum= 32.127 Position= n-3,7,9,12,15,18, Score= 858.4,Presence= 85.2941, Ratio sum= 34.9106 Po…			True			n-3,6,9,12,15,18			PC	100	75	18267
315	9.67857	806.578	806.569	806.569	MS2	PC 38:6|PC 16:0_22:6	PC 16:0_22:6(n-3,6,9,12,15,18)		Brain2	76.1603	False	Position= n-3,6,9,12,15,18, Score= 921.92,Presence= 85.2941, Ratio sum= 30.595 Position= n-3,6,8,12,15,18, Score= 888.34,Presence= 86.2745, Ratio sum= 28.8527 Position= n-3,6,9,12,15,17, Score= 887.47,Presence= 84.3137, Ratio sum= 31.0053 Position= n-3,6,9,12,14,18, Score= 877.4,Presence= 84.3137, Ratio sum= 26.5059 Position= n-3,5,9,12,15,18, Score= 873.31,Presence= 86.2745, Ratio sum= 28.8144 P…			True			n-3,6,9,12,15,18			PC	100	75	18267
316	9.68935	806.578	806.569	806.576	MS2	PC 38:6|PC 16:0_22:6	PC 16:0_22:6(n-3,6,9,12,15,18)		Brain3	110.218	True	Position= n-3*,6,9,12,15,18, Score= 839.56,Presence= 82.3529, Ratio sum= 25.8046 Position= n-4,6,9,12,15,18, Score= 835.75,Presence= 80.3921, Ratio sum= 26.3003 Position= n-4,6,9,12,15,17, Score= 835.36,Presence= 83.3333, Ratio sum= 26.9087 Position= n-4,6,8,12,15,18, Score= 796.41,Presence= 81.3725, Ratio sum= 23.2914 Position= n-4,6,8,12,15,17, Score= 796.2,Presence= 84.3137, Ratio sum= 23.8997…			True			n-3*,6,9,12,15,18			PC	100	50	18267
374	13.896	846.7	846.694	846.7	MS1	PC 40:0|PC 16:0_24:0	PC 16:0_24:0		Brain3	63.039	False				False			n-			PC	100	75	19610
373	13.9036	846.712	846.694	846.691	MS2	PC 40:0|PC 16:0_24:0	PC 16:0_24:0		Brain1	21.4931	False				False			n-			PC	100	100	19610
394	14.0908	874.732	874.726	874.732	MS1	PC 42:0|PC 16:0_26:0	PC 16:0_26:0		Brain1	82.5724	False				False			n-			PC	100	75	20547
452	14.5619	1006.83	1006.82	1006.83	MS1	PC 52:4|PC 16:0_36:4	PC 16:0_36:4(n-6,9,12,15)		Brain1	46.5346	True	Position= n-6,9*,12,15*, Score= 827.17,Presence= 64.7058, Ratio sum= 6.0725 Position= n-6,8,12,14, Score= 769.17,Presence= 69.1176, Ratio sum= 6.2021			True			n-6,9*,12,15*			PC	100	25	23773
453	14.5559	1006.83	1006.82	1006.83	MS1	PC 52:4|PC 16:0_36:4	PC 16:0_36:4(n-6,9,12,15)		Brain3	76.421	False	Position= n-6,9,12,15, Score= 935.92,Presence= 77.9411, Ratio sum= 17.995 Position= n-6,9,12,16, Score= 866.15,Presence= 70.5882, Ratio sum= 15.0549 Position= n-6,9,12,14, Score= 849.99,Presence= 76.4705, Ratio sum= 17.2648 Position= n-6,9,13,15, Score= 794.59,Presence= 76.4705, Ratio sum= 16.7016 Position= n-6,9,13,16, Score= 741.3,Presence= 69.1176, Ratio sum= 13.7616			True			n-6,9,12,15			PC	100	100	23773
451	14.3678	1004.81	1004.8	1004.81	MS1	PC 52:5|PC 16:0_36:5	PC 16:0_36:5(n-3,6,9,12,15)		Brain3	50.6955	True	Position= n-3,6,9*,12,15*, Score= 860.86,Presence= 72.9411, Ratio sum= 8.9723			True			n-3,6,9*,12,15*			PC	100	75	23714
450	14.1784	1002.79	1002.79	1002.79	MS1	PC 52:6|PC 16:0_36:6	PC 16:0_36:6(n-3,6,9,12,15,18)		Brain3	40.8399	True	Position= n-3,6*,9,12,15,18, Score= 910.59,Presence= 81.3725, Ratio sum= 12.7886 Position= n-3,5,9,12,15,18, Score= 894.45,Presence= 83.3333, Ratio sum= 12.4807 Position= n-3,5,9,12,15,17, Score= 855.7,Presence= 80.3921, Ratio sum= 12.5199 Position= n-3,5,9,12,14,18, Score= 848.46,Presence= 82.3529, Ratio sum= 10.3499 Position= n-3,5,9,11,15,18, Score= 844.77,Presence= 81.3725, Ratio sum= 11.6018…			True			n-3,6*,9,12,15,18			PC	100	75	23676
449	14.185	1002.79	1002.79	1002.79	MS1	PC 52:6|PC 16:0_36:6	PC 16:0_36:6(n-3,6,9,12,15,18)		Brain1	30.7509	True	Position= n-3,6,9,12*,15,18, Score= 900.84,Presence= 77.4509, Ratio sum= 11.7491 Position= n-3,6,9,11,15,18, Score= 889.18,Presence= 78.4313, Ratio sum= 11.2967 Position= n-3,6,9,11,15,17, Score= 856.4,Presence= 77.4509, Ratio sum= 11.218 Position= n-3,6,9,11,15,19, Score= 842.83,Presence= 75.4901, Ratio sum= 10.2549 Position= n-3,5,9,11,15,18, Score= 836.6,Presence= 79.4117, Ratio sum= 10.3349 P…			True			n-3,6,9,12*,15,18			PC	100	25	23676
462	14.5559	1032.84	1032.84	1032.84	MS1	PC 54:5|PC 16:0_38:5	PC 16:0_38:5(n-3,6,9,12,15)		Brain3	61.1785	False	Position= n-3,6,9,12,15, Score= 862.79,Presence= 83.5294, Ratio sum= 7.523 Position= n-3,5,9,12,15, Score= 836.28,Presence= 82.3529, Ratio sum= 6.7317 Position= n-3,7,9,12,15, Score= 801.89,Presence= 84.7058, Ratio sum= 7.0755			True			n-3,6,9,12,15			PC	100	75	24271
461	14.5424	1032.84	1032.84	1032.84	MS1	PC 54:5|PC 16:0_38:5	PC 16:0_38:5(n-6,9,12,15,18)		Brain2	42.6777	True	Position= n-6,9,12,15,18, Score= 866.81,Presence= 78.8235, Ratio sum= 6.2164 Position= n-3,9,12,15,18, Score= 872.76,Presence= 77.647, Ratio sum= 5.8188 Position= n-3,6,12,15,18, Score= 864.69,Presence= 76.4705, Ratio sum= 5.4695 Position= n-3,6,9,15,18, Score= 861.65,Presence= 75.2941, Ratio sum= 4.6607 Position= n-7,9,12,15,18, Score= 850.57,Presence= 76.4705, Ratio sum= 6.07 Position= n-3,6,9,…			True			n-6,9,12,15,18			PC	100	25	24271
460	14.5619	1032.85	1032.84	1032.84	MS2	PC 54:5|PC 16:0_38:5	PC 16:0_38:5(n-3,6,9,12,15)		Brain1	41.6751	True	Position= n-3,6,9,12,15, Score= 731.89,Presence= 72.9411, Ratio sum= 5.3356 Position= n-3,9,12,15,18, Score= 891.6,Presence= 75.2941, Ratio sum= 6.4131 Position= n-3,9,12,15,17, Score= 856.19,Presence= 74.1176, Ratio sum= 6.5293 Position= n-3,6,12,15,18, Score= 851.65,Presence= 74.1176, Ratio sum= 5.7551 Position= n-7,9,12,15,18, Score= 851.61,Presence= 76.4705, Ratio sum= 7.0555 Position= n-7,9,…			True			n-3,6,9,12,15			PC	100	25	24271
458	14.2792	1030.82	1030.82	1030.82	MS1	PC 54:6|PC 16:0_38:6	PC 16:0_38:6(n-3,6,9,12,15,18)		Brain1	7.7492	True	Position= n-3,6*,9*,12,15,18, Score= 887.21,Presence= 81.3725, Ratio sum= 11.7232 Position= n-3,5,8,12,15,18, Score= 839.93,Presence= 85.2941, Ratio sum= 11.109 Position= n-3,5,8,12,15,17, Score= 804.32,Presence= 84.3137, Ratio sum= 11.2551 Position= n-3,5,8,11,15,18, Score= 796.14,Presence= 90.196, Ratio sum= 10.3057 Position= n-3,5,8,11,15,17, Score= 758.61,Presence= 89.2156, Ratio sum= 10.4518			True			n-3,6*,9*,12,15,18			PC	100	50	24218
457	14.3678	1030.82	1030.82	1030.82	MS1	PC 54:6|PC 16:0_38:6	PC 16:0_38:6(n-3,6,9,12,15,18)		Brain3	23.4829	False	Position= n-3,6,9,12,15,18, Score= 924.85,Presence= 78.4313, Ratio sum= 12.3323 Position= n-3,6,9,12,15,17, Score= 873.17,Presence= 76.4705, Ratio sum= 12.3283 Position= n-3,6,9,12,14,18, Score= 869.41,Presence= 77.4509, Ratio sum= 10.8529 Position= n-3,6,10,12,15,18, Score= 853.74,Presence= 80.3921, Ratio sum= 11.7087 Position= n-3,7,9,12,15,18, Score= 853.68,Presence= 77.4509, Ratio sum= 11.999…			True			n-3,6,9,12,15,18			PC	100	75	24217
459	14.2599	1030.82	1030.82	1030.82	MS1	PC 54:6|PC 16:0_38:6	PC 16:0_38:6(n-3,6,9,12,15,18)		Brain2	4.2995	False	Position= n-3,6,9,12,15,18, Score= 943.23,Presence= 84.3137, Ratio sum= 18.9229 Position= n-3,6,9,11,15,18, Score= 915.61,Presence= 88.2352, Ratio sum= 17.8124 Position= n-3,6,8,12,15,18, Score= 907.13,Presence= 84.3137, Ratio sum= 17.9396 Position= n-3,5,9,12,15,18, Score= 902.06,Presence= 86.2745, Ratio sum= 17.6086 Position= n-3,6,9,12,15,19, Score= 901.91,Presence= 80.3921, Ratio sum= 17.1229…			True			n-3,6,9,12,15,18			PC	100	50	24218
467	14.6365	1058.86	1058.85	1058.86	MS2	PC 56:6|PC 16:0_40:6	PC 16:0_40:6(n-3,6,9,12,15,18)		Brain2	42.735	True	Position= n-3,6*,9,12,15,18, Score= 914.04,Presence= 78.4313, Ratio sum= 14.1923 Position= n-3,5,9,12,15,18, Score= 898.77,Presence= 83.3333, Ratio sum= 13.8683 Position= n-3,5,9,12,15,17, Score= 859.29,Presence= 81.3725, Ratio sum= 13.2689 Position= n-3,5,9,12,15,19, Score= 848.74,Presence= 77.4509, Ratio sum= 12.1545 Position= n-3,5,9,12,14,18, Score= 848.29,Presence= 83.3333, Ratio sum= 12.015…			True			n-3,6*,9,12,15,18			PC	100	50	24817
468	14.6502	1058.86	1058.85	1058.86	MS1	PC 56:6|PC 16:0_40:6	PC 16:0_40:6(n-3,6,9,12,15,18)		Brain3	66.9952	False	Position= n-3,6,9,12,15,18, Score= 922.19,Presence= 75.4901, Ratio sum= 9.5263 Position= n-3,5,9,12,15,18, Score= 897.53,Presence= 75.4901, Ratio sum= 8.8494 Position= n-3,6,9,11,15,18, Score= 886.57,Presence= 74.5098, Ratio sum= 8.8608 Position= n-3,6,8,12,15,18, Score= 874.52,Presence= 72.549, Ratio sum= 8.8841 Position= n-3,6,9,12,15,17, Score= 865.6,Presence= 74.5098, Ratio sum= 9.3853 Positi…			True			n-3,6,9,12,15,18			PC	100	50	24817
466	14.656	1058.86	1058.85	1058.86	MS2+O	PC 56:6|PC 16:0_40:6	PC 16:0_40:6(n-3,6,9,12,15,18)		Brain1	47.4185	False	Position= n-3,6,9,12,15,18, Score= 906.96,Presence= 80.3921, Ratio sum= 11.5509 Position= n-3,6,9,12,15,19, Score= 890.5,Presence= 76.4705, Ratio sum= 10.7762 Position= n-3,6,9,12,15,17, Score= 879.23,Presence= 80.3921, Ratio sum= 11.8683 Position= n-3,6,9,11,15,18, Score= 879.21,Presence= 83.3333, Ratio sum= 11.0252 Position= n-3,6,9,11,15,17, Score= 871.24,Presence= 83.3333, Ratio sum= 11.3426 …			True			n-3,6,9,12,15,18			PC	100	50	24817
478	15.0264	1086.89	1086.88	1086.89	MS1	PC 58:6|PC 16:0_42:6	PC 16:0_42:6(n-3,6,9,12,15,18)		Brain3	55.875	True	Position= n-3,6,9,12*,15,18*, Score= 883.25,Presence= 79.4117, Ratio sum= 10.8887 Position= n-3,6,9,11,15,17, Score= 861.39,Presence= 78.4313, Ratio sum= 10.8331 Position= n-3,6,8,11,15,17, Score= 803.28,Presence= 78.4313, Ratio sum= 10.2152 Position= n-3,5,9,11,15,17, Score= 795.72,Presence= 76.4705, Ratio sum= 9.9218 Position= n-3,5,8,11,15,17, Score= 717.05,Presence= 76.4705, Ratio sum= 9.304			True			n-3,6,9,12*,15,18*			PC	100	75	25476
308	9.21052	804.57	804.554	804.558	MS2	PC 38:7|PC 16:1_22:6	PC 16:1_22:6		Brain2	14.3012	False				False	False		n-	n-		PC	100	0	18201
306	9.32463	804.549	804.554	804.549	MS1	PC 38:7|PC 16:1_22:6	PC 16:1(n-7)_22:6(n-3,6,9,12,15,18)		Brain1	44.3715	False	Position= n-7, Score= 924.3,Presence= 76.4705, Ratio sum= 2.1393 Position= n-9, Score= 777.02,Presence= 58.8235, Ratio sum= 0.338 Position= n-6, Score= 654.92,Presence= 64.7058, Ratio sum= 2.7914 Position= n-3, Score= 932.04,Presence= 82.3529, Ratio sum= 3.0248	Position= n-3,6,9,12,15,18, Score= 938.46,Presence= 85.2941, Ratio sum= 22.1447 Position= n-3,6,9,11,15,18, Score= 913.33,Presence= 87.2549, Ratio sum= 20.9649 Position= n-3,6,9,12,15,17, Score= 901.27,Presence= 84.3137, Ratio sum= 21.9533 Position= n-3,6,9,11,15,17, Score= 881.3,Presence= 86.2745, Ratio sum= 20.7735 Position= n-3,7,9,12,15,18, Score= 874.18,Presence= 85.2941, Ratio sum= 21.6651 …		True	True		n-7	n-3,6,9,12,15,18		PC	100	50	18199
307	9.23135	804.56	804.554	804.56	MS1	PC 38:7|PC 16:1_22:6	PC 16:1(n-7)_22:6(n-3,6,9,12,15,18)		Brain1	60.9592	False	Position= n-7, Score= 924.3,Presence= 76.4705, Ratio sum= 2.1393 Position= n-9, Score= 777.02,Presence= 58.8235, Ratio sum= 0.338 Position= n-6, Score= 654.92,Presence= 64.7058, Ratio sum= 2.7914 Position= n-3, Score= 932.04,Presence= 82.3529, Ratio sum= 3.0248	Position= n-3,6,9,12,15,18, Score= 938.46,Presence= 85.2941, Ratio sum= 22.1447 Position= n-3,6,9,11,15,18, Score= 913.33,Presence= 87.2549, Ratio sum= 20.9649 Position= n-3,6,9,12,15,17, Score= 901.27,Presence= 84.3137, Ratio sum= 21.9533 Position= n-3,6,9,11,15,17, Score= 881.3,Presence= 86.2745, Ratio sum= 20.7735 Position= n-3,7,9,12,15,18, Score= 874.18,Presence= 85.2941, Ratio sum= 21.6651 …		True	True		n-7	n-3,6,9,12,15,18		PC	100	50	18201
309	9.22147	804.568	804.554	804.55	MS2	PC 38:7|PC 16:1_22:6	PC 16:1(n-7)_22:6(n-3,6,9,12,15,18)		Brain3	43.3843	False	Position= n-7, Score= 911.43,Presence= 64.7058, Ratio sum= 1.7915 Position= n-9, Score= 910.08,Presence= 64.7058, Ratio sum= 0.6696 Position= n-6, Score= 548.26,Presence= 52.9411, Ratio sum= 2.4682 Position= n-3, Score= 938.94,Presence= 88.2352, Ratio sum= 3.0219	Position= n-3,6,9,12,15,18, Score= 940.3,Presence= 85.2941, Ratio sum= 22.8328 Position= n-3,6,9,11,15,18, Score= 912.99,Presence= 87.2549, Ratio sum= 21.594 Position= n-3,6,9,12,15,17, Score= 904.87,Presence= 86.2745, Ratio sum= 22.6965 Position= n-3,6,8,12,15,18, Score= 902.25,Presence= 84.3137, Ratio sum= 20.897 Position= n-3,6,9,12,14,18, Score= 900.23,Presence= 85.2941, Ratio sum= 20.1804 Po…		True	True		n-7	n-3,6,9,12,15,18		PC	100	75	18201
249	11.0856	774.604	774.601	774.604	MS1	PC 35:1|PC 17:0_18:1	PC 17:0_18:1(n-9)		Brain3	114.612	False	Position= n-9, Score= 968.37,Presence= 100.0, Ratio sum= 1.5921 Position= n-8, Score= 863.01,Presence= 88.2352, Ratio sum= 1.1297 Position= n-10, Score= 755.21,Presence= 76.4705, Ratio sum= 0.6793 Position= n-7, Score= 697.35,Presence= 70.5882, Ratio sum= 0.688			True			n-9			PC	100	100	17099
248	11.0731	774.604	774.601	774.604	MS1	PC 35:1|PC 17:0_18:1	PC 17:0_18:1(n-9)		Brain2	84.1669	False	Position= n-9, Score= 957.07,Presence= 88.2352, Ratio sum= 0.5915 Position= n-8, Score= 800.68,Presence= 70.5882, Ratio sum= 0.2945 Position= n-7, Score= 581.04,Presence= 64.7058, Ratio sum= 0.2242			True			n-9			PC	100	75	17099
247	11.0931	774.605	774.601	774.605	MS1	PC 35:1|PC 17:0_18:1	PC 17:0_18:1(n-9)		Brain1	100.448	False	Position= n-9, Score= 964.89,Presence= 94.1176, Ratio sum= 0.7959 Position= n-8, Score= 869.34,Presence= 76.4705, Ratio sum= 0.5568 Position= n-7, Score= 616.8,Presence= 47.0588, Ratio sum= 0.3005			True			n-9			PC	100	100	17099
283	13.0414	790.628	790.632	790.628	MS1	PC 36:0|PC 18:0_18:0	PC 18:0_18:0		Brain2	35.2118	False				False			n-			PC	100	100	17688
281	13.1484	790.628	790.632	790.628	MS1	PC 36:0|PC 18:0_18:0	PC 18:0_18:0		Brain3	57.3156	False				False			n-			PC	100	100	17687
282	13.0614	790.629	790.632	790.629	MS1	PC 36:0|PC 18:0_18:0	PC 18:0_18:0		Brain1	73.4626	False				False			n-			PC	100	0	17688
273	11.7301	788.613	788.616	788.613	MS1	PC 36:1|PC 18:0_18:1	PC 18:0_18:1(n-9)		Brain2	108.406	False	Position= n-9, Score= 896.66,Presence= 70.5882, Ratio sum= 0.2389			True			n-9			PC	100	75	17608
327	10.98	812.619	812.616	812.619	MS1	PC 38:3|PC 18:0_20:3	PC 18:0_20:3(n-6,9,12)		Brain2	80.4746	True	Position= n-6,9,12, Score= 635.78,Presence= 82.3529, Ratio sum= 13.1091 Position= n-5,12,15, Score= 812.24,Presence= 82.3529, Ratio sum= 8.782 Position= n-6,12,15, Score= 780.68,Presence= 76.4705, Ratio sum= 11.7246 Position= n-5,9,15, Score= 735.22,Presence= 84.3137, Ratio sum= 7.6998 Position= n-7,12,15, Score= 730.56,Presence= 80.3921, Ratio sum= 12.1271 Position= n-6,9,15, Score= 706.95,Prese…			True			n-6,9,12			PC	100	100	18456
324	10.9069	812.617	812.616	812.617	MS1	PC 38:3|PC 18:0_20:3	PC 18:0_20:3(n-6,9,12)		Brain1	105.878	True	Position= n-6,9,12, Score= 649.76,Presence= 72.549, Ratio sum= 9.3909 Position= n-6,12,15, Score= 781.61,Presence= 78.4313, Ratio sum= 7.9784 Position= n-8,12,15, Score= 780.51,Presence= 80.3921, Ratio sum= 6.9823 Position= n-7,12,15, Score= 727.27,Presence= 78.4313, Ratio sum= 8.4174 Position= n-6,9,15, Score= 717.77,Presence= 76.4705, Ratio sum= 7.8376 Position= n-6,12,14, Score= 699.07,Presenc…			True			n-6,9,12			PC	100	75	18454
325	11.0856	812.619	812.616	812.619	MS1	PC 38:3|PC 18:0_20:3	PC 18:0_20:3(n-6,9,12)		Brain3	130.839	True	Position= n-6,9,12, Score= 630.59,Presence= 76.4705, Ratio sum= 12.162 Position= n-6,12,15, Score= 774.79,Presence= 80.3921, Ratio sum= 10.8859 Position= n-7,12,15, Score= 722.63,Presence= 82.3529, Ratio sum= 11.287 Position= n-6,12,16, Score= 704.44,Presence= 72.549, Ratio sum= 9.3958 Position= n-6,9,15, Score= 704.21,Presence= 80.3921, Ratio sum= 9.8199 Position= n-6,12,14, Score= 688.97,Presen…			True			n-6,9,12			PC	100	100	18455
326	11.0001	812.619	812.616	812.619	MS1	PC 38:3|PC 18:0_20:3	PC 18:0_20:3(n-6,9,12)		Brain1	104.837	True	Position= n-6,9,12, Score= 649.76,Presence= 72.549, Ratio sum= 9.3909 Position= n-6,12,15, Score= 781.61,Presence= 78.4313, Ratio sum= 7.9784 Position= n-8,12,15, Score= 780.51,Presence= 80.3921, Ratio sum= 6.9823 Position= n-7,12,15, Score= 727.27,Presence= 78.4313, Ratio sum= 8.4174 Position= n-6,9,15, Score= 717.77,Presence= 76.4705, Ratio sum= 7.8376 Position= n-6,12,14, Score= 699.07,Presenc…			True			n-6,9,12			PC	100	75	18456
320	10.8135	810.611	810.601	810.607	MS2	PC 38:4|PC 18:0_20:4	PC 18:0_20:4(n-6,9,12,15)		Brain1	88.3198	False	Position= n-6,9,12,15, Score= 915.02,Presence= 76.4705, Ratio sum= 11.2151 Position= n-6,8,12,15, Score= 856.71,Presence= 82.3529, Ratio sum= 10.047 Position= n-4,6,12,15, Score= 851.4,Presence= 72.0588, Ratio sum= 7.437 Position= n-4,9,12,15, Score= 850.05,Presence= 70.5882, Ratio sum= 8.8814 Position= n-6,9,11,15, Score= 819.73,Presence= 77.9411, Ratio sum= 9.4502 Position= n-4,8,12,15, Score= …			True			n-6,9,12,15			PC	100	100	18389
321	10.8059	810.611	810.601	810.604	MS2	PC 38:4|PC 18:0_20:4	PC 18:0_20:4(n-6,9,12,15)		Brain3	106.159	False	Position= n-6,9,12,15, Score= 914.62,Presence= 82.3529, Ratio sum= 12.3325 Position= n-6,9,12,14, Score= 859.88,Presence= 83.8235, Ratio sum= 12.6669 Position= n-6,8,12,15, Score= 849.49,Presence= 86.7647, Ratio sum= 11.2753 Position= n-6,9,13,15, Score= 810.02,Presence= 79.4117, Ratio sum= 11.0522 Position= n-6,8,12,14, Score= 790.97,Presence= 88.2352, Ratio sum= 11.6097 Position= n-6,8,13,15, S…			True			n-6,9,12,15			PC	100	100	18389
365	11.9389	838.636	838.632	838.636	MS1	PC 40:4|PC 18:0_22:4	PC 18:0_22:4(n-6,9,12,15)		Brain1	59.3793	True	Position= n-6,9,12,15*, Score= 886.55,Presence= 83.8235, Ratio sum= 8.1423 Position= n-6,9,12,14, Score= 855.28,Presence= 86.7647, Ratio sum= 8.9691 Position= n-6,9,11,14, Score= 756.5,Presence= 82.3529, Ratio sum= 7.0045 Position= n-6,9,11,13, Score= 726.05,Presence= 76.4705, Ratio sum= 6.1152			True			n-6,9,12,15*			PC	100	75	19350
366	11.8245	838.636	838.632	838.636	MS1	PC 40:4|PC 18:0_22:4	PC 18:0_22:4(n-6,9,12,15)		Brain2	46.4906	False	Position= n-6,9,12,15, Score= 917.49,Presence= 76.4705, Ratio sum= 8.6636 Position= n-6,9,11,15, Score= 856.27,Presence= 76.4705, Ratio sum= 6.5654 Position= n-6,8,12,15, Score= 853.57,Presence= 76.4705, Ratio sum= 7.9587 Position= n-6,9,12,14, Score= 844.89,Presence= 76.4705, Ratio sum= 9.105 Position= n-6,8,12,14, Score= 783.87,Presence= 76.4705, Ratio sum= 8.4002 Position= n-6,8,11,15, Score= …			True			n-6,9,12,15			PC	100	100	19351
358	10.7009	834.609	834.601	834.607	MS2	PC 40:6|PC 18:0_22:6	PC 18:0_22:6(n-3,6,9,12,15,18)		Brain2	58.5261	False	Position= n-3,6,9,12,15,18, Score= 898.22,Presence= 80.3921, Ratio sum= 11.0504 Position= n-3,6,8,12,15,18, Score= 855.9,Presence= 80.3921, Ratio sum= 10.0327 Position= n-3,7,9,12,15,18, Score= 839.07,Presence= 80.3921, Ratio sum= 10.9984 Position= n-3,6,9,12,14,18, Score= 838.06,Presence= 78.4313, Ratio sum= 9.9353 Position= n-3,6,8,12,14,18, Score= 796.29,Presence= 78.4313, Ratio sum= 8.9176 Po…			True			n-3,6,9,12,15,18			PC	100	50	19202
357	10.7205	834.61	834.601	834.605	MS2+O	PC 40:6|PC 18:0_22:6	PC 18:0_22:6(n-3,6,9,12,15,18)		Brain1	68.1331	False	Position= n-3,6,9,12,15,18, Score= 920.5,Presence= 78.4313, Ratio sum= 32.7957 Position= n-3,6,9,12,15,17, Score= 880.81,Presence= 75.4901, Ratio sum= 33.302 Position= n-3,6,9,12,16,18, Score= 855.06,Presence= 79.4117, Ratio sum= 30.0074 Position= n-3,6,9,13,15,18, Score= 840.77,Presence= 79.4117, Ratio sum= 31.4801 Position= n-3,6,11,13,15,18, Score= 832.56,Presence= 77.4509, Ratio sum= 27.2642 …			True			n-3,6,9,12,15,18			PC	100	100	19202
359	10.7125	834.61	834.601	834.605	MS2	PC 40:6|PC 18:0_22:6	PC 18:0_22:6(n-3,6,9,12,15,18)		Brain3	74.6118	False	Position= n-3,6,9,12,15,18, Score= 925.39,Presence= 82.3529, Ratio sum= 40.3715 Position= n-3,6,9,12,15,19, Score= 904.56,Presence= 81.3725, Ratio sum= 39.529 Position= n-3,6,8,12,15,18, Score= 889.26,Presence= 82.3529, Ratio sum= 37.8825 Position= n-3,6,9,12,15,17, Score= 887.73,Presence= 83.3333, Ratio sum= 40.9356 Position= n-3,6,8,12,15,19, Score= 864.82,Presence= 81.3725, Ratio sum= 37.04 Po…			True			n-3,6,9,12,15,18			PC	100	100	19202
393	13.9779	874.73	874.726	874.73	MS1	PC 42:0|PC 18:0_24:0	PC 18:0_24:0		Brain2	74.6338	False				False			n-			PC	100	75	20546
421	14.3678	902.754	902.757	902.754	MS1	PC 44:0|PC 18:0_26:0	PC 18:0_26:0		Brain3	66.7673	False				False			n-			PC	100	75	21454
386	13.717	870.698	870.694	870.698	MS1	PC 42:2|PC 18:1_24:1	PC 18:1(n-6)_24:1(n-9)		Brain1	62.2644	False	Position= n-6, Score= 872.46,Presence= 82.3529, Ratio sum= 1.6138 Position= n-7, Score= 803.99,Presence= 94.1176, Ratio sum= 2.9063 Position= n-15, Score= 745.85,Presence= 58.8235, Ratio sum= 0.3986 Position= n-13, Score= 664.36,Presence= 35.2941, Ratio sum= 0.0678 Position= n-9, Score= 954.8,Presence= 88.2352, Ratio sum= 2.8291	Position= n-9, Score= 954.8,Presence= 88.2352, Ratio sum= 2.8291 Position= n-6, Score= 872.46,Presence= 82.3529, Ratio sum= 1.6138 Position= n-7, Score= 803.99,Presence= 94.1176, Ratio sum= 2.9063 Position= n-15, Score= 745.85,Presence= 58.8235, Ratio sum= 0.3986 Position= n-13, Score= 664.36,Presence= 35.2941, Ratio sum= 0.0678		True	True		n-6	n-9		PC	100	100	20407
387	13.6974	870.699	870.694	870.699	MS1	PC 42:2|PC 18:1_24:1	PC 18:1(n-6)_24:1(n-9)		Brain2	36.9223	False	Position= n-6, Score= 866.5,Presence= 64.7058, Ratio sum= 1.4068 Position= n-7, Score= 799.07,Presence= 88.2352, Ratio sum= 2.6079 Position= n-9, Score= 963.69,Presence= 100.0, Ratio sum= 2.7108	Position= n-9, Score= 963.69,Presence= 100.0, Ratio sum= 2.7108 Position= n-6, Score= 866.5,Presence= 64.7058, Ratio sum= 1.4068 Position= n-7, Score= 799.07,Presence= 88.2352, Ratio sum= 2.6079		True	True		n-6	n-9		PC	100	100	20407
412	13.997	898.733	898.726	898.733	MS1	PC 44:2|PC 18:1_26:1	PC 18:1(n-7)_26:1(n-9)		Brain1	46.7559	False	Position= n-7, Score= 865.65,Presence= 88.2352, Ratio sum= 1.5572 Position= n-6, Score= 764.28,Presence= 58.8235, Ratio sum= 0.6269 Position= n-9, Score= 961.21,Presence= 94.1176, Ratio sum= 2.0107	Position= n-9, Score= 961.21,Presence= 94.1176, Ratio sum= 2.0107 Position= n-7, Score= 865.65,Presence= 88.2352, Ratio sum= 1.5572 Position= n-6, Score= 764.28,Presence= 58.8235, Ratio sum= 0.6269		True	True		n-7	n-9		PC	100	100	21323
330	11.9389	814.636	814.632	814.636	MS1	PC 38:2|PC 18:1_20:1	PC 18:1(n-9)_20:1(n-6)		Brain1	104.817	False	Position= n-9, Score= 840.28,Presence= 82.3529, Ratio sum= 1.4487 Position= n-15, Score= 837.02,Presence= 58.8235, Ratio sum= 0.1346 Position= n-7, Score= 632.55,Presence= 82.3529, Ratio sum= 2.4223 Position= n-6, Score= 875.34,Presence= 70.5882, Ratio sum= 2.3343	Position= n-6, Score= 875.34,Presence= 70.5882, Ratio sum= 2.3343 Position= n-9, Score= 840.28,Presence= 82.3529, Ratio sum= 1.4487 Position= n-15, Score= 837.02,Presence= 58.8235, Ratio sum= 0.1346 Position= n-7, Score= 632.55,Presence= 82.3529, Ratio sum= 2.4223		True	True		n-9	n-6		PC	100	100	18517
388	13.7096	870.698	870.694	870.698	MS1	PC 42:2|PC 18:1_24:1	PC 18:1(n-9)_24:1(n-6)		Brain3	38.5868	False	Position= n-9, Score= 865.88,Presence= 64.7058, Ratio sum= 1.5629 Position= n-7, Score= 747.0,Presence= 88.2352, Ratio sum= 2.3049 Position= n-6, Score= 887.37,Presence= 82.3529, Ratio sum= 1.5764	Position= n-6, Score= 887.37,Presence= 82.3529, Ratio sum= 1.5764 Position= n-9, Score= 865.88,Presence= 64.7058, Ratio sum= 1.5629 Position= n-7, Score= 747.0,Presence= 88.2352, Ratio sum= 2.3049		True	True		n-9	n-6		PC	100	75	20407
333	13.2498	816.651	816.648	816.651	MS1	PC 38:1|PC 20:0_18:1	PC 20:0_18:1(n-9)		Brain1	82.6377	False	Position= n-9, Score= 988.62,Presence= 100.0, Ratio sum= 2.03 Position= n-7, Score= 753.35,Presence= 82.3529, Ratio sum= 0.7501			True			n-9			PC	100	100	18573
334	13.2307	816.651	816.648	816.651	MS1	PC 38:1|PC 20:0_18:1	PC 20:0_18:1(n-9)		Brain2	67.8332	False	Position= n-9, Score= 989.23,Presence= 100.0, Ratio sum= 3.0165 Position= n-10, Score= 687.56,Presence= 70.5882, Ratio sum= 1.2805 Position= n-7, Score= 679.47,Presence= 76.4705, Ratio sum= 0.9962 Position= n-3, Score= 660.89,Presence= 58.8235, Ratio sum= 0.2044			True			n-9			PC	100	100	18573
364	10.8135	836.615	836.616	836.615	MS1	PC 40:5|PC 20:1_20:4	PC 20:1(n-9)_20:4(n-6,9,12,15)		Brain1	82.3151	True	Position= n-9, Score= 741.11,Presence= 58.8235, Ratio sum= 0.6637 Position= n-6, Score= 832.63,Presence= 82.3529, Ratio sum= 1.3519 Position= n-7, Score= 634.18,Presence= 64.7058, Ratio sum= 0.8255 Position= n-3, Score= 909.64,Presence= 88.2352, Ratio sum= 1.0145	Position= n-6,9,12,15, Score= 864.31,Presence= 83.8235, Ratio sum= 5.4554 Position= n-3,6,9,12, Score= 875.89,Presence= 86.7647, Ratio sum= 6.0616 Position= n-3,6,9,15, Score= 904.57,Presence= 86.7647, Ratio sum= 4.9265 Position= n-3,6,12,15, Score= 887.0,Presence= 86.7647, Ratio sum= 5.3258 Position= n-3,9,12,15, Score= 877.97,Presence= 85.2941, Ratio sum= 5.118 Position= n-3,6,11,15, Score= 841…		True	True		n-9	n-6,9,12,15		PC	100	50	19283
368	13.3431	842.668	842.663	842.668	MS1	PC 40:2|PC 20:1_20:1	PC 20:1(n-7)_20:1(n-9)		Brain1	55.5537	False	Position= n-7, Score= 815.2,Presence= 82.3529, Ratio sum= 1.9823 Position= n-9, Score= 977.7,Presence= 94.1176, Ratio sum= 4.2307	Position= n-9, Score= 977.7,Presence= 94.1176, Ratio sum= 4.2307 Position= n-7, Score= 815.2,Presence= 82.3529, Ratio sum= 1.9823		True	True		n-7	n-9		PC	100	50	19482
370	13.3361	842.669	842.663	842.669	MS1	PC 40:2|PC 20:1_20:1	PC 20:1(n-7)_20:1(n-9)		Brain3	68.7917	False	Position= n-7, Score= 805.3,Presence= 82.3529, Ratio sum= 1.6629 Position= n-9, Score= 955.11,Presence= 82.3529, Ratio sum= 3.8204	Position= n-9, Score= 955.11,Presence= 82.3529, Ratio sum= 3.8204 Position= n-7, Score= 805.3,Presence= 82.3529, Ratio sum= 1.6629		True	True		n-7	n-9		PC	100	100	19482
369	13.324	842.669	842.663	842.669	MS1	PC 40:2|PC 20:1_20:1	PC 20:1(n-7)_20:1(n-9)		Brain2	64.2755	False	Position= n-7, Score= 828.87,Presence= 88.2352, Ratio sum= 2.1009 Position= n-9, Score= 965.65,Presence= 94.1176, Ratio sum= 4.2716	Position= n-9, Score= 965.65,Presence= 94.1176, Ratio sum= 4.2716 Position= n-7, Score= 828.87,Presence= 88.2352, Ratio sum= 2.1009		True	True		n-7	n-9		PC	100	50	19482
363	10.8867	836.614	836.616	836.614	MS1	PC 40:5|PC 20:1_20:4	PC 20:1(n-9)_20:4(n-3,6,9,12)		Brain2	60.3053	True	Position= n-9, Score= 764.1,Presence= 47.0588, Ratio sum= 0.4653 Position= n-7, Score= 641.83,Presence= 64.7058, Ratio sum= 0.7319 Position= n-3, Score= 925.69,Presence= 88.2352, Ratio sum= 1.0131	Position= n-3,6,9,12, Score= 885.84,Presence= 88.2352, Ratio sum= 6.2725 Position= n-3,6,9,15, Score= 902.55,Presence= 83.8235, Ratio sum= 5.0666 Position= n-3,6,12,15, Score= 873.59,Presence= 77.9411, Ratio sum= 5.2639 Position= n-3,9,12,15, Score= 852.87,Presence= 75.0, Ratio sum= 5.0889 Position= n-3,6,11,15, Score= 850.1,Presence= 80.8823, Ratio sum= 4.1006 Position= n-3,6,8,15, Score= 834.45…		True	True		n-9	n-3,6,9,12		PC	100	25	19282
383	9.30412	854.574	854.569	854.574	MS1	PC 42:10|PC 20:4_22:6	PC 20:4(n-6,9,12,15)_22:6(n-3,6,9,12,15,18)		Brain2	49.1144	True	Position= n-6,9,12,15, Score= 847.42,Presence= 77.9411, Ratio sum= 53.8971 Position= n-3,6,9,15, Score= 883.64,Presence= 86.7647, Ratio sum= 48.9489 Position= n-3,6,9,12, Score= 882.53,Presence= 85.2941, Ratio sum= 51.8142 Position= n-3,6,12,15, Score= 878.17,Presence= 85.2941, Ratio sum= 50.6904 Position= n-3,9,12,15, Score= 864.26,Presence= 82.3529, Ratio sum= 51.8408 Position= n-3,6,9,16, Scor…	Position= n-3,6,9,12,15,18, Score= 904.82,Presence= 87.2549, Ratio sum= 72.7099 Position= n-3,6,9,12,15,19, Score= 875.98,Presence= 86.2745, Ratio sum= 70.3035 Position= n-3,5,9,12,15,18, Score= 873.52,Presence= 88.2352, Ratio sum= 67.4514 Position= n-3,6,9,12,15,17, Score= 864.72,Presence= 89.2156, Ratio sum= 72.3974 Position= n-3,6,9,11,15,18, Score= 862.65,Presence= 87.2549, Ratio sum= 68.7626…		True	True		n-6,9,12,15	n-3,6,9,12,15,18		PC	100	100	19875
350	9.30412	830.574	830.569	830.574	MS1	PC 40:8|PC 20:4_20:4	PC 20:4(n-6,9,12,15)_20:4(n-3,6,9,12)		Brain2	39.8053	True	Position= n-6,9,12,15, Score= 879.42,Presence= 85.2941, Ratio sum= 15.8193 Position= n-6,8,10,12, Score= 705.06,Presence= 89.7058, Ratio sum= 14.1807 Position= n-6,8,11,14, Score= 637.28,Presence= 91.1764, Ratio sum= 10.799 Position= n-6,8,11,16, Score= 625.56,Presence= 88.2352, Ratio sum= 9.988 Position= n-6,8,11,17, Score= 618.4,Presence= 91.1764, Ratio sum= 9.658 Position= n-6,8,10,14, Score= …	Position= n-3,6,9,12, Score= 870.45,Presence= 86.7647, Ratio sum= 13.2372 Position= n-3,9,12,15, Score= 880.78,Presence= 83.8235, Ratio sum= 13.0576 Position= n-6,9,12,15, Score= 879.42,Presence= 85.2941, Ratio sum= 15.8193 Position= n-3,6,12,15, Score= 869.43,Presence= 82.3529, Ratio sum= 12.361 Position= n-3,6,9,15, Score= 864.67,Presence= 85.2941, Ratio sum= 12.8004 Position= n-6,9,12,14, Scor…		True	True		n-6,9,12,15	n-3,6,9,12		PC	100	100	19046
351	9.31463	830.575	830.569	830.575	MS1	PC 40:8|PC 20:4_20:4	PC 20:4(n-6,9,12,15)_20:4(n-3,6,9,12)		Brain3	54.1539	True	Position= n-6,9,12,15, Score= 870.14,Presence= 85.2941, Ratio sum= 14.1586 Position= n-6,8,11,14, Score= 644.85,Presence= 92.647, Ratio sum= 10.1365 Position= n-3,9,12,15, Score= 881.71,Presence= 85.2941, Ratio sum= 11.6606 Position= n-3,6,9,12, Score= 880.16,Presence= 91.1764, Ratio sum= 12.6548 Position= n-3,6,12,15, Score= 871.71,Presence= 85.2941, Ratio sum= 11.3483 Position= n-3,6,9,15, Scor…	Position= n-3,6,9,12, Score= 880.16,Presence= 91.1764, Ratio sum= 12.6548 Position= n-3,9,12,15, Score= 881.71,Presence= 85.2941, Ratio sum= 11.6606 Position= n-3,6,12,15, Score= 871.71,Presence= 85.2941, Ratio sum= 11.3483 Position= n-6,9,12,15, Score= 870.14,Presence= 85.2941, Ratio sum= 14.1586 Position= n-3,6,9,15, Score= 868.02,Presence= 86.7647, Ratio sum= 12.0678 Position= n-3,9,12,14, Sco…		True	True		n-6,9,12,15	n-3,6,9,12		PC	100	100	19046
348	9.4187	830.567	830.569	830.567	MS1	PC 40:8|PC 20:4_20:4	PC 20:4(n-6,9,12,15)_20:4(n-3,6,9,12)		Brain1	22.359	False	Position= n-6,9,12,15, Score= 851.23,Presence= 83.8235, Ratio sum= 25.7622 Position= n-6,9,12,14, Score= 834.99,Presence= 83.8235, Ratio sum= 23.3062 Position= n-6,9,12,16, Score= 810.58,Presence= 83.8235, Ratio sum= 22.0408 Position= n-6,9,12,17, Score= 800.66,Presence= 83.8235, Ratio sum= 21.4988 Position= n-6,9,13,15, Score= 780.17,Presence= 83.8235, Ratio sum= 22.9454 Position= n-6,9,15,17, S…	Position= n-3,6,9,12, Score= 880.15,Presence= 89.7058, Ratio sum= 23.3398 Position= n-3,6,9,15, Score= 870.88,Presence= 91.1764, Ratio sum= 22.3109 Position= n-3,9,12,15, Score= 870.18,Presence= 86.7647, Ratio sum= 21.2849 Position= n-3,6,12,15, Score= 864.86,Presence= 89.7058, Ratio sum= 20.8865 Position= n-3,9,12,14, Score= 852.17,Presence= 86.7647, Ratio sum= 18.8288 Position= n-6,9,12,15, Sco…		True	True		n-6,9,12,15	n-3,6,9,12		PC	100	100	19045
349	9.32463	830.583	830.569	830.574	MS2	PC 40:8|PC 20:4_20:4	PC 20:4(n-6,9,12,15)_20:4(n-3,6,9,12)		Brain1	55.0864	False	Position= n-6,9,12,15, Score= 851.23,Presence= 83.8235, Ratio sum= 25.7622 Position= n-6,9,12,14, Score= 834.99,Presence= 83.8235, Ratio sum= 23.3062 Position= n-6,9,12,16, Score= 810.58,Presence= 83.8235, Ratio sum= 22.0408 Position= n-6,9,12,17, Score= 800.66,Presence= 83.8235, Ratio sum= 21.4988 Position= n-6,9,13,15, Score= 780.17,Presence= 83.8235, Ratio sum= 22.9454 Position= n-6,9,15,17, S…	Position= n-3,6,9,12, Score= 880.15,Presence= 89.7058, Ratio sum= 23.3398 Position= n-3,6,9,15, Score= 870.88,Presence= 91.1764, Ratio sum= 22.3109 Position= n-3,9,12,15, Score= 870.18,Presence= 86.7647, Ratio sum= 21.2849 Position= n-3,6,12,15, Score= 864.86,Presence= 89.7058, Ratio sum= 20.8865 Position= n-3,9,12,14, Score= 852.17,Presence= 86.7647, Ratio sum= 18.8288 Position= n-6,9,12,15, Sco…		True	True		n-6,9,12,15	n-3,6,9,12		PC	100	100	19046
384	9.31463	854.572	854.569	854.572	MS1	PC 42:10|PC 20:4_22:6	PC 20:4(n-6,9,12,15)_22:6(n-3,6,9,12,15,18)		Brain3	67.7732	False	Position= n-6,9,12,15, Score= 847.18,Presence= 80.8823, Ratio sum= 12.0274 Position= n-6,9,12,14, Score= 819.55,Presence= 82.3529, Ratio sum= 10.7221 Position= n-6,9,12,16, Score= 803.57,Presence= 80.8823, Ratio sum= 9.9537 Position= n-3,6,9,12, Score= 898.02,Presence= 88.2352, Ratio sum= 11.5679 Position= n-3,6,9,15, Score= 891.66,Presence= 85.2941, Ratio sum= 10.8907 Position= n-3,6,12,15, Scor…	Position= n-3,6,9,12,15,18, Score= 918.34,Presence= 90.196, Ratio sum= 16.4184 Position= n-3,5,9,12,15,18, Score= 891.06,Presence= 91.1764, Ratio sum= 15.0491 Position= n-3,6,9,12,15,17, Score= 879.79,Presence= 90.196, Ratio sum= 16.5442 Position= n-3,5,9,12,15,17, Score= 859.76,Presence= 91.1764, Ratio sum= 15.1748 Position= n-3,6,9,13,15,18, Score= 858.09,Presence= 91.1764, Ratio sum= 15.8778 P…		True	True		n-6,9,12,15	n-3,6,9,12,15,18		PC	100	100	19875
382	9.32463	854.573	854.569	854.573	MS1	PC 42:10|PC 20:4_22:6	PC 20:4(n-6,9,12,15)_22:6(n-3,6,9,12,15,18)		Brain1	43.0923	False	Position= n-6,9,12,15, Score= 844.25,Presence= 80.8823, Ratio sum= 28.1622 Position= n-6,9,12,14, Score= 809.36,Presence= 79.4117, Ratio sum= 25.0801 Position= n-6,9,12,16, Score= 800.47,Presence= 80.8823, Ratio sum= 23.0639 Position= n-6,9,12,17, Score= 796.59,Presence= 79.4117, Ratio sum= 22.5595 Position= n-6,9,14,16, Score= 771.56,Presence= 80.8823, Ratio sum= 15.6813 Position= n-6,9,13,15, S…	Position= n-3,6,9,12,15,18, Score= 910.31,Presence= 87.2549, Ratio sum= 37.5846 Position= n-3,5,9,12,15,18, Score= 877.71,Presence= 88.2352, Ratio sum= 34.4042 Position= n-3,6,9,12,15,17, Score= 869.67,Presence= 88.2352, Ratio sum= 37.6676 Position= n-3,7,9,12,15,18, Score= 849.63,Presence= 87.2549, Ratio sum= 35.839 Position= n-3,6,9,12,16,18, Score= 849.53,Presence= 87.2549, Ratio sum= 34.9865 …		True	True		n-6,9,12,15	n-3,6,9,12,15,18		PC	100	100	19875
371	13.717	844.683	844.679	844.683	MS1	PC 40:1|PC 22:0_18:1	PC 22:0_18:1(n-9)		Brain1	64.6182	False	Position= n-9, Score= 977.65,Presence= 100.0, Ratio sum= 2.0455 Position= n-7, Score= 747.22,Presence= 70.5882, Ratio sum= 0.8119			True			n-9			PC	100	100	19547
372	13.6974	844.694	844.679	844.685	MS2	PC 40:1|PC 22:0_18:1	PC 22:0_18:1(n-9)		Brain2	35.1164	False	Position= n-9, Score= 823.79,Presence= 58.8235, Ratio sum= 0.1104			True			n-9			PC	100	50	19547
436	14.3678	928.779	928.773	928.779	MS1	PC 46:1|PC 22:0_24:1	PC 22:0_24:1(n-9)		Brain3	35.5984	False	Position= n-9, Score= 915.71,Presence= 70.5882, Ratio sum= 0.5943 Position= n-7, Score= 764.69,Presence= 82.3529, Ratio sum= 0.398			True			n-9			PC	100	0	22119
400	9.23135	878.572	878.569	878.572	MS1	PC 44:12|PC 22:6_22:6	PC 22:6(n-3,6,9,12,15,18)_22:6(n-3,6,9,12,15,18)		Brain1	68.8817	False	Position= n-3,6,9,12,15,18, Score= 931.16,Presence= 81.3725, Ratio sum= 60.4317 Position= n-3,6,9,12,15,19, Score= 906.08,Presence= 82.3529, Ratio sum= 57.9343 Position= n-3,6,9,11,15,18, Score= 900.21,Presence= 84.3137, Ratio sum= 55.9419 Position= n-3,6,9,12,17,19, Score= 895.98,Presence= 81.3725, Ratio sum= 46.6748 Position= n-3,6,9,12,15,20, Score= 893.81,Presence= 82.3529, Ratio sum= 55.8565…	Position= n-3,6,9,12,15,18, Score= 931.16,Presence= 81.3725, Ratio sum= 60.4317 Position= n-3,6,9,12,15,19, Score= 906.08,Presence= 82.3529, Ratio sum= 57.9343 Position= n-3,6,9,11,15,18, Score= 900.21,Presence= 84.3137, Ratio sum= 55.9419 Position= n-3,6,9,12,17,19, Score= 895.98,Presence= 81.3725, Ratio sum= 46.6748 Position= n-3,6,9,12,15,20, Score= 893.81,Presence= 82.3529, Ratio sum= 55.8565…		True	True		n-3,6,9,12,15,18	n-3,6,9,12,15,18		PC	100	100	20681
401	9.21052	878.573	878.569	878.573	MS1	PC 44:12|PC 22:6_22:6	PC 22:6(n-3,6,9,12,15,18)_22:6(n-3,6,9,12,15,18)		Brain2	57.5329	False	Position= n-3,6,9,12,15,18, Score= 935.44,Presence= 84.3137, Ratio sum= 55.4235 Position= n-3,6,9,12,15,19, Score= 907.45,Presence= 84.3137, Ratio sum= 52.9881 Position= n-3,6,9,11,15,18, Score= 903.87,Presence= 87.2549, Ratio sum= 51.0098 Position= n-3,6,9,12,15,20, Score= 901.28,Presence= 84.3137, Ratio sum= 51.1454 Position= n-3,6,9,12,17,19, Score= 899.98,Presence= 84.3137, Ratio sum= 42.5399…	Position= n-3,6,9,12,15,18, Score= 935.44,Presence= 84.3137, Ratio sum= 55.4235 Position= n-3,6,9,12,15,19, Score= 907.45,Presence= 84.3137, Ratio sum= 52.9881 Position= n-3,6,9,11,15,18, Score= 903.87,Presence= 87.2549, Ratio sum= 51.0098 Position= n-3,6,9,12,15,20, Score= 901.28,Presence= 84.3137, Ratio sum= 51.1454 Position= n-3,6,9,12,17,19, Score= 899.98,Presence= 84.3137, Ratio sum= 42.5399…		True	True		n-3,6,9,12,15,18	n-3,6,9,12,15,18		PC	100	100	20681
402	9.22147	878.561	878.569	878.561	MS1	PC 44:12|PC 22:6_22:6	PC 22:6_22:6		Brain3	18.7107	False				False	False		n-	n-		PC	100	50	20681
385	13.8027	858.699	858.694	858.699	MS1	PC 41:1|PC 23:0_18:1	PC 23:0_18:1(n-9)		Brain3	59.302	False	Position= n-9, Score= 964.88,Presence= 94.1176, Ratio sum= 1.0311 Position= n-8, Score= 803.77,Presence= 88.2352, Ratio sum= 0.5471 Position= n-15, Score= 766.22,Presence= 52.9411, Ratio sum= 0.1913 Position= n-7, Score= 598.9,Presence= 58.8235, Ratio sum= 0.3258			True			n-9			PC	100	100	20033
389	13.997	872.713	872.71	872.713	MS1	PC 42:1|PC 24:0_18:1	PC 24:0_18:1(n-9)		Brain1	78.0155	False	Position= n-9, Score= 894.94,Presence= 76.4705, Ratio sum= 0.3689 Position= n-15, Score= 774.41,Presence= 52.9411, Ratio sum= 0.1482			True			n-9			PC	100	50	20473
391	13.9898	872.713	872.71	872.713	MS1	PC 42:1|PC 24:0_18:1	PC 24:0_18:1(n-9)		Brain3	89.9176	False	Position= n-9, Score= 826.9,Presence= 64.7058, Ratio sum= 0.1229			True			n-9			PC	100	75	20473
390	13.9779	872.713	872.71	872.713	MS1	PC 42:1|PC 24:0_18:1	PC 24:0_18:1(n-9)		Brain2	74.8665	False	Position= n-9, Score= 982.86,Presence= 100.0, Ratio sum= 2.7218 Position= n-8, Score= 786.72,Presence= 100.0, Ratio sum= 1.3592 Position= n-7, Score= 735.66,Presence= 82.3529, Ratio sum= 1.0168			True			n-9			PC	100	100	20473
407	14.0908	886.735	886.726	886.722	MS2	PC 43:1|PC 25:0_18:1	PC 25:0_18:1(n-9)		Brain1	53.0813	False	Position= n-9, Score= 954.45,Presence= 88.2352, Ratio sum= 1.1709			True			n-9			PC	100	100	20983
409	14.0838	886.737	886.726	886.733	MS2	PC 43:1|PC 25:0_18:1	PC 25:0_18:1(n-9)		Brain3	65.2754	False	Position= n-9, Score= 964.52,Presence= 88.2352, Ratio sum= 0.7676			True			n-9			PC	100	75	20983
408	14.0716	886.739	886.726	886.73	MS2	PC 43:1|PC 25:0_18:1	PC 25:0_18:1(n-9)		Brain2	47.0266	False	Position= n-9, Score= 897.92,Presence= 70.5882, Ratio sum= 0.4443			True			n-9			PC	100	75	20983
417	14.1658	900.747	900.741	900.747	MS1	PC 44:1|PC 26:0_18:1	PC 26:0_18:1(n-9)		Brain2	51.6421	False	Position= n-9, Score= 958.06,Presence= 88.2352, Ratio sum= 1.0715 Position= n-8, Score= 746.78,Presence= 82.3529, Ratio sum= 0.5196 Position= n-7, Score= 680.46,Presence= 64.7058, Ratio sum= 0.3175			True			n-9			PC	100	100	21390
416	14.185	900.748	900.741	900.748	MS1	PC 44:1|PC 26:0_18:1	PC 26:0_18:1(n-9)		Brain1	51.7254	False	Position= n-9, Score= 982.36,Presence= 100.0, Ratio sum= 1.0714 Position= n-7, Score= 848.59,Presence= 94.1176, Ratio sum= 0.6472 Position= n-8, Score= 829.3,Presence= 88.2352, Ratio sum= 0.6265			True			n-9			PC	100	50	21390
418	14.1784	900.756	900.741	900.747	MS2	PC 44:1|PC 26:0_18:1	PC 26:0_18:1(n-9)		Brain3	67.8412	False	Position= n-9, Score= 821.2,Presence= 76.4705, Ratio sum= 0.1472			True			n-9			PC	100	25	21390
171	10.98	718.579	718.574	718.579	MS1	PC O-32:1	PC O-32:1		Brain2	38.7194	False				False			n-			EtherPC	25	0	14997
172	10.9925	718.579	718.574	718.579	MS1	PC O-32:1	PC O-32:1		Brain3	60.2826	False				False			n-			EtherPC	25	0	14997
200	12.2919	746.605	746.606	746.605	MS1	PC O-34:1	PC O-34:1		Brain2	38.8487	False				False			n-			EtherPC	25	0	16024
253	12.5932	774.632	774.637	774.632	MS1	PC O-36:1	PC O-36:1		Brain1	58.5308	False				False			n-			EtherPC	75	0	17102
241	12.4914	772.63	772.621	772.626	MS2+O	PC O-36:2	PC O-36:2		Brain3	116.794	False				False			n-			EtherPC	75	0	17013
240	12.479	772.634	772.621	772.626	MS2+O	PC O-36:2	PC O-36:2		Brain2	93.126	False				False			n-			EtherPC	75	0	17013
239	12.4993	772.636	772.621	772.626	MS2+O	PC O-36:2	PC O-36:2		Brain1	112.761	False				False			n-			EtherPC	25	0	17013
173	11.8245	720.559	720.554	720.559	MS1	PE 34:0|PE 16:0_18:0	PE 16:0_18:0		Brain2	36.003	False				False			n-			PE	100	50	15069
174	11.8363	720.56	720.554	720.56	MS1	PE 34:0|PE 16:0_18:0	PE 16:0_18:0		Brain3	45.2488	False				False			n-			PE	100	100	15069
192	10.0517	740.517	740.523	740.517	MS1	PE 36:4|PE 16:0_20:4	PE 16:0_20:4(n-6,9,12,15)		Brain2	26.642	False	Position= n-6,9,12,15, Score= 913.27,Presence= 80.8823, Ratio sum= 12.1352 Position= n-6,9,12,14, Score= 854.83,Presence= 82.3529, Ratio sum= 12.27 Position= n-6,10,12,15, Score= 781.12,Presence= 80.8823, Ratio sum= 11.6401 Position= n-6,10,12,14, Score= 703.53,Presence= 82.3529, Ratio sum= 11.7749			True			n-6,9,12,15			PE	100	100	15803
191	10.0725	740.517	740.523	740.517	MS1	PE 36:4|PE 16:0_20:4	PE 16:0_20:4(n-6,9,12,15)		Brain1	26.1393	False	Position= n-6,9,12,15, Score= 909.82,Presence= 85.2941, Ratio sum= 10.7758 Position= n-6,9,11,15, Score= 798.5,Presence= 80.8823, Ratio sum= 9.0984 Position= n-6,10,12,15, Score= 776.46,Presence= 82.3529, Ratio sum= 10.4703			True			n-6,9,12,15			PE	100	100	15803
233	9.87615	764.516	764.523	764.515	MS1	PE 38:6|PE 16:0_22:6	PE 16:0_22:6(n-3,6,9,12,15,18)		Brain3	26.6786	False	Position= n-3,6,9,12,15,18, Score= 848.24,Presence= 80.3921, Ratio sum= 14.061 Position= n-3,6,9,12,16,18, Score= 825.91,Presence= 79.4117, Ratio sum= 12.3177 Position= n-3,7,9,12,15,18, Score= 790.77,Presence= 82.3529, Ratio sum= 14.8015 Position= n-3,7,9,12,16,18, Score= 727.09,Presence= 81.3725, Ratio sum= 13.0582			True			n-3,6,9,12,15,18			PE	100	50	16743
199	12.0237	746.575	746.569	746.575	MS1	PE 36:1|PE 18:0_18:1	PE 18:0_18:1		Brain3	69.391	False				False			n-			PE	100	50	16022
198	12.0119	746.581	746.569	746.581	MS1>10ppm	PE 36:1|PE 18:0_18:1	PE 18:0_18:1		Brain2	48.2078	False				False			n-			PE	100	0	16022
197	12.0321	746.581	746.569	746.565	MS2	PE 36:1|PE 18:0_18:1	PE 18:0_18:1(n-7)		Brain1	54.8378	False	Position= n-7, Score= 842.3,Presence= 76.4705, Ratio sum= 0.4393			True			n-7			PE	100	100	16022
252	13.3361	774.604	774.601	774.604	MS1	PE 38:1|PE 18:0_20:1	PE 18:0_20:1		Brain3	28.9324	False				False			n-			PE	100	0	17101
250	13.3431	774.611	774.601	774.605	MS2	PE 38:1|PE 18:0_20:1	PE 18:0_20:1		Brain1	49.799	False				False			n-			PE	100	50	17101
251	13.324	774.605	774.601	774.605	MS1	PE 38:1|PE 18:0_20:1	PE 18:0_20:1(n-9)		Brain2	36.3576	False	Position= n-9, Score= 912.55,Presence= 94.1176, Ratio sum= 1.764 Position= n-7, Score= 557.11,Presence= 41.1764, Ratio sum= 0.216			True			n-9			PE	100	100	17101
235	11.0001	768.562	768.554	768.559	MS2+O	PE 38:4|PE 18:0_20:4	PE 18:0_20:4(n-6,9,12,15)		Brain1	59.6833	False	Position= n-6,9,12,15, Score= 927.9,Presence= 89.7058, Ratio sum= 19.7803 Position= n-6,9,12,14, Score= 872.14,Presence= 86.7647, Ratio sum= 19.7154 Position= n-4,9,12,15, Score= 861.87,Presence= 83.8235, Ratio sum= 16.5146 Position= n-6,9,11,15, Score= 805.77,Presence= 85.2941, Ratio sum= 17.692 Position= n-6,10,12,15, Score= 782.83,Presence= 89.7058, Ratio sum= 18.9232 Position= n-4,9,12,14, Sc…			True			n-6,9,12,15			PE	100	100	16881
298	12.0119	796.588	796.585	796.588	MS1	PE 40:4|PE 18:0_22:4	PE 18:0_22:4		Brain2	62.523	False				False			n-			PE	100	100	17923
297	12.0321	796.588	796.585	796.587	MS1	PE 40:4|PE 18:0_22:4	PE 18:0_22:4(n-6,9,12,15)		Brain1	36.0537	False	Position= n-6,9,12,15, Score= 915.23,Presence= 82.3529, Ratio sum= 9.2376 Position= n-6,10,12,15, Score= 809.01,Presence= 83.8235, Ratio sum= 8.7195 Position= n-6,9,13,15, Score= 799.15,Presence= 83.8235, Ratio sum= 8.4865 Position= n-6,10,13,15, Score= 691.82,Presence= 85.2941, Ratio sum= 7.9685			True			n-6,9,12,15			PE	100	100	17923
299	12.0237	796.6	796.585	796.591	MS2	PE 40:4|PE 18:0_22:4	PE 18:0_22:4(n-6,9,12,15)		Brain3	65.7247	False	Position= n-6,9,12,15, Score= 859.19,Presence= 66.1764, Ratio sum= 0.8943 Position= n-6,9,12,14, Score= 780.32,Presence= 63.2352, Ratio sum= 0.9251			True			n-6,9,12,15			PE	100	50	17923
289	11.0001	794.575	794.569	794.575	MS1	PE 40:5|PE 18:0_22:5	PE 18:0_22:5(n-3,6,9,12,15)		Brain1	60.2386	True	Position= n-3,6,9,12,15, Score= 655.07,Presence= 78.8235, Ratio sum= 10.369 Position= n-3,6,12,15,18, Score= 791.97,Presence= 82.3529, Ratio sum= 12.079 Position= n-3,7,12,15,18, Score= 755.18,Presence= 80.0, Ratio sum= 11.4135 Position= n-3,6,9,15,18, Score= 748.58,Presence= 81.1764, Ratio sum= 10.8006 Position= n-3,6,12,15,17, Score= 748.01,Presence= 81.1764, Ratio sum= 11.9285 Position= n-3,7,…			True			n-3,6,9,12,15			PE	100	50	17835
290	10.98	794.576	794.569	794.576	MS1	PE 40:5|PE 18:0_22:5	PE 18:0_22:5(n-3,6,9,12,15)		Brain2	64.8201	True	Position= n-3,6,9,12*,15, Score= 609.31,Presence= 67.0588, Ratio sum= 9.6448 Position= n-3,6,12,15,18, Score= 788.52,Presence= 80.0, Ratio sum= 11.7957 Position= n-3,6,9,15,18, Score= 748.45,Presence= 78.8235, Ratio sum= 10.957 Position= n-3,6,12,15,17, Score= 728.41,Presence= 77.647, Ratio sum= 11.5593 Position= n-3,6,10,15,18, Score= 711.65,Presence= 76.4705, Ratio sum= 10.8613 Position= n-3,6,…			True			n-3,6,9,12*,15			PE	100	100	17835
291	10.9925	794.576	794.569	794.576	MS1	PE 40:5|PE 18:0_22:5	PE 18:0_22:5(n-3,6,9,12,15)		Brain3	49.243	True	Position= n-3,6,9,12,15, Score= 658.32,Presence= 75.2941, Ratio sum= 8.9355 Position= n-3,6,12,15,18, Score= 791.55,Presence= 82.3529, Ratio sum= 10.5007 Position= n-4,6,12,15,18, Score= 787.6,Presence= 81.1764, Ratio sum= 10.6915 Position= n-4,6,12,15,17, Score= 758.38,Presence= 82.3529, Ratio sum= 10.4353 Position= n-3,6,12,15,17, Score= 748.44,Presence= 83.5294, Ratio sum= 10.2445 Position= n-…			True			n-3,6,9,12,15			PE	100	100	17835
292	11.0731	794.577	794.569	794.577	MS1	PE 40:5|PE 18:0_22:5	PE 18:0_22:5(n-3,6,9,12,15)		Brain2	52.802	True	Position= n-3,6,9,12*,15, Score= 609.31,Presence= 67.0588, Ratio sum= 9.6448 Position= n-3,6,12,15,18, Score= 788.52,Presence= 80.0, Ratio sum= 11.7957 Position= n-3,6,9,15,18, Score= 748.45,Presence= 78.8235, Ratio sum= 10.957 Position= n-3,6,12,15,17, Score= 728.41,Presence= 77.647, Ratio sum= 11.5593 Position= n-3,6,10,15,18, Score= 711.65,Presence= 76.4705, Ratio sum= 10.8613 Position= n-3,6,…			True			n-3,6,9,12*,15			PE	100	100	17836
293	10.9925	794.577	794.569	794.577	MS1	PE 40:5|PE 18:0_22:5	PE 18:0_22:5(n-3,6,9,12,15)		Brain3	49.243	True	Position= n-3,6,9,12,15, Score= 658.32,Presence= 75.2941, Ratio sum= 8.9355 Position= n-3,6,12,15,18, Score= 791.55,Presence= 82.3529, Ratio sum= 10.5007 Position= n-4,6,12,15,18, Score= 787.6,Presence= 81.1764, Ratio sum= 10.6915 Position= n-4,6,12,15,17, Score= 758.38,Presence= 82.3529, Ratio sum= 10.4353 Position= n-3,6,12,15,17, Score= 748.44,Presence= 83.5294, Ratio sum= 10.2445 Position= n-…			True			n-3,6,9,12,15			PE	100	100	17836
284	11.0001	792.562	792.554	792.558	MS2+O	PE 40:6|PE 18:0_22:6	PE 18:0_22:6(n-3,6,9,12,15,18)		Brain1	69.2817	False	Position= n-3,6,9,12,15,18, Score= 901.79,Presence= 81.3725, Ratio sum= 6.5482 Position= n-3,7,9,12,15,18, Score= 861.63,Presence= 81.3725, Ratio sum= 6.2519 Position= n-3,6,9,13,15,18, Score= 817.72,Presence= 80.3921, Ratio sum= 6.3735 Position= n-3,7,9,13,15,18, Score= 814.52,Presence= 80.3921, Ratio sum= 6.0771			True			n-3,6,9,12,15,18			PE	100	100	17759
285	10.98	792.562	792.554	792.557	MS2+O	PE 40:6|PE 18:0_22:6	PE 18:0_22:6(n-3,6,9,12,15,18)		Brain2	61.9164	False	Position= n-3,6,9,12,15,18, Score= 895.81,Presence= 76.4705, Ratio sum= 6.1186 Position= n-3,7,9,12,15,18, Score= 844.31,Presence= 77.4509, Ratio sum= 5.7827			True			n-3,6,9,12,15,18			PE	100	100	17759
286	10.9925	792.563	792.554	792.56	MS2+O	PE 40:6|PE 18:0_22:6	PE 18:0_22:6(n-3,6,9,12,15,18)		Brain3	63.2356	False	Position= n-3,6,9,12,15,18, Score= 907.8,Presence= 82.3529, Ratio sum= 6.2974			True			n-3,6,9,12,15,18			PE	100	100	17759
193	10.98	744.552	744.554	744.552	MS1	PE 36:2|PE 18:1_18:1	PE 18:1(n-7)_18:1(n-9)		Brain2	54.2432	False	Position= n-7, Score= 866.18,Presence= 82.3529, Ratio sum= 0.822 Position= n-9, Score= 960.3,Presence= 94.1176, Ratio sum= 2.1277	Position= n-9, Score= 960.3,Presence= 94.1176, Ratio sum= 2.1277 Position= n-7, Score= 866.18,Presence= 82.3529, Ratio sum= 0.822		True	True		n-7	n-9		PE	100	100	15935
194	10.9069	744.552	744.554	744.552	MS1	PE 36:2|PE 18:1_18:1	PE 18:1(n-7)_18:1(n-9)		Brain1	59.306	False	Position= n-7, Score= 820.13,Presence= 76.4705, Ratio sum= 0.7122 Position= n-9, Score= 955.88,Presence= 88.2352, Ratio sum= 2.1158	Position= n-9, Score= 955.88,Presence= 88.2352, Ratio sum= 2.1158 Position= n-7, Score= 820.13,Presence= 76.4705, Ratio sum= 0.7122		True	True		n-7	n-9		PE	100	100	15936
152	11.1662	676.533	676.528	676.533	MS1	PE P-32:0|PE P-16:0_16:0	PE P-16:0_16:0		Brain2	31.3468	False				False			n-			PlasmPE	25	100	13573
153	11.1789	676.533	676.528	676.533	MS1	PE P-32:0|PE P-16:0_16:0	PE P-16:0_16:0		Brain3	40.4346	False				False			n-			PlasmPE	50	100	13573
178	10.5354	724.531	724.528	724.531	MS1	PE P-36:4|PE P-16:0_20:4	PE P-16:0_20:4		Brain1	27.1906	False				False			n-			PlasmPE	25	100	15212
209	11.3729	752.554	752.559	752.554	MS1	PE P-38:4|PE P-16:0_22:4	PE P-16:0_22:4		Brain1	57.6109	False				False			n-			PlasmPE	25	50	16269
210	11.3659	752.565	752.559	752.565	MS1	PE P-38:4|PE P-16:0_22:4	PE P-16:0_22:4		Brain3	77.9702	False				False			n-			PlasmPE	25	50	16269
201	10.2589	748.53	748.528	748.53	MS1	PE P-38:6|PE P-16:0_22:6	PE P-16:0_22:6		Brain1	49.2284	False				False			n-			PlasmPE	75	100	16111
203	10.2493	748.542	748.528	748.533	MS2	PE P-38:6|PE P-16:0_22:6	PE P-16:0_22:6(n-3,6,9,12,15,18)		Brain3	45.4454	False	Position= n-3,6,9,12,15,18, Score= 927.38,Presence= 81.3725, Ratio sum= 9.49 Position= n-3,6,9,12,16,18, Score= 875.29,Presence= 80.3921, Ratio sum= 8.9149			True			n-3,6,9,12,15,18			PlasmPE	75	100	16111
202	10.2384	748.542	748.528	748.533	MS2+O	PE P-38:6|PE P-16:0_22:6	PE P-16:0_22:6(n-3,6,9,12,15,18)		Brain2	58.6094	False	Position= n-3,6,9,12,15,18, Score= 920.62,Presence= 81.3725, Ratio sum= 5.1912			True			n-3,6,9,12,15,18			PlasmPE	75	100	16111
164	12.679	704.563	704.559	704.563	MS1	PE P-34:0|PE P-18:0_16:0	PE P-18:0_16:0		Brain3	91.6888	False				False			n-			PlasmPE	25	100	14524
165	12.5932	704.565	704.559	704.565	MS1	PE P-34:0|PE P-18:0_16:0	PE P-18:0_16:0		Brain1	52.6074	False				False			n-			PlasmPE	50	100	14525
163	12.6665	704.573	704.559	704.563	MS2+O	PE P-34:0|PE P-18:0_16:0	PE P-18:0_16:0		Brain2	79.1027	False				False			n-			PlasmPE	75	100	14524
226	13.7907	760.626	760.621	760.626	MS1	PE P-38:0|PE P-18:0_20:0	PE P-18:0_20:0		Brain2	50.0449	False				False			n-			PlasmPE	50	100	16599
227	13.8027	760.627	760.621	760.627	MS1	PE P-38:0|PE P-18:0_20:0	PE P-18:0_20:0		Brain3	56.5116	False				False			n-			PlasmPE	75	100	16599
219	13.6237	758.619	758.606	758.61	MS2	PE P-38:1|PE P-18:0_20:1	PE P-18:0_20:1		Brain1	41.4338	False				False			n-			PlasmPE	25	50	16507
220	13.6162	758.615	758.606	758.612	MS2	PE P-38:1|PE P-18:0_20:1	PE P-18:0_20:1(n-9)		Brain3	51.7694	False	Position= n-9, Score= 904.28,Presence= 52.9411, Ratio sum= 0.2014			True			n-9			PlasmPE	50	100	16507
207	11.6351	752.554	752.559	752.554	MS1	PE P-38:4|PE P-18:0_20:4	PE P-18:0_20:4		Brain2	51.9808	False				False			n-			PlasmPE	75	100	16267
208	11.6471	752.555	752.559	752.555	MS1	PE P-38:4|PE P-18:0_20:4	PE P-18:0_20:4		Brain3	62.1464	False				False			n-			PlasmPE	75	100	16267
274	13.9036	788.652	788.653	788.652	MS1	PE P-40:0|PE P-18:0_22:0	PE P-18:0_22:0		Brain1	28.3604	False				False			n-			PlasmPE	25	0	17612
275	14.0716	788.657	788.653	788.657	MS1	PE P-40:0|PE P-18:0_22:0	PE P-18:0_22:0		Brain2	23.9136	False				False			n-			PlasmPE	0	0	17613
276	14.0838	788.658	788.653	788.658	MS1	PE P-40:0|PE P-18:0_22:0	PE P-18:0_22:0		Brain3	35.2818	False				False			n-			PlasmPE	50	100	17613
268	13.896	786.643	786.637	786.643	MS1	PE P-40:1|PE P-18:0_22:1	PE P-18:0_22:1		Brain3	47.4832	False				False			n-			PlasmPE	25	50	17521
267	13.8841	786.654	786.637	786.635	MS2	PE P-40:1|PE P-18:0_22:1	PE P-18:0_22:1(n-9)		Brain2	14.9185	False	Position= n-9, Score= 667.01,Presence= 52.9411, Ratio sum= 0.1901			True			n-9			PlasmPE	25	100	17521
261	12.7802	780.593	780.59	780.593	MS1	PE P-40:4|PE P-18:0_22:4	PE P-18:0_22:4(n-6,9,12,15)		Brain1	86.8886	False	Position= n-6,9,12,15, Score= 925.37,Presence= 83.8235, Ratio sum= 4.2379			True			n-6,9,12,15			PlasmPE	75	100	17296
262	12.7603	780.593	780.59	780.593	MS1	PE P-40:4|PE P-18:0_22:4	PE P-18:0_22:4(n-6,9,12,15)		Brain2	95.977	False	Position= n-6,9,12,15, Score= 925.15,Presence= 77.9411, Ratio sum= 2.8819			True			n-6,9,12,15			PlasmPE	75	100	17296
263	12.7729	780.606	780.59	780.596	MS2+O	PE P-40:4|PE P-18:0_22:4	PE P-18:0_22:4(n-6,9,12,15)		Brain3	66.9199	False	Position= n-6,9,12,15, Score= 914.98,Presence= 80.8823, Ratio sum= 2.2572			True			n-6,9,12,15			PlasmPE	75	100	17296
254	11.4593	776.572	776.559	776.565	MS2	PE P-40:6|PE P-18:0_22:6	PE P-18:0_22:6		Brain3	69.889	False				False			n-			PlasmPE	100	100	17172
331	14.0838	814.676	814.668	814.676	MS1	PE P-42:1|PE P-18:0_24:1	PE P-18:0_24:1(n-12)		Brain3	36.083	False	Position= n-12, Score= 692.94,Presence= 41.1764, Ratio sum= 0.5587 Position= n-10, Score= 671.6,Presence= 58.8235, Ratio sum= 0.4842 Position= n-9, Score= 646.67,Presence= 64.7058, Ratio sum= 0.5288			True			n-12			PlasmPE	25	50	18520
204	10.627	750.556	750.543	750.548	MS2+O	PE P-38:5|PE P-18:1_20:4	PE P-18:1(n-7)_20:4(n-6,9,12,15)		Brain1	62.0244	True	Position= n-7, Score= 793.23,Presence= 94.1176, Ratio sum= 1.2922 Position= n-3, Score= 857.62,Presence= 58.8235, Ratio sum= 0.1303 Position= n-9, Score= 776.39,Presence= 70.5882, Ratio sum= 1.0498 Position= n-6, Score= 926.3,Presence= 88.2352, Ratio sum= 1.0923	Position= n-6,9,12,15, Score= 944.1,Presence= 85.2941, Ratio sum= 4.1807 Position= n-3,9,12,15, Score= 898.69,Presence= 77.9411, Ratio sum= 3.2188 Position= n-7,9,12,15, Score= 883.82,Presence= 86.7647, Ratio sum= 4.3806 Position= n-3,6,12,15, Score= 871.44,Presence= 79.4117, Ratio sum= 2.4391 Position= n-3,7,12,15, Score= 821.11,Presence= 80.8823, Ratio sum= 2.6758		True	True		n-7	n-6,9,12,15		PlasmPE	25	100	16202
205	10.6068	750.552	750.543	750.547	MS2+O	PE P-38:5|PE P-18:1_20:4	PE P-18:1(n-7)_20:4(n-6,9,12,15)		Brain2	56.1403	True	Position= n-7, Score= 781.12,Presence= 88.2352, Ratio sum= 0.9588 Position= n-6, Score= 903.99,Presence= 76.4705, Ratio sum= 0.8049 Position= n-9, Score= 775.61,Presence= 76.4705, Ratio sum= 0.801	Position= n-6,9*,12,15, Score= 900.34,Presence= 82.3529, Ratio sum= 3.4764		True	True		n-7	n-6,9*,12,15		PlasmPE	25	100	16202
214	12.9679	756.587	756.59	756.587	MS1	PE P-38:2|PE P-18:1_20:1	PE P-18:1(n-7)_20:1(n-9)		Brain1	55.3691	False	Position= n-7, Score= 880.64,Presence= 64.7058, Ratio sum= 0.377 Position= n-9, Score= 935.47,Presence= 76.4705, Ratio sum= 0.5868	Position= n-9, Score= 935.47,Presence= 76.4705, Ratio sum= 0.5868 Position= n-7, Score= 880.64,Presence= 64.7058, Ratio sum= 0.377		True	True		n-7	n-9		PlasmPE	25	100	16422
215	13.0614	756.594	756.59	756.594	MS1	PE P-38:2|PE P-18:1_20:1	PE P-18:1(n-7)_20:1(n-9)		Brain1	77.7735	False	Position= n-7, Score= 880.64,Presence= 64.7058, Ratio sum= 0.377 Position= n-9, Score= 935.47,Presence= 76.4705, Ratio sum= 0.5868	Position= n-9, Score= 935.47,Presence= 76.4705, Ratio sum= 0.5868 Position= n-7, Score= 880.64,Presence= 64.7058, Ratio sum= 0.377		True	True		n-7	n-9		PlasmPE	25	100	16423
206	10.6182	750.548	750.543	750.548	MS1	PE P-38:5|PE P-18:1_20:4	PE P-18:1(n-9)_20:4(n-6,9,12,15)		Brain3	44.2402	False	Position= n-9, Score= 792.89,Presence= 64.7058, Ratio sum= 0.9016 Position= n-3, Score= 753.62,Presence= 29.4117, Ratio sum= 0.0689 Position= n-7, Score= 750.15,Presence= 88.2352, Ratio sum= 1.0504 Position= n-6, Score= 913.63,Presence= 82.3529, Ratio sum= 0.8147	Position= n-6,9,12,15, Score= 922.1,Presence= 80.8823, Ratio sum= 3.4479 Position= n-3,9,12,15, Score= 860.58,Presence= 67.647, Ratio sum= 2.7022 Position= n-7,9,12,15, Score= 857.33,Presence= 82.3529, Ratio sum= 3.6837 Position= n-3,6,12,15, Score= 804.16,Presence= 63.2352, Ratio sum= 1.8739 Position= n-3,7,12,15, Score= 780.76,Presence= 66.1764, Ratio sum= 2.0807 Position= n-3,6,9,15, Score= 69…		True	True		n-9	n-6,9,12,15		PlasmPE	25	100	16202
246	10.4236	774.547	774.543	774.547	MS1	PE P-40:7|PE P-18:1_22:6	PE P-18:1(n-9)_22:6(n-3,6,9,12,15,18)		Brain2	28.7257	False	Position= n-9, Score= 908.89,Presence= 52.9411, Ratio sum= 0.3507 Position= n-7, Score= 806.77,Presence= 64.7058, Ratio sum= 0.3774 Position= n-3, Score= 933.63,Presence= 82.3529, Ratio sum= 0.8013	Position= n-3,6,9,12,15,18, Score= 911.49,Presence= 74.5098, Ratio sum= 4.7411 Position= n-3,6,9,12,14,18, Score= 849.69,Presence= 69.6078, Ratio sum= 4.379 Position= n-3,6,9,12,16,18, Score= 847.07,Presence= 70.5882, Ratio sum= 4.3751		True	True		n-9	n-3,6,9,12,15,18		PlasmPE	25	100	17095
245	10.4439	774.547	774.543	774.547	MS1	PE P-40:7|PE P-18:1_22:6	PE P-18:1(n-9)_22:6(n-3,6,9,12,15,18)		Brain1	31.8501	False	Position= n-9, Score= 922.99,Presence= 64.7058, Ratio sum= 0.4002 Position= n-3, Score= 903.54,Presence= 70.5882, Ratio sum= 0.897 Position= n-7, Score= 886.21,Presence= 76.4705, Ratio sum= 0.4774	Position= n-3,6,9,12,15,18, Score= 925.48,Presence= 75.4901, Ratio sum= 5.2833 Position= n-3,7,9,12,15,18, Score= 863.24,Presence= 76.4705, Ratio sum= 5.1321 Position= n-3,6,9,13,15,18, Score= 852.84,Presence= 74.5098, Ratio sum= 4.9795 Position= n-3,7,9,13,15,18, Score= 796.43,Presence= 75.4901, Ratio sum= 4.8283		True	True		n-9	n-3,6,9,12,15,18		PlasmPE	25	100	17095
279	10.145	790.564	790.559	790.564	MS1	PS 36:1|PS 18:0_18:1	PS 18:0_18:1(n-9)		Brain2	160.144	False	Position= n-9, Score= 883.7,Presence= 47.0588, Ratio sum= 0.6173 Position= n-15, Score= 516.61,Presence= 58.8235, Ratio sum= 1.6622			True			n-9			PS	100	100	17680
280	10.2589	790.565	790.559	790.565	MS1	PS 36:1|PS 18:0_18:1	PS 18:0_18:1(n-9)		Brain1	61.1732	False	Position= n-9, Score= 914.71,Presence= 64.7058, Ratio sum= 0.6644 Position= n-15, Score= 507.11,Presence= 41.1764, Ratio sum= 1.5754			True			n-9			PS	100	100	17682
339	11.1789	818.6	818.591	818.6	MS1>10ppm	PS 38:1|PS 18:0_20:1	PS 18:0_20:1		Brain3	95.2924	False				False			n-			PS	100	75	18633
338	11.1862	818.6	818.591	818.6	MS1>10ppm	PS 38:1|PS 18:0_20:1	PS 18:0_20:1(n-9)		Brain1	52.6447	False	Position= n-9, Score= 869.58,Presence= 47.0588, Ratio sum= 0.272			True			n-9			PS	100	100	18633
323	9.59573	812.549	812.543	812.549	MS1	PS 38:4|PS 18:0_20:4	PS 18:0_20:4		Brain3	89.3837	False				False			n-			PS	100	100	18453
361	9.49145	836.551	836.543	836.551	MS1	PS 40:6|PS 18:0_22:6	PS 18:0_22:6(n-3,6,9,12,15,18)		Brain2	176.366	False	Position= n-3,6,9,12,15,18, Score= 907.57,Presence= 75.4901, Ratio sum= 8.3245 Position= n-3,6,9,12,16,18, Score= 821.64,Presence= 72.549, Ratio sum= 8.4967			True			n-3,6,9,12,15,18			PS	100	100	19279
360	9.51247	836.552	836.543	836.552	MS1	PS 40:6|PS 18:0_22:6	PS 18:0_22:6(n-3,6,9,12,15,18)		Brain1	79.2494	False	Position= n-3,6,9,12,15,18, Score= 906.97,Presence= 73.5294, Ratio sum= 8.6364			True			n-3,6,9,12,15,18			PS	100	100	19279
362	9.40852	836.552	836.543	836.552	MS1	PS 40:6|PS 18:0_22:6	PS 18:0_22:6(n-3,6,9,12,15,18)		Brain3	134.763	False	Position= n-3,6,9,12,15,18, Score= 905.69,Presence= 75.4901, Ratio sum= 8.5549			True			n-3,6,9,12,15,18			PS	100	100	19280
356	9.03403	834.534	834.528	834.534	MS1	PS 40:7|PS 18:1_22:6	PS 18:1(n-9)_22:6(n-3,6,9,12,15,18)		Brain3	68.1338	True	Position= n-9, Score= 797.2,Presence= 47.0588, Ratio sum= 0.3263 Position= n-3, Score= 840.12,Presence= 47.0588, Ratio sum= 0.4853	Position= n-3,6*,9,12,15,18, Score= 834.14,Presence= 54.9019, Ratio sum= 2.7417		True	True		n-9	n-3,6*,9,12,15,18		PS	100	100	19200
354	9.04373	834.545	834.528	834.534	MS2	PS 40:7|PS 18:1_22:6	PS 18:1(n-9)_22:6(n-3,6,9,12,15,18)		Brain1	16.8703	True	Position= n-9, Score= 816.5,Presence= 52.9411, Ratio sum= 0.3462 Position= n-3, Score= 838.8,Presence= 52.9411, Ratio sum= 0.3924	Position= n-3,6*,9,12*,15,18, Score= 801.25,Presence= 55.8823, Ratio sum= 2.7608		True	True		n-9	n-3,6*,9,12*,15,18		PS	100	100	19200
272	9.502	788.542	788.543	788.542	MS1	PS 36:2|PS 18:1_18:1	PS 18:1(n-9)_18:1(n-9)		Brain3	98.4621	False	Position= n-9, Score= 903.3,Presence= 70.5882, Ratio sum= 0.6331	Position= n-9, Score= 903.3,Presence= 70.5882, Ratio sum= 0.6331		True	True		n-9	n-9		PS	100	100	17603
270	9.51247	788.544	788.543	788.544	MS1	PS 36:2|PS 18:1_18:1	PS 18:1(n-9)_18:1(n-9)		Brain1	53.7406	False	Position= n-9, Score= 897.74,Presence= 52.9411, Ratio sum= 0.7081	Position= n-9, Score= 897.74,Presence= 52.9411, Ratio sum= 0.7081		True	True		n-9	n-9		PS	100	100	17603
355	9.02338	834.545	834.528	834.534	MS2	PS 40:7|PS 18:1_22:6	PS 18:1(n-9)_22:6(n-3,6,9,12,15,18)		Brain2	36.9283	True	Position= n-9, Score= 748.48,Presence= 47.0588, Ratio sum= 0.2358	Position= n-3*,6,9,12,15,18, Score= 810.22,Presence= 52.9411, Ratio sum= 2.447		True	True		n-9	n-3*,6,9,12,15,18		PS	100	100	19200
271	9.49145	788.543	788.543	788.543	MS1	PS 36:2|PS 18:1_18:1	PS 18:1_18:1		Brain2	124.617	False				False	False		n-	n-		PS	100	100	17603
406	8.94	884.551	884.543	884.551	MS1	PS 44:10|PS 22:4_22:6	PS 22:4(n-3,6,9,12)_22:6(n-3,6,9,12,15,18)		Brain3	78.4901	False	Position= n-3,6,9,12, Score= 875.5,Presence= 76.4705, Ratio sum= 3.5391 Position= n-3,6,9,15, Score= 872.14,Presence= 76.4705, Ratio sum= 3.5806 Position= n-3,6,12,15, Score= 837.6,Presence= 73.5294, Ratio sum= 3.9945 Position= n-3,9,12,15, Score= 821.81,Presence= 73.5294, Ratio sum= 4.0851	Position= n-3,6,9,12,15,18, Score= 880.1,Presence= 76.4705, Ratio sum= 5.0786 Position= n-3,6,9,12,16,18, Score= 831.07,Presence= 75.4901, Ratio sum= 4.6961		True	True		n-3,6,9,12	n-3,6,9,12,15,18		PS	100	100	20906
228	12.1255	761.659	761.653	761.659	MS1	SM 38:0;O2	SM 38:0;O2		Brain1	28.5351	False				False			n-			SM	100	0	16646
230	12.1172	761.67	761.653	761.648	MS2	SM 38:0;O2	SM 38:0;O2		Brain3	10.1069	False				False			n-			SM	100	0	16646
229	12.1051	761.67	761.653	761.651	MS2	SM 38:0;O2	SM 38:0;O2		Brain2	8.0371	False				False			n-			SM	100	0	16646
277	13.2307	789.687	789.684	789.687	MS1	SM 40:0;O2	SM 40:0;O2		Brain2	33.2793	False				False			n-			SM	100	0	17649
278	13.2428	789.688	789.684	789.688	MS1	SM 40:0;O2	SM 40:0;O2		Brain3	42.8923	False				False			n-			SM	100	0	17649
336	13.6974	817.716	817.716	817.716	MS1	SM 42:0;O2	SM 42:0;O2		Brain2	32.5814	False				False			n-			SM	100	0	18602
335	13.717	817.717	817.716	817.717	MS1	SM 42:0;O2	SM 42:0;O2		Brain1	46.2893	False				False			n-			SM	100	0	18602
337	13.8027	817.723	817.716	817.723	MS1	SM 42:0;O2	SM 42:0;O2		Brain3	36.0997	False				False			n-			SM	100	0	18603
303	13.53	801.692	801.684	801.692	MS1	SM 41:1;O2|SM 18:0;O2/23:1	SM 18:0;O2/23:1		Brain1	49.9743	False				False			n-			SM	100	100	18115
305	13.5228	801.7	801.684	801.677	MS2	SM 41:1;O2|SM 18:0;O2/23:1	SM 18:0;O2/23:1		Brain3	31.8028	False				False			n-			SM	100	100	18115
304	13.5106	801.696	801.684	801.692	MS2	SM 41:1;O2|SM 18:0;O2/23:1	SM 18:0;O2/23:1		Brain2	33.2333	False				False			n-			SM	100	100	18115
184	10.3318	731.617	731.606	731.6	MS2	SM 36:1;O2|SM 18:1;O2/18:0	SM 18:1(Δ4);O2/18:0		Brain2	39.334	False	Position= Δ4, Score= 572.95,Presence= 10.0, Ratio sum= 0.0594			True			Δ4			SM	100	100	15511
190	9.67857	738.652	738.647	738.652	MS1	SM 18:1;O2/18:1(d9)	SM 18:1(Δ4);O2/18:1(n-9)(d9)		Brain2	22.577	False	Position= Δ4, Score= 797.43,Presence= 15.0, Ratio sum= 0.2939 Position= n-3, Score= 614.27,Presence= 30.0, Ratio sum= 0.0951 Position= n-9, Score= 594.07,Presence= 60.0, Ratio sum= 8.3192 Position= n-11, Score= 233.84,Presence= 55.0, Ratio sum= 4.099	Position= n-9, Score= 937.16,Presence= 85.0, Ratio sum= 1.5792		True	True		Δ4	n-9		SM	100	0	15735
243	12.2919	773.651	773.653	773.651	MS1	SM 39:1;O2|SM 18:1;O2/21:0	SM 18:1(Δ4);O2/21:0		Brain2	39.5187	False	Position= Δ4, Score= 638.92,Presence= 10.0, Ratio sum= 0.0178			True			Δ4			SM	100	100	17057
244	12.3042	773.656	773.653	773.656	MS1	SM 39:1;O2|SM 18:1;O2/21:0	SM 18:1(Δ4);O2/21:0		Brain3	30.8202	False	Position= Δ4, Score= 786.8,Presence= 15.0, Ratio sum= 0.0259			True			Δ4			SM	100	0	17057
269	13.1357	787.662	787.669	787.662	MS1	SM 40:1;O2|SM 18:1;O2/22:0	SM 18:1(Δ4);O2/22:0		Brain2	19.7366	False	Position= Δ4, Score= 727.23,Presence= 15.0, Ratio sum= 0.111			True			Δ4			SM	100	100	17559
302	12.3042	799.674	799.669	799.674	MS1	SM 41:2;O2|SM 18:1;O2/23:1	SM 18:1(Δ4);O2/23:1(n-8)		Brain3	23.5556	False	Position= Δ4, Score= 800.06,Presence= 15.0, Ratio sum= 0.065 Position= n-7, Score= 773.4,Presence= 65.0, Ratio sum= 0.1873 Position= n-9, Score= 761.99,Presence= 55.0, Ratio sum= 0.1944 Position= n-6, Score= 622.84,Presence= 45.0, Ratio sum= 0.1147 Position= n-8, Score= 870.05,Presence= 55.0, Ratio sum= 0.2075	Position= n-8, Score= 870.05,Presence= 55.0, Ratio sum= 0.2075 Position= n-7, Score= 773.4,Presence= 65.0, Ratio sum= 0.1873 Position= n-9, Score= 761.99,Presence= 55.0, Ratio sum= 0.1944 Position= n-6, Score= 622.84,Presence= 45.0, Ratio sum= 0.1147		True	True		Δ4	n-8		SM	100	100	18029
329	13.0614	813.684	813.684	813.684	MS1	SM 42:2;O2|SM 18:1;O2/24:1	SM 18:1(Δ4);O2/24:1(n-9)		Brain1	69.975	False	Position= Δ4, Score= 807.25,Presence= 15.0, Ratio sum= 0.2543 Position= n-7, Score= 528.27,Presence= 55.0, Ratio sum= 0.4772 Position= n-9, Score= 960.39,Presence= 100.0, Ratio sum= 1.7099	Position= n-9, Score= 960.39,Presence= 100.0, Ratio sum= 1.7099 Position= n-7, Score= 528.27,Presence= 55.0, Ratio sum= 0.4772		True	True		Δ4	n-9		SM	100	100	18490
301	12.2919	799.675	799.669	799.675	MS1	SM 41:2;O2|SM 18:1;O2/23:1	SM 18:1(Δ4);O2/23:1(n-9)		Brain2	25.3248	True	Position= Δ4, Score= 795.88,Presence= 10.0, Ratio sum= 0.0403 Position= n-8, Score= 797.74,Presence= 45.0, Ratio sum= 0.2369 Position= n-7, Score= 728.52,Presence= 35.0, Ratio sum= 0.1529 Position= n-9, Score= 828.72,Presence= 60.0, Ratio sum= 0.2494	Position= n-9, Score= 828.72,Presence= 60.0, Ratio sum= 0.2494 Position= n-8, Score= 797.74,Presence= 45.0, Ratio sum= 0.2369 Position= n-7, Score= 728.52,Presence= 35.0, Ratio sum= 0.1529		True	True		Δ4	n-9		SM	100	100	18029
300	12.3123	799.675	799.669	799.675	MS1	SM 41:2;O2|SM 18:1;O2/23:1	SM 18:1(Δ4);O2/23:1(n-9)		Brain1	38.3401	True	Position= Δ4, Score= 807.73,Presence= 15.0, Ratio sum= 0.0842 Position= n-8, Score= 850.2,Presence= 60.0, Ratio sum= 0.3166 Position= n-7, Score= 801.69,Presence= 45.0, Ratio sum= 0.2032 Position= n-9, Score= 867.23,Presence= 70.0, Ratio sum= 0.2915	Position= n-9, Score= 867.23,Presence= 70.0, Ratio sum= 0.2915 Position= n-8, Score= 850.2,Presence= 60.0, Ratio sum= 0.3166 Position= n-7, Score= 801.69,Presence= 45.0, Ratio sum= 0.2032		True	True		Δ4	n-9		SM	100	100	18029
332	13.5228	815.705	815.7	815.705	MS1	SM 42:1;O2|SM 18:1;O2/24:0	SM 18:1(Δ4);O2/24:0		Brain3	47.3725	True	Position= Δ4, Score= 528.53,Presence= 10.0, Ratio sum= 0.0793 Position= n-9, Score= 639.73,Presence= 50.0, Ratio sum= 0.6608 Position= n-7, Score= 514.84,Presence= 30.0, Ratio sum= 0.1073			True			Δ4			SM	100	100	18547
195	10.98	745.623	745.622	745.623	MS1	SM 37:1;O2|SM 18:1;O2/19:0	SM 18:1;O2/19:0		Brain2	17.3089	False				False			n-			SM	100	0	15983
196	10.9925	745.624	745.622	745.624	MS1	SM 37:1;O2|SM 18:1;O2/19:0	SM 18:1;O2/19:0		Brain3	21.0472	False				False			n-			SM	100	0	15983
221	11.5598	759.641	759.638	759.641	MS1	SM 38:1;O2|SM 18:1;O2/20:0	SM 18:1;O2/20:0		Brain1	59.044	False				False			n-			SM	100	0	16549
222	11.5404	759.643	759.638	759.643	MS1	SM 38:1;O2|SM 18:1;O2/20:0	SM 18:1;O2/20:0		Brain2	48.9851	False				False			n-			SM	100	0	16549
242	12.3123	773.647	773.653	773.647	MS1	SM 39:1;O2|SM 18:1;O2/21:0	SM 18:1;O2/21:0		Brain1	29.981	False				False			n-			SM	100	0	17057
328	13.1357	813.684	813.684	813.684	MS1	SM 42:2;O2|SM 18:1;O2/24:1	SM 18:1;O2/24:1		Brain2	51.3361	False				False	False		n-	n-		SM	100	100	18489
159	9.02338	699.54	699.543	699.54	MS1	SM 34:3;O2|SM 18:2;O2/16:1	SM 18:2;O2/16:1		Brain2	12.9287	False				False	False		n-	n-		SM	100	0	14357
158	9.04373	699.54	699.543	699.54	MS1	SM 34:3;O2|SM 18:2;O2/16:1	SM 18:2;O2/16:1		Brain1	20.4972	False				False	False		n-	n-		SM	100	0	14357
160	9.04373	701.563	701.559	701.563	MS1	SM 34:2;O2|SM 18:2;O2/16:0	SM 18:2(Δ4,14);O2/16:0		Brain1	23.4609	False	Position= Δ4,14, Score= 809.39,Presence= 45.0, Ratio sum= 0.3212			True			Δ4,14			SM	100	100	14404
161	9.02338	701.563	701.559	701.563	MS1	SM 34:2;O2|SM 18:2;O2/16:0	SM 18:2(Δ4,14);O2/16:0		Brain2	18.8874	False	Position= Δ4,14, Score= 758.97,Presence= 30.0, Ratio sum= 0.299			True			Δ4,14			SM	100	0	14404
181	9.69913	729.593	729.591	729.592	MS1	SM 36:2;O2|SM 18:2;O2/18:0	SM 18:2(Δ4,14);O2/18:0		Brain1	38.5314	False	Position= Δ4,14, Score= 869.92,Presence= 52.5, Ratio sum= 1.0953			True			Δ4,14			SM	100	0	15406
182	9.67857	729.594	729.591	729.594	MS1	SM 36:2;O2|SM 18:2;O2/18:0	SM 18:2(Δ4,14);O2/18:0		Brain2	32.7633	False	Position= Δ4,14, Score= 862.66,Presence= 50.0, Ratio sum= 0.6938			True			Δ4,14			SM	100	100	15406
183	9.68935	729.603	729.591	729.586	MS2	SM 36:2;O2|SM 18:2;O2/18:0	SM 18:2(Δ4,14);O2/18:0		Brain3	25.9447	False	Position= Δ4,14, Score= 809.53,Presence= 37.5, Ratio sum= 0.4336 Position= Δ4,15, Score= 575.89,Presence= 27.5, Ratio sum= 0.3346			True			Δ4,14			SM	100	0	15406
162	9.03403	701.564	701.559	701.564	MS1	SM 34:2;O2|SM 18:2;O2/16:0	SM 18:2;O2/16:0		Brain3	15.6597	False				False			n-			SM	100	0	14404
310	12.3042	805.675	805.679	805.675	MS1	SM 40:0;O3	SM 40:0;O3		Brain3	17.8788	False				False			n-			SM	100	0	18238
312	12.1986	805.686	805.679	805.686	MS1	SM 40:0;O3	SM 40:0;O3		Brain2	44.9395	False				False			n-			SM	100	0	18239
313	12.2108	805.693	805.679	805.673	MS2	SM 40:0;O3	SM 40:0;O3		Brain3	34.3552	False				False			n-			SM	100	0	18239
311	12.2189	805.693	805.679	805.685	MS2	SM 40:0;O3	SM 40:0;O3		Brain1	45.4901	False				False			n-			SM	100	0	18239
352	13.5106	833.715	833.711	833.715	MS1	SM 42:0;O3	SM 42:0;O3		Brain2	18.3901	False				False			n-			SM	100	0	19169
353	13.5228	833.715	833.711	833.715	MS1	SM 42:0;O3	SM 42:0;O3		Brain3	23.9662	False				False			n-			SM	100	0	19169
0	6.9539	302.308	302.305	302.308	MS1	SPB 18:0;O2	SPB 18:0;O2		Brain3	12.2394	False				False			n-			DHSph	0	66.6666	2732
1	7.52325	328.323	328.321	328.323	MS1	SPB 20:1;O2	SPB 20:1(Δ4);O2		Brain3	9.8536	False	Position= Δ4, Score= 345.97,Presence= 10.0, Ratio sum= 0.0377			True			Δ4			Sph	0	100	3289
8	9.32463	369.355	369.351	369.353	MS2+O	ST 27:1;O	ST 27:1;O		Brain1	38.3648	False				False			n-			ST	0	0	4275
9	9.30412	369.356	369.351	369.351	MS2+O	ST 27:1;O	ST 27:1;O		Brain2	47.6212	False				False			n-			ST	0	0	4275
10	9.31463	369.363	369.351	369.354	MS2	ST 27:1;O	ST 27:1;O		Brain3	25.1788	False				False			n-			ST	0	0	4275
6	7.89292	367.339	367.336	367.339	MS1	ST 27:2;O	ST 27:2;O		Brain2	25.6181	False				False			n-			ST	0	0	4203
7	7.90262	367.339	367.336	367.339	MS1	ST 27:2;O	ST 27:2;O		Brain3	18.8967	False				False			n-			ST	0	0	4203
5	7.91373	367.339	367.336	367.339	MS1	ST 27:2;O	ST 27:2;O		Brain1	21.0252	False				False			n-			ST	0	0	4203
22	7.80788	385.35	385.346	385.35	MS1	ST 27:2;O	ST 27:2;O		Brain3	18.3648	False				False			n-			ST	0	0	4674
21	7.81923	385.35	385.346	385.35	MS1	ST 27:2;O	ST 27:2;O		Brain1	20.3366	False				False			n-			ST	0	0	4674
29	7.91373	401.378	401.378	401.378	MS1	ST 28:1;O	ST 28:1;O		Brain1	11.7394	False				False			n-			ST	0	0	5190
30	7.89292	401.378	401.378	401.378	MS1	ST 28:1;O	ST 28:1;O		Brain2	16.4343	False				False			n-			ST	0	0	5190
31	7.90262	401.379	401.378	401.379	MS1	ST 28:1;O	ST 28:1;O		Brain3	11.6821	False				False			n-			ST	0	0	5190
345	15.6855	824.769	824.77	824.769	MS1	TG 48:0|TG 14:0_16:0_18:0	TG 14:0_16:0_18:0		Brain3	30.1616	False				False			n-			TG	0	100	18825
346	15.596	824.77	824.77	824.77	MS1	TG 48:0|TG 14:0_16:0_18:0	TG 14:0_16:0_18:0		Brain1	9.1724	False				False			n-			TG	0	100	18826
347	15.2204	829.801	829.798	829.801	MS1	TG 15:0_18:1(d7)_15:0	TG 15:0_18:1(d7)_15:0		Brain1	20.5139	False				False			n-			TG	0	66.6666	19015
379	16.0653	852.809	852.802	852.809	MS1	TG 50:0|TG 16:0_16:0_18:0	TG 16:0_16:0_18:0		Brain1	12.594	False				False			n-			TG	0	100	19825
381	16.0623	852.814	852.802	852.814	MS1>10ppm	TG 50:0|TG 16:0_16:0_18:0	TG 16:0_16:0_18:0		Brain3	60.8179	False				False			n-			TG	0	100	19825
380	16.042	852.817	852.802	852.817	MS1>10ppm	TG 50:0|TG 16:0_16:0_18:0	TG 16:0_16:0_18:0		Brain2	29.5777	False				False			n-			TG	0	100	19825
376	15.596	850.781	850.786	850.781	MS1	TG 50:1|TG 16:0_16:0_18:1	TG 16:0_16:0_18:1(n-9)		Brain1	4.8955	False	Position= n-9, Score= 844.14,Presence= 70.5882, Ratio sum= 0.3817 Position= n-7, Score= 766.32,Presence= 52.9411, Ratio sum= 0.1825			True			n-9			TG	0	100	19762
378	15.5915	850.782	850.786	850.782	MS1	TG 50:1|TG 16:0_16:0_18:1	TG 16:0_16:0_18:1(n-9)		Brain3	25.0554	False	Position= n-9, Score= 889.28,Presence= 58.8235, Ratio sum= 0.3542 Position= n-7, Score= 774.99,Presence= 52.9411, Ratio sum= 0.1674			True			n-9			TG	0	100	19762
377	15.5745	850.792	850.786	850.792	MS1	TG 50:1|TG 16:0_16:0_18:1	TG 16:0_16:0_18:1(n-9)		Brain2	33.7672	False	Position= n-9, Score= 902.1,Presence= 70.5882, Ratio sum= 0.8032			True			n-9			TG	0	100	19762
392	15.2204	872.776	872.77	872.776	MS1	TG 52:4|TG 16:0_16:0_20:4	TG 16:0_16:0_20:4(n-6,9,12,15)		Brain1	11.6041	False	Position= n-6,9,12,15, Score= 869.58,Presence= 76.4705, Ratio sum= 4.183 Position= n-6,9,12,14, Score= 837.11,Presence= 76.4705, Ratio sum= 4.378 Position= n-6,8,12,15, Score= 782.41,Presence= 75.0, Ratio sum= 3.4873 Position= n-6,9,11,15, Score= 767.06,Presence= 72.0588, Ratio sum= 3.7834 Position= n-6,8,12,14, Score= 733.2,Presence= 75.0, Ratio sum= 3.6823 Position= n-6,9,11,14, Score= 703.81,P…			True			n-6,9,12,15			TG	0	100	20478
410	15.1266	896.788	896.77	896.767	MS2	TG 54:6|TG 16:0_16:0_22:6	TG 16:0_16:0_22:6		Brain1	5.6567	False				False			n-			TG	0	100	21266
411	15.1051	896.778	896.77	896.778	MS1	TG 54:6|TG 16:0_16:0_22:6	TG 16:0_16:0_22:6(n-3,6,9,12,15,18)		Brain2	28.3951	False	Position= n-3,6,9,12,15,18, Score= 895.6,Presence= 64.7058, Ratio sum= 7.8053 Position= n-3,6,9,12,15,17, Score= 862.45,Presence= 64.7058, Ratio sum= 7.8992 Position= n-3,7,9,12,15,18, Score= 826.2,Presence= 65.6862, Ratio sum= 7.8156 Position= n-3,7,9,12,15,17, Score= 790.72,Presence= 65.6862, Ratio sum= 7.9095			True			n-3,6,9,12,15,18			TG	0	100	21266
375	15.3141	848.776	848.77	848.776	MS1	TG 50:2|TG 16:0_16:1_18:1	TG 16:0_16:1(n-9)_18:1(n-6)		Brain1	9.907	False	Position= n-9, Score= 776.01,Presence= 58.8235, Ratio sum= 0.4286 Position= n-7, Score= 733.24,Presence= 64.7058, Ratio sum= 1.3712 Position= n-6, Score= 842.23,Presence= 58.8235, Ratio sum= 1.2262	Position= n-6, Score= 842.23,Presence= 58.8235, Ratio sum= 1.2262 Position= n-9, Score= 776.01,Presence= 58.8235, Ratio sum= 0.4286 Position= n-7, Score= 733.24,Presence= 64.7058, Ratio sum= 1.3712		True	True		n-9	n-6		TG	0	100	19678
403	16.5322	880.838	880.833	880.838	MS1	TG 52:0|TG 16:0_18:0_18:0	TG 16:0_18:0_18:0		Brain3	64.2169	False				False			n-			TG	0	100	20773
404	16.602	880.839	880.833	880.839	MS1	TG 52:0|TG 16:0_18:0_18:0	TG 16:0_18:0_18:0		Brain2	24.3848	False				False			n-			TG	0	100	20774
405	16.0653	883.778	883.773	883.778	MS1	TG 52:1|TG 16:0_18:0_18:1	TG 16:0_18:0_18:1(n-9)		Brain1	4.6681	False	Position= n-9, Score= 863.85,Presence= 70.5882, Ratio sum= 1.2134 Position= n-15, Score= 642.58,Presence= 17.647, Ratio sum= 0.1106			True			n-9			TG	0	100	20881
425	16.5322	906.848	906.848	906.848	MS1	TG 54:1|TG 16:0_18:0_20:1	TG 16:0_18:0_20:1(n-9)		Brain3	42.2291	False	Position= n-9, Score= 942.57,Presence= 76.4705, Ratio sum= 0.6465			True			n-9			TG	0	100	21566
427	16.602	906.855	906.848	906.855	MS1	TG 54:1|TG 16:0_18:0_20:1	TG 16:0_18:0_20:1(n-9)		Brain2	18.3374	False	Position= n-9, Score= 834.44,Presence= 35.2941, Ratio sum= 0.3199			True			n-9			TG	0	100	21567
426	16.6292	906.856	906.848	906.856	MS1	TG 54:1|TG 16:0_18:0_20:1	TG 16:0_18:0_20:1(n-9)		Brain1	11.3448	False	Position= n-9, Score= 886.21,Presence= 47.0588, Ratio sum= 0.2571			True			n-9			TG	0	100	21567
419	15.5745	900.806	900.802	900.806	MS1	TG 54:4|TG 16:0_18:0_20:4	TG 16:0_18:0_20:4(n-6,9,12,15)		Brain2	24.9288	False	Position= n-6,9,12,15, Score= 852.35,Presence= 64.7058, Ratio sum= 4.4429			True			n-6,9,12,15			TG	0	100	21392
433	15.4975	924.808	924.802	924.808	MS1	TG 56:6|TG 16:0_18:0_22:6	TG 16:0_18:0_22:6		Brain3	66.0813	False				False			n-			TG	0	100	22022
432	15.4808	924.808	924.802	924.808	MS1	TG 56:6|TG 16:0_18:0_22:6	TG 16:0_18:0_22:6		Brain2	39.3054	False				False			n-			TG	0	100	22022
399	15.6855	876.816	876.802	876.809	MS2+O	TG 52:2|TG 16:0_18:1_18:1	TG 16:0_18:1(n-6)_18:1(n-9)		Brain3	57.8235	False	Position= n-6, Score= 854.59,Presence= 52.9411, Ratio sum= 0.5466 Position= n-7, Score= 799.78,Presence= 76.4705, Ratio sum= 1.1226 Position= n-9, Score= 933.68,Presence= 70.5882, Ratio sum= 1.4852	Position= n-9, Score= 933.68,Presence= 70.5882, Ratio sum= 1.4852 Position= n-6, Score= 854.59,Presence= 52.9411, Ratio sum= 0.5466 Position= n-7, Score= 799.78,Presence= 76.4705, Ratio sum= 1.1226		True	True		n-6	n-9		TG	0	100	20619
397	15.6897	876.807	876.802	876.807	MS1	TG 52:2|TG 16:0_18:1_18:1	TG 16:0_18:1(n-7)_18:1(n-9)		Brain1	12.5227	False	Position= n-7, Score= 841.71,Presence= 82.3529, Ratio sum= 1.8443 Position= n-9, Score= 944.0,Presence= 76.4705, Ratio sum= 2.4299	Position= n-9, Score= 944.0,Presence= 76.4705, Ratio sum= 2.4299 Position= n-7, Score= 841.71,Presence= 82.3529, Ratio sum= 1.8443		True	True		n-7	n-9		TG	0	100	20619
398	15.6678	876.81	876.802	876.808	MS2	TG 52:2|TG 16:0_18:1_18:1	TG 16:0_18:1(n-7)_18:1(n-9)		Brain2	35.2658	False	Position= n-7, Score= 812.46,Presence= 82.3529, Ratio sum= 1.151 Position= n-9, Score= 938.32,Presence= 76.4705, Ratio sum= 2.0837	Position= n-9, Score= 938.32,Presence= 76.4705, Ratio sum= 2.0837 Position= n-7, Score= 812.46,Presence= 82.3529, Ratio sum= 1.151		True	True		n-7	n-9		TG	0	100	20619
396	15.3088	874.791	874.786	874.791	MS1	TG 52:3|TG 16:0_18:1_18:2	TG 16:0_18:1(n-7)_18:2(n-6,9)		Brain3	27.4532	False	Position= n-7, Score= 668.24,Presence= 70.5882, Ratio sum= 1.4756 Position= n-6, Score= 832.48,Presence= 52.9411, Ratio sum= 0.9977	Position= n-6,9, Score= 855.97,Presence= 61.7647, Ratio sum= 2.172 Position= n-7,9, Score= 690.71,Presence= 70.5882, Ratio sum= 2.6499		True	True		n-7	n-6,9		TG	0	100	20550
431	15.2148	922.794	922.786	922.794	MS1	TG 56:7|TG 16:0_18:1_22:6	TG 16:0_18:1(n-7)_22:6(n-3,6,9,12,15,18)		Brain3	46.9339	True	Position= n-7, Score= 876.9,Presence= 64.7058, Ratio sum= 1.0386 Position= n-9, Score= 838.24,Presence= 47.0588, Ratio sum= 0.7816 Position= n-3, Score= 818.74,Presence= 47.0588, Ratio sum= 1.0541	Position= n-3,6*,9,12,15,18, Score= 902.8,Presence= 71.5686, Ratio sum= 9.2478 Position= n-3,7,9,12,15,18, Score= 864.62,Presence= 73.5294, Ratio sum= 9.4233 Position= n-3,7,9,12,15,17, Score= 820.89,Presence= 74.5098, Ratio sum= 9.2185		True	True		n-7	n-3,6*,9,12,15,18		TG	0	100	21970
395	15.3141	874.795	874.786	874.792	MS2+O	TG 52:3|TG 16:0_18:1_18:2	TG 16:0_18:1(n-9)_18:2(n-6,9)		Brain1	14.5252	False	Position= n-9, Score= 840.95,Presence= 64.7058, Ratio sum= 1.5351 Position= n-7, Score= 661.18,Presence= 76.4705, Ratio sum= 2.1002 Position= n-6, Score= 875.94,Presence= 76.4705, Ratio sum= 1.4175	Position= n-6,9, Score= 868.61,Presence= 76.4705, Ratio sum= 3.1315 Position= n-7,9, Score= 693.65,Presence= 76.4705, Ratio sum= 3.8141 Position= n-6,8, Score= 665.21,Presence= 73.5294, Ratio sum= 2.6767		True	True		n-9	n-6,9		TG	0	100	20550
413	15.2204	898.798	898.786	898.787	MS2+O	TG 54:5|TG 16:0_18:1_20:4	TG 16:0_18:1(n-9)_20:4(n-6,9,12,15)		Brain1	18.2588	True	Position= n-9, Score= 724.45,Presence= 70.5882, Ratio sum= 1.6653 Position= n-7, Score= 670.08,Presence= 82.3529, Ratio sum= 1.6388 Position= n-10, Score= 651.03,Presence= 41.1764, Ratio sum= 0.383	Position= n-6*,9,12*,15, Score= 872.59,Presence= 75.0, Ratio sum= 5.7598		True	True		n-9	n-6*,9,12*,15		TG	0	100	21324
414	15.1991	898.79	898.786	898.79	MS1	TG 54:5|TG 16:0_18:1_20:4	TG 16:0_18:1(n-9)_20:4(n-6,9,12,15)		Brain2	33.9779	False	Position= n-9, Score= 703.26,Presence= 64.7058, Ratio sum= 1.4443 Position= n-7, Score= 657.92,Presence= 82.3529, Ratio sum= 1.8712 Position= n-6, Score= 839.14,Presence= 64.7058, Ratio sum= 1.3067	Position= n-6,9,12,15, Score= 922.14,Presence= 73.5294, Ratio sum= 5.6435 Position= n-7,9,12,15, Score= 834.3,Presence= 77.9411, Ratio sum= 6.2079		True	True		n-9	n-6,9,12,15		TG	0	100	21324
415	15.2148	898.791	898.786	898.791	MS1	TG 54:5|TG 16:0_18:1_20:4	TG 16:0_18:1(n-9)_20:4(n-6,9,12,15)		Brain3	49.3303	False	Position= n-9, Score= 759.32,Presence= 76.4705, Ratio sum= 1.4437 Position= n-7, Score= 718.94,Presence= 100.0, Ratio sum= 1.9216 Position= n-6, Score= 878.99,Presence= 76.4705, Ratio sum= 1.2851	Position= n-6,9,12,15, Score= 935.27,Presence= 82.3529, Ratio sum= 5.9504 Position= n-7,9,12,15, Score= 863.3,Presence= 88.2352, Ratio sum= 6.5868 Position= n-6,9,12,14, Score= 857.29,Presence= 76.4705, Ratio sum= 5.6644 Position= n-7,9,12,14, Score= 772.69,Presence= 82.3529, Ratio sum= 6.3009		True	True		n-9	n-6,9,12,15		TG	0	100	21324
429	15.1266	922.792	922.786	922.792	MS1	TG 56:7|TG 16:0_18:1_22:6	TG 16:0_18:1(n-9)_22:6(n-3,6,9,12,15,18)		Brain1	18.3081	True	Position= n-9, Score= 888.51,Presence= 52.9411, Ratio sum= 0.6206 Position= n-7, Score= 868.33,Presence= 70.5882, Ratio sum= 0.9263 Position= n-3, Score= 794.78,Presence= 47.0588, Ratio sum= 0.7731	Position= n-3,6*,9*,12,15,18, Score= 881.85,Presence= 69.6078, Ratio sum= 7.4897		True	True		n-9	n-3,6*,9*,12,15,18		TG	0	100	21969
430	15.1991	922.793	922.786	922.793	MS1	TG 56:7|TG 16:0_18:1_22:6	TG 16:0_18:1(n-9)_22:6(n-3,6,9,12,15,18)		Brain2	31.8748	True	Position= n-9, Score= 858.53,Presence= 52.9411, Ratio sum= 0.7037 Position= n-7, Score= 849.08,Presence= 64.7058, Ratio sum= 0.9429	Position= n-3*,6,9*,12,15,18, Score= 888.78,Presence= 73.5294, Ratio sum= 8.0019		True	True		n-9	n-3*,6,9*,12,15,18		TG	0	100	21970
428	14.9383	920.777	920.77	920.777	MS1	TG 56:8|TG 16:0_20:4_20:4	TG 16:0_20:4(n-3,6,9,12)_20:4(n-6,9,12,15)		Brain1	7.9245	False	Position= n-3,6,9,12, Score= 739.71,Presence= 66.1764, Ratio sum= 4.4803 Position= n-6,9,12,15, Score= 881.52,Presence= 63.2352, Ratio sum= 6.6667 Position= n-3,9,12,15, Score= 819.88,Presence= 55.8823, Ratio sum= 5.2769 Position= n-3,6,12,15, Score= 786.44,Presence= 57.3529, Ratio sum= 4.624 Position= n-3,6,9,15, Score= 756.54,Presence= 63.2352, Ratio sum= 4.3674	Position= n-6,9,12,15, Score= 881.52,Presence= 63.2352, Ratio sum= 6.6667 Position= n-3,9,12,15, Score= 819.88,Presence= 55.8823, Ratio sum= 5.2769 Position= n-3,6,12,15, Score= 786.44,Presence= 57.3529, Ratio sum= 4.624 Position= n-3,6,9,15, Score= 756.54,Presence= 63.2352, Ratio sum= 4.3674 Position= n-3,6,9,12, Score= 739.71,Presence= 66.1764, Ratio sum= 4.4803		True	True		n-3,6,9,12	n-6,9,12,15		TG	0	100	21920
447	14.7501	968.778	968.77	968.778	MS1	TG 60:12|TG 16:0_22:6_22:6	TG 16:0_22:6(n-3,6,9,12,15,18)_22:6(n-3,6,9,12,15,18)		Brain1	10.5996	False	Position= n-3,6,9,12,15,18, Score= 915.52,Presence= 70.5882, Ratio sum= 11.1964 Position= n-3,6,9,12,15,19, Score= 889.94,Presence= 73.5294, Ratio sum= 10.7214 Position= n-3,6,9,12,15,17, Score= 872.81,Presence= 70.5882, Ratio sum= 10.7602 Position= n-3,7,9,12,15,18, Score= 868.12,Presence= 74.5098, Ratio sum= 11.2762 Position= n-3,6,9,12,14,18, Score= 851.76,Presence= 68.6274, Ratio sum= 10.001 …	Position= n-3,6,9,12,15,18, Score= 915.52,Presence= 70.5882, Ratio sum= 11.1964 Position= n-3,6,9,12,15,19, Score= 889.94,Presence= 73.5294, Ratio sum= 10.7214 Position= n-3,6,9,12,15,17, Score= 872.81,Presence= 70.5882, Ratio sum= 10.7602 Position= n-3,7,9,12,15,18, Score= 868.12,Presence= 74.5098, Ratio sum= 11.2762 Position= n-3,6,9,12,14,18, Score= 851.76,Presence= 68.6274, Ratio sum= 10.001 …		True	True		n-3,6,9,12,15,18	n-3,6,9,12,15,18		TG	0	100	22986
437	16.0653	928.838	928.833	928.838	MS1	TG 56:4|TG 18:0_18:0_20:4	TG 18:0_18:0_20:4		Brain1	10.5842	False				False			n-			TG	0	100	22121
438	16.1561	928.84	928.833	928.84	MS1	TG 56:4|TG 18:0_18:0_20:4	TG 18:0_18:0_20:4(n-6,9,12,15)		Brain3	39.5307	False	Position= n-6,9,12,15, Score= 865.28,Presence= 58.8235, Ratio sum= 4.294			True			n-6,9,12,15			TG	0	100	22122
445	15.9683	952.839	952.833	952.839	MS1	TG 58:6|TG 18:0_18:0_22:6	TG 18:0_18:0_22:6		Brain3	25.5647	False				False			n-			TG	0	100	22673
444	15.9715	952.839	952.833	952.839	MS1	TG 58:6|TG 18:0_18:0_22:6	TG 18:0_18:0_22:6		Brain1	6.2733	False				False			n-			TG	0	100	22673
423	16.1352	904.839	904.833	904.839	MS1	TG 54:2|TG 18:0_18:1_18:1	TG 18:0_18:1(n-7)_18:1(n-9)		Brain2	20.7592	False	Position= n-7, Score= 632.84,Presence= 47.0588, Ratio sum= 0.5223 Position= n-9, Score= 927.42,Presence= 76.4705, Ratio sum= 1.2346	Position= n-9, Score= 927.42,Presence= 76.4705, Ratio sum= 1.2346 Position= n-7, Score= 632.84,Presence= 47.0588, Ratio sum= 0.5223		True	True		n-7	n-9		TG	0	100	21508
424	16.1561	904.84	904.833	904.84	MS1	TG 54:2|TG 18:0_18:1_18:1	TG 18:0_18:1(n-7)_18:1(n-9)		Brain3	42.0091	False	Position= n-7, Score= 757.09,Presence= 64.7058, Ratio sum= 0.9896 Position= n-9, Score= 949.55,Presence= 88.2352, Ratio sum= 1.8448	Position= n-9, Score= 949.55,Presence= 88.2352, Ratio sum= 1.8448 Position= n-7, Score= 757.09,Presence= 64.7058, Ratio sum= 0.9896		True	True		n-7	n-9		TG	0	100	21508
422	16.1591	904.841	904.833	904.841	MS1	TG 54:2|TG 18:0_18:1_18:1	TG 18:0_18:1(n-7)_18:1(n-9)		Brain1	15.1291	False	Position= n-7, Score= 819.44,Presence= 76.4705, Ratio sum= 1.1043 Position= n-8, Score= 641.73,Presence= 64.7058, Ratio sum= 0.7421 Position= n-9, Score= 936.76,Presence= 82.3529, Ratio sum= 1.9294	Position= n-9, Score= 936.76,Presence= 82.3529, Ratio sum= 1.9294 Position= n-7, Score= 819.44,Presence= 76.4705, Ratio sum= 1.1043 Position= n-8, Score= 641.73,Presence= 64.7058, Ratio sum= 0.7421		True	True		n-7	n-9		TG	0	100	21508
439	16.6292	932.87	932.864	932.87	MS1	TG 56:2|TG 18:0_18:1_20:1	TG 18:0_18:1(n-7)_20:1(n-9)		Brain1	5.0641	False	Position= n-7, Score= 706.64,Presence= 47.0588, Ratio sum= 0.6983 Position= n-9, Score= 898.48,Presence= 58.8235, Ratio sum= 1.1362	Position= n-9, Score= 898.48,Presence= 58.8235, Ratio sum= 1.1362 Position= n-7, Score= 706.64,Presence= 47.0588, Ratio sum= 0.6983		True	True		n-7	n-9		TG	0	100	22240
435	15.5915	926.818	926.817	926.818	MS1	TG 56:5|TG 18:0_18:1_20:4	TG 18:0_18:1(n-9)_20:4(n-6,9,12,15)		Brain3	55.9157	False	Position= n-9, Score= 785.46,Presence= 64.7058, Ratio sum= 1.2646 Position= n-7, Score= 674.78,Presence= 88.2352, Ratio sum= 1.3786 Position= n-6, Score= 862.55,Presence= 76.4705, Ratio sum= 1.3104	Position= n-6,9,12,15, Score= 917.32,Presence= 77.9411, Ratio sum= 5.2071 Position= n-7,9,12,15, Score= 851.81,Presence= 80.8823, Ratio sum= 5.2753		True	True		n-9	n-6,9,12,15		TG	0	100	22074
434	15.596	926.819	926.817	926.819	MS1	TG 56:5|TG 18:0_18:1_20:4	TG 18:0_18:1(n-9)_20:4(n-6,9,12,15)		Brain1	20.2086	False	Position= n-9, Score= 789.56,Presence= 76.4705, Ratio sum= 1.9939 Position= n-7, Score= 628.59,Presence= 82.3529, Ratio sum= 2.0035 Position= n-6, Score= 881.53,Presence= 82.3529, Ratio sum= 1.3547	Position= n-6,9,12,15, Score= 919.97,Presence= 76.4705, Ratio sum= 6.4538 Position= n-7,9,12,15, Score= 830.92,Presence= 76.4705, Ratio sum= 7.1026 Position= n-6,10,12,15, Score= 809.99,Presence= 77.9411, Ratio sum= 5.4539 Position= n-7,10,12,15, Score= 736.84,Presence= 77.9411, Ratio sum= 6.1027		True	True		n-9	n-6,9,12,15		TG	0	100	22074
443	15.5024	950.824	950.817	950.824	MS1	TG 58:7|TG 18:0_18:1_22:6	TG 18:0_18:1(n-9)_22:6(n-3,6,9,12,15,18)		Brain1	13.2166	True	Position= n-9, Score= 876.47,Presence= 70.5882, Ratio sum= 0.8217 Position= n-7, Score= 854.2,Presence= 88.2352, Ratio sum= 0.9454 Position= n-3, Score= 775.97,Presence= 47.0588, Ratio sum= 0.7497	Position= n-3,6,9*,12,15,18, Score= 876.03,Presence= 67.647, Ratio sum= 6.1893		True	True		n-9	n-3,6,9*,12,15,18		TG	0	100	22621
441	15.2929	948.808	948.802	948.808	MS1	TG 58:8|TG 18:0_20:4_20:4	TG 18:0_20:4(n-6,9,12,15)_20:4(n-6,9,12,15)		Brain2	23.3063	False	Position= n-6,9,12,15, Score= 922.47,Presence= 67.647, Ratio sum= 10.1074 Position= n-6,9,12,14, Score= 844.79,Presence= 67.647, Ratio sum= 9.4741	Position= n-6,9,12,15, Score= 922.47,Presence= 67.647, Ratio sum= 10.1074 Position= n-6,9,12,14, Score= 844.79,Presence= 67.647, Ratio sum= 9.4741		True	True		n-6,9,12,15	n-6,9,12,15		TG	0	100	22573
442	15.3088	948.809	948.802	948.809	MS1	TG 58:8|TG 18:0_20:4_20:4	TG 18:0_20:4(n-6,9,12,15)_20:4(n-6,9,12,15)		Brain3	34.0092	False	Position= n-6,9,12,15, Score= 919.58,Presence= 69.1176, Ratio sum= 7.8601 Position= n-6,9,12,16, Score= 861.65,Presence= 70.5882, Ratio sum= 6.924	Position= n-6,9,12,15, Score= 919.58,Presence= 69.1176, Ratio sum= 7.8601 Position= n-6,9,12,16, Score= 861.65,Presence= 70.5882, Ratio sum= 6.924		True	True		n-6,9,12,15	n-6,9,12,15		TG	0	100	22573
440	15.3141	948.821	948.802	948.8	MS2	TG 58:8|TG 18:0_20:4_20:4	TG 18:0_20:4(n-6,9,12,15)_20:4(n-6,9,12,15)		Brain1	4.4342	False	Position= n-6,9,12,15, Score= 929.83,Presence= 75.0, Ratio sum= 14.6268 Position= n-6,9,12,14, Score= 868.01,Presence= 79.4117, Ratio sum= 13.8429 Position= n-6,9,11,15, Score= 831.62,Presence= 70.5882, Ratio sum= 12.1206 Position= n-6,9,11,14, Score= 728.55,Presence= 75.0, Ratio sum= 11.3367	Position= n-6,9,12,15, Score= 929.83,Presence= 75.0, Ratio sum= 14.6268 Position= n-6,9,12,14, Score= 868.01,Presence= 79.4117, Ratio sum= 13.8429 Position= n-6,9,11,15, Score= 831.62,Presence= 70.5882, Ratio sum= 12.1206 Position= n-6,9,11,14, Score= 728.55,Presence= 75.0, Ratio sum= 11.3367		True	True		n-6,9,12,15	n-6,9,12,15		TG	0	100	22573
448	15.2204	972.809	972.802	972.809	MS1	TG 60:10|TG 18:0_20:4_22:6	TG 18:0_20:4_22:6		Brain1	11.1815	False				False	False		n-	n-		TG	0	100	23071
420	15.5024	900.807	900.802	900.807	MS1	TG 54:4|TG 18:1_18:1_18:2	TG 18:1(n-6)_18:1(n-6)_18:2(n-6,9)		Brain1	16.9849	False	Position= n-6, Score= 866.36,Presence= 76.4705, Ratio sum= 1.2845	Position= n-6, Score= 866.36,Presence= 76.4705, Ratio sum= 1.2845	Position= n-6,9, Score= 882.85,Presence= 73.5294, Ratio sum= 4.6713 Position= n-6,8, Score= 703.57,Presence= 85.2941, Ratio sum= 3.0826 Position= n-6,10, Score= 658.18,Presence= 70.5882, Ratio sum= 3.3762	True	True	True	n-6	n-6	n-6,9	TG	0	100	21393

## Sheet: AHexCer
Metabolite name	AHexCer 52:1;3O|AHexCer (O-16:0)18:1;2O/18:0;O	OAD result name	AHexCer (O-16:0)18:1(Δ4);2O/18:0;O		No.1	No.2	No.3	Metabolite name	AHexCer O-56:2;3O|AHexCer (O-16:0)18:1;2O/22:1;O	OAD result name	AHexCer (O-16:0)18:1;2O/22:1(n-9);O		No.1	No.2	No.3		No.1	No.2	No.3	Metabolite name	AHexCer 56:1;3O|AHexCer (O-16:0)18:1;2O/22:0;O	OAD result name	AHexCer (O-16:0)18:1;2O/22:0;O		No.1	No.2	No.3	Metabolite name	AHexCer 56:1;3O|AHexCer (O-16:0)18:1;2O/22:0;O	OAD result name	AHexCer (O-16:0)18:1;2O/22:0;O		No.1	No.2	No.3	Metabolite name	AHexCer 60:2;3O|AHexCer (O-18:0)18:1;2O/24:1;O	OAD result name	AHexCer (O-18:0)18:1;2O/24:1(n-9);O		No.1	No.2	No.3		No.1	No.2	No.3	Metabolite name	AHexCer 60:2;3O|AHexCer (O-18:0)18:1;2O/24:1;O
MS1 m/z	964.824	964.824	<-MS1	Positions1	Δ4	N/A	N/A	MS1 m/z	1018.87	1018.87	<-MS1	Positions1	Unresolved	n-7	n-3	Positions2	n-9	n-7	n-3	MS1 m/z	1020.89	1020.89	<-MS1	Positions1	Unresolved	N/A	N/A	MS1 m/z	1020.9	1020.88	<-MS2+O	Positions1	Unresolved	N/A	N/A	MS1 m/z	1074.92	1074.92	<-MS1	Positions1	Unresolved	n-7	n-9	Positions2	n-9	n-7	N/A	MS1 m/z	1074.93
Ref m/z	964.817			Score1	558.49	N/A	N/A	Ref m/z	1018.86			Score1	###	728.12	569.79	Score2	845.24	728.12	569.79	Ref m/z	1020.88			Score1	###	N/A	N/A	Ref m/z	1020.88			Score1	###	N/A	N/A	Ref m/z	1074.93			Score1	###	720.29	900.04	Score2	900.04	720.29	N/A	Ref m/z	1074.93
RT	14.1784			Presence1	10	N/A	N/A	RT	14.4619			Presence1	###	45	20	Presence2	45	45	20	RT	14.7501			Presence1	###	N/A	N/A	RT	14.7302			Presence1	###	N/A	N/A	RT	15.0264			Presence1	###	50	70	Presence2	70	50	N/A	RT	15.0327
ID	446			Ratio sum1	0.0199	N/A	N/A	ID	454			Ratio sum1	###	0.2194	0.1218	Ratio sum2	0.3435	0.2194	0.1218	ID	455			Ratio sum1	###	N/A	N/A	ID	456			Ratio sum1	###	N/A	N/A	ID	475			Ratio sum1	###	0.428	0.778	Ratio sum2	0.778	0.428	N/A	ID	474
Smiles	O=C(OC1C(OCC(NC(=O)C(O)CCCCCCCCCCCCCCCC)C(O)C=CCCCCCCCCCCCCC)OC(CO)C(O)C1O)CCCCCCCCCCCCCCC			All results1	Position= Δ4, Score= 558.49, Presence= 10.0, Ratio sum= 0.0199 Position= Unresolved, Score= ###, Presence= ###, Ratio sum= ###			Smiles	O=C(OC1C(OCC(NC(=O)C(O)CCCCCCCCCCC=CCCCCCCCC)C(O)C=CCCCCCCCCCCCCC)OC(CO)C(O)C1O)CCCCCCCCCCCCCCC			All results1	Position= Unresolved, Score= ###, Presence= ###, Ratio sum= ### Position= n-7, Score= 728.12, Presence= 45.0, Ratio sum= 0.2194 Position= n-3, Score= 569.79, Presence= 20.0, Ratio sum= 0.1218 Position= n-9, Score= 845.24, Presence= 45.0, Ratio sum= 0.3435			All results2	Position= n-9, Score= 845.24, Presence= 45.0, Ratio sum= 0.3435 Position= n-7, Score= 728.12, Presence= 45.0, Ratio sum= 0.2194 Position= n-3, Score= 569.79, Presence= 20.0, Ratio sum= 0.1218 Position= Unresolved, Score= ###, Presence= ###, Ratio sum= ###			Smiles	O=C(OC1C(OCC(NC(=O)C(O)CCCCCCCCCCCCCCCCCCCC)C(O)C=CCCCCCCCCCCCCC)OC(CO)C(O)C1O)CCCCCCCCCCCCCCC			All results1	Position= Unresolved, Score= ###, Presence= ###, Ratio sum= ###			Smiles	O=C(OC1C(OCC(NC(=O)C(O)CCCCCCCCCCCCCCCCCCCC)C(O)C=CCCCCCCCCCCCCC)OC(CO)C(O)C1O)CCCCCCCCCCCCCCC			All results1	Position= Unresolved, Score= ###, Presence= ###, Ratio sum= ###			Smiles	O=C(OC1C(OCC(NC(=O)C(O)CCCCCCCCCCC=CCCCCCCCCCC)C(O)C=CCCCCCCCCCCCCC)OC(CO)C(O)C1O)CCCCCCCCCCCCCCCCC			All results1	Position= Unresolved, Score= ###, Presence= ###, Ratio sum= ### Position= n-7, Score= 720.29, Presence= 50.0, Ratio sum= 0.428 Position= n-9, Score= 900.04, Presence= 70.0, Ratio sum= 0.778			All results2	Position= n-9, Score= 900.04, Presence= 70.0, Ratio sum= 0.778 Position= n-7, Score= 720.29, Presence= 50.0, Ratio sum= 0.428 Position= Unresolved, Score= ###, Presence= ###, Ratio sum= ###			Smiles	O=C(OC1C(OCC(NC(=O)C(O)CCCCCCCCCCC=CCCCCCCCCCC)C(O)C=CCCCCCCCCCCCCC)OC(CO)C(O)C1O)CCCCCCCCCCCCCCCCC
Subclass info	Head= 0% Moiety= 0%							Subclass info	Head= 0% Moiety= 0%											Subclass info	Head= 0% Moiety= 0%							Subclass info	Head= 0% Moiety= 0%							Subclass info	Head= 0% Moiety= 0%											Subclass info	Head= 0% Moiety= 0%
intensity	frag m/z	Ratio(%)	Delta	Ref NL1	Ref Mz1	ppm1	Type1	intensity	frag m/z	Ratio(%)	Delta	Ref NL1	Ref Mz1	ppm1	Type1	Ref NL2	Ref Mz2	ppm2	Type2	intensity	frag m/z	Ratio(%)	Delta	Ref NL1	Ref Mz1	ppm1	Type1	intensity	frag m/z	Ratio(%)	Delta	Ref NL1	Ref Mz1	ppm1	Type1	intensity	frag m/z	Ratio(%)	Delta	Ref NL1	Ref Mz1	ppm1	Type1	Ref NL2	Ref Mz2	ppm2	Type2	intensity	frag m/z
4767	965.737	0.7111	-0.9129					16461	1019.81	2.6624	-0.9395									17321	1021.81	6.9668	-0.9251					18738	1021.82	1.7511	-0.9396					19786	1075.87	1.4889	-0.9432									15118	1075.86
2998	965.702	0.4472	-0.878					2841	1019.74	0.4595	-0.8651									813	1021.71	0.327	-0.8193					14666	1021.79	1.3706	-0.9092					36186	1075.82	2.7231	-0.8995									14565	1075.82
2842	965.666	0.4239	-0.8428					2067	1019.66	0.3343	-0.7937									142	1021.66	0.0571	-0.7773					12940	1021.75	1.2093	-0.8678					27699	1075.78	2.0844	-0.8602									11479	1075.78
1845	965.527	0.2752	-0.7033					1428	1019.59	0.2309	-0.7202									505	1021.62	0.2031	-0.7368					10571	1021.72	0.9879	-0.8309					28228	1075.75	2.1242	-0.8215									11463	1075.75
3413	965.483	0.5091	-0.659					2848	1019.55	0.4606	-0.6773									387	1021.56	0.1556	-0.6749					9420	1021.68	0.8803	-0.7936					26735	1075.71	2.0119	-0.7844									7351	1075.71
2291	965.41	0.3417	-0.5867					2020	1019.51	0.3267	-0.6403									593	1021.54	0.2385	-0.6518					6804	1021.64	0.6358	-0.7554					24492	1075.67	1.8431	-0.7491									8062	1075.67
2500	965.375	0.3729	-0.5509					1666	1019.47	0.2694	-0.598									483	1021.5	0.1942	-0.6184					7578	1021.6	0.7082	-0.719					22167	1075.63	1.6681	-0.7061									9090	1075.63
1437	965.345	0.2143	-0.5212					2104	1019.44	0.3403	-0.5642									464	1021.46	0.1866	-0.5772					8838	1021.57	0.8259	-0.6808					25728	1075.59	1.9361	-0.6647									8518	1075.59
3283	965.308	0.4897	-0.4843					1997	1019.41	0.323	-0.5352									511	1021.43	0.2055	-0.5415					7836	1021.53	0.7323	-0.6415					12086	1075.55	0.9095	-0.6292									5546	1075.56
3065	965.237	0.4572	-0.413					1859	1019.37	0.3006	-0.5009									995	1021.37	0.4002	-0.4826					5977	1021.49	0.5585	-0.6056					13699	1075.52	1.0309	-0.5929									7788	1075.52
1433	965.204	0.2137	-0.3808					2732	1019.31	0.4418	-0.4384									1134	1021.32	0.4561	-0.4332					7108	1021.45	0.6642	-0.5699					11107	1075.48	0.8358	-0.5558									6826	1075.48
4597	965.093	0.6857	-0.2695					4036	1019.18	0.6528	-0.3132									757	1021.26	0.3044	-0.3716					5747	1021.42	0.537	-0.5358					14721	1075.45	1.1078	-0.5229									9115	1075.44
7457	965.056	1.1124	-0.2324					4162	1019.14	0.6731	-0.2739									313	1021.24	0.1258	-0.3513					7073	1021.38	0.661	-0.5005					11444	1075.41	0.8612	-0.4878									4654	1075.41
7833	965.021	1.1685	-0.1978					5954	1019.11	0.963	-0.2397									2536	1021.12	1.02	-0.2322					4103	1021.35	0.3834	-0.4676					16849	1075.37	1.2679	-0.4482									10637	1075.38
10990	964.949	1.6395	-0.1256					5480	1019.07	0.8863	-0.2031									248619	1020.89	100	-0.0004					10020	1021.32	0.9364	-0.4319					11122	1075.33	0.8369	-0.4081									5651	1075.33
670315	964.825	100	-0.0014					8777	1019	1.4196	-0.1287									22517	1020.81	9.0568	0.0769					5707	1021.28	0.5333	-0.3914					17376	1075.3	1.3076	-0.374									8119	1075.3
2779	964.687	0.4145	0.1365					11057	1018.96	1.7884	-0.0891									209	1020.73	0.084	0.158					6903	1021.24	0.6451	-0.3574					63437	1075.22	4.7739	-0.2927									12413	1075.26
2802	964.639	0.418	0.1842					618257	1018.87	100	-0.0014									634	1020.7	0.255	0.1851					11754	1021.2	1.0984	-0.318					230839	1075.17	17.3716	-0.2506									14799	1075.22
1390	964.582	0.2073	0.2419					20177	1018.79	3.2635	0.083									458	1020.67	0.1842	0.2145					14725	1021.16	1.3761	-0.2806					220123	1075.14	16.5652	-0.2197									21507	1075.18
2222	964.52	0.3314	0.3039					1397	1018.71	0.2259	0.162									119	1020.64	0.0478	0.2456					21286	1021.13	1.9892	-0.2425					162246	1075.07	12.2097	-0.1428									60976	1075.14
1526	964.462	0.2276	0.3614					1889	1018.67	0.3055	0.1993									561	1020.61	0.2256	0.2769					53323	1021.09	4.9832	-0.2028					357070	1075.02	26.871	-0.095									51065	1075.07
904	964.422	0.1348	0.402					854	1018.64	0.1381	0.234									393	1020.56	0.158	0.3223					47741	1021.02	4.4616	-0.1342					429145	1074.99	32.295	-0.0614									55308	1075.02
648	964.372	0.0966	0.4512					1991	1018.61	0.322	0.2632									384	1020.5	0.1544	0.3881					51125	1020.97	4.7778	-0.0905					480145	1074.94	36.133	-0.0193									237609	1074.98
715	964.34	0.1066	0.4834					1905	1018.53	0.3081	0.3398									171	1020.46	0.0687	0.4279					1070036	1020.9	100	-0.0143					477852	1074.92	35.9604	0.0042									864915	1074.94
879	964.298	0.1311	0.5256					549	1018.48	0.0887	0.3866									212	1020.44	0.0852	0.4466					22191	1020.81	2.0738	0.071					9846	1074.71	0.7409	0.2127									7581	1074.78
266	964.259	0.0396	0.5647					1665	1018.43	0.2693	0.4421									59	1020.4	0.0237	0.4826					6022	1020.7	0.5627	0.18					10218	1074.66	0.7689	0.2671									6496	1074.72
482	964.241	0.0719	0.5825					842	1018.36	0.1361	0.5118									141	1020.37	0.0567	0.5139					5366	1020.66	0.5014	0.2289					6334	1074.62	0.4766	0.3019									2049	1074.65
780	964.197	0.1163	0.6266					1098	1018.32	0.1775	0.5551									179	1020.35	0.0719	0.5377					3869	1020.58	0.3615	0.3007					6781	1074.58	0.5103	0.3426									4011	1074.62
476	964.153	0.071	0.671					679	1018.25	0.1098	0.6187									107	1020.29	0.043	0.5981					4806	1020.53	0.4491	0.3571					5997	1074.53	0.4513	0.3947									3057	1074.57
1054	964.106	0.1572	0.7177					456	1018.19	0.0737	0.6781									240	1020.24	0.0965	0.6502					1707	1020.47	0.1595	0.4151					11861	1074.46	0.8925	0.4614									4921	1074.5
326	964.063	0.0486	0.7607					538	1018.16	0.087	0.7062									71	1020.19	0.0285	0.6951					2485	1020.42	0.2322	0.4645					4790	1074.4	0.3604	0.5282									2236	1074.45
274	964.033	0.0408	0.7911					472	1018.13	0.0763	0.7397									300	1020.15	0.1206	0.7338					1735	1020.39	0.1621	0.4909					5984	1074.35	0.4503	0.5751									774	1074.4
712	963.995	0.1062	0.8291					1185	1018.06	0.1916	0.8158									108	1020.12	0.0434	0.7687					3722	1020.35	0.3478	0.5359					3149	1074.28	0.2369	0.6423									1401	1074.38
560	963.946	0.0835	0.8773					581	1018	0.0939	0.8723									51	1020.07	0.0205	0.8118					2677	1020.22	0.2501	0.6617					4238	1074.23	0.3189	0.6925									1423	1074.35
6216	963.868	0.9273	0.9557					19382	1017.86	3.1349	1.0105									43	1020.01	0.0172	0.8734					2206	1020.18	0.2061	0.6994					3438	1074.19	0.2587	0.7368									2099	1074.31
8974	963.808	1.3387	1.0154					14110	1017.78	2.2822	1.0905									4064	1019.89	1.6346	0.9987					939	1020.1	0.0877	0.7861					4672	1074.11	0.3515	0.816									875	1074.26
1914	963.753	0.2855	1.0707					746	1017.69	0.1206	1.1835									2822	1019.81	1.135	1.0732					1084	1020.07	0.1013	0.8147					6331	1074.05	0.4764	0.8702									848	1074.24
191	963.705	0.0284	1.1189					366	1017.61	0.0591	1.2597									85	1019.73	0.0341	1.1605					1774	1020.03	0.1657	0.8583					64232	1073.93	4.8337	0.9946									1903	1074.2
242	963.683	0.0361	1.1402					370	1017.57	0.0598	1.2989									64	1019.69	0.0257	1.1987					14894	1019.88	1.3919	1.0063					3578	1073.85	0.2692	1.0771									1239	1074.16
184	963.645	0.0274	1.1782					235	1017.54	0.038	1.3321									67	1019.65	0.0269	1.2403					4119	1019.81	0.3849	1.0746					2691	1073.79	0.2025	1.1366									925	1074.12
256	963.611	0.0381	1.2123					311	1017.5	0.0503	1.3716									145	1019.6	0.0583	1.2849					1419	1019.67	0.1326	1.217					4731	1073.72	0.356	1.2045									2409	1074.1
423	963.588	0.0631	1.2355					108	1017.45	0.0174	1.4247									41	1019.48	0.0164	1.4076					750	1019.6	0.07	1.2887					2090	1073.66	0.1572	1.2687									552	1074.03
440	963.555	0.0656	1.2688					361	1017.41	0.0583	1.4625									59	1019.26	0.0237	1.6225					332	1019.56	0.031	1.3201					1821	1073.62	0.137	1.3058									48553	1073.92
221	963.517	0.0329	1.3069					124	1017.36	0.02	1.5095									49	1019.2	0.0197	1.6909					869	1019.51	0.0812	1.3697					2908	1073.57	0.2188	1.3534									2849	1073.85
192	963.489	0.0286	1.3345					294	1017.32	0.0475	1.5488									74	1019.11	0.0297	1.7803					646	1019.46	0.0603	1.4223					902	1073.5	0.0678	1.4214									924	1073.8
306	963.457	0.0456	1.3668					245	1017.29	0.0396	1.5817									59	1019.03	0.0237	1.8526					457	1019.4	0.0427	1.4804					923	1073.48	0.0694	1.4391									1045	1073.76
229	963.407	0.0341	1.4164					146	1017.23	0.0236	1.6368									67	1018.93	0.0269	1.9575					402	1019.38	0.0375	1.5001					2514	1073.44	0.1891	1.483									739	1073.71
349	963.379	0.052	1.4447					93	1017.2	0.015	1.6731									592	1018.87	0.2381	2.0124					679	1019.34	0.0634	1.5434					1603	1073.37	0.1206	1.5579									1342	1073.67
250	963.331	0.0372	1.493					152	1017.17	0.0245	1.7054									76	1018.79	0.0305	2.0981					643	1019.29	0.06	1.5963					1131	1073.33	0.0851	1.5981									923	1073.61
296	963.294	0.0441	1.5297					391	1017.12	0.0632	1.7516									60	1018.27	0.0241	2.6156					146	1019.26	0.0136	1.6207					1580	1073.29	0.1189	1.6324									1164	1073.56
221	963.241	0.0329	1.5829					130	1017.05	0.021	1.8177									45	1018.12	0.018	2.7685					415	1019.23	0.0387	1.6535					724	1073.22	0.0544	1.6995									797	1073.5
274	963.177	0.0408	1.6462					91	1017.02	0.0147	1.8504									119	1017.93	0.0478	2.9527					587	1019.18	0.0548	1.7049					1038	1073.19	0.0781	1.73									414	1073.48
122	963.121	0.0182	1.7026					168	1016.98	0.0271	1.8944									48	1017.22	0.0193	3.6694					508	1019.13	0.0474	1.7505					1194	1073.16	0.0898	1.7651									1384	1073.44
165	963.08	0.0246	1.7441					169	1016.93	0.0273	1.9435									42	1015.25	0.0168	5.6355					161	1019.11	0.015	1.7782					1697	1073.09	0.1277	1.8298									1104	1073.34
137	963.035	0.0204	1.7885					1644	1016.86	0.2659	2.0138									53	1012.02	0.0213	8.8612					809	1019.06	0.0756	1.8283					1181	1073.01	0.0888	1.9103									472	1073.29
300	963.01	0.0447	1.8136					67	1016.79	0.0108	2.0823									37	1011.93	0.0148	8.9558					210	1018.98	0.0196	1.9005					7107	1072.92	0.5348	2.0068									569	1073.24
103	962.964	0.0153	1.8594					87	1016.76	0.014	2.1076									55	1011.46	0.0221	9.4265					115	1018.95	0.0107	1.9352					1228	1072.83	0.0924	2.0987									396	1073.22
108	962.922	0.0161	1.9014					109	1016.73	0.0176	2.1424									43	1011.36	0.0172	9.5242					307	1018.92	0.0286	1.9616					844	1072.73	0.0635	2.1945									305	1073.17
207	962.885	0.0308	1.9385					62	1016.7	0.01	2.1739									36	1010.64	0.0144	10.2492					3211	1018.87	0.3	2.0132					285	1072.71	0.0214	2.2122									434	1073.13
1649	962.807	0.246	2.017					81	1016.63	0.0131	2.2455									41	1010.58	0.0164	10.3079					118	1018.78	0.011	2.1002					371	1072.69	0.0279	2.2322									694	1073.08
99	962.708	0.0147	2.1158					53	1016.59	0.0085	2.2832									64	1010.12	0.0257	10.7652					438	1018.74	0.0409	2.1482					783	1072.64	0.0589	2.2886									291	1073.03
56	962.676	0.0083	2.1473					110	1016.54	0.0177	2.3265									58	1010.1	0.0233	10.7842					371	1018.67	0.0346	2.2157					622	1072.6	0.0468	2.3225									842	1072.97
116	962.639	0.0173	2.1844					65	1016.49	0.0105	2.3854									44	1010.05	0.0176	10.8369					420	1018.6	0.0392	2.2858					659	1072.56	0.0495	2.3663									3816	1072.91
97	962.589	0.0144	2.2342					183	1016.45	0.0295	2.4168									63	1009.93	0.0253	10.9536					303	1018.53	0.0283	2.3561					1593	1072.46	0.1198	2.4672									488	1072.87
161	962.55	0.024	2.2737					83	1016.42	0.0134	2.4463									136	1009.7	0.0547	11.1817					98	1018.48	0.0091	2.4041					278	1072.39	0.0209	2.5303									360	1072.82
105	962.488	0.0156	2.3354					177	1016.36	0.0286	2.5077									48	1009.59	0.0193	11.2913					300	1018.45	0.028	2.4294					1312	1072.35	0.0987	2.5781									127	1072.79
137	962.456	0.0204	2.368					76	1016.3	0.0122	2.5674									76	1009.56	0.0305	11.3283					263	1018.4	0.0245	2.4866					246	1072.28	0.0185	2.6445									337	1072.75
50	962.432	0.0074	2.3921					143	1016.24	0.0231	2.632									82	1009.53	0.0329	11.359					233	1018.34	0.0217	2.5442					723	1072.24	0.0544	2.6803									146	1072.71
245	962.399	0.0365	2.4247					133	1016.19	0.0215	2.6845									86	1009.4	0.0345	11.4819					108	1018.32	0.01	2.5635					431	1072.18	0.0324	2.7451									569	1072.64
176	962.334	0.0262	2.49					104	1016.11	0.0168	2.7566									60	1009.36	0.0241	11.5217					225	1018.28	0.021	2.6028					445	1072.15	0.0334	2.7726									568	1072.57
332	962.267	0.0495	2.5564					48	1016	0.0077	2.8685									69	1009.29	0.0277	11.5968					256	1018.24	0.0239	2.6467					234	1072.13	0.0176	2.7979									73	1072.52
155	962.2	0.0231	2.624					69	1015.97	0.0111	2.8988									101	1009.23	0.0406	11.6544					236	1018.19	0.022	2.692					679	1072.08	0.051	2.846									130	1072.49
135	962.166	0.0201	2.6577					83	1015.91	0.0134	2.9636									89	1009.19	0.0357	11.6974					254	1018.14	0.0237	2.7439					566	1072.01	0.0425	2.918									295	1072.45
99	962.106	0.0147	2.7173					50	1015.85	0.008	3.0248									41	1009.14	0.0164	11.7412					157	1018.09	0.0146	2.7919					1409	1071.91	0.106	3.0162									238	1072.42
51	962.067	0.0076	2.7566					110	1015.75	0.0177	3.1194									118	1009.04	0.0474	11.8429					209	1018.04	0.0195	2.8444					280	1071.82	0.021	3.1049									120	1072.37
110	962	0.0164	2.824					44	1015.63	0.0071	3.2362									134	1008.93	0.0538	11.9533					279	1018.01	0.026	2.8735					435	1071.77	0.0327	3.1574									404	1072.32
123	961.954	0.0183	2.8696					83	1015.53	0.0134	3.3372									102	1008.88	0.041	12.0042					99	1017.95	0.0092	2.9341					257	1071.74	0.0193	3.1838									409	1072.27
138	961.915	0.0205	2.909					63	1015.45	0.0101	3.4165									70	1008.84	0.0281	12.0483					159	1017.92	0.0148	2.9668					648	1071.67	0.0487	3.2532									560	1072.19
165	961.865	0.0246	2.9585					42	1015.3	0.0067	3.5746									71	1008.77	0.0285	12.1121					312	1017.88	0.0291	3.0076					473	1071.62	0.0355	3.308									430	1072.09
83	961.776	0.0123	3.0481					41	1015.19	0.0066	3.6846									41	1008.74	0.0164	12.1471					253	1017.81	0.0236	3.0756					187	1071.56	0.014	3.3668									181	1072.05
41	961.702	0.0061	3.1213					63	1015.16	0.0101	3.7101									64	1008.7	0.0257	12.1836					71	1017.76	0.0066	3.126					393	1071.51	0.0295	3.4112									250	1072.02
181	961.578	0.027	3.2457					44	1015.13	0.0071	3.7457									122	1008.66	0.049	12.2278					142	1017.7	0.0132	3.1887					304	1071.45	0.0228	3.4773									112	1071.98
128	961.521	0.019	3.3028					89	1015.06	0.0143	3.8151									68	1008.63	0.0273	12.2581					77	1017.64	0.0071	3.2467					212	1071.4	0.0159	3.5272									144	1071.94
42	961.474	0.0062	3.3495					44	1014.95	0.0071	3.92									76	1008.49	0.0305	12.3998					127	1017.56	0.0118	3.3289					475	1071.33	0.0357	3.5985									244	1071.91
126	961.435	0.0187	3.3884					68	1014.84	0.0109	4.0307									76	1008.25	0.0305	12.6408					71	1017.49	0.0066	3.3916					322	1071.3	0.0242	3.6262									52	1071.87
216	961.366	0.0322	3.4581					132	1014.78	0.0213	4.0861									78	1008.21	0.0313	12.6717					145	1017.45	0.0135	3.4386					179	1071.25	0.0134	3.6693									214	1071.83
69	961.318	0.0102	3.5052					61	1014.73	0.0098	4.1426									72	1008.17	0.0289	12.7178					171	1017.4	0.0159	3.4876					79	1071.22	0.0059	3.703									80	1071.79
79	961.293	0.0117	3.5304					55	1014.52	0.0088	4.353									59	1008.14	0.0237	12.7498					57	1017.31	0.0053	3.572					168	1071.18	0.0126	3.7441									94	1071.76
106	961.139	0.0158	3.6844					60	1014.32	0.0097	4.55									144	1008.09	0.0579	12.793					334	1017.26	0.0312	3.6227					385	1071.14	0.0289	3.7812									276	1071.73
50	961.02	0.0074	3.8033					90	1013.83	0.0145	5.0423									81	1008.03	0.0325	12.8576					122	1017.21	0.0114	3.677					229	1071.09	0.0172	3.8312									224	1071.61
56	960.984	0.0083	3.8395					39	1013.44	0.0063	5.4334									108	1007.98	0.0434	12.9013					130	1017.16	0.0121	3.7212					94	1071.04	0.007	3.8815									174	1071.56
61	960.948	0.0091	3.8758					73	1013.09	0.0118	5.7805									231	1007.91	0.0929	12.9752					55	1017.14	0.0051	3.7441					315	1070.98	0.0237	3.9438									325	1071.53
139	960.888	0.0207	3.9358					76	1013.06	0.0122	5.8083									136	1007.88	0.0547	13.0105					64	1017.1	0.0059	3.7883					302	1070.92	0.0227	4.0013									96	1071.49
69	960.843	0.0102	3.9811					97	1012.69	0.0156	6.184									412	1007.81	0.1657	13.073					62	1017.07	0.0057	3.8131					196	1070.85	0.0147	4.0743									98	1071.46
136	960.803	0.0202	4.0204					82	1012.54	0.0132	6.3319									141	1007.75	0.0567	13.1395					135	1016.99	0.0126	3.8928					269	1070.8	0.0202	4.1205									81	1071.44
71	960.761	0.0105	4.0624					45	1012.5	0.0072	6.3708									112	1007.73	0.045	13.1576					120	1016.96	0.0112	3.9201					216	1070.76	0.0162	4.1649									43	1071.4
55	960.72	0.0082	4.1039					65	1011.92	0.0105	6.9527									53	1007.65	0.0213	13.2328					112	1016.9	0.0104	3.987					232	1070.72	0.0174	4.2057									63	1071.38
118	960.685	0.0176	4.1391					36	1011.78	0.0058	7.093									163	1007.62	0.0655	13.2644					70	1016.87	0.0065	4.0105					282	1070.64	0.0212	4.2826									152	1071.34
105	960.612	0.0156	4.2112					58	1011.62	0.0093	7.2525									83	1007.58	0.0333	13.3106					90	1016.75	0.0084	4.1303					104	1070.62	0.0078	4.3071									81	1071.31
55	960.538	0.0082	4.2854					47	1011.39	0.0076	7.4786									181	1007.46	0.0728	13.422					108	1016.69	0.01	4.197					41	1070.57	0.003	4.3583									122	1071.28
65	960.422	0.0096	4.4018					101	1011.22	0.0163	7.6509									290	1007.4	0.1166	13.4904					171	1016.64	0.0159	4.2396					292	1070.51	0.0219	4.4152									144	1071.23
62	960.38	0.0092	4.444					35	1011.05	0.0056	7.8237									77	1007.34	0.0309	13.5416					138	1016.57	0.0128	4.3102					81	1070.48	0.006	4.443									103	1071.17
144	960.282	0.0214	4.5412					35	1010.98	0.0056	7.8924									272	1007.29	0.1094	13.5932					95	1016.5	0.0088	4.3869					167	1070.42	0.0125	4.5056									100	1071.14
79	960.231	0.0117	4.5926					48	1010.85	0.0077	8.0217									327	1007.22	0.1315	13.6696					169	1016.41	0.0157	4.4746					135	1070.37	0.0101	4.5523									57	1071.11
77	960.168	0.0114	4.6556					121	1010.74	0.0195	8.129									70	1007.18	0.0281	13.7013					83	1016.27	0.0077	4.6181					64	1070.35	0.0048	4.5695									148	1071.09
98	960.125	0.0146	4.6986					29	1010.51	0.0046	8.357									240	1007.14	0.0965	13.7452					93	1016.21	0.0086	4.6748					137	1070.32	0.0103	4.6047									89	1071.04
107	960.09	0.0159	4.7341					71	1010.34	0.0114	8.5298									632	1007.09	0.2542	13.8004					93	1016.03	0.0086	4.8521					219	1070.27	0.0164	4.6567									130	1071
104	960.051	0.0155	4.7722					57	1010.17	0.0092	8.6969									179	1007.02	0.0719	13.8634					183	1015.99	0.0171	4.8974					76	1070.2	0.0057	4.7235									119	1070.97
64	960.019	0.0095	4.8047					91	1010.09	0.0147	8.7806									20940	1006.9	8.4225	13.9874					85	1015.95	0.0079	4.9373					279	1070.13	0.0209	4.7917									343	1070.93
93	959.983	0.0138	4.8403					63	1010.04	0.0101	8.8308									82	1006.83	0.0329	14.0545					220	1015.87	0.0205	5.0106					200	1070.07	0.015	4.8584									120	1070.83
45	959.882	0.0067	4.9413					64	1009.86	0.0103	9.0111									224	1006.79	0.09	14.0932					134	1015.78	0.0125	5.0997					360	1070	0.027	4.9265									129	1070.78
78	959.802	0.0116	5.0217					78	1009.75	0.0126	9.1232									82	1006.75	0.0329	14.1398					63	1015.73	0.0058	5.1521					77	1069.93	0.0057	4.997									140	1070.68
66	959.708	0.0098	5.1152					81	1009.7	0.0131	9.1709									119	1006.65	0.0478	14.2392					74	1015.7	0.0069	5.1838					87	1069.88	0.0065	5.0393									229	1070.55
95	959.646	0.0141	5.178					75	1009.65	0.0121	9.2197									55	1006.6	0.0221	14.2867					202	1015.61	0.0188	5.2707					176	1069.85	0.0132	5.0753									51	1070.47
91	959.599	0.0135	5.2245					60	1009.63	0.0097	9.2407									107	1006.51	0.043	14.3714					99	1015.56	0.0092	5.3212					250	1069.79	0.0188	5.1376									279	1070.43
234	959.543	0.0349	5.2811					72	1009.6	0.0116	9.2702									105	1006.46	0.0422	14.4214					82	1015.54	0.0076	5.3441					389	1069.71	0.0292	5.2183									135	1070.31
108	959.493	0.0161	5.331					89	1009.33	0.0143	9.5394									104	1006.44	0.0418	14.4501					79	1015.38	0.0073	5.505					109	1069.65	0.0082	5.2759									107	1070.24
83	959.454	0.0123	5.3697					72	1009.26	0.0116	9.6075									188	1006.41	0.0756	14.4809					98	1015.29	0.0091	5.5896					354	1069.58	0.0266	5.3436									51	1070.21
83	959.411	0.0123	5.4122					76	1009.21	0.0122	9.6612									120	1006.37	0.0482	14.5116					101	1015.25	0.0094	5.6339					228	1069.52	0.0171	5.4089									99	1070.17
108	959.379	0.0161	5.4446					72	1009.15	0.0116	9.7185									107	1006.35	0.043	14.5407					81	1015.19	0.0075	5.6959					264	1069.46	0.0198	5.4653									184	1070.11
113	959.353	0.0168	5.4707					37	1009.11	0.0059	9.7583									111	1006.32	0.0446	14.5618					86	1015.16	0.008	5.7244					146	1069.4	0.0109	5.5241									192	1070.06
95	959.309	0.0141	5.5146					92	1009.03	0.0148	9.8388									266	1006.26	0.1069	14.6232					69	1015.14	0.0064	5.7409					210	1069.33	0.0158	5.5902									95	1070.01
156	959.274	0.0232	5.5498					45	1008.96	0.0072	9.912									181	1006.2	0.0728	14.685					50	1015.07	0.0046	5.8161					290	1069.28	0.0218	5.6482									90	1069.97
56	959.235	0.0083	5.589					90	1008.92	0.0145	9.9511									181	1006.19	0.0728	14.7002					88	1015	0.0082	5.8874					186	1069.19	0.0139	5.7375									149	1069.87
93	959.199	0.0138	5.6247					35	1008.87	0.0056	10.0007									216	1006.13	0.0868	14.7551					52	1014.95	0.0048	5.9299					147	1069.16	0.011	5.7673									155	1069.81
53	959.123	0.0079	5.7009					88	1008.82	0.0142	10.049									767	1006.1	0.3085	14.7842					154	1014.93	0.0143	5.9581					253	1069.1	0.019	5.8264									99	1069.77
35	959.048	0.0052	5.7757					69	1008.77	0.0111	10.1006									65451	1005.89	26.3258	14.9912					57	1014.88	0.0053	6.0048					47	1069.05	0.0035	5.875									60	1069.69
53	959.015	0.0079	5.8086					43	1008.69	0.0069	10.1797									499	1005.8	0.2007	15.0868					74	1014.84	0.0069	6.0479					101	1069.02	0.0076	5.8998									116	1069.65
57	958.974	0.0085	5.8496					57	1008.66	0.0092	10.2096									332	1005.76	0.1335	15.1276					102	1014.79	0.0095	6.0968					94	1068.98	0.007	5.9409									210	1069.56
64	958.901	0.0095	5.923					58	1008.61	0.0093	10.2563									257	1005.72	0.1033	15.1694					107	1014.73	0.0099	6.1536					159	1068.94	0.0119	5.9814									199	1069.47
102	958.832	0.0152	5.9919					88	1008.5	0.0142	10.3702									199	1005.67	0.08	15.2161					95	1014.68	0.0088	6.2012					202	1068.92	0.0152	5.9993									101	1069.4
61	958.791	0.0091	6.0325					82	1008.47	0.0132	10.3965									217	1005.61	0.0872	15.2802					82	1014.65	0.0076	6.2382					269	1068.85	0.0202	6.0727									108	1069.35
119	958.74	0.0177	6.084					38	1008.44	0.0061	10.4327									56	1005.55	0.0225	15.3362					82	1014.6	0.0076	6.2848					128	1068.81	0.0096	6.1146									167	1069.25
72	958.675	0.0107	6.1482					51	1008.39	0.0082	10.4761									333	1005.52	0.1339	15.3696					71	1014.56	0.0066	6.3267					184	1068.78	0.0138	6.1396									191	1069.19
78	958.635	0.0116	6.1888					88	1008.33	0.0142	10.5408									332	1005.46	0.1335	15.4284					97	1014.51	0.009	6.3764					42	1068.75	0.0031	6.1735									121	1069.15
117	958.595	0.0174	6.2287					154	1008.22	0.0249	10.6532									89	1005.4	0.0357	15.4907					87	1014.45	0.0081	6.4316					230	1068.67	0.0173	6.2561									92	1069.09
59	958.557	0.0088	6.2662					79	1008.14	0.0127	10.7303									230	1005.35	0.0925	15.5404					172	1014.42	0.016	6.4617					56	1068.6	0.0042	6.3263									115	1069
43	958.492	0.0064	6.3312					202	1008.08	0.0326	10.7872									265	1005.29	0.1065	15.5924					41	1014.39	0.0038	6.4924					146	1068.55	0.0109	6.3691									43	1068.96
110	958.447	0.0164	6.3769					85	1008.03	0.0137	10.8428									289	1005.26	0.1162	15.6297					88	1014.33	0.0082	6.5512					165	1068.49	0.0124	6.4298									265	1068.92
116	958.299	0.0173	6.5242					95	1007.99	0.0153	10.8826									189	1005.23	0.076	15.6529					78	1014.3	0.0072	6.5853					155	1068.43	0.0116	6.4913									126	1068.86
123	958.264	0.0183	6.5593					156	1007.92	0.0252	10.9522									202	1005.21	0.0812	15.6792					145	1014.25	0.0135	6.6354					48	1068.4	0.0036	6.5193									113	1068.82
256	958.205	0.0381	6.6191					153	1007.87	0.0247	11.0034									58	1005.18	0.0233	15.7011					86	1014.12	0.008	6.76					96	1068.38	0.0072	6.5471									194	1068.78
118	958.151	0.0176	6.6729					64	1007.8	0.0103	11.0676									907	1005.11	0.3648	15.7719					102	1014.01	0.0095	6.8701					81	1068.33	0.006	6.5964									149	1068.74
151	958.114	0.0225	6.7101					97	1007.76	0.0156	11.1112									670	1005.09	0.2694	15.7941					51	1013.88	0.0047	7.0073					144	1068.24	0.0108	6.6873									135	1068.69
149	958.083	0.0222	6.7406					143	1007.73	0.0231	11.1408									72	1005.04	0.0289	15.8477					80	1013.84	0.0074	7.042					92	1068.18	0.0069	6.74									52	1068.67
108	958.043	0.0161	6.7804					76	1007.69	0.0122	11.1815									90884	1004.89	36.5555	15.9942					75	1013.76	0.007	7.1286					47	1068.14	0.0035	6.7888									134	1068.64
73	957.967	0.0108	6.8562					74	1007.61	0.0119	11.2568									529	1004.83	0.2127	16.0534					98	1013.71	0.0091	7.172					107	1068.1	0.008	6.828									148	1068.55
104	957.94	0.0155	6.8838					70	1007.57	0.0113	11.2968									862	1004.78	0.3467	16.1045					133	1013.65	0.0124	7.2382					172	1068.04	0.0129	6.8861									102	1068.51
73	957.898	0.0108	6.9253					127	1007.53	0.0205	11.343									220	1004.7	0.0884	16.1831					238	1013.59	0.0222	7.2918					86	1067.98	0.0064	6.9401									55	1068.46
80	957.856	0.0119	6.9676					121	1007.5	0.0195	11.3709									191	1004.62	0.0768	16.264					47	1013.55	0.0043	7.3315					108	1067.94	0.0081	6.9882									122	1068.4
92	957.824	0.0137	6.9992					109	1007.47	0.0176	11.4059									191	1004.57	0.0768	16.3136					243	1013.5	0.0227	7.3891					250	1067.9	0.0188	7.0236									61	1068.36
70	957.783	0.0104	7.0404					103	1007.43	0.0166	11.4454									71	1004.54	0.0285	16.348					139	1013.46	0.0129	7.4285					42	1067.87	0.0031	7.057									152	1068.32
72	957.704	0.0107	7.1199					93	1007.38	0.015	11.4883									42	1004.52	0.0168	16.3657					96	1013.42	0.0089	7.4643					63	1067.82	0.0047	7.0994									305	1068.2
73	957.666	0.0108	7.1576					87	1007.34	0.014	11.5307									181	1004.38	0.0728	16.5022					83	1013.38	0.0077	7.5034					42	1067.79	0.0031	7.1301									75	1068.1
95	957.591	0.0141	7.2331					145	1007.32	0.0234	11.5494									61	1004.33	0.0245	16.553					87	1013.34	0.0081	7.5428					97	1067.76	0.0072	7.1592									62	1068.08
46	957.556	0.0068	7.2672					176	1007.24	0.0284	11.6308									79	1004.19	0.0317	16.6962					67	1013.3	0.0062	7.5874					160	1067.66	0.012	7.2633									94	1068.02
127	957.518	0.0189	7.3052					161	1007.17	0.026	11.698									76	1004.15	0.0305	16.739					89	1013.28	0.0083	7.6092					215	1067.62	0.0161	7.3041									253	1067.97
94	957.481	0.014	7.3422					124	1007.13	0.02	11.743									68	1004.07	0.0273	16.8203					46	1013.23	0.0042	7.6528					136	1067.57	0.0102	7.3523									47	1067.94
78	957.445	0.0116	7.3788					93	1007.09	0.015	11.7838									2388	1003.88	0.9605	17.0058					90	1013.19	0.0084	7.6955					91	1067.53	0.0068	7.3922									162	1067.9
96	957.406	0.0143	7.418					207	1007.03	0.0334	11.8372									343	1003.78	0.1379	17.1049					67	1013.16	0.0062	7.7287					73	1067.49	0.0054	7.4342									207	1067.82
313	957.358	0.0466	7.466					54	1006.98	0.0087	11.8905									97	1003.68	0.039	17.2078					74	1013.11	0.0069	7.7711					110	1067.47	0.0082	7.4565									111	1067.77
75	957.299	0.0111	7.5248					104	1006.93	0.0168	11.9397									62	1003.58	0.0249	17.3063					84	1013.07	0.0078	7.8098					117	1067.42	0.0088	7.5034									193	1067.72
70	957.256	0.0104	7.5673					49	1006.9	0.0079	11.974									40	1003	0.016	17.8842					47	1013.04	0.0043	7.8423					177	1067.36	0.0133	7.5615									106	1067.69
147	957.223	0.0219	7.6008					146	1006.86	0.0236	12.0074									2383	1002.87	0.9584	18.0112					81	1013	0.0075	7.8836					291	1067.27	0.0218	7.6588									181	1067.62
132	957.192	0.0196	7.6319					159	1006.82	0.0257	12.0556									132	1002.77	0.053	18.1196					84	1012.96	0.0078	7.9196					86	1067.21	0.0064	7.7116									157	1067.56
151	957.145	0.0225	7.6788					164	1006.76	0.0265	12.1119									51	1002.15	0.0205	18.7378					74	1012.94	0.0069	7.9487					124	1067.17	0.0093	7.7555									189	1067.51
161	957.109	0.024	7.7145					216	1006.72	0.0349	12.1508									87	1001.76	0.0349	19.1214					79	1012.89	0.0073	7.9924					81	1067.13	0.006	7.7972									87	1067.46
103	957.066	0.0153	7.7581					107	1006.68	0.0173	12.1928									166	989.842	0.0667	31.0435					69	1012.82	0.0064	8.0642					49	1067.08	0.0036	7.8413									99	1067.41
40	957.035	0.0059	7.789					163	1006.65	0.0263	12.2187									156	988.887	0.0627	31.9987					123	1012.76	0.0114	8.1267					130	1067.03	0.0097	7.897									92	1067.36
88	957.001	0.0131	7.8228					281	1006.55	0.0454	12.3191									546	987.885	0.2196	33.001					55	1012.71	0.0051	8.1723					43	1066.99	0.0032	7.933									79	1067.32
116	956.897	0.0173	7.9264					131	1006.5	0.0211	12.3751									572	986.88	0.23	34.0063					76	1012.63	0.0071	8.2538					155	1066.95	0.0116	7.9751									257	1067.17
91	956.853	0.0135	7.9707					161	1006.46	0.026	12.4104									174	985.871	0.0699	35.0152					85	1012.59	0.0079	8.2948					71	1066.9	0.0053	8.0266									69	1067.12
107	956.813	0.0159	8.0108					182	1006.41	0.0294	12.4566									98	984.88	0.0394	36.0063					75	1012.55	0.007	8.3375					221	1066.84	0.0166	8.0863									89	1067.01
101	956.744	0.015	8.0796					290	1006.38	0.0469	12.4878									30	981.607	0.012	39.2788					143	1012.41	0.0133	8.4762					38	1066.8	0.0028	8.1229									78	1066.95
45	956.701	0.0067	8.1228					270	1006.31	0.0436	12.5617									33	973.483	0.0132	47.403					57	1012.34	0.0053	8.5446					191	1066.77	0.0143	8.1538									255	1066.83
85	956.624	0.0126	8.1999					176	1006.26	0.0284	12.6063									32	966.537	0.0128	54.349					64	1012.3	0.0059	8.5796					135	1066.72	0.0101	8.2046									178	1066.77
39	956.591	0.0058	8.233					68	1006.23	0.0109	12.6398									58	961.33	0.0233	59.5562					119	1012.28	0.0111	8.605					365	1066.66	0.0274	8.2648									198	1066.7
111	956.553	0.0165	8.2707					171	1006.2	0.0276	12.6758									41	950.78	0.0164	70.1059					221	1012.23	0.0206	8.6587					116	1066.62	0.0087	8.3046									101	1066.67
72	956.515	0.0107	8.3086					311	1006.12	0.0503	12.7538									27	947.2	0.0108	73.6861					83	1012.2	0.0077	8.6872					108	1066.58	0.0081	8.3411									266	1066.62
183	956.471	0.0273	8.3523					60	1006.07	0.0097	12.7961									95	940.738	0.0382	80.1481					51	1012.14	0.0047	8.7397					286	1066.53	0.0215	8.3915									187	1066.56
105	956.408	0.0156	8.4152					154	1006.04	0.0249	12.8283									36	939.727	0.0144	81.1587					140	1012.11	0.013	8.7765					220	1066.47	0.0165	8.4521									227	1066.46
119	956.364	0.0177	8.4596					268	1006.01	0.0433	12.858									32	933.372	0.0128	87.5144					170	1012.07	0.0158	8.8129					138	1066.44	0.0103	8.4877									243	1066.4
112	956.329	0.0167	8.4942					204	1005.96	0.0329	12.9079									28	930.675	0.0112	90.2109					161	1012	0.015	8.8858					172	1066.39	0.0129	8.5356									88	1066.31
57	956.262	0.0085	8.5614					141	1005.93	0.0228	12.9375									156	926.718	0.0627	94.1677					51	1011.93	0.0047	8.9587					169	1066.32	0.0127	8.6038									91	1066.27
179	956.22	0.0267	8.6032					339	1005.9	0.0548	12.9755									88	925.705	0.0353	95.1814					46	1011.88	0.0042	9.0031					117	1066.28	0.0088	8.6435									77	1066.24
115	956.185	0.0171	8.6388					409	1005.85	0.0661	13.0204									36	925.087	0.0144	95.7985					150	1011.84	0.014	9.0425					125	1066.22	0.0094	8.6995									123	1066.21
237	956.139	0.0353	8.6849					207	1005.82	0.0334	13.0544									37	921.063	0.0148	99.8231					40	1011.81	0.0037	9.0707					142	1066.16	0.0106	8.7659									102	1066.16
180	956.101	0.0268	8.7229					150	1005.78	0.0242	13.0917									29	921.029	0.0116	99.8569					76	1011.77	0.0071	9.1171					84	1066.1	0.0063	8.8199									77	1066.1
188	956.059	0.028	8.7649					75	1005.74	0.0121	13.1308									30	918.711	0.012	102.175					96	1011.7	0.0089	9.1862					257	1066.05	0.0193	8.8739									219	1065.99
114	956.033	0.017	8.791					191	1005.71	0.0308	13.1601									43	895.68	0.0172	125.206					130	1011.65	0.0121	9.2316					48	1066	0.0036	8.9225									223	1065.97
144	955.99	0.0214	8.8333					254	1005.63	0.041	13.2415									31	892.638	0.0124	128.248					118	1011.59	0.011	9.2985					114	1065.94	0.0085	8.9823									76	1065.89
249	955.954	0.0371	8.8695					89	1005.6	0.0143	13.2702									43	886.717	0.0172	134.169					157	1011.54	0.0146	9.3439					248	1065.87	0.0186	9.0553									157	1065.84
300	955.896	0.0447	8.928					103	1005.55	0.0166	13.318									179	885.688	0.0719	135.198					47	1011.51	0.0043	9.3734					123	1065.79	0.0092	9.134									126	1065.78
171	955.843	0.0255	8.981					111	1005.5	0.0179	13.3747									103	884.683	0.0414	136.203					75	1011.48	0.007	9.4071					110	1065.74	0.0082	9.1825									84	1065.75
123	955.804	0.0183	9.0199					182	1005.4	0.0294	13.4672									31	855.086	0.0124	165.8					119	1011.43	0.0111	9.4517					85	1065.7	0.0063	9.2282									161	1065.7
143	955.767	0.0213	9.0564					516	1005.37	0.0834	13.498									42	846.664	0.0168	174.222					97	1011.4	0.009	9.4818					78	1065.67	0.0058	9.2507									143	1065.67
114	955.729	0.017	9.0944					165	1005.31	0.0266	13.5644									116	845.646	0.0466	175.24					146	1011.36	0.0136	9.5277					82	1065.62	0.0061	9.2991									188	1065.62
94	955.696	0.014	9.1279					140	1005.26	0.0226	13.6109									86	843.652	0.0345	177.234					166	1011.32	0.0155	9.5669					112	1065.6	0.0084	9.3214									61	1065.58
183	955.658	0.0273	9.1653					585	1005.21	0.0946	13.6637									104	840.821	0.0418	180.065					81	1011.28	0.0075	9.6037					160	1065.58	0.012	9.3457									211	1065.55
163	955.618	0.0243	9.2052					231	1005.14	0.0373	13.7299									59	828.616	0.0237	192.27					108	1011.24	0.01	9.6472					101	1065.54	0.0076	9.3813									104	1065.51
72	955.583	0.0107	9.2402					272	1005.11	0.0439	13.7608									106	807.61	0.0426	213.276					114	1011.18	0.0106	9.7022					259	1065.51	0.0194	9.4094									90	1065.47
86	955.548	0.0128	9.2752					567	1005.08	0.0917	13.7887									94	792.689	0.0378	228.197					93	1011.13	0.0086	9.7552					108	1065.47	0.0081	9.4526									119	1065.43
161	955.509	0.024	9.3151					434	1005.03	0.0701	13.8385									93	767.657	0.0374	253.229					63	1011.1	0.0058	9.7886					70	1065.43	0.0052	9.4966									185	1065.39
131	955.471	0.0195	9.3531					43114	1004.88	6.9734	13.9883									65	767.24	0.0261	253.646					108	1011.06	0.01	9.8278					65	1065.39	0.0048	9.5356									175	1065.32
98	955.437	0.0146	9.3865					311	1004.81	0.0503	14.0605									297	766.659	0.1194	254.227					205	1011	0.0191	9.887					104	1065.37	0.0078	9.5566									186	1065.28
146	955.402	0.0217	9.422					198	1004.77	0.032	14.1013									119	766.594	0.0478	254.292					135	1010.93	0.0126	9.9495					66	1065.28	0.0049	9.6488									170	1065.24
154	955.363	0.0229	9.4603					182	1004.73	0.0294	14.1362									382	765.647	0.1536	255.239					166	1010.88	0.0155	10.0044					60	1065.26	0.0045	9.667									187	1065.2
243	955.325	0.0362	9.4986					139	1004.7	0.0224	14.1707									367	765.588	0.1476	255.298					202	1010.82	0.0188	10.0678					153	1065.2	0.0115	9.7229									221	1065.16
90	955.289	0.0134	9.5349					263	1004.62	0.0425	14.2542									479	764.647	0.1926	256.239					137	1010.76	0.0128	10.1258					156	1065.14	0.0117	9.781									371	1065.1
151	955.254	0.0225	9.5699					220	1004.57	0.0355	14.3034									69	763.636	0.0277	257.25					182	1010.71	0.017	10.1738					200	1065.07	0.015	9.8513									115	1065.05
244	955.215	0.0364	9.6084					126	1004.53	0.0203	14.344									106	756.591	0.0426	264.295					249	1010.64	0.0232	10.2407					81	1065.01	0.006	9.9136									110	1065
125	955.171	0.0186	9.6529					143	1004.49	0.0231	14.3835									77	750.666	0.0309	270.22					79	1010.57	0.0073	10.3131					77	1064.98	0.0057	9.9407									262	1064.93
201	955.146	0.0299	9.6779					244	1004.46	0.0394	14.4128									88	741.636	0.0353	279.25					161	1010.53	0.015	10.3541					112	1064.93	0.0084	9.9935									210	1064.9
97	955.105	0.0144	9.7183					710	1004.31	0.1148	14.5562									49	740.63	0.0197	280.256					82	1010.5	0.0076	10.3888					70	1064.89	0.0052	10.0311									140	1064.85
68	955.09	0.0101	9.7333					336	1004.28	0.0543	14.5936									94	740.578	0.0378	280.308					278	1010.46	0.0259	10.4288					53	1064.87	0.0039	10.0502									77	1064.82
167	955.064	0.0249	9.7594					514	1004.23	0.0831	14.6448									146	739.629	0.0587	281.257					165	1010.41	0.0154	10.4758					193	1064.84	0.0145	10.0797									144	1064.78
314	955.022	0.0468	9.8017					430	1004.16	0.0695	14.7106									316	739.579	0.1271	281.307					136	1010.35	0.0127	10.537					231	1064.77	0.0173	10.1492									177	1064.73
170	954.985	0.0253	9.8382					1531	1004.08	0.2476	14.7863									388	738.626	0.156	282.26					68	1010.31	0.0063	10.5728					257	1064.71	0.0193	10.2185									158	1064.66
450	954.931	0.0671	9.8931					120317	1003.88	19.4606	14.992									37	733.565	0.0148	287.321					225	1010.27	0.021	10.6141					67	1064.66	0.005	10.2664									112	1064.59
260	954.87	0.0387	9.9532					959	1003.82	0.1551	15.0521									88	711.593	0.0353	309.293					126	1010.23	0.0117	10.6502					93	1064.64	0.0069	10.2828									49	1064.54
174	954.841	0.0259	9.983					550	1003.77	0.0889	15.0994									123	710.593	0.0494	310.293					290	1010.19	0.0271	10.6927					173	1064.59	0.013	10.3328									153	1064.51
102	954.804	0.0152	10.0192					422	1003.75	0.0682	15.1177									48	709.544	0.0193	311.342					112	1010.15	0.0104	10.7295					86	1064.56	0.0064	10.3639									204	1064.46
215	954.764	0.032	10.0596					254	1003.71	0.041	15.157									142	708.541	0.0571	312.345					235	1010.11	0.0219	10.7724					71	1064.49	0.0053	10.4311									275	1064.41
331	954.735	0.0493	10.0887					239	1003.68	0.0386	15.1913									136	700.546	0.0547	320.34					447	1010.06	0.0417	10.8256					51	1064.46	0.0038	10.4647									145	1064.36
210	954.69	0.0313	10.1335					311	1003.64	0.0503	15.228									421	699.539	0.1693	321.346					253	1010	0.0236	10.8807					90	1064.43	0.0067	10.4971									215	1064.31
186	954.651	0.0277	10.173					467	1003.61	0.0755	15.2652									86	677.547	0.0345	343.339					77	1009.97	0.0071	10.9141					260	1064.38	0.0195	10.5458									151	1064.27
240	954.61	0.0358	10.2141					633	1003.55	0.1023	15.3241									65	676.564	0.0261	344.322					299	1009.93	0.0279	10.9509					192	1064.31	0.0144	10.6184									105	1064.24
260	954.579	0.0387	10.2442					284	1003.5	0.0459	15.3746									164	676.54	0.0659	344.346					320	1009.87	0.0299	11.0184					73	1064.28	0.0054	10.6479									298	1064.2
122	954.543	0.0182	10.2807					313	1003.45	0.0506	15.4211									702	675.548	0.2823	345.338					163	1009.82	0.0152	11.065					150	1064.25	0.0112	10.672									109	1064.16
197	954.507	0.0293	10.3165					1321	1003.36	0.2136	15.5127									51	668.612	0.0205	352.274					192	1009.78	0.0179	11.1005					187	1064.2	0.014	10.7253									109	1064.12
221	954.47	0.0329	10.3537					440	1003.3	0.0711	15.5708									60	665.541	0.0241	355.345					228	1009.75	0.0213	11.1386					152	1064.16	0.0114	10.7665									185	1064.08
136	954.437	0.0202	10.387					1044	1003.26	0.1688	15.6147									33	663.556	0.0132	357.33					209	1009.7	0.0195	11.1795					71	1064.12	0.0053	10.8031									169	1064.05
139	954.398	0.0207	10.4261					814	1003.2	0.1316	15.6715									47	663.536	0.0189	357.35					168	1009.67	0.0157	11.2158					338	1064.08	0.0254	10.8467									323	1064
211	954.357	0.0314	10.4662					1621	1003.08	0.2621	15.787									58	661.604	0.0233	359.282					113	1009.63	0.0105	11.2517					297	1064.02	0.0223	10.9082									277	1063.97
132	954.32	0.0196	10.5036					171514	1002.88	27.7415	15.9949									86	658.553	0.0345	362.333					239	1009.59	0.0223	11.2936					257	1063.97	0.0193	10.9559									196	1063.93
222	954.246	0.0331	10.5779					1122	1002.76	0.1814	16.1064									116	657.545	0.0466	363.341					311	1009.55	0.029	11.3344					163	1063.92	0.0122	11									88	1063.89
125	954.21	0.0186	10.6136					138	1002.71	0.0223	16.1612									232	652.667	0.0933	368.219					164	1009.52	0.0153	11.3638					322	1063.88	0.0242	11.0391									211	1063.85
228	954.172	0.034	10.6518					163	1002.68	0.0263	16.1915									43	652.609	0.0172	368.277					157	1009.48	0.0146	11.4017					298	1063.82	0.0224	11.1017									335	1063.83
378	954.105	0.0563	10.7186					170	1002.66	0.0274	16.2119									82	651.64	0.0329	369.245					192	1009.44	0.0179	11.4395					206	1063.76	0.0155	11.1604									133	1063.78
160	954.076	0.0238	10.7478					155	1002.63	0.025	16.2414									61	651.574	0.0245	369.312					271	1009.4	0.0253	11.4811					187	1063.71	0.014	11.2122									89	1063.77
148	954.058	0.022	10.7655					172	1002.61	0.0278	16.2653									32	651.446	0.0128	369.44					127	1009.36	0.0118	11.5207					163	1063.66	0.0122	11.259									152	1063.74
241	954.016	0.0359	10.8072					93	1002.58	0.015	16.2928									51	651.338	0.0205	369.548					412	1009.31	0.0385	11.5752					94	1063.63	0.007	11.2974									597	1063.69
217	953.979	0.0323	10.8442					213	1002.55	0.0344	16.3215									77	650.656	0.0309	370.23					157	1009.26	0.0146	11.624					106	1063.58	0.0079	11.3418									308	1063.63
130	953.942	0.0193	10.8818					51	1002.5	0.0082	16.368									293	650.612	0.1178	370.274					218	1009.23	0.0203	11.658					66	1063.55	0.0049	11.3739									134	1063.58
177	953.913	0.0264	10.9105					224	1002.47	0.0362	16.4044									242	650.542	0.0973	370.344					266	1009.18	0.0248	11.705					310	1063.51	0.0233	11.4109									640	1063.52
268	953.871	0.0399	10.9522					232	1002.43	0.0375	16.4457									44	649.636	0.0176	371.25					169	1009.14	0.0157	11.7401					261	1063.47	0.0196	11.4586									165	1063.46
297	953.835	0.0443	10.9888					116	1002.36	0.0187	16.5113									570	649.542	0.2292	371.344					284	1009.11	0.0265	11.771					332	1063.42	0.0249	11.5057									256	1063.43
276	953.798	0.0411	11.0254					47	1002.32	0.0076	16.5466									306	648.637	0.123	372.249					180	1009.04	0.0168	11.8419					305	1063.36	0.0229	11.5596									178	1063.4
310	953.761	0.0462	11.063					58	1002.29	0.0093	16.5824									121	647.529	0.0486	373.357					228	1008.99	0.0213	11.892					267	1063.31	0.02	11.6106									243	1063.35
404	953.725	0.0602	11.0983					39	1002.25	0.0063	16.618									78	642.634	0.0313	378.252					201	1008.95	0.0187	11.9296					199	1063.28	0.0149	11.647									392	1063.31
360	953.684	0.0537	11.1399					68	1002.24	0.0109	16.6352									730	641.632	0.2936	379.254					258	1008.92	0.0241	11.9631					208	1063.25	0.0156	11.6764									359	1063.27
240	953.652	0.0358	11.1716					149	1002.19	0.0241	16.6812									34	641.065	0.0136	379.821					274	1008.88	0.0256	12.004					161	1063.22	0.0121	11.7087									186	1063.24
356	953.613	0.0531	11.2107					41	1002.15	0.0066	16.7245									1236	640.627	0.4971	380.259					194	1008.84	0.0181	12.0424					376	1063.16	0.0282	11.7661									276	1063.2
246	953.579	0.0366	11.2446					88	1002.11	0.0142	16.7571									41	636.62	0.0164	384.266					333	1008.81	0.0311	12.0782					237	1063.12	0.0178	11.8081									292	1063.16
324	953.542	0.0483	11.2815					68	1002.08	0.0109	16.7918									43	634.914	0.0172	385.972					251	1008.76	0.0234	12.1205					288	1063.05	0.0216	11.8728									212	1063.12
408	953.505	0.0608	11.3189					79	1001.97	0.0127	16.8962									92	634.65	0.037	386.236					294	1008.74	0.0274	12.1448					314	1062.99	0.0236	11.9353									262	1063.09
260	953.466	0.0387	11.3578					2876	1001.87	0.4651	17.0051									325	633.639	0.1307	387.247					340	1008.69	0.0317	12.1897					126	1062.93	0.0094	11.9899									200	1063.05
340	953.432	0.0507	11.3919					48	1001.81	0.0077	17.0597									758	632.637	0.3048	388.249					178	1008.67	0.0166	12.2153					215	1062.89	0.0161	12.0311									304	1063.01
318	953.394	0.0474	11.4299					335	1001.77	0.0541	17.1005									108	632.536	0.0434	388.35					417	1008.63	0.0389	12.2564					79	1062.86	0.0059	12.0593									187	1062.97
343	953.355	0.0511	11.4687					118	1001.72	0.019	17.1495									24	632.157	0.0096	388.729					318	1008.58	0.0297	12.3005					95	1062.83	0.0071	12.0974									392	1062.93
319	953.319	0.0475	11.5046					62	1001.67	0.01	17.2023									425	631.626	0.1709	389.26					137	1008.55	0.0128	12.3316					216	1062.78	0.0162	12.1445									352	1062.89
405	953.284	0.0604	11.54					113	1001.59	0.0182	17.2786									207	631.535	0.0832	389.351					287	1008.51	0.0268	12.3715					92	1062.74	0.0069	12.1869									431	1062.85
252	953.243	0.0375	11.5806					135	1001.54	0.0218	17.3319									581	630.622	0.2336	390.264					425	1008.48	0.0397	12.405					258	1062.7	0.0194	12.2263									231	1062.81
238	953.211	0.0355	11.6122					40	1001.44	0.0064	17.4271									87	628.539	0.0349	392.347					327	1008.44	0.0305	12.4427					42	1062.67	0.0031	12.2585									386	1062.78
424	953.161	0.0632	11.6629					95	1001.31	0.0153	17.5611									26	628.362	0.0104	392.524					388	1008.4	0.0362	12.4852					129	1062.62	0.0097	12.2997									293	1062.74
586	953.108	0.0874	11.7161					54	1001.22	0.0087	17.652									29	626.072	0.0116	394.814					147	1008.36	0.0137	12.5216					358	1062.57	0.0269	12.3514									394	1062.7
376	953.059	0.056	11.7646					53	1001.09	0.0085	17.7793									178	625.638	0.0715	395.248					340	1008.32	0.0317	12.5628					182	1062.51	0.0136	12.4174									286	1062.66
337	953.021	0.0502	11.803					2321	1000.86	0.3754	18.0098									69	625.516	0.0277	395.37					389	1008.29	0.0363	12.5977					97	1062.47	0.0072	12.4519									329	1062.62
244	952.977	0.0364	11.8467					238	1000.76	0.0384	18.1109									50	625.189	0.0201	395.697					90	1008.25	0.0084	12.6321					138	1062.43	0.0103	12.4954									350	1062.58
228	952.933	0.034	11.8907					67	1000.74	0.0108	18.1343									68	624.778	0.0273	396.108					238	1008.22	0.0222	12.6691					84	1062.4	0.0063	12.5197									467	1062.54
217	952.912	0.0323	11.9121					44	1000.3	0.0071	18.5667									4741	624.633	1.9069	396.253					386	1008.17	0.036	12.7133					136	1062.36	0.0102	12.5613									145	1062.51
433	952.868	0.0645	11.9556					33	999.29	0.0053	19.5812									41	624.596	0.0164	396.29					311	1008.14	0.029	12.7491					563	1062.29	0.0423	12.6361									99	1062.47
489	952.829	0.0729	11.9951					31	997.17	0.005	21.7008									49	624.55	0.0197	396.336					381	1008.1	0.0356	12.7865					62	1062.23	0.0046	12.6891									241	1062.42
228	952.79	0.034	12.0334					29	990.833	0.0046	28.0383									44	624.246	0.0176	396.64					504	1008.05	0.0471	12.8294					194	1062.2	0.0145	12.7218									239	1062.39
299	952.76	0.0446	12.0636					30	989.419	0.0048	29.4517									36	623.795	0.0144	397.091					292	1008.02	0.0272	12.8604					447	1062.16	0.0336	12.7648									220	1062.35
462	952.72	0.0689	12.1039					44	989.379	0.0071	29.4917									501	623.618	0.2015	397.267					495	1007.98	0.0462	12.9022					128	1062.13	0.0096	12.7963									256	1062.31
704	952.678	0.105	12.1455					206	985.869	0.0333	33.0015									1726	622.613	0.6942	398.273					231	1007.95	0.0215	12.9361					427	1062.09	0.0321	12.8312									262	1062.27
128	952.65	0.019	12.1734					104	984.885	0.0168	33.9858									60	621.951	0.0241	398.935					468	1007.91	0.0437	12.9766					716	1062.02	0.0538	12.9025									344	1062.24
458	952.61	0.0683	12.2133					180	984.858	0.0291	34.0133									48	621.666	0.0193	399.22					572	1007.87	0.0534	13.0108					509	1061.97	0.0383	12.956									669	1062.2
463	952.571	0.069	12.2526					153	983.851	0.0247	35.0195									2074	621.605	0.8342	399.281					280	1007.83	0.0261	13.0524					644	1061.92	0.0484	13.0082									340	1062.16
442	952.531	0.0659	12.2926					112	983.816	0.0181	35.0553									30	621.047	0.012	399.839					419	1007.79	0.0391	13.0913					735	1061.83	0.0553	13.0923									330	1062.12
513	952.496	0.0765	12.3279					217	982.853	0.035	36.0176									4801	620.602	1.931	400.284					183	1007.76	0.0171	13.1257					306	1061.73	0.023	13.1909									449	1062.09
211	952.464	0.0314	12.3598					56	981.837	0.009	37.0342									186	619.595	0.0748	401.291					414	1007.72	0.0386	13.1601					566	1061.69	0.0425	13.2377									383	1062.05
536	952.426	0.0799	12.3981					27	976.882	0.0043	41.9891									149	618.585	0.0599	402.301					153	1007.69	0.0142	13.1974					279	1061.63	0.0209	13.2917									388	1062
629	952.388	0.0938	12.4352					66	975.726	0.0106	43.145									445	617.589	0.1789	403.297					339	1007.65	0.0316	13.236					208	1061.59	0.0156	13.3315									627	1061.97
385	952.349	0.0574	12.4742					48	974.805	0.0077	44.0662									111	615.625	0.0446	405.261					369	1007.62	0.0344	13.2663					457	1061.5	0.0343	13.42									592	1061.93
522	952.315	0.0778	12.5089					58	972.497	0.0093	46.3742									255	614.626	0.1025	406.26					480	1007.57	0.0448	13.3151					608	1061.43	0.0457	13.489									197	1061.89
531	952.275	0.0792	12.5491					81	966.195	0.0131	52.6761									38	614.448	0.0152	406.438					346	1007.5	0.0323	13.3846					478	1061.4	0.0359	13.5275									360	1061.86
621	952.236	0.0926	12.5877					77	963.814	0.0124	55.0568									92	612.595	0.037	408.291					243	1007.46	0.0227	13.4239					530	1061.33	0.0398	13.5961									241	1061.81
198	952.198	0.0295	12.6261					41	954.609	0.0066	64.2621									28	610.683	0.0112	410.203					414	1007.39	0.0386	13.4921					286	1061.28	0.0215	13.64									262	1061.77
422	952.161	0.0629	12.6622					106	952.776	0.0171	66.0945									55	609.049	0.0221	411.837					410	1007.33	0.0383	13.5516					705	1061.23	0.053	13.6971									548	1061.73
315	952.127	0.0469	12.6971					159	950.764	0.0257	68.1073									69	607.596	0.0277	413.29					978	1007.28	0.0913	13.6075					925	1061.16	0.0696	13.7612									426	1061.68
729	952.095	0.1087	12.7287					179	949.804	0.0289	69.0671									121	607.572	0.0486	413.314					616	1007.22	0.0575	13.6599					88	1061.12	0.0066	13.8002									186	1061.63
435	952.052	0.0648	12.7721					66	949.769	0.0106	69.1015									43	607.088	0.0172	413.798					502	1007.18	0.0469	13.7081					956	1061.08	0.0719	13.8483									506	1061.58
655	952.014	0.0977	12.8098					145	949.749	0.0234	69.1219									43	606.795	0.0172	414.091					799	1007.13	0.0746	13.7512					547	1061.05	0.0411	13.8749									734	1061.52
388	951.978	0.0578	12.8459					43	946.706	0.0069	72.1645									1407	606.621	0.5659	414.265					1125	1007.09	0.1051	13.7918					91955	1060.93	6.92	13.9936									370	1061.48
516	951.939	0.0769	12.885					62	946.234	0.01	72.6368									57	606.459	0.0229	414.427					905	1007.05	0.0845	13.8296					555	1060.84	0.0417	14.0794									519	1061.42
606	951.901	0.0904	12.9229					38	945.963	0.0061	72.9083									55	606.309	0.0221	414.577					272	1007.02	0.0254	13.8611					708	1060.79	0.0532	14.1329									625	1061.39
419	951.862	0.0625	12.9612					61	932.76	0.0098	86.1108									111	606.081	0.0446	414.805					75269	1006.9	7.0342	13.9865					651	1060.73	0.0489	14.1951									477	1061.35
729	951.829	0.1087	12.9947					47	925.775	0.0076	93.0956									60	606.036	0.0241	414.85					686	1006.83	0.0641	14.0563					570	1060.66	0.0428	14.264									877	1061.32
381	951.791	0.0568	13.0328					61	925.68	0.0098	93.1905									76	605.906	0.0305	414.98					467	1006.79	0.0436	14.0898					455	1060.58	0.0342	14.3413									420	1061.29
801	951.759	0.1194	13.0648					90	924.762	0.0145	94.1086									4758	605.61	1.9137	415.276					259	1006.72	0.0242	14.1687					859	1060.51	0.0646	14.4139									897	1061.25
591	951.72	0.0881	13.1034					59	923.768	0.0095	95.1029									100	605.548	0.0402	415.337					242	1006.61	0.0226	14.2741					216	1060.45	0.0162	14.4771									656	1061.2
824	951.68	0.1229	13.1437					221	923.738	0.0357	95.133					95.1225	923.742	4.35	n-9/dis@n-8/+O+H/OAD01	42	604.958	0.0168	415.928					281	1006.56	0.0262	14.3231					406	1060.37	0.0305	14.55									959	1061.16
381	951.639	0.0568	13.1842					284	922.742	0.0459	96.1293					96.1303	922.734	8.06	n-9/dis@n-8/+O/OAD02	60	604.946	0.0241	415.94					317	1006.5	0.0296	14.3847					251	1060.32	0.0188	14.6014									763	1061.12
718	951.605	0.1071	13.219					56	921.775	0.009	97.0962									130	604.89	0.0522	415.996					320	1006.44	0.0299	14.4418					359	1060.28	0.027	14.6437									317	1061.08
443	951.583	0.066	13.2404					477	921.729	0.0771	97.1424					97.1381	921.726	2.47	n-9/dis@n-8/+O-H/OAD03	266	604.759	0.1069	416.127					229	1006.37	0.0214	14.5142					126	1060.25	0.0094	14.672									209	1061.05
578	951.538	0.0862	13.2859					153	908.756	0.0247	110.115									12249	604.606	4.9268	416.28					382	1006.3	0.0356	14.5878					383	1060.22	0.0288	14.7006									87566	1060.94
481	951.47	0.0717	13.3533					40	908.719	0.0064	110.152					110.146	908.718	0.94	n-9/dis@n-9/+O/OAD08	281	604.537	0.113	416.349					709	1006.24	0.0662	14.6464					255	1060.19	0.0191	14.7361									370	1060.85
666	951.426	0.0993	13.3979					236	907.753	0.0381	111.118									65	604.487	0.0261	416.399					428	1006.18	0.0399	14.7021					573	1060.15	0.0431	14.7717									524	1060.82
147	951.399	0.0219	13.4252					44	906.743	0.0071	112.128									45	604.369	0.018	416.517					205	1006.15	0.0191	14.7325					197	1060.1	0.0148	14.825									543	1060.78
617	951.353	0.092	13.4706					32	905.705	0.0051	113.166									58	604.005	0.0233	416.881					520	1006.09	0.0485	14.7973					503	1060.07	0.0378	14.8571									407	1060.73
770	951.325	0.1148	13.4987					165	894.75	0.0266	124.121					124.125	894.739	12.22	n-9/dis@n-9/none/OAD09	60	603.978	0.0241	416.908					242046	1005.89	22.6203	14.9896					505	1060.04	0.038	14.879									567	1060.69
258	951.283	0.0384	13.5408					51	894.681	0.0082	124.19									51	603.904	0.0205	416.982					851	1005.83	0.0795	15.0557					119579	1059.94	8.9988	14.9828									283	1060.67
738	951.24	0.11	13.5833					120	893.739	0.0194	125.132					125.133	893.731	8.72	n-9/dis@n-9/-H/OAD10	81	603.749	0.0325	417.137					469	1005.8	0.0438	15.0879					786	1059.87	0.0591	15.0523									682	1060.64
330	951.198	0.0492	13.626					35	893.613	0.0056	125.257									5781	603.595	2.3252	417.291					347	1005.76	0.0324	15.124					358	1059.83	0.0269	15.0903									246	1060.57
1046	951.167	0.156	13.6564					42	888.976	0.0067	129.895									577	603.539	0.232	417.347					394	1005.74	0.0368	15.1419					372	1059.81	0.0279	15.1184									555	1060.53
916	951.136	0.1366	13.6872					80	886.647	0.0129	132.224									100	603.386	0.0402	417.5					535	1005.7	0.0499	15.1892					288	1059.77	0.0216	15.1509									362	1060.49
656	951.09	0.0978	13.7338					82	885.643	0.0132	133.228									116	603.306	0.0466	417.58					326	1005.67	0.0304	15.215					1137	1059.74	0.0855	15.187									269	1060.45
3240	951.03	0.4833	13.7933					39	882.727	0.0063	136.144									79	603.117	0.0317	417.769					755	1005.65	0.0705	15.2385					262	1059.69	0.0197	15.2378									311	1060.43
392	950.97	0.0584	13.8534					46	882.667	0.0074	136.204									88	602.756	0.0353	418.13					729	1005.59	0.0681	15.2967					196	1059.66	0.0147	15.2625									227	1060.41
128726	950.835	19.2038	13.9888					87	881.749	0.014	137.122									74	602.724	0.0297	418.162					213	1005.51	0.0199	15.377					298	1059.63	0.0224	15.2942									108	1060.39
1030	950.747	0.1536	14.0769					184	881.729	0.0297	137.142					137.133	881.731	3.26	n-9/dis@n-10/+H/OAD14	14135	602.591	5.6854	418.295					140	1005.47	0.013	15.4102					169	1059.61	0.0127	15.3153									275	1060.36
441	950.709	0.0657	14.1147					256	880.725	0.0414	138.146					138.141	880.724	1.83	n-9/dis@n-10/none/OAD15	40	601.917	0.016	418.969					576	1005.42	0.0538	15.4661					794	1059.55	0.0597	15.3732									204	1060.32
693	950.675	0.1033	14.1488					379	879.725	0.0613	139.146					139.149	879.716	9.94	n-9/dis@n-10/-H/OAD16	185	601.604	0.0744	419.282					1473	1005.38	0.1376	15.5062					264	1059.52	0.0198	15.4075									393	1060.28
839	950.563	0.1251	14.2603					49	869.822	0.0079	149.049									265	601.587	0.1065	419.298					622	1005.31	0.0581	15.5754					381	1059.49	0.0286	15.4375									476	1060.21
765	950.528	0.1141	14.2954					35	865.04	0.0056	153.831									104	601.522	0.0418	419.364					264	1005.27	0.0246	15.6102					218	1059.44	0.0164	15.483									195	1060.19
1006	950.49	0.15	14.3337					94	863.723	0.0152	155.148									169	600.57	0.0679	420.316					546	1005.21	0.051	15.6773					326	1059.41	0.0245	15.515									461	1060.16
1262	950.453	0.1882	14.3707					32	861.503	0.0051	157.368									115	598.616	0.0462	422.27					804	1005.1	0.0751	15.7886					319	1059.37	0.024	15.5504									274254	1059.94
1142	950.418	0.1703	14.4053					54	857.808	0.0087	161.063									443	597.605	0.1781	423.281					341466	1004.89	31.9116	15.993					354	1059.34	0.0266	15.5806									1473	1059.85
1065	950.379	0.1588	14.4442					46	856.818	0.0074	162.053									1096	596.602	0.4408	424.284					840	1004.78	0.0785	16.1038					619	1059.3	0.0465	15.6232									298	1059.81
837	950.351	0.1248	14.4731					38	849.672	0.0061	169.198									169	594.585	0.0679	426.301					1790	1004.73	0.1672	16.1494					251	1059.23	0.0188	15.6929									928	1059.78
1193	950.31	0.1779	14.5141					31	846.012	0.005	172.859									210	593.572	0.0844	427.314					518	1004.65	0.0484	16.2336					552	1059.19	0.0415	15.7322									1075	1059.74
1257	950.277	0.1875	14.5469					63	844.645	0.0101	174.226									272	592.571	0.1094	428.315					363	1004.62	0.0339	16.2651					134	1059.1	0.01	15.8229									260	1059.7
1146	950.201	0.1709	14.6229					60	843.656	0.0097	175.215									89	591.574	0.0357	429.312					821	1004.58	0.0767	16.3055					2139	1059.04	0.1609	15.8859									867	1059.67
1086	950.168	0.162	14.6559					185	841.764	0.0299	177.107									291	590.588	0.117	430.298					687	1004.51	0.0642	16.3721					175170	1058.94	13.1823	15.9864									382	1059.63
1192	950.03	0.1778	14.7933					544	840.758	0.0879	178.113									486	589.56	0.1954	431.326					166	1004.47	0.0155	16.4186					409	1058.84	0.0307	16.0803									206	1059.57
416637	949.832	62.1554	14.9917					602	839.751	0.0973	179.12									346	588.607	0.1391	432.279					207	1004.43	0.0193	16.4499					374	1058.79	0.0281	16.1321									587	1059.54
2322	949.768	0.3464	15.0553					36	820.497	0.0058	198.374									634	587.599	0.255	433.287					413	1004.38	0.0385	16.5003					631	1058.74	0.0474	16.1816									287	1059.5
1751	949.736	0.2612	15.0879					63	812.319	0.0101	206.552									2088	586.596	0.8398	434.29					117	1004.32	0.0109	16.5668					516	1058.7	0.0388	16.2227									373	1059.48
1250	949.699	0.1864	15.1249					56	811.692	0.009	207.179									285	585.589	0.1146	435.297					391	1004.27	0.0365	16.6105					514	1058.66	0.0386	16.2672									671	1059.45
1324	949.662	0.1975	15.1614					28	805.01	0.0045	213.861									534	581.554	0.2147	439.332					257	1004.23	0.024	16.6516					176	1058.61	0.0132	16.3101									788	1059.41
1512	949.592	0.2255	15.2315					62	803.608	0.01	215.263									48	578.814	0.0193	442.072					71	1004.19	0.0066	16.6907					345	1058.59	0.0259	16.3384									593	1059.37
1326	949.554	0.1978	15.2698					52	796.633	0.0084	222.238									395	578.59	0.1588	442.296					240	1004.16	0.0224	16.7209					77	1058.52	0.0057	16.404									470	1059.33
1236	949.518	0.1843	15.306					80	795.624	0.0129	223.247									53	578.528	0.0213	442.358					88	1004.13	0.0082	16.759					210	1058.49	0.0158	16.438									300	1059.31
1446	949.482	0.2157	15.342					41	789.572	0.0066	229.299									51	578.459	0.0205	442.427					178	1004.07	0.0166	16.8126					360	1058.43	0.027	16.4893									509	1059.26
995	949.446	0.1484	15.3779					29	787.737	0.0046	231.134									322	577.58	0.1295	443.306					129	1004.06	0.012	16.8289					542	1058.36	0.0407	16.5644									436	1059.23
1042	949.412	0.1554	15.4121					471	782.66	0.0761	236.211									79	577.526	0.0317	443.36					452	1004.02	0.0422	16.864					373	1058.29	0.028	16.6381									1038	1059.15
1542	949.375	0.23	15.4482					27	778.117	0.0043	240.754									42	576.992	0.0168	443.894					6531	1003.88	0.6103	17.0065					158	1058.23	0.0118	16.6986									367434	1058.94
986	949.343	0.147	15.4811					43	765.639	0.0069	253.232									1029	576.575	0.4138	444.311					112	1003.82	0.0104	17.0665					410	1058.19	0.0308	16.7305									1741	1058.81
1144	949.312	0.1706	15.512					70	764.659	0.0113	254.212									446	575.564	0.1793	445.322					375	1003.78	0.035	17.1012					116	1058.15	0.0087	16.7692									613	1058.76
1481	949.236	0.2209	15.5872					58	763.612	0.0093	255.259									86	575.508	0.0345	445.378					82	1003.69	0.0076	17.1913					1460	1058.04	0.1098	16.8849									572	1058.73
1711	949.127	0.2552	15.6968					58	763.598	0.0093	255.273									725	574.557	0.2916	446.329					296	1003.64	0.0276	17.2437					61574	1057.93	4.6337	16.9983									437	1058.69
3948	949.025	0.5889	15.7984					97	754.587	0.0156	264.284									77	573.583	0.0309	447.303					267	1003.58	0.0249	17.3055					659	1057.81	0.0495	17.1111									1263	1058.62
3766	948.953	0.5618	15.8708					43	747.641	0.0069	271.23									106	569.576	0.0426	451.31					61	1003.51	0.0057	17.372					360	1057.75	0.027	17.1741									750	1058.53
547748	948.83	81.715	15.9941					58	746.638	0.0093	272.233									401	568.565	0.1612	452.321					71	1003.46	0.0066	17.4293					202	1057.72	0.0152	17.2058									413	1058.46
1745	948.733	0.2603	16.0904					76	740.562	0.0122	278.309									64	565.543	0.0257	455.343					68	1003.37	0.0063	17.5125					242	1057.65	0.0182	17.2749									674	1058.42
3293	948.701	0.4912	16.1227					122	739.631	0.0197	279.24									52	564.71	0.0209	456.176					216	1003.31	0.0201	17.5746					295	1057.58	0.0222	17.3446									233	1058.34
2324	948.592	0.3467	16.2316					98	739.568	0.0158	279.303									143	564.543	0.0575	456.343					94	1003.26	0.0087	17.625					164	1057.52	0.0123	17.4002									365	1058.3
534	948.539	0.0796	16.2847					262	738.625	0.0423	280.246									38	563.706	0.0152	457.18					128	1003.16	0.0119	17.7218					36	1057.49	0.0027	17.4371									249	1058.25
1447	948.481	0.2158	16.3428					72	737.613	0.0116	281.258									6136	563.543	2.468	457.343					80	1003.09	0.0074	17.7973					139	1057.43	0.0104	17.4902									206	1058.21
981	948.398	0.1463	16.4259					186	735.572	0.03	283.299									233	561.524	0.0937	459.362					97	1002.95	0.009	17.9373					226	1057.41	0.017	17.5164									137	1058.19
569	948.336	0.0848	16.4875					293	734.573	0.0473	284.298									132	559.571	0.053	461.315					7501	1002.88	0.701	18.0089					102	1057.36	0.0076	17.5659									129	1058.18
783	948.267	0.1168	16.5563					52	733.571	0.0084	285.3									230	558.562	0.0925	462.324					111	1002.77	0.0103	18.1122					87	1057.32	0.0065	17.6063									420	1058.11
361	948.208	0.0538	16.6156					63	729.627	0.0101	289.244									88	549.54	0.0353	471.346					92	1002.64	0.0085	18.2465					114	1057.3	0.0085	17.6267									346	1058.08
365	948.182	0.0544	16.6418					33	710.559	0.0053	308.312									305	548.542	0.1226	472.344					69	1002.59	0.0064	18.291					221	1057.25	0.0166	17.6735									240	1058.03
448	948.136	0.0668	16.6877					62	709.543	0.01	309.328									98	547.528	0.0394	473.358					63	1002.32	0.0058	18.5666					161	1057.2	0.0121	17.7197									16040	1057.93
307	948.101	0.0457	16.723					200	708.545	0.0323	310.326									105	546.537	0.0422	474.349					48	1002.24	0.0044	18.6486					66	1057.16	0.0049	17.762									387	1057.86
210	948.062	0.0313	16.7621					74	707.538	0.0119	311.333									27	539.983	0.0108	480.903					64	1002.01	0.0059	18.8764					1773	1057.03	0.1334	17.8896									116	1057.83
196	948.026	0.0292	16.7975					94	706.523	0.0152	312.348									99	538.535	0.0398	482.351					144	1001.87	0.0134	19.0186					68129	1056.92	5.127	18.0018									290	1057.79
189	947.996	0.0281	16.8273					81	697.514	0.0131	321.356									211	537.536	0.0848	483.35					41	1001.36	0.0038	19.5202					219	1056.79	0.0164	18.1328									152	1057.73
224	947.971	0.0334	16.8523					131	696.506	0.0211	322.365									135	535.509	0.0542	485.377					129	1000.86	0.012	20.0245					371	1056.75	0.0279	18.1735									46	1057.7
239	947.943	0.0356	16.8811					158	695.508	0.0255	323.363									36	525.315	0.0144	495.571					44	993.841	0.0041	27.0435					174	1056.69	0.013	18.235									463	1057.65
121	947.908	0.018	16.9155					54	692.556	0.0087	326.315									33	524.618	0.0132	496.268					117	991.892	0.0109	28.992					217	1056.66	0.0163	18.2649									111	1057.57
4535	947.816	0.6765	17.0076					82	691.561	0.0132	327.31									66	523.383	0.0265	497.503					74	991.842	0.0069	29.0419					56	1056.62	0.0042	18.3075									298	1057.53
573	947.761	0.0854	17.0625					55	691.541	0.0088	327.33									43	523.285	0.0172	497.601					39	991.59	0.0036	29.2942					85	1056.59	0.0063	18.3302									281	1057.45
354	947.717	0.0528	17.1064					73	689.527	0.0118	329.344									32	514.015	0.0128	506.871					60	991.529	0.0056	29.355					110	1056.55	0.0082	18.3743									239	1057.38
254	947.664	0.0378	17.16					30	686.686	0.0048	332.185									42	507.416	0.0168	513.47					51	991.394	0.0047	29.4904					147	1056.45	0.011	18.4771									167	1057.32
162	947.573	0.0241	17.2504					53	675.513	0.0085	343.358									171	455.339	0.0687	565.547					61	990.888	0.0057	29.9968					181	1056.41	0.0136	18.5183									240	1057.28
69	947.55	0.0102	17.2738					127	674.538	0.0205	344.333									62	445.426	0.0249	575.46					50	990.158	0.0046	30.7266					103	1056.33	0.0077	18.5937									62	1057.25
307	947.503	0.0457	17.3205					101	673.545	0.0163	345.326									76	437.333	0.0305	583.553					38	989.581	0.0035	31.3035					128	1056.28	0.0096	18.641									141	1057.2
64	947.461	0.0095	17.3629					284	673.519	0.0459	345.352									38	433.353	0.0152	587.533					119	988.886	0.0111	31.9981					51	1056.24	0.0038	18.6876									369	1057.1
45	947.417	0.0067	17.4067					301	672.512	0.0486	346.359									72	433.314	0.0289	587.572					42	988.064	0.0039	32.8205					110	1056.14	0.0082	18.7854									282	1057.05
112	947.374	0.0167	17.4496					160	671.509	0.0258	347.362									184	430.327	0.074	590.559					306	987.885	0.0285	32.9993					56	1056.02	0.0042	18.9033									59	1057.02
151	947.331	0.0225	17.4927					86	665.545	0.0139	353.326									162	429.32	0.0651	591.566					69	987.832	0.0064	33.0526					240	1055.96	0.018	18.963									19114	1056.92
152	947.29	0.0226	17.5339					25	665.502	0.004	353.369									127	428.31	0.051	592.576					952	986.884	0.0889	34.0004					746	1055.91	0.0561	19.016									118	1056.82
100	947.233	0.0149	17.5903					31	664.562	0.005	354.309									5254	427.308	2.1132	593.578					374	985.871	0.0349	35.0138					61	1055.85	0.0045	19.0702									104	1056.72
95	947.209	0.0141	17.6146					110	662.62	0.0177	356.251									57	423.878	0.0229	597.008					85	985.807	0.0079	35.0772					92	1055.81	0.0069	19.1157									107	1056.67
113	947.176	0.0168	17.6478					120	661.614	0.0194	357.257									84	419.319	0.0337	601.567					136	984.889	0.0127	35.9955					51	1055.71	0.0038	19.217									76	1056.62
38	947.116	0.0056	17.7077					68	655.531	0.0109	363.34									151	416.392	0.0607	604.494					213	984.862	0.0199	36.0225					144	1055.66	0.0108	19.2673									174	1056.51
218	946.986	0.0325	17.8376					44	653.517	0.0071	365.354									169	411.312	0.0679	609.574					30	984.791	0.0028	36.0938					55	1055.58	0.0041	19.3406									61	1056.46
68	946.883	0.0101	17.9402					1780	650.649	0.2879	368.222									152	410.299	0.0611	610.587					49	982.246	0.0045	38.6382					52	1054.96	0.0039	19.9689									131	1056.36
3642	946.815	0.5433	18.0091					78	650.611	0.0126	368.26									1790	409.298	0.7199	611.588					36	981.996	0.0033	38.888					214	1054.92	0.0161	19.9996									46	1056.23
379	946.757	0.0565	18.0669					184	649.639	0.0297	369.232									51	407.277	0.0205	613.609					41	981.202	0.0038	39.682					86	1054.87	0.0064	20.05									44	1056.09
40	946.715	0.0059	18.1085					42	649.594	0.0067	369.277									32	405.437	0.0128	615.449					74	979.624	0.0069	41.2601					96	1054.42	0.0072	20.499									426	1055.92
102	946.687	0.0152	18.1363					39	649.539	0.0063	369.332									25	405.375	0.01	615.511					44	977.817	0.0041	43.0675					73	1054.35	0.0054	20.5718									63	1055.79
111	946.619	0.0165	18.2043					74	649.146	0.0119	369.725									98	403.302	0.0394	617.584					51	974.548	0.0047	46.3364					41	1053.63	0.003	21.2933									108	1055.49
94	946.567	0.014	18.2566					473	648.633	0.0765	370.238									607	402.295	0.2441	618.591					29	974.461	0.0027	46.4237					52	1053.39	0.0039	21.538									117	1055.35
116	946.509	0.0173	18.3149					85	648.546	0.0137	370.325									2714	401.293	1.0916	619.593					49	973.922	0.0045	46.9627					93	1052.63	0.0069	22.2894									89	1054.98
77	946.239	0.0114	18.5845					425	647.621	0.0687	371.25									233	399.282	0.0937	621.604					74	973.875	0.0069	47.009					53	1051.52	0.0039	23.4033									90	1054.91
85	946.154	0.0126	18.6701					48	647.545	0.0077	371.326									27	394.065	0.0108	626.821					33	972.706	0.003	48.1783					83	1050.92	0.0062	24.0067									41	1054.58
84	945.972	0.0125	18.8514					102	647.52	0.0164	371.351									102	393.307	0.041	627.579					49	971.575	0.0045	49.3093					67	1050.83	0.005	24.0969									56	1054.41
148	945.81	0.022	19.0133					778	646.617	0.1258	372.254									66	392.294	0.0265	628.592					49	971.184	0.0045	49.6999					45	1050.64	0.0033	24.281									73	1053.95
52	945.768	0.0077	19.0561					126	646.528	0.0203	372.343									55	391.382	0.0221	629.504					80	969.975	0.0074	50.9096					56	1050.49	0.0042	24.4321									53	1052.67
84	945.633	0.0125	19.1908					163	645.507	0.0263	373.364									2553	391.288	1.0268	629.598					49	968.982	0.0045	51.9024					77	1050.25	0.0057	24.6787									71	1052.39
71	945.462	0.0105	19.3617					95	644.638	0.0153	374.233									35	390.37	0.014	630.515					106	966.654	0.0099	54.23					35	1050.12	0.0026	24.8054									39	1052.01
72	944.765	0.0107	20.0591					140	640.641	0.0226	378.229									82	389.306	0.0329	631.58					96	964.786	0.0089	56.0986					55	1050.08	0.0041	24.8422									51	1051.69
24	944.479	0.0035	20.3443					52	638.617	0.0084	380.254									79	389.271	0.0317	631.615					65	964.599	0.006	56.2849					47	1049.93	0.0035	24.9944									123	1051.3
91	943.763	0.0135	21.0611					133	637.528	0.0215	381.343									190	384.287	0.0764	636.599					31	964.025	0.0028	56.8596					66	1049.5	0.0049	25.4277									56	1050.6
33	940.647	0.0049	24.177					96	633.574	0.0155	385.297									663	383.283	0.2666	637.603					62	963.379	0.0057	57.5053					42	1049.23	0.0031	25.6904									67	1048.72
64	938.418	0.0095	26.406					55	633.524	0.0088	385.347									28	380.774	0.0112	640.112					43	963.024	0.004	57.8599					57	1049	0.0042	25.928									115	1046.94
31	937.884	0.0046	26.9394					642	632.63	0.1038	386.241									184	375.293	0.074	645.593					88	962.588	0.0082	58.2959					106	1048.93	0.0079	25.9934									34	1046.83
37	934.895	0.0055	29.9283					41	632.475	0.0066	386.396									41	374.287	0.0164	646.599					68	962.571	0.0063	58.313					95	1048.84	0.0071	26.0874									43	1046.64
102	933.788	0.0152	31.0361					27	631.921	0.0043	386.95									52	374.258	0.0209	646.628					34	962.524	0.0031	58.3602					60	1048.34	0.0045	26.5872									81	1046.04
24	933.087	0.0035	31.737					2786	631.626	0.4506	387.245									1139	373.276	0.4581	647.61					63	962.387	0.0058	58.4976					35	1048.13	0.0026	26.7983									113	1045.93
74	933.031	0.011	31.7928					47	631.533	0.0076	387.338									71	368.391	0.0285	652.495					55	961.912	0.0051	58.9727					43	1048	0.0032	26.9269									98	1044.94
227	932.826	0.0338	31.9974					91	631.28	0.0147	387.591									66	367.321	0.0265	653.565					76	956.111	0.0071	64.7732					107	1047.94	0.008	26.988									76	1043.48
245	932.788	0.0365	32.0357					74	631.231	0.0119	387.64									152	367.288	0.0611	653.598					33	955.919	0.003	64.9652					79	1047.86	0.0059	27.0629									75	1043.13
62	932.714	0.0092	32.1098					131	630.741	0.0211	388.13									59	366.275	0.0237	654.611					58	952.807	0.0054	68.0778					69	1047.38	0.0051	27.5411									247	1042.93
54	932.558	0.008	32.2662					7705	630.622	1.2462	388.249									89	365.273	0.0357	655.613					63	951.579	0.0058	69.3057					102	1047.19	0.0076	27.7316									136	1042.9
1075	931.819	0.1603	33.0045					969	629.609	0.1567	389.262									132	361.282	0.053	659.604					70	949.792	0.0065	71.0927					48	1046.98	0.0036	27.9401									70	1042.83
452	931.776	0.0674	33.0477					76	629.546	0.0122	389.325									90	357.299	0.0361	663.587					37	937.677	0.0034	83.2075					110	1046.89	0.0082	28.0387									81	1042.12
60	931.745	0.0089	33.079					1696	628.607	0.2743	390.264									87	357.28	0.0349	663.606					59	936.651	0.0055	84.2334					79	1046.58	0.0059	28.3419									577	1041.93
1099	930.817	0.1639	34.0068					115	628.507	0.0186	390.364									30	356.693	0.012	664.193					46	935.83	0.0042	85.0543					58	1046.37	0.0043	28.5543									882	1040.92
483	930.767	0.072	34.0569					43	627.55	0.0069	391.321									280	356.356	0.1126	664.53					35	934.777	0.0032	86.1077					67	1046.22	0.005	28.7017									35	1040.49
70	930.615	0.0104	34.209					73	627.536	0.0118	391.335									242	355.265	0.0973	665.621					59	934.249	0.0055	86.6354					54	1046.17	0.004	28.7539									439	1039.92
54	930.049	0.008	34.7743					167	624.633	0.027	394.238									28	355.241	0.0112	665.645					38	934.023	0.0035	86.8615					66	1046.08	0.0049	28.842									126	1038.96
241	929.812	0.0359	35.0118					43	623.815	0.0069	395.056									195	355.072	0.0784	665.814					56	928.204	0.0052	92.6801					54	1045.96	0.004	28.9602									316	1038.91
603	929.764	0.0899	35.0595					156	623.627	0.0252	395.244									94	351.292	0.0378	669.594					50	928.073	0.0046	92.8116					107	1045.94	0.008	28.9816									103	1037.9
176	928.801	0.0262	36.0224					31	623.607	0.005	395.264									774	349.275	0.3113	671.611					34	926.709	0.0031	94.1749					92	1045.91	0.0069	29.0138									64	1034.73
121	928.752	0.018	36.0716					40	623.567	0.0064	395.304									93	347.258	0.0374	673.628					102	924.271	0.0095	96.6138					122	1045.67	0.0091	29.2588									71	1034.61
26	923.361	0.0038	41.4631					46	623.503	0.0074	395.368									78	345.295	0.0313	675.591					31	924.056	0.0028	96.8281					67	1045.6	0.005	29.3274									84	1033.19
29	923.277	0.0043	41.5462					40	623.343	0.0064	395.528									41	344.983	0.0164	675.903					43	923.696	0.004	97.1888					60	1045.51	0.0045	29.4175									71	1031.9
49	923.214	0.0073	41.6093					103	622.898	0.0166	395.973									195	341.305	0.0784	679.581					57	922.626	0.0053	98.2585					48	1045.42	0.0036	29.5027									53	1031.6
83	922.657	0.0123	42.1666					86	622.791	0.0139	396.08									104	340.361	0.0418	680.525					77	921.268	0.0071	99.6165					75	1045.05	0.0056	29.8755									35	1031.26
39	921.068	0.0058	43.7554					79	622.757	0.0127	396.114									1520	339.292	0.6113	681.594					42	920.333	0.0039	100.552					401	1044.92	0.0301	30.0035									50	1031.12
44	919.767	0.0065	45.0571					5119	622.616	0.8279	396.255									64	339.245	0.0257	681.641					27	920.29	0.0025	100.595					49	1044.78	0.0036	30.1411									74	1030.85
43	913.819	0.0064	51.0044					41	622.332	0.0066	396.539									71	337.246	0.0285	683.639					27	909.89	0.0025	110.995					81	1044.7	0.006	30.2241									39	1030.32
36	913.537	0.0053	51.2867					62	622.135	0.01	396.736									83	335.26	0.0333	685.626					59	906.454	0.0055	114.431					40	1044.19	0.003	30.7345									41	1029.63
25	911.46	0.0037	53.3632					56	621.816	0.009	397.055									72	332.273	0.0289	688.613					36	904.525	0.0033	116.36					42	1043.9	0.0031	31.0228									41	1027.98
39	907.126	0.0058	57.6974					42	621.757	0.0067	397.114									38	331.226	0.0152	689.66					26	904.018	0.0024	116.867					47	1043.31	0.0035	31.6145									80	1027.85
28	904.811	0.0041	60.0128					3121	621.605	0.5048	397.266									81	321.279	0.0325	699.607					33	888.586	0.003	132.299					87	1043.27	0.0065	31.6586									45	1021.35
56	899.227	0.0083	65.5971					64	621.328	0.0103	397.543									60	321.24	0.0241	699.646					72	880.699	0.0067	140.185					44	1043.04	0.0033	31.8868									55	1019.21
66	891.193	0.0098	73.6307					88	621.253	0.0142	397.618									61	317.26	0.0245	703.626					44	875.74	0.0041	145.144					383	1042.91	0.0288	32.017									37	1018.94
41	885.544	0.0061	79.2795					59	621.222	0.0095	397.649									39	316.028	0.0156	704.858					44	862.818	0.0041	158.066					53	1042.79	0.0039	32.1334									93	1018.72
30	882.602	0.0044	82.2214					34	620.893	0.0054	397.978									64	314.284	0.0257	706.602					89	860.851	0.0083	160.033					68	1042.71	0.0051	32.2116									66	1018.54
91	879.711	0.0135	85.1126					75	620.767	0.0121	398.104									870	313.276	0.3499	707.61					68	860.33	0.0063	160.554					40	1042	0.003	32.9192									49	1018.5
47	878.959	0.007	85.8646					6393	620.6	1.034	398.271									26	311.862	0.0104	709.024					26	860.272	0.0024	160.613					115	1041.97	0.0086	32.9575									55	1017.81
67	869.714	0.0099	95.1094					67	620.531	0.0108	398.34									91	311.259	0.0366	709.627					38	856.812	0.0035	164.072					201	1041.93	0.0151	32.9971									51	1017.23
37	866.691	0.0055	98.1329					81	620.497	0.0131	398.374									113	309.223	0.0454	711.663					70	853.708	0.0065	167.176					133	1041.32	0.01	33.5997									55	1016.24
43	861.56	0.0064	103.263					80	619.768	0.0129	399.103									249	307.265	0.1001	713.621					169	853.665	0.0157	167.219					62	1041.13	0.0046	33.7947									49	1015.29
36	860.281	0.0053	104.542					47	619.72	0.0076	399.151									66	297.262	0.0265	723.624					85	845.658	0.0079	175.226					51	1040.98	0.0038	33.9453									29	1013.73
104	849.696	0.0155	115.128					34	619.698	0.0054	399.173									78	293.251	0.0313	727.635					54	845.622	0.005	175.263					580	1040.92	0.0436	34.001									43	1010.03
36	849.483	0.0053	115.341					5506	619.589	0.8905	399.282									56	291.219	0.0225	729.667					41	844.848	0.0038	176.037					66	1040.49	0.0049	34.4364									60	1007.96
43	849.043	0.0064	115.781					82	618.878	0.0132	399.993									34	289.255	0.0136	731.631					40	842.846	0.0037	178.039					83	1040.17	0.0062	34.7579									67	1007.83
44	848.577	0.0065	116.247					10458	618.586	1.6915	400.285									53	284.271	0.0213	736.615					37	842.812	0.0034	178.073					809	1039.92	0.0608	35.0049									224	1006.83
45	847.375	0.0067	117.449					76	618.544	0.0122	400.327									192	283.265	0.0772	737.621					206	842.786	0.0192	178.099					42	1039.53	0.0031	35.3898									323	1005.83
48	846.667	0.0071	118.156					59	618.489	0.0095	400.382									79	283.028	0.0317	737.857					126	841.77	0.0117	179.115					40	1039.5	0.003	35.4239									50	1004.79
39	841.895	0.0058	122.928					68	618.074	0.0109	400.797									150	282.279	0.0603	738.607					42	841.27	0.0039	179.614					28	1039.18	0.0021	35.7474									62	1002.13
52	824.782	0.0077	140.042					416	617.577	0.0672	401.294									27	280.332	0.0108	740.553					57	840.855	0.0053	180.03					1218	1038.91	0.0916	36.0115									78	1001.82
60	811.691	0.0089	153.132					120	616.603	0.0194	402.268									63	271.239	0.0253	749.647					47	840.821	0.0043	180.064					98	1037.9	0.0073	37.0242									43	1000.8
116	810.682	0.0173	154.142					356	616.565	0.0575	402.306									52	269.232	0.0209	751.654					39	822.542	0.0036	198.342					36	1037.56	0.0027	37.3648									44	999.796
49	809.127	0.0073	155.697					358	615.574	0.0579	403.297									55	267.211	0.0221	753.675					56	821.175	0.0052	199.71					58	1037.47	0.0043	37.4573									126	998.803
63	805.664	0.0093	159.16					73	614.636	0.0118	404.235									177	266.288	0.0711	754.598					72	798.685	0.0067	222.2					43	1036.89	0.0032	38.0299									78	997.828
25	804.667	0.0037	160.157					140	614.614	0.0226	404.257									89	265.274	0.0357	755.612					32	798.306	0.0029	222.578					27	1035.98	0.002	38.9412									123	997.8
36	803.68	0.0053	161.143					578	613.616	0.0934	405.255									255	265.253	0.1025	755.633					114	794.694	0.0106	226.19					69	1035.85	0.0051	39.0701									47	994.856
38	801.591	0.0056	163.233					79	613.528	0.0127	405.343									58	264.562	0.0233	756.324					102	793.683	0.0095	227.201					38	1035.2	0.0028	39.7237									63	994.782
43	800.018	0.0064	164.806					908	612.609	0.1468	406.262									896	264.271	0.3603	756.615					130	792.679	0.0121	228.205					82	1034.21	0.0061	40.7181									53	994.153
82	787.782	0.0122	177.042					127	611.6	0.0205	407.271									166	263.24	0.0667	757.646					27	787.604	0.0025	233.281					39	1033.69	0.0029	41.2336									46	993.825
52	787.636	0.0077	177.188					76	609.493	0.0122	409.378									66	262.254	0.0265	758.632					30	787.151	0.0028	233.734					46	1033.21	0.0034	41.7187									31	992.627
29	786.756	0.0043	178.067					54	608.177	0.0087	410.694									72	260.251	0.0289	760.635					69	783.664	0.0064	237.221					65	1033.18	0.0048	41.7479									56	990.885
91	783.652	0.0135	181.172					196	606.615	0.0317	412.256									49	258.238	0.0197	762.648					154	782.67	0.0143	238.214					61	1032.93	0.0045	41.9899									42	990.843
62	780.606	0.0092	184.218					61	606.492	0.0098	412.379									53	256.222	0.0213	764.664					129	782.651	0.012	238.233					46	1032.84	0.0034	42.0803									28	990.642
56	755.587	0.0083	209.237	209.227	755.591	5.06	n-14/dis@n-15/-H/OAD16	43	606.017	0.0069	412.854									123	252.271	0.0494	768.615					47	781.639	0.0043	239.245					97	1032.8	0.0072	42.1267									74	990.128
78	754.591	0.0116	210.232	210.235	754.583	11.56	n-14/dis@n-15/-2H/OAD17	92	605.929	0.0148	412.942									375	248.25	0.1508	772.635					105	767.658	0.0098	253.226					63	1032.67	0.0047	42.2576									45	989.499
49	747.599	0.0073	217.225					46	605.874	0.0074	412.997									271	247.245	0.109	773.641					166	766.659	0.0155	254.225					72	1032.09	0.0054	42.8375									85	988.833
90	741.579	0.0134	223.244					87	605.653	0.014	413.218									219	246.234	0.088	774.652					393	765.645	0.0367	255.239					49	1031.98	0.0036	42.9405									102	983.787
100	740.567	0.0149	224.257					642	605.607	0.1038	413.264									250	245.227	0.1005	775.659					485	764.645	0.0453	256.239					121	1031.85	0.0091	43.071									84	981.854
125	739.57	0.0186	225.254					174	605.556	0.0281	413.315									57	240.273	0.0229	780.613					88	764.603	0.0082	256.281					63	1031.77	0.0047	43.155									138	980.832
60	730.614	0.0089	234.209					77	605.481	0.0124	413.39									94	239.239	0.0378	781.647					216	763.639	0.0201	257.246					67	1031.74	0.005	43.1829									487	979.803
80	730.398	0.0119	234.426					52	605.159	0.0084	413.712									98	223.066	0.0394	797.82					41	760.375	0.0038	260.51					36	1031	0.0027	43.921									42	979.402
220	728.566	0.0328	236.258					53	604.904	0.0085	413.967									47	218.201	0.0189	802.685					149	748.647	0.0139	272.238					77	1030.95	0.0057	43.9763									47	979.241
87	726.6	0.0129	238.223					85	604.842	0.0137	414.029									41	217.859	0.0164	803.027					109	747.627	0.0101	273.258					74	1030.86	0.0055	44.0643									1046	978.797
62	724.582	0.0092	240.242					33	604.774	0.0053	414.096									77	217.198	0.0309	803.688					51	746.646	0.0047	274.238					81	1030.8	0.006	44.1208									44	978.087
95	723.57	0.0141	241.254					85	604.728	0.0137	414.143									80	212.155	0.0321	808.731					35	741.869	0.0032	279.015					54	1029.93	0.004	44.9968									1890	977.797
49	713.689	0.0073	251.135					3848	604.602	0.6223	414.269									32	205.004	0.0128	815.882					75	741.63	0.007	279.255					35	1029.89	0.0026	45.0326									163	976.804
151	712.499	0.0225	252.325					52	604.561	0.0084	414.31									82	203.18	0.0329	817.706					113	741.583	0.0105	279.301					74	1029.5	0.0055	45.422									49	976.431
58	711.603	0.0086	253.22					179	604.534	0.0289	414.337									61	201.167	0.0245	819.719					39	740.744	0.0036	280.14					32	1029.3	0.0024	45.6243									44	975.404
189	711.578	0.0281	253.246					49	604.466	0.0079	414.405									187	185.078	0.0752	835.808					59	740.56	0.0055	280.325					44	1028.9	0.0033	46.0264									36	975.296
272	710.593	0.0405	254.231					69	604.446	0.0111	414.425									55	184.501	0.0221	836.385					251	739.567	0.0234	281.317					80	1028.78	0.006	46.1471									38	974.3
175	710.567	0.0261	254.256					60	604.351	0.0097	414.52									2188	184.074	0.88	836.812					219	738.634	0.0204	282.25					86	1028.48	0.0064	46.4407									68	970.48
102	709.584	0.0152	255.239					74	604.09	0.0119	414.781									36	178.164	0.0144	842.722					89	724.569	0.0083	296.315					68	1028.42	0.0051	46.5067									34	968.822
187	709.55	0.0278	255.274					87	604.066	0.014	414.805									88	177.165	0.0353	843.721					27	719.416	0.0025	301.469					41	1026.92	0.003	48.0081									44	966.135
33	709.214	0.0049	255.61					35	603.97	0.0056	414.901									93	175.149	0.0374	845.737					48	711.599	0.0044	309.286					30	1025.91	0.0022	49.0137									84	965.808
211	708.586	0.0314	256.238					55	603.914	0.0088	414.957									65	173.133	0.0261	847.753					102	711.562	0.0095	309.322					54	1025.65	0.004	49.2748									165	964.817
260	708.545	0.0387	256.278					43	603.756	0.0069	415.115									71	171.079	0.0285	849.807					106	710.587	0.0099	310.298					52	1024.5	0.0039	50.4282									49	964.485
30	706.102	0.0044	258.722					50	603.711	0.008	415.159									61	170.072	0.0245	850.814					127	710.561	0.0118	310.323					65	1023.74	0.0048	51.1841									230	963.819
47	704.555	0.007	260.268					12006	603.593	1.9419	415.278									96	163.154	0.0386	857.732					209	709.546	0.0195	311.339					53	1023.38	0.0039	51.5436									76	963.311
112	700.531	0.0167	264.292					263	603.538	0.0425	415.333									76	152.123	0.0305	868.763					103	708.556	0.0096	312.329					45	1022.69	0.0033	52.2356									39	962.998
75	699.548	0.0111	265.275					91	603.444	0.0147	415.427									95	149.132	0.0382	871.754					130	708.541	0.0121	312.344					76	1022.28	0.0057	52.6452									98	962.795
335	696.507	0.0499	268.317					74	603.419	0.0119	415.452									30	148.703	0.012	872.183					52	693.62	0.0048	327.264					77	1021.11	0.0057	53.8099									185	961.797
34	696.377	0.005	268.447					92	603.329	0.0148	415.542									75	147.12	0.0301	873.766					33	691.55	0.003	329.334					40	1020.8	0.003	54.121									82	960.799
525	695.508	0.0783	269.316					159	603.214	0.0257	415.657									92	147.079	0.037	873.807					160	682.563	0.0149	338.321					90	1019.46	0.0067	55.4656									50	959.704
62	694.621	0.0092	270.203					31	603.13	0.005	415.741									39	146.07	0.0156	874.816					109	680.551	0.0101	340.334					80	1019.24	0.006	55.6808									46	959.551
124	693.597	0.0184	271.227					89	603.111	0.0143	415.76									86	141.069	0.0345	879.817					72	676.543	0.0067	344.342					60	1018.86	0.0045	56.0629									33	957.699
36	692.64	0.0053	272.183					67	603.05	0.0108	415.821									68	133.1	0.0273	887.785					105	675.547	0.0098	345.338					83	1018.6	0.0062	56.3289									44	954.846
146	692.595	0.0217	272.229					109	603.014	0.0176	415.857									97	131.087	0.039	889.799					28	673.739	0.0026	347.146					59	1018.22	0.0044	56.7043									101	951.797
50	689.645	0.0074	275.179					190	602.938	0.0307	415.933									34	128.064	0.0136	892.822					100	667.541	0.0093	353.344					109	1018.03	0.0082	56.8959									226	950.792
85	685.564	0.0126	279.259					148	602.891	0.0239	415.98									77	127.039	0.0309	893.847					118	666.547	0.011	354.337					71	1017.86	0.0053	57.0654									78	950.177
57	684.508	0.0085	280.316					61	602.847	0.0098	416.024									38	124.762	0.0152	896.124					311	665.537	0.029	355.347					109	1017.83	0.0082	57.0978									427	949.8
79	684.471	0.0117	280.353					50	602.808	0.008	416.063									71	123.116	0.0285	897.77					134	662.615	0.0125	358.27					82	1017.77	0.0061	57.152									95	948.786
38	683.752	0.0056	281.072					84	602.769	0.0135	416.102									157	121.1	0.0631	899.786					96	661.608	0.0089	359.276					38	1017.18	0.0028	57.7424									107	947.806
69	683.526	0.0102	281.298					142	602.741	0.0229	416.13									262	120.094	0.1053	900.792					61	660.59	0.0057	360.294					129	1016.85	0.0097	58.0741									84	947.528
48	682.594	0.0071	282.23					71	602.718	0.0114	416.153									194	119.086	0.078	901.8					51	658.563	0.0047	362.321					115	1016.54	0.0086	58.3815									49	945.819
177	682.569	0.0264	282.255					30815	602.59	4.9841	416.281									48	117.071	0.0193	903.815					140	652.654	0.013	368.23					63	1015.98	0.0047	58.9466									52	945.389
26	681.634	0.0038	283.189					87	602.55	0.014	416.321									51	115.085	0.0205	905.801					343	651.654	0.032	369.23					62	1014.87	0.0046	60.0571									53	943.835
51	680.558	0.0076	284.265					151	602.473	0.0244	416.398									80	111.115	0.0321	909.771					450	650.648	0.042	370.237					52	1013.14	0.0039	61.7836									55	943.785
41	679.641	0.0061	285.183					74	602.435	0.0119	416.436									53	111.048	0.0213	909.838					366	649.636	0.0342	371.248					70	1012.27	0.0052	62.6541									26	940.159
70	679.539	0.0104	285.285					99	602.374	0.016	416.497									57	110.038	0.0229	910.848					140	649.599	0.013	371.285					41	1009.89	0.003	65.0333									50	939.706
55	679.502	0.0082	285.321					60	602.178	0.0097	416.693									203	109.101	0.0816	911.785					151	649.54	0.0141	371.345					36	1008.82	0.0027	66.0994									132	938.784
34	676.587	0.005	288.236					70	602.132	0.0113	416.738									58	109.062	0.0233	911.823					766	648.635	0.0715	372.25					32	1008.54	0.0024	66.3796									489	937.8
74	668.581	0.011	296.243					6738	601.579	1.0898	417.292									125	107.083	0.0502	913.803					62	648.593	0.0057	372.292					43	1008.41	0.0032	66.515									39	937.594
59	667.518	0.0088	297.306					145	601.521	0.0234	417.35									194	106.077	0.078	914.809					344	648.533	0.0321	372.351					57	1007.89	0.0042	67.0369									249	936.831
29	665.559	0.0043	299.265					137	600.885	0.0221	417.986									437	105.07	0.1757	915.816					347	647.528	0.0324	373.356					395	1007.84	0.0297	67.0858									876	936.784
120	665.543	0.0179	299.281					52	600.76	0.0084	418.111									179	105.035	0.0719	915.851					81	646.64	0.0075	374.244					66	1007.1	0.0049	67.8284									1794	935.781
164	664.533	0.0244	300.29					48	600.742	0.0077	418.128									120	104.062	0.0482	916.824					63	646.612	0.0058	374.272					53	1006.91	0.0039	68.0126									51	935.53
51	664.501	0.0076	300.323					71	600.698	0.0114	418.173									85	103.055	0.0341	917.831					47	645.628	0.0043	375.256					486	1006.83	0.0365	68.0908									60	935.28
184	663.509	0.0274	301.315					12072	600.574	1.9525	418.297									70	97.1011	0.0281	923.785					341	640.63	0.0318	380.255					699	1005.83	0.0526	69.0939									61	934.809
93	662.5	0.0138	302.324					55	600.328	0.0088	418.543									135	97.028	0.0542	923.858					92	638.608	0.0085	382.276					49	1004.85	0.0036	70.0731									36	934.705
125	656.554	0.0186	308.27					333	599.563	0.0538	419.308									153	95.0855	0.0615	925.801					102	636.596	0.0095	384.288					68	1004.55	0.0051	70.3722									38	934.49
37	656.522	0.0055	308.301					122	598.553	0.0197	420.318									84	95.049	0.0337	925.837					41	635.595	0.0038	385.289					32	1004.32	0.0024	70.6032									65	933.89
76	649.635	0.0113	315.189					67	597.613	0.0108	421.258									48	94.0784	0.0193	926.808					37	635.494	0.0034	385.39					52	1004.02	0.0039	70.9072									77	932.783
307	648.538	0.0457	316.286					414	596.602	0.0669	422.269									165	94.0405	0.0663	926.845					120	634.643	0.0112	386.241					97	1003.96	0.0072	70.9636									43	924.426
134	647.527	0.0199	317.297					147	595.583	0.0237	423.288									207	92.0624	0.0832	928.823					82	634.617	0.0076	386.267					103	1003.87	0.0077	71.0581									92	921.804
26	647.393	0.0038	317.431					695	594.584	0.1124	424.287									472	91.0541	0.1898	929.832					52	634.443	0.0048	386.441					55	1003.72	0.0041	71.2029									40	921.587
103	646.502	0.0153	318.322					34	593.765	0.0054	425.106									25	90.177	0.01	930.709					963	633.644	0.0899	387.241					64	1003.14	0.0048	71.7826									41	921.214
71	645.495	0.0105	319.328					2462	593.574	0.3982	425.297									103	85.0282	0.0414	935.858					41	633.526	0.0038	387.359					44	1002.87	0.0033	72.0571									170	920.789
34	644.704	0.005	320.12					33	593.443	0.0053	425.428									52	83.0825	0.0209	937.803					61	633.081	0.0057	387.804					44	1002.74	0.0033	72.1866									173	919.79
88	642.521	0.0131	322.303					57	593.191	0.0092	425.68									46	81.0708	0.0185	939.815					39	632.967	0.0036	387.917					59	1002.57	0.0044	72.355									48	917.968
35	631.76	0.0052	333.064					5524	592.57	0.8934	426.301									43	79.054	0.0172	941.832					45	632.913	0.0042	387.972					62	1000.97	0.0046	73.9498									101	915.891
48	631.542	0.0071	333.281					131	591.616	0.0211	427.255									152	78.0465	0.0611	942.839					69	632.732	0.0064	388.153					32	1000.75	0.0024	74.1789									43	915.597
247	630.525	0.0368	334.298					559	591.559	0.0904	427.312									28	75.4429	0.0112	945.443					1893	632.637	0.1769	388.247					60	1000.68	0.0045	74.2419									157	912.881
61	629.557	0.0091	335.266					136	590.589	0.0219	428.282																	1323	631.625	0.1236	389.259					87	999.809	0.0065	75.1153									78	912.647
89	629.518	0.0132	335.306					770	590.555	0.1245	428.316																	36	630.785	0.0033	390.1					40	998.79	0.003	76.134									72	911.859
332	628.539	0.0495	336.285					35	590.521	0.0056	428.35																	2636	630.624	0.2463	390.261					85	997.505	0.0063	77.4185									37	910.378
854	627.537	0.1274	337.286					77	589.574	0.0124	429.297																	177	630.524	0.0165	390.36					203	997.02	0.0152	77.9036									64	907.716
159	626.525	0.0237	338.299					98	589.55	0.0158	429.321																	49	629.537	0.0045	391.348					100	996.517	0.0075	78.4069									40	905.72
130	625.518	0.0193	339.306					61	588.601	0.0098	430.27																	66	627.331	0.0061	393.553					137	996.058	0.0103	78.866									32	905.661
57	622.611	0.0085	342.212					173	588.575	0.0279	430.296																	54	626.654	0.005	394.23					73	996.01	0.0054	78.9135									39	905.427
53	620.602	0.0079	344.222					82	587.592	0.0132	431.279																	449	625.634	0.0419	395.25					37	993.841	0.0027	81.0829									30	902.58
139	619.539	0.0207	345.284					368	586.598	0.0595	432.273																	98	625.195	0.0091	395.69					35	993.569	0.0026	81.3552									62	897.888
32	618.502	0.0047	346.322					945	585.583	0.1528	433.288																	2342	624.633	0.2188	396.252					62	992.241	0.0046	82.6829									38	897.524
38	618.488	0.0056	346.335					1951	584.579	0.3155	434.292																	39	624.546	0.0036	396.339					86	990.833	0.0064	84.0905									43	894.872
84	617.521	0.0125	347.303					373	583.571	0.0603	435.3																	33	624.148	0.003	396.736					86	988.939	0.0064	85.9849									34	894.85
62	609.606	0.0092	355.218					163	583.514	0.0263	435.357																	51	624.028	0.0047	396.856					89	988.444	0.0066	86.4798									35	893.469
471	608.512	0.0702	356.312					128	582.563	0.0207	436.308																	43	623.987	0.004	396.897					34	987.863	0.0025	87.0609									52	892.501
132	607.57	0.0196	357.254					81	579.532	0.0131	439.339																	52	623.903	0.0048	396.981					45	987.838	0.0033	87.0863									38	889.727
107	606.575	0.0159	358.248					30	579.469	0.0048	439.402																	43	623.86	0.004	397.024					69	987.661	0.0051	87.2631									37	883.887
48	606.559	0.0071	358.264					38	578.864	0.0061	440.007																	1722	623.621	0.1609	397.263					36	985.102	0.0027	89.8217									33	883.816
354	605.55	0.0528	359.274					57	578.526	0.0092	440.345																	103	623.515	0.0096	397.37					50	982.537	0.0037	92.3872									36	876.755
153	604.544	0.0228	360.28					39	578.275	0.0063	440.596																	57	623.276	0.0053	397.608					144	980.81	0.0108	94.1141									37	854.636
34	604.485	0.005	360.339					38	578.102	0.0061	440.769																	96	622.781	0.0089	398.103					630	979.8	0.0474	95.1235					95.1225	979.805	4.2	n-9/dis@n-8/+O+H/OAD01	64	851.695
109	603.586	0.0162	361.237					784	577.575	0.1268	441.296																	62	622.739	0.0057	398.145					65	979.601	0.0048	95.323									31	848.957
230	603.535	0.0343	361.289					55	577.528	0.0088	441.343																	52	622.706	0.0048	398.179					44	979.577	0.0033	95.3465									32	838.057
94	602.592	0.014	362.231					40	577.498	0.0064	441.373																	4891	622.613	0.457	398.271					1887	978.799	0.142	96.1254					96.1303	978.797	1.81	n-9/dis@n-8/+O/OAD02	79	833.687
40	601.524	0.0059	363.3					97	577.136	0.0156	441.735																	80	622.469	0.0074	398.415					2343	977.794	0.1763	97.1303					97.1381	977.789	4.9	n-9/dis@n-8/+O-H/OAD03	25	822.849
68	596.596	0.0101	368.227					76	576.846	0.0122	442.025																	48	622.354	0.0044	398.531					57	977.189	0.0042	97.7352									51	812.694
82	594.558	0.0122	370.266					57	576.778	0.0092	442.093																	57	622.305	0.0053	398.579					126	976.888	0.0094	98.0364									121	810.684
167	593.57	0.0249	371.254					2642	576.57	0.4273	442.301																	104	622.122	0.0097	398.762					91	976.813	0.0068	98.1113									26	810.26
259	592.579	0.0386	372.245					47	576.294	0.0076	442.577																	66	621.961	0.0061	398.924					75	976.586	0.0056	98.3376									46	801.304
46	592.533	0.0068	372.291					41	576.222	0.0066	442.649																	102	621.919	0.0095	398.965					127	976.441	0.0095	98.483									45	796.814
511	589.557	0.0762	375.267					71	575.998	0.0114	442.873																	9457	621.605	0.8838	399.279					44	976.4	0.0033	98.524									63	796.672
75	582.553	0.0111	382.271					39	575.857	0.0063	443.014																	80	621.441	0.0074	399.443					101	976.104	0.0076	98.8204									520	795.677
92	580.538	0.0137	384.286					65	575.738	0.0105	443.133																	109	621.377	0.0101	399.507					130	975.804	0.0097	99.1197									32	794.831
122	580.48	0.0182	384.344					63	575.693	0.0101	443.178																	70	621.224	0.0065	399.661					41	975.446	0.003	99.4783									222	794.686
30	578.503	0.0044	386.32					5988	575.562	0.9685	443.308																	95	621.159	0.0088	399.726					47	975.281	0.0035	99.643									45	794.593
240	577.578	0.0358	387.246					47	575.334	0.0076	443.537																	41	621.133	0.0038	399.752					48	974.003	0.0036	100.921									874	793.678
53	577.516	0.0079	387.308					80	575.249	0.0129	443.622																	79	620.978	0.0073	399.906					47	971.785	0.0035	103.139									1239	792.676
252	576.57	0.0375	388.253					82	575.184	0.0132	443.687																	46	620.937	0.0042	399.947					37	971.747	0.0027	103.177									239	791.671
223	575.561	0.0332	389.263					81	574.869	0.0131	444.002																	51	620.796	0.0047	400.089					82	970.999	0.0061	103.925									80	790.657
808	574.557	0.1205	390.267					58	574.825	0.0093	444.046																	181	620.734	0.0169	400.151					55	970.968	0.0041	103.956									32	780.63
65	574.521	0.0096	390.302					55	574.709	0.0088	444.161																	22897	620.601	2.1398	400.283					29	970.319	0.0021	104.605									106	776.693
196	571.551	0.0292	393.273					99	574.685	0.016	444.186																	157	620.533	0.0146	400.352					32	969.229	0.0024	105.695									108	775.668
31	569.188	0.0046	395.636					14415	574.559	2.3315	444.312																	99	620.447	0.0092	400.438					56	965.83	0.0042	109.094									38	769.772
31	569.126	0.0046	395.698					42	574.518	0.0067	444.353																	674	619.591	0.0629	401.293					129	965.812	0.0097	109.112									74	768.6
4370	568.569	0.6519	396.254					561	573.548	0.0907	445.323																	27	618.825	0.0025	402.059					48	965.418	0.0036	109.506									54	767.665
926	567.558	0.1381	397.265					700	572.545	0.1132	446.326																	178	618.618	0.0166	402.266					28	965.137	0.0021	109.787									64	767.601
36	567.515	0.0053	397.309					422	568.567	0.0682	450.304																	557	618.582	0.052	402.302					511	964.816	0.0384	110.108									207	765.577
2641	566.551	0.3939	398.273					46	566.607	0.0074	452.264																	1214	617.59	0.1134	403.294					872	963.815	0.0656	111.109									28	760.471
79	566.436	0.0117	398.387					349	565.542	0.0564	453.329																	40	617.449	0.0037	403.435					76	962.432	0.0057	112.492									66	757.802
50	566.28	0.0074	398.544					481	564.541	0.0777	454.33																	83	615.624	0.0077	405.26					101	961.929	0.0076	112.995									77	757.658
54	566.231	0.008	398.592					120	563.562	0.0194	455.309																	32	615.323	0.0029	405.561					71	961.801	0.0053	113.123					113.133	961.794	7.68	n-9/dis@n-8/+O+H-H2O/OAD05	46	744.586
73	565.837	0.0108	398.987					285	562.558	0.046	456.313																	367	614.626	0.0342	406.258					33	961.763	0.0024	113.16									53	738.655
67	565.727	0.0099	399.096					93	562.52	0.015	456.351																	35	614.521	0.0032	406.364					30	961.342	0.0022	113.582									31	737.696
5197	565.544	0.7753	399.28					82	560.542	0.0132	458.329																	38	613.521	0.0035	407.363					122	960.79	0.0091	114.134					114.141	960.786	3.61	n-9/dis@n-8/+O-H2O/OAD06	210	737.581
69	565.451	0.0102	399.372					50	559.565	0.008	459.305																	100	612.522	0.0093	408.363					143	959.786	0.0107	115.138					115.149	959.778	7.92	n-9/dis@n-8/+O-H-H2O/OAD07	304	736.587
41	565.176	0.0061	399.647					292	558.564	0.0472	460.307																	50	610.976	0.0046	409.908					44	957.529	0.0033	117.395									119	735.559
43	564.938	0.0064	399.885					76	557.55	0.0122	461.321																	28	610.887	0.0026	409.998					26	957.467	0.0019	117.457									46	734.594
80	564.888	0.0119	399.936					39	556.549	0.0063	462.322																	55	610.796	0.0051	410.089					70	956.843	0.0052	118.081									196	734.556
89	564.796	0.0132	400.027					61	555.538	0.0098	463.333																	34	610.47	0.0031	410.414					71	955.983	0.0053	118.941									35	728.375
163	564.698	0.0243	400.125					164	550.563	0.0265	468.308																	80	609.465	0.0074	411.419					49	955.894	0.0036	119.03									74	720.6
10962	564.538	1.6353	400.286					512	549.546	0.0828	469.325																	54	609.403	0.005	411.481					73	953.364	0.0054	121.56									42	719.655
367	563.527	0.0547	401.297					1880	548.543	0.304	470.328																	55	609.257	0.0051	411.628					26	952.205	0.0019	122.719									159	719.583
369	562.521	0.055	402.303					878	547.533	0.142	471.338																	60	608.452	0.0056	412.433					54	951.119	0.004	123.805									50	715.644
1812	561.528	0.2703	403.295					1842	546.529	0.2979	472.342																	31	608.427	0.0028	412.458					339	950.804	0.0255	124.12					124.125	950.802	1.9	n-9/dis@n-9/none/OAD09	36	713.578
36	559.901	0.0053	404.923					137	545.552	0.0221	473.319																	47	608.393	0.0043	412.491					527	949.803	0.0396	125.121					125.133	949.794	9.7	n-9/dis@n-9/-H/OAD10	253	708.581
39	559.575	0.0058	405.249					56	545.523	0.009	473.348																	64	607.882	0.0059	413.003					43	949.715	0.0032	125.209									74	706.972
113	558.568	0.0168	406.255					77	544.513	0.0124	474.358																	42	607.831	0.0039	413.054					35	949.38	0.0026	125.544									127	703.598
106	552.328	0.0158	412.495					104	538.534	0.0168	480.337																	65	607.683	0.006	413.201					99	948.812	0.0074	126.112									75	693.562
54	552.257	0.008	412.567					169	537.526	0.0273	481.345																	97	607.612	0.009	413.272					102	948.795	0.0076	126.129					126.141	948.786	8.81	n-9/dis@n-9/-2H/OAD11	472	692.559
79	552.237	0.0117	412.587					91	531.533	0.0147	487.338																	118	607.599	0.011	413.286					49	947.226	0.0036	127.698									650	691.556
79	552.137	0.0117	412.687					279	530.535	0.0451	488.336																	186	607.557	0.0173	413.327					66	946.809	0.0049	128.115									380	690.553
48	551.961	0.0071	412.863					30	521.857	0.0048	497.014																	96	607.45	0.0089	413.434					59	944.865	0.0044	130.059									98	689.634
42	551.784	0.0062	413.039					142	515.468	0.0229	503.403																	58	607.357	0.0054	413.527					60	943.787	0.0045	131.137									120	684.573
64	551.666	0.0095	413.158					49	514.168	0.0079	504.703																	71	607.326	0.0066	413.559					36	942.863	0.0027	132.061									28	682.863
120	551.558	0.0179	413.266					105	509.498	0.0169	509.373																	71	607.146	0.0066	413.739					89	942.767	0.0066	132.157									32	682.582
40	551.197	0.0059	413.627					49	506.402	0.0079	512.469																	109	607.056	0.0101	413.828					97	939.653	0.0072	135.271									32	682.476
61	551.086	0.0091	413.737					27	505.105	0.0043	513.766																	65	607.001	0.006	413.884					162	938.791	0.0121	136.133									62	677.704
39	550.973	0.0058	413.85					76	497.345	0.0122	521.525																	71	606.967	0.0066	413.918					39	937.901	0.0029	137.023									79	677.668
67	550.806	0.0099	414.017					225	496.343	0.0363	522.528																	138	606.688	0.0128	414.196					578	937.792	0.0434	137.132					137.133	937.794	2.07	n-9/dis@n-10/+H/OAD14	73	677.636
75	550.762	0.0111	414.062					43	495.355	0.0069	523.516																	2051	606.613	0.1916	414.271					92	937.637	0.0069	137.287									149	677.58
173	550.676	0.0258	414.148					85	491.467	0.0137	527.404																	98	606.551	0.0091	414.334					1610	936.786	0.1211	138.138					138.141	936.786	0.39	n-9/dis@n-10/none/OAD15	164	676.658
81	550.639	0.012	414.185					60	490.469	0.0097	528.402																	65	606.521	0.006	414.364					62	936.137	0.0046	138.787									58	676.63
89	550.615	0.0132	414.209					78	488.445	0.0126	530.426																	107	606.49	0.0099	414.394					1818	935.786	0.1368	139.138					139.149	935.778	7.73	n-9/dis@n-10/-H/OAD16	207	676.571
3708	550.551	0.5531	414.273					47	474.316	0.0076	544.555																	86	606.439	0.008	414.445					66	935.724	0.0049	139.2									150	675.654
121	550.397	0.018	414.426					110	473.464	0.0177	545.407																	62	606.406	0.0057	414.479					42	935.372	0.0031	139.552									66	675.579
77	550.308	0.0114	414.515					81	457.361	0.0131	561.51																	151	606.376	0.0141	414.508					66	934.798	0.0049	140.126									282	675.552
184	550.227	0.0274	414.597					51	456.339	0.0082	562.532																	46	606.344	0.0042	414.541					74	934.769	0.0055	140.155					140.156	934.771	1.6	n-9/dis@n-10/-2H/OAD17	362	674.648
155	550.173	0.0231	414.65					380	455.342	0.0614	563.529																	87	606.283	0.0081	414.602					56	934.719	0.0042	140.204									686	674.552
123	550.139	0.0183	414.685					70	454.318	0.0113	564.553																	47	606.196	0.0043	414.688					88	933.814	0.0066	141.11									33	673.887
132	550.114	0.0196	414.709					53	451.293	0.0085	567.578																	108	606.14	0.01	414.744					65	932.801	0.0048	142.123									29	673.71
107	550.062	0.0159	414.762					74	450.296	0.0119	568.574																	54	606.116	0.005	414.768					100	931.378	0.0075	143.546									516	673.542
50	549.945	0.0074	414.879					159	449.295	0.0257	569.576																	87	606.081	0.0081	414.803					90	929.885	0.0067	145.039									47	672.626
63	549.894	0.0093	414.93					32	441.934	0.0051	576.937																	84	606.024	0.0078	414.861					72	924.918	0.0054	150.006									35	672.527
95	549.867	0.0141	414.957					146	433.398	0.0236	585.473																	77	606.002	0.0071	414.883					66	924.739	0.0049	150.185									101	666.637
51	549.808	0.0076	415.016					212	432.388	0.0342	586.482																	66	605.905	0.0061	414.979					64	923.331	0.0048	151.593									127	665.643
52	549.796	0.0077	415.027					119	431.278	0.0192	587.593																	43	605.893	0.004	414.992					56	922.643	0.0042	152.281									50	665.562
107	549.746	0.0159	415.078					269	430.33	0.0435	588.541																	82	605.779	0.0076	415.105					30	922.592	0.0022	152.332									215	664.632
73	549.699	0.0108	415.124					862	429.323	0.1394	589.548																	172	605.736	0.016	415.148					255	921.775	0.0191	153.149									104	663.626
187	549.669	0.0278	415.155					750	428.312	0.1213	590.559																	10607	605.609	0.9912	415.275					68	921.529	0.0051	153.395									181	662.614
18855	549.546	2.8128	415.277					2777	427.308	0.4491	591.563																	287	605.545	0.0268	415.339					44	921.168	0.0033	153.756									112	661.636
45	549.512	0.0067	415.312					50	419.374	0.008	599.497																	128	605.49	0.0119	415.394					121	919.777	0.0091	155.147									93	661.611
66	549.452	0.0098	415.372					142	419.317	0.0229	599.554																	80	605.448	0.0074	415.436					112	919.708	0.0084	155.216									128	660.659
32	549.422	0.0047	415.402					74	412.312	0.0119	606.559																	100	605.432	0.0093	415.452					32	918.806	0.0024	156.118									80	660.624
84	549.39	0.0125	415.434					201	411.312	0.0325	607.559																	81	605.366	0.0075	415.519					103	918.778	0.0077	156.146					156.151	918.776	2.29	n-9/dis@n-10/-H2O/OAD18	38	659.774
119	549.312	0.0177	415.511					137	410.302	0.0221	608.569																	71	605.34	0.0066	415.544					46	915.016	0.0034	159.908									370	659.656
186	549.243	0.0277	415.58					30	410.055	0.0048	608.816																	137	605.307	0.0128	415.577					51	914.772	0.0038	160.152									59	659.619
126	549.215	0.0187	415.609					746	409.296	0.1206	609.575																	47	605.276	0.0043	415.608					29	914.074	0.0021	160.85									1007	658.654
84	549.17	0.0125	415.654					81	405.373	0.0131	613.497																	93	605.214	0.0086	415.671					74	913.882	0.0055	161.042									127	658.551
63	549.12	0.0093	415.703					68	404.357	0.0109	614.514																	56	605.162	0.0052	415.723					41	913.395	0.003	161.529									474	657.642
135	549.087	0.0201	415.737					269	403.302	0.0435	615.569																	81	605.103	0.0075	415.782					148	912.878	0.0111	162.046									160	657.537
131	549.039	0.0195	415.785					1360	402.295	0.2199	616.576																	62	605.068	0.0057	415.816					44	912.511	0.0033	162.413									801	656.636
109	548.988	0.0162	415.836					49	401.904	0.0079	616.967																	139	605.019	0.0129	415.865					101	911.851	0.0076	163.073									80	656.57
106	548.925	0.0158	415.899					5066	401.293	0.8194	617.578																	128	604.927	0.0119	415.957					35	911.133	0.0026	163.791									135	656.542
66	548.885	0.0098	415.938					525	400.283	0.0849	618.588																	148	604.894	0.0138	415.99					113	908.729	0.0085	166.195									69	655.562
132	548.844	0.0196	415.98					51	400.074	0.0082	618.797																	234	604.824	0.0218	416.06					56	906.727	0.0042	168.197									356	655.537
41	548.828	0.0061	415.995					78	399.365	0.0126	619.506																	313	604.746	0.0292	416.138					52	906.631	0.0039	168.293									88	654.836
57	548.807	0.0085	416.017					1940	399.276	0.3137	619.595																	72	604.705	0.0067	416.179					52	905.36	0.0039	169.564									132	654.644
82	548.776	0.0122	416.047					68	397.26	0.0109	621.611																	30917	604.605	2.8893	416.28					84	904.759	0.0063	170.165									78	654.575
690	548.699	0.1029	416.125					186	392.292	0.03	626.579																	181	604.546	0.0169	416.338					177	898.871	0.0133	176.053									41	654.554
128	548.655	0.019	416.169					724	391.287	0.1171	627.584																	76	604.53	0.0071	416.355					41	897.226	0.003	177.698									52	654.477
51912	548.543	7.7444	416.281					64	389.269	0.0103	629.602																	110	604.494	0.0102	416.39					171	896.883	0.0128	178.041									35	653.871
184	548.476	0.0274	416.348					102	386.29	0.0164	632.581																	117	604.444	0.0109	416.441					170	895.872	0.0127	179.052									43	653.716
70	548.441	0.0104	416.382					217	385.28	0.035	633.591																	136	604.394	0.0127	416.491					329	894.874	0.0247	180.05									326	653.668
235	548.389	0.035	416.435					244	384.287	0.0394	634.584																	107	604.333	0.0099	416.551					37	894.807	0.0027	180.117									41	653.605
64	548.336	0.0095	416.487					1177	383.281	0.1903	635.59																	168	604.296	0.0157	416.588					163	893.851	0.0122	181.073									45	653.529
55	548.309	0.0082	416.515					148	382.271	0.0239	636.6																	184	604.264	0.0171	416.62					41	893.098	0.003	181.826									84	652.812
191	548.279	0.0284	416.545					492	381.265	0.0795	637.606																	114	604.238	0.0106	416.647					74	892.843	0.0055	182.081									1701	652.657
175	548.17	0.0261	416.654					30	380.101	0.0048	638.769																	65	604.124	0.006	416.76					62	891.411	0.0046	183.513									60	652.565
58	548.124	0.0086	416.7					28	376.473	0.0045	642.398																	93	604.068	0.0086	416.817					41	890.77	0.003	184.154									33	652.271
100	548.096	0.0149	416.728					133	374.264	0.0215	644.607																	46	604.035	0.0042	416.849					36	888.809	0.0027	186.115									43	652.208
127	548.073	0.0189	416.751					944	373.265	0.1526	645.606																	158	603.968	0.0147	416.916					60	886.071	0.0045	188.853									44	652.05
66	548.011	0.0098	416.813					84	372.265	0.0135	646.606																	101	603.906	0.0094	416.979					29	882.612	0.0021	192.312									68	651.804
102	547.987	0.0152	416.837					89	372.101	0.0143	646.769																	196	603.861	0.0183	417.023					28	877.107	0.0021	197.817									51	651.783
101	547.848	0.015	416.975					49	371.282	0.0079	647.589																	116	603.838	0.0108	417.047					45	875.726	0.0033	199.198									7241	651.652
98	547.745	0.0146	417.079					102	371.107	0.0164	647.764																	61	603.783	0.0057	417.101					39	875.025	0.0029	199.899									74	651.606
270	547.663	0.0402	417.161					37	367.751	0.0059	651.12																	157	603.747	0.0146	417.137					25	869.893	0.0018	205.031									116	651.53
17703	547.531	2.6409	417.293					53	367.267	0.0085	651.604																	475	603.717	0.0443	417.167					47	865.091	0.0035	209.833									71	651.509
93	547.436	0.0138	417.387					47	366.38	0.0076	652.491																	36289	603.594	3.3913	417.29					87	853.698	0.0065	221.226									33	651.484
56	547.289	0.0083	417.535					57	365.271	0.0092	653.6																	255	603.537	0.0238	417.347					103	851.697	0.0077	223.227									65	651.404
81	547.204	0.012	417.62					54	364.261	0.0087	654.61																	86	603.518	0.008	417.366					30	851.351	0.0022	223.573									42	651.301
144	547.064	0.0214	417.76					345	363.257	0.0558	655.614																	79	603.485	0.0073	417.399					58	847.591	0.0043	227.333									32	651.175
74	547.01	0.011	417.814					206	357.358	0.0333	661.513																	115	603.45	0.0107	417.434					44	843.233	0.0033	231.691									48	650.955
51	546.963	0.0076	417.861					1128	356.357	0.1824	662.514																	70	603.41	0.0065	417.474					36	834.202	0.0027	240.722									81	650.817
93	546.85	0.0138	417.973					71	356.253	0.0114	662.618																	46	603.282	0.0042	417.602					34	823.161	0.0025	251.763									393	650.769
179	546.769	0.0267	418.054					41	356.08	0.0066	662.791																	210	603.195	0.0196	417.689					29	818.245	0.0021	256.679									17483	650.648
330	546.679	0.0492	418.145					48	355.344	0.0077	663.527																	98	603.138	0.0091	417.746					25	816.977	0.0018	257.947									88	650.596
78	546.649	0.0116	418.174					352	355.258	0.0569	663.613																	111	603.095	0.0103	417.789					51	816.864	0.0038	258.06									123	650.574
42707	546.528	6.3711	418.296					126	354.338	0.0203	664.533																	61	603.066	0.0057	417.819					120	811.687	0.009	263.237									75	650.533
142	546.471	0.0211	418.353					82	354.262	0.0132	664.609																	86	602.96	0.008	417.924					564	810.685	0.0424	264.239									95	650.504
63	546.451	0.0093	418.373					272	349.277	0.0439	669.594																	85	602.937	0.0079	417.947					57	810.367	0.0042	264.557									82	650.464
41	546.337	0.0061	418.486					71	346.242	0.0114	672.629																	126	602.909	0.0117	417.976					110	809.668	0.0082	265.256									87	650.37
1033	545.519	0.1541	419.305					151	345.244	0.0244	673.627																	50	602.882	0.0046	418.002					40	804.549	0.003	270.375									73	650.304
250	543.516	0.0372	421.308					30	340.197	0.0048	678.674																	154	602.86	0.0143	418.024					47	797.715	0.0035	277.209									45	650.285
63	541.543	0.0093	423.281					30	338.417	0.0048	680.454																	195	602.817	0.0182	418.067					29	797.593	0.0021	277.331									89	650.231
262	540.54	0.039	424.283					75	338.343	0.0121	680.528																	456	602.752	0.0426	418.132					108	796.678	0.0081	278.246									89	650.188
106	536.523	0.0158	428.3					61	337.275	0.0098	681.596																	69	602.702	0.0064	418.182					46	796.381	0.0034	278.543									56	649.916
207	535.527	0.0308	429.296					31	336.263	0.005	682.608																	76603	602.591	7.1589	418.293					316	795.681	0.0237	279.243									168	649.845
76	534.557	0.0113	430.267					37	333.289	0.0059	685.582																	156	602.463	0.0145	418.421					93	794.681	0.0069	280.243									117	649.796
648	534.528	0.0966	430.296					129	331.269	0.0208	687.602																	101	602.431	0.0094	418.454					310	793.683	0.0233	281.241									10788	649.636
48	534.283	0.0071	430.541					34	331.11	0.0054	687.761																	73	602.403	0.0068	418.481					68	793.611	0.0051	281.313									137	649.536
229	533.554	0.0341	431.27					50	329.272	0.008	689.599																	54	602.378	0.005	418.507					516	792.678	0.0388	282.246									69	649.414
56	532.813	0.0083	432.01					303	328.325	0.049	690.546																	60	602.301	0.0056	418.584					371	791.668	0.0279	283.256									53	649.283
1356	532.544	0.2022	432.279					33	327.271	0.0053	691.6																	29	601.794	0.0027	419.09					159	790.648	0.0119	284.276									72	649.238
3641	531.535	0.5431	433.288					66	322.249	0.0106	696.622																	2170	601.583	0.2027	419.302					128	789.652	0.0096	285.272									33	649.043
114	531.472	0.017	433.352					101	321.278	0.0163	697.593																	58	601.464	0.0054	419.42					73	781.601	0.0054	293.323									98	648.906
43	530.825	0.0064	433.998					75	321.243	0.0121	697.628																	58	601.4	0.0054	419.485					81	775.671	0.006	299.253									34	648.886
124	530.669	0.0184	434.154					46	320.269	0.0074	698.602																	68	601.351	0.0063	419.533					24	774.712	0.0018	300.212									65	648.864
59	530.629	0.0088	434.195					35	319.235	0.0056	699.636																	299	600.576	0.0279	420.309					65	774.664	0.0048	300.26									188	648.783
9183	530.532	1.3699	434.292					36	318.205	0.0058	700.666																	77	598.615	0.0071	422.269					110	772.648	0.0082	302.276									216	648.747
87	530.409	0.0129	434.415					30	316.787	0.0048	702.084																	729	597.605	0.0681	423.28					35	769.847	0.0026	305.077									23045	648.633
69	529.679	0.0102	435.144					217	313.277	0.035	705.594																	51	597.527	0.0047	423.358					327	768.596	0.0246	306.328									109	648.563
1160	529.525	0.173	435.299					51	313.164	0.0082	705.707																	1905	596.601	0.178	424.284					286	767.592	0.0215	307.332									113	648.464
153	528.519	0.0228	436.304					72	312.25	0.0116	706.621																	81	595.582	0.0075	425.302					121	766.585	0.0091	308.339									53	648.263
122	522.526	0.0182	442.298					40	311.282	0.0064	707.589																	70	595.531	0.0065	425.353					37	766.319	0.0027	308.605									81	647.95
379	521.517	0.0565	443.307					77	311.238	0.0124	707.633																	353	594.587	0.0329	426.298					35	765.777	0.0026	309.147									2812	647.62
698	520.511	0.1041	444.312					113	310.318	0.0182	708.553																	581	593.573	0.0542	427.312					192	765.582	0.0144	309.342									109	647.533
223	518.533	0.0332	446.29					69	310.271	0.0111	708.6																	38	592.717	0.0035	428.167					93	764.643	0.0069	310.281									53	647.476
91	518.488	0.0135	446.335					70	308.262	0.0113	710.609																	1191	592.569	0.1113	428.316					76	764.614	0.0057	310.31									71	646.773
61	517.523	0.0091	447.301					97	303.266	0.0156	715.605																	42	592.435	0.0039	428.45					28	763.527	0.0021	311.397									5869	646.617
273	516.515	0.0407	448.309					62	303.189	0.01	715.682																	47	592.001	0.0043	428.883					45	762.589	0.0033	312.335									43	645.879
72	515.515	0.0107	449.308					37	301.251	0.0059	717.62																	386	591.599	0.036	429.286					36	760.309	0.0027	314.615									572	645.608
43	505.442	0.0064	459.382					244	293.263	0.0394	725.608																	1260	590.591	0.1177	430.293					50	758.678	0.0037	316.246									135	644.601
144	502.496	0.0214	462.328					75	293.229	0.0121	725.642																	35	589.61	0.0032	431.274					45	755.648	0.0033	319.276									55	643.601
32	465.027	0.0047	499.796					29	292.308	0.0046	726.563																	175	589.582	0.0163	431.302					85	754.643	0.0063	320.281									54	642.64
108	461.336	0.0161	503.487					348	292.265	0.0562	726.606																	67	589.558	0.0062	431.327					40	749.584	0.003	325.34									75	642.558
35	460.487	0.0052	504.337					46	290.276	0.0074	728.595																	41	589.516	0.0038	431.369					41	746.641	0.003	328.283									29	642.07
175	460.329	0.0261	504.494					119	289.255	0.0192	729.616																	553	588.612	0.0516	432.272					119	739.6	0.0089	335.324									91	641.65
45	445.337	0.0067	519.487					228	289.17	0.0368	729.701																	162	588.575	0.0151	432.309					324	738.592	0.0243	336.332									82	638.525
38	438.244	0.0056	526.58					79	287.239	0.0127	731.632																	53	587.861	0.0049	433.023					71	737.636	0.0053	337.288									57	638.467
67	430.32	0.0099	534.503					299	283.274	0.0483	735.597																	145	587.697	0.0135	433.188					284	737.58	0.0213	337.344									59	638.099
78	428.267	0.0116	536.557					453	282.283	0.0732	736.588																	2045	587.6	0.1911	433.284					150	736.632	0.0112	338.292									88	636.772
68	424.309	0.0101	540.515					56	279.232	0.009	739.639																	34	586.924	0.0031	433.96					409	736.578	0.0307	338.346									66	636.661
122	408.287	0.0182	556.536					112	270.232	0.0181	748.639																	41	586.705	0.0038	434.18					48	735.632	0.0036	339.292									116	636.503
447	403.302	0.0666	561.522					39	269.231	0.0063	749.64																	3500	586.594	0.327	434.291					346	734.561	0.026	340.363									38	636.103
52	402.49	0.0077	562.334					36	268.715	0.0058	750.156																	553	585.59	0.0516	435.295					38	729.655	0.0028	345.269									85	636.073
2075	402.295	0.3095	562.529					54	267.265	0.0087	751.606																	87	585.531	0.0081	435.353					25	721.544	0.0018	353.38									53	635.927
44	401.9	0.0065	562.924					61	266.272	0.0098	752.599																	104	584.576	0.0097	436.308					92	720.656	0.0069	354.268									49	635.829
39	401.491	0.0058	563.332					96	266.258	0.0155	752.613																	106	579.541	0.0099	441.344					139	720.6	0.0104	354.324									42	635.778
36	401.426	0.0053	563.398					72	266.221	0.0116	752.65																	207	578.584	0.0193	442.3					299	719.599	0.0225	355.325									99	635.652
8722	401.292	1.3011	563.531					111	265.276	0.0179	753.595																	91	578.526	0.0085	442.358					68	718.629	0.0051	356.295									41	635.595
55	400.284	0.0082	564.539					532	265.252	0.086	753.619																	40	577.68	0.0037	443.204					70	718.595	0.0052	356.329									75	635.576
38	400.252	0.0056	564.571					2005	264.271	0.3242	754.6																	628	577.578	0.0586	443.306					82	711.603	0.0061	363.321									117	635.176
154	400.236	0.0229	564.587					102	264.242	0.0164	754.629																	2160	576.574	0.2018	444.311					362	710.6	0.0272	364.324									46	635.095
43	399.277	0.0064	565.546					242	263.239	0.0391	755.632																	54	576.122	0.005	444.762					74	708.597	0.0055	366.327									56	635.068
50	399.265	0.0074	565.558					379	262.253	0.0613	756.618																	1963	575.564	0.1834	445.32					44	708.576	0.0033	366.348									43	635.037
35	398.405	0.0052	566.419					65	255.232	0.0105	763.639																	51	575.174	0.0047	445.711					69	704.597	0.0051	370.327									121	634.917
52	390.301	0.0077	574.523					228	252.269	0.0368	766.601																	45	574.679	0.0042	446.205					66	703.584	0.0049	371.34									69	634.886
184	388.292	0.0274	576.532					224	249.256	0.0362	769.615																	56	574.608	0.0052	446.276					102	702.579	0.0076	372.345									83	634.766
84	385.28	0.0125	579.543					984	248.253	0.1591	770.618																	3898	574.559	0.3642	446.326					63	701.57	0.0047	373.354									102	634.708
487	384.284	0.0726	580.54					423	247.243	0.0684	771.628																	67	573.588	0.0062	447.296					83	694.576	0.0062	380.348									1100	634.645
1694	383.281	0.2527	581.542					802	246.233	0.1297	772.638																	173	573.551	0.0161	447.333					307	693.566	0.0231	381.358									1137	634.617
32	379.284	0.0047	585.539					1610	245.228	0.2604	773.643																	83	572.569	0.0077	448.315					701	692.561	0.0527	382.363									119	634.559
330	376.323	0.0492	588.5					93	240.24	0.015	778.631																	72	570.571	0.0067	450.313					72	691.639	0.0054	383.284									80	634.533
174	373.272	0.0259	591.551					459	239.238	0.0742	779.633																	238	569.579	0.0222	451.305					371	691.552	0.0279	383.372									69	634.506
165	373.258	0.0246	591.566					72	237.223	0.0116	781.648																	37	569.538	0.0034	451.346					34	691.232	0.0025	383.692									58	634.47
69	370.279	0.0102	594.544					29	229.193	0.0046	789.678																	69	569.498	0.0064	451.386					83	690.639	0.0062	384.284									106	634.44
58	365.325	0.0086	599.499					46	223.101	0.0074	795.77																	535	568.569	0.0499	452.315					300	690.549	0.0225	384.375									104	634.406
162	365.27	0.0241	599.554					94	221.225	0.0152	797.645																	40	566.612	0.0037	454.272					180	689.649	0.0135	385.275									71	634.346
86	364.326	0.0128	600.497					141	219.214	0.0228	799.657																	72	566.555	0.0067	454.329					69	688.625	0.0051	386.299									34	634.232
35	363.001	0.0052	601.823					41	212.124	0.0066	806.747																	94	565.544	0.0087	455.34					45	686.691	0.0033	388.233									66	634.199
255	361.337	0.038	603.487					54	207.206	0.0087	811.665																	281	564.54	0.0262	456.344					37	685.897	0.0027	389.027									28	634.117
443	360.327	0.066	604.496					62	205.192	0.01	813.679																	418	563.542	0.039	457.342					78	685.571	0.0058	389.353									147	634.076
405	360.259	0.0604	604.565					134	203.181	0.0216	815.69																	111	562.566	0.0103	458.318					27	681.998	0.002	392.926									64	634.031
44	358.205	0.0065	606.619					36	196.18	0.0058	822.691																	120	561.528	0.0112	459.356					91	677.702	0.0068	397.221									87	633.992
51	342.304	0.0076	622.52					33	195.098	0.0053	823.773																	56	559.582	0.0052	461.303					145	677.657	0.0109	397.267									76	633.962
133	341.306	0.0198	623.517					32	186.077	0.0051	832.794																	83	559.56	0.0077	461.325					180	677.566	0.0135	397.358									66	633.911
84	341.271	0.0125	623.553					1565	184.074	0.2531	834.797																	335	558.563	0.0313	462.321					42	677.072	0.0031	397.852									57	633.879
93	340.291	0.0138	624.533					46	180.187	0.0074	838.684																	89	557.575	0.0083	463.309					72	676.759	0.0054	398.165									119	633.822
117	339.292	0.0174	625.532					28	179.436	0.0045	839.435																	157	550.557	0.0146	470.328					163	676.676	0.0122	398.248									153	633.745
67	334.313	0.0099	630.511					88	177.164	0.0142	841.707																	43	549.587	0.004	471.298					418	676.652	0.0314	398.272									49	633.706
51	329.2	0.0076	635.624					48	175.146	0.0077	843.725																	641	549.546	0.0599	471.339					357	676.563	0.0268	398.361									5133	633.64
122	324.292	0.0182	640.532					69	169.122	0.0111	849.749																	32	549.378	0.0029	471.506					1320	675.654	0.0993	399.27									187	633.594
123	323.277	0.0183	641.546					56	169.099	0.009	849.772																	28	549.16	0.0026	471.724					224	675.553	0.0168	399.37									141	633.553
46	320.311	0.0068	644.513					30	164.724	0.0048	854.147																	1168	548.543	0.1091	472.341					2306	674.65	0.1735	400.274									171	633.516
85	313.277	0.0126	651.547					101	163.149	0.0163	855.722																	207	547.529	0.0193	473.355					44	674.614	0.0033	400.31									90	633.497
40	312.239	0.0059	652.584					31	159.054	0.005	859.817																	695	546.529	0.0649	474.355					400	674.551	0.0301	400.373									101	633.465
257	310.314	0.0383	654.51					56	151.146	0.009	867.725																	24	531.609	0.0022	489.275					141	673.639	0.0106	401.285									112	633.436
161	310.275	0.024	654.548					80	150.148	0.0129	868.723																	72	531.537	0.0067	489.348					264	673.543	0.0198	401.381									151	633.399
45	309.024	0.0067	655.8					73	149.13	0.0118	869.741																	229	530.531	0.0214	490.353					26	673.397	0.0019	401.527									219	633.375
86	308.296	0.0128	656.527					257	145.05	0.0415	873.821																	55	518.488	0.0051	502.396					49	672.635	0.0036	402.289									90	633.346
51	308.092	0.0076	656.732					35	141.074	0.0056	877.797																	29	504.607	0.0027	516.277					76	669.672	0.0057	405.252									48	633.282
75	307.084	0.0111	657.74					109	137.132	0.0176	881.739																	37	504.454	0.0034	516.431					89	669.615	0.0066	405.309									108	633.257
46	306.299	0.0068	658.524					137	133.103	0.0221	885.768																	30	497.281	0.0028	523.603					92	666.644	0.0069	408.28									101	633.125
65	306.257	0.0096	658.567					46	132.058	0.0074	886.813																	69	490.464	0.0064	530.42					40	665.72	0.003	409.204									37	633.1
38	306.151	0.0056	658.673					75	131.086	0.0121	887.785																	51	487.652	0.0047	533.232					70	665.658	0.0052	409.266									113	633.072
109	301.296	0.0162	663.528					101	127.114	0.0163	891.757																	51	486.333	0.0047	534.551					57	665.566	0.0042	409.358									66	633.016
87	301.219	0.0129	663.605					194	127.039	0.0313	891.832																	48	475.443	0.0044	545.441					45	664.741	0.0033	410.183									109	632.987
549	300.293	0.0819	664.53					160	123.117	0.0258	895.754																	39	467.382	0.0036	553.502					126	664.626	0.0094	410.298									141	632.951
40	300.261	0.0059	664.563					227	121.102	0.0367	897.769																	45	460.416	0.0042	560.469					60	664.141	0.0045	410.783									69	632.906
36	299.33	0.0053	665.493					35	121.063	0.0056	897.808																	71	458.357	0.0066	562.527					393	663.626	0.0295	411.298									75	632.867
43	296.297	0.0064	668.527					69	120.095	0.0111	898.776																	99	457.354	0.0092	563.531					50	662.681	0.0037	412.243									232	632.8
37	293.276	0.0055	671.547					71	119.086	0.0114	899.785																	38	452.702	0.0035	568.182					147	662.654	0.011	412.27									214	632.779
159	292.264	0.0237	672.559					38	111.542	0.0061	907.329																	32	434.52	0.0029	586.364					480	662.611	0.0361	412.313									103	632.744
314	284.299	0.0468	680.525					61	111.121	0.0098	907.75																	87	433.402	0.0081	587.482					133	661.638	0.01	413.286									20508	632.633
1674	282.28	0.2497	682.544					138	111.046	0.0223	907.825																	48	433.381	0.0044	587.503					628	660.63	0.0472	414.294									123	632.572
126	281.272	0.0187	683.552					156	110.035	0.0252	908.836																	432	432.384	0.0403	588.5					57	660.56	0.0042	414.364									152	632.546
99	279.266	0.0147	685.558					209	109.101	0.0338	909.77																	219	430.327	0.0204	590.557					61	659.797	0.0045	415.127									187	632.513
30	270.688	0.0044	694.135					123	109.028	0.0198	909.843																	662	429.322	0.0618	591.562					466	659.656	0.035	415.268									142	632.49
99	266.259	0.0147	698.564					37	107.049	0.0059	911.822																	32	429.044	0.0029	591.84					94	659.615	0.007	415.309									243	632.462
49	265.507	0.0073	699.317					166	105.07	0.0268	913.801																	519	427.311	0.0485	593.574					86	659.567	0.0064	415.356									114	632.426
270	265.27	0.0402	699.553					93	105.033	0.015	913.837																	86	425.291	0.008	595.593					58	659.264	0.0043	415.66									153	632.364
3246	264.269	0.4842	700.554					28	104.747	0.0045	914.124																	61	420.404	0.0057	600.481					1669	658.649	0.1255	416.275									78	632.336
124	262.252	0.0184	702.571					84	98.0721	0.0135	920.799																	76	420.386	0.0071	600.498					200	658.559	0.015	416.365									165	632.309
91	255.233	0.0135	709.591					87	97.1026	0.014	921.768																	76	417.29	0.0071	603.595					72	658.445	0.0054	416.478									120	632.274
59	253.273	0.0088	711.55					463	97.0285	0.0748	921.842																	145	416.392	0.0135	604.492					63	658.391	0.0047	416.533									87	632.256
302	252.268	0.045	712.556					103	95.0857	0.0166	923.785																	204	411.313	0.019	609.571					45	658.303	0.0033	416.62									72	632.216
83	250.256	0.0123	714.568					36	95.0452	0.0058	923.826																	139	409.294	0.0129	611.591					41	658.237	0.003	416.687									89	632.156
46	250.22	0.0068	714.604					79	93.0673	0.0127	925.804																	23	406.512	0.0021	614.372					49	658.107	0.0036	416.817									87	632.064
30	249.412	0.0044	715.411					33	92.4498	0.0053	926.421																	141	406.37	0.0131	614.514					73	657.939	0.0054	416.985									211	632.005
309	249.253	0.046	715.571					340	91.0551	0.0549	927.816																	37	403.455	0.0034	617.43					39	657.747	0.0029	417.177									409	631.797
765	248.252	0.1141	716.571					53	83.0844	0.0085	935.787																	663	403.294	0.0619	617.59					3247	657.64	0.2443	417.284									399	631.768
374	247.243	0.0557	717.58					96	81.0695	0.0155	937.802																	39	402.901	0.0036	617.983					48	657.604	0.0036	417.32									50218	631.626
36	246.262	0.0053	718.562					32	70.3108	0.0051	948.56																	31	402.612	0.0028	618.272					43	657.546	0.0032	417.378									288	631.586
220	246.233	0.0328	718.591																									3405	402.296	0.3182	618.588					85	657.362	0.0063	417.562									197	631.499
665	239.24	0.0992	725.584																									48	401.841	0.0044	619.044					85	657.236	0.0063	417.688									123	631.422
78	237.164	0.0116	727.66																									14183	401.292	1.3254	619.592					93	656.893	0.0069	418.031									95	631.402
56	231.433	0.0083	733.391																									82	400.966	0.0076	619.919					54	656.828	0.004	418.096									129	631.323
34	227.581	0.005	737.243																									49	400.3	0.0045	620.585					126	656.758	0.0094	418.166									87	631.307
121	221.225	0.018	743.598																									31	399.511	0.0028	621.373					6508	656.637	0.4897	418.287									160	631.272
39	219.245	0.0058	745.579																									105	399.278	0.0098	621.606					297	656.543	0.0223	418.381									96	631.238
113	219.211	0.0168	745.613																									54	398.926	0.005	621.958					90	656.498	0.0067	418.425									57	631.199
34	207.029	0.005	757.794																									112	398.372	0.0104	622.512					206	655.631	0.0155	419.293									159	631.147
55	206.201	0.0082	758.623																									29	396.765	0.0027	624.119					47	655.321	0.0035	419.603									144	631.048
62	198.087	0.0092	766.736																									83	396.348	0.0077	624.536					59	654.657	0.0044	420.267									166	631.021
46	187.147	0.0068	777.677																									35	394.596	0.0032	626.288					132	654.625	0.0099	420.299									391	630.974
199	185.079	0.0296	779.744																									112	392.291	0.0104	628.594					80	654.129	0.006	420.795									255	630.927
52	184.252	0.0077	780.572																									281	391.288	0.0262	629.597					115	653.687	0.0086	421.237									79	630.901
5026	184.074	0.7497	780.749																									100	390.377	0.0093	630.507					127	653.66	0.0095	421.264									258	630.87
61	179.18	0.0091	785.644																									127	385.289	0.0118	635.595					53	653.598	0.0039	421.326									48	630.845
33	170.035	0.0049	794.789																									669	384.285	0.0625	636.6					53	653.567	0.0039	421.357									153	630.808
33	164.426	0.0049	800.398																									36	383.375	0.0033	637.51					68	653.541	0.0051	421.383									509	630.775
84	162.007	0.0125	802.816																									2664	383.282	0.2489	637.603					54	653.111	0.004	421.813									104795	630.622
32	161.362	0.0047	803.462																									30	382.603	0.0028	638.282					62	653.008	0.0046	421.916									307	630.555
27	158.759	0.004	806.065																									126	380.357	0.0117	640.527					52	652.703	0.0039	422.221									176	630.515
41	156.112	0.0061	808.711																									44	380.263	0.0041	640.621					1548	652.656	0.1164	422.268									114	630.488
31	150.252	0.0046	814.571																									84	374.264	0.0078	646.62					622	652.624	0.0468	422.3									203	630.458
29	149.115	0.0043	815.709																									468	373.262	0.0437	647.622					62	652.576	0.0046	422.348									85	630.417
167	145.052	0.0249	819.772																									44	368.36	0.0041	652.525					130	652.376	0.0097	422.548									81	630.374
50	141.07	0.0074	823.754																									64	366.276	0.0059	654.608					47	652.291	0.0035	422.633									142	630.335
65	138.142	0.0096	826.682																									306	365.272	0.0285	655.612					62	652.149	0.0046	422.775									51	630.258
39	137.99	0.0058	826.833																									57	362.295	0.0053	658.589					103	652.089	0.0077	422.835									87	630.206
70	137.132	0.0104	827.691																									31	362.03	0.0028	658.855					56	651.995	0.0042	422.929									61	630.094
100	136.063	0.0149	828.761																									36	360.164	0.0033	660.72					63	651.778	0.0047	423.146									231	630.011
204	135.121	0.0304	829.702																									139	357.36	0.0129	663.524					134	651.729	0.01	423.195									62	629.912
38	131.089	0.0056	833.734																									38	357.06	0.0035	663.824					4715	651.651	0.3548	423.273									89	629.782
84	128.063	0.0125	836.761																									35	356.814	0.0032	664.071					90	651.615	0.0067	423.31									58	629.754
41	125.487	0.0061	839.336																									1079	356.353	0.1008	664.531					195	651.519	0.0146	423.405									84	629.722
27	123.312	0.004	841.512																									85	355.254	0.0079	665.631					41	651.456	0.003	423.468									7982	629.611
64	123.118	0.0095	841.706																									65	350.275	0.006	670.61					63	651.391	0.0047	423.533									68	629.561
150	122.109	0.0223	842.715																									141	349.279	0.0131	671.606					130	651.116	0.0097	423.808									64	629.357
69	121.101	0.0102	843.723																									27	347.977	0.0025	672.908					81	651.001	0.006	423.923									114	629.304
130	120.095	0.0193	844.729																									58	339.305	0.0054	681.58					105	650.823	0.0079	424.101									89	629.252
56	119.086	0.0083	845.738																									67	339.292	0.0062	681.593					51	650.756	0.0038	424.168									74	628.878
55	119.051	0.0082	845.773																									48	338.347	0.0044	682.538					134	650.716	0.01	424.208									52	628.748
106	111.044	0.0158	853.78																									64	336.252	0.0059	684.633					12836	650.647	0.9659	424.277									70	628.727
98	110.036	0.0146	854.788																									123	331.26	0.0114	689.625					133	650.59	0.01	424.334									11462	628.606
100	109.101	0.0149	855.723																									148	324.296	0.0138	696.588					84	650.562	0.0063	424.362									94	628.549
32	106.32	0.0047	858.504																									130	321.265	0.0121	699.62					153	650.538	0.0115	424.386									483	627.6
166	106.079	0.0247	858.745																									26	319.749	0.0024	701.135					117	650.449	0.0088	424.475									42	627.374
219	105.069	0.0326	859.754																									80	319.263	0.0074	701.621					83	650.36	0.0062	424.564									194	626.593
57	105.032	0.0085	859.792																									117	313.275	0.0109	707.609					77	650.229	0.0057	424.695									141	625.635
36	98.7348	0.0053	866.089																									97	313.253	0.009	707.631					63	650.189	0.0047	424.735									442	624.631
65	98.073	0.0096	866.751																									93	307.3	0.0086	713.585					63	650.159	0.0047	424.765									50	624.547
27	97.4371	0.004	867.386																									63	307.264	0.0058	713.621					98	650.003	0.0073	424.921									206	623.615
259	97.0289	0.0386	867.795																									66	303.189	0.0061	717.695					58	649.979	0.0043	424.945									627	622.616
145	95.0847	0.0216	869.739																									139	302.261	0.0129	718.624					56	649.921	0.0042	425.003									784	621.608
159	94.041	0.0237	870.783																									39	301.268	0.0036	719.617					107	649.739	0.008	425.185									2046	620.601
377	91.0553	0.0562	873.768																									38	301.255	0.0035	719.629					108	649.709	0.0081	425.215									491	619.628
40	90.3221	0.0059	874.502																									106	293.267	0.0099	727.617					11427	649.636	0.8599	425.288									187	619.588
100	84.0589	0.0149	880.765																									214	292.264	0.0199	728.62					156	649.528	0.0117	425.396									1215	618.623
147	81.0708	0.0219	883.753																									34	291.262	0.0031	729.622					60	649.431	0.0045	425.493									101	618.581
86	79.0533	0.0128	885.77																									73	290.253	0.0068	730.631					77	649.381	0.0057	425.543									243	617.62
244	78.0459	0.0364	886.778																									129	289.256	0.012	731.628					90	649.334	0.0067	425.59									66	617.575
																												39	285.224	0.0036	735.66					104	649.306	0.0078	425.618									451	616.606
																												115	283.264	0.0107	737.621					72	649.248	0.0054	425.676									92	616.56
																												572	282.28	0.0534	738.605					99	649.205	0.0074	425.719									557	615.632
																												170	266.289	0.0158	754.595					118	649.141	0.0088	425.783									36	615.096
																												77	266.26	0.0071	754.624					84	649.055	0.0063	425.869									1366	614.627
																												310	265.273	0.0289	755.611					147	648.928	0.011	425.996									2436	613.615
																												117	265.252	0.0109	755.632					68	648.863	0.0051	426.061									4511	612.611
																												5923	264.27	0.5535	756.614					61	648.79	0.0045	426.134									998	611.608
																												31	263.569	0.0028	757.315					262	648.767	0.0197	426.157									64	611.428
																												113	263.236	0.0105	757.649					254	648.706	0.0191	426.218									37	610.478
																												51	262.856	0.0047	758.029					28182	648.632	2.1208	426.292									64	609.605
																												90	262.261	0.0084	758.623					64	648.559	0.0048	426.365									42	609.579
																												25	261.541	0.0023	759.343					113	648.534	0.0085	426.39									118	606.612
																												72	254.202	0.0067	766.682					79	648.47	0.0059	426.454									574	605.61
																												34	253.347	0.0031	767.538					104	648.451	0.0078	426.473									72	605.555
																												637	252.27	0.0595	768.614					45	648.407	0.0033	426.517									2379	604.603
																												53	251.257	0.0049	769.627					53	648.355	0.0039	426.569									54	604.128
																												333	249.256	0.0311	771.629					82	648.292	0.0061	426.632									2698	603.594
																												1990	248.252	0.1859	772.632					86	648.218	0.0064	426.706									61	602.829
																												608	247.244	0.0568	773.641					84	648.141	0.0063	426.783									47	602.716
																												209	246.235	0.0195	774.649					80	647.967	0.006	426.957									7274	602.59
																												30	246.101	0.0028	774.784					79	647.945	0.0059	426.979									443	601.59
																												86	245.226	0.008	775.659					70	647.895	0.0052	427.029									234	600.605
																												81	240.243	0.0075	780.641					90	647.871	0.0067	427.053									283	600.577
																												916	239.239	0.0856	781.646					136	647.823	0.0102	427.101									75	598.596
																												44	235.242	0.0041	785.643					114	647.799	0.0085	427.125									57	592.574
																												68	223.064	0.0063	797.82					102	647.715	0.0076	427.209									38	591.84
																												231	221.226	0.0215	799.658					14406	647.621	1.0841	427.303									292	591.582
																												21	210.418	0.0019	810.466					113	647.539	0.0085	427.385									104	590.584
																												47	209.139	0.0043	811.746					78	647.508	0.0058	427.416									71	587.613
																												55	206.202	0.0051	814.682					94	647.396	0.007	427.528									445	586.597
																												77	203.184	0.0071	817.7					101	647.314	0.0076	427.61									96	585.583
																												36	195.98	0.0033	824.904					31	647.245	0.0023	427.679									74	577.53
																												46	193.204	0.0042	827.681					74	646.756	0.0055	428.168									81	576.572
																												51	191.179	0.0047	829.705					149	646.724	0.0112	428.2									90	575.54
																												169	185.077	0.0157	835.807					269	646.694	0.0202	428.23									50	575.5
																												84	184.241	0.0078	836.643					28723	646.617	2.1615	428.307									67	574.582
																												4471	184.074	0.4178	836.81					199	646.535	0.0149	428.389									147	574.558
																												96	179.18	0.0089	841.704					1566	645.607	0.1178	429.317									70	569.433
																												37	174.598	0.0034	846.286					66	645.532	0.0049	429.392									106	566.575
																												33	170.717	0.003	850.167					54	644.931	0.004	429.993									145	563.545
																												43	170.254	0.004	850.63					387	644.635	0.0291	430.289									52	560.536
																												70	170.117	0.0065	850.768					1116	644.602	0.0839	430.322									67	560.515
																												146	170.073	0.0136	850.811					33	644.533	0.0024	430.391									77	549.549
																												76	168.147	0.0071	852.737					46	643.659	0.0034	431.265									150	546.53
																												105	165.17	0.0098	855.714					84	643.599	0.0063	431.325									30	545.366
																												146	163.15	0.0136	857.734					42	643.438	0.0031	431.486									30	539.165
																												26	160.096	0.0024	860.788					49	643.078	0.0036	431.846									45	533.486
																												31	158.421	0.0028	862.463					55	642.623	0.0041	432.301									96	516.472
																												63	155.086	0.0058	865.798					69	642.246	0.0051	432.678									51	511.511
																												76	152.157	0.0071	868.727					61	641.665	0.0045	433.259									25	509.149
																												130	151.149	0.0121	869.735					59	641.644	0.0044	433.28									41	507.767
																												154	149.134	0.0143	871.75					89	640.65	0.0066	434.274									33	504.512
																												62	146.051	0.0057	874.833					99	640.546	0.0074	434.377									68	491.471
																												118	145.049	0.011	875.836					175	639.64	0.0131	435.284									206	488.364
																												109	137.134	0.0101	883.75					53	639.321	0.0039	435.603									28	484.343
																												53	136.123	0.0049	884.761					35	639.018	0.0026	435.906									28	483.161
																												28	135.438	0.0026	885.446					66	638.748	0.0049	436.176									34	482.277
																												267	135.119	0.0249	885.765					40	638.564	0.003	436.36									79	479.341
																												34	129.069	0.0031	891.815					67	638.475	0.005	436.449									61	475.462
																												217	127.039	0.0202	893.845					62	638.105	0.0046	436.819									31	474.772
																												104	125.133	0.0097	895.752					61	637.727	0.0045	437.197									41	462.322
																												77	123.118	0.0071	897.766					77	637.646	0.0057	437.278									133	461.417
																												264	121.102	0.0246	899.782					60	637.562	0.0045	437.362									65	461.321
																												178	120.093	0.0166	900.791					93	637.465	0.0069	437.459									385	460.419
																												72	118.08	0.0067	902.804					65	637.44	0.0048	437.484									65	458.37
																												60	112.052	0.0056	908.833					46	637.372	0.0034	437.551									143	457.343
																												111	110.036	0.0103	910.848					75	637.14	0.0056	437.784									227	456.344
																												33	109.857	0.003	911.028					61	637.043	0.0045	437.881									51	456.292
																												233	109.1	0.0217	911.784					65	636.759	0.0048	438.165									859	455.339
																												141	109.031	0.0131	911.854					72	636.663	0.0054	438.26									43	454.336
																												119	107.085	0.0111	913.799					119	636.62	0.0089	438.304									84	451.311
																												88	107.051	0.0082	913.833					36	636.602	0.0027	438.322									142	448.433
																												31	106.93	0.0028	913.954					59	636.579	0.0044	438.344									51	445.607
																												84	106.076	0.0078	914.808					73	636.493	0.0054	438.431									161	444.426
																												214	105.07	0.0199	915.814					87	636.399	0.0065	438.525									88	444.306
																												211	105.034	0.0197	915.85					129	636.159	0.0097	438.765									142	443.309
																												23	101.42	0.0021	919.464					45	636.07	0.0033	438.854									27	441.053
																												32	99.5571	0.0029	921.327					51	635.978	0.0038	438.946									113	438.329
																												33	98.0744	0.003	922.81					125	635.906	0.0094	439.018									187	437.327
																												34	97.3912	0.0031	923.493					167	635.826	0.0125	439.098									155	434.401
																												144	97.1012	0.0134	923.783					75	635.776	0.0056	439.148									141	432.39
																												646	97.0285	0.0603	923.856					57	635.741	0.0042	439.183									65	431.383
																												173	95.0863	0.0161	925.798					233	635.669	0.0175	439.255									337	431.33
																												154	95.0501	0.0143	925.834					136	635.597	0.0102	439.327									1165	430.327
																												83	94.0426	0.0077	926.842					72	635.54	0.0054	439.384									74	430.048
																												79	93.0695	0.0073	927.815					143	635.506	0.0107	439.418									22	429.511
																												201	92.0612	0.0187	928.823					81	635.412	0.006	439.512									4913	429.323
																												548	91.0542	0.0512	929.83					54	635.352	0.004	439.572									100	429.07
																												35	85.0299	0.0032	935.854					99	635.334	0.0074	439.59									29	428.623
																												26	84.9981	0.0024	935.886					113	635.253	0.0085	439.671									3371	428.312
																												89	81.0315	0.0083	939.853					76	635.192	0.0057	439.732									24	427.694
																												124	79.0538	0.0115	941.831					99	635.166	0.0074	439.758									75	427.46
																												48	78.0449	0.0044	942.839					63	635.123	0.0047	439.801									43	427.41
																												57	77.0365	0.0053	943.848					64	635.079	0.0048	439.844									55	427.393
																																				81	635.009	0.006	439.915									11511	427.308
																																				43	634.974	0.0032	439.95									49	426.99
																																				71	634.942	0.0053	439.982									119	426.295
																																				199	634.899	0.0149	440.025									39	425.429
																																				71	634.848	0.0053	440.076									165	425.297
																																				65	634.829	0.0048	440.095									111	424.378
																																				76	634.758	0.0057	440.166									47	424.331
																																				133	634.737	0.01	440.187									47	424.31
																																				515	634.707	0.0387	440.217									36	421.342
																																				114	634.68	0.0085	440.244									160	419.321
																																				24904	634.617	1.8741	440.307									110	418.414
																																				223	634.56	0.0167	440.364									74	417.393
																																				75	634.529	0.0056	440.396									49	416.392
																																				124	634.501	0.0093	440.423									168	412.319
																																				82	634.471	0.0061	440.452									870	411.309
																																				117	634.44	0.0088	440.483									926	410.301
																																				96	634.408	0.0072	440.516									51	409.576
																																				111	634.378	0.0083	440.546									2708	409.297
																																				49	634.349	0.0036	440.575									85	408.386
																																				61	634.321	0.0045	440.603									128	408.287
																																				65	634.284	0.0048	440.64									39	407.382
																																				62	634.261	0.0046	440.663									116	407.287
																																				106	634.224	0.0079	440.7									41	403.153
																																				61	634.199	0.0045	440.725									165	401.316
																																				76	634.078	0.0057	440.846									171	401.3
																																				82	634.054	0.0061	440.87									25	397.466
																																				235	633.993	0.0176	440.931									137	394.31
																																				114	633.962	0.0085	440.962									280	393.303
																																				39	633.938	0.0029	440.986									562	392.289
																																				66	633.912	0.0049	441.012									48	391.781
																																				108	633.878	0.0081	441.046									2224	391.286
																																				63	633.845	0.0047	441.079									97	390.276
																																				135	633.757	0.0101	441.167									66	389.265
																																				188	633.728	0.0141	441.196									32	388.957
																																				3618	633.636	0.2722	441.288									59	387.26
																																				258	633.583	0.0194	441.341									437	385.391
																																				176	633.552	0.0132	441.372									1172	384.387
																																				124	633.522	0.0093	441.402									243	383.38
																																				87	633.495	0.0065	441.429									197	382.374
																																				105	633.464	0.0079	441.46									68	380.353
																																				204	633.432	0.0153	441.492									74	380.291
																																				67	633.403	0.005	441.521									90	379.284
																																				83	633.374	0.0062	441.55									65	378.379
																																				134	633.341	0.01	441.583									33	374.861
																																				88	633.311	0.0066	441.613									44	374.458
																																				141	633.282	0.0106	441.642									299	374.278
																																				49	633.221	0.0036	441.703									48	374.21
																																				96	633.161	0.0072	441.763									36	374.194
																																				68	633.132	0.0051	441.792									44	373.756
																																				153	633.072	0.0115	441.852									40	373.736
																																				88	633.038	0.0066	441.886									40	373.549
																																				134	633.018	0.01	441.906									52	373.528
																																				198	632.983	0.0149	441.94									76	373.327
																																				124	632.951	0.0093	441.973									880	373.279
																																				92	632.929	0.0069	441.995									66	373.075
																																				210	632.894	0.0158	442.029									63	367.322
																																				187	632.838	0.014	442.086									235	366.373
																																				77	632.806	0.0057	442.118									41	366.144
																																				80	632.781	0.006	442.143									58	363.292
																																				286	632.741	0.0215	442.183									153	361.278
																																				174	632.704	0.013	442.22									33	356.689
																																				17639	632.631	1.3274	442.293									149	356.356
																																				566	632.555	0.0425	442.369									185	356.27
																																				115	632.512	0.0086	442.412									218	355.268
																																				253	632.479	0.019	442.445									52	353.285
																																				221	632.454	0.0166	442.469									89	350.284
																																				285	632.423	0.0214	442.501									693	349.277
																																				223	632.391	0.0167	442.533									50	349.239
																																				280	632.367	0.021	442.557									65	348.267
																																				231	632.338	0.0173	442.586									73	347.292
																																				142	632.308	0.0106	442.616									63	346.355
																																				162	632.278	0.0121	442.646									27	346.3
																																				251	632.246	0.0188	442.678									110	345.281
																																				115	632.216	0.0086	442.708									47	344.288
																																				145	632.188	0.0109	442.736									62	344.271
																																				232	632.156	0.0174	442.768									103	343.263
																																				66	632.129	0.0049	442.795									51	338.304
																																				211	632.097	0.0158	442.827									97	337.273
																																				60	632.046	0.0045	442.878									103	335.255
																																				155	632.001	0.0116	442.923									49	333.286
																																				212	631.952	0.0159	442.972									84	332.272
																																				179	631.923	0.0134	443.001									42	332.189
																																				119	631.869	0.0089	443.055									120	331.263
																																				105	631.832	0.0079	443.092									352	331.176
																																				302	631.732	0.0227	443.192									75	326.275
																																				192	631.717	0.0144	443.207									86	325.27
																																				447	631.697	0.0336	443.227									80	324.294
																																				62007	631.626	4.6662	443.298									93	323.264
																																				697	631.56	0.0524	443.364									75	323.186
																																				447	631.498	0.0336	443.426									58	319.263
																																				409	631.429	0.0307	443.495									36	317.551
																																				88	631.384	0.0066	443.54									65	317.197
																																				209	631.326	0.0157	443.598									25	315.032
																																				114	631.29	0.0085	443.634									59	314.168
																																				123	631.233	0.0092	443.691									264	313.167
																																				222	631.2	0.0167	443.724									63	311.279
																																				158	631.14	0.0118	443.784									237	310.276
																																				67	631.116	0.005	443.808									89	309.27
																																				285	631.078	0.0214	443.846									83	308.264
																																				348	631.038	0.0261	443.886									223	307.267
																																				77	630.995	0.0057	443.929									171	306.263
																																				253	630.94	0.019	443.984									63	305.262
																																				60	630.905	0.0045	444.019									93	305.247
																																				429	630.861	0.0322	444.063									95	304.266
																																				110	630.812	0.0082	444.112									124	301.253
																																				215	630.792	0.0161	444.132									56	299.264
																																				222	630.723	0.0167	444.201									49	295.242
																																				850	630.692	0.0639	444.232									102	295.153
																																				131255	630.622	9.8775	444.302									67	294.254
																																				444	630.568	0.0334	444.356									179	293.283
																																				564	630.55	0.0424	444.374									101	293.263
																																				202	630.521	0.0152	444.402									553	292.268
																																				766	630.462	0.0576	444.462									73	291.264
																																				183	630.417	0.0137	444.507									76	291.195
																																				153	630.388	0.0115	444.536									95	290.26
																																				282	630.348	0.0212	444.576									92	290.17
																																				110	630.319	0.0082	444.605									145	289.255
																																				88	630.285	0.0066	444.639									387	289.167
																																				190	630.259	0.0142	444.665									47	285.257
																																				102	630.228	0.0076	444.695									101	284.28
																																				143	630.17	0.0107	444.754									33	284.222
																																				62	630.11	0.0046	444.814									123	283.265
																																				161	630.028	0.0121	444.896									583	282.281
																																				52	629.989	0.0039	444.935									42	277.185
																																				62	629.929	0.0046	444.995									51	273.26
																																				101	629.834	0.0076	445.09									31	271.386
																																				301	629.743	0.0226	445.181									126	271.156
																																				46	629.717	0.0034	445.207									261	267.273
																																				335	629.686	0.0252	445.238									47	266.967
																																				42105	629.61	3.1685	445.314									42	266.408
																																				82	629.503	0.0061	445.421									314	266.261
																																				154	629.456	0.0115	445.468									56	266.215
																																				194	629.39	0.0145	445.534									1592	265.256
																																				92	629.273	0.0069	445.651									58	264.915
																																				142	629.248	0.0106	445.676									6127	264.27
																																				122	629.175	0.0091	445.748									188	264.243
																																				228	629.11	0.0171	445.814									35	263.724
																																				91	629.041	0.0068	445.883									32	263.275
																																				78	628.997	0.0058	445.926									360	263.242
																																				188	628.95	0.0141	445.974									60	263.163
																																				51	628.896	0.0038	446.028									224	262.255
																																				89	628.851	0.0066	446.073									55	261.189
																																				86	628.794	0.0064	446.13									57	260.246
																																				402	628.71	0.0302	446.214									62	253.148
																																				358	628.676	0.0269	446.248									277	252.27
																																				86635	628.607	6.5196	446.317									42	250.267
																																				78	628.537	0.0058	446.387									79	250.258
																																				166	628.511	0.0124	446.413									61	250.161
																																				66	628.443	0.0049	446.481									51	249.943
																																				91	628.412	0.0068	446.512									48	249.598
																																				66	628.385	0.0049	446.539									456	249.256
																																				85	628.353	0.0063	446.571									1969	248.252
																																				82	628.333	0.0061	446.591									31	248.06
																																				117	628.21	0.0088	446.714									681	247.243
																																				95	628.133	0.0071	446.791									447	246.233
																																				118	628.06	0.0088	446.864									155	245.231
																																				2136	627.598	0.1607	447.326									40	241.19
																																				145	627.542	0.0109	447.382									30	237.07
																																				58	626.641	0.0043	448.283									46	233.23
																																				431	626.59	0.0324	448.334									82	226.254
																																				35	626.511	0.0026	448.413									144	219.212
																																				353	625.637	0.0265	449.287									91	217.195
																																				552	624.634	0.0415	450.29									42	203.178
																																				40	624.446	0.003	450.478									70	198.141
																																				75	624.143	0.0056	450.781									96	192.183
																																				215	623.617	0.0161	451.307									67	191.18
																																				111	623.529	0.0083	451.395									27	190.42
																																				674	622.612	0.0507	452.312									52	189.165
																																				93	622.536	0.0069	452.388									62	185.158
																																				40	622.073	0.003	452.851									377	185.077
																																				2192	621.605	0.1649	453.319									34	184.556
																																				46	620.967	0.0034	453.957									60	184.211
																																				83	620.749	0.0062	454.175									4834	184.074
																																				4931	620.602	0.371	454.322									74	178.171
																																				72	620.491	0.0054	454.433									89	175.148
																																				72	620.088	0.0054	454.836									33	172.337
																																				45	619.832	0.0033	455.092									29	172.099
																																				598	619.624	0.045	455.3									107	170.074
																																				117	619.582	0.0088	455.342									179	169.124
																																				41	619.171	0.003	455.753									92	165.163
																																				1154	618.622	0.0868	456.302									30	164.201
																																				317	618.584	0.0238	456.34									98	164.156
																																				618	617.609	0.0465	457.315									51	163.149
																																				36	617.431	0.0027	457.493									62	161.132
																																				33	616.948	0.0024	457.976									72	160.126
																																				68	616.718	0.0051	458.206									37	153.07
																																				4198	616.606	0.3159	458.318									49	152.156
																																				39	616.333	0.0029	458.591									43	152.047
																																				257	615.631	0.0193	459.293									91	151.146
																																				152	615.596	0.0114	459.328									51	149.132
																																				667	614.619	0.0501	460.305									97	148.124
																																				55	614.539	0.0041	460.385									95	147.116
																																				2163	613.617	0.1627	461.307									65	147.086
																																				48	613.09	0.0036	461.834									362	145.049
																																				3565	612.612	0.2682	462.312									66	142.076
																																				782	611.601	0.0588	463.323									77	141.071
																																				180	610.597	0.0135	464.327									52	136.126
																																				67	610.167	0.005	464.757									223	135.118
																																				33	608.186	0.0024	466.738									68	134.108
																																				140	606.613	0.0105	468.311									124	133.07
																																				107	606.582	0.008	468.342									92	129.072
																																				55	606.059	0.0041	468.865									199	127.04
																																				870	605.609	0.0654	469.315									155	123.119
																																				57	605.506	0.0042	469.418									397	121.102
																																				102	605.422	0.0076	469.502									234	120.093
																																				68	605.221	0.0051	469.703									210	119.087
																																				47	605.085	0.0035	469.839									45	118.092
																																				36	604.674	0.0027	470.25									90	117.076
																																				2752	604.601	0.2071	470.323									40	115.055
																																				164	604.53	0.0123	470.394									137	111.116
																																				99	604.24	0.0074	470.684									89	111.047
																																				104	604.088	0.0078	470.836									174	110.04
																																				55	603.868	0.0041	471.056									257	109.102
																																				78	603.83	0.0058	471.094									41	109.033
																																				68	603.662	0.0051	471.262									94	108.093
																																				7071	603.593	0.5321	471.331									31	107.104
																																				161	603.539	0.0121	471.385									146	107.085
																																				67	603.43	0.005	471.494									289	106.079
																																				147	603.071	0.011	471.853									410	105.071
																																				99	602.987	0.0074	471.937									182	105.034
																																				85	602.974	0.0063	471.95									32	101.1
																																				208	602.698	0.0156	472.226									90	98.0339
																																				114	602.664	0.0085	472.26									77	97.1004
																																				16335	602.591	1.2292	472.333									380	97.0281
																																				76	602.537	0.0057	472.387									105	96.0895
																																				79	602.498	0.0059	472.426									149	95.0861
																																				56	602.471	0.0042	472.453									249	95.0484
																																				89	601.629	0.0066	473.295									154	94.0409
																																				649	601.581	0.0488	473.343									124	93.0711
																																				477	600.61	0.0358	474.314									170	92.0613
																																				951	600.576	0.0715	474.348									456	91.0545
																																				67	599.619	0.005	475.305									32	88.1044
																																				120	598.601	0.009	476.323									45	85.0271
																																				73	596.599	0.0054	478.325									82	84.0562
																																				81	593.576	0.006	481.348									41	81.2663
																																				222	592.574	0.0167	482.35									141	81.0691
																																				181	591.575	0.0136	483.349									55	81.0339
																																				301	590.592	0.0226	484.332									96	79.0547
																																				50	590.555	0.0037	484.369									183	78.0457
																																				78	589.584	0.0058	485.34
																																				65	587.44	0.0048	487.484
																																				54	584.574	0.004	490.35
																																				55	583.617	0.0041	491.307
																																				43	578.459	0.0032	496.465
																																				87	577.593	0.0065	497.331
																																				107	576.572	0.008	498.352
																																				215	575.567	0.0161	499.356
																																				681	574.558	0.0512	500.366
																																				90	572.548	0.0067	502.376
																																				98	568.579	0.0073	506.345
																																				82	566.541	0.0061	508.383
																																				54	565.572	0.004	509.352
																																				125	565.553	0.0094	509.371
																																				282	564.535	0.0212	510.389
																																				65	563.552	0.0048	511.372
																																				72	560.545	0.0054	514.379
																																				54	560.504	0.004	514.42
																																				69	559.513	0.0051	515.411
																																				90	558.531	0.0067	516.393
																																				45	553.419	0.0033	521.505
																																				49	549.555	0.0036	525.369
																																				41	549.488	0.003	525.436
																																				237	548.542	0.0178	526.382
																																				54	547.688	0.004	527.236
																																				222	547.53	0.0167	527.394
																																				34	547.367	0.0025	527.557
																																				833	546.527	0.0626	528.397
																																				135	545.512	0.0101	529.412
																																				40	543.536	0.003	531.388
																																				88	535.497	0.0066	539.427
																																				48	534.509	0.0036	540.415
																																				89	533.477	0.0066	541.447
																																				96	532.503	0.0072	542.421
																																				51	532.47	0.0038	542.454
																																				77	531.47	0.0057	543.454
																																				72	530.459	0.0054	544.465
																																				34	529.646	0.0025	545.278
																																				55	528.518	0.0041	546.406
																																				96	518.491	0.0072	556.433
																																				92	517.49	0.0069	557.434
																																				62	517.474	0.0046	557.45
																																				121	515.47	0.0091	559.454
																																				99	510.365	0.0074	564.558
																																				55	507.466	0.0041	567.458
																																				82	505.508	0.0061	569.416
																																				94	504.482	0.007	570.442
																																				73	503.476	0.0054	571.448
																																				56	502.474	0.0042	572.45
																																				44	493.387	0.0033	581.537
																																				70	492.487	0.0052	582.437
																																				174	490.457	0.013	584.467
																																				89	490.392	0.0066	584.532
																																				345	489.458	0.0259	585.466
																																				104	488.36	0.0078	586.564
																																				69	487.479	0.0051	587.444
																																				118	483.367	0.0088	591.557
																																				60	474.468	0.0045	600.456
																																				64	472.446	0.0048	602.478
																																				32	461.705	0.0024	613.219
																																				199	461.42	0.0149	613.504
																																				70	461.391	0.0052	613.533
																																				364	460.415	0.0273	614.509
																																				121	459.373	0.0091	615.551
																																				194	458.36	0.0145	616.564
																																				565	457.352	0.0425	617.572
																																				37	456.422	0.0027	618.502
																																				528	456.341	0.0397	618.583
																																				2325	455.339	0.1749	619.585
																																				121	453.33	0.0091	621.594
																																				71	452.415	0.0053	622.509
																																				108	450.295	0.0081	624.629
																																				85	446.399	0.0063	628.525
																																				129	443.305	0.0097	631.62
																																				268	438.334	0.0201	636.59
																																				69	437.415	0.0051	637.509
																																				777	437.329	0.0584	637.595
																																				110	434.396	0.0082	640.528
																																				257	432.383	0.0193	642.54
																																				103	432.328	0.0077	642.596
																																				836	431.331	0.0629	643.593
																																				98	431.175	0.0073	643.749
																																				53	431.147	0.0039	643.777
																																				37	431.063	0.0027	643.861
																																				65	430.833	0.0048	644.091
																																				48	430.718	0.0036	644.206
																																				49	430.567	0.0036	644.357
																																				66	430.495	0.0049	644.429
																																				129	430.377	0.0097	644.547
																																				4338	430.327	0.3264	644.597
																																				67	430.19	0.005	644.734
																																				103	429.849	0.0077	645.075
																																				64	429.672	0.0048	645.252
																																				59	429.581	0.0044	645.343
																																				64	429.375	0.0048	645.549
																																				18202	429.324	1.3697	645.6
																																				3693	428.311	0.2779	646.613
																																				67	427.815	0.005	647.109
																																				71	427.615	0.0053	647.309
																																				97	427.588	0.0072	647.336
																																				46	427.393	0.0034	647.531
																																				116	427.356	0.0087	647.568
																																				13368	427.308	1.006	647.616
																																				44	426.401	0.0033	648.523
																																				48	426.381	0.0036	648.543
																																				68	426.291	0.0051	648.633
																																				50	426.266	0.0037	648.658
																																				48	425.38	0.0036	649.544
																																				222	425.299	0.0167	649.625
																																				137	424.381	0.0103	650.543
																																				72	423.268	0.0054	651.656
																																				104	422.364	0.0078	652.56
																																				189	420.323	0.0142	654.601
																																				54	419.375	0.004	655.548
																																				634	419.319	0.0477	655.605
																																				31	414.32	0.0023	660.604
																																				160	413.318	0.012	661.606
																																				760	412.316	0.0571	662.608
																																				3678	411.313	0.2767	663.611
																																				50	410.594	0.0037	664.33
																																				101	410.412	0.0076	664.512
																																				45	410.394	0.0033	664.53
																																				681	410.301	0.0512	664.623
																																				32	409.617	0.0024	665.307
																																				37	409.354	0.0027	665.57
																																				2834	409.297	0.2132	665.627
																																				38	408.475	0.0028	666.448
																																				190	408.389	0.0142	666.535
																																				95	407.38	0.0071	667.544
																																				68	407.277	0.0051	667.647
																																				104	406.37	0.0078	668.554
																																				48	402.428	0.0036	672.496
																																				444	402.296	0.0334	672.628
																																				1787	401.292	0.1344	673.632
																																				114	398.363	0.0085	676.561
																																				23	397.835	0.0017	677.089
																																				52	396.323	0.0039	678.601
																																				115	394.299	0.0086	680.625
																																				494	393.302	0.0371	681.622
																																				779	392.289	0.0586	682.635
																																				41	391.37	0.003	683.554
																																				2310	391.287	0.1738	683.636
																																				64	390.338	0.0048	684.586
																																				132	389.269	0.0099	685.655
																																				33	388.396	0.0024	686.528
																																				108	386.39	0.0081	688.534
																																				233	385.391	0.0175	689.533
																																				970	384.383	0.0729	690.541
																																				133	384.287	0.01	690.637
																																				701	383.374	0.0527	691.55
																																				344	383.284	0.0258	691.64
																																				37	382.424	0.0027	692.5
																																				1026	382.369	0.0772	692.555
																																				132	381.361	0.0099	693.563
																																				215	380.356	0.0161	694.567
																																				75	379.334	0.0056	695.59
																																				95	378.34	0.0071	696.584
																																				43	378.311	0.0032	696.613
																																				165	377.306	0.0124	697.618
																																				69	376.293	0.0051	698.631
																																				308	374.28	0.0231	700.644
																																				73	373.317	0.0054	701.607
																																				1022	373.275	0.0769	701.649
																																				271	366.377	0.0203	708.547
																																				54	366.141	0.004	708.783
																																				160	364.357	0.012	710.567
																																				142	363.291	0.0106	711.633
																																				45	362.292	0.0033	712.631
																																				107	362.275	0.008	712.649
																																				302	361.279	0.0227	713.644
																																				87	359.296	0.0065	715.628
																																				122	357.308	0.0091	717.616
																																				49	357.295	0.0036	717.629
																																				222	356.356	0.0167	718.568
																																				147	356.271	0.011	718.653
																																				24	355.303	0.0018	719.621
																																				433	355.266	0.0325	719.658
																																				34	354.482	0.0025	720.442
																																				45	354.3	0.0033	720.624
																																				118	354.264	0.0088	720.66
																																				84	351.211	0.0063	723.713
																																				54	350.346	0.004	724.578
																																				169	350.276	0.0127	724.648
																																				92	349.36	0.0069	725.564
																																				956	349.276	0.0719	725.648
																																				89	347.276	0.0066	727.648
																																				59	346.28	0.0044	728.644
																																				169	345.283	0.0127	729.641
																																				76	341.287	0.0057	733.636
																																				36	341.262	0.0027	733.662
																																				136	341.2	0.0102	733.724
																																				169	339.292	0.0127	735.632
																																				66	338.267	0.0049	736.657
																																				146	337.273	0.0109	737.65
																																				88	335.258	0.0066	739.666
																																				139	333.278	0.0104	741.646
																																				63	332.273	0.0047	742.65
																																				54	332.217	0.004	742.707
																																				43	332.196	0.0032	742.728
																																				210	331.265	0.0158	743.659
																																				153	331.181	0.0115	743.743
																																				32	330.251	0.0024	744.673
																																				47	326.302	0.0035	748.621
																																				135	323.282	0.0101	751.642
																																				48	321.864	0.0036	753.06
																																				355	321.282	0.0267	753.642
																																				135	321.264	0.0101	753.659
																																				70	321.24	0.0052	753.684
																																				202	320.26	0.0152	754.664
																																				44	317.192	0.0033	757.732
																																				76	316.199	0.0057	758.725
																																				61	313.255	0.0045	761.669
																																				72	313.163	0.0054	761.761
																																				131	312.303	0.0098	762.621
																																				80	311.281	0.006	763.643
																																				29	310.582	0.0021	764.342
																																				40	310.317	0.003	764.607
																																				330	310.278	0.0248	764.646
																																				292	307.265	0.0219	767.659
																																				56	306.296	0.0042	768.628
																																				61	305.289	0.0045	769.635
																																				51	305.227	0.0038	769.697
																																				65	305.179	0.0048	769.745
																																				111	303.181	0.0083	771.743
																																				128	299.259	0.0096	775.665
																																				95	295.265	0.0071	779.659
																																				43	295.251	0.0032	779.673
																																				152	293.284	0.0114	781.64
																																				178	293.267	0.0133	781.657
																																				450	292.266	0.0338	782.658
																																				67	292.199	0.005	782.725
																																				65	291.262	0.0048	783.662
																																				101	290.172	0.0076	784.752
																																				108	289.254	0.0081	785.67
																																				296	289.168	0.0222	785.756
																																				45	285.171	0.0033	789.753
																																				85	284.269	0.0063	790.655
																																				27	284.179	0.002	790.745
																																				420	283.264	0.0316	791.659
																																				51	283.089	0.0038	791.835
																																				52	282.892	0.0039	792.032
																																				28	282.43	0.0021	792.494
																																				637	282.28	0.0479	792.644
																																				71	281.248	0.0053	793.676
																																				92	281.227	0.0069	793.697
																																				111	277.255	0.0083	797.669
																																				39	277.184	0.0029	797.74
																																				105	275.276	0.0079	799.648
																																				71	273.257	0.0053	801.667
																																				355	268.277	0.0267	806.647
																																				1559	267.27	0.1173	807.654
																																				203	266.285	0.0152	808.639
																																				508	266.26	0.0382	808.664
																																				168	266.214	0.0126	808.71
																																				633	265.272	0.0476	809.652
																																				1754	265.253	0.1319	809.671
																																				39	265.226	0.0029	809.698
																																				53	265.181	0.0039	809.743
																																				58	264.729	0.0043	810.195
																																				54	264.464	0.004	810.46
																																				45	264.31	0.0033	810.614
																																				10345	264.27	0.7785	810.654
																																				308	264.246	0.0231	810.678
																																				50	264.231	0.0037	810.693
																																				612	263.237	0.046	811.687
																																				68	262.252	0.0051	812.672
																																				38	257.229	0.0028	817.695
																																				112	253.279	0.0084	821.645
																																				785	252.271	0.059	822.653
																																				77	250.254	0.0057	824.67
																																				1065	249.258	0.0801	825.666
																																				2851	248.25	0.2145	826.673
																																				1167	247.243	0.0878	827.681
																																				303	246.236	0.0228	828.688
																																				269	245.23	0.0202	829.694
																																				30	244.852	0.0022	830.072
																																				38	240.238	0.0028	834.686
																																				122	239.244	0.0091	835.68
																																				32	230.082	0.0024	844.842
																																				38	229.211	0.0028	845.713
																																				36	227.653	0.0027	847.271
																																				94	226.252	0.007	848.672
																																				126	222.236	0.0094	852.688
																																				51	221.192	0.0038	853.732
																																				66	219.214	0.0049	855.71
																																				92	206.197	0.0069	868.727
																																				37	205.51	0.0027	869.414
																																				79	204.183	0.0059	870.741
																																				45	200.168	0.0033	874.756
																																				33	199.147	0.0024	875.777
																																				50	197.154	0.0037	877.77
																																				82	193.105	0.0061	881.819
																																				205	191.182	0.0154	883.742
																																				26	190.414	0.0019	884.51
																																				37	190.174	0.0027	884.75
																																				139	185.082	0.0104	889.842
																																				34	184.972	0.0025	889.952
																																				42	184.272	0.0031	890.652
																																				2538	184.074	0.1909	890.85
																																				37	181.067	0.0027	893.857
																																				30	180.475	0.0022	894.448
																																				99	179.18	0.0074	895.744
																																				43	178.175	0.0032	896.749
																																				86	177.161	0.0064	897.763
																																				44	175.15	0.0033	899.774
																																				90	173.134	0.0067	901.79
																																				35	171.122	0.0026	903.802
																																				77	170.071	0.0057	904.853
																																				74	169.158	0.0055	905.766
																																				108	169.122	0.0081	905.802
																																				311	165.163	0.0234	909.761
																																				97	164.15	0.0072	910.774
																																				185	163.149	0.0139	911.775
																																				45	162.136	0.0033	912.788
																																				57	161.138	0.0042	913.786
																																				54	161.131	0.004	913.793
																																				83	153.094	0.0062	921.83
																																				28	152.196	0.0021	922.728
																																				55	152.151	0.0041	922.773
																																				57	152.119	0.0042	922.805
																																				155	151.149	0.0116	923.775
																																				60	151.114	0.0045	923.81
																																				30	149.858	0.0022	925.066
																																				293	149.132	0.022	925.792
																																				78	147.079	0.0058	927.845
																																				493	145.051	0.0371	929.873
																																				41	142.078	0.003	932.846
																																				32	139.286	0.0024	935.638
																																				37	138.144	0.0027	936.78
																																				165	137.132	0.0124	937.792
																																				411	135.117	0.0309	939.807
																																				156	134.109	0.0117	940.815
																																				30	127.912	0.0022	947.011
																																				601	127.04	0.0452	947.884
																																				47	125.14	0.0035	949.784
																																				90	125.134	0.0067	949.79
																																				292	123.117	0.0219	951.807
																																				108	122.109	0.0081	952.815
																																				138	121.104	0.0103	953.82
																																				70	121.067	0.0052	953.857
																																				124	120.093	0.0093	954.831
																																				131	119.086	0.0098	955.838
																																				32	119.033	0.0024	955.891
																																				33	118.809	0.0024	956.115
																																				22	117.775	0.0016	957.149
																																				117	117.071	0.0088	957.853
																																				363	111.117	0.0273	963.807
																																				411	111.044	0.0309	963.88
																																				427	110.037	0.0321	964.887
																																				270	109.101	0.0203	965.823
																																				107	109.03	0.008	965.894
																																				71	108.094	0.0053	966.83
																																				55	108.056	0.0041	966.868
																																				64	107.09	0.0048	967.834
																																				67	107.084	0.005	967.84
																																				137	106.077	0.0103	968.847
																																				131	105.071	0.0098	969.853
																																				79	105.037	0.0059	969.887
																																				259	97.1017	0.0194	977.822
																																				878	97.0282	0.066	977.896
																																				392	95.085	0.0294	979.839
																																				88	95.0483	0.0066	979.876
																																				64	94.0392	0.0048	980.885
																																				82	93.0709	0.0061	981.853
																																				125	92.0618	0.0094	982.862
																																				245	91.0542	0.0184	983.87
																																				112	85.0281	0.0084	989.896
																																				118	83.0862	0.0088	991.838
																																				163	82.0654	0.0122	992.859
																																				138	81.0699	0.0103	993.854
																																				83	79.0542	0.0062	995.87
																																				28	72.1656	0.0021	1002.76
[truncated: 174 more columns]

## Sheet: CAR
Metabolite name	CAR 12:0	OAD result name	CAR 12:0		No.1	No.2	No.3	Metabolite name	CAR 12:0	OAD result name	CAR 12:0		No.1	No.2	No.3	Metabolite name	CAR 12:0	OAD result name	CAR 12:0		No.1	No.2	No.3	Metabolite name	CAR 14:0	OAD result name	CAR 14:0		No.1	No.2	No.3	Metabolite name	CAR 14:0	OAD result name	CAR 14:0		No.1	No.2	No.3	Metabolite name	CAR 14:0	OAD result name	CAR 14:0		No.1	No.2	No.3	Metabolite name	CAR 14:1
MS1 m/z	344.282	344.282	<-MS1	Positions1	N/A	N/A	N/A	MS1 m/z	344.282	344.282	<-MS1	Positions1	N/A	N/A	N/A	MS1 m/z	344.282	344.282	<-MS1	Positions1	N/A	N/A	N/A	MS1 m/z	372.315	372.312	<-MS2+O	Positions1	N/A	N/A	N/A	MS1 m/z	372.315	372.31	<-MS2+O	Positions1	N/A	N/A	N/A	MS1 m/z	372.315	372.313	<-MS2+O	Positions1	N/A	N/A	N/A	MS1 m/z	370.297
Ref m/z	344.279			Score1	N/A	N/A	N/A	Ref m/z	344.279			Score1	N/A	N/A	N/A	Ref m/z	344.279			Score1	N/A	N/A	N/A	Ref m/z	372.311			Score1	N/A	N/A	N/A	Ref m/z	372.311			Score1	N/A	N/A	N/A	Ref m/z	372.311			Score1	N/A	N/A	N/A	Ref m/z	370.295
RT	4.80267			Presence1	N/A	N/A	N/A	RT	4.78978			Presence1	N/A	N/A	N/A	RT	4.78247			Presence1	N/A	N/A	N/A	RT	5.74517			Presence1	N/A	N/A	N/A	RT	5.72553			Presence1	N/A	N/A	N/A	RT	5.73368			Presence1	N/A	N/A	N/A	RT	5.27318
ID	2			Ratio sum1	N/A	N/A	N/A	ID	4			Ratio sum1	N/A	N/A	N/A	ID	3			Ratio sum1	N/A	N/A	N/A	ID	15			Ratio sum1	N/A	N/A	N/A	ID	16			Ratio sum1	N/A	N/A	N/A	ID	17			Ratio sum1	N/A	N/A	N/A	ID	11
Smiles	O=C([O-])CC(OC(=O)CCCCCCCCCCC)C[N+](C)(C)C			All results1				Smiles	O=C([O-])CC(OC(=O)CCCCCCCCCCC)C[N+](C)(C)C			All results1				Smiles	O=C([O-])CC(OC(=O)CCCCCCCCCCC)C[N+](C)(C)C			All results1				Smiles	O=C([O-])CC(OC(=O)CCCCCCCCCCCCC)C[N+](C)(C)C			All results1				Smiles	O=C([O-])CC(OC(=O)CCCCCCCCCCCCC)C[N+](C)(C)C			All results1				Smiles	O=C([O-])CC(OC(=O)CCCCCCCCCCCCC)C[N+](C)(C)C			All results1				Smiles	O=C([O-])CC(OC(=O)CCCCCCCC=CCCCC)C[N+](C)(C)C
Subclass info	Head= 0% Moiety= 0%							Subclass info	Head= 0% Moiety= 0%							Subclass info	Head= 0% Moiety= 0%							Subclass info	Head= 0% Moiety= 0%							Subclass info	Head= 0% Moiety= 0%							Subclass info	Head= 0% Moiety= 0%							Subclass info	Head= 0% Moiety= 0%
intensity	frag m/z	Ratio(%)	Delta	Ref NL1	Ref Mz1	ppm1	Type1	intensity	frag m/z	Ratio(%)	Delta	Ref NL1	Ref Mz1	ppm1	Type1	intensity	frag m/z	Ratio(%)	Delta	Ref NL1	Ref Mz1	ppm1	Type1	intensity	frag m/z	Ratio(%)	Delta	Ref NL1	Ref Mz1	ppm1	Type1	intensity	frag m/z	Ratio(%)	Delta	Ref NL1	Ref Mz1	ppm1	Type1	intensity	frag m/z	Ratio(%)	Delta	Ref NL1	Ref Mz1	ppm1	Type1	intensity	frag m/z
1461	345.22	0.2891	-0.9379					1156	345.244	0.5857	-0.9628					594	345.241	0.2826	-0.9588					3544	373.291	0.4581	-0.9794					4310	373.291	0.5213	-0.9805					5178	373.29	0.5669	-0.9775					187	371.261
1090	345.199	0.2157	-0.917					729	345.204	0.3693	-0.9228					1029	345.221	0.4896	-0.9389					4788	373.266	0.6189	-0.9542					5322	373.266	0.6437	-0.9555					6616	373.265	0.7244	-0.9525					926	371.242
742	345.152	0.1468	-0.8707					570	345.185	0.2888	-0.9036					446	345.175	0.2122	-0.8926					4995	373.242	0.6457	-0.93					5764	373.242	0.6971	-0.9317					6513	373.242	0.7131	-0.9289					1089	371.186
992	345.065	0.1963	-0.7835					101	345.166	0.0511	-0.8843					458	345.125	0.2179	-0.8428					5212	373.22	0.6737	-0.9083					5812	373.22	0.703	-0.9102					6644	373.221	0.7274	-0.908					363	371.164
702	345.019	0.1389	-0.7377					186	345.144	0.0942	-0.8623					107	345.089	0.0509	-0.8066					3635	373.172	0.4699	-0.8605					5134	373.195	0.6209	-0.8853					6120	373.195	0.67	-0.8824					225	371.127
670	344.978	0.1326	-0.6967					468	345.127	0.2371	-0.8452					108	345.046	0.0513	-0.7637					4138	373.152	0.5349	-0.8398					4365	373.173	0.5279	-0.8624					6648	373.172	0.7279	-0.8591					186	371.094
482	344.893	0.0954	-0.611					128	345.105	0.0648	-0.8235					60	345.019	0.0285	-0.7375					3883	373.059	0.5019	-0.7475					5012	373.152	0.6062	-0.8415					6281	373.152	0.6877	-0.8391					370	371.045
825	344.847	0.1633	-0.5653					127	345.091	0.0643	-0.8094					81	344.993	0.0385	-0.7115					3585	373.037	0.4634	-0.7255					4650	373.128	0.5624	-0.8183					5730	373.128	0.6273	-0.8147					115	371.011
848	344.781	0.1678	-0.4991					197	345.076	0.0998	-0.7943					140	344.969	0.0666	-0.6873					4398	373.012	0.5685	-0.7002					3656	373.107	0.4422	-0.7973					5089	373.106	0.5572	-0.7934					58	370.985
1286	344.765	0.2545	-0.4833					72	345.021	0.0364	-0.7398					61	344.946	0.029	-0.6636					4325	372.99	0.5591	-0.6782					5286	373.06	0.6393	-0.7494					5862	373.06	0.6418	-0.7467					97	370.898
910	344.741	0.1801	-0.4593					97	344.948	0.0491	-0.6663					121	344.865	0.0575	-0.583					4451	372.947	0.5754	-0.6354					4111	373.037	0.4972	-0.7268					4945	373.038	0.5414	-0.7246					369	370.873
1109	344.696	0.2195	-0.4148					123	344.872	0.0623	-0.5907					87	344.832	0.0414	-0.5501					4697	372.903	0.6072	-0.5914					5006	372.992	0.6055	-0.6815					6563	372.992	0.7186	-0.6789					65	370.835
916	344.674	0.1813	-0.3927					110	344.838	0.0557	-0.5559					103	344.811	0.049	-0.5288					3653	372.858	0.4722	-0.5466					6361	372.947	0.7694	-0.6371					7584	372.948	0.8303	-0.6347					87	370.729
618	344.631	0.1223	-0.3497					81	344.814	0.041	-0.5326					273	344.773	0.1299	-0.4915					5126	372.837	0.6626	-0.5254					6125	372.903	0.7408	-0.5933					6954	372.904	0.7614	-0.591					175	370.702
1075	344.611	0.2127	-0.3294					85	344.794	0.043	-0.5119					248	344.747	0.118	-0.4655					6223	372.793	0.8044	-0.4815					6931	372.881	0.8383	-0.5705					8608	372.88	0.9425	-0.5673					106	370.671
1027	344.573	0.2032	-0.2911					149	344.752	0.0754	-0.4702					144	344.704	0.0685	-0.4224					5789	372.768	0.7483	-0.4563					5144	372.858	0.6222	-0.5482					7352	372.858	0.8049	-0.5454					147	370.631
1249	344.49	0.2472	-0.2083					341	344.692	0.1727	-0.41					188	344.668	0.0894	-0.3863					6116	372.746	0.7906	-0.4346					6705	372.836	0.811	-0.526					8183	372.836	0.8959	-0.5231					216	370.613
3309	344.4	0.6549	-0.1186					72	344.669	0.0364	-0.3871					379	344.613	0.1803	-0.3315					6542	372.723	0.8457	-0.4114					7193	372.792	0.87	-0.4822					8558	372.814	0.937	-0.501					97	370.6
2982	344.357	0.5902	-0.0753					170	344.641	0.0861	-0.3596					72	344.575	0.0342	-0.2934					5291	372.699	0.6839	-0.3872					6050	372.768	0.7317	-0.4575					9457	372.792	1.0354	-0.4788					500	370.557
5272	344.332	1.0435	-0.0502					200	344.613	0.1013	-0.3312					97	344.557	0.0461	-0.2747					2581	372.681	0.3336	-0.369					7471	372.746	0.9036	-0.436					7365	372.768	0.8064	-0.4552					324	370.544
505192	344.282	100	-0.0001					225	344.602	0.114	-0.3204					312	344.538	0.1484	-0.2557					4477	372.635	0.5787	-0.3233					8195	372.723	0.9912	-0.4133					8939	372.746	0.9787	-0.4332					331	370.48
3444	344.23	0.6817	0.0512					452	344.579	0.229	-0.2969					599	344.499	0.285	-0.2174					4382	372.615	0.5664	-0.303					5777	372.699	0.6987	-0.3889					10076	372.723	1.1032	-0.4104					1378	370.43
1077	344.179	0.2131	0.1022					580	344.549	0.2938	-0.2676					177	344.48	0.0842	-0.1976					7726	372.57	0.9987	-0.2582					4819	372.677	0.5828	-0.367					7624	372.7	0.8347	-0.3867					200632	370.297
163	344.151	0.0322	0.1311					232	344.518	0.1175	-0.2367					1456	344.41	0.6928	-0.1283					5966	372.546	0.7712	-0.2345					5960	372.655	0.7209	-0.3452					5315	372.678	0.5819	-0.3647					877	370.258
1419	344.111	0.2808	0.171					171	344.496	0.0866	-0.2147					210143	344.282	100	0.0004					14032	372.503	1.8139	-0.1907					4840	372.635	0.5854	-0.3248					7425	372.655	0.8129	-0.3425					846	370.235
203	344.076	0.0401	0.2055					349	344.472	0.1768	-0.1908					2804	344.229	1.3343	0.0526					13910	372.48	1.7982	-0.1678					5706	372.614	0.6901	-0.3043					5847	372.635	0.6402	-0.322					321	370.198
135	344.055	0.0267	0.2268					1418	344.408	0.7184	-0.1266					373	344.192	0.1774	0.0901					22373	372.458	2.8922	-0.1463					2702	372.597	0.3268	-0.287					7607	372.614	0.8329	-0.3009					396	370.184
343	344.029	0.0678	0.2528					197357	344.282	100	0					442	344.166	0.2103	0.1158					35520	372.435	4.5918	-0.1233					10863	372.57	1.3139	-0.2597					3264	372.597	0.3573	-0.2842					162	370.167
317	343.985	0.0627	0.2963					3029	344.231	1.5347	0.0509					755	344.118	0.3592	0.1643					38544	372.392	4.9827	-0.0801					7674	372.546	0.9282	-0.236					12957	372.57	1.4186	-0.2569					641	370.139
69	343.961	0.0136	0.3208					734	344.185	0.3719	0.0963					176	344.075	0.0837	0.2072					48530	372.367	6.2737	-0.0556					15393	372.503	1.8618	-0.1924					8775	372.546	0.9607	-0.2334					281	370.109
324	343.923	0.0641	0.3588					343	344.159	0.1737	0.1229					66	344.055	0.0314	0.2269					69081	372.345	8.9304	-0.0329					17356	372.48	2.0993	-0.1698					17016	372.503	1.8631	-0.1899					290	370.055
100	343.883	0.0197	0.3985					819	344.114	0.4149	0.1678					157	344.017	0.0747	0.2651					773542	372.315	100	-0.0032					25566	372.458	3.0923	-0.1481					20970	372.48	2.296	-0.1674					181	370.015
95	343.747	0.0188	0.5348					124	344.083	0.0628	0.1986					77	343.954	0.0366	0.3275					3687	372.236	0.4766	0.0759					65585	372.435	7.9329	-0.1244					29609	372.459	3.2419	-0.1456					46	369.906
100	343.685	0.0197	0.5962					271	344.045	0.1373	0.2364					99	343.832	0.0471	0.4499					3252	372.181	0.4204	0.1311					46669	372.392	5.6449	-0.082					105561	372.435	11.5581	-0.1216					68	369.687
54	343.636	0.0106	0.6456					226	344.016	0.1145	0.2655					117	343.341	0.0556	0.941					1471	372.154	0.1901	0.1582					61021	372.367	7.3809	-0.0571					56515	372.392	6.1879	-0.0795					155	369.349
103	343.583	0.0203	0.6989					110	343.977	0.0557	0.3044					799	343.297	0.3802	0.9847					2151	372.111	0.278	0.2007					99596	372.344	12.0468	-0.034					80269	372.367	8.7888	-0.0542					313	369.325
99	343.549	0.0195	0.7323					42	343.94	0.0212	0.3419					255	343.272	0.1213	1.0097					1277	372.065	0.165	0.2473					826738	372.315	100	-0.005					134164	372.344	14.6899	-0.031					1052	369.286
42	343.472	0.0083	0.8092					133	343.922	0.0673	0.3595					3423	343.227	1.6288	1.0548					296	372.023	0.0382	0.2891					1806	372.238	0.2184	0.0721					913303	372.316	100	-0.0026					205	369.262
142	343.423	0.0281	0.8585					143	343.822	0.0724	0.4599					40	343.185	0.019	1.0973					396	371.992	0.0511	0.32					1900	372.221	0.2298	0.0896					3466	372.224	0.3795	0.0892					202	369.248
149	343.4	0.0294	0.8817					48	343.687	0.0243	0.5946					69	343.113	0.0328	1.1693					610	371.966	0.0788	0.3463					2266	372.191	0.274	0.1191					2191	372.189	0.2398	0.1244					683	369.225
12102	343.297	2.3955	0.9842					96	343.504	0.0486	0.7773					349	343.076	0.166	1.2059					854	371.916	0.1104	0.396					855	372.168	0.1034	0.1419					3099	372.141	0.3393	0.172					229	369.181
1039	343.27	0.2056	1.0115					130	343.347	0.0658	0.9345					63	343.004	0.0299	1.2775					239	371.88	0.0308	0.4317					2360	372.13	0.2854	0.18					1495	372.114	0.1636	0.1985					163	369.146
3591	343.228	0.7108	1.0533					673	343.301	0.341	0.9802					46	341.785	0.0218	2.4965					583	371.841	0.0753	0.4706					1132	372.104	0.1369	0.2066					1132	372.077	0.1239	0.2359					82	369.111
224	343.193	0.0443	1.0889					408	343.272	0.2067	1.0097					153	331.006	0.0728	13.2759					264	371.81	0.0341	0.5018					663	372.072	0.0801	0.2385					729	372.047	0.0798	0.2664					75	369.021
160	343.164	0.0316	1.1172					3242	343.227	1.6427	1.0542					173	330.088	0.0823	14.1941					130	371.785	0.0168	0.5271					329	372.044	0.0397	0.2665					1149	372.029	0.1258	0.284					115	356.357
205	343.128	0.0405	1.1537					275	343.187	0.1393	1.0948					120	330.007	0.0571	14.2748					178	371.752	0.023	0.5601					731	372.001	0.0884	0.309					506	371.993	0.0554	0.3197					164	356.29
375	343.073	0.0742	1.2084					159	343.155	0.0805	1.1269					69	329.276	0.0328	15.0055					353	371.714	0.0456	0.598					464	371.976	0.0561	0.3344					804	371.961	0.088	0.3518					94	356.162
46	343.051	0.0091	1.2308					108	343.123	0.0547	1.1587					353	329.249	0.1679	15.0328					195	371.694	0.0252	0.6182					187	371.948	0.0226	0.3618					561	371.933	0.0614	0.3798					62	355.345
68	343.006	0.0134	1.2758					378	343.074	0.1915	1.2072					92	329.219	0.0437	15.0628					300	371.663	0.0387	0.6492					155	371.937	0.0187	0.3735					348	371.913	0.0381	0.4002					178	355.281
92	342.264	0.0182	2.0177					60	342.261	0.0304	2.021					106	329.192	0.0504	15.0899					76	371.632	0.0098	0.6803					703	371.909	0.085	0.4012					294	371.891	0.0321	0.4215					215	355.261
50	331.462	0.0098	12.8196					39	333.619	0.0197	10.6622					1175	329.086	0.5591	15.1955					139	371.613	0.0179	0.6992					632	371.865	0.0764	0.4451					113	371.871	0.0123	0.4419					54	355.219
89	331.251	0.0176	13.0304					96	331.298	0.0486	12.9839					470	329.006	0.2236	15.2763					174	371.587	0.0224	0.7245					291	371.839	0.0351	0.4709					183	371.856	0.02	0.457					49	355.196
304	331.007	0.0601	13.2742					45	331.287	0.0228	12.9943					40	328.824	0.019	15.4575					324	371.541	0.0418	0.7711					501	371.795	0.0605	0.5156					370	371.824	0.0405	0.4887					73	355.186
80	330.709	0.0158	13.5728					35	331.247	0.0177	13.0344					51	328.559	0.0242	15.7226					115	371.519	0.0148	0.7933					137	371.771	0.0165	0.5387					508	371.801	0.0556	0.5116					86	355.145
61	330.154	0.012	14.1273					138	331.206	0.0699	13.0759					73	328.446	0.0347	15.8364					189	371.478	0.0244	0.8338					404	371.738	0.0488	0.572					711	371.752	0.0778	0.5612					223	355.016
233	330.095	0.0461	14.1866					56	331.15	0.0283	13.1312					86	328.402	0.0409	15.8799					390	371.455	0.0504	0.8568					105	371.715	0.0127	0.5956					401	371.72	0.0439	0.5934					149	354.336
80	330.012	0.0158	14.2694					166	331.004	0.0841	13.2775					115	328.341	0.0547	15.9409					163	371.414	0.021	0.8974					258	371.697	0.0312	0.613					245	371.69	0.0268	0.6231					66	354.307
48	329.591	0.0095	14.6906					58	330.354	0.0293	13.9277					39	328.315	0.0185	15.9666					244	371.375	0.0315	0.9366					279	371.664	0.0337	0.6465					293	371.671	0.032	0.6418					101	354.271
46	329.275	0.0091	15.0062					98	330.308	0.0496	13.9737					91	328.298	0.0433	15.9842					9614	371.329	1.2428	0.983					174	371.637	0.021	0.6735					715	371.635	0.0782	0.6782					151	354.257
352	329.25	0.0696	15.0312					151	330.247	0.0765	14.0348					45	328.287	0.0214	15.9949					2809	371.303	0.3631	1.0086					250	371.603	0.0302	0.7068					490	371.573	0.0536	0.7396					131	354.211
166	329.219	0.0328	15.0623					57	330.158	0.0288	14.1238					83	328.27	0.0394	16.0118					384	371.257	0.0496	1.0546					219	371.571	0.0264	0.7395					251	371.542	0.0274	0.7711					58	353.342
53	329.195	0.0104	15.0869					110	330.097	0.0557	14.1848					223	328.244	0.1061	16.0381					592	371.229	0.0765	1.0825					120	371.546	0.0145	0.7647					106	371.52	0.0116	0.7926					111	353.289
72	329.169	0.0142	15.1127					49	330.004	0.0248	14.2778					172	328.207	0.0818	16.0745					181	371.184	0.0233	1.1277					106	371.516	0.0128	0.7945					289	371.494	0.0316	0.8186					174	353.249
64	329.129	0.0126	15.1523					84	329.562	0.0425	14.72					72	328.185	0.0342	16.0969					189	371.16	0.0244	1.152					272	371.495	0.0329	0.8153					185	371.461	0.0202	0.8522					80	353.209
1074	329.085	0.2125	15.1965					356	329.246	0.1803	15.0356					8149	328.083	3.8778	16.1987					260	371.135	0.0336	1.1765					184	371.479	0.0222	0.8308					143	371.432	0.0156	0.8813					107	353.181
587	329.007	0.1161	15.275					184	329.214	0.0932	15.068					39	328.06	0.0185	16.2221					192	371.097	0.0248	1.2146					214	371.448	0.0258	0.8626					66	371.412	0.0072	0.901					226	352.323
35	328.9	0.0069	15.3813					39	329.191	0.0197	15.0909					54	327.886	0.0256	16.3962					78	371.03	0.01	1.282					112	371.409	0.0135	0.9007					128	371.392	0.014	0.9208					63	352.287
93	328.608	0.0184	15.6739					52	329.152	0.0263	15.1296					43	327.838	0.0204	16.4441					122	371.01	0.0157	1.3022					435	371.381	0.0526	0.929					3241	371.304	0.3548	1.0093					55	352.232
102	328.472	0.0201	15.8096					69	329.126	0.0349	15.1561					63	327.65	0.0299	16.6316					144	370.93	0.0186	1.3817					4806	371.329	0.5813	0.981					888	371.278	0.0972	1.0352					104	351.291
139	328.444	0.0275	15.838					1155	329.086	0.5852	15.1959					59	327.465	0.028	16.8171					61	370.845	0.0078	1.4668					2253	371.303	0.2725	1.0071					599	371.236	0.0655	1.077					53	349.961
65	328.403	0.0128	15.8791					627	329.007	0.3176	15.2747					80	327.413	0.038	16.8694					46	370.674	0.0059	1.6375					482	371.267	0.0583	1.0428					640	371.187	0.07	1.126					141	341.096
83	328.317	0.0164	15.9645					82	328.805	0.0415	15.4768					79	327.365	0.0375	16.917					107	370.646	0.0138	1.6659					347	371.258	0.0419	1.0523					431	371.15	0.0471	1.1625					39	339.223
177	328.279	0.035	16.0031					69	328.783	0.0349	15.499					88	327.351	0.0418	16.9306					63	370.545	0.0081	1.7668					771	371.236	0.0932	1.0737					201	371.104	0.022	1.209					88	337.18
296	328.237	0.0585	16.0444					125	328.381	0.0633	15.9004					65	327.326	0.0309	16.9562					58	370.379	0.0074	1.9326					190	371.179	0.0229	1.131					114	371.081	0.0124	1.2319					92	335.242
294	328.206	0.0581	16.0757					70	328.316	0.0354	15.9655					130	327.305	0.0618	16.9768					39	370.332	0.005	1.9796					331	371.159	0.04	1.1512					177	371.063	0.0193	1.2501					127	334.245
99	328.185	0.0195	16.0967					99	328.296	0.0501	15.9855					325	327.261	0.1546	17.0211					540	370.297	0.0698	2.0149					55	371.129	0.0066	1.1814					136	371.042	0.0148	1.2705					53	334.17
62	328.164	0.0122	16.1172					189	328.28	0.0957	16.0021					690	327.232	0.3283	17.0498					114	370.277	0.0147	2.0347					184	371.105	0.0222	1.2048					48	371.021	0.0052	1.2923					92	332.097
8835	328.083	1.7488	16.1984					193	328.233	0.0977	16.0486					638	327.2	0.3036	17.0818					67	370.132	0.0086	2.1802					235	371.087	0.0284	1.2235					114	371.005	0.0124	1.3075					55	331.109
51	328.058	0.01	16.2235					51	328.189	0.0258	16.0929					176	327.178	0.0837	17.1044					56	370.031	0.0072	2.2811					87	371.036	0.0105	1.2745					144	370.977	0.0157	1.3363					43	330.921
138	328.014	0.0273	16.2676					7753	328.083	3.9284	16.1986					35913	327.08	17.0897	17.2022					83	369.868	0.0107	2.4434					104	371.013	0.0125	1.2972					142	370.946	0.0155	1.3671					49	330.123
40	327.981	0.0079	16.301					64	328.012	0.0324	16.27					520	327.01	0.2474	17.2723					47	369.353	0.006	2.9586					93	370.937	0.0112	1.373					57	370.915	0.0062	1.3978					125	329.084
85	327.904	0.0168	16.3774					151	327.997	0.0765	16.2845					144	326.268	0.0685	18.0138					58	368.188	0.0074	4.1237					70	370.901	0.0084	1.4093					132	370.884	0.0144	1.4291					75	328.083
44	327.767	0.0087	16.5142					87	327.897	0.044	16.3842					320	326.221	0.1522	18.0609					38	368.134	0.0049	4.1781					53	370.875	0.0064	1.4348					102	370.842	0.0111	1.4708					37	324.822
173	327.741	0.0342	16.5407					59	327.838	0.0298	16.4439					328	326.071	0.156	18.2106					39	367.626	0.005	4.6861					140	370.851	0.0169	1.4593					58	370.814	0.0063	1.4994					23	323.971
182	327.706	0.036	16.5759					146	327.794	0.0739	16.4872					615	325.217	0.2926	19.0645					36	366.299	0.0046	6.0131					79	370.807	0.0095	1.5033					133	370.762	0.0145	1.5506					48	321.203
75	327.658	0.0148	16.6238					40	327.728	0.0202	16.5536					77	325.063	0.0366	19.2192					68	365.109	0.0087	7.2032					38	370.782	0.0045	1.5286					77	370.68	0.0084	1.6334					44	314.235
197	327.482	0.0389	16.7997					67	327.638	0.0339	16.6434					69	315.187	0.0328	29.0945					63	361.238	0.0081	11.0739					98	370.745	0.0118	1.5653					120	370.644	0.0131	1.6687					48	314.085
133	327.447	0.0263	16.8342					86	327.425	0.0435	16.8565					667	313.275	0.3174	31.0068					67	359.279	0.0086	13.0333					105	370.705	0.0127	1.6055					129	370.595	0.0141	1.7176					89	313.093
113	327.4	0.0223	16.8814					82	327.391	0.0415	16.8906					163	313.157	0.0775	31.1253					64	359.259	0.0082	13.0529					69	370.692	0.0083	1.6183					108	370.49	0.0118	1.8231					178	312.327
111	327.357	0.0219	16.9247					106	327.365	0.0537	16.9171					51	312.247	0.0242	32.0352					113	359.222	0.0146	13.0899					146	370.62	0.0176	1.6902					119	370.444	0.013	1.8685					190	311.223
88	327.342	0.0174	16.9394					60	327.337	0.0304	16.9449					85	312.195	0.0404	32.0874					67	358.268	0.0086	14.0437					77	370.578	0.0093	1.7317					725	370.298	0.0793	2.0151					102	310.275
79	327.314	0.0156	16.9679					46	327.309	0.0233	16.973					140	311.24	0.0666	33.0418					63	358.113	0.0081	14.1993					54	370.4	0.0065	1.9105					125	370.028	0.0136	2.2853					40	299.2
206	327.296	0.0407	16.9858					116	327.292	0.0587	16.9895					92	311.15	0.0437	33.1316					39	358.087	0.005	14.2251					135	370.385	0.0163	1.925					67	369.804	0.0073	2.5088					64	297.25
120	327.258	0.0237	17.0232					687	327.252	0.3481	17.0301					72	309.258	0.0342	35.0242					45	357.376	0.0058	14.9359					89	370.36	0.0107	1.9504					49	369.567	0.0053	2.7464					54	297.155
518	327.232	0.1025	17.0492					517	327.233	0.2619	17.0486					210	309.218	0.0999	35.0636					45	357.36	0.0058	14.952					682	370.297	0.0824	2.0128					54	369.522	0.0059	2.7908					37	292.23
826	327.201	0.1635	17.0802					750	327.2	0.38	17.0817					96	308.209	0.0456	36.0734					78	357.255	0.01	15.0571					115	370.262	0.0139	2.0486					106	369.2	0.0116	3.1131					47	291.177
183	327.178	0.0362	17.1033					36429	327.08	18.4584	17.2017					168	307.204	0.0799	37.0782					60	357.24	0.0077	15.072					91	370.231	0.011	2.0794					33	369.141	0.0036	3.172					39	286.165
41595	327.08	8.2335	17.2018					580	327.009	0.2938	17.2725					86	306.247	0.0409	38.0354					70	357.222	0.009	15.0895					51	370.172	0.0061	2.1379					44	369.097	0.0048	3.2162					285	273.162
616	327.011	0.1219	17.271					145	326.269	0.0734	18.0123					51	305.926	0.0242	38.3556					97	357.203	0.0125	15.1091					77	370.143	0.0093	2.1671					86	368.769	0.0094	3.5443					49	271.942
36	326.951	0.0071	17.3302					358	326.221	0.1813	18.0608					80	305.208	0.038	39.074					46	357.135	0.0059	15.1771					54	370.087	0.0065	2.2227					35	367.91	0.0038	4.4031					130	260.249
67	326.313	0.0132	17.9689					311	326.071	0.1575	18.2103					41	305.033	0.0195	39.2492					126	356.353	0.0162	15.9585					50	370.055	0.006	2.2552					62	367.553	0.0067	4.7598					57	259.241
97	326.277	0.0192	18.0042					914	325.22	0.4631	19.0621					225	304.236	0.107	40.0456					103	356.323	0.0133	15.9887					59	370.033	0.0071	2.2769					100	365.364	0.0109	6.9492					80	259.143
445	326.224	0.088	18.0576					176	325.067	0.0891	19.215					35	303.686	0.0166	40.5962					75	356.275	0.0096	16.0364					132	369.981	0.0159	2.3291					53	359.848	0.0058	12.465					31	258.182
322	326.072	0.0637	18.2093					33	316.403	0.0167	27.879					689	303.233	0.3278	41.0489					191	356.258	0.0246	16.0539					82	369.934	0.0099	2.3759					382	359.317	0.0418	12.9961					55	256.104
23	325.88	0.0045	18.4017					62	316.204	0.0314	28.078					74	303.199	0.0352	41.0833					151	356.231	0.0195	16.0811					37	369.864	0.0044	2.4464					89	359.241	0.0097	13.0722					56	251.194
69	325.335	0.0136	18.9466					60	314.157	0.0304	30.1246					37	302.258	0.0176	42.0241					71	356.198	0.0091	16.1142					38	369.698	0.0045	2.6122					143	359.222	0.0156	13.0907					38	251.1
844	325.218	0.167	19.0635					980	313.276	0.4965	31.006					97	302.212	0.0461	42.0696					56	356.188	0.0072	16.1237					63	369.609	0.0076	2.7011					83	359.201	0.009	13.1118					121	250.992
51	325.074	0.01	19.2074					114	313.233	0.0577	31.0482					386	302.021	0.1836	42.2613					114	356.121	0.0147	16.1904					26	366.492	0.0031	5.8182					182	358.304	0.0199	14.0094					31	246.418
48	322.612	0.0095	21.6701					30	313.197	0.0152	31.085					77	293.248	0.0366	51.0339					44	355.366	0.0056	16.9458					35	365.271	0.0042	7.0388					113	358.279	0.0123	14.0341					81	246.231
44	320.966	0.0087	23.3158					53	312.617	0.0268	31.6651					76	293.212	0.0361	51.0703					40	355.321	0.0051	16.9904					47	364.355	0.0056	7.9553					135	358.247	0.0147	14.0662					582	245.228
36	314.232	0.0071	30.0496					72	312.15	0.0364	32.1321					244	289.194	0.1161	55.0883					227	355.288	0.0293	17.0234					152	359.321	0.0183	12.989					55	358.165	0.006	14.1479					143	243.21
47	314.126	0.0093	30.1558					118	311.206	0.0597	33.0761					90	287.242	0.0428	57.0397					199	355.228	0.0257	17.0837					175	359.261	0.0211	13.0489					80	357.607	0.0087	14.7059					53	242.959
173	313.279	0.0342	31.0024					91	311.118	0.0461	33.1638					54	287.199	0.0256	57.0827					123	355.19	0.0159	17.1214					98	359.232	0.0118	13.0786					82	357.363	0.0089	14.9499					33	242.882
83	313.156	0.0164	31.1261					76	309.247	0.0385	35.0351					80	287.083	0.038	57.1987					319	355.116	0.0412	17.1961					59	359.174	0.0071	13.1357					899	357.301	0.0984	15.0119					83	242.204
85	311.243	0.0168	33.0386					88	308.129	0.0445	36.153					53	287.059	0.0252	57.2228					192	354.341	0.0248	17.9705					251	358.305	0.0303	14.0056					92	357.274	0.01	15.0394					180	241.193
39	309.336	0.0077	34.9459					75	307.654	0.038	36.6276					241	286.227	0.1146	58.0545					86	354.307	0.0111	18.0047					48	358.246	0.0058	14.0644					211	357.245	0.0231	15.0683					103	239.181
86	309.236	0.017	35.0455					65	307.245	0.0329	37.0367					46	286.01	0.0218	58.2716					127	354.273	0.0164	18.0385					113	358.208	0.0136	14.1025					102	357.208	0.0111	15.1048					29	235.953
53	309.217	0.0104	35.0648					69	307.209	0.0349	37.0722					200	285.297	0.0951	58.9852					38	354.118	0.0049	18.1939					39	357.841	0.0047	14.4695					51	356.693	0.0055	15.6204					37	235.208
75	308.21	0.0148	36.0718					56	306.275	0.0283	38.0065					607	285.223	0.2888	59.0587					264	353.276	0.0341	19.0354					86	357.355	0.0104	14.9554					260	356.355	0.0284	15.9577					71	232.222
348	307.209	0.0688	37.073					29	305.548	0.0146	38.7339					142	285.207	0.0675	59.0749					79	351.001	0.0102	21.3111					738	357.303	0.0892	15.0076					147	356.294	0.016	16.0187					49	230.209
35	306.234	0.0069	38.0478					208	304.236	0.1053	40.0453					107	285.184	0.0509	59.0984					38	349.964	0.0049	22.3481					128	357.279	0.0154	15.0309					39	356.255	0.0042	16.0581					52	230.088
51	305.25	0.01	39.032					595	303.233	0.3014	41.0486					44	285.039	0.0209	59.2434					130	341.302	0.0168	31.0098					281	357.244	0.0339	15.0657					62	356.236	0.0067	16.0774					94	229.198
39	305.007	0.0077	39.2745					99	303.023	0.0501	41.2589					1235	284.297	0.5876	59.9851					42	339.375	0.0054	32.9372					46	357.198	0.0055	15.1117					62	356.205	0.0067	16.1083					120	229.158
109	304.99	0.0215	39.2912					48	302.089	0.0243	42.1925					61	284.146	0.029	60.1357					54	339.291	0.0069	33.0212					73	357.174	0.0088	15.136					56	356.195	0.0061	16.1183					51	227.18
111	304.02	0.0219	40.2616					247	302.021	0.1251	42.2608					62	283.987	0.0295	60.2946					123	339.2	0.0159	33.1122					53	357.157	0.0064	15.1531					173	356.164	0.0189	16.1487					46	226.189
30	303.962	0.0059	40.32					60	301.265	0.0304	43.0166					74	283.956	0.0352	60.3258					47	339.13	0.006	33.1819					59	357.142	0.0071	15.1679					274	356.113	0.03	16.1998					122	219.119
403	303.233	0.0797	41.0491					51	301.219	0.0258	43.0624					123	283.26	0.0585	61.0218					59	339.027	0.0076	33.2853					159	356.356	0.0192	15.9537					827	355.286	0.0905	17.0266					85	217.207
157	303.023	0.031	41.259					53	297.23	0.0268	47.0518					58	282.286	0.0276	61.9959					121	337.311	0.0156	35.0012					131	356.287	0.0158	16.0228					85	355.19	0.0093	17.1227					109	216.124
498	302.026	0.0985	42.2555					88	295.22	0.0445	49.0612					39	281.209	0.0185	63.0734					64	337.277	0.0082	35.0346					164	356.259	0.0198	16.0511					49	355.163	0.0053	17.1502					54	215.182
47	300.226	0.0093	44.0559					30	293.264	0.0152	51.0172					75	277.18	0.0356	67.1022					79	337.22	0.0102	35.0917					124	356.159	0.0149	16.151					466	355.111	0.051	17.2023					34	211.779
88	297.223	0.0174	47.0591					60	293.224	0.0304	51.0577					58	273.152	0.0276	71.1297					42	337.178	0.0054	35.1342					166	356.114	0.02	16.1959					85	355.013	0.0093	17.2995					129	211.148
73	293.136	0.0144	51.1454					134	291.23	0.0678	53.0513					45	271.207	0.0214	73.0752					111	335.291	0.0143	37.0208					43	355.48	0.0052	16.8301					77	354.303	0.0084	18.0095					87	206.112
34	291.206	0.0067	53.0756					82	289.197	0.0415	55.0843					138	268.219	0.0656	76.0631					36	334.183	0.0046	38.1288					34	355.42	0.0041	16.8898					96	354.278	0.0105	18.0351					261	203.116
159	289.197	0.0314	55.0848					111	287.142	0.0562	57.1397					134	267.215	0.0637	77.0672					33	333.115	0.0042	39.1968					148	355.317	0.0179	16.9929					146	354.268	0.0159	18.0445					32	199.145
48	289.115	0.0095	55.1671					43	286.989	0.0217	57.2925					32	263.09	0.0152	81.1915					48	331.972	0.0062	40.3397					569	355.286	0.0688	17.0237					66	354.177	0.0072	18.1356					90	197.157
81	288.008	0.016	56.2732					103	286.224	0.0521	58.0577					78	261.152	0.0371	83.1301					34	331.442	0.0043	40.8694					59	355.26	0.0071	17.0505					94	353.304	0.0102	19.0092					92	195.115
62	287.215	0.0122	57.0668					55	286.209	0.0278	58.0726					119	261.033	0.0566	83.2492					66	331.194	0.0085	41.1178					93	355.232	0.0112	17.0786					370	353.272	0.0405	19.0408					36	193.201
76	287.2	0.015	57.0813					49	286.065	0.0248	58.2164					70	259.17	0.0333	85.1122					60	327.762	0.0077	44.5502					107	355.213	0.0129	17.0971					96	353.173	0.0105	19.1404					43	193.125
79	286.965	0.0156	57.3162					75	285.987	0.038	58.2948					81	257.191	0.0385	87.0911					44	325.272	0.0056	47.0398					110	355.159	0.0133	17.1512					46	351.102	0.005	21.2105					73	193.099
109	286.226	0.0215	58.0554					478	285.3	0.2422	58.982					179	251.002	0.0851	93.2798					74	325.219	0.0095	47.0929					376	355.111	0.0454	17.199					49	349.981	0.0053	22.3324					39	193.084
143	285.305	0.0283	58.9767					225	285.216	0.114	59.0658					93	250.036	0.0442	94.246					75	323.203	0.0096	49.1088					90	355.014	0.0108	17.2961					59	344.302	0.0064	28.0106					28	190.495
798	285.211	0.1579	59.0703					51	285.194	0.0258	59.0881					45	249.925	0.0214	94.3573					78	315.593	0.01	56.719					105	354.336	0.0127	17.9745					122	343.231	0.0133	29.0817					43	190.173
127	285.185	0.0251	59.097					59	285.17	0.0298	59.1118					60	249.244	0.0285	95.0383					52	315.194	0.0067	57.1174					37	353.978	0.0044	18.3319					1003	341.308	0.1098	31.0045					76	189.165
843	284.296	0.1668	59.9857					44	285.133	0.0222	59.149					92	249.041	0.0437	95.2409					43	314.26	0.0055	58.0517					58	353.325	0.007	18.9851					98	341.266	0.0107	31.0474					35	185.51
77	283.263	0.0152	61.0187					1940	284.297	0.9829	59.9848					73	245.226	0.0347	99.0556					146	314.241	0.0188	58.0711					46	353.316	0.0055	18.9939					46	341.24	0.005	31.0727					51	180.147
141	283.194	0.0279	61.0877					66	284.119	0.0334	60.1628					50	242.027	0.0237	102.255					81	314.144	0.0104	58.1679					259	353.27	0.0313	19.0403					54	341.212	0.0059	31.1006					29	179.291
44	279.982	0.0087	64.2992					49	283.957	0.0248	60.3243					31	241.292	0.0147	102.99					83	314.116	0.0107	58.1958					62	345.72	0.0074	26.5901					226	340.298	0.0247	32.0148					41	179.178
85	279.189	0.0168	65.0926					39	283.228	0.0197	61.0532					173	241.237	0.0823	103.045					194	313.332	0.025	58.9799					48	344.68	0.0058	27.6302					964	339.29	0.1055	33.0226					39	179.144
142	278.225	0.0281	66.0565					50	283.21	0.0253	61.0718					138	241.196	0.0656	103.086					1365	313.239	0.1764	59.0727					54	343.334	0.0065	28.9764					175	339.237	0.0191	33.076					51	179.092
100	278.182	0.0197	66.0998					127	282.286	0.0643	61.996					66	241.166	0.0314	103.115					130	312.328	0.0168	59.9842					65	342.214	0.0078	30.096					114	338.28	0.0124	34.0332					48	178.08
32	273.045	0.0063	71.2367					33	278.997	0.0167	65.2844					96	241.047	0.0456	103.235					27	312.228	0.0034	60.0841					975	341.306	0.1179	31.0042					97	337.278	0.0106	35.0353					48	177.171
81	271.171	0.016	73.1103					108	273.189	0.0547	71.0929					686	240.234	0.3264	104.048					48	311.199	0.0062	61.113					67	341.276	0.0081	31.0342					62	336.2	0.0067	36.1126					169	177.09
27	269.213	0.0053	75.0688					24	271.077	0.0121	73.2044					90	239.179	0.0428	105.103					53	311.189	0.0068	61.1225					97	341.239	0.0117	31.0707					46	335.312	0.005	37.001					70	176.155
39	269.148	0.0077	75.1338					116	269.191	0.0587	75.0902					114	239.016	0.0542	105.266					42	309.325	0.0054	62.9871					70	341.212	0.0084	31.098					92	335.212	0.01	37.1012					54	175.147
36	267.174	0.0071	77.1075					123	267.212	0.0623	77.07					46	235.209	0.0218	109.073					70	307.765	0.009	64.5467					293	340.294	0.0354	32.0165					48	333.132	0.0052	39.1812					108	173.136
35	265.898	0.0069	78.3839					51	267.176	0.0258	77.1059					44	231.173	0.0209	113.109					73	299.219	0.0094	73.0933					98	340.202	0.0118	32.108					156	331.951	0.017	40.3623					255	163.149
85	263.237	0.0168	81.0447					116	265.253	0.0587	79.029					120	231.138	0.0571	113.144					22	283.706	0.0028	88.6057					968	339.291	0.117	33.0192					26	331.842	0.0028	40.471					103	161.131
47	261.147	0.0093	83.1348					107	260.987	0.0542	83.2943					42	231.06	0.0199	113.222					50	281.574	0.0064	90.7378					60	339.257	0.0072	33.0527					60	329.253	0.0065	43.0604					114	159.119
59	259.173	0.0116	85.1087					144	259.171	0.0729	85.1107					34	227.04	0.0161	117.242					34	280.265	0.0043	92.0466					93	339.231	0.0112	33.0788					31	327.158	0.0033	45.1554					43	158.109
86	258.231	0.017	86.0503					45	258.898	0.0228	85.3833					59	217.04	0.028	127.242					44	277.29	0.0056	95.0214					112	338.279	0.0135	34.0307					43	325.255	0.0047	47.0575					126	157.102
85	257.156	0.0168	87.1252					30	258.464	0.0152	85.8172					33	216.967	0.0157	127.315					40	277.217	0.0051	95.0948					141	337.277	0.017	35.0327					62	324.031	0.0067	48.2816					82	155.073
43	256.228	0.0085	88.0541					42	258.241	0.0212	86.0408					40	216.13	0.019	128.152					68	273.156	0.0087	99.1563					67	335.295	0.0081	37.0156					63	319.416	0.0068	52.8966					24	151.923
34	255.216	0.0067	89.0659					56	254.996	0.0283	89.2855					62	215.142	0.0295	129.14					85	271.943	0.0109	100.369					53	331.952	0.0064	40.3578					85	319.305	0.0093	53.008					68	151.147
82	255.14	0.0162	89.142					65	251.1	0.0329	93.1821					116	211.155	0.0552	133.127					125	270.272	0.0161	102.04					33	330.228	0.0039	42.0821					69	317.062	0.0075	55.2512					64	151.112
70	254.201	0.0138	90.0805					67	251.045	0.0339	93.237					42	211.096	0.0199	133.186					40	270.1	0.0051	102.212					84	328.092	0.0101	44.2182					47	316.508	0.0051	55.8048					82	150.14
95	253.161	0.0188	91.1204					148	251.001	0.0749	93.2803					52	207.117	0.0247	137.165					1451	269.269	0.1875	103.043					30	327.968	0.0036	44.3426					43	316.285	0.0047	56.0275					100	149.131
69	252.191	0.0136	92.0908					27	250.571	0.0136	93.7107					51	203.182	0.0242	141.1					55	268.441	0.0071	103.871					29	323.014	0.0035	49.296					39	316.103	0.0042	56.2099					33	148.151
86	251	0.017	93.282					76	250.046	0.0385	94.2358					57	203.014	0.0271	141.268					5016	268.265	0.6484	104.047					23	322.238	0.0027	50.0721					66	315.099	0.0072	57.214					56	148.126
151	250.039	0.0298	94.2424					37	248.888	0.0187	95.3934					102	202.004	0.0485	142.278					44	266.942	0.0056	105.37					27	322.073	0.0032	50.2375					143	314.242	0.0156	58.071					50	147.332
44	247.017	0.0087	97.2648					56	242.195	0.0283	102.086					65	201.164	0.0309	143.118					54	262.268	0.0069	110.044					50	321.5	0.006	50.8097					67	313.46	0.0073	58.8532					55	147.119
170	246.229	0.0336	98.0522					56	242.036	0.0283	102.246					50	199.129	0.0237	145.153					46	261.253	0.0059	111.058					43	319.199	0.0052	53.1115					94	313.33	0.0102	58.983					61	147.079
81	246.008	0.016	98.2734					88	241.238	0.0445	103.044					40	199.116	0.019	145.166					103	260.251	0.0133	112.061					67	318.13	0.0081	54.1801					1834	313.24	0.2008	59.0734					102	144.104
607	245.228	0.1201	99.0535					381	240.234	0.193	104.047					36	197.442	0.0171	146.84					45	259.238	0.0058	113.074					54	318.11	0.0065	54.2002					306	312.327	0.0335	59.9864					77	143.085
92	245.163	0.0182	99.1183					85	237.133	0.043	107.148					78	197.136	0.0371	147.146					89	259.174	0.0115	113.137					54	318.071	0.0065	54.239					38	312.243	0.0041	60.0702					123	142.078
36	244.145	0.0071	100.137					57	235.208	0.0288	109.074					39	192.194	0.0185	152.088					106	256.218	0.0137	116.094					52	317.226	0.0062	55.0839					44	309.978	0.0048	62.3349					73	141.068
49	244.026	0.0096	100.255					68	231.136	0.0344	113.145					38	183.286	0.018	160.996					42	254.205	0.0054	118.107					90	317.064	0.0108	55.2458					34	309.648	0.0037	62.6647					40	139.112
162	243.21	0.032	101.071					95	229.156	0.0481	115.125					108	183.172	0.0513	161.109					49	253.216	0.0063	119.096					51	316.284	0.0061	56.026					33	300.139	0.0036	72.1737					42	138.105
70	243.143	0.0138	101.138					32	227.687	0.0162	116.595					57	183.121	0.0271	161.161					52	250.991	0.0067	121.321					67	316.053	0.0081	56.2568					31	299.372	0.0033	72.9414					45	137.093
193	242.239	0.0382	102.043					47	225.127	0.0238	119.154					74	175.149	0.0352	169.133					113	246.231	0.0146	126.081					42	315.07	0.005	57.2405					36	298.932	0.0039	73.3808					93	135.115
53	242.027	0.0104	102.254					56	225.109	0.0283	119.173					38	174.004	0.018	170.278					529	245.228	0.0683	127.084					338	314.242	0.0408	58.0686					90	295.227	0.0098	77.0862					72	135.081
53	241.912	0.0104	102.37					62	224.02	0.0314	120.262					72	173.13	0.0342	171.152					46	244.735	0.0059	127.577					31	314.179	0.0037	58.1309					79	295.2	0.0086	77.1126					267	134.109
1574	241.237	0.3115	103.045					59	221.151	0.0298	123.131					44	169.1	0.0209	175.182					25	244.714	0.0032	127.597					53	313.885	0.0064	58.425					29	288.878	0.0031	83.4352					273	133.102
296	241.198	0.0585	103.084					89	219.136	0.045	125.146					63	169.064	0.0299	175.218					89	243.208	0.0115	129.103					46	313.494	0.0055	58.8162					25	284.695	0.0027	87.6182					127	132.091
64	241.034	0.0126	103.247					90	216.131	0.0456	128.151					29	161.132	0.0138	183.15					47	243.138	0.006	129.173					1728	313.24	0.209	59.0706					31	282.941	0.0033	89.3715					63	132.056
40	240.948	0.0079	103.334					47	215.176	0.0238	129.106					61	159.115	0.029	185.167					90	241.198	0.0116	131.114					165	312.327	0.0199	59.9833					43	277.223	0.0047	95.0903					135	131.086
47	240.674	0.0093	103.608					61	215.108	0.0309	129.174					37	158.57	0.0176	185.712					67	239.179	0.0086	133.132					44	312.246	0.0053	60.0639					124	275.262	0.0135	97.0508					84	131.053
8446	240.234	1.6718	104.048					63	213.134	0.0319	131.148					77	149.096	0.0366	195.186					86	231.217	0.0111	141.095					32	312.004	0.0038	60.3066					300	268.266	0.0328	104.047					68	130.074
121	240.187	0.0239	104.094					45	205.106	0.0228	139.176					98	147.116	0.0466	197.166					38	223.148	0.0049	149.163					39	311.228	0.0047	61.0825					41	267.777	0.0044	104.536					101	129.069
227	239.182	0.0449	105.1					91	203.106	0.0461	141.176					94	145.102	0.0447	199.18					43	219.215	0.0055	153.097					47	307.978	0.0056	64.3319					291	265.255	0.0318	107.058					154	128.061
189	235.151	0.0374	109.13					68	199.153	0.0344	145.129					34	144.274	0.0161	200.008					26	218.663	0.0033	153.649					35	299.664	0.0042	72.6462					32	261.061	0.0035	111.252					51	128.006
162	231.21	0.032	113.071					102	197.133	0.0516	147.149					79	144.102	0.0375	200.18					33	217.406	0.0042	154.906					56	299.228	0.0067	73.0818					64	255.158	0.007	117.155					62	124.124
221	231.139	0.0437	113.142					76	187.117	0.0385	157.165					143	142.077	0.068	202.205					32	217.376	0.0041	154.936					75	283.262	0.009	89.0482					78	247.237	0.0085	125.076					146	123.116
70	229.195	0.0138	115.087					47	186.106	0.0238	158.175					39	141.2	0.0185	203.082					110	217.198	0.0142	155.114					67	277.9	0.0081	94.4103					109	245.228	0.0119	127.085					29	122.404
148	229.16	0.0292	115.122					149	183.117	0.0754	161.164					38	141.091	0.018	203.191					69	217.139	0.0089	155.173					49	273.98	0.0059	98.33					49	239.015	0.0053	133.298					47	122.111
83	228.148	0.0164	116.134					68	179.107	0.0344	165.175					78	141.071	0.0371	203.211					125	216.123	0.0161	156.189					51	272.185	0.0061	100.125					35	227.689	0.0038	144.624					179	121.102
58	227.181	0.0114	117.101					47	176.987	0.0238	167.294					52	137.137	0.0247	207.145					61	215.179	0.0078	157.133					610	269.268	0.0737	103.042					37	225.063	0.004	147.25					494	120.094
44	227.128	0.0087	117.154					80	171.12	0.0405	173.162					45	136.13	0.0214	208.152					52	210.148	0.0067	162.164					60	269.141	0.0072	103.169					43	221.124	0.0047	151.189					646	119.085
125	225.166	0.0247	119.115					75	170.074	0.038	174.208					53	136.061	0.0252	208.22					56	209.189	0.0072	163.123					41	268.78	0.0049	103.53					54	219.116	0.0059	153.196					93	118.08
32	220.417	0.0063	123.864					65	169.093	0.0329	175.189					84	134.108	0.0399	210.174					40	208.044	0.0051	164.268					2321	268.265	0.2807	104.045					85	216.128	0.0093	156.185					241	117.071
77	218.202	0.0152	126.08					33	166.004	0.0167	178.277					45	133.101	0.0214	211.181					170	203.181	0.0219	169.131					45	267.146	0.0054	105.164					187	211.206	0.0204	161.107					70	115.057
201	217.195	0.0397	127.086					71	165.093	0.0359	179.188					143	131.086	0.068	213.196					679	203.117	0.0877	169.195					223	265.256	0.0269	107.054					66	211.155	0.0072	161.158					74	112.088
44	215.144	0.0087	129.137					35	163.973	0.0177	180.309					29	129.203	0.0138	215.079					39	195.114	0.005	177.198					71	264.241	0.0085	108.07					103	210.152	0.0112	162.161					104	111.045
65	215.107	0.0128	129.175					53	163.148	0.0268	181.134					114	128.063	0.0542	216.219					99	194.107	0.0127	178.205					32	264.087	0.0038	108.223					77	205.124	0.0084	167.189					103	110.106
86	215.018	0.017	129.264					30	163.073	0.0152	181.209					29	125.257	0.0138	219.025					28	191.902	0.0036	180.41					46	261.227	0.0055	111.083					69	204.123	0.0075	168.19					569	109.102
79	213.126	0.0156	131.155					139	159.119	0.0704	185.163					67	125.099	0.0318	219.183					113	191.187	0.0146	181.125					56	258.173	0.0067	114.137					457	203.116	0.05	169.197					65	109.064
168	211.152	0.0332	133.13					73	158.109	0.0369	186.173					63	123.118	0.0299	221.164					78	190.17	0.01	182.142					22	257.614	0.0026	114.696					72	191.182	0.0078	181.131					134	108.091
179	203.179	0.0354	141.102					59	157.101	0.0298	187.181					112	122.108	0.0532	222.174					65	189.075	0.0084	183.237					78	245.228	0.0094	127.082					31	188.123	0.0033	184.19					33	107.334
170	203.116	0.0336	141.165					87	149.095	0.044	195.187					46	121.105	0.0218	223.177					114	184.075	0.0147	188.236					41	232.142	0.0049	140.168					49	178.094	0.0053	194.219					214	107.086
35	201.165	0.0069	143.117					37	148.116	0.0187	196.166					54	121.028	0.0256	223.254					130	177.165	0.0168	195.146					83	231.211	0.01	141.099					70	177.092	0.0076	195.221					747	106.077
28	199.148	0.0055	145.134					40	147.118	0.0202	197.163					233	120.093	0.1108	224.189					51	177.09	0.0065	195.222					40	221.196	0.0048	151.114					40	173.159	0.0043	199.154					1083	105.07
68	199.112	0.0134	145.17					164	145.103	0.083	199.179					30	119.915	0.0142	224.367					60	175.157	0.0077	197.155					41	221.156	0.0049	151.154					52	165.166	0.0056	207.147					265	105.034
107	197.138	0.0211	147.143					42	145.07	0.0212	199.211					298	119.086	0.1418	225.196					74	175.148	0.0095	197.164					28	219.705	0.0033	152.605					32	163.919	0.0035	208.394					44	104.561
57	195.118	0.0112	149.164					107	144.101	0.0542	200.181					84	119.05	0.0399	225.232					36	170.42	0.0046	201.892					200	216.123	0.0241	156.187					47	148.118	0.0051	224.195					125	103.054
235	193.101	0.0465	151.18					126	143.086	0.0638	201.195					78	117.07	0.0371	227.212					94	170.074	0.0121	202.238					83	216.065	0.01	156.245					104	145.105	0.0113	227.208					66	99.0823
184	191.181	0.0364	153.101					86	137.061	0.0435	207.22					84	112.088	0.0399	232.194					73	169.104	0.0094	203.208					119	211.207	0.0143	161.103					29	144.437	0.0031	227.876					97	98.0725
73	191.15	0.0144	153.131					61	136.063	0.0309	208.219					107	112.052	0.0509	232.23					134	167.094	0.0173	205.218					93	204.119	0.0112	168.191					347	144.103	0.0379	228.21					133	96.0916
146	189.165	0.0288	155.117					105	135.118	0.0532	209.164					90	110.109	0.0428	234.173					117	163.15	0.0151	209.162					458	203.116	0.0553	169.194					37	142.079	0.004	230.234					576	95.0854
53	189.128	0.0104	155.153					120	134.109	0.0608	210.173					195	110.06	0.0927	234.222					125	162.138	0.0161	210.173					27	195.619	0.0032	176.691					34	138.567	0.0037	233.745					237	95.0512
72	187.149	0.0142	157.132					136	129.072	0.0689	215.21					229	109.101	0.1089	235.181					60	162.019	0.0077	210.292					89	189.165	0.0107	183.145					121	137.133	0.0132	235.18					99	94.043
28	186.56	0.0055	157.721					36	124.05	0.0182	220.232					104	109.064	0.0494	235.218					144	161.134	0.0186	211.178					56	187.145	0.0067	185.165					183	121.104	0.02	251.209					141	93.0687
91	185.134	0.018	159.148					128	121.101	0.0648	223.181					70	108.097	0.0333	236.185					171	159.118	0.0221	213.194					30	185.032	0.0036	187.278					299	120.094	0.0327	252.219					519	92.0616
67	184.123	0.0132	160.159					172	120.093	0.0871	224.189					141	107.087	0.067	237.195					63	156.092	0.0081	216.22					52	175.146	0.0062	197.165					72	119.086	0.0078	253.227					1750	91.0543
45	181.103	0.0089	163.179					37	119.177	0.0187	225.104					81	107.05	0.0385	237.232					74	155.086	0.0095	217.225					30	172.322	0.0036	199.988					36	117.138	0.0039	255.175					133	85.0281
113	177.164	0.0223	167.118					227	119.086	0.115	225.195					382	106.078	0.1817	238.204					80	150.104	0.0103	222.208					35	169.729	0.0042	202.581					97	117.072	0.0106	255.241					81	84.0572
65	176.155	0.0128	168.126					64	118.076	0.0324	226.206					525	105.07	0.2498	239.212					160	149.134	0.0206	223.178					157	162.027	0.0189	210.283					28	113.814	0.003	258.499					78	83.0497
143	175.15	0.0283	169.132					129	117.071	0.0653	227.211					156	105.035	0.0742	239.247					127	148.128	0.0164	224.184					53	156.142	0.0064	216.168					58	112.05	0.0063	260.263					101	82.0764
37	175.119	0.0073	169.162					83	111.08	0.042	233.202					66	98.0368	0.0314	246.245					51	146.074	0.0065	226.238					46	153.102	0.0055	219.209					45	111.124	0.0049	261.188					319	81.0696
81	173.136	0.016	171.146					101	110.059	0.0511	234.223					32	96.747	0.0152	247.535					193	145.102	0.0249	227.21					62	149.13	0.0074	223.18					156	109.102	0.017	263.211					82	80.0608
133	171.119	0.0263	173.163					116	109.101	0.0587	235.18					287	95.085	0.1365	249.197					261	144.104	0.0337	228.208					80	147.117	0.0096	225.193					116	108.097	0.0127	264.216					253	79.0532
181	170.074	0.0358	174.208					53	107.084	0.0268	237.198					135	95.0489	0.0642	249.233					126	142.078	0.0162	230.234					75	145.102	0.009	227.208					68	107.083	0.0074	265.23					325	78.0453
179	169.102	0.0354	175.18					44	107.048	0.0222	237.233					151	94.0408	0.0718	250.241					87	141.07	0.0112	231.242					313	144.101	0.0378	228.21					126	106.077	0.0137	266.236					56	71.0507
65	168.092	0.0128	176.19					247	106.078	0.1251	238.203					62	93.0718	0.0295	251.21					55	138.14	0.0071	234.172					109	142.078	0.0131	230.232					48	106.036	0.0052	266.277
31	164.153	0.0061	180.128					377	105.07	0.191	239.212					334	92.0614	0.1589	252.22					107	137.139	0.0138	235.173					86	142.031	0.0104	230.279					79	105.069	0.0086	267.244
44	164.081	0.0087	180.201					70	105.033	0.0354	239.249					1137	91.0547	0.541	253.227					276	135.117	0.0356	237.195					94	136.127	0.0113	236.183					85	104.062	0.0093	268.251
148	163.15	0.0292	181.132					52	97.0651	0.0263	247.217					81	85.0287	0.0385	259.253					63	134.379	0.0081	237.933					94	134.11	0.0113	238.2					88	95.0855	0.0096	277.228
90	162.141	0.0178	182.141					49	95.0862	0.0248	249.196					22	82.5793	0.0104	261.703					171	134.109	0.0221	238.203					43	134.048	0.0052	238.262					110	94.0417	0.012	278.271
79	161.135	0.0156	183.147					213	95.0486	0.1079	249.233					157	81.0694	0.0747	263.212					300	133.102	0.0387	239.21					115	133.101	0.0139	239.209					35	92.9033	0.0038	279.41
35	159.145	0.0069	185.137					168	94.0416	0.0851	250.24					64	79.0533	0.0304	265.229					45	133.063	0.0058	239.249					84	133.065	0.0101	239.246					133	92.0617	0.0145	280.251
214	159.117	0.0423	185.164					57	93.0648	0.0288	251.217					116	78.0477	0.0552	266.234					199	131.085	0.0257	241.227					32	132.278	0.0038	240.032					663	91.054	0.0725	281.259
103	157.103	0.0203	187.179					195	92.0624	0.0988	252.219					58	76.0275	0.0276	268.254					48	130.274	0.0062	242.038					57	132.091	0.0068	240.219					30	88.956	0.0032	283.357
34	156.087	0.0067	188.195					735	91.0543	0.3724	253.227													102	129.066	0.0131	243.246					79	131.087	0.0095	241.224					735	85.0288	0.0804	287.284
71	155.088	0.014	189.194					58	82.0411	0.0293	262.241													96	128.063	0.0124	244.249					27	129.463	0.0032	242.847					104	81.0683	0.0113	291.245
86	154.079	0.017	190.203					54	81.0723	0.0273	263.209													34	126.07	0.0043	246.242					63	122.112	0.0076	250.198					124	78.0461	0.0135	294.267
51	153.09	0.01	191.191					144	79.0523	0.0729	265.229													79	124.124	0.0102	248.188					165	121.103	0.0199	251.207					30	77.0382	0.0032	295.275
71	150.106	0.014	194.175					251	78.0462	0.1271	266.236													34	123.359	0.0043	248.953					156	120.093	0.0188	252.217					28	75.9712	0.003	296.342
211	149.132	0.0417	195.149																					245	123.118	0.0316	249.194					117	119.086	0.0141	253.224
127	147.115	0.0251	197.167																					50	123.079	0.0064	249.233					58	117.075	0.007	255.236
99	146.107	0.0195	198.174																					118	122.109	0.0152	250.203					165	109.1	0.0199	263.21
152	145.101	0.03	199.181																					46	120.183	0.0059	252.129					32	109.068	0.0038	263.242
105	143.086	0.0207	201.196																					536	120.093	0.0692	252.219					99	107.085	0.0119	265.225
181	142.078	0.0358	202.204																					41	119.188	0.0053	253.124					373	106.078	0.0451	266.232
54	142.03	0.0106	202.252																					730	119.085	0.0943	253.226					438	105.07	0.0529	267.24
197	141.07	0.0389	203.212																					119	119.049	0.0153	253.262					83	105.034	0.01	267.276
43	137.093	0.0085	207.189																					41	118.932	0.0053	253.38					60	98.075	0.0072	274.235
81	136.126	0.016	208.155																					63	118.078	0.0081	254.234					173	95.0862	0.0209	277.224
134	135.116	0.0265	209.166																					265	117.069	0.0342	255.243					91	95.0513	0.011	277.259
48	135.079	0.0095	209.202																					89	115.056	0.0115	257.256					93	94.0423	0.0112	278.268
279	134.108	0.0552	210.173																					38	111.116	0.0049	261.196					254	92.0608	0.0307	280.249
29	133.362	0.0057	210.92																					92	111.084	0.0118	261.227					551	91.0544	0.0666	281.256
324	133.102	0.0641	211.179																					89	110.071	0.0115	262.24					511	85.0277	0.0618	287.282
357	131.086	0.0706	213.196																					48	109.242	0.0062	263.07					91	81.0349	0.011	291.275
66	130.076	0.013	214.206																					255	109.102	0.0329	263.21					88	79.0537	0.0106	293.257
134	129.073	0.0265	215.208																					131	109.067	0.0169	263.245					254	78.0466	0.0307	294.264
31	129.052	0.0061	215.229																					132	108.092	0.017	264.22
111	128.062	0.0219	216.219																					115	107.082	0.0148	265.23
52	126.104	0.0102	218.178																					99	107.049	0.0127	265.263
68	124.126	0.0134	220.155																					38	106.344	0.0049	265.967
72	124.089	0.0142	220.192																					695	106.078	0.0898	266.234
148	123.117	0.0292	221.165																					920	105.07	0.1189	267.242
193	122.109	0.0382	222.173																					131	105.034	0.0169	267.278
174	121.102	0.0344	223.179																					141	103.055	0.0182	269.257
60	121.066	0.0118	223.215																					33	102.596	0.0042	269.716
815	120.093	0.1613	224.189																					38	100.119	0.0049	272.193
930	119.085	0.184	225.196																					68	98.0769	0.0087	274.235
92	118.042	0.0182	226.24																					77	97.1003	0.0099	275.212
384	117.07	0.076	227.212																					63	97.0626	0.0081	275.249
35	114.67	0.0069	229.612																					128	96.0916	0.0165	276.22
39	111.126	0.0077	233.156																					539	95.0855	0.0696	277.226
55	111.081	0.0108	233.2																					268	95.0489	0.0346	277.263
92	110.106	0.0182	234.176																					75	94.0763	0.0096	278.236
201	110.06	0.0397	234.221																					210	94.0409	0.0271	278.271
570	109.102	0.1128	235.18																					147	93.0689	0.019	279.243
201	109.065	0.0397	235.217																					244	92.0608	0.0315	280.251
92	108.096	0.0182	236.186																					1764	91.0543	0.228	281.258
74	108.06	0.0146	236.221																					367	85.0287	0.0474	287.283
35	107.152	0.0069	237.13																					91	84.0567	0.0117	288.255
207	107.085	0.0409	237.197																					151	81.0709	0.0195	291.241
86	107.051	0.017	237.23																					116	81.0327	0.0149	291.279
758	106.077	0.15	238.205																					112	80.0617	0.0144	292.25
31	105.401	0.0061	238.881																					199	79.0534	0.0257	293.258
1300	105.07	0.2573	239.211																					187	78.0455	0.0241	294.266
463	105.034	0.0916	239.248																					79	70.0776	0.0102	302.234
81	104.062	0.016	240.22
203	97.0661	0.0401	247.216
72	97.0275	0.0142	247.254
100	96.096	0.0197	248.186
215	96.0557	0.0425	248.226
708	95.0855	0.1401	249.196
438	95.0495	0.0866	249.232
159	94.077	0.0314	250.205
373	94.0412	0.0738	250.24
171	93.0687	0.0338	251.213
540	92.0613	0.1068	252.22
52	91.3251	0.0102	252.957
2097	91.0546	0.415	253.227
160	85.0289	0.0316	259.253
91	84.0947	0.018	260.187
67	83.0857	0.0132	261.196
57	83.0512	0.0112	261.23
116	82.043	0.0229	262.239
314	81.0703	0.0621	263.211
155	79.0528	0.0306	265.229
46	78.9188	0.0091	265.363
44	78.2395	0.0087	266.042
395	78.0456	0.0781	266.236
[truncated: 246 more columns]

## Sheet: Cer_HDS
Metabolite name	Cer 40:0;3O|Cer 18:0;2O/22:0;O	OAD result name	Cer 18:0;2O/22:0;O		No.1	No.2	No.3	Metabolite name	Cer 40:0;3O|Cer 18:0;2O/22:0;O	OAD result name	Cer 18:0;2O/22:0;O		No.1	No.2	No.3	Metabolite name	Cer 40:0;3O|Cer 18:0;2O/22:0;O	OAD result name	Cer 18:0;2O/22:0;O		No.1	No.2	No.3	Metabolite name	Cer 42:0;3O|Cer 18:0;2O/24:0;O	OAD result name	Cer 18:0;2O/24:0;O		No.1	No.2	No.3	Metabolite name	Cer 42:0;3O|Cer 18:0;2O/24:0;O	OAD result name	Cer 18:0;2O/24:0;O		No.1	No.2	No.3	Metabolite name	Cer 42:0;3O|Cer 18:0;2O/24:0;O	OAD result name	Cer 18:0;2O/24:0;O		No.1	No.2	No.3
MS1 m/z	640.616	640.62	<-MS2	Positions1	N/A	N/A	N/A	MS1 m/z	640.631	640.627	<-MS2+O	Positions1	N/A	N/A	N/A	MS1 m/z	640.637	640.62	<-MS2	Positions1	N/A	N/A	N/A	MS1 m/z	668.661	668.661	<-MS1	Positions1	N/A	N/A	N/A	MS1 m/z	668.668	668.654	<-MS2+O	Positions1	N/A	N/A	N/A	MS1 m/z	668.669	668.659	<-MS2	Positions1	N/A	N/A	N/A
Ref m/z	640.624			Score1	N/A	N/A	N/A	Ref m/z	640.624			Score1	N/A	N/A	N/A	Ref m/z	640.624			Score1	N/A	N/A	N/A	Ref m/z	668.655			Score1	N/A	N/A	N/A	Ref m/z	668.655			Score1	N/A	N/A	N/A	Ref m/z	668.655			Score1	N/A	N/A	N/A
RT	13.4296			Presence1	N/A	N/A	N/A	RT	13.4368			Presence1	N/A	N/A	N/A	RT	13.4174			Presence1	N/A	N/A	N/A	RT	13.8102			Presence1	N/A	N/A	N/A	RT	13.7907			Presence1	N/A	N/A	N/A	RT	13.8027			Presence1	N/A	N/A	N/A
ID	136			Ratio sum1	N/A	N/A	N/A	ID	137			Ratio sum1	N/A	N/A	N/A	ID	138			Ratio sum1	N/A	N/A	N/A	ID	149			Ratio sum1	N/A	N/A	N/A	ID	150			Ratio sum1	N/A	N/A	N/A	ID	151			Ratio sum1	N/A	N/A	N/A
Smiles	O=C(NC(CO)C(O)CCCCCCCCCCCCCCC)C(O)CCCCCCCCCCCCCCCCCCCC			All results1				Smiles	O=C(NC(CO)C(O)CCCCCCCCCCCCCCC)C(O)CCCCCCCCCCCCCCCCCCCC			All results1				Smiles	O=C(NC(CO)C(O)CCCCCCCCCCCCCCC)C(O)CCCCCCCCCCCCCCCCCCCC			All results1				Smiles	O=C(NC(CO)C(O)CCCCCCCCCCCCCCC)C(O)CCCCCCCCCCCCCCCCCCCCCC			All results1				Smiles	O=C(NC(CO)C(O)CCCCCCCCCCCCCCC)C(O)CCCCCCCCCCCCCCCCCCCCCC			All results1				Smiles	O=C(NC(CO)C(O)CCCCCCCCCCCCCCC)C(O)CCCCCCCCCCCCCCCCCCCCCC			All results1
Subclass info	Sph-H2O= m/z 284.29715(ppm=8.61) Sph-2H2O= m/z 266.28555(ppm=5.06) Sph-H2O-CH2O= m/z 254.28574(ppm=6.05) Head= 0% Moiety= 100.0%							Subclass info	Sph-H2O= m/z 284.29684(ppm=7.52) Sph-2H2O= m/z 266.2868(ppm=9.76) Sph-H2O-CH2O= m/z 254.28697(ppm=10.89) Head= 0% Moiety= 100.0%							Subclass info	Sph-H2O= m/z 284.29742(ppm=9.56) Sph-2H2O= m/z 266.28574(ppm=5.78) Sph-H2O-CH2O= m/z 254.28403(ppm=-0.67) Head= 0% Moiety= 100.0%							Subclass info	Sph-H2O= m/z 284.29691(ppm=7.77) Sph-2H2O= m/z 266.28561(ppm=5.29) Sph-H2O-CH2O= m/z 254.28784(ppm=14.31) Head= 0% Moiety= 100.0%							Subclass info	Sph-H2O= m/z 284.29684(ppm=7.52) Sph-2H2O= m/z 266.28586(ppm=6.23) Sph-H2O-CH2O= m/z 254.28316(ppm=-4.09) Head= 0% Moiety= 100.0%							Subclass info	Sph-H2O= m/z 284.29633(ppm=5.73) Sph-2H2O= m/z 266.28571(ppm=5.67) Sph-H2O-CH2O= m/z 254.28581(ppm=6.33) Head= 0% Moiety= 100.0%
intensity	frag m/z	Ratio(%)	Delta	Ref NL1	Ref Mz1	ppm1	Type1	intensity	frag m/z	Ratio(%)	Delta	Ref NL1	Ref Mz1	ppm1	Type1	intensity	frag m/z	Ratio(%)	Delta	Ref NL1	Ref Mz1	ppm1	Type1	intensity	frag m/z	Ratio(%)	Delta	Ref NL1	Ref Mz1	ppm1	Type1	intensity	frag m/z	Ratio(%)	Delta	Ref NL1	Ref Mz1	ppm1	Type1	intensity	frag m/z	Ratio(%)	Delta	Ref NL1	Ref Mz1	ppm1	Type1
42944	641.585	4.2196	-0.9642					78891	641.591	7.1753	-0.9633					50824	641.585	4.6808	-0.9649					19014	669.627	2.6982	-0.9665					10569	669.599	0.8669	-0.9455					15658	669.599	1.4085	-0.9404
12710	641.547	1.2488	-0.9267					7554	641.547	0.687	-0.9195					13397	641.547	1.2338	-0.9273					56507	669.549	8.0189	-0.8883					51056	669.551	4.1881	-0.8971					13001	669.569	1.1695	-0.9101
16747	641.517	1.6455	-0.8966					14015	641.518	1.2747	-0.8904					20297	641.517	1.8693	-0.897					8304	669.509	1.1784	-0.8481					10764	669.509	0.8829	-0.8553					28766	669.542	2.5877	-0.8833
9723	641.489	0.9553	-0.869					6197	641.487	0.5636	-0.8602					12267	641.489	1.1297	-0.8695					5499	669.477	0.7803	-0.8163					8196	669.477	0.6723	-0.8231					18942	669.509	1.704	-0.8506
14140	641.459	1.3893	-0.8391					8372	641.459	0.7614	-0.8321					18279	641.459	1.6834	-0.8395					7224	669.452	1.0251	-0.7909					10615	669.451	0.8707	-0.7972					12894	669.476	1.1599	-0.8179
10623	641.428	1.0438	-0.8077					4883	641.428	0.4441	-0.8007					13198	641.429	1.2155	-0.809					7372	669.419	1.0461	-0.7577					12231	669.418	1.0033	-0.7646					18426	669.451	1.6575	-0.7925
8947	641.405	0.8791	-0.7842					8295	641.403	0.7544	-0.776					11077	641.405	1.0201	-0.7853					7391	669.389	1.0488	-0.728					10067	669.391	0.8258	-0.7368					19878	669.418	1.7882	-0.7594
15697	641.371	1.5423	-0.7506					8458	641.371	0.7692	-0.7439					18883	641.371	1.7391	-0.751					6169	669.36	0.8754	-0.6989					10605	669.359	0.8699	-0.7053					16890	669.391	1.5194	-0.732
14319	641.343	1.4069	-0.7229					6648	641.342	0.6046	-0.7152					18421	641.313	1.6965	-0.6932					7423	669.301	1.0534	-0.6397					10583	669.329	0.8681	-0.6755					19855	669.359	1.7861	-0.7007
14989	641.313	1.4727	-0.6923					7346	641.314	0.6681	-0.6865					18632	641.283	1.7159	-0.6637					6299	669.271	0.8938	-0.6098					11432	669.3	0.9377	-0.646					18979	669.329	1.7073	-0.6707
15484	641.284	1.5214	-0.6632					7511	641.284	0.6831	-0.6567					16653	641.254	1.5337	-0.6346					7268	669.24	1.0314	-0.5789					9363	669.269	0.768	-0.6153					18042	669.299	1.623	-0.6409
14505	641.255	1.4252	-0.6342					8820	641.256	0.8022	-0.6284					15085	641.224	1.3893	-0.6047					7210	669.209	1.0231	-0.5486					10267	669.24	0.8422	-0.5858					15732	669.269	1.4152	-0.6103
13213	641.224	1.2982	-0.6041					5322	641.226	0.484	-0.5989					16544	641.196	1.5236	-0.5757					7041	669.177	0.9991	-0.5158					10927	669.209	0.8963	-0.5551					16175	669.24	1.455	-0.5809
14021	641.196	1.3776	-0.5753					8476	641.196	0.7709	-0.5684					16670	641.166	1.5352	-0.546					5903	669.148	0.8376	-0.4871					9768	669.177	0.8012	-0.5236					16082	669.209	1.4467	-0.5503
14158	641.165	1.3911	-0.5451					8546	641.166	0.7772	-0.5387					16240	641.136	1.4956	-0.5162					6062	669.118	0.8602	-0.4575					7329	669.148	0.6012	-0.4943					16541	669.178	1.488	-0.5193
12048	641.135	1.1838	-0.515					7903	641.134	0.7187	-0.5072					9615	641.107	0.8855	-0.4869					4920	669.091	0.6982	-0.4303					7899	669.119	0.6479	-0.4649					7848	669.149	0.706	-0.4903
7660	641.106	0.7526	-0.486					3408	641.109	0.3099	-0.4813					12483	641.078	1.1496	-0.4581					5553	669.063	0.788	-0.4021					7539	669.09	0.6184	-0.4366					12496	669.119	1.1241	-0.4608
11068	641.078	1.0875	-0.4574					7546	641.078	0.6863	-0.4504					10115	641.05	0.9315	-0.4305					3644	669.037	0.5171	-0.3758					9011	669.062	0.7391	-0.4081					9804	669.091	0.8819	-0.4326
8488	641.05	0.834	-0.4294					5706	641.051	0.5189	-0.4235					11220	641.023	1.0333	-0.4037					10597	669.007	1.5038	-0.3466					5301	669.034	0.4348	-0.3804					10688	669.064	0.9614	-0.4049
10402	641.022	1.022	-0.402					6339	641.023	0.5765	-0.3955					8250	640.993	0.7598	-0.3734					8232	668.972	1.1682	-0.3111					12988	669.004	1.0654	-0.3502					3380	669.044	0.304	-0.3857
6897	640.993	0.6776	-0.3731					4396	640.998	0.3998	-0.3705					16238	640.965	1.4955	-0.3453					7031	668.946	0.9977	-0.2856					9546	668.974	0.783	-0.3198					16319	669.005	1.468	-0.3459
16059	640.965	1.5779	-0.3445					11738	640.968	1.0676	-0.3408					16990	640.909	1.5647	-0.2889					14195	668.914	2.0144	-0.2535					16979	668.915	1.3927	-0.2614					16360	668.947	1.4717	-0.2879
14016	640.908	1.3771	-0.2877					8763	640.934	0.797	-0.3066					53099	640.848	4.8903	-0.2284					17750	668.884	2.5189	-0.2229					27210	668.884	2.232	-0.2301					68248	668.883	6.1395	-0.2245
37797	640.848	3.7138	-0.2274					7568	640.909	0.6883	-0.2819					183618	640.815	16.911	-0.1949					23944	668.854	3.3979	-0.1931					43806	668.854	3.5934	-0.1998					170676	668.851	15.3538	-0.1925
90964	640.815	8.9379	-0.1951					14552	640.878	1.3235	-0.2504					310214	640.789	28.5704	-0.1691					62487	668.822	8.8675	-0.1609					161179	668.822	13.2216	-0.1686					283501	668.824	25.5035	-0.165
272257	640.788	26.7515	-0.1678					19887	640.848	1.8087	-0.2207					138453	640.732	12.7514	-0.1125					47787	668.766	6.7814	-0.105					74934	668.766	6.1468	-0.1123					151739	668.765	13.6503	-0.1069
100636	640.732	9.8883	-0.1119					27262	640.819	2.4795	-0.1914					286352	640.696	26.3728	-0.0767					58897	668.731	8.3581	-0.0703					125851	668.73	10.3236	-0.0765					262774	668.73	23.6389	-0.0715
213144	640.697	20.9432	-0.0762					85262	640.787	7.7547	-0.1593					443473	640.667	40.8435	-0.047					598568	668.671	84.9431	-0.0102					1219057	668.67	100	-0.0167					421119	668.699	37.8835	-0.0405
405535	640.667	39.8472	-0.0465					54414	640.732	4.949	-0.1049					514664	640.638	47.4001	-0.0181					456984	668.653	64.8508	0.0075					2732	668.454	0.2241	0.1998					1026173	668.659	92.3137	-0.0001
514163	640.638	50.5209	-0.0178					67589	640.698	6.1473	-0.071					492035	640.62	45.316	-0.0001					8939	668.591	1.2685	0.0694					2378	668.429	0.195	0.225					11844	668.535	1.0654	0.1232
482735	640.62	47.4328	-0.0001					1099474	640.637	100	-0.0098					21409	640.52	1.9717	0.0994					9601	668.537	1.3624	0.1235					4425	668.386	0.3629	0.2681					7449	668.481	0.6701	0.178
5997	640.502	0.5892	0.1187					5742	640.487	0.5222	0.1407					3628	640.399	0.3341	0.2213					2434	668.475	0.3454	0.1862					1041	668.324	0.0853	0.3296					7358	668.448	0.6619	0.211
6203	640.465	0.6094	0.1551					2732	640.426	0.2484	0.2012					2549	640.372	0.2347	0.2482					2781	668.442	0.3946	0.2192					2171	668.293	0.178	0.3609					3513	668.39	0.316	0.2685
3054	640.42	0.3	0.2007					900	640.397	0.0818	0.2304					3061	640.336	0.2819	0.2839					2494	668.377	0.3539	0.2838					2379	668.253	0.1951	0.4003					4142	668.354	0.3726	0.3048
3975	640.393	0.3905	0.2269					1445	640.382	0.1314	0.2451					4854	640.282	0.447	0.338					2574	668.339	0.3652	0.3214					1698	668.203	0.1392	0.4511					2970	668.311	0.2671	0.3478
4407	640.32	0.433	0.3006					1388	640.361	0.1262	0.2663					3393	640.222	0.3124	0.3977					1010	668.265	0.1433	0.3956					2395	668.134	0.1964	0.5202					2975	668.283	0.2676	0.3755
1416	640.284	0.1391	0.3365					2817	640.313	0.2562	0.3139					1534	640.188	0.1412	0.4317					782	668.25	0.1109	0.4112					680	668.093	0.0557	0.5603					2670	668.249	0.2401	0.41
2898	640.255	0.2847	0.3658					1417	640.263	0.1288	0.3645					2724	640.136	0.2508	0.4836					222	668.226	0.0315	0.4351					1250	668.063	0.1025	0.5903					1234	668.223	0.111	0.4354
3288	640.192	0.323	0.4288					2238	640.195	0.2035	0.4319					1989	640.092	0.1831	0.5281					1541	668.183	0.2186	0.4776					1683	668.018	0.138	0.6356					1549	668.202	0.1393	0.4565
1344	640.145	0.132	0.4753					617	640.155	0.0561	0.4724					2011	640.055	0.1852	0.5652					1035	668.147	0.1468	0.5139					1332	667.969	0.1092	0.6846					889	668.184	0.0799	0.4748
1493	640.111	0.1467	0.5097					801	640.132	0.0728	0.495					1836	640.011	0.169	0.6086					526	668.103	0.0746	0.5578					642	667.915	0.0526	0.7384					863	668.168	0.0776	0.4906
1342	640.078	0.1318	0.542					1252	640.11	0.1138	0.5177					1736	639.966	0.1598	0.6538					912	668.067	0.1294	0.5936					379	667.9	0.031	0.754					1767	668.146	0.1589	0.5128
872	640.047	0.0856	0.573					1321	640.048	0.1201	0.5795					2391	639.909	0.2202	0.7107					1008	668.017	0.143	0.6438					636	667.881	0.0521	0.773					2300	668.107	0.2069	0.5515
1410	640.015	0.1385	0.6055					675	640.007	0.0613	0.6202					1418	639.877	0.1305	0.7423					725	667.983	0.1028	0.6778					650	667.844	0.0533	0.8101					1785	668.077	0.1605	0.5816
1963	639.966	0.1928	0.6546					1085	639.949	0.0986	0.6786					1057	639.837	0.0973	0.7827					545	667.958	0.0773	0.7027					902	667.824	0.0739	0.83					2337	668.022	0.2102	0.6365
1041	639.923	0.1022	0.697					1087	639.885	0.0988	0.7424					1570	639.785	0.1445	0.8352					584	667.905	0.0828	0.7559					1627	667.786	0.1334	0.8682					726	668.003	0.0653	0.6557
1671	639.886	0.1641	0.7339					1133	639.818	0.103	0.8094					940	639.756	0.0865	0.8641					561	667.869	0.0796	0.7918					775	667.718	0.0635	0.936					565	667.976	0.0508	0.6831
970	639.828	0.0953	0.7928					343	639.784	0.0311	0.8429					905	639.73	0.0833	0.8898					569	667.853	0.0807	0.8079					20438	667.649	1.6765	1.0043					1298	667.937	0.1167	0.7215
332	639.805	0.0326	0.8155					472	639.766	0.0429	0.8616					1093	639.688	0.1006	0.9321					511	667.809	0.0725	0.8519					2407	667.533	0.1974	1.121					724	667.899	0.0651	0.7592
337	639.788	0.0331	0.8327					729	639.742	0.0663	0.8851					24345	639.619	2.2421	1.0005					693	667.79	0.0983	0.8706					1054	667.462	0.0864	1.1914					1013	667.866	0.0911	0.7923
1542	639.749	0.1515	0.8718					397	639.686	0.0361	0.9408					4792	639.575	0.4413	1.0443					219	667.747	0.031	0.914					568	667.415	0.0465	1.2385					1018	667.834	0.0915	0.8245
1067	639.706	0.1048	0.9139					16873	639.62	1.5346	1.0068					989	639.514	0.091	1.1061					457	667.727	0.0648	0.9336					727	667.36	0.0596	1.2936					919	667.8	0.0826	0.8584
24455	639.619	2.4029	1.0016					3151	639.578	0.2865	1.0493					888	639.494	0.0817	1.1255					16820	667.65	2.3869	1.0108					630	667.335	0.0516	1.3186					791	667.768	0.0711	0.8902
6759	639.576	0.6641	1.0447					867	639.531	0.0788	1.0962					1040	639.466	0.0957	1.1534					2189	667.613	0.3106	1.0479					512	667.288	0.0419	1.3658					519	667.744	0.0466	0.9149
1868	639.51	0.1835	1.1107					827	639.506	0.0752	1.1212					589	639.435	0.0542	1.1846					3334	667.535	0.4731	1.1262					733	667.252	0.0601	1.4022					29626	667.65	2.6651	1.0089
827	639.465	0.0812	1.155					829	639.45	0.0753	1.1773					750	639.413	0.069	1.2069					212	667.49	0.03	1.1707					319	667.207	0.0261	1.4471					1533	667.564	0.1379	1.0943
1261	639.419	0.1239	1.2009					394	639.419	0.0358	1.2079					992	639.376	0.0913	1.2437					193	667.462	0.0273	1.1992					351	667.176	0.0287	1.4775					2067	667.533	0.1859	1.1253
649	639.384	0.0637	1.2362					727	639.375	0.0661	1.2524					779	639.349	0.0717	1.2705					393	667.445	0.0557	1.216					286	667.131	0.0234	1.5232					1508	667.488	0.1356	1.171
395	639.348	0.0388	1.2719					798	639.33	0.0725	1.2977					492	639.321	0.0453	1.2986					318	667.412	0.0451	1.2485					462	667.089	0.0378	1.5649					688	667.441	0.0618	1.2178
325	639.333	0.0319	1.2872					304	639.287	0.0276	1.3403					507	639.288	0.0466	1.3316					139	667.384	0.0197	1.2771					160	667.054	0.0131	1.5999					420	667.423	0.0377	1.2361
486	639.309	0.0477	1.3114					612	639.24	0.0556	1.3874					747	639.266	0.0687	1.3538					522	667.353	0.074	1.3076					217	667.017	0.0178	1.6372					1876	667.372	0.1687	1.2871
470	639.283	0.0461	1.3372					327	639.196	0.0297	1.4313					436	639.226	0.0401	1.3936					191	667.312	0.0271	1.349					422	666.981	0.0346	1.6727					1296	667.31	0.1165	1.3486
[truncated: 922 more rows]

## Sheet: Cer_NDS
Metabolite name	Cer 38:0;2O|Cer 18:0;2O/20:0	OAD result name	Cer 18:0;2O/20:0		No.1	No.2	No.3	Metabolite name	Cer 38:0;2O|Cer 18:0;2O/20:0	OAD result name	Cer 18:0;2O/20:0		No.1	No.2	No.3	Metabolite name	Cer 40:0;2O|Cer 18:0;2O/22:0	OAD result name	Cer 18:0;2O/22:0		No.1	No.2	No.3	Metabolite name	Cer 42:0;2O|Cer 18:0;2O/24:0	OAD result name	Cer 18:0;2O/24:0		No.1	No.2	No.3	Metabolite name	Cer 42:0;2O|Cer 18:0;2O/24:0	OAD result name	Cer 18:0;2O/24:0		No.1	No.2	No.3	Metabolite name	Cer 42:0;2O|Cer 18:0;2O/24:0	OAD result name	Cer 18:0;2O/24:0		No.1	No.2	No.3
[truncated: 1,073 more rows]

[truncated: 18 more sheets: Cer_NS, DHSph, EtherLPC, EtherLPE, EtherPC, HexCer_HS, HexCer_NS, LPC, LPE, NAE, PC, PE, PS, SM, PlasmPE, ST, Sph, TG]
