# Supplementary material for: Computational mass spectrometry accelerates C = C position-resolved untargeted lipidomics using oxygen attachment dissociation
Source: Commun Chem. 2022 Dec 19;5:162. doi: 10.1038/s42004-022-00778-1 (PMC9814143; doi:10.1038/s42004-022-00778-1)
Supplement: Supplementary file 6 — Supplementary Data 3 [file 42004_2022_778_MOESM6_ESM.zip › SupplementaryData3/SupplementaryData3_Eye_MSRIDD_Analysis_Report.xlsx]

## Sheet: Summary
ID	RT	MS1 m/z	Ref m/z	Precise m/z	m/z type	Metabolite name	OAD result name	Comment	Data from	pmol/mg tissue	Manually changed	Moiety1 Result	Moiety2 Result	Moiety3 Result	Moiety1 resolved	Moiety2 resolved	Moiety3 resolved	C=C in Moiety1	C=C in Moiety2	C=C in Moiety3	Ontology	Heads	Moiety	Alignment ID
9	4.75882	344.281	344.279	344.281	MS1	CAR 12:0	CAR 12:0		Eye1	4.6941	False				False			n-			CAR	0	0	3382
11	4.80578	344.281	344.279	344.281	MS1	CAR 12:0	CAR 12:0		Eye3	4.0135	False				False			n-			CAR	0	0	3382
10	4.80357	344.281	344.279	344.281	MS1	CAR 12:0	CAR 12:0		Eye2	3.8642	False				False			n-			CAR	0	0	3382
19	5.69172	372.314	372.311	372.314	MS1	CAR 14:0	CAR 14:0		Eye1	17.7802	False				False			n-			CAR	0	0	3949
20	5.7362	372.314	372.311	372.314	MS1	CAR 14:0	CAR 14:0		Eye2	14.7031	False				False			n-			CAR	0	0	3949
21	5.73852	372.314	372.311	372.314	MS1	CAR 14:0	CAR 14:0		Eye3	14.8298	False				False			n-			CAR	0	0	3949
17	5.26725	370.297	370.295	370.297	MS1	CAR 14:1	CAR 14:1		Eye2	6.1293	False				False			n-			CAR	0	0	3891
18	5.26998	370.297	370.295	370.297	MS1	CAR 14:1	CAR 14:1		Eye3	6.7093	False				False			n-			CAR	0	0	3891
16	5.22255	370.297	370.295	370.297	MS1	CAR 14:1	CAR 14:1		Eye1	6.4573	False				False			n-			CAR	0	0	3891
22	4.75882	382.295	382.295	382.295	MS1	CAR 15:2	CAR 15:2		Eye1	1.1798	False				False			n-			CAR	0	0	4128
23	4.80578	382.296	382.295	382.296	MS1	CAR 15:2	CAR 15:2		Eye3	1.0192	False				False			n-			CAR	0	0	4128
32	6.58073	400.338	400.342	400.338	MS1	CAR 16:0	CAR 16:0		Eye2	19.7173	False				False			n-			CAR	0	0	4564
33	6.58338	400.352	400.342	400.338	MS2	CAR 16:0	CAR 16:0		Eye3	20.1906	False				False			n-			CAR	0	0	4564
30	5.92398	398.33	398.327	398.33	MS1	CAR 16:1	CAR 16:1(n-7)		Eye2	18.9254	False	Position= n-7, Score= 848.69,Presence= 58.8235, Ratio sum= 0.501 Position= n-9, Score= 666.62,Presence= 35.2941, Ratio sum= 0.2532			True			n-7			CAR	0	0	4509
31	5.92645	398.33	398.327	398.33	MS1	CAR 16:1	CAR 16:1(n-7)		Eye3	19.2354	False	Position= n-7, Score= 868.11,Presence= 64.7058, Ratio sum= 0.4243			True			n-7			CAR	0	0	4509
29	5.97345	398.329	398.327	398.329	MS1	CAR 16:1	CAR 16:1(n-9)		Eye1	20.8032	False	Position= n-9, Score= 827.93,Presence= 70.5882, Ratio sum= 0.5714 Position= n-7, Score= 819.87,Presence= 58.8235, Ratio sum= 0.347			True			n-9			CAR	0	0	4509
27	5.45415	396.313	396.311	396.312	MS1	CAR 16:2	CAR 16:2		Eye2	4.1475	False				False			n-			CAR	0	0	4458
26	5.50387	396.313	396.311	396.313	MS1	CAR 16:2	CAR 16:2(n-6,9)		Eye1	3.2683	False	Position= n-6,9, Score= 750.33,Presence= 52.9411, Ratio sum= 2.7058			True			n-6,9			CAR	0	0	4458
28	5.45712	396.313	396.311	396.313	MS1	CAR 16:2	CAR 16:2(n-6,9)		Eye3	4.9595	False	Position= n-6,9, Score= 694.98,Presence= 41.1764, Ratio sum= 1.4492			True			n-6,9			CAR	0	0	4458
44	7.14327	428.375	428.373	428.375	MS1	CAR 18:0	CAR 18:0		Eye2	25.4327	False				False			n-			CAR	0	0	5170
45	7.14657	428.375	428.373	428.375	MS1	CAR 18:0	CAR 18:0		Eye3	29.6896	False				False			n-			CAR	0	0	5170
43	7.19255	428.386	428.373	428.375	MS2	CAR 18:0	CAR 18:0		Eye1	31.8521	False				False			n-			CAR	0	0	5170
40	6.62942	426.359	426.358	426.359	MS1	CAR 18:1	CAR 18:1(n-7)		Eye1	33.2846	False	Position= n-7, Score= 889.82,Presence= 70.5882, Ratio sum= 0.9042 Position= n-9, Score= 879.67,Presence= 70.5882, Ratio sum= 0.3692 Position= n-5, Score= 601.67,Presence= 52.9411, Ratio sum= 0.1389			True			n-7			CAR	0	0	5109
41	6.67418	426.36	426.358	426.36	MS1	CAR 18:1	CAR 18:1(n-9)		Eye2	38.2061	False	Position= n-9, Score= 878.51,Presence= 64.7058, Ratio sum= 0.6664 Position= n-7, Score= 836.85,Presence= 64.7058, Ratio sum= 0.3504			True			n-9			CAR	0	0	5109
42	6.67732	426.37	426.358	426.359	MS2+O	CAR 18:1	CAR 18:1(n-9)		Eye3	23.8549	False	Position= n-9, Score= 897.93,Presence= 76.4705, Ratio sum= 0.6774 Position= n-7, Score= 778.79,Presence= 58.8235, Ratio sum= 0.2463			True			n-9			CAR	0	0	5109
39	6.20797	424.341	424.342	424.341	MS1	CAR 18:2	CAR 18:2(n-6,9)		Eye3	16.4696	False	Position= n-6,9, Score= 839.68,Presence= 76.4705, Ratio sum= 2.4689 Position= n-7,9, Score= 647.5,Presence= 76.4705, Ratio sum= 2.5679			True			n-6,9			CAR	0	0	5048
38	6.20568	424.344	424.342	424.344	MS1	CAR 18:2	CAR 18:2(n-6,9)		Eye2	21.2885	False	Position= n-6,9, Score= 844.03,Presence= 70.5882, Ratio sum= 2.0588 Position= n-7,9, Score= 704.83,Presence= 79.4117, Ratio sum= 2.2723			True			n-6,9			CAR	0	0	5048
37	6.25435	424.344	424.342	424.344	MS1	CAR 18:2	CAR 18:2(n-6,9)		Eye1	24.5315	False	Position= n-6,9, Score= 864.7,Presence= 82.3529, Ratio sum= 6.2697 Position= n-6,8, Score= 687.56,Presence= 73.5294, Ratio sum= 7.6483 Position= n-7,9, Score= 618.77,Presence= 73.5294, Ratio sum= 6.2068			True			n-6,9			CAR	0	0	5048
36	5.8326	422.328	422.327	422.328	MS1	CAR 18:3	CAR 18:3		Eye3	5.2388	False				False			n-			CAR	0	0	5000
34	5.87947	422.328	422.327	422.328	MS1	CAR 18:3	CAR 18:3		Eye1	4.2022	False				False			n-			CAR	0	0	5000
35	5.83002	422.329	422.327	422.329	MS1	CAR 18:3	CAR 18:3		Eye2	4.7548	False				False			n-			CAR	0	0	5000
61	7.28677	454.392	454.389	454.392	MS1	CAR 20:1	CAR 20:1(n-7)		Eye1	21.4778	False	Position= n-7, Score= 902.64,Presence= 82.3529, Ratio sum= 0.7536 Position= n-9, Score= 901.93,Presence= 76.4705, Ratio sum= 0.6407			True			n-7			CAR	0	0	5809
62	7.23788	454.387	454.389	454.387	MS1	CAR 20:1	CAR 20:1(n-9)		Eye2	12.6114	False	Position= n-9, Score= 878.54,Presence= 70.5882, Ratio sum= 0.4668 Position= n-7, Score= 813.05,Presence= 58.8235, Ratio sum= 0.4453			True			n-9			CAR	0	0	5809
63	7.24142	454.393	454.389	454.393	MS1	CAR 20:1	CAR 20:1(n-9)		Eye3	17.0776	False	Position= n-9, Score= 892.62,Presence= 76.4705, Ratio sum= 0.5266 Position= n-7, Score= 866.44,Presence= 70.5882, Ratio sum= 0.5548			True			n-9			CAR	0	0	5809
60	6.86375	452.375	452.373	452.375	MS1	CAR 20:2	CAR 20:2		Eye3	11.4208	False				False			n-			CAR	0	0	5755
59	6.86055	452.376	452.373	452.376	MS1	CAR 20:2	CAR 20:2		Eye2	11.2742	False				False			n-			CAR	0	0	5755
58	6.81607	452.375	452.373	452.375	MS1	CAR 20:2	CAR 20:2(n-6,9)		Eye1	13.4039	False	Position= n-6,9, Score= 836.16,Presence= 73.5294, Ratio sum= 2.0671 Position= n-6,13, Score= 806.76,Presence= 58.8235, Ratio sum= 1.5818 Position= n-6,10, Score= 793.54,Presence= 61.7647, Ratio sum= 1.57 Position= n-6,12, Score= 783.53,Presence= 52.9411, Ratio sum= 1.4816 Position= n-9,13, Score= 758.25,Presence= 47.0588, Ratio sum= 0.7885 Position= n-9,12, Score= 738.11,Presence= 41.1764, Ratio …			True			n-6,9			CAR	0	0	5755
55	6.4415	450.36	450.358	450.36	MS1	CAR 20:3	CAR 20:3(n-6,9,12)		Eye1	19.0387	False	Position= n-6,9,12, Score= 887.29,Presence= 78.4313, Ratio sum= 3.8148 Position= n-6,9,13, Score= 863.82,Presence= 74.5098, Ratio sum= 3.4466 Position= n-6,10,12, Score= 810.47,Presence= 76.4705, Ratio sum= 3.4969 Position= n-7,9,12, Score= 801.61,Presence= 76.4705, Ratio sum= 4.1011 Position= n-6,10,13, Score= 787.14,Presence= 72.549, Ratio sum= 3.1286 Position= n-6,8,12, Score= 766.52,Presence=…			True			n-6,9,12			CAR	0	0	5693
56	6.48673	450.36	450.358	450.36	MS1	CAR 20:3	CAR 20:3(n-6,9,12)		Eye2	19.194	False	Position= n-6,9,12, Score= 858.13,Presence= 74.5098, Ratio sum= 3.0162 Position= n-6,9,11, Score= 807.04,Presence= 70.5882, Ratio sum= 3.0811 Position= n-6,9,15, Score= 793.33,Presence= 60.7843, Ratio sum= 2.3048 Position= n-6,10,12, Score= 767.26,Presence= 72.549, Ratio sum= 2.7901 Position= n-3,9,12, Score= 758.23,Presence= 58.8235, Ratio sum= 2.1878 Position= n-7,9,12, Score= 753.68,Presence= …			True			n-6,9,12			CAR	0	0	5693
57	6.48875	450.36	450.358	450.36	MS1	CAR 20:3	CAR 20:3(n-6,9,12)		Eye3	18.2721	False	Position= n-6,9,12, Score= 849.5,Presence= 72.549, Ratio sum= 2.4012 Position= n-6,9,15, Score= 800.06,Presence= 56.8627, Ratio sum= 1.9033 Position= n-7,9,12, Score= 769.42,Presence= 72.549, Ratio sum= 2.5265 Position= n-7,9,15, Score= 679.81,Presence= 56.8627, Ratio sum= 2.0286			True			n-6,9,12			CAR	0	0	5693
52	6.25435	448.338	448.342	448.343	MS2+O	CAR 20:4	CAR 20:4(n-6,9,12,15)		Eye1	24.2582	False	Position= n-6,9,12,15, Score= 910.49,Presence= 88.2352, Ratio sum= 16.0841 Position= n-6,9,12,14, Score= 863.92,Presence= 85.2941, Ratio sum= 16.7653 Position= n-3,9,12,15, Score= 847.98,Presence= 82.3529, Ratio sum= 12.2638 Position= n-6,9,12,16, Score= 843.04,Presence= 83.8235, Ratio sum= 15.1736 Position= n-3,5,12,15, Score= 833.51,Presence= 76.4705, Ratio sum= 7.9356 Position= n-6,8,12,15, Sc…			True			n-6,9,12,15			CAR	0	0	5629
53	6.20568	448.338	448.342	448.338	MS1	CAR 20:4	CAR 20:4(n-6,9,12,15)		Eye2	24.9755	False	Position= n-6,9,12,15, Score= 908.52,Presence= 83.8235, Ratio sum= 12.9519 Position= n-6,9,12,14, Score= 852.82,Presence= 79.4117, Ratio sum= 13.5285 Position= n-3,9,12,15, Score= 834.62,Presence= 77.9411, Ratio sum= 9.8317 Position= n-6,9,13,15, Score= 792.33,Presence= 76.4705, Ratio sum= 12.2474 Position= n-3,9,12,14, Score= 744.05,Presence= 73.5294, Ratio sum= 10.4082 Position= n-3,6,12,15, Sc…			True			n-6,9,12,15			CAR	0	0	5629
54	6.20797	448.338	448.342	448.338	MS1	CAR 20:4	CAR 20:4(n-6,9,12,15)		Eye3	23.9069	False	Position= n-6,9,12,15, Score= 904.55,Presence= 85.2941, Ratio sum= 12.2712 Position= n-6,9,12,14, Score= 859.91,Presence= 83.8235, Ratio sum= 12.6936 Position= n-6,9,12,16, Score= 843.14,Presence= 79.4117, Ratio sum= 11.6271 Position= n-6,9,11,15, Score= 818.59,Presence= 80.8823, Ratio sum= 10.9064 Position= n-6,8,12,15, Score= 810.35,Presence= 80.8823, Ratio sum= 11.2273 Position= n-6,9,13,15, S…			True			n-6,9,12,15			CAR	0	0	5629
49	5.78575	446.329	446.327	446.329	MS1	CAR 20:5	CAR 20:5(n-3,6,9,12,15)		Eye1	9.8203	False	Position= n-3,6,9,12,15, Score= 879.56,Presence= 67.0588, Ratio sum= 6.6146 Position= n-3,6,8,12,15, Score= 811.34,Presence= 62.3529, Ratio sum= 5.892			True			n-3,6,9,12,15			CAR	0	0	5580
50	5.7362	446.329	446.327	446.329	MS1	CAR 20:5	CAR 20:5(n-3,6,9,12,15)		Eye2	12.0474	False	Position= n-3,6,9,12,15, Score= 870.63,Presence= 65.8823, Ratio sum= 5.3015			True			n-3,6,9,12,15			CAR	0	0	5580
51	5.73852	446.329	446.327	446.329	MS1	CAR 20:5	CAR 20:5(n-3,6,9,12,15)		Eye3	12.6933	False	Position= n-3,6,9,12,15, Score= 877.41,Presence= 69.4117, Ratio sum= 5.3151 Position= n-3,6,8,12,15, Score= 825.52,Presence= 65.8823, Ratio sum= 4.8573			True			n-3,6,9,12,15			CAR	0	0	5580
78	6.72265	476.375	476.373	476.375	MS1	CAR 22:4	CAR 22:4(n-6,9,12,15)		Eye1	8.9177	False	Position= n-6,9,12,15, Score= 801.3,Presence= 57.3529, Ratio sum= 5.4699			True			n-6,9,12,15			CAR	0	0	6320
76	6.29892	474.36	474.358	474.36	MS1	CAR 22:5	CAR 22:5(n-3,6,9,12,15)		Eye2	11.9728	False	Position= n-3,6,9,12,15, Score= 848.32,Presence= 70.5882, Ratio sum= 5.7736			True			n-3,6,9,12,15			CAR	0	0	6270
75	6.34788	474.36	474.358	474.36	MS1	CAR 22:5	CAR 22:5(n-3,6,9,12,15)		Eye1	11.1768	False	Position= n-3,6,9,12,15, Score= 868.24,Presence= 75.2941, Ratio sum= 7.8372 Position= n-3,6,9,11,15, Score= 839.01,Presence= 74.1176, Ratio sum= 6.7397 Position= n-3,6,9,12,14, Score= 838.26,Presence= 76.4705, Ratio sum= 8.5666 Position= n-3,6,9,11,14, Score= 774.97,Presence= 75.2941, Ratio sum= 7.4691			True			n-3,6,9,12,15			CAR	0	0	6270
77	6.30113	474.36	474.358	474.36	MS1	CAR 22:5	CAR 22:5(n-3,6,9,12,15)		Eye3	12.6693	False	Position= n-3,6,9,12,15, Score= 866.54,Presence= 76.4705, Ratio sum= 6.0078 Position= n-3,6,9,11,15, Score= 837.09,Presence= 72.9411, Ratio sum= 5.2399 Position= n-3,5,9,12,15, Score= 825.84,Presence= 74.1176, Ratio sum= 5.8559 Position= n-3,5,9,11,15, Score= 785.95,Presence= 70.5882, Ratio sum= 5.0879			True			n-3,6,9,12,15			CAR	0	0	6270
72	6.16117	472.346	472.342	472.346	MS1	CAR 22:6	CAR 22:6(n-3,6,9,12,15,18)		Eye1	21.6931	False	Position= n-3,6,9,12,15,18, Score= 870.99,Presence= 83.3333, Ratio sum= 11.6995 Position= n-3,6,8,12,15,18, Score= 836.32,Presence= 81.3725, Ratio sum= 11.0879 Position= n-3,6,9,12,14,18, Score= 833.89,Presence= 80.3921, Ratio sum= 10.3867 Position= n-3,6,9,12,16,18, Score= 813.71,Presence= 82.3529, Ratio sum= 11.1576 Position= n-3,6,8,12,14,18, Score= 792.4,Presence= 78.4313, Ratio sum= 9.7751 P…			True			n-3,6,9,12,15,18			CAR	0	0	6212
73	6.11205	472.347	472.342	472.344	MS2+O	CAR 22:6	CAR 22:6(n-3,6,9,12,15,18)		Eye2	21.4798	False	Position= n-3,6,9,12,15,18, Score= 861.72,Presence= 76.4705, Ratio sum= 10.8168 Position= n-3,6,8,12,15,18, Score= 826.47,Presence= 74.5098, Ratio sum= 10.1668 Position= n-3,6,9,12,14,18, Score= 822.81,Presence= 74.5098, Ratio sum= 9.7827 Position= n-3,6,9,11,15,18, Score= 821.43,Presence= 72.549, Ratio sum= 10.221 Position= n-3,6,9,12,16,18, Score= 798.96,Presence= 74.5098, Ratio sum= 10.2484 Po…			True			n-3,6,9,12,15,18			CAR	0	0	6212
74	6.11452	472.348	472.342	472.344	MS2+O	CAR 22:6	CAR 22:6(n-3,6,9,12,15,18)		Eye3	21.2432	False	Position= n-3,6,9,12,15,18, Score= 861.34,Presence= 79.4117, Ratio sum= 10.3329 Position= n-3,6,9,12,15,19, Score= 825.26,Presence= 77.4509, Ratio sum= 11.5979 Position= n-3,6,9,12,16,18, Score= 800.76,Presence= 76.4705, Ratio sum= 9.7882 Position= n-3,6,9,12,16,19, Score= 760.98,Presence= 74.5098, Ratio sum= 11.0532			True			n-3,6,9,12,15,18			CAR	0	0	6212
0	0.5555	232.155	232.154	232.155	MS1	CAR 4:0	CAR 4:0		Eye2	2.375	False				False			n-			CAR	0	0	1554
1	0.5555	246.171	246.17	246.171	MS1	CAR 5:0	CAR 5:0		Eye2	2.539	False				False			n-			CAR	0	0	1743
2	0.55025	246.171	246.17	246.171	MS1	CAR 5:0	CAR 5:0		Eye3	2.1364	False				False			n-			CAR	0	0	1743
3	0.651417	260.187	260.186	260.187	MS1	CAR 6:0	CAR 6:0		Eye2	3.9429	False				False			n-			CAR	0	0	1942
4	0.646583	260.187	260.186	260.187	MS1	CAR 6:0	CAR 6:0		Eye3	4.1929	False				False			n-			CAR	0	0	1942
6	1.31445	288.218	288.217	288.218	MS1	CAR 8:0	CAR 8:0		Eye2	1.5525	False				False			n-			CAR	0	0	2381
5	1.35433	288.218	288.217	288.218	MS1	CAR 8:0	CAR 8:0		Eye1	3.191	False				False			n-			CAR	0	0	2381
7	1.40452	288.218	288.217	288.218	MS1	CAR 8:0	CAR 8:0		Eye3	1.2578	False				False			n-			CAR	0	0	2382
102	9.95738	513.534	513.537	513.534	MS1	Cer 18:1;O2/15:0(d7)	Cer 18:1(Δ4);O2/15:0(d7)		Eye2	31.3881	False	Position= Δ4, Score= 618.27,Presence= 10.0, Ratio sum= 0.0209			True			Δ4			Cer_NS	0	0	7222
132	13.7843	632.638	632.634	632.638	MS1	Cer 42:1;O2|Cer 18:1;O2/24:0	Cer 18:1(Δ4);O2/24:0		Eye3	29.6736	False	Position= Δ4, Score= 852.65,Presence= 15.0, Ratio sum= 0.0732			True			Δ4			Cer_NS	0	0	10877
130	13.8229	632.638	632.634	632.638	MS1	Cer 42:1;O2|Cer 18:1;O2/24:0	Cer 18:1(Δ4);O2/24:0		Eye1	32.2621	False	Position= Δ4, Score= 812.81,Presence= 15.0, Ratio sum= 0.0776			True			Δ4			Cer_NS	0	0	10877
131	13.7789	632.638	632.634	632.638	MS1	Cer 42:1;O2|Cer 18:1;O2/24:0	Cer 18:1(Δ4);O2/24:0		Eye2	29.645	False	Position= Δ4, Score= 789.74,Presence= 10.0, Ratio sum= 0.0557			True			Δ4			Cer_NS	0	0	10877
128	13.3584	630.621	630.618	630.621	MS1	Cer 42:2;O2|Cer 18:1;O2/24:1	Cer 18:1(Δ14);O2/24:1(n-9)		Eye1	26.488	False	Position= Δ14, Score= 725.57,Presence= 40.0, Ratio sum= 0.1105 Position= n-8, Score= 717.43,Presence= 40.0, Ratio sum= 0.2454 Position= n-7, Score= 486.33,Presence= 25.0, Ratio sum= 0.1545 Position= n-9, Score= 939.1,Presence= 80.0, Ratio sum= 0.8096	Position= n-9, Score= 939.1,Presence= 80.0, Ratio sum= 0.8096 Position= n-4, Score= 725.57,Presence= 40.0, Ratio sum= 0.1105 Position= n-8, Score= 717.43,Presence= 40.0, Ratio sum= 0.2454 Position= n-7, Score= 486.33,Presence= 25.0, Ratio sum= 0.1545		True	True		Δ14	n-9		Cer_NS	0	0	10811
127	13.2255	630.621	630.618	630.621	MS1	Cer 42:2;O2|Cer 18:1;O2/24:1	Cer 18:1(Δ14);O2/24:1(n-9)		Eye3	21.3805	True	Position= Δ14*, Score= 581.38,Presence= 20.0, Ratio sum= 0.0572 Position= n-8, Score= 604.54,Presence= 25.0, Ratio sum= 0.0563 Position= n-9, Score= 686.76,Presence= 35.0, Ratio sum= 0.1117	Position= n-9, Score= 686.76,Presence= 35.0, Ratio sum= 0.1117 Position= n-8, Score= 604.54,Presence= 25.0, Ratio sum= 0.0563		True	True		Δ14*	n-9		Cer_NS	0	0	10810
129	13.3139	630.621	630.618	630.621	MS1	Cer 42:2;O2|Cer 18:1;O2/24:1	Cer 18:1(Δ14);O2/24:1(n-9)		Eye2	20.8579	True	Position= Δ14*, Score= 438.56,Presence= 10.0, Ratio sum= 0.0405 Position= n-9, Score= 853.22,Presence= 40.0, Ratio sum= 0.1227	Position= n-9, Score= 853.22,Presence= 40.0, Ratio sum= 0.1227		True	True		Δ14*	n-9		Cer_NS	0	0	10811
101	10.0038	513.534	513.537	513.534	MS1	Cer 18:1;O2/15:0(d7)	Cer 18:1;O2/15:0(d7)		Eye1	31.3881	False				False			n-			Cer_NS	0	0	7222
103	9.9633	513.535	513.537	513.535	MS1	Cer 18:1;O2/15:0(d7)	Cer 18:1;O2/15:0(d7)		Eye3	31.3881	False				False			n-			Cer_NS	0	0	7222
133	14.197	660.668	660.665	660.668	MS1	Cer 44:1;O2|Cer 18:1;O2/26:0	Cer 18:1;O2/26:0		Eye1	9.9143	False				False			n-			Cer_NS	0	0	11732
134	13.3139	662.575	662.572	662.575	MS1	DG 38:4|DG 18:0_20:4	DG 18:0_20:4		Eye2	52.1647	False				False			n-			DG	100	100	11778
319	13.3584	806.653	806.65	806.653	MS1	HexCer 42:3;O3|HexCer 18:1;O2/24:2;O	HexCer 18:1(Δ4);O2/24:2;O		Eye1	14.5692	False	Position= Δ4, Score= 734.21,Presence= 15.0, Ratio sum= 0.088			True	False		Δ4	n-		HexCer_HS	0	0	16115
271	13.0793	782.654	782.65	782.654	MS1	HexCer 40:1;O3|HexCer 18:1;O2/22:0;O	HexCer 18:1;O2/22:0;O		Eye1	17.6835	False				False			n-			HexCer_HS	0	0	15376
294	13.4065	792.676	792.671	792.676	MS1	HexCer 42:2;O2|HexCer 18:1;O2/24:1	HexCer 18:1;O2/24:1(n-9)		Eye2	13.3839	False		Position= n-9, Score= 641.72,Presence= 20.0, Ratio sum= 0.1429		False	True		n-	n-9		HexCer_NS	0	0	15701
179	12.0487	738.63	738.624	738.63	MS1	HexCer 38:1;O2|HexCer 18:1;O2/20:0	HexCer 18:1;O2/20:0		Eye1	29.2924	False				False			n-			HexCer_NS	0	0	13969
180	12.0044	738.63	738.624	738.63	MS1	HexCer 38:1;O2|HexCer 18:1;O2/20:0	HexCer 18:1;O2/20:0		Eye2	28.8344	False				False			n-			HexCer_NS	0	0	13969
181	12.011	738.63	738.624	738.63	MS1	HexCer 38:1;O2|HexCer 18:1;O2/20:0	HexCer 18:1;O2/20:0		Eye3	29.1764	False				False			n-			HexCer_NS	0	0	13969
235	13.4065	766.658	766.655	766.658	MS1	HexCer 40:1;O2|HexCer 18:1;O2/22:0	HexCer 18:1;O2/22:0		Eye2	31.2782	False				False			n-			HexCer_NS	0	0	14886
234	13.3584	766.669	766.655	766.658	MS2+O	HexCer 40:1;O2|HexCer 18:1;O2/22:0	HexCer 18:1;O2/22:0		Eye1	31.4528	False				False			n-			HexCer_NS	0	0	14886
236	13.4124	766.671	766.655	766.661	MS2+O	HexCer 40:1;O2|HexCer 18:1;O2/22:0	HexCer 18:1;O2/22:0		Eye3	20.7019	False				False			n-			HexCer_NS	0	0	14886
300	13.4513	796.67	796.666	796.67	MS1	HexCer 41:1;O3|HexCer 18:1;O2/23:0;O	HexCer 18:1;O2/23:0;O		Eye1	17.1949	False				False			n-			HexCer_HS	0	0	15833
293	13.4513	792.67	792.671	792.67	MS1	HexCer 42:2;O2|HexCer 18:1;O2/24:1	HexCer 18:1;O2/24:1		Eye1	19.516	False				False	False		n-	n-		HexCer_NS	0	0	15701
320	13.4065	806.653	806.65	806.653	MS1	HexCer 42:3;O3|HexCer 18:1;O2/24:2;O	HexCer 18:1;O2/24:2;O		Eye2	15.1251	False				False	False		n-	n-		HexCer_HS	0	0	16115
321	13.4124	806.653	806.65	806.653	MS1	HexCer 42:3;O3|HexCer 18:1;O2/24:2;O	HexCer 18:1;O2/24:2;O		Eye3	15.825	False				False	False		n-	n-		HexCer_HS	0	0	16115
69	5.97345	468.31	468.308	468.31	MS1	LPC 14:0	LPC 14:0		Eye1	3.063	False				False			n-			LPC	100	0	6122
70	5.92398	468.31	468.308	468.31	MS1	LPC 14:0	LPC 14:0		Eye2	4.6248	False				False			n-			LPC	100	0	6122
71	5.92645	468.311	468.308	468.311	MS1	LPC 14:0	LPC 14:0		Eye3	3.9376	False				False			n-			LPC	100	0	6122
89	6.67418	496.341	496.34	496.341	MS1	LPC 16:0	LPC 16:0		Eye2	38.6454	False				False			n-			LPC	100	0	6804
90	6.67732	496.341	496.34	496.341	MS1	LPC 16:0	LPC 16:0		Eye3	39.048	False				False			n-			LPC	100	0	6804
88	6.62942	496.341	496.34	496.341	MS1	LPC 16:0	LPC 16:0		Eye1	49.3403	False				False			n-			LPC	100	0	6804
86	6.11205	494.326	494.324	494.326	MS1	LPC 16:1	LPC 16:1(n-7)		Eye2	8.8864	False	Position= n-7, Score= 839.73,Presence= 47.0588, Ratio sum= 0.3284			True			n-7			LPC	100	0	6737
85	6.16117	494.326	494.324	494.326	MS1	LPC 16:1	LPC 16:1(n-9)		Eye1	6.8006	False	Position= n-9, Score= 764.67,Presence= 23.5294, Ratio sum= 0.1698 Position= n-7, Score= 716.26,Presence= 35.2941, Ratio sum= 0.4178			True			n-9			LPC	100	0	6737
87	6.11452	494.327	494.324	494.327	MS1	LPC 16:1	LPC 16:1(n-9)		Eye3	8.0011	False	Position= n-9, Score= 753.73,Presence= 29.4117, Ratio sum= 0.2094 Position= n-7, Score= 673.35,Presence= 29.4117, Ratio sum= 0.2525			True			n-9			LPC	100	0	6737
100	6.9577	510.357	510.355	510.357	MS1	LPC 17:0	LPC 17:0		Eye3	4.9015	False				False			n-			LPC	100	0	7133
99	7.00355	510.358	510.355	510.358	MS1	LPC 17:0	LPC 17:0		Eye1	6.496	False				False			n-			LPC	100	0	7133
110	7.38068	524.374	524.371	524.374	MS1	LPC 18:0	LPC 18:0		Eye1	38.4714	False				False			n-			LPC	100	0	7542
111	7.33185	524.374	524.371	524.374	MS1	LPC 18:0	LPC 18:0		Eye2	33.8212	False				False			n-			LPC	100	0	7542
112	7.33588	524.374	524.371	524.374	MS1	LPC 18:0	LPC 18:0		Eye3	32.1301	False				False			n-			LPC	100	0	7542
116	6.81607	529.409	529.399	529.404	MS2	LPC 18:1(d7)	LPC 18:1(n-9)(d7)		Eye1	31.5195	False	Position= n-9, Score= 914.89,Presence= 88.2352, Ratio sum= 0.723			True			n-9			LPC	100	0	7681
117	6.7672	529.409	529.399	529.404	MS2	LPC 18:1(d7)	LPC 18:1(n-9)(d7)		Eye2	31.5195	False	Position= n-9, Score= 910.8,Presence= 76.4705, Ratio sum= 0.6097			True			n-9			LPC	100	0	7681
118	6.77063	529.409	529.399	529.404	MS2	LPC 18:1(d7)	LPC 18:1(n-9)(d7)		Eye3	31.5195	False	Position= n-9, Score= 882.8,Presence= 64.7058, Ratio sum= 0.5331			True			n-9			LPC	100	0	7681
108	6.7672	522.359	522.355	522.359	MS1	LPC 18:1	LPC 18:1(n-9)		Eye2	28.3898	False	Position= n-9, Score= 898.36,Presence= 76.4705, Ratio sum= 0.6285 Position= n-7, Score= 579.87,Presence= 35.2941, Ratio sum= 0.1522			True			n-9			LPC	100	0	7478
109	6.77063	522.359	522.355	522.359	MS1	LPC 18:1	LPC 18:1(n-9)		Eye3	28.6178	False	Position= n-9, Score= 934.39,Presence= 82.3529, Ratio sum= 0.6295			True			n-9			LPC	100	0	7478
107	6.81607	522.36	522.355	522.36	MS1	LPC 18:1	LPC 18:1(n-9)		Eye1	30.7402	False	Position= n-9, Score= 949.05,Presence= 82.3529, Ratio sum= 0.81 Position= n-7, Score= 758.63,Presence= 64.7058, Ratio sum= 0.3299			True			n-9			LPC	100	0	7478
106	6.30113	520.342	520.34	520.342	MS1	LPC 18:2	LPC 18:2(n-6,9)		Eye3	25.4174	False	Position= n-6,9, Score= 830.26,Presence= 67.647, Ratio sum= 2.0545 Position= n-6,8, Score= 635.12,Presence= 67.647, Ratio sum= 2.6856			True			n-6,9			LPC	100	0	7412
105	6.29892	520.343	520.34	520.343	MS1	LPC 18:2	LPC 18:2(n-6,9)		Eye2	27.8012	False	Position= n-6,9, Score= 853.48,Presence= 70.5882, Ratio sum= 2.5369			True			n-6,9			LPC	100	0	7412
104	6.34788	520.344	520.34	520.344	MS1	LPC 18:2	LPC 18:2(n-6,9)		Eye1	29.279	False	Position= n-6,9, Score= 881.98,Presence= 79.4117, Ratio sum= 3.5609			True			n-6,9			LPC	100	0	7412
122	6.53562	546.357	546.355	546.357	MS1	LPC 20:3	LPC 20:3(n-6,9,12)		Eye1	4.9961	False	Position= n-6,9,12, Score= 837.25,Presence= 39.2156, Ratio sum= 3.2745 Position= n-6,9,11, Score= 733.79,Presence= 43.1372, Ratio sum= 3.5676			True			n-6,9,12			LPC	100	0	8080
123	6.48673	546.358	546.355	546.358	MS1	LPC 20:3	LPC 20:3(n-6,9,12)		Eye2	4.6821	False	Position= n-6,9,12, Score= 664.25,Presence= 25.4901, Ratio sum= 2.3337			True			n-6,9,12			LPC	100	0	8080
121	6.20797	544.342	544.34	544.342	MS1	LPC 20:4	LPC 20:4		Eye3	12.2454	False				False			n-			LPC	100	0	8019
120	6.20568	544.342	544.34	544.342	MS1	LPC 20:4	LPC 20:4(n-6,9,12,15)		Eye2	14.9478	True	Position= n-6,9,12,15*, Score= 888.21,Presence= 69.1176, Ratio sum= 4.1091 Position= n-6,9,12,14, Score= 831.27,Presence= 67.647, Ratio sum= 4.2649			True			n-6,9,12,15*			LPC	100	0	8019
119	6.25435	544.342	544.34	544.342	MS1	LPC 20:4	LPC 20:4(n-6,9,12,15)		Eye1	16.4556	True	Position= n-6,9,12,15*, Score= 899.91,Presence= 69.1176, Ratio sum= 4.8023 Position= n-6,9,12,16, Score= 841.71,Presence= 61.7647, Ratio sum= 4.0681			True			n-6,9,12,15*			LPC	100	0	8019
125	6.20568	568.339	568.34	568.339	MS1	LPC 22:6	LPC 22:6(n-3,6,9,12,15,18)		Eye2	25.3741	False	Position= n-3,6,9,12,15,18, Score= 824.14,Presence= 81.3725, Ratio sum= 10.9363 Position= n-3,6,9,12,14,18, Score= 783.09,Presence= 77.4509, Ratio sum= 9.6284			True			n-3,6,9,12,15,18			LPC	100	0	8681
124	6.25435	568.344	568.34	568.344	MS1	LPC 22:6	LPC 22:6(n-3,6,9,12,15,18)		Eye1	25.99	False	Position= n-3,6,9,12,15,18, Score= 887.37,Presence= 82.3529, Ratio sum= 10.9994 Position= n-3,6,9,12,14,18, Score= 844.37,Presence= 79.4117, Ratio sum= 9.6411 Position= n-3,6,10,12,15,18, Score= 816.16,Presence= 80.3921, Ratio sum= 10.8252 Position= n-3,6,10,12,14,18, Score= 750.3,Presence= 77.4509, Ratio sum= 9.4669			True			n-3,6,9,12,15,18			LPC	100	0	8681
126	6.20797	568.344	568.34	568.344	MS1	LPC 22:6	LPC 22:6(n-3,6,9,12,15,18)		Eye3	26.7306	False	Position= n-3,6,9,12,15,18, Score= 787.33,Presence= 72.549, Ratio sum= 8.7817 Position= n-3,6,10,12,15,18, Score= 733.89,Presence= 69.6078, Ratio sum= 9.1039			True			n-3,6,9,12,15,18			LPC	100	0	8681
97	7.51995	508.378	508.376	508.378	MS1	LPC O-18:1	LPC O-18:1		Eye2	5.0548	False				False			n-			EtherLPC	50	0	7093
98	7.52422	508.378	508.376	508.378	MS1	LPC O-18:1	LPC O-18:1		Eye3	4.3815	False				False			n-			EtherLPC	33.3333	0	7093
95	7.04902	506.363	506.361	506.363	MS1	LPC O-18:2	LPC O-18:2		Eye2	10.9082	False				False			n-			EtherLPC	33.3333	0	7038
94	7.00355	506.363	506.361	506.363	MS1	LPC O-18:2	LPC O-18:2		Eye1	9.2777	False				False			n-			EtherLPC	50	0	7038
96	7.0523	506.363	506.361	506.363	MS1	LPC O-18:2	LPC O-18:2		Eye3	10.2736	False				False			n-			EtherLPC	33.3333	0	7038
80	7.42573	482.327	482.324	482.327	MS1	LPE 18:0	LPE 18:0		Eye2	20.3346	False				False			n-			LPE	100	0	6456
79	7.38068	482.327	482.324	482.327	MS1	LPE 18:0	LPE 18:0		Eye1	18.8907	False				False			n-			LPE	100	0	6456
81	7.42998	482.327	482.324	482.327	MS1	LPE 18:0	LPE 18:0		Eye3	19.826	False				False			n-			LPE	100	0	6456
84	6.86375	487.348	487.352	487.348	MS1	LPE 18:1(d7)	LPE 18:1(n-9)(d7)		Eye3	34.2445	False	Position= n-9, Score= 917.84,Presence= 82.3529, Ratio sum= 1.8255			True			n-9			LPE	100	0	6564
83	6.86055	487.349	487.352	487.349	MS1	LPE 18:1(d7)	LPE 18:1(n-9)(d7)		Eye2	34.2445	False	Position= n-9, Score= 911.01,Presence= 82.3529, Ratio sum= 2.27			True			n-9			LPE	100	0	6564
82	6.81607	487.349	487.352	487.349	MS1	LPE 18:1(d7)	LPE 18:1(n-9)(d7)		Eye1	34.2445	False	Position= n-9, Score= 912.52,Presence= 88.2352, Ratio sum= 2.6317			True			n-9			LPE	100	0	6564
91	6.25435	502.295	502.293	502.295	MS1	LPE 20:4	LPE 20:4		Eye1	8.0945	False				False			n-			LPE	100	0	6942
92	6.29892	502.295	502.293	502.295	MS1	LPE 20:4	LPE 20:4		Eye2	8.9884	False				False			n-			LPE	100	0	6942
93	6.30113	502.295	502.293	502.295	MS1	LPE 20:4	LPE 20:4		Eye3	9.5443	False				False			n-			LPE	100	0	6942
113	6.25435	526.295	526.293	526.295	MS1	LPE 22:6	LPE 22:6		Eye1	21.1618	False				False			n-			LPE	100	0	7594
114	6.29892	526.295	526.293	526.295	MS1	LPE 22:6	LPE 22:6		Eye2	21.1985	False				False			n-			LPE	100	0	7594
115	6.30113	526.295	526.293	526.295	MS1	LPE 22:6	LPE 22:6		Eye3	21.0392	False				False			n-			LPE	100	0	7594
46	7.00355	438.3	438.298	438.3	MS1	LPE O-16:1	LPE O-16:1		Eye1	8.0411	False				False			n-			EtherLPE	0	0	5412
47	7.04902	438.3	438.298	438.3	MS1	LPE O-16:1	LPE O-16:1		Eye2	7.9378	False				False			n-			EtherLPE	0	0	5412
48	7.0523	438.3	438.298	438.3	MS1	LPE O-16:1	LPE O-16:1		Eye3	7.5452	False				False			n-			EtherLPE	0	0	5412
67	7.66287	466.331	466.329	466.331	MS1	LPE O-18:1	LPE O-18:1		Eye1	6.3526	False				False			n-			EtherLPE	0	0	6092
68	7.61838	466.331	466.329	466.331	MS1	LPE O-18:1	LPE O-18:1		Eye3	8.0538	False				False			n-			EtherLPE	0	0	6092
64	7.09797	464.316	464.314	464.316	MS1	LPE O-18:2	LPE O-18:2		Eye1	19.766	False				False			n-			EtherLPE	20	0	6049
65	7.14327	464.316	464.314	464.316	MS1	LPE O-18:2	LPE O-18:2		Eye2	20.2039	False				False			n-			EtherLPE	20	0	6049
66	7.14657	464.316	464.314	464.316	MS1	LPE O-18:2	LPE O-18:2		Eye3	20.0773	False				False			n-			EtherLPE	0	0	6049
8	7.71245	328.322	328.321	328.322	MS1	NAE 18:0	NAE 18:0		Eye3	3.5643	False				False			n-			NAE	0	0	3056
138	9.02125	678.514	678.507	678.502	MS2	PC 28:0|PC 14:0_14:0	PC 14:0_14:0		Eye2	18.9667	False				False			n-			PC	100	100	12173
147	9.62928	706.54	706.538	706.54	MS1	PC 30:0|PC 14:0_16:0	PC 14:0_16:0		Eye1	21.9664	False				False			n-			PC	100	0	12977
148	9.58227	706.547	706.538	706.541	MS2	PC 30:0|PC 14:0_16:0	PC 14:0_16:0		Eye2	29.2344	False				False			n-			PC	100	100	12977
149	9.58808	706.547	706.538	706.54	MS2+O	PC 30:0|PC 14:0_16:0	PC 14:0_16:0		Eye3	25.0201	False				False			n-			PC	100	75	12977
259	9.06977	778.543	778.538	778.543	MS1	PC 36:6|PC 14:0_22:6	PC 14:0_22:6(n-3,6,9,12,15,18)		Eye1	14.1739	False	Position= n-3,6,9,12,15,18, Score= 921.25,Presence= 78.4313, Ratio sum= 18.2096 Position= n-3,6,9,12,15,17, Score= 887.79,Presence= 78.4313, Ratio sum= 18.5608 Position= n-3,5,9,12,15,18, Score= 882.69,Presence= 82.3529, Ratio sum= 16.921 Position= n-3,6,9,12,16,18, Score= 861.58,Presence= 77.4509, Ratio sum= 16.7352 Position= n-3,7,9,12,15,18, Score= 852.37,Presence= 79.4117, Ratio sum= 17.3404 …			True			n-3,6,9,12,15,18			PC	100	50	15243
260	9.11468	778.554	778.538	778.543	MS2	PC 36:6|PC 14:0_22:6	PC 14:0_22:6(n-3,6,9,12,15,18)		Eye2	5.9187	False	Position= n-3,6,9,12,15,18, Score= 923.0,Presence= 83.3333, Ratio sum= 10.73 Position= n-3,6,9,11,15,18, Score= 899.14,Presence= 83.3333, Ratio sum= 10.0986 Position= n-3,6,9,12,15,17, Score= 895.17,Presence= 82.3529, Ratio sum= 10.8468 Position= n-3,5,9,12,15,18, Score= 881.41,Presence= 81.3725, Ratio sum= 9.9078 Position= n-3,6,9,11,15,17, Score= 875.17,Presence= 82.3529, Ratio sum= 10.2154 Pos…			True			n-3,6,9,12,15,18			PC	100	100	15243
261	9.1197	778.554	778.538	778.542	MS2	PC 36:6|PC 14:0_22:6	PC 14:0_22:6(n-3,6,9,12,15,18)		Eye3	7.1199	False	Position= n-3,6,9,12,15,18, Score= 899.35,Presence= 76.4705, Ratio sum= 8.598 Position= n-3,6,9,12,15,17, Score= 882.0,Presence= 78.4313, Ratio sum= 8.9138 Position= n-3,6,9,11,15,18, Score= 860.07,Presence= 73.5294, Ratio sum= 8.1159 Position= n-3,6,8,12,15,18, Score= 857.27,Presence= 77.4509, Ratio sum= 8.2397 Position= n-3,6,9,11,15,17, Score= 847.83,Presence= 75.4901, Ratio sum= 8.4316 Positi…			True			n-3,6,9,12,15,18			PC	100	75	15243
162	9.95738	720.558	720.554	720.558	MS1	PC 31:0|PC 15:0_16:0	PC 15:0_16:0		Eye2	19.2974	False				False			n-			PC	100	100	13387
161	10.0038	720.558	720.554	720.558	MS1	PC 31:0|PC 15:0_16:0	PC 15:0_16:0		Eye1	16.261	False				False			n-			PC	100	100	13387
163	9.9633	720.559	720.554	720.559	MS1	PC 31:0|PC 15:0_16:0	PC 15:0_16:0		Eye3	19.7873	False				False			n-			PC	100	100	13387
210	10.0969	753.617	753.613	753.617	MS1	PC 15:0_18:1(d7)	PC 15:0_18:1(n-9)(d7)		Eye1	22.1277	False	Position= n-9, Score= 981.19,Presence= 100.0, Ratio sum= 1.708			True			n-9			PC	100	50	14458
178	10.5145	734.574	734.569	734.574	MS1	PC 32:0|PC 16:0_16:0	PC 16:0_16:0		Eye2	33.6566	False				False			n-			PC	100	100	13863
176	9.7698	732.554	732.554	732.554	MS1	PC 32:1|PC 16:0_16:1	PC 16:0_16:1(n-7)		Eye2	37.0362	False	Position= n-7, Score= 975.38,Presence= 94.1176, Ratio sum= 2.4629 Position= n-9, Score= 954.68,Presence= 94.1176, Ratio sum= 0.7938 Position= n-5, Score= 538.16,Presence= 64.7058, Ratio sum= 0.4601			True			n-7			PC	100	100	13793
177	9.77598	732.557	732.554	732.557	MS1	PC 32:1|PC 16:0_16:1	PC 16:0_16:1(n-7)		Eye3	40.4086	False	Position= n-7, Score= 976.08,Presence= 100.0, Ratio sum= 1.9658 Position= n-9, Score= 938.9,Presence= 88.2352, Ratio sum= 0.6921			True			n-7			PC	100	100	13793
175	9.72235	732.553	732.554	732.553	MS1	PC 32:1|PC 16:0_16:1	PC 16:0_16:1(n-9)		Eye1	31.2122	False	Position= n-9, Score= 857.15,Presence= 70.5882, Ratio sum= 0.3575 Position= n-12, Score= 771.4,Presence= 35.2941, Ratio sum= 0.2154 Position= n-10, Score= 770.58,Presence= 64.7058, Ratio sum= 0.416 Position= n-11, Score= 711.3,Presence= 52.9411, Ratio sum= 0.2492 Position= n-7, Score= 622.38,Presence= 41.1764, Ratio sum= 0.1109			True			n-9			PC	100	75	13793
200	10.9324	748.589	748.585	748.589	MS1	PC 33:0|PC 16:0_17:0	PC 16:0_17:0		Eye1	12.7247	False				False			n-			PC	100	25	14295
201	10.9796	748.589	748.585	748.589	MS1	PC 33:0|PC 16:0_17:0	PC 16:0_17:0		Eye2	15.2031	False				False			n-			PC	100	25	14295
202	10.9869	748.589	748.585	748.589	MS1	PC 33:0|PC 16:0_17:0	PC 16:0_17:0		Eye3	16.6076	False				False			n-			PC	100	25	14295
192	10.1493	746.574	746.569	746.574	MS1	PC 33:1|PC 16:0_17:1	PC 16:0_17:1		Eye3	21.8704	False				False			n-			PC	100	75	14208
190	10.0969	746.574	746.569	746.574	MS1	PC 33:1|PC 16:0_17:1	PC 16:0_17:1(n-8)		Eye1	18.1335	False	Position= n-8, Score= 921.78,Presence= 88.2352, Ratio sum= 0.5813 Position= n-9, Score= 864.08,Presence= 64.7058, Ratio sum= 0.4783 Position= n-10, Score= 797.11,Presence= 64.7058, Ratio sum= 0.2352 Position= n-7, Score= 686.18,Presence= 58.8235, Ratio sum= 0.3212			True			n-8			PC	100	50	14208
191	10.1427	746.574	746.569	746.574	MS1	PC 33:1|PC 16:0_17:1	PC 16:0_17:1(n-8)		Eye2	21.5365	False	Position= n-8, Score= 847.44,Presence= 64.7058, Ratio sum= 0.4571 Position= n-9, Score= 845.84,Presence= 64.7058, Ratio sum= 0.4488 Position= n-7, Score= 539.52,Presence= 29.4117, Ratio sum= 0.1878			True			n-8			PC	100	75	14208
229	10.6529	760.589	760.585	760.589	MS1	PC 34:1|PC 16:0_18:1	PC 16:0_18:1(n-9)		Eye1	46.5026	False	Position= n-9, Score= 980.74,Presence= 100.0, Ratio sum= 3.2973 Position= n-8, Score= 763.64,Presence= 88.2352, Ratio sum= 1.3211 Position= n-7, Score= 632.45,Presence= 70.5882, Ratio sum= 0.7838			True			n-9			PC	100	100	14688
224	9.95738	758.578	758.569	758.572	MS2+O	PC 34:2|PC 16:0_18:2	PC 16:0_18:2(n-6,9)		Eye2	34.1359	False	Position= n-6,9, Score= 912.16,Presence= 94.1176, Ratio sum= 10.8099 Position= n-6,10, Score= 777.86,Presence= 88.2352, Ratio sum= 7.6531 Position= n-6,8, Score= 696.53,Presence= 88.2352, Ratio sum= 11.8763 Position= n-7,9, Score= 633.07,Presence= 91.1764, Ratio sum= 11.3652 Position= n-7,10, Score= 552.26,Presence= 85.2941, Ratio sum= 8.2083			True			n-6,9			PC	100	100	14621
223	10.0038	758.578	758.569	758.572	MS2+O	PC 34:2|PC 16:0_18:2	PC 16:0_18:2(n-6,9)		Eye1	31.4875	False	Position= n-6,9, Score= 912.53,Presence= 94.1176, Ratio sum= 12.6133 Position= n-6,10, Score= 773.96,Presence= 88.2352, Ratio sum= 8.9858 Position= n-6,8, Score= 693.56,Presence= 91.1764, Ratio sum= 13.9548			True			n-6,9			PC	100	100	14621
225	9.9633	758.578	758.569	758.572	MS2+O	PC 34:2|PC 16:0_18:2	PC 16:0_18:2(n-6,9)		Eye3	38.2921	False	Position= n-6,9, Score= 901.04,Presence= 91.1764, Ratio sum= 3.1598 Position= n-6,12, Score= 777.04,Presence= 79.4117, Ratio sum= 2.1357 Position= n-6,10, Score= 773.21,Presence= 79.4117, Ratio sum= 2.3515 Position= n-9,12, Score= 764.2,Presence= 79.4117, Ratio sum= 1.2496 Position= n-7,9, Score= 717.14,Presence= 91.1764, Ratio sum= 3.4786 Position= n-6,8, Score= 706.89,Presence= 88.2352, Ratio s…			True			n-6,9			PC	100	100	14621
217	8.36613	756.557	756.554	756.557	MS1	PC 34:3|PC 16:0_18:3	PC 16:0_18:3		Eye2	9.6037	False				False			n-			PC	100	50	14545
218	8.27785	756.557	756.554	756.557	MS1	PC 34:3|PC 16:0_18:3	PC 16:0_18:3		Eye3	9.693	False				False			n-			PC	100	50	14546
257	12.2843	776.62	776.616	776.62	MS1	PC 35:0|PC 16:0_19:0	PC 16:0_19:0		Eye2	6.2073	False				False			n-			PC	100	0	15194
258	12.2909	776.62	776.616	776.62	MS1	PC 35:0|PC 16:0_19:0	PC 16:0_19:0		Eye3	6.4113	False				False			n-			PC	100	25	15194
268	9.91037	782.579	782.569	782.572	MS2+O	PC 36:4|PC 16:0_20:4	PC 16:0_20:4(n-6,9,12,15)		Eye1	28.9497	False	Position= n-6,9,12,15, Score= 857.95,Presence= 91.1764, Ratio sum= 12.9432 Position= n-6,9,12,14, Score= 819.55,Presence= 88.2352, Ratio sum= 12.9587 Position= n-6,8,12,15, Score= 807.21,Presence= 91.1764, Ratio sum= 10.1723 Position= n-6,9,13,15, Score= 772.81,Presence= 88.2352, Ratio sum= 12.2438 Position= n-6,9,11,15, Score= 759.31,Presence= 88.2352, Ratio sum= 12.1594 Position= n-6,8,12,14, S…			True			n-6,9,12,15			PC	100	75	15373
270	9.9633	782.579	782.569	782.571	MS2	PC 36:4|PC 16:0_20:4	PC 16:0_20:4(n-6,9,12,15)		Eye3	31.4061	False	Position= n-6,9,12,15, Score= 889.21,Presence= 83.8235, Ratio sum= 15.6978 Position= n-4,6,12,15, Score= 849.53,Presence= 80.8823, Ratio sum= 10.6383 Position= n-4,9,12,15, Score= 837.65,Presence= 77.9411, Ratio sum= 11.8936 Position= n-6,9,12,14, Score= 837.05,Presence= 79.4117, Ratio sum= 15.9365 Position= n-6,9,12,16, Score= 836.36,Presence= 77.9411, Ratio sum= 14.4861 Position= n-6,9,12,17, S…			True			n-6,9,12,15			PC	100	100	15373
269	9.95738	782.58	782.569	782.572	MS2+O	PC 36:4|PC 16:0_20:4	PC 16:0_20:4(n-6,9,12,15)		Eye2	25.5374	False	Position= n-6,9,12,15, Score= 924.15,Presence= 86.7647, Ratio sum= 24.4005 Position= n-6,8,12,15, Score= 859.11,Presence= 88.2352, Ratio sum= 22.0753 Position= n-6,9,11,15, Score= 827.82,Presence= 83.8235, Ratio sum= 20.4017 Position= n-6,9,13,15, Score= 803.55,Presence= 88.2352, Ratio sum= 22.5924 Position= n-6,8,13,15, Score= 715.24,Presence= 89.7058, Ratio sum= 20.2672 Position= n-6,8,11,15, S…			True			n-6,9,12,15			PC	100	100	15373
318	9.68292	806.573	806.569	806.573	MS1	PC 38:6|PC 16:0_22:6	PC 16:0_22:6		Eye3	43.7109	False				False			n-			PC	100	0	16111
317	9.67683	806.573	806.569	806.573	MS1	PC 38:6|PC 16:0_22:6	PC 16:0_22:6(n-3,6,9,12,15,18)		Eye2	28.2798	False	Position= n-3,6,9,12,15,18, Score= 922.05,Presence= 86.2745, Ratio sum= 39.3534 Position= n-3,6,9,11,15,18, Score= 892.76,Presence= 89.2156, Ratio sum= 37.0153 Position= n-3,6,9,12,15,17, Score= 884.57,Presence= 85.2941, Ratio sum= 40.0088 Position= n-3,5,9,12,15,18, Score= 877.68,Presence= 88.2352, Ratio sum= 37.2209 Position= n-3,6,9,11,15,17, Score= 859.65,Presence= 88.2352, Ratio sum= 37.6708…			True			n-3,6,9,12,15,18			PC	100	75	16111
316	9.62928	806.574	806.569	806.574	MS1	PC 38:6|PC 16:0_22:6	PC 16:0_22:6(n-3,6,9,12,15,18)		Eye1	31.3815	False	Position= n-3,6,9,12,15,18, Score= 926.01,Presence= 82.3529, Ratio sum= 33.5911 Position= n-3,6,9,11,15,18, Score= 894.54,Presence= 83.3333, Ratio sum= 31.499 Position= n-3,6,9,12,15,17, Score= 886.57,Presence= 82.3529, Ratio sum= 33.8843 Position= n-3,6,9,12,16,18, Score= 862.38,Presence= 83.3333, Ratio sum= 30.8563 Position= n-3,6,9,11,15,17, Score= 859.71,Presence= 83.3333, Ratio sum= 31.7922 …			True			n-3,6,9,12,15,18			PC	100	75	16111
496	13.73	946.73	946.726	946.73	MS1	PC 48:6|PC 16:0_32:6	PC 16:0_32:6(n-3,6,9,12,15,18)		Eye1	7.1886	False	Position= n-3,6,9,12,15,18, Score= 919.85,Presence= 74.5098, Ratio sum= 13.1315 Position= n-3,6,9,11,15,18, Score= 893.26,Presence= 76.4705, Ratio sum= 12.5434 Position= n-4,6,9,12,15,18, Score= 882.93,Presence= 75.4901, Ratio sum= 13.0077 Position= n-3,5,9,12,15,18, Score= 873.54,Presence= 73.5294, Ratio sum= 12.4381 Position= n-3,7,9,12,15,18, Score= 867.96,Presence= 71.5686, Ratio sum= 12.2911…			True			n-3,6,9,12,15,18			PC	100	50	20260
497	13.6858	946.731	946.726	946.731	MS1	PC 48:6|PC 16:0_32:6	PC 16:0_32:6(n-3,6,9,12,15,18)		Eye2	12.0234	False	Position= n-3,6,9,12,15,18, Score= 915.02,Presence= 75.4901, Ratio sum= 11.2537 Position= n-3,6,8,12,15,18, Score= 880.94,Presence= 75.4901, Ratio sum= 10.6184 Position= n-3,6,9,12,15,17, Score= 855.96,Presence= 73.5294, Ratio sum= 11.6332 Position= n-3,6,8,12,15,17, Score= 841.01,Presence= 73.5294, Ratio sum= 10.998			True			n-3,6,9,12,15,18			PC	100	100	20260
498	13.6914	946.732	946.726	946.732	MS1	PC 48:6|PC 16:0_32:6	PC 16:0_32:6(n-3,6,9,12,15,18)		Eye3	13.4946	False	Position= n-3,6,9,12,15,18, Score= 919.05,Presence= 73.5294, Ratio sum= 10.5179 Position= n-3,6,9,12,15,19, Score= 881.08,Presence= 67.647, Ratio sum= 9.5215 Position= n-3,6,9,12,14,18, Score= 865.7,Presence= 72.549, Ratio sum= 8.8415 Position= n-3,6,9,12,15,17, Score= 863.53,Presence= 71.5686, Ratio sum= 10.624 Position= n-3,6,9,12,16,18, Score= 840.69,Presence= 73.5294, Ratio sum= 9.8348 Positi…			True			n-3,6,9,12,15,18			PC	100	50	20260
508	14.1027	976.778	976.773	976.778	MS1	PC 50:5|PC 16:0_34:5	PC 16:0_34:5(n-3,6,9,12,15)		Eye1	10.9975	False	Position= n-3,6,9,12,15, Score= 924.52,Presence= 82.3529, Ratio sum= 10.3852 Position= n-3,5,9,12,15, Score= 889.9,Presence= 83.5294, Ratio sum= 9.9825 Position= n-3,6,8,12,15, Score= 880.38,Presence= 81.1764, Ratio sum= 9.5771 Position= n-3,6,9,11,15, Score= 874.75,Presence= 80.0, Ratio sum= 8.7201 Position= n-3,6,9,12,14, Score= 862.0,Presence= 78.8235, Ratio sum= 9.8902 Position= n-3,5,9,12,14…			True			n-3,6,9,12,15			PC	100	75	20926
509	14.152	976.778	976.773	976.778	MS1	PC 50:5|PC 16:0_34:5	PC 16:0_34:5(n-3,6,9,12,15)		Eye2	10.1616	False	Position= n-3,6,9,12,15, Score= 931.22,Presence= 85.8823, Ratio sum= 9.8795 Position= n-3,5,9,12,15, Score= 894.52,Presence= 84.7058, Ratio sum= 9.3522 Position= n-3,6,9,12,16, Score= 887.24,Presence= 80.0, Ratio sum= 8.701 Position= n-3,6,9,11,15, Score= 876.16,Presence= 83.5294, Ratio sum= 8.1823 Position= n-3,6,9,12,14, Score= 859.99,Presence= 82.3529, Ratio sum= 9.5845 Position= n-3,5,9,12,14…			True			n-3,6,9,12,15			PC	100	50	20926
510	14.1567	976.778	976.773	976.778	MS1	PC 50:5|PC 16:0_34:5	PC 16:0_34:5(n-3,6,9,12,15)		Eye3	10.7435	False	Position= n-3,6,9,12,15, Score= 924.08,Presence= 76.4705, Ratio sum= 9.363 Position= n-3,5,9,12,15, Score= 886.75,Presence= 77.647, Ratio sum= 9.0353 Position= n-3,6,9,11,15, Score= 876.69,Presence= 75.2941, Ratio sum= 7.9092 Position= n-3,6,9,12,14, Score= 863.35,Presence= 76.4705, Ratio sum= 9.3448 Position= n-3,5,9,12,14, Score= 843.4,Presence= 77.647, Ratio sum= 9.0171 Position= n-3,5,9,11,15…			True			n-3,6,9,12,15			PC	100	25	20926
507	13.9702	974.764	974.757	974.764	MS1	PC 50:6|PC 16:0_34:6	PC 16:0_34:6		Eye3	16.2277	False				False			n-			PC	100	50	20888
505	13.9162	974.765	974.757	974.765	MS1	PC 50:6|PC 16:0_34:6	PC 16:0_34:6(n-3,6,9,12,15,18)		Eye1	14.6385	False	Position= n-3,6,9,12,15,18, Score= 938.68,Presence= 82.3529, Ratio sum= 13.9122 Position= n-3,6,9,11,15,18, Score= 907.47,Presence= 83.3333, Ratio sum= 12.9027 Position= n-3,6,8,12,15,18, Score= 901.21,Presence= 81.3725, Ratio sum= 12.9683 Position= n-3,6,9,12,14,18, Score= 898.02,Presence= 84.3137, Ratio sum= 11.9537 Position= n-3,6,9,12,15,20, Score= 887.51,Presence= 75.4901, Ratio sum= 12.2191…			True			n-3,6,9,12,15,18			PC	100	50	20888
506	13.9652	974.765	974.757	974.765	MS1	PC 50:6|PC 16:0_34:6	PC 16:0_34:6(n-3,6,9,12,15,18)		Eye2	15.4731	False	Position= n-3,6,9,12,15,18, Score= 933.78,Presence= 79.4117, Ratio sum= 12.6167 Position= n-3,6,9,11,15,18, Score= 899.04,Presence= 78.4313, Ratio sum= 11.8128 Position= n-3,5,9,12,15,18, Score= 884.22,Presence= 79.4117, Ratio sum= 11.8092 Position= n-3,6,9,12,15,17, Score= 880.8,Presence= 77.4509, Ratio sum= 12.259 Position= n-3,6,9,11,15,17, Score= 856.59,Presence= 76.4705, Ratio sum= 11.4551 P…			True			n-3,6,9,12,15,18			PC	100	25	20888
519	14.197	1002.79	1002.79	1002.79	MS1	PC 52:6|PC 16:0_36:6	PC 16:0_36:6(n-3,6,9,12,15,18)		Eye1	11.7088	False	Position= n-3,6,9,12,15,18, Score= 939.91,Presence= 84.3137, Ratio sum= 13.8858 Position= n-3,6,8,12,15,18, Score= 905.58,Presence= 81.3725, Ratio sum= 13.1223 Position= n-3,6,9,11,15,18, Score= 901.59,Presence= 82.3529, Ratio sum= 12.7905 Position= n-3,6,9,12,15,17, Score= 897.07,Presence= 82.3529, Ratio sum= 13.8974 Position= n-3,5,9,12,15,18, Score= 896.15,Presence= 83.3333, Ratio sum= 12.7904…			True			n-3,6,9,12,15,18			PC	100	25	21482
520	14.152	1002.8	1002.79	1002.8	MS1	PC 52:6|PC 16:0_36:6	PC 16:0_36:6(n-3,6,9,12,15,18)		Eye2	16.1397	False	Position= n-3,6,9,12,15,18, Score= 942.01,Presence= 86.2745, Ratio sum= 11.8116 Position= n-3,6,9,12,15,17, Score= 903.1,Presence= 85.2941, Ratio sum= 11.7776 Position= n-3,6,9,11,15,18, Score= 898.88,Presence= 83.3333, Ratio sum= 10.8225 Position= n-3,6,9,12,14,18, Score= 895.5,Presence= 84.3137, Ratio sum= 10.3572 Position= n-3,6,9,11,15,17, Score= 868.09,Presence= 82.3529, Ratio sum= 10.7884 P…			True			n-3,6,9,12,15,18			PC	100	25	21482
521	14.1567	1002.8	1002.79	1002.8	MS1	PC 52:6|PC 16:0_36:6	PC 16:0_36:6(n-3,6,9,12,15,18)		Eye3	17.7488	False	Position= n-3,6,9,12,15,18, Score= 937.35,Presence= 85.2941, Ratio sum= 15.012 Position= n-3,6,9,12,15,17, Score= 894.34,Presence= 81.3725, Ratio sum= 14.9484 Position= n-3,6,9,12,14,18, Score= 885.11,Presence= 83.3333, Ratio sum= 13.0639 Position= n-3,6,9,12,14,17, Score= 817.29,Presence= 79.4117, Ratio sum= 13.0003			True			n-3,6,9,12,15,18			PC	100	25	21482
215	9.3945	756.552	756.554	756.552	MS1	PC 34:3|PC 16:1_18:2	PC 16:1(n-10)_18:2(n-6,9)		Eye2	22.2351	False	Position= n-10, Score= 811.24,Presence= 70.5882, Ratio sum= 0.5451 Position= n-7, Score= 754.5,Presence= 82.3529, Ratio sum= 4.5629 Position= n-9, Score= 742.46,Presence= 76.4705, Ratio sum= 1.9552 Position= n-6, Score= 886.79,Presence= 82.3529, Ratio sum= 3.2146	Position= n-6,9, Score= 903.02,Presence= 91.1764, Ratio sum= 6.3429 Position= n-6,10, Score= 803.81,Presence= 85.2941, Ratio sum= 4.2068 Position= n-7,9, Score= 755.51,Presence= 91.1764, Ratio sum= 7.6913 Position= n-10,15, Score= 745.61,Presence= 67.647, Ratio sum= 0.899 Position= n-6,15, Score= 745.19,Presence= 73.5294, Ratio sum= 3.5685 Position= n-6,8, Score= 723.23,Presence= 88.2352, Ratio s…		True	True		n-10	n-6,9		PC	100	100	14543
214	9.44228	756.553	756.554	756.553	MS1	PC 34:3|PC 16:1_18:2	PC 16:1(n-7)_18:2(n-6,9)		Eye1	19.9999	True	Position= n-7, Score= 741.49,Presence= 76.4705, Ratio sum= 1.3841 Position= n-3, Score= 873.54,Presence= 58.8235, Ratio sum= 0.5773 Position= n-6, Score= 870.38,Presence= 76.4705, Ratio sum= 1.5908 Position= n-10, Score= 743.21,Presence= 47.0588, Ratio sum= 0.2668	Position= n-6,9, Score= 899.17,Presence= 82.3529, Ratio sum= 3.0846 Position= n-3,9, Score= 884.01,Presence= 73.5294, Ratio sum= 2.0711 Position= n-3,6, Score= 830.47,Presence= 67.647, Ratio sum= 2.2125 Position= n-7,9, Score= 787.11,Presence= 82.3529, Ratio sum= 2.8779 Position= n-3,7, Score= 669.38,Presence= 70.5882, Ratio sum= 2.0846 Position= n-3,5, Score= 629.49,Presence= 52.9411, Ratio sum=…		True	True		n-7	n-6,9		PC	100	50	14543
311	9.2563	804.57	804.554	804.558	MS2	PC 38:7|PC 16:1_22:6	PC 16:1_22:6(n-3,6,9,12,15,18)		Eye1	5.7894	False		Position= n-3,6,9,12,15,18, Score= 866.89,Presence= 83.3333, Ratio sum= 14.5285 Position= n-3,6,9,12,14,18, Score= 806.11,Presence= 85.2941, Ratio sum= 13.8955 Position= n-3,6,8,12,15,18, Score= 789.76,Presence= 86.2745, Ratio sum= 13.3783 Position= n-3,6,8,12,14,18, Score= 732.09,Presence= 88.2352, Ratio sum= 12.7453		False	True		n-	n-3,6,9,12,15,18		PC	100	25	16060
371	8.78958	832.589	832.585	832.589	MS1	PC 40:7|PC 16:1_24:6	PC 16:1_24:6		Eye1	15.1978	False				False	False		n-	n-		PC	100	0	16841
372	8.83437	832.59	832.585	832.59	MS1	PC 40:7|PC 16:1_24:6	PC 16:1_24:6		Eye2	19.4907	False				False	False		n-	n-		PC	100	0	16841
373	8.83957	832.59	832.585	832.59	MS1	PC 40:7|PC 16:1_24:6	PC 16:1_24:6		Eye3	22.409	False				False	False		n-	n-		PC	100	0	16841
170	9.2563	730.543	730.538	730.543	MS1	PC 32:2|PC 16:1_16:1	PC 16:1(n-9)_16:1(n-7)		Eye1	26.4593	False	Position= n-9, Score= 907.15,Presence= 76.4705, Ratio sum= 0.7526 Position= n-6, Score= 818.27,Presence= 82.3529, Ratio sum= 1.0522 Position= n-7, Score= 937.02,Presence= 88.2352, Ratio sum= 2.4077	Position= n-7, Score= 937.02,Presence= 88.2352, Ratio sum= 2.4077 Position= n-9, Score= 907.15,Presence= 76.4705, Ratio sum= 0.7526 Position= n-6, Score= 818.27,Presence= 82.3529, Ratio sum= 1.0522		True	True		n-9	n-7		PC	100	100	13708
169	9.3062	730.543	730.538	730.543	MS1	PC 32:2|PC 16:1_16:1	PC 16:1(n-9)_16:1(n-7)		Eye3	29.5617	False	Position= n-9, Score= 922.86,Presence= 76.4705, Ratio sum= 0.5911 Position= n-6, Score= 790.17,Presence= 70.5882, Ratio sum= 0.8098 Position= n-7, Score= 935.94,Presence= 82.3529, Ratio sum= 1.9604	Position= n-7, Score= 935.94,Presence= 82.3529, Ratio sum= 1.9604 Position= n-9, Score= 922.86,Presence= 76.4705, Ratio sum= 0.5911 Position= n-6, Score= 790.17,Presence= 70.5882, Ratio sum= 0.8098		True	True		n-9	n-7		PC	100	100	13707
171	9.20802	730.544	730.538	730.544	MS1	PC 32:2|PC 16:1_16:1	PC 16:1(n-9)_16:1(n-7)		Eye2	33.0773	False	Position= n-9, Score= 895.47,Presence= 70.5882, Ratio sum= 0.429 Position= n-6, Score= 728.01,Presence= 82.3529, Ratio sum= 0.7787 Position= n-5, Score= 407.57,Presence= 41.1764, Ratio sum= 0.4705 Position= n-7, Score= 956.72,Presence= 88.2352, Ratio sum= 2.3095	Position= n-7, Score= 956.72,Presence= 88.2352, Ratio sum= 2.3095 Position= n-9, Score= 895.47,Presence= 70.5882, Ratio sum= 0.429 Position= n-6, Score= 728.01,Presence= 82.3529, Ratio sum= 0.7787 Position= n-5, Score= 407.57,Presence= 41.1764, Ratio sum= 0.4705		True	True		n-9	n-7		PC	100	100	13708
216	9.39952	756.553	756.554	756.553	MS1	PC 34:3|PC 16:1_18:2	PC 16:1(n-9)_18:2(n-6,9)		Eye3	24.9455	False	Position= n-9, Score= 785.41,Presence= 82.3529, Ratio sum= 1.6878 Position= n-7, Score= 765.68,Presence= 94.1176, Ratio sum= 4.0359 Position= n-10, Score= 745.46,Presence= 64.7058, Ratio sum= 0.5225 Position= n-6, Score= 901.58,Presence= 82.3529, Ratio sum= 3.22	Position= n-6,9, Score= 910.07,Presence= 88.2352, Ratio sum= 6.0986 Position= n-7,9, Score= 761.14,Presence= 94.1176, Ratio sum= 6.9145 Position= n-6,8, Score= 736.05,Presence= 82.3529, Ratio sum= 5.8644 Position= n-6,13, Score= 731.78,Presence= 64.7058, Ratio sum= 3.375 Position= n-10,13, Score= 706.39,Presence= 55.8823, Ratio sum= 0.6775 Position= n-9,13, Score= 679.12,Presence= 64.7058, Ratio …		True	True		n-9	n-6,9		PC	100	75	14543
312	9.3015	804.559	804.554	804.559	MS1	PC 38:7|PC 16:1_22:6	PC 16:1(n-9)_22:6(n-3,6,9,12,15,18)		Eye2	25.9647	False	Position= n-9, Score= 940.75,Presence= 82.3529, Ratio sum= 0.5966 Position= n-3, Score= 927.2,Presence= 76.4705, Ratio sum= 1.9676 Position= n-7, Score= 890.69,Presence= 76.4705, Ratio sum= 0.9562 Position= n-10, Score= 728.14,Presence= 52.9411, Ratio sum= 0.3536	Position= n-3,6,9,12,15,18, Score= 929.46,Presence= 82.3529, Ratio sum= 15.2529 Position= n-3,6,9,11,15,18, Score= 901.4,Presence= 83.3333, Ratio sum= 14.541 Position= n-3,6,9,12,14,18, Score= 896.3,Presence= 84.3137, Ratio sum= 13.2035 Position= n-3,6,9,12,15,17, Score= 889.43,Presence= 82.3529, Ratio sum= 15.4693 Position= n-3,5,9,12,15,18, Score= 885.1,Presence= 81.3725, Ratio sum= 14.4026 Pos…		True	True		n-9	n-3,6,9,12,15,18		PC	100	75	16060
313	9.3062	804.559	804.554	804.559	MS1	PC 38:7|PC 16:1_22:6	PC 16:1(n-9)_22:6(n-3,6,9,12,15,18)		Eye3	31.7901	False	Position= n-9, Score= 932.21,Presence= 70.5882, Ratio sum= 0.6589 Position= n-3, Score= 931.29,Presence= 88.2352, Ratio sum= 2.1681 Position= n-7, Score= 900.61,Presence= 76.4705, Ratio sum= 0.8369 Position= n-10, Score= 801.64,Presence= 64.7058, Ratio sum= 0.424	Position= n-3,6,9,12,15,18, Score= 945.73,Presence= 88.2352, Ratio sum= 15.307 Position= n-3,6,8,12,15,18, Score= 909.16,Presence= 87.2549, Ratio sum= 14.1615 Position= n-3,6,9,12,15,17, Score= 903.12,Presence= 86.2745, Ratio sum= 15.1811 Position= n-3,5,9,12,15,18, Score= 901.25,Presence= 89.2156, Ratio sum= 14.7607 Position= n-3,7,9,12,15,18, Score= 886.62,Presence= 90.196, Ratio sum= 14.7942 P…		True	True		n-9	n-3,6,9,12,15,18		PC	100	50	16060
249	11.1184	774.607	774.601	774.607	MS1	PC 35:1|PC 17:0_18:1	PC 17:0_18:1(n-9)		Eye1	23.0296	False	Position= n-9, Score= 918.96,Presence= 76.4705, Ratio sum= 0.7334 Position= n-8, Score= 786.28,Presence= 76.4705, Ratio sum= 0.442 Position= n-7, Score= 712.18,Presence= 70.5882, Ratio sum= 0.3196			True			n-9			PC	100	75	15127
251	11.1656	774.607	774.601	774.607	MS1	PC 35:1|PC 17:0_18:1	PC 17:0_18:1(n-9)		Eye2	25.5214	False	Position= n-9, Score= 924.34,Presence= 82.3529, Ratio sum= 0.6797 Position= n-8, Score= 746.77,Presence= 64.7058, Ratio sum= 0.3828 Position= n-10, Score= 727.79,Presence= 64.7058, Ratio sum= 0.3485 Position= n-7, Score= 666.57,Presence= 47.0588, Ratio sum= 0.2235			True			n-9			PC	100	100	15128
250	11.0797	774.607	774.601	774.607	MS1	PC 35:1|PC 17:0_18:1	PC 17:0_18:1(n-9)		Eye3	27.7552	False	Position= n-9, Score= 910.06,Presence= 82.3529, Ratio sum= 0.527 Position= n-8, Score= 859.48,Presence= 88.2352, Ratio sum= 0.3816 Position= n-7, Score= 718.48,Presence= 58.8235, Ratio sum= 0.2633			True			n-9			PC	100	100	15127
348	10.2358	820.59	820.585	820.59	MS1	PC 39:6|PC 17:0_22:6	PC 17:0_22:6(n-3,6,9,12,15,18)		Eye2	16.0737	False	Position= n-3,6,9,12,15,18, Score= 902.78,Presence= 78.4313, Ratio sum= 11.2276 Position= n-3,6,9,12,15,17, Score= 870.88,Presence= 77.4509, Ratio sum= 11.5419 Position= n-3,6,9,12,14,18, Score= 858.75,Presence= 76.4705, Ratio sum= 9.5278 Position= n-3,5,9,12,15,18, Score= 839.84,Presence= 80.3921, Ratio sum= 10.513 Position= n-3,5,9,12,15,17, Score= 817.0,Presence= 79.4117, Ratio sum= 10.8273 Po…			True			n-3,6,9,12,15,18			PC	100	75	16450
350	10.1493	820.59	820.585	820.59	MS1	PC 39:6|PC 17:0_22:6	PC 17:0_22:6(n-3,6,9,12,15,18)		Eye3	20.3666	False	Position= n-3,6,9,12,15,18, Score= 912.04,Presence= 80.3921, Ratio sum= 12.0158 Position= n-3,6,9,11,15,18, Score= 883.78,Presence= 80.3921, Ratio sum= 11.4166 Position= n-3,6,9,12,15,17, Score= 879.09,Presence= 80.3921, Ratio sum= 12.4287 Position= n-3,6,9,11,15,17, Score= 859.7,Presence= 80.3921, Ratio sum= 11.8295			True			n-3,6,9,12,15,18			PC	100	100	16451
349	10.1899	820.59	820.585	820.59	MS1	PC 39:6|PC 17:0_22:6	PC 17:0_22:6(n-3,6,9,12,15,18)		Eye1	15.2958	False	Position= n-3,6,9,12,15,18, Score= 905.64,Presence= 78.4313, Ratio sum= 12.051 Position= n-3,6,9,12,15,17, Score= 882.05,Presence= 80.3921, Ratio sum= 12.4713 Position= n-3,6,9,12,14,18, Score= 862.49,Presence= 77.4509, Ratio sum= 10.1214 Position= n-3,5,9,12,15,18, Score= 848.66,Presence= 79.4117, Ratio sum= 11.4306 Position= n-3,5,9,12,15,17, Score= 837.85,Presence= 81.3725, Ratio sum= 11.8509 …			True			n-3,6,9,12,15,18			PC	100	100	16451
287	13.0793	790.637	790.632	790.637	MS1	PC 36:0|PC 18:0_18:0	PC 18:0_18:0		Eye1	18.0168	False				False			n-			PC	100	50	15633
288	13.1274	790.637	790.632	790.637	MS1	PC 36:0|PC 18:0_18:0	PC 18:0_18:0		Eye2	21.4591	False				False			n-			PC	100	50	15633
289	13.1327	790.638	790.632	790.638	MS1	PC 36:0|PC 18:0_18:0	PC 18:0_18:0		Eye3	22.6977	False				False			n-			PC	100	100	15633
280	11.818	788.63	788.616	788.613	MS2	PC 36:1|PC 18:0_18:1	PC 18:0_18:1(n-12)		Eye2	49.9143	False	Position= n-12, Score= 585.44,Presence= 35.2941, Ratio sum= 0.4827 Position= n-7, Score= 551.34,Presence= 76.4705, Ratio sum= 1.2199 Position= n-6, Score= 528.92,Presence= 52.9411, Ratio sum= 0.9667			True			n-12			PC	100	50	15565
279	11.7695	788.63	788.616	788.613	MS2	PC 36:1|PC 18:0_18:1	PC 18:0_18:1(n-6)		Eye1	31.5801	False	Position= n-6, Score= 610.83,Presence= 58.8235, Ratio sum= 0.9511			True			n-6			PC	100	75	15565
281	11.8245	788.63	788.616	788.614	MS2	PC 36:1|PC 18:0_18:1	PC 18:0_18:1(n-6)		Eye3	57.3982	False	Position= n-6, Score= 582.15,Presence= 52.9411, Ratio sum= 0.875			True			n-6			PC	100	50	15565
309	12.471	802.636	802.632	802.636	MS1	PC 37:1|PC 18:0_19:1	PC 18:0_19:1(n-8)		Eye2	11.2475	False	Position= n-8, Score= 811.63,Presence= 52.9411, Ratio sum= 0.3212 Position= n-9, Score= 765.08,Presence= 35.2941, Ratio sum= 0.2068			True			n-8			PC	100	0	16002
310	12.4774	802.636	802.632	802.636	MS1	PC 37:1|PC 18:0_19:1	PC 18:0_19:1(n-8)		Eye3	12.4194	False	Position= n-8, Score= 727.15,Presence= 47.0588, Ratio sum= 0.3681 Position= n-9, Score= 716.39,Presence= 41.1764, Ratio sum= 0.2647			True			n-8			PC	100	0	16002
308	12.5169	802.636	802.632	802.636	MS1	PC 37:1|PC 18:0_19:1	PC 18:0_19:1(n-9)		Eye1	9.689	False	Position= n-9, Score= 835.52,Presence= 52.9411, Ratio sum= 0.3794 Position= n-8, Score= 799.22,Presence= 52.9411, Ratio sum= 0.44			True			n-9			PC	100	0	16002
343	13.2653	816.645	816.648	816.645	MS1	PC 38:1|PC 18:0_20:1	PC 18:0_20:1(n-9)		Eye1	17.0182	False	Position= n-9, Score= 967.15,Presence= 100.0, Ratio sum= 0.9654 Position= n-11, Score= 762.92,Presence= 47.0588, Ratio sum= 0.1703 Position= n-7, Score= 646.68,Presence= 47.0588, Ratio sum= 0.2825			True			n-9			PC	100	75	16350
344	13.2202	816.646	816.648	816.646	MS1	PC 38:1|PC 18:0_20:1	PC 18:0_20:1(n-9)		Eye2	18.5541	False	Position= n-9, Score= 952.62,Presence= 82.3529, Ratio sum= 0.8308 Position= n-7, Score= 650.71,Presence= 47.0588, Ratio sum= 0.2623			True			n-9			PC	100	100	16350
345	13.2255	816.654	816.648	816.654	MS1	PC 38:1|PC 18:0_20:1	PC 18:0_20:1(n-9)		Eye3	22.9577	False	Position= n-9, Score= 976.4,Presence= 94.1176, Ratio sum= 0.8486 Position= n-7, Score= 550.54,Presence= 41.1764, Ratio sum= 0.2383			True			n-9			PC	100	75	16350
339	12.0977	814.637	814.632	814.637	MS1	PC 38:2|PC 18:0_20:2	PC 18:0_20:2(n-6,9)		Eye2	39.732	False	Position= n-6,9, Score= 906.5,Presence= 88.2352, Ratio sum= 3.1287			True			n-6,9			PC	100	100	16296
338	12.0487	814.638	814.632	814.638	MS1	PC 38:2|PC 18:0_20:2	PC 18:0_20:2(n-6,9)		Eye1	33.8672	False	Position= n-6,9, Score= 889.2,Presence= 70.5882, Ratio sum= 4.1973 Position= n-6,10, Score= 735.28,Presence= 70.5882, Ratio sum= 2.912 Position= n-6,8, Score= 627.42,Presence= 70.5882, Ratio sum= 4.1873 Position= n-7,9, Score= 575.35,Presence= 64.7058, Ratio sum= 4.419 Position= n-7,10, Score= 512.75,Presence= 64.7058, Ratio sum= 3.1337			True			n-6,9			PC	100	75	16296
340	12.1044	814.638	814.632	814.638	MS1	PC 38:2|PC 18:0_20:2	PC 18:0_20:2(n-6,9)		Eye3	42.3117	False	Position= n-6,9, Score= 894.57,Presence= 88.2352, Ratio sum= 3.2533 Position= n-6,10, Score= 756.58,Presence= 70.5882, Ratio sum= 2.3727 Position= n-6,8, Score= 681.09,Presence= 82.3529, Ratio sum= 3.4112			True			n-6,9			PC	100	100	16296
334	11.1727	812.618	812.616	812.618	MS1	PC 38:3|PC 18:0_20:3	PC 18:0_20:3(n-6,9,12)		Eye3	42.2984	False	Position= n-6,9,12, Score= 917.13,Presence= 80.3921, Ratio sum= 7.7706 Position= n-6,9,11, Score= 794.26,Presence= 76.4705, Ratio sum= 8.0608 Position= n-6,9,15, Score= 791.99,Presence= 60.7843, Ratio sum= 6.046 Position= n-6,8,12, Score= 771.21,Presence= 76.4705, Ratio sum= 5.6544 Position= n-6,8,11, Score= 577.4,Presence= 72.549, Ratio sum= 5.9446 Position= n-6,8,15, Score= 547.35,Presence= 56.…			True			n-6,9,12			PC	100	100	16250
333	11.1656	812.619	812.616	812.619	MS1	PC 38:3|PC 18:0_20:3	PC 18:0_20:3(n-6,9,12)		Eye2	39.8226	False	Position= n-6,9,12, Score= 936.46,Presence= 84.3137, Ratio sum= 5.9624 Position= n-6,9,11, Score= 827.97,Presence= 84.3137, Ratio sum= 6.1846 Position= n-6,8,12, Score= 789.62,Presence= 84.3137, Ratio sum= 4.3605 Position= n-6,8,11, Score= 623.06,Presence= 84.3137, Ratio sum= 4.5827			True			n-6,9,12			PC	100	75	16250
327	10.8391	810.61	810.601	810.603	MS2	PC 38:4|PC 18:0_20:4	PC 18:0_20:4(n-6,9,12,15)		Eye1	29.0417	False	Position= n-6,9,12,15, Score= 916.25,Presence= 76.4705, Ratio sum= 13.2145 Position= n-6,9,12,14, Score= 851.65,Presence= 77.9411, Ratio sum= 13.5281			True			n-6,9,12,15			PC	100	100	16198
328	10.9796	810.611	810.601	810.603	MS2	PC 38:4|PC 18:0_20:4	PC 18:0_20:4(n-6,9,12,15)		Eye2	29.0957	False	Position= n-6,9,12,15, Score= 921.82,Presence= 85.2941, Ratio sum= 11.6185 Position= n-6,9,12,14, Score= 861.88,Presence= 80.8823, Ratio sum= 11.9081 Position= n-6,9,13,15, Score= 819.58,Presence= 85.2941, Ratio sum= 10.7057			True			n-6,9,12,15			PC	100	75	16199
329	10.9869	810.611	810.601	810.604	MS2	PC 38:4|PC 18:0_20:4	PC 18:0_20:4(n-6,9,12,15)		Eye3	31.1242	False	Position= n-6,9,12,15, Score= 913.18,Presence= 80.8823, Ratio sum= 11.2527 Position= n-6,9,12,14, Score= 865.81,Presence= 83.8235, Ratio sum= 11.7308 Position= n-6,8,12,15, Score= 854.87,Presence= 85.2941, Ratio sum= 9.8857 Position= n-6,8,12,14, Score= 800.77,Presence= 88.2352, Ratio sum= 10.3638 Position= n-6,8,10,15, Score= 698.78,Presence= 83.8235, Ratio sum= 7.9634 Position= n-6,8,10,12, Sco…			True			n-6,9,12,15			PC	100	75	16199
382	12.2843	840.651	840.648	840.651	MS1	PC 40:3|PC 18:0_22:3	PC 18:0_22:3		Eye2	7.2139	False				False			n-			PC	100	25	17075
381	12.3295	840.651	840.648	840.651	MS1	PC 40:3|PC 18:0_22:3	PC 18:0_22:3(n-6,9,12)		Eye1	6.102	True	Position= n-6,9,12*, Score= 736.86,Presence= 58.8235, Ratio sum= 4.0962 Position= n-6,9,15, Score= 749.81,Presence= 56.8627, Ratio sum= 3.7934 Position= n-6,12,15, Score= 726.31,Presence= 43.1372, Ratio sum= 2.1012 Position= n-9,12,15, Score= 671.8,Presence= 35.2941, Ratio sum= 2.6108 Position= n-6,8,15, Score= 620.29,Presence= 54.9019, Ratio sum= 3.0426			True			n-6,9,12*			PC	100	0	17075
380	11.8245	838.635	838.632	838.635	MS1	PC 40:4|PC 18:0_22:4	PC 18:0_22:4(n-6,9,12,15)		Eye3	13.0833	True	Position= n-6,9,12,15*, Score= 792.7,Presence= 52.9411, Ratio sum= 5.5271 Position= n-6,9,12,14, Score= 785.48,Presence= 54.4117, Ratio sum= 5.9022 Position= n-6,8,12,14, Score= 698.91,Presence= 52.9411, Ratio sum= 4.6578			True			n-6,9,12,15*			PC	100	0	17019
379	10.8391	836.613	836.616	836.613	MS1	PC 40:5|PC 18:0_22:5	PC 18:0_22:5(n-3,6,9,12,15)		Eye1	33.7459	False	Position= n-3,6,9,12,15, Score= 918.12,Presence= 89.4117, Ratio sum= 14.6984 Position= n-3,6,8,12,15, Score= 880.93,Presence= 88.2352, Ratio sum= 13.8792 Position= n-3,5,9,12,15, Score= 879.59,Presence= 91.7647, Ratio sum= 13.8687 Position= n-3,6,9,11,15, Score= 870.68,Presence= 88.2352, Ratio sum= 12.4086 Position= n-3,6,9,12,14, Score= 867.28,Presence= 88.2352, Ratio sum= 15.1031 Position= n-3,…			True			n-3,6,9,12,15			PC	100	75	16961
413	11.4449	862.636	862.632	862.636	MS1	PC 42:6|PC 18:0_24:6	PC 18:0_24:6(n-3,6,9,12,15,18)		Eye2	12.0741	False	Position= n-3,6,9,12,15,18, Score= 880.49,Presence= 71.5686, Ratio sum= 9.5898 Position= n-3,6,9,12,15,17, Score= 878.57,Presence= 71.5686, Ratio sum= 10.1352 Position= n-3,6,9,11,15,17, Score= 836.37,Presence= 73.5294, Ratio sum= 9.4322 Position= n-3,6,9,11,15,18, Score= 835.55,Presence= 73.5294, Ratio sum= 8.8868			True			n-3,6,9,12,15,18			PC	100	75	17762
412	11.3977	862.636	862.632	862.636	MS1	PC 42:6|PC 18:0_24:6	PC 18:0_24:6(n-3,6,9,12,15,18)		Eye1	10.5009	False	Position= n-3,6,9,12,15,18, Score= 898.83,Presence= 76.4705, Ratio sum= 11.7927 Position= n-3,6,9,12,15,17, Score= 887.62,Presence= 74.5098, Ratio sum= 12.469 Position= n-3,6,9,11,15,18, Score= 863.98,Presence= 78.4313, Ratio sum= 11.1396 Position= n-3,6,9,11,15,17, Score= 858.0,Presence= 76.4705, Ratio sum= 11.8159 Position= n-3,6,9,12,14,18, Score= 842.08,Presence= 71.5686, Ratio sum= 10.248 Po…			True			n-3,6,9,12,15,18			PC	100	50	17762
414	11.4519	862.636	862.632	862.636	MS1	PC 42:6|PC 18:0_24:6	PC 18:0_24:6(n-3,6,9,12,15,18)		Eye3	13.2646	False	Position= n-3,6,9,12,15,18, Score= 906.15,Presence= 79.4117, Ratio sum= 10.0928 Position= n-3,6,9,12,15,17, Score= 900.33,Presence= 80.3921, Ratio sum= 10.5216 Position= n-3,6,8,12,15,18, Score= 867.33,Presence= 78.4313, Ratio sum= 9.2218 Position= n-3,6,9,11,15,18, Score= 866.38,Presence= 79.4117, Ratio sum= 9.4625 Position= n-3,6,8,12,15,17, Score= 862.07,Presence= 79.4117, Ratio sum= 9.6506 Po…			True			n-3,6,9,12,15,18			PC	100	50	17762
523	14.3442	1004.81	1004.8	1004.81	MS1	PC 52:5|PC 18:0_34:5	PC 18:0_34:5(n-3,6,9,12,15)		Eye3	10.4069	True	Position= n-3,6*,9,12,15, Score= 871.31,Presence= 69.4117, Ratio sum= 8.471 Position= n-3,5,9,12,15, Score= 858.78,Presence= 75.2941, Ratio sum= 8.3366 Position= n-3,5,9,12,14, Score= 823.56,Presence= 71.7647, Ratio sum= 8.4682 Position= n-3,5,8,12,15, Score= 788.99,Presence= 72.9411, Ratio sum= 7.8117 Position= n-3,5,9,11,15, Score= 776.71,Presence= 74.1176, Ratio sum= 6.6138 Position= n-3,5,8,1…			True			n-3,6*,9,12,15			PC	100	50	21522
522	14.3399	1004.81	1004.8	1004.81	MS1	PC 52:5|PC 18:0_34:5	PC 18:0_34:5(n-3,6,9,12,15)		Eye2	9.8596	False	Position= n-3,6,9,12,15, Score= 898.08,Presence= 72.9411, Ratio sum= 10.1167 Position= n-3,5,9,12,15, Score= 862.56,Presence= 75.2941, Ratio sum= 9.9812 Position= n-3,6,9,12,14, Score= 830.46,Presence= 69.4117, Ratio sum= 10.307 Position= n-3,5,9,12,14, Score= 816.77,Presence= 71.7647, Ratio sum= 10.1716			True			n-3,6,9,12,15			PC	100	25	21522
517	13.9652	1000.78	1000.77	1000.78	MS1	PC 52:7|PC 18:1_34:6	PC 18:1(n-9)_34:6(n-3,6,9,12,15,18)		Eye2	11.2002	True	Position= n-9, Score= 876.06,Presence= 64.7058, Ratio sum= 0.628 Position= n-3, Score= 890.29,Presence= 82.3529, Ratio sum= 1.6032 Position= n-7, Score= 808.58,Presence= 64.7058, Ratio sum= 0.65	Position= n-3,6,9*,12,15,18, Score= 912.65,Presence= 80.3921, Ratio sum= 12.4348		True	True		n-9	n-3,6,9*,12,15,18		PC	100	0	21434
322	9.86443	808.589	808.585	808.589	MS1	PC 38:5|PC 18:1_20:4	PC 18:1(n-9)_20:4(n-3,6,9,12)		Eye2	38.2408	True	Position= n-9*, Score= 431.57,Presence= 52.9411, Ratio sum= 0.4871 Position= n-5, Score= 643.09,Presence= 88.2352, Ratio sum= 2.0086 Position= n-3, Score= 636.29,Presence= 70.5882, Ratio sum= 3.6131	Position= n-3,6,9,12, Score= 635.83,Presence= 76.4705, Ratio sum= 14.9987 Position= n-3,5,12,15, Score= 766.22,Presence= 85.2941, Ratio sum= 17.2436 Position= n-5,7,12,15, Score= 761.85,Presence= 86.7647, Ratio sum= 15.3654 Position= n-3,6,12,15, Score= 756.05,Presence= 79.4117, Ratio sum= 17.9592 Position= n-3,7,12,15, Score= 720.47,Presence= 82.3529, Ratio sum= 16.9699 Position= n-3,6,9,15, Sco…		True	True		n-9*	n-3,6,9,12		PC	100	0	16150
275	10.8004	786.592	786.601	786.604	MS2+O	PC 36:2|PC 18:1_18:1	PC 18:1(n-9)_18:1(n-9)		Eye3	20.2299	True	Position= n-9, Score= 958.61,Presence= 94.1176, Ratio sum= 6.1348 Position= n-6, Score= 881.68,Presence= 82.3529, Ratio sum= 1.4316 Position= n-7, Score= 705.58,Presence= 100.0, Ratio sum= 2.7685 Position= n-10, Score= 560.45,Presence= 64.7058, Ratio sum= 2.5382	Position= n-9, Score= 958.61,Presence= 94.1176, Ratio sum= 6.1348 Position= n-6, Score= 881.68,Presence= 82.3529, Ratio sum= 1.4316 Position= n-7, Score= 705.58,Presence= 100.0, Ratio sum= 2.7685 Position= n-10, Score= 560.45,Presence= 64.7058, Ratio sum= 2.5382		True	True		n-9	n-9		PC	100	100	15485
323	9.8702	808.587	808.585	808.587	MS1	PC 38:5|PC 18:1_20:4	PC 18:1(n-9)_20:4(n-3,6,9,12)		Eye3	38.0061	True	Position= n-9, Score= 596.39,Presence= 58.8235, Ratio sum= 0.5955 Position= n-6, Score= 673.68,Presence= 58.8235, Ratio sum= 1.684 Position= n-13, Score= 648.45,Presence= 23.5294, Ratio sum= 0.0485 Position= n-3, Score= 904.85,Presence= 76.4705, Ratio sum= 0.8476	Position= n-3,6,9,12, Score= 906.21,Presence= 86.7647, Ratio sum= 8.9174 Position= n-3,6,9,15, Score= 896.11,Presence= 82.3529, Ratio sum= 7.4926 Position= n-3,5,9,12, Score= 877.75,Presence= 83.8235, Ratio sum= 7.4159 Position= n-3,5,9,15, Score= 861.9,Presence= 79.4117, Ratio sum= 5.9911 Position= n-3,6,12,15, Score= 848.38,Presence= 76.4705, Ratio sum= 6.2083 Position= n-3,6,11,15, Score= 843.…		True	True		n-9	n-3,6,9,12		PC	100	50	16150
324	10.1899	810.595	810.601	810.595	MS1	PC 38:4|PC 18:1_20:3	PC 18:1(n-9)_20:3(n-6,9,12)		Eye1	19.8033	False	Position= n-9, Score= 818.97,Presence= 82.3529, Ratio sum= 2.3953 Position= n-7, Score= 611.93,Presence= 70.5882, Ratio sum= 2.1997 Position= n-6, Score= 885.08,Presence= 70.5882, Ratio sum= 1.6926	Position= n-6,9,12, Score= 911.51,Presence= 80.3921, Ratio sum= 6.794 Position= n-7,9,12, Score= 841.92,Presence= 80.3921, Ratio sum= 7.3012 Position= n-6,8,12, Score= 807.91,Presence= 76.4705, Ratio sum= 5.0028 Position= n-6,9,11, Score= 794.98,Presence= 80.3921, Ratio sum= 6.652 Position= n-6,10,12, Score= 760.4,Presence= 82.3529, Ratio sum= 6.0217 Position= n-7,9,11, Score= 743.93,Presence= 80…		True	True		n-9	n-6,9,12		PC	100	75	16197
326	10.2426	810.596	810.601	810.596	MS1	PC 38:4|PC 18:1_20:3	PC 18:1(n-9)_20:3(n-6,9,12)		Eye3	23.7609	False	Position= n-9, Score= 795.49,Presence= 64.7058, Ratio sum= 2.2702 Position= n-7, Score= 636.24,Presence= 94.1176, Ratio sum= 2.4004 Position= n-6, Score= 906.0,Presence= 82.3529, Ratio sum= 2.1211	Position= n-6,9,12, Score= 932.4,Presence= 90.196, Ratio sum= 7.083 Position= n-7,9,12, Score= 849.3,Presence= 94.1176, Ratio sum= 7.3623 Position= n-6,8,12, Score= 814.85,Presence= 90.196, Ratio sum= 5.4963 Position= n-6,10,12, Score= 799.96,Presence= 88.2352, Ratio sum= 6.0068 Position= n-7,10,12, Score= 692.92,Presence= 92.1568, Ratio sum= 6.2861		True	True		n-9	n-6,9,12		PC	100	75	16197
325	10.2358	810.598	810.601	810.598	MS1	PC 38:4|PC 18:1_20:3	PC 18:1(n-9)_20:3(n-6,9,12)		Eye2	21.4625	False	Position= n-9, Score= 799.67,Presence= 88.2352, Ratio sum= 2.2626 Position= n-7, Score= 626.95,Presence= 82.3529, Ratio sum= 2.5759 Position= n-6, Score= 910.17,Presence= 82.3529, Ratio sum= 2.2686	Position= n-6,9,12, Score= 934.92,Presence= 90.196, Ratio sum= 7.1624 Position= n-6,9,11, Score= 849.12,Presence= 90.196, Ratio sum= 7.0189 Position= n-7,9,12, Score= 839.68,Presence= 90.196, Ratio sum= 7.4696 Position= n-6,9,14, Score= 825.14,Presence= 80.3921, Ratio sum= 5.5153 Position= n-6,8,12, Score= 805.71,Presence= 88.2352, Ratio sum= 5.7403 Position= n-7,9,11, Score= 743.04,Presence= 90.…		True	True		n-9	n-6,9,12		PC	100	50	16197
518	13.9702	1000.78	1000.77	1000.78	MS1	PC 52:7|PC 18:1_34:6	PC 18:1(n-9)_34:6(n-3,6,9,12,15,18)		Eye3	11.6621	True	Position= n-9, Score= 866.84,Presence= 52.9411, Ratio sum= 0.6311 Position= n-7, Score= 834.09,Presence= 64.7058, Ratio sum= 0.6924 Position= n-3, Score= 877.41,Presence= 64.7058, Ratio sum= 1.3418	Position= n-3,6,9*,12,15,18, Score= 906.91,Presence= 74.5098, Ratio sum= 11.9176 Position= n-3,6,8,12,15,18, Score= 887.85,Presence= 74.5098, Ratio sum= 11.5456 Position= n-3,6,8,12,15,17, Score= 846.82,Presence= 72.549, Ratio sum= 10.864 Position= n-3,5,8,12,15,18, Score= 836.62,Presence= 75.4901, Ratio sum= 10.5038 Position= n-3,6,8,11,15,18, Score= 830.83,Presence= 74.5098, Ratio sum= 10.8497 …		True	True		n-9	n-3,6,9*,12,15,18		PC	100	75	21434
516	14.0094	1000.78	1000.77	1000.78	MS1	PC 52:7|PC 18:1_34:6	PC 18:1(n-9)_34:6(n-3,6,9,12,15,18)		Eye1	8.7511	False	Position= n-9, Score= 857.27,Presence= 58.8235, Ratio sum= 0.8617 Position= n-7, Score= 687.96,Presence= 58.8235, Ratio sum= 0.7631 Position= n-3, Score= 868.16,Presence= 76.4705, Ratio sum= 2.0621	Position= n-3,6,9,12,15,18, Score= 921.56,Presence= 79.4117, Ratio sum= 14.5136 Position= n-3,6,9,11,15,18, Score= 894.9,Presence= 80.3921, Ratio sum= 13.8135 Position= n-3,5,9,12,15,18, Score= 881.14,Presence= 79.4117, Ratio sum= 13.7038 Position= n-3,6,9,12,15,17, Score= 871.92,Presence= 76.4705, Ratio sum= 13.8575 Position= n-3,6,10,12,15,18, Score= 866.9,Presence= 71.5686, Ratio sum= 13.456 P…		True	True		n-9	n-3,6,9,12,15,18		PC	100	0	21434
540	14.4339	1030.82	1030.82	1030.82	MS1	PC 54:6|PC 18:1_36:5	PC 18:1(n-9)_36:5(n-3,6,9,12,15)		Eye2	7.3805	False	Position= n-9, Score= 759.4,Presence= 35.2941, Ratio sum= 0.41 Position= n-3, Score= 821.97,Presence= 35.2941, Ratio sum= 1.7842	Position= n-3,6,9,12,15, Score= 873.63,Presence= 58.8235, Ratio sum= 13.4816 Position= n-3,6,9,12,14, Score= 819.87,Presence= 55.2941, Ratio sum= 11.428		True	True		n-9	n-3,6,9,12,15		PC	100	0	22138
541	14.3847	1030.82	1030.82	1030.82	MS1	PC 54:6|PC 18:1_36:5	PC 18:1(n-9)_36:5(n-3,6,9,12,15)		Eye1	6.5853	False	Position= n-9, Score= 845.51,Presence= 52.9411, Ratio sum= 0.6362 Position= n-3, Score= 877.11,Presence= 70.5882, Ratio sum= 2.2699	Position= n-3,6,9,12,15, Score= 896.04,Presence= 69.4117, Ratio sum= 13.1922 Position= n-3,5,9,12,15, Score= 856.97,Presence= 70.5882, Ratio sum= 12.6317 Position= n-3,6,9,11,15, Score= 846.85,Presence= 68.2352, Ratio sum= 11.8472 Position= n-3,6,9,12,14, Score= 841.1,Presence= 65.8823, Ratio sum= 11.4143 Position= n-3,5,9,12,14, Score= 807.65,Presence= 67.0588, Ratio sum= 10.8538 Position= n-3,5…		True	True		n-9	n-3,6,9,12,15		PC	100	0	22139
538	14.246	1028.81	1028.8	1028.81	MS1	PC 54:7|PC 18:1_36:6	PC 18:1(n-9)_36:6(n-3,6,9,12,15,18)		Eye2	10.0063	False	Position= n-9, Score= 901.13,Presence= 58.8235, Ratio sum= 0.605 Position= n-3, Score= 863.26,Presence= 58.8235, Ratio sum= 1.4254 Position= n-7, Score= 752.57,Presence= 76.4705, Ratio sum= 0.6932 Position= n-6, Score= 623.68,Presence= 58.8235, Ratio sum= 1.2488 Position= n-5, Score= 521.65,Presence= 41.1764, Ratio sum= 0.2858	Position= n-3,6,9,12,15,18, Score= 929.08,Presence= 74.5098, Ratio sum= 12.1281 Position= n-3,6,9,11,15,18, Score= 899.4,Presence= 78.4313, Ratio sum= 11.4519 Position= n-5,7,9,12,15,18, Score= 886.4,Presence= 74.5098, Ratio sum= 10.5006 Position= n-3,6,9,12,15,17, Score= 886.05,Presence= 77.4509, Ratio sum= 11.7331 Position= n-3,6,9,11,15,17, Score= 866.22,Presence= 81.3725, Ratio sum= 11.0568 P…		True	True		n-9	n-3,6,9,12,15,18		PC	100	50	22093
539	14.2505	1028.81	1028.8	1028.81	MS1	PC 54:7|PC 18:1_36:6	PC 18:1(n-9)_36:6(n-3,6,9,12,15,18)		Eye3	10.3496	False	Position= n-9, Score= 759.0,Presence= 52.9411, Ratio sum= 0.5313 Position= n-8, Score= 717.51,Presence= 70.5882, Ratio sum= 0.238 Position= n-7, Score= 662.44,Presence= 47.0588, Ratio sum= 0.4954 Position= n-3, Score= 867.9,Presence= 76.4705, Ratio sum= 1.5505	Position= n-3,6,9,12,15,18, Score= 924.37,Presence= 78.4313, Ratio sum= 12.4408 Position= n-3,6,9,11,15,18, Score= 895.34,Presence= 82.3529, Ratio sum= 11.8492 Position= n-3,5,9,12,15,18, Score= 888.49,Presence= 80.3921, Ratio sum= 11.6155 Position= n-3,6,9,12,15,17, Score= 875.97,Presence= 76.4705, Ratio sum= 11.9758 Position= n-3,7,9,12,15,18, Score= 859.19,Presence= 80.3921, Ratio sum= 11.9868…		True	True		n-9	n-3,6,9,12,15,18		PC	100	0	22093
537	14.197	1028.81	1028.8	1028.81	MS1	PC 54:7|PC 18:1_36:6	PC 18:1(n-9)_36:6(n-3,6,9,12,15,18)		Eye1	7.6352	True	Position= n-9, Score= 841.19,Presence= 47.0588, Ratio sum= 0.8672 Position= n-3, Score= 836.09,Presence= 41.1764, Ratio sum= 1.5507	Position= n-3,6*,9,12,15,18, Score= 894.0,Presence= 64.7058, Ratio sum= 13.5513 Position= n-3,7,9,12,15,18, Score= 854.59,Presence= 64.7058, Ratio sum= 13.3718 Position= n-3,7,9,12,15,17, Score= 807.68,Presence= 64.7058, Ratio sum= 12.6911 Position= n-3,7,9,11,15,18, Score= 802.76,Presence= 63.7254, Ratio sum= 12.4476 Position= n-3,7,9,11,15,17, Score= 752.63,Presence= 63.7254, Ratio sum= 11.7669		True	True		n-9	n-3,6*,9,12,15,18		PC	100	25	22093
366	9.3945	830.572	830.569	830.572	MS1	PC 40:8|PC 18:2_22:6	PC 18:2(n-6,9)_22:6(n-3,6,9,12,15,18)		Eye2	23.5309	True	Position= n-6,9, Score= 845.65,Presence= 76.4705, Ratio sum= 12.8272 Position= n-3,9, Score= 885.65,Presence= 82.3529, Ratio sum= 9.7441 Position= n-3,6, Score= 881.8,Presence= 82.3529, Ratio sum= 10.3182 Position= n-3,8, Score= 745.8,Presence= 85.2941, Ratio sum= 7.6467 Position= n-6,8, Score= 692.0,Presence= 79.4117, Ratio sum= 10.7297	Position= n-3,6,9,12,15,18, Score= 912.58,Presence= 89.2156, Ratio sum= 29.6534 Position= n-3,6,9,12,15,19, Score= 886.29,Presence= 89.2156, Ratio sum= 29.0567 Position= n-3,6,9,12,17,19, Score= 872.67,Presence= 91.1764, Ratio sum= 24.3382 Position= n-3,6,9,12,15,17, Score= 872.34,Presence= 88.2352, Ratio sum= 29.24 Position= n-3,6,9,12,14,18, Score= 870.81,Presence= 91.1764, Ratio sum= 27.4984 P…		True	True		n-6,9	n-3,6,9,12,15,18		PC	100	75	16782
365	9.44228	830.572	830.569	830.572	MS1	PC 40:8|PC 18:2_22:6	PC 18:2(n-6,9)_22:6(n-3,6,9,12,15,18)		Eye1	16.5376	False	Position= n-6,9, Score= 855.49,Presence= 85.2941, Ratio sum= 6.5461 Position= n-6,8, Score= 705.34,Presence= 88.2352, Ratio sum= 5.5609 Position= n-7,9, Score= 632.82,Presence= 82.3529, Ratio sum= 5.4273 Position= n-3,6, Score= 891.39,Presence= 85.2941, Ratio sum= 5.2748 Position= n-3,9, Score= 883.73,Presence= 85.2941, Ratio sum= 4.9282 Position= n-3,8, Score= 758.44,Presence= 88.2352, Ratio sum…	Position= n-3,6,9,12,15,18, Score= 918.54,Presence= 90.196, Ratio sum= 15.3843 Position= n-3,5,9,12,15,18, Score= 887.52,Presence= 91.1764, Ratio sum= 13.5748 Position= n-3,6,9,12,15,17, Score= 877.83,Presence= 89.2156, Ratio sum= 15.1408 Position= n-3,6,9,11,15,18, Score= 875.49,Presence= 87.2549, Ratio sum= 14.7974 Position= n-3,6,9,12,14,18, Score= 874.81,Presence= 90.196, Ratio sum= 14.2097 P…		True	True		n-6,9	n-3,6,9,12,15,18		PC	100	100	16782
367	9.39952	830.573	830.569	830.573	MS1	PC 40:8|PC 18:2_22:6	PC 18:2(n-6,9)_22:6(n-3,6,9,12,15,18)		Eye3	22.7743	False	Position= n-6,9, Score= 847.89,Presence= 82.3529, Ratio sum= 16.1911 Position= n-4,9, Score= 691.45,Presence= 82.3529, Ratio sum= 12.7378 Position= n-3,6, Score= 894.5,Presence= 91.1764, Ratio sum= 13.2509 Position= n-3,9, Score= 880.8,Presence= 85.2941, Ratio sum= 12.1253 Position= n-3,5, Score= 740.91,Presence= 91.1764, Ratio sum= 8.9464 Position= n-4,6, Score= 678.58,Presence= 88.2352, Ratio s…	Position= n-3,6,9,12,15,18, Score= 913.04,Presence= 87.2549, Ratio sum= 37.529 Position= n-3,6,9,12,15,19, Score= 884.06,Presence= 87.2549, Ratio sum= 36.8423 Position= n-3,5,9,12,15,18, Score= 879.0,Presence= 87.2549, Ratio sum= 33.2245 Position= n-3,6,9,11,15,18, Score= 872.09,Presence= 87.2549, Ratio sum= 36.4481 Position= n-4,6,9,12,15,18, Score= 866.33,Presence= 86.2745, Ratio sum= 38.1415 P…		True	True		n-6,9	n-3,6,9,12,15,18		PC	100	100	16782
534	13.9652	1024.77	1024.77	1024.77	MS1	PC 54:9|PC 18:3_36:6	PC 18:3(n-3,6,9)_36:6(n-3,6,9,12,15,18)		Eye2	8.7071	True	Position= n-3,6,9, Score= 854.22,Presence= 74.5098, Ratio sum= 8.367 Position= n-3,6,12, Score= 864.54,Presence= 78.4313, Ratio sum= 8.4277 Position= n-3,6,11, Score= 809.21,Presence= 78.4313, Ratio sum= 6.5902 Position= n-3,6,13, Score= 804.84,Presence= 74.5098, Ratio sum= 6.8503 Position= n-3,5,12, Score= 781.12,Presence= 80.3921, Ratio sum= 6.9229 Position= n-3,5,9, Score= 766.15,Presence= 76.…	Position= n-3,6,9,12,15,18, Score= 873.04,Presence= 75.4901, Ratio sum= 16.0144 Position= n-3,6,9,12,15,19, Score= 840.42,Presence= 75.4901, Ratio sum= 15.4997 Position= n-3,5,9,12,15,18, Score= 839.93,Presence= 76.4705, Ratio sum= 14.5097 Position= n-3,6,9,12,15,17, Score= 836.37,Presence= 75.4901, Ratio sum= 15.9873 Position= n-3,6,9,12,15,22, Score= 833.94,Presence= 71.5686, Ratio sum= 15.0681…		True	True		n-3,6,9	n-3,6,9,12,15,18		PC	100	25	21979
391	11.3048	848.621	848.616	848.621	MS1	PC 41:6|PC 19:0_22:6	PC 19:0_22:6(n-3,6,9,12,15,18)		Eye1	12.8633	False	Position= n-3,6,9,12,15,18, Score= 901.6,Presence= 74.5098, Ratio sum= 12.0234 Position= n-3,6,9,12,15,17, Score= 874.12,Presence= 75.4901, Ratio sum= 12.2803 Position= n-3,6,9,11,15,18, Score= 870.46,Presence= 72.549, Ratio sum= 11.4493 Position= n-3,6,9,12,14,18, Score= 865.17,Presence= 74.5098, Ratio sum= 10.2687 Position= n-3,6,9,11,15,17, Score= 852.47,Presence= 73.5294, Ratio sum= 11.7061 P…			True			n-3,6,9,12,15,18			PC	100	75	17315
392	11.2588	848.621	848.616	848.621	MS1	PC 41:6|PC 19:0_22:6	PC 19:0_22:6(n-3,6,9,12,15,18)		Eye2	14.1525	False	Position= n-3,6,9,12,15,18, Score= 889.98,Presence= 71.5686, Ratio sum= 9.9886 Position= n-3,6,9,12,15,17, Score= 858.58,Presence= 67.647, Ratio sum= 10.0384 Position= n-3,6,9,11,15,18, Score= 854.83,Presence= 71.5686, Ratio sum= 9.4292 Position= n-3,6,9,12,14,18, Score= 843.62,Presence= 69.6078, Ratio sum= 8.7051 Position= n-3,5,9,12,15,18, Score= 827.75,Presence= 72.549, Ratio sum= 9.5732 Posit…			True			n-3,6,9,12,15,18			PC	100	75	17315
393	11.2659	848.622	848.616	848.622	MS1	PC 41:6|PC 19:0_22:6	PC 19:0_22:6(n-3,6,9,12,15,18)		Eye3	18.2128	False	Position= n-3,6,9,12,15,18, Score= 902.78,Presence= 77.4509, Ratio sum= 10.8983 Position= n-3,6,9,12,15,17, Score= 876.02,Presence= 75.4901, Ratio sum= 11.1807 Position= n-3,6,8,12,15,18, Score= 865.88,Presence= 76.4705, Ratio sum= 10.2045 Position= n-3,6,8,12,15,17, Score= 843.41,Presence= 74.5098, Ratio sum= 10.4869 Position= n-3,6,8,10,15,18, Score= 784.42,Presence= 75.4901, Ratio sum= 9.1089 …			True			n-3,6,9,12,15,18			PC	100	50	17315
415	12.0044	862.636	862.632	862.636	MS1	PC 42:6|PC 20:0_22:6	PC 20:0_22:6(n-3,6,9,12,15,18)		Eye2	11.9508	False	Position= n-3,6,9,12,15,18, Score= 859.28,Presence= 70.5882, Ratio sum= 10.6344 Position= n-3,6,9,12,15,17, Score= 833.83,Presence= 71.5686, Ratio sum= 11.0046 Position= n-3,6,8,12,15,18, Score= 828.5,Presence= 72.549, Ratio sum= 9.8547 Position= n-3,6,8,12,15,17, Score= 816.6,Presence= 73.5294, Ratio sum= 10.2249			True			n-3,6,9,12,15,18			PC	100	50	17763
416	12.011	862.637	862.632	862.637	MS1	PC 42:6|PC 20:0_22:6	PC 20:0_22:6(n-3,6,9,12,15,18)		Eye3	13.5459	True	Position= n-3,6,9,12,15,18, Score= 800.17,Presence= 65.6862, Ratio sum= 8.5611 Position= n-3,6,9,12,15,19, Score= 802.56,Presence= 65.6862, Ratio sum= 8.5379 Position= n-3,5,9,12,15,19, Score= 767.95,Presence= 66.6666, Ratio sum= 8.4194 Position= n-3,5,9,12,15,18, Score= 765.34,Presence= 66.6666, Ratio sum= 8.4426			True			n-3,6,9,12,15,18			PC	100	50	17763
411	10.0969	858.604	858.601	858.604	MS1	PC 42:8|PC 20:2_22:6	PC 20:2(n-6,9)_22:6(n-3,6,9,12,15,18)		Eye1	9.6057	False	Position= n-6,9, Score= 813.64,Presence= 64.7058, Ratio sum= 5.3111 Position= n-6,12, Score= 704.97,Presence= 50.0, Ratio sum= 3.0374 Position= n-6,11, Score= 661.51,Presence= 50.0, Ratio sum= 3.0149 Position= n-3,6, Score= 878.32,Presence= 73.5294, Ratio sum= 5.277 Position= n-3,9, Score= 845.15,Presence= 64.7058, Ratio sum= 4.3957 Position= n-3,12, Score= 779.76,Presence= 50.0, Ratio sum= 2.122…	Position= n-3,6,9,12,15,18, Score= 887.1,Presence= 73.5294, Ratio sum= 15.5809 Position= n-3,5,9,12,15,18, Score= 854.59,Presence= 72.549, Ratio sum= 13.6232 Position= n-3,6,9,11,15,18, Score= 842.4,Presence= 73.5294, Ratio sum= 15.1523 Position= n-3,7,9,12,15,18, Score= 825.37,Presence= 73.5294, Ratio sum= 14.8951 Position= n-3,5,9,11,15,18, Score= 821.54,Presence= 72.549, Ratio sum= 13.1946 Pos…		True	True		n-6,9	n-3,6,9,12,15,18		PC	100	75	17649
514	13.5441	994.73	994.726	994.73	MS1	PC 52:10|PC 20:4_32:6	PC 20:4(n-3,6,9,12)_32:6(n-3,6,9,12,15,18)		Eye1	5.978	False	Position= n-3,6,9,12, Score= 881.3,Presence= 75.0, Ratio sum= 13.9274 Position= n-3,6,9,15, Score= 864.19,Presence= 72.0588, Ratio sum= 12.4327 Position= n-3,6,9,14, Score= 844.5,Presence= 76.4705, Ratio sum= 11.186 Position= n-3,6,12,15, Score= 843.53,Presence= 72.0588, Ratio sum= 12.4161 Position= n-3,6,9,16, Score= 826.93,Presence= 67.647, Ratio sum= 10.427 Position= n-3,6,12,14, Score= 823.86…	Position= n-3,6,9,12,15,18, Score= 906.17,Presence= 80.3921, Ratio sum= 20.7249 Position= n-3,5,9,12,15,18, Score= 873.67,Presence= 79.4117, Ratio sum= 18.6441 Position= n-3,6,9,12,15,19, Score= 869.03,Presence= 77.4509, Ratio sum= 18.9523 Position= n-3,6,8,12,15,18, Score= 865.42,Presence= 81.3725, Ratio sum= 20.0166 Position= n-3,6,9,12,15,17, Score= 863.44,Presence= 78.4313, Ratio sum= 19.8688…		True	True		n-3,6,9,12	n-3,6,9,12,15,18		PC	100	25	21315
532	13.7789	1022.76	1022.76	1022.76	MS1	PC 54:10|PC 20:4_34:6	PC 20:4(n-3,6,9,12)_34:6(n-3,6,9,12,15,18)		Eye2	17.0449	False	Position= n-3,6,9,12, Score= 898.36,Presence= 85.2941, Ratio sum= 13.3854 Position= n-3,6,9,15, Score= 888.64,Presence= 86.7647, Ratio sum= 12.0619 Position= n-3,5,9,12, Score= 853.01,Presence= 88.2352, Ratio sum= 11.7366 Position= n-3,6,9,16, Score= 849.99,Presence= 85.2941, Ratio sum= 10.2918 Position= n-3,6,12,15, Score= 849.43,Presence= 83.8235, Ratio sum= 11.1709 Position= n-3,6,9,17, Score=…	Position= n-3,6,9,12,15,18, Score= 910.88,Presence= 86.2745, Ratio sum= 19.0022 Position= n-3,5,9,12,15,18, Score= 883.87,Presence= 88.2352, Ratio sum= 17.3534 Position= n-3,6,9,12,17,19, Score= 881.66,Presence= 88.2352, Ratio sum= 15.2205 Position= n-3,6,9,12,15,19, Score= 876.44,Presence= 85.2941, Ratio sum= 17.5702 Position= n-3,6,9,12,15,17, Score= 876.03,Presence= 85.2941, Ratio sum= 18.2853…		True	True		n-3,6,9,12	n-3,6,9,12,15,18		PC	100	25	21923
531	13.8229	1022.76	1022.76	1022.76	MS1	PC 54:10|PC 20:4_34:6	PC 20:4(n-3,6,9,12)_34:6(n-3,6,9,12,15,18)		Eye1	11.2515	False	Position= n-3,6,9,12, Score= 889.09,Presence= 80.8823, Ratio sum= 14.5462 Position= n-3,6,9,15, Score= 880.24,Presence= 79.4117, Ratio sum= 11.8539 Position= n-3,6,12,15, Score= 854.61,Presence= 77.9411, Ratio sum= 11.6015 Position= n-3,5,9,12, Score= 839.11,Presence= 77.9411, Ratio sum= 12.2962 Position= n-3,6,9,14, Score= 826.93,Presence= 77.9411, Ratio sum= 11.0084 Position= n-3,6,9,11, Score=…	Position= n-3,6,9,12,15,18, Score= 894.41,Presence= 82.3529, Ratio sum= 20.6894 Position= n-3,6,9,12,15,19, Score= 869.79,Presence= 82.3529, Ratio sum= 19.3744 Position= n-3,6,9,12,15,17, Score= 866.11,Presence= 81.3725, Ratio sum= 19.9007 Position= n-3,5,9,12,15,18, Score= 863.89,Presence= 80.3921, Ratio sum= 18.4394 Position= n-3,6,8,12,15,18, Score= 850.18,Presence= 80.3921, Ratio sum= 19.915 …		True	True		n-3,6,9,12	n-3,6,9,12,15,18		PC	100	25	21923
402	9.34903	854.575	854.569	854.575	MS1	PC 42:10|PC 20:4_22:6	PC 20:4(n-6,9,12,15)_22:6(n-3,6,9,12,15,18)		Eye1	18.2455	True	Position= n-6,9,12,15, Score= 851.74,Presence= 82.3529, Ratio sum= 13.0411 Position= n-3,6,9,15, Score= 886.01,Presence= 91.1764, Ratio sum= 11.696 Position= n-3,6,9,12, Score= 884.93,Presence= 91.1764, Ratio sum= 12.6277 Position= n-3,6,12,15, Score= 882.18,Presence= 88.2352, Ratio sum= 12.0163 Position= n-3,9,12,15, Score= 869.27,Presence= 86.7647, Ratio sum= 12.0633 Position= n-3,6,9,16, Score…	Position= n-3,6,9,12,15,18, Score= 905.56,Presence= 90.196, Ratio sum= 17.7318 Position= n-3,6,9,12,15,19, Score= 874.11,Presence= 90.196, Ratio sum= 17.1321 Position= n-3,5,9,12,15,18, Score= 870.53,Presence= 92.1568, Ratio sum= 16.2183 Position= n-3,6,9,11,15,18, Score= 865.99,Presence= 90.196, Ratio sum= 16.6029 Position= n-3,6,9,12,17,19, Score= 865.95,Presence= 90.196, Ratio sum= 14.3855 Pos…		True	True		n-6,9,12,15	n-3,6,9,12,15,18		PC	100	100	17503
533	13.7843	1022.76	1022.76	1022.76	MS1	PC 54:10|PC 20:4_34:6	PC 20:4(n-3,6,9,12)_34:6(n-3,6,9,12,15,18)		Eye3	18.7067	True	Position= n-3,6,9,12, Score= 877.67,Presence= 76.4705, Ratio sum= 13.2411 Position= n-3,6,9,15, Score= 881.73,Presence= 77.9411, Ratio sum= 12.2891 Position= n-3,6,9,17, Score= 831.33,Presence= 73.5294, Ratio sum= 9.8794 Position= n-3,5,9,15, Score= 813.4,Presence= 79.4117, Ratio sum= 10.7775 Position= n-3,6,9,13, Score= 812.39,Presence= 75.0, Ratio sum= 12.5196 Position= n-3,5,9,12, Score= 812.3…	Position= n-3,6,9,12,15,18, Score= 901.23,Presence= 81.3725, Ratio sum= 18.7738 Position= n-3,6,9,12,15,17, Score= 868.73,Presence= 81.3725, Ratio sum= 18.1621 Position= n-3,5,9,12,15,18, Score= 863.28,Presence= 82.3529, Ratio sum= 17.2622 Position= n-3,6,9,12,14,18, Score= 850.41,Presence= 80.3921, Ratio sum= 18.0355 Position= n-3,6,9,12,15,22, Score= 848.39,Presence= 75.4901, Ratio sum= 16.6039…		True	True		n-3,6,9,12	n-3,6,9,12,15,18		PC	100	50	21923
515	13.5924	994.73	994.726	994.73	MS1	PC 52:10|PC 20:4_32:6	PC 20:4(n-6,9,12,15)_32:6(n-3,6,9,12,15,18)		Eye2	6.8359	True	Position= n-6,9,12*,15, Score= 723.01,Presence= 51.4705, Ratio sum= 5.3134 Position= n-6,9,11,15, Score= 713.82,Presence= 48.5294, Ratio sum= 4.416 Position= n-6,8,11,15, Score= 660.8,Presence= 45.5882, Ratio sum= 3.5999 Position= n-6,9,11,14, Score= 651.07,Presence= 48.5294, Ratio sum= 3.8389 Position= n-6,8,11,14, Score= 591.79,Presence= 45.5882, Ratio sum= 3.0228 Position= n-3,6,9,12, Score= 8…	Position= n-3,6,9,12,15,18*, Score= 793.9,Presence= 61.7647, Ratio sum= 14.9622 Position= n-3,6,9,12,15,17, Score= 801.34,Presence= 64.7058, Ratio sum= 14.5607 Position= n-3,5,9,12,15,17, Score= 790.17,Presence= 62.745, Ratio sum= 12.9602		True	True		n-6,9,12*,15	n-3,6,9,12,15,18*		PC	100	25	21315
403	9.3015	854.577	854.569	854.577	MS1	PC 42:10|PC 20:4_22:6	PC 20:4(n-6,9,12,15)_22:6(n-3,6,9,12,15,18)		Eye2	19.836	False	Position= n-6,9,12,15, Score= 850.98,Presence= 86.7647, Ratio sum= 11.3445 Position= n-6,9,12,14, Score= 818.48,Presence= 88.2352, Ratio sum= 10.3867 Position= n-6,9,12,16, Score= 807.98,Presence= 83.8235, Ratio sum= 9.2645 Position= n-6,8,12,15, Score= 806.47,Presence= 85.2941, Ratio sum= 10.0156 Position= n-6,8,12,14, Score= 773.79,Presence= 86.7647, Ratio sum= 9.0578 Position= n-6,9,13,15, Sco…	Position= n-3,6,9,12,15,18, Score= 906.02,Presence= 90.196, Ratio sum= 16.6099 Position= n-3,5,9,12,15,18, Score= 874.82,Presence= 90.196, Ratio sum= 15.7073 Position= n-3,6,9,12,14,18, Score= 855.67,Presence= 89.2156, Ratio sum= 15.7834 Position= n-3,5,9,12,14,18, Score= 833.69,Presence= 89.2156, Ratio sum= 14.8808 Position= n-3,5,7,12,15,18, Score= 832.33,Presence= 89.2156, Ratio sum= 13.7495 P…		True	True		n-6,9,12,15	n-3,6,9,12,15,18		PC	100	100	17503
404	9.3062	854.581	854.569	854.572	MS2+O	PC 42:10|PC 20:4_22:6	PC 20:4(n-6,9,12,15)_22:6(n-3,6,9,12,15,18)		Eye3	21.1078	False	Position= n-6,9,12,15, Score= 840.15,Presence= 77.9411, Ratio sum= 12.0376 Position= n-6,9,12,16, Score= 802.99,Presence= 77.9411, Ratio sum= 9.9683 Position= n-6,9,12,17, Score= 793.64,Presence= 77.9411, Ratio sum= 9.6887 Position= n-3,6,9,12, Score= 890.7,Presence= 89.7058, Ratio sum= 12.2398 Position= n-3,6,9,15, Score= 884.21,Presence= 86.7647, Ratio sum= 11.228 Position= n-3,6,12,15, Score= …	Position= n-3,6,9,12,15,18, Score= 911.4,Presence= 91.1764, Ratio sum= 17.0988 Position= n-3,6,9,12,15,17, Score= 870.33,Presence= 90.196, Ratio sum= 17.0147 Position= n-3,6,9,12,14,18, Score= 857.54,Presence= 92.1568, Ratio sum= 16.4702 Position= n-3,6,9,12,16,18, Score= 856.19,Presence= 91.1764, Ratio sum= 15.8895 Position= n-3,6,10,12,15,18, Score= 850.16,Presence= 92.1568, Ratio sum= 16.7687 …		True	True		n-6,9,12,15	n-3,6,9,12,15,18		PC	100	100	17503
471	9.67683	906.605	906.601	906.605	MS1	PC 46:12|PC 22:6_24:6	PC 22:6(n-3,6,9,12,15,18)_24:6(n-3,6,9,12,15,18)		Eye2	11.9974	True	Position= n-3,6,9*,12,15,18, Score= 887.0,Presence= 66.6666, Ratio sum= 16.6297 Position= n-3,5,7,12,15,18, Score= 798.2,Presence= 70.5882, Ratio sum= 15.7764 Position= n-3,5,7,12,15,17, Score= 765.35,Presence= 71.5686, Ratio sum= 15.3704 Position= n-3,5,7,12,15,19, Score= 763.62,Presence= 69.6078, Ratio sum= 14.722 Position= n-3,5,7,13,15,18, Score= 732.93,Presence= 74.5098, Ratio sum= 15.1808 P…	Position= n-3,6,9*,12,15,18, Score= 887.0,Presence= 66.6666, Ratio sum= 16.6297 Position= n-3,5,7,12,15,18, Score= 798.2,Presence= 70.5882, Ratio sum= 15.7764 Position= n-3,5,7,12,15,17, Score= 765.35,Presence= 71.5686, Ratio sum= 15.3704 Position= n-3,5,7,12,15,19, Score= 763.62,Presence= 69.6078, Ratio sum= 14.722 Position= n-3,5,7,13,15,18, Score= 732.93,Presence= 74.5098, Ratio sum= 15.1808 P…		True	True		n-3,6,9*,12,15,18	n-3,6,9*,12,15,18		PC	100	50	19110
472	9.68292	906.605	906.601	906.605	MS1	PC 46:12|PC 22:6_24:6	PC 22:6(n-3,6,9,12,15,18)_24:6(n-3,6,9,12,15,18)		Eye3	12.9527	True	Position= n-3,6*,9,12,15,18, Score= 884.29,Presence= 66.6666, Ratio sum= 19.7867 Position= n-3,5,9,12,15,18, Score= 860.34,Presence= 68.6274, Ratio sum= 19.2519 Position= n-3,5,9,12,15,17, Score= 823.14,Presence= 67.647, Ratio sum= 18.7694 Position= n-3,5,9,12,15,19, Score= 817.81,Presence= 65.6862, Ratio sum= 18.0006 Position= n-3,5,9,11,15,18, Score= 808.64,Presence= 66.6666, Ratio sum= 17.2583…	Position= n-3,6*,9,12,15,18, Score= 884.29,Presence= 66.6666, Ratio sum= 19.7867 Position= n-3,5,9,12,15,18, Score= 860.34,Presence= 68.6274, Ratio sum= 19.2519 Position= n-3,5,9,12,15,17, Score= 823.14,Presence= 67.647, Ratio sum= 18.7694 Position= n-3,5,9,12,15,19, Score= 817.81,Presence= 65.6862, Ratio sum= 18.0006 Position= n-3,5,9,11,15,18, Score= 808.64,Presence= 66.6666, Ratio sum= 17.2583…		True	True		n-3,6*,9,12,15,18	n-3,6*,9,12,15,18		PC	100	25	19110
430	9.3015	878.57	878.569	878.57	MS1	PC 44:12|PC 22:6_22:6	PC 22:6(n-3,6,9,12,15,18)_22:6(n-3,6,9,12,15,18)		Eye2	28.1018	False	Position= n-3,6,9,12,15,18, Score= 928.53,Presence= 80.3921, Ratio sum= 77.2063 Position= n-3,6,9,12,15,19, Score= 899.87,Presence= 79.4117, Ratio sum= 74.1086 Position= n-3,6,9,12,17,19, Score= 889.68,Presence= 79.4117, Ratio sum= 59.1693 Position= n-3,6,9,12,15,20, Score= 889.24,Presence= 79.4117, Ratio sum= 71.0689 Position= n-3,6,9,12,15,17, Score= 883.26,Presence= 81.3725, Ratio sum= 76.2041…	Position= n-3,6,9,12,15,18, Score= 928.53,Presence= 80.3921, Ratio sum= 77.2063 Position= n-3,6,9,12,15,19, Score= 899.87,Presence= 79.4117, Ratio sum= 74.1086 Position= n-3,6,9,12,17,19, Score= 889.68,Presence= 79.4117, Ratio sum= 59.1693 Position= n-3,6,9,12,15,20, Score= 889.24,Presence= 79.4117, Ratio sum= 71.0689 Position= n-3,6,9,12,15,17, Score= 883.26,Presence= 81.3725, Ratio sum= 76.2041…		True	True		n-3,6,9,12,15,18	n-3,6,9,12,15,18		PC	100	100	18242
429	9.2563	878.576	878.569	878.576	MS1	PC 44:12|PC 22:6_22:6	PC 22:6(n-3,6,9,12,15,18)_22:6(n-3,6,9,12,15,18)		Eye1	20.2173	False	Position= n-3,6,9,12,15,18, Score= 934.18,Presence= 84.3137, Ratio sum= 61.4294 Position= n-3,6,9,12,15,19, Score= 906.14,Presence= 84.3137, Ratio sum= 58.7985 Position= n-3,6,9,11,15,18, Score= 902.04,Presence= 86.2745, Ratio sum= 56.3939 Position= n-3,6,8,12,15,18, Score= 899.44,Presence= 84.3137, Ratio sum= 57.089 Position= n-3,6,9,12,15,20, Score= 893.39,Presence= 82.3529, Ratio sum= 56.599 P…	Position= n-3,6,9,12,15,18, Score= 934.18,Presence= 84.3137, Ratio sum= 61.4294 Position= n-3,6,9,12,15,19, Score= 906.14,Presence= 84.3137, Ratio sum= 58.7985 Position= n-3,6,9,11,15,18, Score= 902.04,Presence= 86.2745, Ratio sum= 56.3939 Position= n-3,6,8,12,15,18, Score= 899.44,Presence= 84.3137, Ratio sum= 57.089 Position= n-3,6,9,12,15,20, Score= 893.39,Presence= 82.3529, Ratio sum= 56.599 P…		True	True		n-3,6,9,12,15,18	n-3,6,9,12,15,18		PC	100	100	18242
470	9.62928	906.605	906.601	906.605	MS1	PC 46:12|PC 22:6_24:6	PC 22:6(n-3,6,9,12,15,18)_24:6(n-3,6,9,12,15,18)		Eye1	10.3056	False	Position= n-3,6,9,12,15,18, Score= 938.17,Presence= 82.3529, Ratio sum= 42.3352 Position= n-3,6,9,12,15,19, Score= 908.52,Presence= 82.3529, Ratio sum= 39.5431 Position= n-3,6,9,11,15,18, Score= 902.89,Presence= 85.2941, Ratio sum= 38.9943 Position= n-3,6,9,12,15,17, Score= 895.35,Presence= 83.3333, Ratio sum= 41.3813 Position= n-3,6,9,12,14,18, Score= 894.53,Presence= 83.3333, Ratio sum= 38.189 …	Position= n-3,6,9,12,15,18, Score= 938.17,Presence= 82.3529, Ratio sum= 42.3352 Position= n-3,6,9,12,15,19, Score= 908.52,Presence= 82.3529, Ratio sum= 39.5431 Position= n-3,6,9,11,15,18, Score= 902.89,Presence= 85.2941, Ratio sum= 38.9943 Position= n-3,6,9,12,15,17, Score= 895.35,Presence= 83.3333, Ratio sum= 41.3813 Position= n-3,6,9,12,14,18, Score= 894.53,Presence= 83.3333, Ratio sum= 38.189 …		True	True		n-3,6,9,12,15,18	n-3,6,9,12,15,18		PC	100	100	19110
511	12.5169	990.7	990.694	990.7	MS1	PC 52:12|PC 22:6_30:6	PC 22:6(n-3,6,9,12,15,18)_30:6(n-3,6,9,12,15,18)		Eye1	13.7606	False	Position= n-3,6,9,12,15,18, Score= 925.16,Presence= 75.4901, Ratio sum= 22.0469 Position= n-3,6,9,12,15,19, Score= 903.18,Presence= 78.4313, Ratio sum= 20.6232 Position= n-3,6,9,12,15,17, Score= 884.85,Presence= 79.4117, Ratio sum= 21.7514 Position= n-3,5,9,12,15,18, Score= 883.65,Presence= 76.4705, Ratio sum= 20.7278 Position= n-3,6,9,12,14,18, Score= 877.98,Presence= 75.4901, Ratio sum= 19.533 …	Position= n-3,6,9,12,15,18, Score= 925.16,Presence= 75.4901, Ratio sum= 22.0469 Position= n-3,6,9,12,15,19, Score= 903.18,Presence= 78.4313, Ratio sum= 20.6232 Position= n-3,6,9,12,15,17, Score= 884.85,Presence= 79.4117, Ratio sum= 21.7514 Position= n-3,5,9,12,15,18, Score= 883.65,Presence= 76.4705, Ratio sum= 20.7278 Position= n-3,6,9,12,14,18, Score= 877.98,Presence= 75.4901, Ratio sum= 19.533 …		True	True		n-3,6,9,12,15,18	n-3,6,9,12,15,18		PC	100	75	21214
512	12.471	990.701	990.694	990.701	MS1	PC 52:12|PC 22:6_30:6	PC 22:6(n-3,6,9,12,15,18)_30:6(n-3,6,9,12,15,18)		Eye2	18.0015	False	Position= n-3,6,9,12,15,18, Score= 937.34,Presence= 81.3725, Ratio sum= 20.2295 Position= n-3,6,9,12,15,19, Score= 914.72,Presence= 82.3529, Ratio sum= 18.5316 Position= n-3,6,9,12,17,19, Score= 903.99,Presence= 82.3529, Ratio sum= 15.2392 Position= n-3,6,9,11,15,18, Score= 902.57,Presence= 82.3529, Ratio sum= 18.8637 Position= n-3,6,8,12,15,18, Score= 899.61,Presence= 79.4117, Ratio sum= 18.6849…	Position= n-3,6,9,12,15,18, Score= 937.34,Presence= 81.3725, Ratio sum= 20.2295 Position= n-3,6,9,12,15,19, Score= 914.72,Presence= 82.3529, Ratio sum= 18.5316 Position= n-3,6,9,12,17,19, Score= 903.99,Presence= 82.3529, Ratio sum= 15.2392 Position= n-3,6,9,11,15,18, Score= 902.57,Presence= 82.3529, Ratio sum= 18.8637 Position= n-3,6,8,12,15,18, Score= 899.61,Presence= 79.4117, Ratio sum= 18.6849…		True	True		n-3,6,9,12,15,18	n-3,6,9,12,15,18		PC	100	75	21214
513	12.4774	990.701	990.694	990.701	MS1	PC 52:12|PC 22:6_30:6	PC 22:6(n-3,6,9,12,15,18)_30:6(n-3,6,9,12,15,18)		Eye3	17.8002	False	Position= n-3,6,9,12,15,18, Score= 937.71,Presence= 81.3725, Ratio sum= 19.1942 Position= n-3,6,9,12,15,19, Score= 911.28,Presence= 81.3725, Ratio sum= 17.8441 Position= n-3,6,8,12,15,18, Score= 904.82,Presence= 81.3725, Ratio sum= 18.0433 Position= n-3,6,9,12,17,19, Score= 899.19,Presence= 81.3725, Ratio sum= 14.5743 Position= n-3,6,9,12,15,20, Score= 899.14,Presence= 80.3921, Ratio sum= 16.879 …	Position= n-3,6,9,12,15,18, Score= 937.71,Presence= 81.3725, Ratio sum= 19.1942 Position= n-3,6,9,12,15,19, Score= 911.28,Presence= 81.3725, Ratio sum= 17.8441 Position= n-3,6,8,12,15,18, Score= 904.82,Presence= 81.3725, Ratio sum= 18.0433 Position= n-3,6,9,12,17,19, Score= 899.19,Presence= 81.3725, Ratio sum= 14.5743 Position= n-3,6,9,12,15,20, Score= 899.14,Presence= 80.3921, Ratio sum= 16.879 …		True	True		n-3,6,9,12,15,18	n-3,6,9,12,15,18		PC	100	50	21214
527	13.5054	1018.71	1018.73	1018.74	MS2	PC 54:12|PC 22:6_32:6	PC 22:6(n-3,6,9,12,15,18)_32:6(n-3,6,9,12,15,18)		Eye3	10.5502	False	Position= n-3,6,9,12,15,18, Score= 937.94,Presence= 82.3529, Ratio sum= 58.026 Position= n-3,6,9,12,15,19, Score= 907.86,Presence= 82.3529, Ratio sum= 53.1002 Position= n-3,5,9,12,15,18, Score= 894.59,Presence= 85.2941, Ratio sum= 54.224 Position= n-3,6,9,12,15,17, Score= 893.71,Presence= 84.3137, Ratio sum= 55.6415 Position= n-3,6,9,13,15,18, Score= 862.86,Presence= 84.3137, Ratio sum= 55.8362 P…	Position= n-3,6,9,12,15,18, Score= 937.94,Presence= 82.3529, Ratio sum= 58.026 Position= n-3,6,9,12,15,19, Score= 907.86,Presence= 82.3529, Ratio sum= 53.1002 Position= n-3,5,9,12,15,18, Score= 894.59,Presence= 85.2941, Ratio sum= 54.224 Position= n-3,6,9,12,15,17, Score= 893.71,Presence= 84.3137, Ratio sum= 55.6415 Position= n-3,6,9,13,15,18, Score= 862.86,Presence= 84.3137, Ratio sum= 55.8362 P…		True	True		n-3,6,9,12,15,18	n-3,6,9,12,15,18		PC	100	100	21836
524	13.5924	1018.72	1018.73	1018.72	MS1	PC 54:12|PC 22:6_32:6	PC 22:6(n-3,6,9,12,15,18)_32:6(n-3,6,9,12,15,18)		Eye2	5.8327	False	Position= n-3,6,9,12,15,18, Score= 929.24,Presence= 76.4705, Ratio sum= 57.6705 Position= n-3,6,9,12,15,19, Score= 898.04,Presence= 75.4901, Ratio sum= 52.6653 Position= n-3,6,9,12,17,19, Score= 873.89,Presence= 75.4901, Ratio sum= 42.1384 Position= n-3,6,9,13,15,18, Score= 853.98,Presence= 78.4313, Ratio sum= 55.2961 Position= n-3,6,9,12,16,18, Score= 849.97,Presence= 78.4313, Ratio sum= 54.9643…	Position= n-3,6,9,12,15,18, Score= 929.24,Presence= 76.4705, Ratio sum= 57.6705 Position= n-3,6,9,12,15,19, Score= 898.04,Presence= 75.4901, Ratio sum= 52.6653 Position= n-3,6,9,12,17,19, Score= 873.89,Presence= 75.4901, Ratio sum= 42.1384 Position= n-3,6,9,13,15,18, Score= 853.98,Presence= 78.4313, Ratio sum= 55.2961 Position= n-3,6,9,12,16,18, Score= 849.97,Presence= 78.4313, Ratio sum= 54.9643…		True	True		n-3,6,9,12,15,18	n-3,6,9,12,15,18		PC	100	100	21835
526	13.4993	1018.73	1018.73	1018.73	MS1	PC 54:12|PC 22:6_32:6	PC 22:6(n-3,6,9,12,15,18)_32:6(n-3,6,9,12,15,18)		Eye2	19.2714	False	Position= n-3,6,9,12,15,18, Score= 929.24,Presence= 76.4705, Ratio sum= 57.6705 Position= n-3,6,9,12,15,19, Score= 898.04,Presence= 75.4901, Ratio sum= 52.6653 Position= n-3,6,9,12,17,19, Score= 873.89,Presence= 75.4901, Ratio sum= 42.1384 Position= n-3,6,9,13,15,18, Score= 853.98,Presence= 78.4313, Ratio sum= 55.2961 Position= n-3,6,9,12,16,18, Score= 849.97,Presence= 78.4313, Ratio sum= 54.9643…	Position= n-3,6,9,12,15,18, Score= 929.24,Presence= 76.4705, Ratio sum= 57.6705 Position= n-3,6,9,12,15,19, Score= 898.04,Presence= 75.4901, Ratio sum= 52.6653 Position= n-3,6,9,12,17,19, Score= 873.89,Presence= 75.4901, Ratio sum= 42.1384 Position= n-3,6,9,13,15,18, Score= 853.98,Presence= 78.4313, Ratio sum= 55.2961 Position= n-3,6,9,12,16,18, Score= 849.97,Presence= 78.4313, Ratio sum= 54.9643…		True	True		n-3,6,9,12,15,18	n-3,6,9,12,15,18		PC	100	100	21836
525	13.5441	1018.74	1018.73	1018.72	MS2	PC 54:12|PC 22:6_32:6	PC 22:6(n-3,6,9,12,15,18)_32:6(n-3,6,9,12,15,18)		Eye1	15.4577	False	Position= n-3,6,9,12,15,18, Score= 935.64,Presence= 81.3725, Ratio sum= 76.1568 Position= n-3,6,9,12,15,19, Score= 904.82,Presence= 80.3921, Ratio sum= 69.5147 Position= n-3,6,9,12,15,20, Score= 893.66,Presence= 80.3921, Ratio sum= 66.6403 Position= n-3,6,9,12,17,19, Score= 889.71,Presence= 80.3921, Ratio sum= 55.6165 Position= n-3,5,9,12,15,18, Score= 889.13,Presence= 83.3333, Ratio sum= 71.158 …	Position= n-3,6,9,12,15,18, Score= 935.64,Presence= 81.3725, Ratio sum= 76.1568 Position= n-3,6,9,12,15,19, Score= 904.82,Presence= 80.3921, Ratio sum= 69.5147 Position= n-3,6,9,12,15,20, Score= 893.66,Presence= 80.3921, Ratio sum= 66.6403 Position= n-3,6,9,12,17,19, Score= 889.71,Presence= 80.3921, Ratio sum= 55.6165 Position= n-3,5,9,12,15,18, Score= 889.13,Presence= 83.3333, Ratio sum= 71.158 …		True	True		n-3,6,9,12,15,18	n-3,6,9,12,15,18		PC	100	100	21836
542	13.8229	1046.77	1046.76	1046.77	MS1	PC 56:12|PC 22:6_34:6	PC 22:6(n-3,6,9,12,15,18)_34:6(n-3,6,9,12,15,18)		Eye1	20.0299	False	Position= n-3,6,9,12,15,18, Score= 930.77,Presence= 78.4313, Ratio sum= 98.8673 Position= n-3,6,9,12,15,19, Score= 898.62,Presence= 78.4313, Ratio sum= 90.3081 Position= n-3,5,9,12,15,18, Score= 885.97,Presence= 81.3725, Ratio sum= 92.2543 Position= n-3,6,9,12,17,19, Score= 879.02,Presence= 78.4313, Ratio sum= 71.6322 Position= n-3,6,9,13,15,18, Score= 852.75,Presence= 79.4117, Ratio sum= 94.8197…	Position= n-3,6,9,12,15,18, Score= 930.77,Presence= 78.4313, Ratio sum= 98.8673 Position= n-3,6,9,12,15,19, Score= 898.62,Presence= 78.4313, Ratio sum= 90.3081 Position= n-3,5,9,12,15,18, Score= 885.97,Presence= 81.3725, Ratio sum= 92.2543 Position= n-3,6,9,12,17,19, Score= 879.02,Presence= 78.4313, Ratio sum= 71.6322 Position= n-3,6,9,13,15,18, Score= 852.75,Presence= 79.4117, Ratio sum= 94.8197…		True	True		n-3,6,9,12,15,18	n-3,6,9,12,15,18		PC	100	100	22488
547	14.0094	1074.79	1074.79	1074.79	MS1	PC 58:12|PC 22:6_36:6	PC 22:6(n-3,6,9,12,15,18)_36:6(n-3,6,9,12,15,18)		Eye1	21.0878	False	Position= n-3,6,9,12,15,18, Score= 936.59,Presence= 82.3529, Ratio sum= 29.7846 Position= n-3,6,9,12,15,17, Score= 894.87,Presence= 83.3333, Ratio sum= 28.3229 Position= n-3,5,9,12,15,18, Score= 892.5,Presence= 85.2941, Ratio sum= 27.8444 Position= n-3,6,9,12,14,18, Score= 891.95,Presence= 83.3333, Ratio sum= 26.9061 Position= n-3,6,10,12,15,18, Score= 870.27,Presence= 82.3529, Ratio sum= 28.4212…	Position= n-3,6,9,12,15,18, Score= 936.59,Presence= 82.3529, Ratio sum= 29.7846 Position= n-3,6,9,12,15,17, Score= 894.87,Presence= 83.3333, Ratio sum= 28.3229 Position= n-3,5,9,12,15,18, Score= 892.5,Presence= 85.2941, Ratio sum= 27.8444 Position= n-3,6,9,12,14,18, Score= 891.95,Presence= 83.3333, Ratio sum= 26.9061 Position= n-3,6,10,12,15,18, Score= 870.27,Presence= 82.3529, Ratio sum= 28.4212…		True	True		n-3,6,9,12,15,18	n-3,6,9,12,15,18		PC	100	100	23193
548	13.9652	1074.79	1074.79	1074.79	MS1	PC 58:12|PC 22:6_36:6	PC 22:6(n-3,6,9,12,15,18)_36:6(n-3,6,9,12,15,18)		Eye2	13.5473	False	Position= n-3,6,9,12,15,18, Score= 931.03,Presence= 82.3529, Ratio sum= 28.5244 Position= n-3,6,9,12,15,19, Score= 900.76,Presence= 79.4117, Ratio sum= 25.8667 Position= n-3,6,9,11,15,18, Score= 900.32,Presence= 85.2941, Ratio sum= 26.6952 Position= n-3,5,9,12,15,18, Score= 891.3,Presence= 84.3137, Ratio sum= 27.3333 Position= n-3,6,9,12,15,20, Score= 887.24,Presence= 80.3921, Ratio sum= 24.8664 …	Position= n-3,6,9,12,15,18, Score= 931.03,Presence= 82.3529, Ratio sum= 28.5244 Position= n-3,6,9,12,15,19, Score= 900.76,Presence= 79.4117, Ratio sum= 25.8667 Position= n-3,6,9,11,15,18, Score= 900.32,Presence= 85.2941, Ratio sum= 26.6952 Position= n-3,5,9,12,15,18, Score= 891.3,Presence= 84.3137, Ratio sum= 27.3333 Position= n-3,6,9,12,15,20, Score= 887.24,Presence= 80.3921, Ratio sum= 24.8664 …		True	True		n-3,6,9,12,15,18	n-3,6,9,12,15,18		PC	100	100	23193
549	13.9702	1074.79	1074.79	1074.79	MS1	PC 58:12|PC 22:6_36:6	PC 22:6(n-3,6,9,12,15,18)_36:6(n-3,6,9,12,15,18)		Eye3	14.9465	False	Position= n-3,6,9,12,15,18, Score= 935.73,Presence= 79.4117, Ratio sum= 47.4447 Position= n-3,6,9,12,15,19, Score= 905.31,Presence= 78.4313, Ratio sum= 43.2954 Position= n-3,6,9,12,15,17, Score= 891.97,Presence= 80.3921, Ratio sum= 45.3717 Position= n-3,6,9,13,15,18, Score= 866.25,Presence= 82.3529, Ratio sum= 45.4466 Position= n-3,6,9,12,16,18, Score= 858.35,Presence= 80.3921, Ratio sum= 44.9761…	Position= n-3,6,9,12,15,18, Score= 935.73,Presence= 79.4117, Ratio sum= 47.4447 Position= n-3,6,9,12,15,19, Score= 905.31,Presence= 78.4313, Ratio sum= 43.2954 Position= n-3,6,9,12,15,17, Score= 891.97,Presence= 80.3921, Ratio sum= 45.3717 Position= n-3,6,9,13,15,18, Score= 866.25,Presence= 82.3529, Ratio sum= 45.4466 Position= n-3,6,9,12,16,18, Score= 858.35,Presence= 80.3921, Ratio sum= 44.9761…		True	True		n-3,6,9,12,15,18	n-3,6,9,12,15,18		PC	100	100	23193
544	13.7843	1046.77	1046.76	1046.76	MS2+O	PC 56:12|PC 22:6_34:6	PC 22:6(n-3,6,9,12,15,18)_34:6(n-3,6,9,12,15,18)		Eye3	35.2811	True	Position= n-3,6,9,12,15,18, Score= 933.5,Presence= 80.3921, Ratio sum= 63.1197 Position= n-4,6,9,12,15,18, Score= 875.94,Presence= 80.3921, Ratio sum= 63.4397 Position= n-4,6,9,12,15,19, Score= 834.55,Presence= 78.4313, Ratio sum= 57.7113 Position= n-4,6,9,12,15,17, Score= 832.96,Presence= 80.3921, Ratio sum= 60.7314 Position= n-4,6,9,13,15,18, Score= 806.79,Presence= 80.3921, Ratio sum= 60.8187 …	Position= n-3,6,9,12,15,18, Score= 933.5,Presence= 80.3921, Ratio sum= 63.1197 Position= n-3,6,9,12,15,19, Score= 900.97,Presence= 78.4313, Ratio sum= 57.3913 Position= n-3,6,9,12,15,17, Score= 889.97,Presence= 80.3921, Ratio sum= 60.4114 Position= n-3,6,9,12,15,21, Score= 877.62,Presence= 77.4509, Ratio sum= 54.109 Position= n-4,6,9,12,15,18, Score= 875.94,Presence= 80.3921, Ratio sum= 63.4397 P…		True	True		n-3,6,9,12,15,18	n-3,6,9,12,15,18		PC	100	100	22488
543	13.7789	1046.77	1046.76	1046.77	MS1	PC 56:12|PC 22:6_34:6	PC 22:6_34:6		Eye2	30.4516	False				False	False		n-	n-		PC	100	100	22488
422	13.9162	872.715	872.71	872.715	MS1	PC 42:1|PC 24:0_18:1	PC 24:0_18:1(n-9)		Eye1	9.6743	False	Position= n-9, Score= 904.93,Presence= 88.2352, Ratio sum= 0.7799 Position= n-7, Score= 786.85,Presence= 70.5882, Ratio sum= 0.3848			True			n-9			PC	100	75	18048
535	14.0581	1026.79	1026.79	1026.79	MS1	PC 54:8|PC 24:2_30:6	PC 24:2(n-6,9)_30:6(n-3,6,9,12,15,18)		Eye2	5.2781	True	Position= n-6*,9, Score= 786.61,Presence= 61.7647, Ratio sum= 5.8916 Position= n-3,6, Score= 816.62,Presence= 52.9411, Ratio sum= 5.0576 Position= n-3,9, Score= 811.32,Presence= 52.9411, Ratio sum= 5.3752 Position= n-3,13, Score= 696.15,Presence= 35.2941, Ratio sum= 2.0431 Position= n-3,12, Score= 686.82,Presence= 35.2941, Ratio sum= 2.4484 Position= n-3,8, Score= 663.24,Presence= 52.9411, Ratio …	Position= n-3,6,9,12,15,18, Score= 846.9,Presence= 59.8039, Ratio sum= 16.2777 Position= n-3,6,9,11,15,18, Score= 799.85,Presence= 61.7647, Ratio sum= 15.9196		True	True		n-6*,9	n-3,6,9,12,15,18		PC	100	0	22038
536	14.0632	1026.79	1026.79	1026.79	MS1	PC 54:8|PC 24:2_30:6	PC 24:2(n-6,9)_30:6(n-3,6,9,12,15,18)		Eye3	5.2321	True	Position= n-6*,9*, Score= 642.59,Presence= 52.9411, Ratio sum= 1.9609 Position= n-3,6, Score= 727.35,Presence= 58.8235, Ratio sum= 2.9597 Position= n-3,7, Score= 720.38,Presence= 61.7647, Ratio sum= 2.6001 Position= n-3,5, Score= 619.86,Presence= 58.8235, Ratio sum= 1.9135	Position= n-3,6,9,12,15,18, Score= 700.45,Presence= 58.8235, Ratio sum= 9.1508 Position= n-3,7,9,12,15,18, Score= 707.15,Presence= 59.8039, Ratio sum= 8.7911 Position= n-3,7,9,11,15,18, Score= 705.83,Presence= 60.7843, Ratio sum= 8.5031 Position= n-3,7,9,12,15,17, Score= 704.69,Presence= 62.745, Ratio sum= 8.528 Position= n-3,7,9,11,15,17, Score= 704.27,Presence= 63.7254, Ratio sum= 8.2399 Positi…		True	True		n-6*,9*	n-3,6,9,12,15,18		PC	100	25	22038
530	13.6858	1020.75	1020.74	1020.75	MS1	PC 54:11|PC 32:5_22:6	PC 32:5(n-3,6,9,12,15)_22:6(n-3,6,9,12,15,18)		Eye2	24.5395	False	Position= n-3,6,9,12,15, Score= 931.65,Presence= 82.3529, Ratio sum= 30.4228 Position= n-3,6,8,12,15, Score= 889.53,Presence= 83.5294, Ratio sum= 27.8854 Position= n-3,6,9,12,14, Score= 885.27,Presence= 84.7058, Ratio sum= 27.8665 Position= n-3,6,9,12,16, Score= 882.23,Presence= 83.5294, Ratio sum= 27.6063 Position= n-3,5,9,12,15, Score= 881.52,Presence= 84.7058, Ratio sum= 28.3044 Position= n-3,…	Position= n-3,6,9,12,15,18, Score= 933.44,Presence= 83.3333, Ratio sum= 33.2774 Position= n-3,6,9,12,15,19, Score= 907.14,Presence= 82.3529, Ratio sum= 32.1077 Position= n-3,6,9,12,15,17, Score= 903.92,Presence= 83.3333, Ratio sum= 32.8411 Position= n-3,6,8,12,15,18, Score= 897.23,Presence= 84.3137, Ratio sum= 30.74 Position= n-3,6,9,12,15,20, Score= 892.99,Presence= 80.3921, Ratio sum= 31.2628 P…		True	True		n-3,6,9,12,15	n-3,6,9,12,15,18		PC	100	100	21875
529	13.5984	1020.74	1020.74	1020.74	MS1	PC 54:11|PC 32:5_22:6	PC 32:5(n-3,6,9,12,15)_22:6(n-3,6,9,12,15,18)		Eye3	24.6255	True	Position= n-3,6,9,12,15, Score= 732.97,Presence= 80.0, Ratio sum= 19.2016 Position= n-3,6,9,12,19, Score= 734.77,Presence= 80.0, Ratio sum= 16.1057 Position= n-3,6,9,12,17, Score= 733.95,Presence= 82.3529, Ratio sum= 17.0169 Position= n-3,6,9,17,19, Score= 729.18,Presence= 80.0, Ratio sum= 12.471 Position= n-3,6,9,12,14, Score= 716.3,Presence= 78.8235, Ratio sum= 17.4119 Position= n-3,5,9,12,15, …	Position= n-3,6,9,12,15,18, Score= 744.64,Presence= 83.3333, Ratio sum= 22.4741 Position= n-3,6,9,12,17,19, Score= 737.93,Presence= 83.3333, Ratio sum= 18.6295 Position= n-3,5,9,12,15,18, Score= 730.54,Presence= 84.3137, Ratio sum= 21.4893 Position= n-3,6,9,11,15,18, Score= 726.56,Presence= 81.3725, Ratio sum= 21.0636 Position= n-3,6,9,12,15,19, Score= 724.67,Presence= 81.3725, Ratio sum= 20.8142…		True	True		n-3,6,9,12,15	n-3,6,9,12,15,18		PC	0	0	21874
528	13.6371	1020.75	1020.74	1020.75	MS1	PC 54:11|PC 32:5_22:6	PC 32:5(n-3,6,9,12,15)_22:6(n-3,6,9,12,15,18)		Eye1	22.9463	True	Position= n-3,6,9,12,15, Score= 730.46,Presence= 78.8235, Ratio sum= 21.2743 Position= n-3,6,9,12,19, Score= 733.76,Presence= 78.8235, Ratio sum= 17.731 Position= n-3,6,9,12,17, Score= 731.57,Presence= 81.1764, Ratio sum= 18.5954 Position= n-3,6,9,17,19, Score= 724.54,Presence= 78.8235, Ratio sum= 13.3685 Position= n-3,5,9,12,19, Score= 715.32,Presence= 82.3529, Ratio sum= 16.3551 Position= n-3,5…	Position= n-3,6,9,12,15,18, Score= 744.94,Presence= 82.3529, Ratio sum= 24.7208 Position= n-3,6,9,12,17,19, Score= 737.79,Presence= 84.3137, Ratio sum= 20.2985 Position= n-3,5,9,12,15,18, Score= 733.17,Presence= 85.2941, Ratio sum= 23.345 Position= n-3,6,9,11,15,18, Score= 728.97,Presence= 82.3529, Ratio sum= 22.7759 Position= n-3,6,9,12,15,19, Score= 728.57,Presence= 82.3529, Ratio sum= 22.9775 …		True	True		n-3,6,9,12,15	n-3,6,9,12,15,18		PC	0	0	21874
546	13.872	1048.77	1048.77	1048.77	MS1	PC 56:11|PC 34:5_22:6	PC 34:5(n-3,6,9,12,15)_22:6(n-3,6,9,12,15,18)		Eye2	25.7467	True	Position= n-3,6*,9,12,15, Score= 897.96,Presence= 78.8235, Ratio sum= 29.8375 Position= n-3,5,9,12,15, Score= 880.84,Presence= 82.3529, Ratio sum= 29.0257 Position= n-3,5,9,11,15, Score= 818.38,Presence= 84.7058, Ratio sum= 26.0707 Position= n-3,8,10,12,15, Score= 817.6,Presence= 81.1764, Ratio sum= 24.2016 Position= n-3,5,9,12,16, Score= 809.63,Presence= 78.8235, Ratio sum= 24.6641 Position= n-3…	Position= n-3,6*,9,12,15,18, Score= 901.45,Presence= 81.3725, Ratio sum= 32.3406 Position= n-3,5,9,12,15,18, Score= 884.66,Presence= 84.3137, Ratio sum= 31.5288 Position= n-3,5,9,12,15,19, Score= 862.6,Presence= 84.3137, Ratio sum= 30.8462 Position= n-3,5,9,12,15,17, Score= 852.14,Presence= 83.3333, Ratio sum= 31.363 Position= n-3,5,9,12,15,20, Score= 848.37,Presence= 83.3333, Ratio sum= 29.9424 …		True	True		n-3,6*,9,12,15	n-3,6*,9,12,15,18		PC	100	75	22541
545	13.8229	1048.77	1048.77	1048.77	MS1	PC 56:11|PC 34:5_22:6	PC 34:5(n-3,6,9,12,15)_22:6(n-3,6,9,12,15,18)		Eye1	23.073	True	Position= n-3,6,9,12,15, Score= 732.15,Presence= 80.0, Ratio sum= 25.8115 Position= n-4,7,13,16,19, Score= 543.72,Presence= 77.647, Ratio sum= 14.3724 Position= n-4,7,13,17,19, Score= 535.92,Presence= 75.2941, Ratio sum= 12.6303 Position= n-4,7,10,14,19, Score= 530.24,Presence= 80.0, Ratio sum= 17.0848 Position= n-4,7,10,14,17, Score= 528.1,Presence= 82.3529, Ratio sum= 18.0072 Position= n-4,7,10…	Position= n-3,6,9,12,15,18, Score= 742.22,Presence= 82.3529, Ratio sum= 29.7072 Position= n-3,6,9,11,15,18, Score= 732.97,Presence= 80.3921, Ratio sum= 27.8618 Position= n-3,6,9,12,17,19, Score= 731.71,Presence= 83.3333, Ratio sum= 24.4132 Position= n-3,5,9,12,15,18, Score= 729.1,Presence= 84.3137, Ratio sum= 28.038 Position= n-3,6,9,12,15,19, Score= 728.87,Presence= 82.3529, Ratio sum= 27.9146 P…		True	True		n-3,6,9,12,15	n-3,6,9,12,15,18		PC	100	75	22540
166	11.0797	720.589	720.59	720.589	MS1	PC O-32:0	PC O-32:0		Eye3	18.0235	False				False			n-			EtherPC	25	0	13390
165	11.0726	720.589	720.59	720.589	MS1	PC O-32:0	PC O-32:0		Eye2	17.1309	False				False			n-			EtherPC	25	0	13390
164	11.1184	720.595	720.59	720.595	MS1	PC O-32:0	PC O-32:0		Eye1	18.1595	False				False			n-			EtherPC	25	0	13390
153	10.9796	718.577	718.574	718.577	MS1	PC O-32:1	PC O-32:1		Eye2	19.5247	False				False			n-			EtherPC	50	0	13316
154	10.9869	718.577	718.574	718.577	MS1	PC O-32:1	PC O-32:1		Eye3	20.2193	False				False			n-			EtherPC	25	0	13316
155	10.1899	718.578	718.574	718.578	MS1	PC O-32:1	PC O-32:1		Eye1	11.5108	False				False			n-			EtherPC	25	0	13317
157	10.1493	718.579	718.574	718.579	MS1	PC O-32:1	PC O-32:1		Eye3	15.5431	False				False			n-			EtherPC	25	0	13318
156	10.1427	718.579	718.574	718.579	MS1	PC O-32:1	PC O-32:1		Eye2	15.5237	False				False			n-			EtherPC	25	0	13318
203	12.5169	748.626	748.621	748.626	MS1	PC O-34:0	PC O-34:0		Eye1	15.7177	False				False			n-			EtherPC	25	0	14300
204	12.471	748.626	748.621	748.626	MS1	PC O-34:0	PC O-34:0		Eye2	19.748	False				False			n-			EtherPC	25	0	14300
205	12.4774	748.627	748.621	748.627	MS1	PC O-34:0	PC O-34:0		Eye3	20.0926	False				False			n-			EtherPC	25	0	14300
252	12.7035	774.639	774.637	774.639	MS1	PC O-36:1	PC O-36:1		Eye1	7.2132	False				False			n-			EtherPC	25	0	15130
253	12.6578	774.642	774.637	774.642	MS1	PC O-36:1	PC O-36:1		Eye2	6.9206	False				False			n-			EtherPC	25	0	15130
241	11.3518	772.624	772.621	772.624	MS1	PC O-36:2	PC O-36:2		Eye2	11.3035	False				False			n-			EtherPC	75	0	15046
243	12.5169	772.625	772.621	772.625	MS1	PC O-36:2	PC O-36:2		Eye1	8.8264	False				False			n-			EtherPC	25	0	15047
244	12.5644	772.625	772.621	772.625	MS1	PC O-36:2	PC O-36:2		Eye2	11.0242	False				False			n-			EtherPC	25	0	15047
242	11.3587	772.625	772.621	772.625	MS1	PC O-36:2	PC O-36:2		Eye3	11.5515	False				False			n-			EtherPC	25	0	15046
245	12.5708	772.625	772.621	772.625	MS1	PC O-36:2	PC O-36:2		Eye3	10.1876	False				False			n-			EtherPC	25	0	15047
240	11.2588	770.608	770.606	770.608	MS1	PC O-36:3	PC O-36:3		Eye2	16.351	False				False			n-			EtherPC	25	0	14990
150	10.1899	711.571	711.566	711.571	MS1	PE 15:0_18:1(d7)	PE 15:0_18:1(n-9)(d7)		Eye1	23.4376	False	Position= n-9, Score= 895.15,Presence= 70.5882, Ratio sum= 0.8035			True			n-9			PE	100	50	13102
151	10.2358	711.571	711.566	711.571	MS1	PE 15:0_18:1(d7)	PE 15:0_18:1(n-9)(d7)		Eye2	23.4376	False	Position= n-9, Score= 809.42,Presence= 64.7058, Ratio sum= 0.4325			True			n-9			PE	100	50	13102
152	10.2426	711.571	711.566	711.571	MS1	PE 15:0_18:1(d7)	PE 15:0_18:1(n-9)(d7)		Eye3	23.4376	False	Position= n-9, Score= 889.7,Presence= 58.8235, Ratio sum= 0.3602			True			n-9			PE	100	50	13102
184	10.0038	740.527	740.523	740.527	MS1	PE 36:4|PE 16:0_20:4	PE 16:0_20:4(n-6,9,12,15)		Eye1	26.6493	False	Position= n-6,9,12,15, Score= 891.3,Presence= 79.4117, Ratio sum= 5.0306			True			n-6,9,12,15			PE	100	100	14021
186	10.0563	740.528	740.523	740.528	MS1	PE 36:4|PE 16:0_20:4	PE 16:0_20:4(n-6,9,12,15)		Eye3	29.1244	False	Position= n-6,9,12,15, Score= 886.85,Presence= 75.0, Ratio sum= 4.0409			True			n-6,9,12,15			PE	100	100	14021
185	10.0502	740.528	740.523	740.528	MS1	PE 36:4|PE 16:0_20:4	PE 16:0_20:4(n-6,9,12,15)		Eye2	30.4156	False	Position= n-6,9,12,15, Score= 906.08,Presence= 82.3529, Ratio sum= 4.0943			True			n-6,9,12,15			PE	100	100	14021
231	9.91037	764.524	764.523	764.524	MS1	PE 38:6|PE 16:0_22:6	PE 16:0_22:6(n-3,6,9,12,15,18)		Eye1	50.5629	True	Position= n-3,6,9,12,15,18*, Score= 912.41,Presence= 82.3529, Ratio sum= 26.0093 Position= n-3,6,9,12,15,17, Score= 885.82,Presence= 85.2941, Ratio sum= 26.6855 Position= n-3,5,9,12,15,17, Score= 840.56,Presence= 85.2941, Ratio sum= 25.0591 Position= n-3,6,9,13,15,17, Score= 794.64,Presence= 85.2941, Ratio sum= 26.0133 Position= n-3,5,9,13,15,17, Score= 778.03,Presence= 85.2941, Ratio sum= 24.387…			True			n-3,6,9,12,15,18*			PE	100	100	14826
232	9.9633	764.532	764.523	764.518	MS2	PE 38:6|PE 16:0_22:6	PE 16:0_22:6(n-3,6,9,12,15,18)		Eye3	38.4801	False	Position= n-3,6,9,12,15,18, Score= 907.57,Presence= 81.3725, Ratio sum= 9.2489 Position= n-3,6,8,12,15,18, Score= 866.51,Presence= 81.3725, Ratio sum= 8.5428			True			n-3,6,9,12,15,18			PE	100	100	14826
230	8.55328	762.51	762.507	762.51	MS1	PE 38:7|PE 16:1_22:6	PE 16:1_22:6		Eye2	18.9114	False				False	False		n-	n-		PE	100	0	14753
193	12.011	746.575	746.569	746.575	MS1	PE 36:1|PE 18:0_18:1	PE 18:0_18:1		Eye3	41.1312	False				False			n-			PE	100	0	14209
196	12.011	746.576	746.569	746.576	MS1	PE 36:1|PE 18:0_18:1	PE 18:0_18:1		Eye3	41.1312	False				False			n-			PE	100	0	14211
195	12.0487	746.576	746.569	746.576	MS1	PE 36:1|PE 18:0_18:1	PE 18:0_18:1(n-7)		Eye1	42.783	False	Position= n-7, Score= 569.49,Presence= 47.0588, Ratio sum= 0.1934			True			n-7			PE	100	100	14211
194	12.0977	746.575	746.569	746.575	MS1	PE 36:1|PE 18:0_18:1	PE 18:0_18:1(n-9)		Eye2	42.9857	False	Position= n-9, Score= 869.26,Presence= 94.1176, Ratio sum= 1.2272 Position= n-7, Score= 626.54,Presence= 41.1764, Ratio sum= 0.186			True			n-9			PE	100	100	14210
238	11.0726	768.566	768.554	768.558	MS2+O	PE 38:4|PE 18:0_20:4	PE 18:0_20:4		Eye2	48.5171	False				False			n-			PE	100	100	14934
237	11.0256	768.558	768.554	768.558	MS1	PE 38:4|PE 18:0_20:4	PE 18:0_20:4(n-6,9,12,15)		Eye1	51.9028	False	Position= n-6,9,12,15, Score= 915.94,Presence= 86.7647, Ratio sum= 4.9267 Position= n-6,9,13,15, Score= 807.8,Presence= 82.3529, Ratio sum= 4.3871			True			n-6,9,12,15			PE	100	100	14934
239	11.0797	768.566	768.554	768.557	MS2	PE 38:4|PE 18:0_20:4	PE 18:0_20:4(n-6,9,12,15)		Eye3	45.5381	False	Position= n-6,9,12,15, Score= 912.92,Presence= 86.7647, Ratio sum= 9.2673 Position= n-6,9,11,15, Score= 825.29,Presence= 83.8235, Ratio sum= 7.6802 Position= n-6,9,13,15, Score= 803.42,Presence= 82.3529, Ratio sum= 8.05			True			n-6,9,12,15			PE	100	100	14934
297	12.0977	796.59	796.585	796.59	MS1	PE 40:4|PE 18:0_22:4	PE 18:0_22:4(n-6,9,12,15)		Eye2	24.3502	False	Position= n-6,9,12,15, Score= 884.19,Presence= 76.4705, Ratio sum= 3.3606 Position= n-6,8,12,15, Score= 816.33,Presence= 70.5882, Ratio sum= 2.8896			True			n-6,9,12,15			PE	100	0	15830
291	10.9324	792.542	792.554	792.555	MS2+O	PE 40:6|PE 18:0_22:6	PE 18:0_22:6(n-3,6,9,12,15,18)		Eye1	23.5849	False	Position= n-3,6,9,12,15,18, Score= 912.73,Presence= 79.4117, Ratio sum= 15.9608 Position= n-3,6,10,12,15,18, Score= 843.66,Presence= 79.4117, Ratio sum= 15.7313 Position= n-3,6,9,13,15,18, Score= 825.01,Presence= 77.4509, Ratio sum= 15.4742 Position= n-3,6,10,13,15,18, Score= 756.76,Presence= 77.4509, Ratio sum= 15.2446			True			n-3,6,9,12,15,18			PE	100	100	15697
290	10.9796	792.554	792.554	792.554	MS1	PE 40:6|PE 18:0_22:6	PE 18:0_22:6(n-3,6,9,12,15,18)		Eye2	57.9755	False	Position= n-3,6,9,12,15,18, Score= 928.06,Presence= 88.2352, Ratio sum= 22.3725 Position= n-3,6,9,12,15,17, Score= 895.65,Presence= 88.2352, Ratio sum= 22.56 Position= n-3,6,9,12,14,18, Score= 879.07,Presence= 86.2745, Ratio sum= 19.0577 Position= n-3,6,9,12,14,16, Score= 816.88,Presence= 84.3137, Ratio sum= 17.7708 Position= n-3,6,9,12,14,17, Score= 816.83,Presence= 86.2745, Ratio sum= 19.2452			True			n-3,6,9,12,15,18			PE	100	100	15695
292	10.8934	792.554	792.554	792.554	MS1	PE 40:6|PE 18:0_22:6	PE 18:0_22:6(n-3,6,9,12,15,18)		Eye3	48.5478	False	Position= n-3,6,9,12,15,18, Score= 925.01,Presence= 84.3137, Ratio sum= 31.6433 Position= n-3,6,9,12,15,17, Score= 889.54,Presence= 85.2941, Ratio sum= 32.1732 Position= n-3,6,9,11,15,18, Score= 883.19,Presence= 82.3529, Ratio sum= 28.8512 Position= n-3,5,9,12,15,18, Score= 882.66,Presence= 85.2941, Ratio sum= 29.7349 Position= n-3,6,9,12,14,18, Score= 876.5,Presence= 83.3333, Ratio sum= 26.7162 …			True			n-3,6,9,12,15,18			PE	100	100	15697
285	10.0038	790.534	790.538	790.534	MS1	PE 40:7|PE 18:1_22:6	PE 18:1(n-7)_22:6(n-3,6,9,12,15,18)		Eye1	21.7458	True	Position= n-7, Score= 572.98,Presence= 47.0588, Ratio sum= 0.1641 Position= n-3, Score= 666.77,Presence= 47.0588, Ratio sum= 0.2822 Position= n-12, Score= 662.04,Presence= 41.1764, Ratio sum= 0.29	Position= n-3,6,9,12*,15,18*, Score= 697.15,Presence= 54.9019, Ratio sum= 1.6427		True	True		n-7	n-3,6,9,12*,15,18*		PE	100	100	15625
284	8.83957	790.544	790.538	790.544	MS1	PE 40:7|PE 18:1_22:6	PE 18:1(n-9)_22:6(n-3,6,9,12,15,18)		Eye3	27.5152	True	Position= n-9*, Score= 444.03,Presence= 11.7647, Ratio sum= 0.0475 Position= n-3, Score= 878.56,Presence= 76.4705, Ratio sum= 0.5848	Position= n-3,6,9*,12*,15*,18*, Score= 612.97,Presence= 50.0, Ratio sum= 1.5924		True	True		n-9*	n-3,6,9*,12*,15*,18*		PE	100	50	15624
282	8.8832	790.545	790.538	790.544	MS1	PE 40:7|PE 18:1_22:6	PE 18:1_22:6		Eye1	23.8269	False				False	False		n-	n-		PE	100	0	15624
187	10.9324	744.552	744.554	744.552	MS1	PE 36:2|PE 18:1_18:1	PE 18:1(n-6)_18:1(n-12)		Eye1	40.3099	False	Position= n-6, Score= 745.29,Presence= 64.7058, Ratio sum= 0.4727 Position= n-9, Score= 716.05,Presence= 47.0588, Ratio sum= 0.1062 Position= n-12, Score= 763.34,Presence= 35.2941, Ratio sum= 0.209	Position= n-12, Score= 763.34,Presence= 35.2941, Ratio sum= 0.209 Position= n-6, Score= 745.29,Presence= 64.7058, Ratio sum= 0.4727 Position= n-9, Score= 716.05,Presence= 47.0588, Ratio sum= 0.1062		True	True		n-6	n-12		PE	100	100	14141
189	10.9869	744.565	744.554	744.557	MS2	PE 36:2|PE 18:1_18:1	PE 18:1(n-6)_18:1(n-6)		Eye3	47.9712	False	Position= n-6, Score= 758.33,Presence= 70.5882, Ratio sum= 0.4569	Position= n-6, Score= 758.33,Presence= 70.5882, Ratio sum= 0.4569		True	True		n-6	n-6		PE	100	100	14141
233	10.0038	766.543	766.538	766.543	MS1	PE 38:5|PE 18:1_20:4	PE 18:1(n-9)_20:4(n-6,9,12,15)		Eye1	38.8154	False	Position= n-9, Score= 864.5,Presence= 88.2352, Ratio sum= 2.5781 Position= n-3, Score= 853.29,Presence= 58.8235, Ratio sum= 0.2466 Position= n-7, Score= 714.43,Presence= 100.0, Ratio sum= 1.8421 Position= n-8, Score= 661.9,Presence= 70.5882, Ratio sum= 0.8315 Position= n-13, Score= 554.82,Presence= 41.1764, Ratio sum= 0.1823 Position= n-6, Score= 950.08,Presence= 100.0, Ratio sum= 1.6952	Position= n-6,9,12,15, Score= 936.1,Presence= 97.0588, Ratio sum= 8.16 Position= n-7,9,12,15, Score= 894.64,Presence= 97.0588, Ratio sum= 8.307 Position= n-3,9,12,15, Score= 892.02,Presence= 86.7647, Ratio sum= 6.7114 Position= n-6,8,12,15, Score= 887.15,Presence= 92.647, Ratio sum= 6.796 Position= n-6,9,12,14, Score= 875.99,Presence= 97.0588, Ratio sum= 7.735 Position= n-6,9,12,16, Score= 873.15…		True	True		n-9	n-6,9,12,15		PE	100	100	14882
188	10.9796	744.552	744.554	744.552	MS1	PE 36:2|PE 18:1_18:1	PE 18:1_18:1		Eye2	35.6177	False				False	False		n-	n-		PE	100	0	14141
283	8.83437	790.544	790.538	790.544	MS1	PE 40:7|PE 18:1_22:6	PE 18:1_22:6		Eye2	27.2259	False				False	False		n-	n-		PE	100	0	15624
286	10.0502	790.547	790.538	790.547	MS1>10ppm	PE 40:7|PE 18:1_22:6	PE 18:1_22:6		Eye2	37.0276	False				False	False		n-	n-		PE	100	100	15625
299	12.011	796.59	796.585	796.59	MS1	PE 40:4|PE 20:2_20:2	PE 20:2(n-6,9)_20:2(n-6,9)		Eye3	24.5575	False	Position= n-6,9, Score= 880.4,Presence= 70.5882, Ratio sum= 1.5652 Position= n-6,12, Score= 712.22,Presence= 58.8235, Ratio sum= 1.3351	Position= n-6,9, Score= 880.4,Presence= 70.5882, Ratio sum= 1.5652 Position= n-6,12, Score= 712.22,Presence= 58.8235, Ratio sum= 1.3351		True	True		n-6,9	n-6,9		PE	100	100	15831
298	12.0487	796.59	796.585	796.59	MS1	PE 40:4|PE 20:2_20:2	PE 20:2(n-6,9)_20:2(n-6,9)		Eye1	26.2647	False	Position= n-6,9, Score= 896.73,Presence= 76.4705, Ratio sum= 2.0859	Position= n-6,9, Score= 896.73,Presence= 76.4705, Ratio sum= 2.0859		True	True		n-6,9	n-6,9		PE	100	0	15831
376	9.3945	836.525	836.523	836.525	MS1	PE 44:12|PE 22:6_22:6	PE 22:6(n-3,6,9,12,15,18)_22:6(n-3,6,9,12,15,18)		Eye2	21.7011	False	Position= n-3,6,9,12,15,18, Score= 933.11,Presence= 82.3529, Ratio sum= 32.7863 Position= n-3,6,9,12,15,19, Score= 907.56,Presence= 83.3333, Ratio sum= 31.2483 Position= n-3,6,8,12,15,18, Score= 897.28,Presence= 83.3333, Ratio sum= 30.1159 Position= n-3,6,9,12,17,19, Score= 895.27,Presence= 84.3137, Ratio sum= 25.2359 Position= n-3,6,9,12,15,20, Score= 892.05,Presence= 81.3725, Ratio sum= 30.3992…	Position= n-3,6,9,12,15,18, Score= 933.11,Presence= 82.3529, Ratio sum= 32.7863 Position= n-3,6,9,12,15,19, Score= 907.56,Presence= 83.3333, Ratio sum= 31.2483 Position= n-3,6,8,12,15,18, Score= 897.28,Presence= 83.3333, Ratio sum= 30.1159 Position= n-3,6,9,12,17,19, Score= 895.27,Presence= 84.3137, Ratio sum= 25.2359 Position= n-3,6,9,12,15,20, Score= 892.05,Presence= 81.3725, Ratio sum= 30.3992…		True	True		n-3,6,9,12,15,18	n-3,6,9,12,15,18		PE	100	100	16951
199	10.3357	748.53	748.528	748.53	MS1	PE P-38:6|PE P-16:0_22:6	PE P-16:0_22:6(n-3,6,9,12,15,18)		Eye3	45.6747	False	Position= n-3,6,9,12,15,18, Score= 925.34,Presence= 82.3529, Ratio sum= 8.109			True			n-3,6,9,12,15,18			PlasmPE	75	100	14292
198	10.329	748.53	748.528	748.53	MS1	PE P-38:6|PE P-16:0_22:6	PE P-16:0_22:6(n-3,6,9,12,15,18)		Eye2	45.4754	False	Position= n-3,6,9,12,15,18, Score= 931.49,Presence= 82.3529, Ratio sum= 8.4466			True			n-3,6,9,12,15,18			PlasmPE	75	100	14292
197	10.2828	748.542	748.528	748.53	MS2	PE P-38:6|PE P-16:0_22:6	PE P-16:0_22:6(n-3,6,9,12,15,18)		Eye1	39.1614	False	Position= n-3,6,9,12,15,18, Score= 930.74,Presence= 87.2549, Ratio sum= 8.7426			True			n-3,6,9,12,15,18			PlasmPE	75	100	14292
145	12.6578	704.562	704.559	704.562	MS1	PE P-34:0|PE P-18:0_16:0	PE P-18:0_16:0		Eye2	15.4664	False				False			n-			PlasmPE	25	50	12922
144	12.7035	704.562	704.559	704.562	MS1	PE P-34:0|PE P-18:0_16:0	PE P-18:0_16:0		Eye1	13.4873	False				False			n-			PlasmPE	25	100	12922
146	12.6646	704.562	704.559	704.562	MS1	PE P-34:0|PE P-18:0_16:0	PE P-18:0_16:0		Eye3	15.1058	False				False			n-			PlasmPE	25	50	12922
174	12.8515	730.58	730.574	730.58	MS1	PE P-36:1|PE P-18:0_18:1	PE P-18:0_18:1(n-9)		Eye3	35.1291	False	Position= n-9, Score= 813.35,Presence= 35.2941, Ratio sum= 0.168			True			n-9			PlasmPE	25	100	13711
173	12.8458	730.58	730.574	730.58	MS1	PE P-36:1|PE P-18:0_18:1	PE P-18:0_18:1(n-9)		Eye2	36.1603	False	Position= n-9, Score= 881.52,Presence= 52.9411, Ratio sum= 0.1691			True			n-9			PlasmPE	50	100	13711
172	12.891	730.58	730.574	730.58	MS1	PE P-36:1|PE P-18:0_18:1	PE P-18:0_18:1(n-9)		Eye1	38.7007	False	Position= n-9, Score= 882.97,Presence= 64.7058, Ratio sum= 0.2776			True			n-9			PlasmPE	25	100	13711
211	12.7517	754.578	754.574	754.578	MS1	PE P-38:3|PE P-18:0_20:3	PE P-18:0_20:3		Eye2	9.6417	False				False			n-			PlasmPE	75	50	14492
209	11.6321	752.554	752.559	752.554	MS1	PE P-38:4|PE P-18:0_20:4	PE P-18:0_20:4(n-6,9,12,15)		Eye2	32.906	False	Position= n-6,9,12,15, Score= 902.85,Presence= 75.0, Ratio sum= 3.0228			True			n-6,9,12,15			PlasmPE	50	100	14417
265	12.797	780.595	780.59	780.595	MS1	PE P-40:4|PE P-18:0_22:4	PE P-18:0_22:4		Eye1	28.4911	False				False			n-			PlasmPE	50	100	15307
266	12.8458	780.595	780.59	780.595	MS1	PE P-40:4|PE P-18:0_22:4	PE P-18:0_22:4(n-6,9,12,15)		Eye2	27.3705	False	Position= n-6,9,12,15, Score= 856.34,Presence= 57.3529, Ratio sum= 2.2992			True			n-6,9,12,15			PlasmPE	75	100	15307
267	12.8515	780.595	780.59	780.595	MS1	PE P-40:4|PE P-18:0_22:4	PE P-18:0_22:4(n-6,9,12,15)		Eye3	27.5399	False	Position= n-6,9,12,15, Score= 843.27,Presence= 55.8823, Ratio sum= 2.1546 Position= n-6,9,11,15, Score= 730.04,Presence= 51.4705, Ratio sum= 2.0849			True			n-6,9,12,15			PlasmPE	50	100	15307
254	11.4907	776.565	776.559	776.565	MS1	PE P-40:6|PE P-18:0_22:6	PE P-18:0_22:6(n-3,6,9,12,15,18)		Eye1	53.5793	False	Position= n-3,6,9,12,15,18, Score= 923.54,Presence= 80.3921, Ratio sum= 5.9519			True			n-3,6,9,12,15,18			PlasmPE	75	100	15191
256	11.4519	776.572	776.559	776.553	MS2	PE P-40:6|PE P-18:0_22:6	PE P-18:0_22:6(n-3,6,9,12,15,18)		Eye3	37.8148	False	Position= n-3,6,9,12,15,18, Score= 918.93,Presence= 83.3333, Ratio sum= 7.3992			True			n-3,6,9,12,15,18			PlasmPE	100	100	15191
255	11.4449	776.573	776.559	776.553	MS2	PE P-40:6|PE P-18:0_22:6	PE P-18:0_22:6(n-3,6,9,12,15,18)		Eye2	36.4116	False	Position= n-3,6,9,12,15,18, Score= 916.73,Presence= 80.3921, Ratio sum= 7.8143 Position= n-3,6,9,12,14,18, Score= 856.95,Presence= 74.5098, Ratio sum= 7.3816			True			n-3,6,9,12,15,18			PlasmPE	75	100	15191
314	12.471	804.594	804.59	804.594	MS1	PE P-42:6|PE P-18:0_24:6	PE P-18:0_24:6		Eye2	5.7147	False				False			n-			PlasmPE	25	100	16061
315	12.4774	804.594	804.59	804.594	MS1	PE P-42:6|PE P-18:0_24:6	PE P-18:0_24:6		Eye3	5.726	False				False			n-			PlasmPE	25	50	16061
206	10.5603	750.547	750.543	750.547	MS1	PE P-38:5|PE P-18:1_20:4	PE P-18:1(n-7)_20:4(n-6,9,12,15)		Eye1	44.2102	True	Position= n-7, Score= 778.11,Presence= 94.1176, Ratio sum= 1.1798 Position= n-3, Score= 897.29,Presence= 64.7058, Ratio sum= 0.3615 Position= n-9, Score= 765.28,Presence= 70.5882, Ratio sum= 0.9245 Position= n-6, Score= 933.07,Presence= 88.2352, Ratio sum= 1.0915	Position= n-6,9,12,15, Score= 940.13,Presence= 89.7058, Ratio sum= 4.1869 Position= n-3,9,12,15, Score= 926.14,Presence= 83.8235, Ratio sum= 3.457 Position= n-3,6,12,15, Score= 895.22,Presence= 79.4117, Ratio sum= 2.8236 Position= n-7,9,12,15, Score= 873.27,Presence= 91.1764, Ratio sum= 4.2753 Position= n-3,6,9,15, Score= 848.07,Presence= 77.9411, Ratio sum= 2.6117 Position= n-3,7,12,15, Score= 8…		True	True		n-7	n-6,9,12,15		PlasmPE	25	100	14363
207	10.6067	750.548	750.543	750.548	MS1	PE P-38:5|PE P-18:1_20:4	PE P-18:1(n-7)_20:4(n-6,9,12,15)		Eye2	41.5978	True	Position= n-7, Score= 810.5,Presence= 82.3529, Ratio sum= 1.0697 Position= n-3, Score= 906.96,Presence= 64.7058, Ratio sum= 0.3349 Position= n-6, Score= 898.0,Presence= 82.3529, Ratio sum= 0.933 Position= n-9, Score= 779.55,Presence= 76.4705, Ratio sum= 0.7475	Position= n-6,9,12,15, Score= 911.21,Presence= 85.2941, Ratio sum= 3.7016 Position= n-3,9,12,15, Score= 903.74,Presence= 80.8823, Ratio sum= 3.1036 Position= n-3,6,12,15, Score= 879.05,Presence= 73.5294, Ratio sum= 2.3676 Position= n-7,9,12,15, Score= 862.96,Presence= 85.2941, Ratio sum= 3.8384 Position= n-3,6,9,15, Score= 835.31,Presence= 70.5882, Ratio sum= 2.2902 Position= n-3,7,12,15, Score= …		True	True		n-7	n-6,9,12,15		PlasmPE	25	100	14363
208	10.6135	750.548	750.543	750.548	MS1	PE P-38:5|PE P-18:1_20:4	PE P-18:1(n-9)_20:4(n-6,9,12,15)		Eye3	43.137	True	Position= n-9, Score= 775.41,Presence= 76.4705, Ratio sum= 0.7899 Position= n-3, Score= 865.51,Presence= 70.5882, Ratio sum= 0.3361 Position= n-7, Score= 760.52,Presence= 94.1176, Ratio sum= 0.9293 Position= n-6, Score= 919.78,Presence= 94.1176, Ratio sum= 0.9228	Position= n-6,9,12,15, Score= 928.01,Presence= 85.2941, Ratio sum= 3.5525 Position= n-3,9,12,15, Score= 910.61,Presence= 79.4117, Ratio sum= 2.9659 Position= n-3,6,12,15, Score= 884.54,Presence= 76.4705, Ratio sum= 2.3844 Position= n-7,9,12,15, Score= 866.0,Presence= 85.2941, Ratio sum= 3.559 Position= n-3,6,9,15, Score= 847.85,Presence= 76.4705, Ratio sum= 2.2465 Position= n-3,7,12,15, Score= 81…		True	True		n-9	n-6,9,12,15		PlasmPE	25	100	14363
219	12.9845	756.593	756.59	756.593	MS1	PE P-38:2|PE P-18:1_20:1	PE P-18:1(n-9)_20:1(n-9)		Eye1	8.1618	False	Position= n-9, Score= 894.05,Presence= 47.0588, Ratio sum= 0.749	Position= n-9, Score= 894.05,Presence= 47.0588, Ratio sum= 0.749		True	True		n-9	n-9		PlasmPE	25	100	14548
220	12.9449	756.594	756.59	756.594	MS1	PE P-38:2|PE P-18:1_20:1	PE P-18:1_20:1		Eye3	4.0615	False				False	False		n-	n-		PlasmPE	25	100	14548
263	11.6321	778.578	778.574	778.578	MS1	PE P-40:5|PE P-18:3_22:2	PE P-18:3(n-3,6,9)_22:2(n-6,9)		Eye2	38.7114	True	Position= n-3,6,9, Score= 856.37,Presence= 74.5098, Ratio sum= 2.7365	Position= n-6*,9*, Score= 563.61,Presence= 58.8235, Ratio sum= 1.1583 Position= n-3,6, Score= 875.03,Presence= 73.5294, Ratio sum= 1.9268		True	True		n-3,6,9	n-6*,9*		PlasmPE	25	0	15245
264	11.6384	778.578	778.574	778.578	MS1	PE P-40:5|PE P-18:3_22:2	PE P-18:3(n-3,6,9)_22:2(n-6,9)		Eye3	39.9293	True	Position= n-3,6,9, Score= 882.26,Presence= 74.5098, Ratio sum= 2.5406	Position= n-6*,9, Score= 608.58,Presence= 64.7058, Ratio sum= 1.1045 Position= n-3,6, Score= 890.86,Presence= 70.5882, Ratio sum= 1.7169 Position= n-3,9, Score= 798.03,Presence= 73.5294, Ratio sum= 1.3777		True	True		n-3,6,9	n-6*,9		PlasmPE	25	100	15245
262	11.6767	778.578	778.574	778.578	MS1	PE P-40:5|PE P-18:3_22:2	PE P-18:3(n-3,6,9)_22:2(n-7,10)		Eye1	37.7775	False	Position= n-3,6,9, Score= 866.69,Presence= 78.4313, Ratio sum= 3.0249 Position= n-4,6,9, Score= 795.3,Presence= 80.3921, Ratio sum= 2.9267	Position= n-7,10, Score= 731.98,Presence= 52.9411, Ratio sum= 0.8546 Position= n-4,10, Score= 689.55,Presence= 67.647, Ratio sum= 1.4773 Position= n-3,6, Score= 903.64,Presence= 82.3529, Ratio sum= 2.0816 Position= n-3,10, Score= 825.82,Presence= 64.7058, Ratio sum= 1.5755 Position= n-4,6, Score= 737.6,Presence= 85.2941, Ratio sum= 1.9834		True	True		n-3,6,9	n-7,10		PlasmPE	25	0	15245
398	9.02635	852.558	852.56	852.558	MS1	PI 15:0_18:1(d7)	PI 15:0_18:1(d7)		Eye3	19.672	False				False			n-			PI	0	0	17434
396	8.97647	852.558	852.56	852.558	MS1	PI 15:0_18:1(d7)	PI 15:0_18:1(d7)		Eye1	19.672	False				False			n-			PI	33.3333	0	17434
397	9.02125	852.557	852.56	852.557	MS1	PI 15:0_18:1(d7)	PI 15:0_18:1(d7)		Eye2	19.672	False				False			n-			PI	0	0	17434
213	9.20802	755.558	755.556	755.558	MS1	PS 15:0_18:1(d7)	PS 15:0_18:1(d7)		Eye2	21.4471	False				False			n-			PS	100	25	14516
212	9.16312	755.558	755.556	755.558	MS1	PS 15:0_18:1(d7)	PS 15:0_18:1(d7)		Eye1	21.4471	False				False			n-			PS	100	50	14516
330	9.72235	812.546	812.543	812.546	MS1	PS 38:4|PS 18:0_20:4	PS 18:0_20:4		Eye1	31.6868	False				False			n-			PS	100	100	16247
331	9.67683	812.547	812.543	812.547	MS1	PS 38:4|PS 18:0_20:4	PS 18:0_20:4		Eye2	32.68	False				False			n-			PS	100	100	16249
332	9.68292	812.548	812.543	812.548	MS1	PS 38:4|PS 18:0_20:4	PS 18:0_20:4		Eye3	31.6021	False				False			n-			PS	100	100	16249
377	9.5356	836.538	836.543	836.538	MS1	PS 40:6|PS 18:0_22:6	PS 18:0_22:6		Eye1	47.1799	False				False			n-			PS	100	50	16953
378	9.48777	836.543	836.543	836.543	MS1	PS 40:6|PS 18:0_22:6	PS 18:0_22:6		Eye2	63.6209	False				False			n-			PS	100	50	16953
277	9.58227	788.543	788.543	788.543	MS1	PS 36:2|PS 18:1_18:1	PS 18:1_18:1		Eye2	48.1058	False				False	False		n-	n-		PS	100	100	15557
375	8.27227	834.523	834.528	834.523	MS1	PS 40:7|PS 18:1_22:6	PS 18:1_22:6		Eye2	13.1553	False				False	False		n-	n-		PS	100	25	16894
276	9.5356	788.536	788.543	788.536	MS1	PS 36:2|PS 18:1_18:1	PS 18:1_18:1		Eye1	55.1038	False				False	False		n-	n-		PS	100	50	15557
278	9.58808	788.543	788.543	788.543	MS1	PS 36:2|PS 18:1_18:1	PS 18:1_18:1		Eye3	48.0291	False				False	False		n-	n-		PS	100	100	15557
374	8.22742	834.517	834.528	834.528	MS2	PS 40:7|PS 18:1_22:6	PS 18:1_22:6		Eye1	17.2329	False				False	False		n-	n-		PS	100	25	16894
442	8.78958	882.524	882.528	882.524	MS1	PS 44:11|PS 22:5_22:6	PS 22:5(n-3,6,9,12,15)_22:6(n-3,6,9,12,15,18)		Eye1	55.0458	False	Position= n-3,6,9,12,15, Score= 881.84,Presence= 76.4705, Ratio sum= 8.2963 Position= n-3,6,9,12,18, Score= 846.65,Presence= 72.9411, Ratio sum= 7.0366 Position= n-3,6,9,12,16, Score= 843.23,Presence= 75.2941, Ratio sum= 7.6023 Position= n-3,5,9,12,15, Score= 817.22,Presence= 74.1176, Ratio sum= 7.5945 Position= n-3,6,10,12,15, Score= 810.85,Presence= 77.647, Ratio sum= 8.2818 Position= n-3,6,9,1…	Position= n-3,6,9,12,15,18, Score= 873.09,Presence= 73.5294, Ratio sum= 8.8444 Position= n-3,6,9,12,15,19, Score= 857.18,Presence= 74.5098, Ratio sum= 8.6017 Position= n-3,6,9,12,16,18, Score= 833.5,Presence= 72.549, Ratio sum= 8.1504 Position= n-3,5,9,12,15,18, Score= 815.97,Presence= 71.5686, Ratio sum= 8.1426 Position= n-3,6,9,12,16,19, Score= 811.37,Presence= 73.5294, Ratio sum= 7.9077 Positi…		True	True		n-3,6,9,12,15	n-3,6,9,12,15,18		PS	100	100	18360
444	8.74637	882.53	882.528	882.53	MS1	PS 44:11|PS 22:5_22:6	PS 22:5(n-3,6,9,12,15)_22:6(n-3,6,9,12,15,18)		Eye3	58.7581	False	Position= n-3,6,9,12,15, Score= 884.97,Presence= 75.2941, Ratio sum= 5.6635 Position= n-3,6,9,12,16, Score= 843.2,Presence= 72.9411, Ratio sum= 5.0038 Position= n-3,6,9,14,16, Score= 820.28,Presence= 74.1176, Ratio sum= 4.2033	Position= n-3,6,9,12,15,18, Score= 869.63,Presence= 72.549, Ratio sum= 6.0223 Position= n-3,6,9,12,16,18, Score= 830.61,Presence= 70.5882, Ratio sum= 5.3626 Position= n-3,6,9,14,16,18, Score= 800.84,Presence= 71.5686, Ratio sum= 4.5621		True	True		n-3,6,9,12,15	n-3,6,9,12,15,18		PS	100	100	18361
443	8.74095	882.528	882.528	882.528	MS1	PS 44:11|PS 22:5_22:6	PS 22:5(n-3,6,9,12,15)_22:6(n-3,6,9,12,15,18)		Eye2	58.5848	True	Position= n-3,6,9,12,15, Score= 662.58,Presence= 67.0588, Ratio sum= 6.7205 Position= n-3,6,9,15,20, Score= 684.69,Presence= 65.8823, Ratio sum= 5.869 Position= n-3,6,9,12,16, Score= 673.36,Presence= 70.5882, Ratio sum= 6.7999 Position= n-3,6,9,12,20, Score= 660.28,Presence= 64.7058, Ratio sum= 5.4987 Position= n-3,6,9,14,20, Score= 643.85,Presence= 65.8823, Ratio sum= 4.6564 Position= n-3,6,9,14…	Position= n-3,6,9,12,15,18, Score= 658.12,Presence= 64.7058, Ratio sum= 7.3333 Position= n-3,6,9,12,16,18, Score= 663.07,Presence= 67.647, Ratio sum= 7.4127 Position= n-3,6,9,14,16,18, Score= 628.97,Presence= 68.6274, Ratio sum= 6.5703		True	True		n-3,6,9,12,15	n-3,6,9,12,15,18		PS	100	100	18361
477	9.06977	908.538	908.543	908.538	MS1	PS 46:12|PS 22:6_24:6	PS 22:6(n-3,6,9,12,15,18)_24:6(n-3,6,9,12,15,18)		Eye1	25.3781	True	Position= n-3,6*,9,12,15,18, Score= 886.02,Presence= 77.4509, Ratio sum= 17.7541 Position= n-3,5,9,12,15,18, Score= 867.96,Presence= 77.4509, Ratio sum= 17.21 Position= n-3,5,9,12,15,19, Score= 825.29,Presence= 76.4705, Ratio sum= 15.6686 Position= n-3,5,9,11,15,18, Score= 819.23,Presence= 78.4313, Ratio sum= 14.9339 Position= n-3,5,7,12,15,18, Score= 783.78,Presence= 73.5294, Ratio sum= 15.4344 …	Position= n-3,6*,9,12,15,18, Score= 886.02,Presence= 77.4509, Ratio sum= 17.7541 Position= n-3,5,9,12,15,18, Score= 867.96,Presence= 77.4509, Ratio sum= 17.21 Position= n-3,5,9,12,15,19, Score= 825.29,Presence= 76.4705, Ratio sum= 15.6686 Position= n-3,5,9,11,15,18, Score= 819.23,Presence= 78.4313, Ratio sum= 14.9339 Position= n-3,5,7,12,15,18, Score= 783.78,Presence= 73.5294, Ratio sum= 15.4344 …		True	True		n-3,6*,9,12,15,18	n-3,6*,9,12,15,18		PS	100	100	19190
438	8.65272	880.512	880.512	880.512	MS1	PS 44:12|PS 22:6_22:6	PS 22:6(n-3,6,9,12,15,18)_22:6(n-3,6,9,12,15,18)		Eye3	42.8203	False	Position= n-3,6,9,12,15,18, Score= 918.12,Presence= 82.3529, Ratio sum= 17.1724 Position= n-3,6,9,12,16,18, Score= 862.92,Presence= 83.3333, Ratio sum= 16.5013 Position= n-3,6,9,13,15,18, Score= 847.25,Presence= 84.3137, Ratio sum= 16.4503 Position= n-3,6,9,13,16,18, Score= 796.88,Presence= 85.2941, Ratio sum= 15.7792	Position= n-3,6,9,12,15,18, Score= 918.12,Presence= 82.3529, Ratio sum= 17.1724 Position= n-3,6,9,12,16,18, Score= 862.92,Presence= 83.3333, Ratio sum= 16.5013 Position= n-3,6,9,13,15,18, Score= 847.25,Presence= 84.3137, Ratio sum= 16.4503 Position= n-3,6,9,13,16,18, Score= 796.88,Presence= 85.2941, Ratio sum= 15.7792		True	True		n-3,6,9,12,15,18	n-3,6,9,12,15,18		PS	0	100	18298
437	8.69598	880.516	880.512	880.516	MS1	PS 44:12|PS 22:6_22:6	PS 22:6(n-3,6,9,12,15,18)_22:6(n-3,6,9,12,15,18)		Eye1	54.2052	False	Position= n-3,6,9,12,15,18, Score= 919.59,Presence= 81.3725, Ratio sum= 20.1754 Position= n-3,6,9,12,15,20, Score= 880.01,Presence= 79.4117, Ratio sum= 18.6081 Position= n-3,6,9,12,15,17, Score= 873.0,Presence= 81.3725, Ratio sum= 20.0397 Position= n-3,6,9,12,14,18, Score= 869.46,Presence= 79.4117, Ratio sum= 18.0442 Position= n-3,6,9,12,14,16, Score= 829.76,Presence= 76.4705, Ratio sum= 17.8114 …	Position= n-3,6,9,12,15,18, Score= 919.59,Presence= 81.3725, Ratio sum= 20.1754 Position= n-3,6,9,12,15,20, Score= 880.01,Presence= 79.4117, Ratio sum= 18.6081 Position= n-3,6,9,12,15,17, Score= 873.0,Presence= 81.3725, Ratio sum= 20.0397 Position= n-3,6,9,12,14,18, Score= 869.46,Presence= 79.4117, Ratio sum= 18.0442 Position= n-3,6,9,12,14,16, Score= 829.76,Presence= 76.4705, Ratio sum= 17.8114 …		True	True		n-3,6,9,12,15,18	n-3,6,9,12,15,18		PS	100	100	18298
476	8.93305	908.538	908.543	908.538	MS1	PS 46:12|PS 22:6_24:6	PS 22:6(n-3,6,9,12,15,18)_24:6(n-3,6,9,12,15,18)		Eye3	16.3436	False	Position= n-3,6,9,12,15,18, Score= 905.6,Presence= 75.4901, Ratio sum= 7.7794 Position= n-3,6,9,12,15,19, Score= 874.92,Presence= 73.5294, Ratio sum= 7.1296 Position= n-3,6,9,13,15,18, Score= 827.94,Presence= 75.4901, Ratio sum= 7.6337 Position= n-3,6,9,13,15,19, Score= 788.15,Presence= 73.5294, Ratio sum= 6.9839	Position= n-3,6,9,12,15,18, Score= 905.6,Presence= 75.4901, Ratio sum= 7.7794 Position= n-3,6,9,12,15,19, Score= 874.92,Presence= 73.5294, Ratio sum= 7.1296 Position= n-3,6,9,13,15,18, Score= 827.94,Presence= 75.4901, Ratio sum= 7.6337 Position= n-3,6,9,13,15,19, Score= 788.15,Presence= 73.5294, Ratio sum= 6.9839		True	True		n-3,6,9,12,15,18	n-3,6,9,12,15,18		PS	100	100	19189
478	9.02635	908.55	908.543	908.55	MS1	PS 46:12|PS 22:6_24:6	PS 22:6(n-3,6,9,12,15,18)_24:6(n-3,6,9,12,15,18)		Eye3	38.0788	False	Position= n-3,6,9,12,15,18, Score= 905.6,Presence= 75.4901, Ratio sum= 7.7794 Position= n-3,6,9,12,15,19, Score= 874.92,Presence= 73.5294, Ratio sum= 7.1296 Position= n-3,6,9,13,15,18, Score= 827.94,Presence= 75.4901, Ratio sum= 7.6337 Position= n-3,6,9,13,15,19, Score= 788.15,Presence= 73.5294, Ratio sum= 6.9839	Position= n-3,6,9,12,15,18, Score= 905.6,Presence= 75.4901, Ratio sum= 7.7794 Position= n-3,6,9,12,15,19, Score= 874.92,Presence= 73.5294, Ratio sum= 7.1296 Position= n-3,6,9,13,15,18, Score= 827.94,Presence= 75.4901, Ratio sum= 7.6337 Position= n-3,6,9,13,15,19, Score= 788.15,Presence= 73.5294, Ratio sum= 6.9839		True	True		n-3,6,9,12,15,18	n-3,6,9,12,15,18		PS	100	100	19193
480	9.1197	910.562	910.559	910.562	MS1	PS 46:11|PS 24:5_22:6	PS 24:5(n-3,6,9,12,15)_22:6(n-3,6,9,12,15,18)		Eye3	35.5397	False	Position= n-3,6,9,12,15, Score= 894.58,Presence= 80.0, Ratio sum= 7.0338 Position= n-3,6,9,13,15, Score= 817.14,Presence= 78.8235, Ratio sum= 6.8195	Position= n-3,6,9,12,15,18, Score= 879.03,Presence= 74.5098, Ratio sum= 7.4886 Position= n-3,6,9,13,15,18, Score= 808.34,Presence= 73.5294, Ratio sum= 7.2743		True	True		n-3,6,9,12,15	n-3,6,9,12,15,18		PS	100	75	19246
481	9.16312	910.563	910.559	910.563	MS1	PS 46:11|PS 24:5_22:6	PS 24:5(n-3,6,9,12,15)_22:6(n-3,6,9,12,15,18)		Eye1	31.9468	False	Position= n-3,6,9,12,15, Score= 891.68,Presence= 75.2941, Ratio sum= 8.8046 Position= n-3,6,9,12,17, Score= 856.09,Presence= 72.9411, Ratio sum= 7.1883 Position= n-3,6,9,12,19, Score= 850.71,Presence= 70.5882, Ratio sum= 7.1971 Position= n-3,6,8,12,15, Score= 849.07,Presence= 75.2941, Ratio sum= 7.9679 Position= n-3,6,9,15,17, Score= 825.86,Presence= 75.2941, Ratio sum= 6.2966 Position= n-3,6,8,1…	Position= n-3,6,9,12,15,18, Score= 880.95,Presence= 72.549, Ratio sum= 9.3805 Position= n-3,6,8,12,15,18, Score= 842.07,Presence= 72.549, Ratio sum= 8.5437		True	True		n-3,6,9,12,15	n-3,6,9,12,15,18		PS	100	100	19248
479	9.11468	910.562	910.559	910.562	MS1	PS 46:11|PS 24:5_22:6	PS 24:5_22:6		Eye2	35.5804	False				False	False		n-	n-		PS	100	75	19246
141	9.58227	703.571	703.575	703.571	MS1	SM 34:1;O2|SM 18:1;O2/16:0	SM 18:1(Δ4);O2/16:0		Eye2	46.29	False	Position= Δ4, Score= 702.88,Presence= 15.0, Ratio sum= 0.1615			True			Δ4			SM	100	100	12889
143	9.49295	703.575	703.575	703.575	MS1	SM 34:1;O2|SM 18:1;O2/16:0	SM 18:1(Δ4);O2/16:0		Eye3	73.8726	False	Position= Δ4, Score= 739.35,Presence= 15.0, Ratio sum= 0.1597			True			Δ4			SM	100	100	12890
142	9.5356	703.589	703.575	703.57	MS2	SM 34:1;O2|SM 18:1;O2/16:0	SM 18:1(Δ4);O2/16:0		Eye1	52.0407	False	Position= Δ4, Score= 739.86,Presence= 15.0, Ratio sum= 0.148			True			Δ4			SM	100	100	12890
158	9.34903	719.574	719.57	719.574	MS1	SM 34:1;O2|SM 18:1;O2/16:0	SM 18:1(Δ4);O2/16:0		Eye1	41.2725	False	Position= Δ4, Score= 754.89,Presence= 25.0, Ratio sum= 0.1582			True			Δ4			SM	100	100	13357
159	9.3015	719.576	719.57	719.576	MS1	SM 34:1;O2|SM 18:1;O2/16:0	SM 18:1(Δ4);O2/16:0		Eye2	29.6983	False	Position= Δ4, Score= 896.7,Presence= 30.0, Ratio sum= 0.0667			True			Δ4			SM	100	0	13357
160	9.3062	719.576	719.57	719.576	MS1	SM 34:1;O2|SM 18:1;O2/16:0	SM 18:1(Δ4);O2/16:0		Eye3	44.3775	False	Position= Δ4, Score= 766.48,Presence= 20.0, Ratio sum= 0.0544			True			Δ4			SM	100	100	13357
182	9.67683	738.66	738.647	738.652	MS2	SM 18:1;O2/18:1(d9)	SM 18:1(Δ4);O2/18:1(n-9)(d9)		Eye2	22.577	False	Position= Δ4, Score= 801.52,Presence= 15.0, Ratio sum= 0.2275	Position= n-9, Score= 942.42,Presence= 90.0, Ratio sum= 1.5752		True	True		Δ4	n-9		SM	100	100	13970
183	9.68292	738.661	738.647	738.651	MS2	SM 18:1;O2/18:1(d9)	SM 18:1(Δ4);O2/18:1(n-9)(d9)		Eye3	22.577	False	Position= Δ4, Score= 850.63,Presence= 20.0, Ratio sum= 0.2636	Position= n-9, Score= 942.65,Presence= 90.0, Ratio sum= 1.5246		True	True		Δ4	n-9		SM	100	0	13970
226	11.4907	759.641	759.638	759.641	MS1	SM 38:1;O2|SM 18:1;O2/20:0	SM 18:1(Δ4);O2/20:0		Eye1	73.1073	False	Position= Δ4, Score= 647.3,Presence= 10.0, Ratio sum= 0.0441			True			Δ4			SM	100	0	14659
227	11.5391	759.65	759.638	759.631	MS2	SM 38:1;O2|SM 18:1;O2/20:0	SM 18:1(Δ4);O2/20:0		Eye2	44.3628	False	Position= Δ4, Score= 748.22,Presence= 20.0, Ratio sum= 0.0262			True			Δ4			SM	100	0	14659
228	11.5455	759.651	759.638	759.631	MS2	SM 38:1;O2|SM 18:1;O2/20:0	SM 18:1(Δ4);O2/20:0		Eye3	68.6884	False	Position= Δ4, Score= 766.1,Presence= 15.0, Ratio sum= 0.0189			True			Δ4			SM	100	0	14659
306	13.4993	801.69	801.684	801.69	MS1	SM 41:1;O2|SM 18:1;O2/23:0	SM 18:1(Δ4);O2/23:0		Eye2	18.7407	False	Position= Δ4, Score= 582.17,Presence= 10.0, Ratio sum= 0.0471			True			Δ4			SM	100	0	15970
305	13.4513	801.69	801.684	801.69	MS1	SM 41:1;O2|SM 18:1;O2/23:0	SM 18:1(Δ4);O2/23:0		Eye1	31.5155	False	Position= Δ4, Score= 577.22,Presence= 10.0, Ratio sum= 0.0581			True			Δ4			SM	100	100	15970
307	13.5054	801.69	801.684	801.69	MS1	SM 41:1;O2|SM 18:1;O2/23:0	SM 18:1(Δ4);O2/23:0		Eye3	29.607	False	Position= Δ4, Score= 535.48,Presence= 10.0, Ratio sum= 0.0499			True			Δ4			SM	100	0	15970
341	13.4065	815.703	815.7	815.703	MS1	SM 42:1;O2|SM 18:1;O2/24:0	SM 18:1(Δ4);O2/24:0		Eye2	54.8265	False	Position= Δ4, Score= 776.43,Presence= 20.0, Ratio sum= 0.1672 Position= n-3, Score= 619.49,Presence= 35.0, Ratio sum= 0.0883			True			Δ4			SM	100	100	16318
336	13.1274	813.684	813.684	813.684	MS1	SM 42:2;O2|SM 18:1;O2/24:1	SM 18:1(Δ4);O2/24:1(n-9)		Eye2	61.6718	False	Position= Δ4, Score= 810.08,Presence= 15.0, Ratio sum= 0.2039 Position= n-7, Score= 677.88,Presence= 65.0, Ratio sum= 0.3068 Position= n-9, Score= 960.22,Presence= 90.0, Ratio sum= 1.0864	Position= n-9, Score= 960.22,Presence= 90.0, Ratio sum= 1.0864 Position= n-7, Score= 677.88,Presence= 65.0, Ratio sum= 0.3068		True	True		Δ4	n-9		SM	100	0	16271
335	13.1722	813.685	813.684	813.685	MS1	SM 42:2;O2|SM 18:1;O2/24:1	SM 18:1(Δ4);O2/24:1(n-9)		Eye1	86.3726	False	Position= Δ4, Score= 805.98,Presence= 15.0, Ratio sum= 0.2079 Position= n-7, Score= 648.92,Presence= 65.0, Ratio sum= 0.3933 Position= n-9, Score= 943.61,Presence= 90.0, Ratio sum= 1.185	Position= n-9, Score= 943.61,Presence= 90.0, Ratio sum= 1.185 Position= n-7, Score= 648.92,Presence= 65.0, Ratio sum= 0.3933		True	True		Δ4	n-9		SM	100	100	16271
337	13.1327	813.685	813.684	813.685	MS1	SM 42:2;O2|SM 18:1;O2/24:1	SM 18:1(Δ4);O2/24:1(n-9)		Eye3	97.6995	False	Position= Δ4, Score= 804.83,Presence= 15.0, Ratio sum= 0.2278 Position= n-7, Score= 686.9,Presence= 65.0, Ratio sum= 0.4019 Position= n-9, Score= 961.09,Presence= 85.0, Ratio sum= 1.2041	Position= n-9, Score= 961.09,Presence= 85.0, Ratio sum= 1.2041 Position= n-7, Score= 686.9,Presence= 65.0, Ratio sum= 0.4019		True	True		Δ4	n-9		SM	100	100	16271
384	13.6858	841.721	841.716	841.721	MS1	SM 44:2;O2|SM 18:1;O2/26:1	SM 18:1(Δ4);O2/26:1(n-9)		Eye2	20.0906	False	Position= Δ4, Score= 833.08,Presence= 20.0, Ratio sum= 0.0703 Position= n-7, Score= 728.81,Presence= 55.0, Ratio sum= 0.3022 Position= n-8, Score= 672.18,Presence= 45.0, Ratio sum= 0.2022 Position= n-9, Score= 837.21,Presence= 65.0, Ratio sum= 0.3171	Position= n-9, Score= 837.21,Presence= 65.0, Ratio sum= 0.3171 Position= n-7, Score= 728.81,Presence= 55.0, Ratio sum= 0.3022 Position= n-8, Score= 672.18,Presence= 45.0, Ratio sum= 0.2022		True	True		Δ4	n-9		SM	100	0	17100
304	12.3841	799.672	799.669	799.672	MS1	SM 41:2;O2|SM 18:1;O2/23:1	SM 18:1(Δ14);O2/23:1		Eye3	25.5334	False	Position= Δ14, Score= 609.1,Presence= 20.0, Ratio sum= 0.0702			True	False		Δ14	n-		SM	100	0	15910
385	13.6914	841.721	841.716	841.721	MS1	SM 44:2;O2|SM 18:1;O2/26:1	SM 18:1(Δ4);O2/26:1(n-9)	| +26:1(n-7)	Eye3	31.0762	True	Position= Δ4, Score= 749.03,Presence= 15.0, Ratio sum= 0.0767 Position= n-7, Score= 786.78,Presence= 55.0, Ratio sum= 0.3648 Position= n-8, Score= 737.25,Presence= 55.0, Ratio sum= 0.3073 Position= n-9, Score= 866.19,Presence= 55.0, Ratio sum= 0.3686	Position= n-9, Score= 866.19,Presence= 55.0, Ratio sum= 0.3686 Position= n-7, Score= 786.78,Presence= 55.0, Ratio sum= 0.3648 Position= n-8, Score= 737.25,Presence= 55.0, Ratio sum= 0.3073		True	True		Δ4	n-9		SM	100	0	17100
383	13.6371	841.722	841.716	841.722	MS1	SM 44:2;O2|SM 18:1;O2/26:1	SM 18:1(Δ4);O2/26:1(n-9)	| +26:1(n-7)	Eye1	32.2661	True	Position= Δ4, Score= 810.32,Presence= 15.0, Ratio sum= 0.0827 Position= n-7, Score= 811.78,Presence= 60.0, Ratio sum= 0.3683 Position= n-8, Score= 800.81,Presence= 65.0, Ratio sum= 0.3116 Position= n-9, Score= 829.94,Presence= 55.0, Ratio sum= 0.3196	Position= n-9, Score= 829.94,Presence= 55.0, Ratio sum= 0.3196 Position= n-7, Score= 811.78,Presence= 60.0, Ratio sum= 0.3683 Position= n-8, Score= 800.81,Presence= 65.0, Ratio sum= 0.3116		True	True		Δ4	n-9		SM	100	0	17100
342	13.4124	815.703	815.7	815.703	MS1	SM 42:1;O2|SM 18:1;O2/24:0	SM 18:1(Δ4);O2/24:0		Eye3	85.5001	True	Position= n-9, Score= 872.8,Presence= 80.0, Ratio sum= 0.3747 Position= Δ4, Score= 654.58,Presence= 15.0, Ratio sum= 0.0257			True			Δ4			SM	100	100	16318
135	8.97647	675.547	675.543	675.547	MS1	SM 32:1;O2|SM 18:1;O2/14:0	SM 18:1;O2/14:0		Eye1	24.0435	False				False			n-			SM	100	0	12082
136	8.92782	675.548	675.543	675.548	MS1	SM 32:1;O2|SM 18:1;O2/14:0	SM 18:1;O2/14:0		Eye2	16.2277	False				False			n-			SM	100	0	12082
137	8.93305	675.548	675.543	675.548	MS1	SM 32:1;O2|SM 18:1;O2/14:0	SM 18:1;O2/14:0		Eye3	24.3002	False				False			n-			SM	100	0	12082
246	12.2356	773.656	773.653	773.656	MS1	SM 39:1;O2|SM 18:1;O2/21:0	SM 18:1;O2/21:0		Eye1	16.9649	False				False			n-			SM	100	0	15085
247	12.2843	773.656	773.653	773.656	MS1	SM 39:1;O2|SM 18:1;O2/21:0	SM 18:1;O2/21:0		Eye2	15.1031	False				False			n-			SM	100	0	15085
248	12.2909	773.657	773.653	773.657	MS1	SM 39:1;O2|SM 18:1;O2/21:0	SM 18:1;O2/21:0		Eye3	23.021	False				False			n-			SM	100	0	15085
303	12.3778	799.672	799.669	799.672	MS1	SM 41:2;O2|SM 18:1;O2/23:1	SM 18:1;O2/23:1		Eye2	17.3116	False				False	False		n-	n-		SM	100	0	15910
302	12.4235	799.672	799.669	799.672	MS1	SM 41:2;O2|SM 18:1;O2/23:1	SM 18:1;O2/23:1		Eye1	22.6484	False				False	False		n-	n-		SM	100	0	15910
139	9.02125	701.562	701.559	701.562	MS1	SM 34:2;O2|SM 18:2;O2/16:0	SM 18:2(Δ4,14);O2/16:0		Eye2	20.5686	False	Position= Δ4,14, Score= 795.58,Presence= 42.5, Ratio sum= 0.4506			True			Δ4,14			SM	100	0	12812
140	9.02635	701.562	701.559	701.562	MS1	SM 34:2;O2|SM 18:2;O2/16:0	SM 18:2;O2/16:0		Eye3	42.3584	False				False			n-			SM	100	0	12812
168	9.7698	729.594	729.591	729.594	MS1	SM 36:2;O2|SM 18:2;O2/18:0	SM 18:2;O2/18:0		Eye2	20.3126	False				False			n-			SM	100	0	13673
167	9.72235	729.595	729.591	729.595	MS1	SM 36:2;O2|SM 18:2;O2/18:0	SM 18:2;O2/18:0		Eye1	38.7521	False				False			n-			SM	100	0	13673
221	10.6067	757.625	757.622	757.625	MS1	SM 38:2;O2|SM 18:2;O2/20:0	SM 18:2;O2/20:0		Eye2	19.7953	False				False			n-			SM	100	0	14580
222	10.6135	757.625	757.622	757.625	MS1	SM 38:2;O2|SM 18:2;O2/20:0	SM 18:2;O2/20:0		Eye3	31.2022	False				False			n-			SM	100	0	14580
272	11.7695	785.658	785.653	785.658	MS1	SM 40:2;O2|SM 18:2;O2/22:0	SM 18:2;O2/22:0		Eye1	63.3829	False				False			n-			SM	100	0	15454
273	11.818	785.658	785.653	785.658	MS1	SM 40:2;O2|SM 18:2;O2/22:0	SM 18:2;O2/22:0		Eye2	47.3659	False				False			n-			SM	100	0	15454
274	11.8245	785.658	785.653	785.658	MS1	SM 40:2;O2|SM 18:2;O2/22:0	SM 18:2;O2/22:0		Eye3	72.8267	False				False			n-			SM	100	0	15454
369	12.2843	831.699	831.695	831.699	MS1	SM 42:1;O2|SM 23:0;O2/19:1	SM 23:0;O2/19:1		Eye2	9.2524	False				False			n-			SM	100	0	16819
368	12.2356	831.698	831.695	831.698	MS1	SM 42:1;O2	SM 42:1;O2		Eye1	10.9295	False				False			n-			SM	100	0	16819
370	12.2909	831.699	831.695	831.699	MS1	SM 42:1;O2	SM 42:1;O2		Eye3	13.6306	False				False			n-			SM	100	0	16819
420	14.197	871.766	871.763	871.766	MS1	SM 46:1;O2	SM 46:1;O2		Eye1	13.5033	False				False			n-			SM	100	0	18013
421	14.152	871.766	871.763	871.766	MS1	SM 46:1;O2	SM 46:1;O2		Eye2	7.9145	False				False			n-			SM	100	0	18013
14	9.34903	369.354	369.351	369.353	MS1	ST 27:1;O	ST 27:1;O		Eye1	19.476	False				False			n-			ST	0	0	3855
15	9.3015	369.354	369.351	369.354	MS1	ST 27:1;O	ST 27:1;O		Eye2	18.7234	False				False			n-			ST	0	0	3855
13	7.8966	367.337	367.336	367.337	MS1	ST 27:2;O	ST 27:2;O		Eye2	7.7505	False				False			n-			ST	0	0	3791
12	7.85133	367.337	367.336	367.337	MS1	ST 27:2;O	ST 27:2;O		Eye1	7.6332	False				False			n-			ST	0	0	3791
24	7.85133	385.348	385.346	385.348	MS1	ST 27:2;O	ST 27:2;O		Eye1	10.0556	False				False			n-			ST	0	0	4191
25	7.8966	385.348	385.346	385.348	MS1	ST 27:2;O	ST 27:2;O		Eye2	9.7163	False				False			n-			ST	0	0	4191
301	15.2274	796.743	796.739	796.743	MS1	TG 46:0|TG 14:0_16:0_16:0	TG 14:0_16:0_16:0		Eye1	8.1911	False				False			n-			TG	0	100	15835
296	14.907	794.727	794.723	794.727	MS1	TG 46:1|TG 14:0_16:0_16:1	TG 14:0_16:0_16:1		Eye3	6.6266	False				False			n-			TG	0	0	15772
295	14.9032	794.727	794.723	794.727	MS1	TG 46:1|TG 14:0_16:0_16:1	TG 14:0_16:0_16:1		Eye2	8.4231	False				False			n-			TG	0	0	15772
346	14.6658	818.727	818.723	818.727	MS1	TG 48:3|TG 14:0_16:1_18:2	TG 14:0_16:1(n-6)_18:2(n-6,9)		Eye1	5.6954	True	Position= n-6, Score= 767.18,Presence= 41.1764, Ratio sum= 1.2753	Position= n-6,9*, Score= 703.27,Presence= 35.2941, Ratio sum= 1.7744		True	True		n-6	n-6,9*		TG	0	100	16402
347	14.6258	818.727	818.723	818.727	MS1	TG 48:3|TG 14:0_16:1_18:2	TG 14:0_16:1(n-7)_18:2(n-6,9)		Eye3	6.5413	False	Position= n-7, Score= 850.17,Presence= 64.7058, Ratio sum= 1.6434 Position= n-6, Score= 846.45,Presence= 58.8235, Ratio sum= 0.8471 Position= n-9, Score= 678.42,Presence= 35.2941, Ratio sum= 0.5078	Position= n-6,9, Score= 802.26,Presence= 50.0, Ratio sum= 1.556 Position= n-7,9, Score= 737.12,Presence= 52.9411, Ratio sum= 2.3523		True	True		n-7	n-6,9		TG	0	100	16402
364	15.2777	829.81	829.798	829.803	MS2	TG 15:0_18:1(d7)_15:0	TG 15:0_18:1(n-9)(d7)_15:0		Eye2	20.5139	False	Position= n-9, Score= 886.84,Presence= 52.9411, Ratio sum= 0.3837			True			n-9			TG	0	0	16754
359	15.5613	824.769	824.77	824.769	MS1	TG 48:0|TG 16:0_16:0_16:0	TG 16:0_16:0_16:0		Eye3	8.7617	False				False			n-			TG	0	100	16591
358	15.6015	824.773	824.77	824.773	MS1	TG 48:0|TG 16:0_16:0_16:0	TG 16:0_16:0_16:0		Eye1	12.91	False				False			n-			TG	0	100	16591
360	15.6519	824.773	824.77	824.773	MS1	TG 48:0|TG 16:0_16:0_16:0	TG 16:0_16:0_16:0		Eye2	29.4217	False				False			n-			TG	0	100	16592
361	15.6519	829.729	829.726	829.729	MS1	TG 48:0|TG 16:0_16:0_16:0	TG 16:0_16:0_16:0		Eye2	9.0864	False				False			n-			TG	0	100	16752
363	15.5613	829.73	829.726	829.73	MS1	TG 48:0|TG 16:0_16:0_16:0	TG 16:0_16:0_16:0		Eye3	7.3652	False				False			n-			TG	0	100	16753
362	15.6015	829.73	829.726	829.73	MS1	TG 48:0|TG 16:0_16:0_16:0	TG 16:0_16:0_16:0		Eye1	8.0218	False				False			n-			TG	0	100	16753
355	15.184	822.76	822.755	822.76	MS1	TG 48:1|TG 16:0_16:0_16:1	TG 16:0_16:0_16:1(n-7)		Eye2	18.7634	False	Position= n-7, Score= 925.9,Presence= 76.4705, Ratio sum= 0.5517 Position= n-9, Score= 856.07,Presence= 47.0588, Ratio sum= 0.2882			True			n-7			TG	0	100	16523
357	15.2812	822.761	822.755	822.761	MS1	TG 48:1|TG 16:0_16:0_16:1	TG 16:0_16:0_16:1(n-7)		Eye3	21.3331	False	Position= n-7, Score= 917.94,Presence= 76.4705, Ratio sum= 0.6107 Position= n-9, Score= 891.33,Presence= 58.8235, Ratio sum= 0.3103			True			n-7			TG	0	100	16524
356	15.2777	822.771	822.755	822.75	MS2	TG 48:1|TG 16:0_16:0_16:1	TG 16:0_16:0_16:1(n-7)		Eye2	7.8518	False	Position= n-7, Score= 925.9,Presence= 76.4705, Ratio sum= 0.5517 Position= n-9, Score= 856.07,Presence= 47.0588, Ratio sum= 0.2882			True			n-7			TG	0	100	16524
354	15.2274	822.75	822.755	822.75	MS1	TG 48:1|TG 16:0_16:0_16:1	TG 16:0_16:0_16:1(n-9)		Eye1	12.9307	False	Position= n-9, Score= 899.38,Presence= 76.4705, Ratio sum= 0.2928 Position= n-7, Score= 878.88,Presence= 64.7058, Ratio sum= 0.7077			True			n-9			TG	0	100	16523
401	16.1227	852.808	852.802	852.808	MS1	TG 50:0|TG 16:0_16:0_18:0	TG 16:0_16:0_18:0		Eye3	17.3475	False				False			n-			TG	0	100	17446
399	16.0699	852.809	852.802	852.809	MS1	TG 50:0|TG 16:0_16:0_18:0	TG 16:0_16:0_18:0		Eye1	14.7105	False				False			n-			TG	0	100	17446
400	16.1197	852.81	852.802	852.808	MS2	TG 50:0|TG 16:0_16:0_18:0	TG 16:0_16:0_18:0		Eye2	23.8882	False				False			n-			TG	0	100	17446
410	16.1227	857.761	857.757	857.761	MS1	TG 50:0|TG 16:0_16:0_18:0	TG 16:0_16:0_18:0		Eye3	5.708	False				False			n-			TG	0	100	17612
408	16.0699	857.761	857.757	857.761	MS1	TG 50:0|TG 16:0_16:0_18:0	TG 16:0_16:0_18:0		Eye1	6.0127	False				False			n-			TG	0	100	17612
409	16.1197	857.761	857.757	857.761	MS1	TG 50:0|TG 16:0_16:0_18:0	TG 16:0_16:0_18:0		Eye2	8.2251	False				False			n-			TG	0	100	17612
405	15.6015	855.744	855.741	855.744	MS1	TG 50:1|TG 16:0_16:0_18:1	TG 16:0_16:0_18:1(n-9)		Eye1	8.2865	False	Position= n-9, Score= 896.12,Presence= 88.2352, Ratio sum= 1.7339 Position= n-8, Score= 690.46,Presence= 76.4705, Ratio sum= 0.9796 Position= n-7, Score= 644.33,Presence= 64.7058, Ratio sum= 0.7229			True			n-9			TG	0	100	17540
407	15.655	855.745	855.741	855.745	MS1	TG 50:1|TG 16:0_16:0_18:1	TG 16:0_16:0_18:1(n-9)		Eye3	9.0104	False	Position= n-9, Score= 855.16,Presence= 58.8235, Ratio sum= 1.3362			True			n-9			TG	0	100	17541
406	15.6519	855.745	855.741	855.745	MS1	TG 50:1|TG 16:0_16:0_18:1	TG 16:0_16:0_18:1(n-9)		Eye2	11.4441	False	Position= n-9, Score= 916.63,Presence= 88.2352, Ratio sum= 1.3448 Position= n-11, Score= 741.95,Presence= 41.1764, Ratio sum= 0.2346 Position= n-8, Score= 628.82,Presence= 52.9411, Ratio sum= 0.6974			True			n-9			TG	0	100	17541
454	15.1336	896.776	896.77	896.776	MS1	TG 54:6|TG 16:0_16:0_22:6	TG 16:0_16:0_22:6		Eye1	15.5337	False				False			n-			TG	0	100	18815
455	15.0906	896.776	896.77	896.776	MS1	TG 54:6|TG 16:0_16:0_22:6	TG 16:0_16:0_22:6		Eye2	23.4443	False				False			n-			TG	0	100	18815
460	15.184	901.729	901.726	901.729	MS1	TG 54:6|TG 16:0_16:0_22:6	TG 16:0_16:0_22:6		Eye2	3.7216	False				False			n-			TG	0	0	18966
351	14.9468	820.745	820.739	820.745	MS1	TG 48:2|TG 16:0_16:1_16:1	TG 16:0_16:1(n-6)_16:1(n-7)		Eye1	15.7884	False	Position= n-6, Score= 859.51,Presence= 64.7058, Ratio sum= 1.3326 Position= n-7, Score= 883.75,Presence= 82.3529, Ratio sum= 2.0322	Position= n-7, Score= 883.75,Presence= 82.3529, Ratio sum= 2.0322 Position= n-6, Score= 859.51,Presence= 64.7058, Ratio sum= 1.3326		True	True		n-6	n-7		TG	0	100	16460
395	15.1876	848.765	848.77	848.765	MS1	TG 50:2|TG 16:0_16:1_18:1	TG 16:0_16:1(n-7)_18:1(n-6)		Eye3	16.0657	False	Position= n-7, Score= 627.28,Presence= 70.5882, Ratio sum= 1.3557 Position= n-6, Score= 882.34,Presence= 76.4705, Ratio sum= 1.5646	Position= n-6, Score= 882.34,Presence= 76.4705, Ratio sum= 1.5646 Position= n-7, Score= 627.28,Presence= 70.5882, Ratio sum= 1.3557		True	True		n-7	n-6		TG	0	100	17320
389	14.9968	846.759	846.755	846.759	MS1	TG 50:3|TG 16:0_16:1_18:2	TG 16:0_16:1(n-7)_18:2(n-6,9)		Eye2	31.0655	False	Position= n-7, Score= 834.83,Presence= 94.1176, Ratio sum= 2.4891 Position= n-9, Score= 758.49,Presence= 52.9411, Ratio sum= 0.8662 Position= n-6, Score= 880.87,Presence= 76.4705, Ratio sum= 1.7604	Position= n-6,9, Score= 876.35,Presence= 79.4117, Ratio sum= 3.1571 Position= n-7,9, Score= 789.08,Presence= 88.2352, Ratio sum= 3.8859		True	True		n-7	n-6,9		TG	0	100	17256
390	14.9468	846.762	846.755	846.762	MS1	TG 50:3|TG 16:0_16:1_18:2	TG 16:0_16:1(n-7)_18:2(n-6,9)		Eye1	19.4707	False	Position= n-7, Score= 839.53,Presence= 82.3529, Ratio sum= 4.2351 Position= n-9, Score= 798.34,Presence= 70.5882, Ratio sum= 1.5784 Position= n-6, Score= 884.84,Presence= 82.3529, Ratio sum= 2.4646	Position= n-6,9, Score= 874.04,Presence= 82.3529, Ratio sum= 4.827 Position= n-7,9, Score= 769.8,Presence= 82.3529, Ratio sum= 6.5975		True	True		n-7	n-6,9		TG	0	100	17257
352	14.9032	820.745	820.739	820.745	MS1	TG 48:2|TG 16:0_16:1_16:1	TG 16:0_16:1(n-9)_16:1(n-7)		Eye2	21.0338	False	Position= n-9, Score= 895.96,Presence= 52.9411, Ratio sum= 0.3673 Position= n-6, Score= 853.94,Presence= 58.8235, Ratio sum= 0.8071 Position= n-5, Score= 600.05,Presence= 47.0588, Ratio sum= 0.3051 Position= n-7, Score= 907.0,Presence= 82.3529, Ratio sum= 1.4708	Position= n-7, Score= 907.0,Presence= 82.3529, Ratio sum= 1.4708 Position= n-9, Score= 895.96,Presence= 52.9411, Ratio sum= 0.3673 Position= n-6, Score= 853.94,Presence= 58.8235, Ratio sum= 0.8071 Position= n-5, Score= 600.05,Presence= 47.0588, Ratio sum= 0.3051		True	True		n-9	n-7		TG	0	100	16460
353	14.907	820.746	820.739	820.746	MS1	TG 48:2|TG 16:0_16:1_16:1	TG 16:0_16:1(n-9)_16:1(n-7)		Eye3	17.2362	False	Position= n-9, Score= 856.66,Presence= 52.9411, Ratio sum= 0.3202 Position= n-6, Score= 845.01,Presence= 58.8235, Ratio sum= 0.9681 Position= n-7, Score= 901.44,Presence= 82.3529, Ratio sum= 1.6231	Position= n-7, Score= 901.44,Presence= 82.3529, Ratio sum= 1.6231 Position= n-9, Score= 856.66,Presence= 52.9411, Ratio sum= 0.3202 Position= n-6, Score= 845.01,Presence= 58.8235, Ratio sum= 0.9681		True	True		n-9	n-7		TG	0	100	16460
394	15.184	848.766	848.77	848.766	MS1	TG 50:2|TG 16:0_16:1_18:1	TG 16:0_16:1(n-9)_18:1(n-6)		Eye2	17.7808	False	Position= n-9, Score= 855.89,Presence= 70.5882, Ratio sum= 0.696 Position= n-7, Score= 688.72,Presence= 70.5882, Ratio sum= 2.1429 Position= n-6, Score= 885.36,Presence= 70.5882, Ratio sum= 2.2399	Position= n-6, Score= 885.36,Presence= 70.5882, Ratio sum= 2.2399 Position= n-9, Score= 855.89,Presence= 70.5882, Ratio sum= 0.696 Position= n-7, Score= 688.72,Presence= 70.5882, Ratio sum= 2.1429		True	True		n-9	n-6		TG	0	100	17320
441	16.6858	880.837	880.833	880.837	MS1	TG 52:0|TG 16:0_18:0_18:0	TG 16:0_18:0_18:0		Eye3	9.7776	False				False			n-			TG	0	100	18314
439	16.6325	880.837	880.833	880.837	MS1	TG 52:0|TG 16:0_18:0_18:0	TG 16:0_18:0_18:0		Eye1	7.2239	False				False			n-			TG	0	100	18313
440	16.6826	880.838	880.833	880.838	MS1	TG 52:0|TG 16:0_18:0_18:0	TG 16:0_18:0_18:0		Eye2	13.5793	False				False			n-			TG	0	100	18314
448	16.6325	885.792	885.788	885.792	MS1	TG 52:0|TG 16:0_18:0_18:0	TG 16:0_18:0_18:0		Eye1	3.1556	False				False			n-			TG	0	100	18469
449	16.6826	885.792	885.788	885.792	MS1	TG 52:0|TG 16:0_18:0_18:0	TG 16:0_18:0_18:0		Eye2	5.4634	False				False			n-			TG	0	100	18470
450	16.6858	885.792	885.788	885.792	MS1	TG 52:0|TG 16:0_18:0_18:0	TG 16:0_18:0_18:0		Eye3	3.8262	False				False			n-			TG	0	100	18470
431	16.1636	878.823	878.817	878.823	MS1	TG 52:1|TG 16:0_18:0_18:1	TG 16:0_18:0_18:1(n-9)		Eye1	12.4994	False	Position= n-9, Score= 882.39,Presence= 58.8235, Ratio sum= 0.3883			True			n-9			TG	0	100	18249
432	16.1197	878.824	878.817	878.824	MS1	TG 52:1|TG 16:0_18:0_18:1	TG 16:0_18:0_18:1(n-9)		Eye2	21.5885	False	Position= n-9, Score= 873.19,Presence= 70.5882, Ratio sum= 0.4743			True			n-9			TG	0	100	18249
433	16.1227	878.824	878.817	878.824	MS1	TG 52:1|TG 16:0_18:0_18:1	TG 16:0_18:0_18:1(n-9)		Eye3	17.4535	False	Position= n-9, Score= 872.57,Presence= 64.7058, Ratio sum= 0.3977			True			n-9			TG	0	100	18249
445	16.1636	883.777	883.773	883.777	MS1	TG 52:1|TG 16:0_18:0_18:1	TG 16:0_18:0_18:1(n-9)		Eye1	4.2809	False	Position= n-9, Score= 884.23,Presence= 76.4705, Ratio sum= 1.831 Position= n-8, Score= 732.41,Presence= 52.9411, Ratio sum= 0.8691			True			n-9			TG	0	100	18402
447	16.1227	883.777	883.773	883.777	MS1	TG 52:1|TG 16:0_18:0_18:1	TG 16:0_18:0_18:1(n-9)		Eye3	5.3721	False	Position= n-9, Score= 886.06,Presence= 76.4705, Ratio sum= 1.5188 Position= n-7, Score= 607.65,Presence= 41.1764, Ratio sum= 0.7033			True			n-9			TG	0	100	18402
446	16.1197	883.777	883.773	883.777	MS1	TG 52:1|TG 16:0_18:0_18:1	TG 16:0_18:0_18:1(n-9)		Eye2	6.652	False	Position= n-9, Score= 883.87,Presence= 70.5882, Ratio sum= 1.5533			True			n-9			TG	0	100	18402
434	15.3207	879.745	879.741	879.745	MS1	TG 52:3|TG 16:0_18:0_18:3	TG 16:0_18:0_18:3		Eye1	8.3904	False				False			n-			TG	0	66.6666	18272
435	15.3712	879.745	879.741	879.745	MS1	TG 52:3|TG 16:0_18:0_18:3	TG 16:0_18:0_18:3		Eye2	12.7813	False				False			n-			TG	0	66.6666	18273
436	15.3746	879.745	879.741	879.745	MS1	TG 52:3|TG 16:0_18:0_18:3	TG 16:0_18:0_18:3		Eye3	11.5601	False				False			n-			TG	0	100	18273
488	15.6015	926.817	926.817	926.817	MS1	TG 56:5|TG 16:0_18:1_22:4	TG 16:0_18:1(n-6)_22:4		Eye1	7.0819	False	Position= n-6, Score= 808.55,Presence= 82.3529, Ratio sum= 1.571 Position= n-10, Score= 646.55,Presence= 52.9411, Ratio sum= 0.4708 Position= n-7, Score= 581.39,Presence= 58.8235, Ratio sum= 1.2391			True	False		n-6	n-		TG	0	100	19751
489	15.558	926.817	926.817	926.817	MS1	TG 56:5|TG 16:0_18:1_22:4	TG 16:0_18:1(n-7)_22:4		Eye2	12.67	False	Position= n-7, Score= 624.15,Presence= 47.0588, Ratio sum= 0.76 Position= n-9, Score= 610.38,Presence= 47.0588, Ratio sum= 0.5302			True	False		n-7	n-		TG	0	100	19751
486	15.184	922.791	922.786	922.791	MS1	TG 56:7|TG 16:0_18:1_22:6	TG 16:0_18:1(n-9)_22:6(n-3,6,9,12,15,18)		Eye2	20.7019	True	Position= n-9, Score= 876.61,Presence= 64.7058, Ratio sum= 0.6691	Position= n-3*,6*,9,12,15,18, Score= 865.69,Presence= 58.8235, Ratio sum= 6.5141		True	True		n-9	n-3*,6*,9,12,15,18		TG	0	100	19623
485	15.1336	922.79	922.786	922.79	MS1	TG 56:7|TG 16:0_18:1_22:6	TG 16:0_18:1(n-9)_22:6(n-3,6,9,12,15,18)		Eye1	12.1267	False	Position= n-9, Score= 918.78,Presence= 64.7058, Ratio sum= 0.9118 Position= n-7, Score= 823.9,Presence= 82.3529, Ratio sum= 1.0059 Position= n-3, Score= 806.81,Presence= 52.9411, Ratio sum= 1.001	Position= n-3,6,9,12,15,18, Score= 915.1,Presence= 71.5686, Ratio sum= 8.1873 Position= n-3,6,9,12,15,17, Score= 872.49,Presence= 71.5686, Ratio sum= 8.1156 Position= n-3,6,8,12,15,18, Score= 857.46,Presence= 73.5294, Ratio sum= 7.6304 Position= n-3,6,10,12,15,18, Score= 826.95,Presence= 70.5882, Ratio sum= 7.9871 Position= n-3,6,8,12,15,17, Score= 812.58,Presence= 73.5294, Ratio sum= 7.5587 Posi…		True	True		n-9	n-3,6,9,12,15,18		TG	0	100	19622
487	15.1876	922.791	922.786	922.791	MS1	TG 56:7|TG 16:0_18:1_22:6	TG 16:0_18:1(n-9)_22:6(n-3,6,9,12,15,18)		Eye3	18.7727	True	Position= n-9, Score= 922.59,Presence= 70.5882, Ratio sum= 0.7886 Position= n-3, Score= 800.05,Presence= 47.0588, Ratio sum= 0.6856 Position= n-10, Score= 570.86,Presence= 47.0588, Ratio sum= 0.4925	Position= n-3,6*,9,12,15,18, Score= 882.84,Presence= 68.6274, Ratio sum= 7.1318 Position= n-3,7,9,12,15,18, Score= 830.93,Presence= 71.5686, Ratio sum= 7.1213		True	True		n-9	n-3,6*,9,12,15,18		TG	0	100	19623
483	14.9032	920.775	920.77	920.775	MS1	TG 56:8|TG 16:0_18:2_22:6	TG 16:0_18:2(n-6,9)_22:6(n-3,6,9,12,15,18)		Eye2	14.4738	True	Position= n-6,9*, Score= 720.81,Presence= 67.647, Ratio sum= 3.1757 Position= n-6,10, Score= 706.07,Presence= 61.7647, Ratio sum= 2.3031 Position= n-7,10, Score= 706.01,Presence= 64.7058, Ratio sum= 2.0507	Position= n-3*,6,9,12,15,18, Score= 881.38,Presence= 67.647, Ratio sum= 7.4842		True	True		n-6,9*	n-3*,6,9,12,15,18		TG	0	100	19558
484	14.907	920.776	920.77	920.776	MS1	TG 56:8|TG 16:0_18:2_22:6	TG 16:0_18:2(n-6,9)_22:6(n-3,6,9,12,15,18)		Eye3	13.092	True	Position= n-6,9, Score= 764.04,Presence= 58.8235, Ratio sum= 3.1203 Position= n-6,10, Score= 724.13,Presence= 52.9411, Ratio sum= 2.1719 Position= n-7,10, Score= 702.74,Presence= 58.8235, Ratio sum= 2.1978 Position= n-7,9, Score= 644.22,Presence= 64.7058, Ratio sum= 3.1462 Position= n-6,11, Score= 623.28,Presence= 44.1176, Ratio sum= 1.7581 Position= n-9,11, Score= 604.29,Presence= 44.1176, Ratio…	Position= n-3*,6,9,12,15,18, Score= 848.54,Presence= 61.7647, Ratio sum= 7.1223		True	True		n-6,9	n-3*,6,9,12,15,18		TG	0	100	19558
482	14.9468	920.775	920.77	920.775	MS1	TG 56:8|TG 16:0_18:2_22:6	TG 16:0_18:2(n-6,9)_22:6(n-3,6,9,12,15,18)		Eye1	8.5338	False	Position= n-6,9, Score= 803.0,Presence= 67.647, Ratio sum= 3.5077 Position= n-3,6, Score= 775.42,Presence= 58.8235, Ratio sum= 2.823 Position= n-3,9, Score= 732.16,Presence= 50.0, Ratio sum= 2.3939 Position= n-3,7, Score= 615.79,Presence= 58.8235, Ratio sum= 2.989	Position= n-3,6,9,12,15,18, Score= 864.03,Presence= 68.6274, Ratio sum= 8.7193 Position= n-3,6,8,12,15,18, Score= 781.32,Presence= 64.7058, Ratio sum= 7.9616 Position= n-3,7,9,12,15,18, Score= 781.19,Presence= 68.6274, Ratio sum= 8.8853		True	True		n-6,9	n-3,6,9,12,15,18		TG	0	100	19558
495	14.8533	944.774	944.77	944.774	MS1	TG 58:10|TG 16:0_20:4_22:6	TG 16:0_20:4_22:6		Eye1	4.7428	False				False	False		n-	n-		TG	0	100	20205
502	14.7596	968.776	968.77	968.776	MS1	TG 60:12|TG 16:0_22:6_22:6	TG 16:0_22:6(n-3,6,9,12,15,18)_22:6(n-3,6,9,12,15,18)		Eye1	9.655	True	Position= n-3,6*,9,12,15,18, Score= 893.77,Presence= 68.6274, Ratio sum= 12.5719 Position= n-3,5,9,12,15,18, Score= 870.17,Presence= 68.6274, Ratio sum= 11.632 Position= n-3,5,9,12,15,19, Score= 839.95,Presence= 69.6078, Ratio sum= 11.0436 Position= n-3,5,9,12,15,17, Score= 829.37,Presence= 67.647, Ratio sum= 11.0398 Position= n-3,5,8,12,15,18, Score= 802.18,Presence= 68.6274, Ratio sum= 10.6682 …	Position= n-3,6*,9,12,15,18, Score= 893.77,Presence= 68.6274, Ratio sum= 12.5719 Position= n-3,5,9,12,15,18, Score= 870.17,Presence= 68.6274, Ratio sum= 11.632 Position= n-3,5,9,12,15,19, Score= 839.95,Presence= 69.6078, Ratio sum= 11.0436 Position= n-3,5,9,12,15,17, Score= 829.37,Presence= 67.647, Ratio sum= 11.0398 Position= n-3,5,8,12,15,18, Score= 802.18,Presence= 68.6274, Ratio sum= 10.6682 …		True	True		n-3,6*,9,12,15,18	n-3,6*,9,12,15,18		TG	0	100	20750
504	14.8133	968.776	968.77	968.776	MS1	TG 60:12|TG 16:0_22:6_22:6	TG 16:0_22:6(n-3,6,9,12,15,18)_22:6(n-3,6,9,12,15,18)		Eye3	11.1608	False	Position= n-3,6,9,12,15,18, Score= 909.46,Presence= 70.5882, Ratio sum= 9.7794 Position= n-3,6,9,12,15,19, Score= 882.23,Presence= 69.6078, Ratio sum= 9.5842 Position= n-3,6,9,12,16,18, Score= 841.43,Presence= 70.5882, Ratio sum= 9.1876 Position= n-3,6,9,12,16,19, Score= 816.22,Presence= 69.6078, Ratio sum= 8.9925	Position= n-3,6,9,12,15,18, Score= 909.46,Presence= 70.5882, Ratio sum= 9.7794 Position= n-3,6,9,12,15,19, Score= 882.23,Presence= 69.6078, Ratio sum= 9.5842 Position= n-3,6,9,12,16,18, Score= 841.43,Presence= 70.5882, Ratio sum= 9.1876 Position= n-3,6,9,12,16,19, Score= 816.22,Presence= 69.6078, Ratio sum= 8.9925		True	True		n-3,6,9,12,15,18	n-3,6,9,12,15,18		TG	0	100	20750
503	14.8093	968.776	968.77	968.776	MS1	TG 60:12|TG 16:0_22:6_22:6	TG 16:0_22:6_22:6		Eye2	14.5272	False				False	False		n-	n-		TG	0	100	20750
427	15.0906	877.729	877.726	877.729	MS1	TG 52:4|TG 16:1_18:1_18:2	TG 16:1(n-6)_18:1(n-9)_18:2(n-6,9)		Eye2	9.199	False	Position= n-6, Score= 881.69,Presence= 58.8235, Ratio sum= 2.7634 Position= n-9, Score= 618.08,Presence= 47.0588, Ratio sum= 1.7787	Position= n-9, Score= 618.08,Presence= 47.0588, Ratio sum= 1.7787 Position= n-6, Score= 881.69,Presence= 58.8235, Ratio sum= 2.7634	Position= n-6,9, Score= 885.74,Presence= 64.7058, Ratio sum= 5.6978 Position= n-6,14, Score= 719.6,Presence= 44.1176, Ratio sum= 2.9391 Position= n-6,8, Score= 695.33,Presence= 67.647, Ratio sum= 4.9102 Position= n-9,14, Score= 558.05,Presence= 38.2352, Ratio sum= 1.9543	True	True	True	n-6	n-9	n-6,9	TG	0	100	18221
426	15.0402	877.73	877.726	877.73	MS1	TG 52:4|TG 16:1_18:1_18:2	TG 16:1(n-6)_18:1(n-9)_18:2(n-6,9)		Eye1	6.3533	False	Position= n-6, Score= 869.55,Presence= 64.7058, Ratio sum= 3.1159 Position= n-9, Score= 583.82,Presence= 47.0588, Ratio sum= 1.6077	Position= n-9, Score= 583.82,Presence= 47.0588, Ratio sum= 1.6077 Position= n-6, Score= 869.55,Presence= 64.7058, Ratio sum= 3.1159	Position= n-6,9, Score= 881.14,Presence= 67.647, Ratio sum= 6.0312 Position= n-6,8, Score= 659.87,Presence= 76.4705, Ratio sum= 5.2975	True	True	True	n-6	n-9	n-6,9	TG	0	100	18220
428	15.0941	877.73	877.726	877.73	MS1	TG 52:4|TG 16:1_18:1_18:2	TG 16:1(n-6)_18:1(n-9)_18:2(n-6,9)		Eye3	8.4598	False	Position= n-6, Score= 866.17,Presence= 52.9411, Ratio sum= 2.4204 Position= n-9, Score= 573.14,Presence= 29.4117, Ratio sum= 1.0497	Position= n-9, Score= 573.14,Presence= 29.4117, Ratio sum= 1.0497 Position= n-6, Score= 866.17,Presence= 52.9411, Ratio sum= 2.4204	Position= n-6,9, Score= 860.7,Presence= 52.9411, Ratio sum= 4.984	True	True	True	n-6	n-9	n-6,9	TG	0	33.3333	18221
388	14.7194	844.744	844.739	844.744	MS1	TG 50:4|TG 16:1_16:1_18:2	TG 16:1(n-7)_16:1(n-10)_18:2(n-6,9)		Eye3	9.5123	False	Position= n-7, Score= 804.77,Presence= 76.4705, Ratio sum= 1.6613 Position= n-9, Score= 715.38,Presence= 82.3529, Ratio sum= 1.3081 Position= n-5, Score= 613.86,Presence= 47.0588, Ratio sum= 0.4513 Position= n-6, Score= 922.99,Presence= 82.3529, Ratio sum= 1.4267 Position= n-10, Score= 838.51,Presence= 70.5882, Ratio sum= 0.5233	Position= n-10, Score= 838.51,Presence= 70.5882, Ratio sum= 0.5233 Position= n-7, Score= 804.77,Presence= 76.4705, Ratio sum= 1.6613 Position= n-9, Score= 715.38,Presence= 82.3529, Ratio sum= 1.3081 Position= n-5, Score= 613.86,Presence= 47.0588, Ratio sum= 0.4513 Position= n-6, Score= 922.99,Presence= 82.3529, Ratio sum= 1.4267	Position= n-6,9, Score= 882.11,Presence= 76.4705, Ratio sum= 3.0789 Position= n-6,10, Score= 806.32,Presence= 79.4117, Ratio sum= 2.0242 Position= n-7,10, Score= 732.64,Presence= 76.4705, Ratio sum= 2.2588 Position= n-5,9, Score= 730.76,Presence= 58.8235, Ratio sum= 2.1036 Position= n-7,9, Score= 718.06,Presence= 73.5294, Ratio sum= 3.3136 Position= n-5,10, Score= 643.72,Presence= 61.7647, Ratio …	True	True	True	n-7	n-10	n-6,9	TG	0	100	17186
386	14.6658	844.743	844.739	844.743	MS1	TG 50:4|TG 16:1_16:1_18:2	TG 16:1(n-7)_16:1(n-7)_18:2(n-6,9)		Eye1	7.6439	True	Position= n-7, Score= 765.78,Presence= 64.7058, Ratio sum= 2.7594 Position= n-5, Score= 630.3,Presence= 52.9411, Ratio sum= 0.5915 Position= n-11, Score= 623.54,Presence= 29.4117, Ratio sum= 0.0872 Position= n-6, Score= 871.45,Presence= 52.9411, Ratio sum= 1.9236 Position= n-3, Score= 769.51,Presence= 35.2941, Ratio sum= 0.2281	Position= n-7, Score= 765.78,Presence= 64.7058, Ratio sum= 2.7594 Position= n-3, Score= 769.51,Presence= 35.2941, Ratio sum= 0.2281 Position= n-5, Score= 630.3,Presence= 52.9411, Ratio sum= 0.5915 Position= n-11, Score= 623.54,Presence= 29.4117, Ratio sum= 0.0872 Position= n-6, Score= 871.45,Presence= 52.9411, Ratio sum= 1.9236	Position= n-6,9, Score= 867.6,Presence= 58.8235, Ratio sum= 3.7492 Position= n-3,9, Score= 757.19,Presence= 50.0, Ratio sum= 2.0538 Position= n-5,9, Score= 751.29,Presence= 58.8235, Ratio sum= 2.4171 Position= n-7,9, Score= 693.35,Presence= 64.7058, Ratio sum= 4.5851 Position= n-5,7, Score= 502.32,Presence= 52.9411, Ratio sum= 2.2816 Position= n-3,7, Score= 497.85,Presence= 44.1176, Ratio sum= 1.…	True	True	True	n-7	n-7	n-6,9	TG	0	100	17186
423	15.0402	872.775	872.77	872.775	MS1	TG 52:4|TG 16:1_18:1_18:2	TG 16:1(n-7)_18:1(n-9)_18:2(n-6,9)		Eye1	19.5853	False	Position= n-7, Score= 734.39,Presence= 82.3529, Ratio sum= 3.6171 Position= n-6, Score= 869.64,Presence= 64.7058, Ratio sum= 2.384 Position= n-9, Score= 780.89,Presence= 76.4705, Ratio sum= 2.0614	Position= n-9, Score= 780.89,Presence= 76.4705, Ratio sum= 2.0614 Position= n-7, Score= 734.39,Presence= 82.3529, Ratio sum= 3.6171 Position= n-6, Score= 869.64,Presence= 64.7058, Ratio sum= 2.384	Position= n-6,9, Score= 897.08,Presence= 79.4117, Ratio sum= 5.0788 Position= n-7,9, Score= 732.89,Presence= 88.2352, Ratio sum= 6.3119	True	True	True	n-7	n-9	n-6,9	TG	0	100	18049
425	15.0941	872.775	872.77	872.775	MS1	TG 52:4|TG 16:1_18:1_18:2	TG 16:1(n-7)_18:1(n-9)_18:2(n-6,9)		Eye3	17.3049	False	Position= n-7, Score= 698.05,Presence= 94.1176, Ratio sum= 4.647 Position= n-6, Score= 886.54,Presence= 70.5882, Ratio sum= 3.3182 Position= n-9, Score= 703.91,Presence= 82.3529, Ratio sum= 2.395	Position= n-9, Score= 703.91,Presence= 82.3529, Ratio sum= 2.395 Position= n-7, Score= 698.05,Presence= 94.1176, Ratio sum= 4.647 Position= n-6, Score= 886.54,Presence= 70.5882, Ratio sum= 3.3182	Position= n-6,9, Score= 912.21,Presence= 82.3529, Ratio sum= 6.8133 Position= n-7,9, Score= 705.38,Presence= 94.1176, Ratio sum= 8.142 Position= n-6,8, Score= 659.32,Presence= 76.4705, Ratio sum= 6.014	True	True	True	n-7	n-9	n-6,9	TG	0	100	18050
418	14.8093	870.758	870.755	870.758	MS1	TG 52:5|TG 16:1_18:2_18:2	TG 16:1(n-7)_18:2(n-6,9)_18:2(n-6,9)		Eye2	12.5874	True	Position= n-7, Score= 693.26,Presence= 70.5882, Ratio sum= 1.9753 Position= n-9, Score= 620.07,Presence= 52.9411, Ratio sum= 1.1107 Position= n-6, Score= 878.25,Presence= 70.5882, Ratio sum= 1.8946 Position= n-3, Score= 783.01,Presence= 35.2941, Ratio sum= 0.7172	Position= n-6,9, Score= 879.89,Presence= 67.647, Ratio sum= 3.7798 Position= n-3,6, Score= 768.29,Presence= 47.0588, Ratio sum= 2.088 Position= n-3,9, Score= 821.19,Presence= 50.0, Ratio sum= 2.6026 Position= n-7,9, Score= 683.69,Presence= 67.647, Ratio sum= 3.8606	Position= n-6,9, Score= 879.89,Presence= 67.647, Ratio sum= 3.7798 Position= n-3,9, Score= 821.19,Presence= 50.0, Ratio sum= 2.6026 Position= n-3,6, Score= 768.29,Presence= 47.0588, Ratio sum= 2.088 Position= n-7,9, Score= 683.69,Presence= 67.647, Ratio sum= 3.8606	True	True	True	n-7	n-6,9	n-6,9	TG	0	0	17980
419	14.8133	870.759	870.755	870.759	MS1	TG 52:5|TG 16:1_18:2_18:2	TG 16:1(n-7)_18:2(n-6,9)_18:2(n-6,9)		Eye3	13.9399	True	Position= n-7, Score= 760.7,Presence= 82.3529, Ratio sum= 2.5117 Position= n-10, Score= 683.05,Presence= 35.2941, Ratio sum= 0.2358 Position= n-9, Score= 602.07,Presence= 52.9411, Ratio sum= 1.0027 Position= n-6, Score= 890.23,Presence= 82.3529, Ratio sum= 2.0952 Position= n-3, Score= 759.26,Presence= 41.1764, Ratio sum= 0.3611	Position= n-6,9, Score= 881.19,Presence= 76.4705, Ratio sum= 4.1412 Position= n-3,6, Score= 692.01,Presence= 52.9411, Ratio sum= 1.613 Position= n-3,7, Score= 580.04,Presence= 58.8235, Ratio sum= 2.2984 Position= n-3,9, Score= 776.46,Presence= 55.8823, Ratio sum= 2.407 Position= n-7,9, Score= 685.45,Presence= 76.4705, Ratio sum= 4.5576	Position= n-6,9, Score= 881.19,Presence= 76.4705, Ratio sum= 4.1412 Position= n-3,9, Score= 776.46,Presence= 55.8823, Ratio sum= 2.407 Position= n-3,6, Score= 692.01,Presence= 52.9411, Ratio sum= 1.613 Position= n-7,9, Score= 685.45,Presence= 76.4705, Ratio sum= 4.5576 Position= n-3,7, Score= 580.04,Presence= 58.8235, Ratio sum= 2.2984	True	True	True	n-7	n-6,9	n-6,9	TG	0	0	17980
417	14.8533	870.758	870.755	870.758	MS1	TG 52:5|TG 16:1_18:2_18:2	TG 16:1(n-8)_18:2(n-6,9)_18:2(n-6,9)		Eye1	8.4691	False	Position= n-8, Score= 599.84,Presence= 35.2941, Ratio sum= 0.2606 Position= n-6, Score= 728.27,Presence= 58.8235, Ratio sum= 0.9677	Position= n-6,9, Score= 790.57,Presence= 61.7647, Ratio sum= 2.2455	Position= n-6,9, Score= 790.57,Presence= 61.7647, Ratio sum= 2.2455	True	True	True	n-8	n-6,9	n-6,9	TG	0	0	17980
387	14.7155	844.743	844.739	844.743	MS1	TG 50:4|TG 16:1_16:1_18:2	TG 16:1(n-9)_16:1(n-7)_18:2(n-6,9)		Eye2	10.1236	False	Position= n-9, Score= 685.45,Presence= 58.8235, Ratio sum= 1.2011 Position= n-6, Score= 900.76,Presence= 70.5882, Ratio sum= 1.6646 Position= n-7, Score= 809.54,Presence= 88.2352, Ratio sum= 2.5952	Position= n-7, Score= 809.54,Presence= 88.2352, Ratio sum= 2.5952 Position= n-9, Score= 685.45,Presence= 58.8235, Ratio sum= 1.2011 Position= n-6, Score= 900.76,Presence= 70.5882, Ratio sum= 1.6646	Position= n-6,9, Score= 860.54,Presence= 70.5882, Ratio sum= 3.4826 Position= n-7,9, Score= 730.57,Presence= 79.4117, Ratio sum= 4.4132	True	True	True	n-9	n-7	n-6,9	TG	0	100	17186
424	15.0906	872.785	872.77	872.775	MS2	TG 52:4|TG 16:1_18:1_18:2	TG 16:1(n-7)_18:1(n-9)_18:2(n-6,9)		Eye2	28.5578	True	Position= n-7, Score= 701.41,Presence= 88.2352, Ratio sum= 3.8484 Position= n-9, Score= 697.81,Presence= 58.8235, Ratio sum= 1.9426 Position= n-11, Score= 574.23,Presence= 41.1764, Ratio sum= 0.1732 Position= n-6, Score= 891.08,Presence= 76.4705, Ratio sum= 2.6401	Position= n-9, Score= 697.81,Presence= 58.8235, Ratio sum= 1.9426 Position= n-7, Score= 701.41,Presence= 88.2352, Ratio sum= 3.8484 Position= n-11, Score= 574.23,Presence= 41.1764, Ratio sum= 0.1732 Position= n-6, Score= 891.08,Presence= 76.4705, Ratio sum= 2.6401	Position= n-6,9, Score= 890.8,Presence= 73.5294, Ratio sum= 5.4437 Position= n-7,9, Score= 694.63,Presence= 79.4117, Ratio sum= 6.652	True	True	True	n-7	n-9	n-6,9	TG	0	100	18050
473	16.7264	906.852	906.848	906.852	MS1	TG 54:1|TG 18:0_18:0_18:1	TG 18:0_18:0_18:1		Eye1	2.9797	False				False			n-			TG	0	100	19118
474	16.6826	906.852	906.848	906.852	MS1	TG 54:1|TG 18:0_18:0_18:1	TG 18:0_18:0_18:1		Eye2	5.3168	False				False			n-			TG	0	100	19118
475	16.6858	906.853	906.848	906.853	MS1	TG 54:1|TG 18:0_18:0_18:1	TG 18:0_18:0_18:1		Eye3	4.1062	False				False			n-			TG	0	100	19118
464	16.2133	904.837	904.833	904.837	MS1	TG 54:2|TG 18:0_18:1_18:1	TG 18:0_18:1(n-11)_18:1(n-9)		Eye2	17.7875	False	Position= n-11, Score= 846.2,Presence= 52.9411, Ratio sum= 0.1424 Position= n-7, Score= 670.35,Presence= 58.8235, Ratio sum= 0.6526 Position= n-9, Score= 974.47,Presence= 88.2352, Ratio sum= 1.4109	Position= n-9, Score= 974.47,Presence= 88.2352, Ratio sum= 1.4109 Position= n-11, Score= 846.2,Presence= 52.9411, Ratio sum= 0.1424 Position= n-7, Score= 670.35,Presence= 58.8235, Ratio sum= 0.6526		True	True		n-11	n-9		TG	0	100	19054
466	16.1227	904.838	904.833	904.838	MS1	TG 54:2|TG 18:0_18:1_18:1	TG 18:0_18:1(n-11)_18:1(n-9)		Eye3	14.8058	False	Position= n-11, Score= 851.39,Presence= 58.8235, Ratio sum= 0.2047 Position= n-7, Score= 605.64,Presence= 47.0588, Ratio sum= 0.4636 Position= n-9, Score= 945.39,Presence= 76.4705, Ratio sum= 1.4586	Position= n-9, Score= 945.39,Presence= 76.4705, Ratio sum= 1.4586 Position= n-11, Score= 851.39,Presence= 58.8235, Ratio sum= 0.2047 Position= n-7, Score= 605.64,Presence= 47.0588, Ratio sum= 0.4636		True	True		n-11	n-9		TG	0	100	19055
465	16.1636	904.838	904.833	904.838	MS1	TG 54:2|TG 18:0_18:1_18:1	TG 18:0_18:1(n-7)_18:1(n-9)		Eye1	9.1624	False	Position= n-7, Score= 530.33,Presence= 41.1764, Ratio sum= 0.5459 Position= n-9, Score= 934.95,Presence= 70.5882, Ratio sum= 1.6433	Position= n-9, Score= 934.95,Presence= 70.5882, Ratio sum= 1.6433 Position= n-7, Score= 530.33,Presence= 41.1764, Ratio sum= 0.5459		True	True		n-7	n-9		TG	0	100	19055
500	15.558	950.821	950.817	950.821	MS1	TG 58:7|TG 18:0_18:1_22:6	TG 18:0_18:1(n-9)_22:6(n-3,6,9,12,15,18)		Eye2	7.4292	True	Position= n-9, Score= 902.47,Presence= 64.7058, Ratio sum= 0.7106 Position= n-10, Score= 715.46,Presence= 52.9411, Ratio sum= 0.5676	Position= n-3*,6,9,12,15,18, Score= 870.37,Presence= 59.8039, Ratio sum= 6.125		True	True		n-9	n-3*,6,9,12,15,18		TG	0	100	20368
501	15.5613	950.821	950.817	950.821	MS1	TG 58:7|TG 18:0_18:1_22:6	TG 18:0_18:1(n-9)_22:6(n-3,6,9,12,15,18)		Eye3	7.2352	True	Position= n-9, Score= 787.23,Presence= 47.0588, Ratio sum= 0.4726 Position= n-7, Score= 763.39,Presence= 58.8235, Ratio sum= 0.9157	Position= n-3*,6,9,12,15,18, Score= 846.04,Presence= 58.8235, Ratio sum= 6.3529		True	True		n-9	n-3*,6,9,12,15,18		TG	0	100	20368
461	15.7885	902.814	902.817	902.814	MS1	TG 54:3|TG 18:1_18:1_18:1	TG 18:1(n-11)_18:1(n-6)_18:1(n-9)		Eye1	15.3964	False	Position= n-11, Score= 841.46,Presence= 64.7058, Ratio sum= 0.2417 Position= n-7, Score= 585.68,Presence= 64.7058, Ratio sum= 1.7756 Position= n-9, Score= 926.67,Presence= 88.2352, Ratio sum= 2.1793 Position= n-6, Score= 855.24,Presence= 58.8235, Ratio sum= 1.129	Position= n-6, Score= 855.24,Presence= 58.8235, Ratio sum= 1.129 Position= n-11, Score= 841.46,Presence= 64.7058, Ratio sum= 0.2417 Position= n-7, Score= 585.68,Presence= 64.7058, Ratio sum= 1.7756 Position= n-9, Score= 926.67,Presence= 88.2352, Ratio sum= 2.1793	Position= n-9, Score= 926.67,Presence= 88.2352, Ratio sum= 2.1793 Position= n-6, Score= 855.24,Presence= 58.8235, Ratio sum= 1.129 Position= n-11, Score= 841.46,Presence= 64.7058, Ratio sum= 0.2417 Position= n-7, Score= 585.68,Presence= 64.7058, Ratio sum= 1.7756	True	True	True	n-11	n-6	n-9	TG	0	100	18998
459	15.4645	900.799	900.802	900.799	MS1	TG 54:4|TG 18:1_18:1_18:2	TG 18:1(n-11)_18:1(n-9)_18:2(n-6,9)		Eye2	21.5991	False	Position= n-11, Score= 730.36,Presence= 64.7058, Ratio sum= 0.1777 Position= n-10, Score= 623.6,Presence= 70.5882, Ratio sum= 0.8183 Position= n-7, Score= 610.42,Presence= 76.4705, Ratio sum= 2.2365 Position= n-6, Score= 905.07,Presence= 82.3529, Ratio sum= 1.44 Position= n-9, Score= 878.08,Presence= 76.4705, Ratio sum= 2.3575	Position= n-9, Score= 878.08,Presence= 76.4705, Ratio sum= 2.3575 Position= n-11, Score= 730.36,Presence= 64.7058, Ratio sum= 0.1777 Position= n-10, Score= 623.6,Presence= 70.5882, Ratio sum= 0.8183 Position= n-7, Score= 610.42,Presence= 76.4705, Ratio sum= 2.2365 Position= n-6, Score= 905.07,Presence= 82.3529, Ratio sum= 1.44	Position= n-6,9, Score= 889.15,Presence= 85.2941, Ratio sum= 3.5835 Position= n-7,9, Score= 668.63,Presence= 82.3529, Ratio sum= 4.3801	True	True	True	n-11	n-9	n-6,9	TG	0	100	18939
469	15.468	905.761	905.757	905.761	MS1	TG 54:4|TG 18:1_18:1_18:2	TG 18:1(n-11)_18:1(n-9)_18:2(n-6,9)		Eye3	8.5324	False	Position= n-11, Score= 741.2,Presence= 29.4117, Ratio sum= 0.1955 Position= n-8, Score= 646.75,Presence= 47.0588, Ratio sum= 0.9793 Position= n-6, Score= 851.66,Presence= 58.8235, Ratio sum= 1.832 Position= n-9, Score= 796.36,Presence= 52.9411, Ratio sum= 2.5935	Position= n-9, Score= 796.36,Presence= 52.9411, Ratio sum= 2.5935 Position= n-11, Score= 741.2,Presence= 29.4117, Ratio sum= 0.1955 Position= n-8, Score= 646.75,Presence= 47.0588, Ratio sum= 0.9793 Position= n-6, Score= 851.66,Presence= 58.8235, Ratio sum= 1.832	Position= n-6,9, Score= 844.67,Presence= 67.647, Ratio sum= 5.0542 Position= n-6,8, Score= 690.28,Presence= 67.647, Ratio sum= 3.5018	True	True	True	n-11	n-9	n-6,9	TG	0	100	19083
499	15.0007	946.79	946.786	946.79	MS1	TG 58:9|TG 18:1_18:2_22:6	TG 18:1(n-10)_18:2(n-6,9)_22:6(n-3,6,9,12,15,18)		Eye3	8.0958	True	Position= n-10, Score= 733.23,Presence= 58.8235, Ratio sum= 0.8144 Position= n-3, Score= 769.74,Presence= 47.0588, Ratio sum= 0.8383 Position= n-6, Score= 745.87,Presence= 58.8235, Ratio sum= 1.4197 Position= n-9, Score= 663.86,Presence= 41.1764, Ratio sum= 0.7927	Position= n-6,9, Score= 792.38,Presence= 61.7647, Ratio sum= 2.9579 Position= n-3,9, Score= 799.63,Presence= 55.8823, Ratio sum= 2.3766 Position= n-3,6, Score= 772.04,Presence= 58.8235, Ratio sum= 2.6286	Position= n-3,6,9,12,15,18, Score= 862.02,Presence= 61.7647, Ratio sum= 7.4687 Position= n-3,6,8,12,15,18, Score= 790.79,Presence= 58.8235, Ratio sum= 7.3655	True	True	True	n-10	n-6,9	n-3,6,9,12,15,18	TG	0	100	20262
468	15.4645	905.761	905.757	905.761	MS1	TG 54:4|TG 18:1_18:1_18:2	TG 18:1(n-9)_18:1(n-9)_18:2(n-6,9)		Eye2	8.6471	True	Position= n-9, Score= 807.24,Presence= 47.0588, Ratio sum= 2.2059 Position= n-6, Score= 889.23,Presence= 58.8235, Ratio sum= 2.1914	Position= n-9, Score= 807.24,Presence= 47.0588, Ratio sum= 2.2059 Position= n-6, Score= 889.23,Presence= 58.8235, Ratio sum= 2.1914	Position= n-6,9, Score= 830.38,Presence= 55.8823, Ratio sum= 4.9658	True	True	True	n-9	n-9	n-6,9	TG	0	100	19083
457	15.1876	898.79	898.786	898.79	MS1	TG 54:5|TG 18:1_18:2_18:2	TG 18:1(n-9)_18:2(n-6,9)_18:2(n-6,9)		Eye3	25.0761	True	Position= n-9, Score= 729.52,Presence= 76.4705, Ratio sum= 3.7676 Position= n-6, Score= 887.16,Presence= 70.5882, Ratio sum= 4.0111	Position= n-6,9, Score= 916.9,Presence= 73.5294, Ratio sum= 8.4713 Position= n-9,15, Score= 641.36,Presence= 70.5882, Ratio sum= 4.1277 Position= n-6,15, Score= 745.26,Presence= 67.647, Ratio sum= 4.3712	Position= n-6,9, Score= 916.9,Presence= 73.5294, Ratio sum= 8.4713 Position= n-6,15, Score= 745.26,Presence= 67.647, Ratio sum= 4.3712 Position= n-9,15, Score= 641.36,Presence= 70.5882, Ratio sum= 4.1277	True	True	True	n-9	n-6,9	n-6,9	TG	0	100	18884
490	15.8819	928.836	928.833	928.836	MS1	TG 56:4|TG 18:1_20:1_18:2	TG 18:1(n-6)_20:1(n-6)_18:2(n-6,9)		Eye1	4.3635	False	Position= n-6, Score= 736.86,Presence= 41.1764, Ratio sum= 0.3726	Position= n-6, Score= 736.86,Presence= 41.1764, Ratio sum= 0.3726	Position= n-6,9, Score= 732.9,Presence= 38.2352, Ratio sum= 0.8213	True	True	True	n-6	n-6	n-6,9	TG	0	100	19812
462	15.7456	902.821	902.817	902.821	MS1	TG 54:3|TG 18:1_18:1_18:1	TG 18:1(n-9)_18:1(n-7)_18:1(n-9)		Eye2	24.3328	True	Position= n-9, Score= 953.62,Presence= 88.2352, Ratio sum= 6.0606 Position= n-7, Score= 677.52,Presence= 82.3529, Ratio sum= 2.965 Position= n-11, Score= 716.29,Presence= 64.7058, Ratio sum= 0.3598	Position= n-7, Score= 677.52,Presence= 82.3529, Ratio sum= 2.965 Position= n-11, Score= 716.29,Presence= 64.7058, Ratio sum= 0.3598 Position= n-9, Score= 953.62,Presence= 88.2352, Ratio sum= 6.0606	Position= n-9, Score= 953.62,Presence= 88.2352, Ratio sum= 6.0606 Position= n-11, Score= 716.29,Presence= 64.7058, Ratio sum= 0.3598 Position= n-7, Score= 677.52,Presence= 82.3529, Ratio sum= 2.965	True	True	True	n-9	n-7	n-9	TG	0	100	18998
463	15.7487	902.822	902.817	902.822	MS1	TG 54:3|TG 18:1_18:1_18:1	TG 18:1(n-9)_18:1(n-9)_18:1(n-9)		Eye3	20.8512	True	Position= n-9, Score= 859.34,Presence= 82.3529, Ratio sum= 1.8013 Position= n-7, Score= 558.33,Presence= 76.4705, Ratio sum= 1.5066 Position= n-6, Score= 621.64,Presence= 47.0588, Ratio sum= 0.9549	Position= n-9, Score= 859.34,Presence= 82.3529, Ratio sum= 1.8013 Position= n-6, Score= 621.64,Presence= 47.0588, Ratio sum= 0.9549 Position= n-7, Score= 558.33,Presence= 76.4705, Ratio sum= 1.5066	Position= n-9, Score= 859.34,Presence= 82.3529, Ratio sum= 1.8013 Position= n-6, Score= 621.64,Presence= 47.0588, Ratio sum= 0.9549 Position= n-7, Score= 558.33,Presence= 76.4705, Ratio sum= 1.5066	True	True	True	n-9	n-9	n-9	TG	0	100	18998
494	16.2163	930.852	930.848	930.852	MS1	TG 56:3|TG 18:1_18:1_20:1	TG 18:1(n-9)_18:1(n-6)_20:1(n-9)		Eye3	6.356	False	Position= n-9, Score= 879.38,Presence= 52.9411, Ratio sum= 1.8075 Position= n-6, Score= 722.01,Presence= 23.5294, Ratio sum= 0.6987	Position= n-6, Score= 722.01,Presence= 23.5294, Ratio sum= 0.6987 Position= n-9, Score= 879.38,Presence= 52.9411, Ratio sum= 1.8075	Position= n-9, Score= 879.38,Presence= 52.9411, Ratio sum= 1.8075 Position= n-6, Score= 722.01,Presence= 23.5294, Ratio sum= 0.6987	True	True	True	n-9	n-6	n-9	TG	0	100	19871
467	15.4142	905.76	905.757	905.76	MS1	TG 54:4|TG 18:1_18:1_18:2	TG 18:1(n-9)_18:1(n-9)_18:2(n-6,9)		Eye1	5.2628	True	Position= n-9, Score= 764.85,Presence= 41.1764, Ratio sum= 1.8504	Position= n-9, Score= 764.85,Presence= 41.1764, Ratio sum= 1.8504	Position= n-6*,9, Score= 714.17,Presence= 35.2941, Ratio sum= 3.6056	True	True	True	n-9	n-9	n-6*,9	TG	0	100	19082
456	15.184	898.788	898.786	898.788	MS1	TG 54:5|TG 18:1_18:2_18:2	TG 18:1(n-9)_18:2(n-6,9)_18:2(n-6,9)		Eye2	29.755	True	Position= n-9, Score= 665.24,Presence= 58.8235, Ratio sum= 2.0989 Position= n-11, Score= 590.12,Presence= 58.8235, Ratio sum= 0.3671 Position= n-6, Score= 872.7,Presence= 64.7058, Ratio sum= 2.3686 Position= n-7, Score= 561.63,Presence= 64.7058, Ratio sum= 3.0621	Position= n-6,9, Score= 898.71,Presence= 67.647, Ratio sum= 5.2487 Position= n-7,9, Score= 619.95,Presence= 67.647, Ratio sum= 5.9422 Position= n-6,8, Score= 633.74,Presence= 67.647, Ratio sum= 4.4514	Position= n-6,9, Score= 898.71,Presence= 67.647, Ratio sum= 5.2487 Position= n-6,8, Score= 633.74,Presence= 67.647, Ratio sum= 4.4514 Position= n-7,9, Score= 619.95,Presence= 67.647, Ratio sum= 5.9422	True	True	True	n-9	n-6,9	n-6,9	TG	0	100	18884
458	15.1336	898.792	898.786	898.792	MS1	TG 54:5|TG 18:1_18:2_18:2	TG 18:1(n-9)_18:2(n-6,9)_18:2(n-6,9)		Eye1	18.1308	True	Position= n-9, Score= 683.64,Presence= 70.5882, Ratio sum= 2.3057 Position= n-10, Score= 646.38,Presence= 52.9411, Ratio sum= 0.6615 Position= n-6, Score= 865.29,Presence= 64.7058, Ratio sum= 3.107 Position= n-7, Score= 603.62,Presence= 88.2352, Ratio sum= 3.9041	Position= n-6,9, Score= 902.77,Presence= 70.5882, Ratio sum= 6.3614 Position= n-7,9, Score= 650.88,Presence= 82.3529, Ratio sum= 7.1586	Position= n-6,9, Score= 902.77,Presence= 70.5882, Ratio sum= 6.3614 Position= n-7,9, Score= 650.88,Presence= 82.3529, Ratio sum= 7.1586	True	True	True	n-9	n-6,9	n-6,9	TG	0	100	18885
491	15.8389	928.836	928.833	928.836	MS1	TG 56:4|TG 18:1_20:1_18:2	TG 18:1(n-9)_20:1(n-9)_18:2(n-6,9)		Eye2	9.449	False	Position= n-9, Score= 772.7,Presence= 47.0588, Ratio sum= 0.6938 Position= n-6, Score= 704.87,Presence= 17.647, Ratio sum= 0.2256	Position= n-9, Score= 772.7,Presence= 47.0588, Ratio sum= 0.6938 Position= n-6, Score= 704.87,Presence= 17.647, Ratio sum= 0.2256	Position= n-6,9, Score= 697.29,Presence= 26.4705, Ratio sum= 0.8083	True	True	True	n-9	n-9	n-6,9	TG	0	100	19812
492	15.8419	928.837	928.833	928.837	MS1	TG 56:4|TG 18:1_20:1_18:2	TG 18:1(n-9)_20:1(n-9)_18:2(n-6,9)		Eye3	9.8616	False	Position= n-9, Score= 804.27,Presence= 47.0588, Ratio sum= 0.6029 Position= n-6, Score= 796.13,Presence= 41.1764, Ratio sum= 0.2949	Position= n-9, Score= 804.27,Presence= 47.0588, Ratio sum= 0.6029 Position= n-6, Score= 796.13,Presence= 41.1764, Ratio sum= 0.2949	Position= n-6,9, Score= 834.06,Presence= 50.0, Ratio sum= 0.8665	True	True	True	n-9	n-9	n-6,9	TG	0	100	19812
493	16.2133	930.852	930.848	930.852	MS1	TG 56:3|TG 18:1_18:1_20:1	TG 18:1_18:1_20:1		Eye2	7.2446	False				False	False	False	n-	n-	n-	TG	0	100	19871
453	14.8133	894.759	894.755	894.759	MS1	TG 54:7|TG 18:2_18:2_18:3	TG 18:2(n-6,9)_18:2(n-6,9)_18:3(n-3,6,9)		Eye3	6.9633	True	Position= n-6*,9*, Score= 526.8,Presence= 67.647, Ratio sum= 3.5218 Position= n-3,15, Score= 686.42,Presence= 44.1176, Ratio sum= 0.6669 Position= n-9,15, Score= 672.03,Presence= 50.0, Ratio sum= 0.6264 Position= n-3,6, Score= 803.33,Presence= 61.7647, Ratio sum= 3.1259 Position= n-7,15, Score= 694.37,Presence= 50.0, Ratio sum= 1.1722	Position= n-6*,9*, Score= 526.8,Presence= 67.647, Ratio sum= 3.5218 Position= n-7,15, Score= 694.37,Presence= 50.0, Ratio sum= 1.1722 Position= n-9,15, Score= 672.03,Presence= 50.0, Ratio sum= 0.6264 Position= n-3,6, Score= 803.33,Presence= 61.7647, Ratio sum= 3.1259 Position= n-3,15, Score= 686.42,Presence= 44.1176, Ratio sum= 0.6669	Position= n-3,6,9, Score= 861.03,Presence= 64.7058, Ratio sum= 6.4488 Position= n-3,6,11, Score= 754.19,Presence= 60.7843, Ratio sum= 3.4749 Position= n-3,6,8, Score= 668.02,Presence= 60.7843, Ratio sum= 5.2179	True	True	True	n-6*,9*	n-6*,9*	n-3,6,9	TG	0	100	18752
452	14.8093	894.758	894.755	894.758	MS1	TG 54:7|TG 18:2_18:2_18:3	TG 18:2(n-6,9)_18:2(n-6,9)_18:3(n-3,6,9)		Eye2	6.4313	True	Position= n-6*,9, Score= 542.74,Presence= 44.1176, Ratio sum= 2.8477 Position= n-3,9, Score= 657.13,Presence= 44.1176, Ratio sum= 2.1993 Position= n-3,6, Score= 811.84,Presence= 58.8235, Ratio sum= 3.1061 Position= n-7,9, Score= 640.6,Presence= 52.9411, Ratio sum= 2.528	Position= n-6*,9, Score= 542.74,Presence= 44.1176, Ratio sum= 2.8477 Position= n-7,9, Score= 640.6,Presence= 52.9411, Ratio sum= 2.528 Position= n-3,6, Score= 811.84,Presence= 58.8235, Ratio sum= 3.1061 Position= n-3,9, Score= 657.13,Presence= 44.1176, Ratio sum= 2.1993	Position= n-3,6,9, Score= 863.98,Presence= 62.745, Ratio sum= 5.4655	True	True	True	n-6*,9	n-6*,9	n-3,6,9	TG	0	100	18752
451	14.8533	894.758	894.755	894.758	MS1	TG 54:7|TG 18:2_18:2_18:3	TG 18:2(n-6,9)_18:2(n-6,9)_18:3(n-3,6,9)		Eye1	5.1434	True	Position= n-6*,9*, Score= 522.24,Presence= 55.8823, Ratio sum= 3.1098 Position= n-8,10, Score= 579.47,Presence= 52.9411, Ratio sum= 1.5352 Position= n-7,10, Score= 806.28,Presence= 64.7058, Ratio sum= 1.8266	Position= n-6*,9*, Score= 522.24,Presence= 55.8823, Ratio sum= 3.1098 Position= n-7,10, Score= 806.28,Presence= 64.7058, Ratio sum= 1.8266 Position= n-8,10, Score= 579.47,Presence= 52.9411, Ratio sum= 1.5352	Position= n-3*,6,9, Score= 845.08,Presence= 64.7058, Ratio sum= 6.1114	True	True	True	n-6*,9*	n-6*,9*	n-3*,6,9	TG	0	100	18752

## Sheet: CAR
Metabolite name	CAR 12:0	OAD result name	CAR 12:0		No.1	No.2	No.3	Metabolite name	CAR 12:0	OAD result name	CAR 12:0		No.1	No.2	No.3	Metabolite name	CAR 12:0	OAD result name	CAR 12:0		No.1	No.2	No.3	Metabolite name	CAR 14:0	OAD result name	CAR 14:0		No.1	No.2	No.3	Metabolite name	CAR 14:0	OAD result name	CAR 14:0		No.1	No.2	No.3	Metabolite name	CAR 14:0	OAD result name	CAR 14:0		No.1	No.2	No.3	Metabolite name	CAR 14:1
MS1 m/z	344.281	344.281	<-MS1	Positions1	N/A	N/A	N/A	MS1 m/z	344.281	344.281	<-MS1	Positions1	N/A	N/A	N/A	MS1 m/z	344.281	344.281	<-MS1	Positions1	N/A	N/A	N/A	MS1 m/z	372.314	372.314	<-MS1	Positions1	N/A	N/A	N/A	MS1 m/z	372.314	372.314	<-MS1	Positions1	N/A	N/A	N/A	MS1 m/z	372.314	372.314	<-MS1	Positions1	N/A	N/A	N/A	MS1 m/z	370.297
Ref m/z	344.279			Score1	N/A	N/A	N/A	Ref m/z	344.279			Score1	N/A	N/A	N/A	Ref m/z	344.279			Score1	N/A	N/A	N/A	Ref m/z	372.311			Score1	N/A	N/A	N/A	Ref m/z	372.311			Score1	N/A	N/A	N/A	Ref m/z	372.311			Score1	N/A	N/A	N/A	Ref m/z	370.295
RT	4.75882			Presence1	N/A	N/A	N/A	RT	4.80578			Presence1	N/A	N/A	N/A	RT	4.80357			Presence1	N/A	N/A	N/A	RT	5.69172			Presence1	N/A	N/A	N/A	RT	5.7362			Presence1	N/A	N/A	N/A	RT	5.73852			Presence1	N/A	N/A	N/A	RT	5.26725
ID	9			Ratio sum1	N/A	N/A	N/A	ID	11			Ratio sum1	N/A	N/A	N/A	ID	10			Ratio sum1	N/A	N/A	N/A	ID	19			Ratio sum1	N/A	N/A	N/A	ID	20			Ratio sum1	N/A	N/A	N/A	ID	21			Ratio sum1	N/A	N/A	N/A	ID	17
Smiles	O=C([O-])CC(OC(=O)CCCCCCCCCCC)C[N+](C)(C)C			All results1				Smiles	O=C([O-])CC(OC(=O)CCCCCCCCCCC)C[N+](C)(C)C			All results1				Smiles	O=C([O-])CC(OC(=O)CCCCCCCCCCC)C[N+](C)(C)C			All results1				Smiles	O=C([O-])CC(OC(=O)CCCCCCCCCCCCC)C[N+](C)(C)C			All results1				Smiles	O=C([O-])CC(OC(=O)CCCCCCCCCCCCC)C[N+](C)(C)C			All results1				Smiles	O=C([O-])CC(OC(=O)CCCCCCCCCCCCC)C[N+](C)(C)C			All results1				Smiles	O=C([O-])CC(OC(=O)CCCCCCCC=CCCCC)C[N+](C)(C)C
Subclass info	Head= 0% Moiety= 0%							Subclass info	Head= 0% Moiety= 0%							Subclass info	Head= 0% Moiety= 0%							Subclass info	Head= 0% Moiety= 0%							Subclass info	Head= 0% Moiety= 0%							Subclass info	Head= 0% Moiety= 0%							Subclass info	Head= 0% Moiety= 0%
intensity	frag m/z	Ratio(%)	Delta	Ref NL1	Ref Mz1	ppm1	Type1	intensity	frag m/z	Ratio(%)	Delta	Ref NL1	Ref Mz1	ppm1	Type1	intensity	frag m/z	Ratio(%)	Delta	Ref NL1	Ref Mz1	ppm1	Type1	intensity	frag m/z	Ratio(%)	Delta	Ref NL1	Ref Mz1	ppm1	Type1	intensity	frag m/z	Ratio(%)	Delta	Ref NL1	Ref Mz1	ppm1	Type1	intensity	frag m/z	Ratio(%)	Delta	Ref NL1	Ref Mz1	ppm1	Type1	intensity	frag m/z
1439	345.249	1.0436	-0.9685					632	345.239	0.1787	-0.958					1824	345.247	0.5742	-0.9666					2739	373.29	0.3851	-0.9764					4577	373.266	0.6105	-0.9518					3313	373.266	0.4791	-0.9524					504	371.272
269	345.224	0.195	-0.9429					513	345.215	0.1451	-0.9339					870	345.215	0.2738	-0.934					3760	373.266	0.5287	-0.9527					4503	373.241	0.6006	-0.9274					3509	373.241	0.5074	-0.9266					1756	371.244
586	345.209	0.4249	-0.9284					632	345.17	0.1787	-0.889					309	345.172	0.0972	-0.8917					3782	373.241	0.5318	-0.9278					3912	373.22	0.5218	-0.9056					3321	373.219	0.4802	-0.9053					379	371.223
194	345.184	0.1406	-0.9033					341	345.105	0.0964	-0.8238					399	345.146	0.1256	-0.8657					3233	373.219	0.4546	-0.9056					3056	373.172	0.4076	-0.8585					2661	373.172	0.3848	-0.8582					759	371.179
618	345.168	0.4481	-0.8869					184	345.064	0.052	-0.7833					272	345.132	0.0856	-0.8512					3763	373.195	0.5291	-0.8815					3820	373.058	0.5095	-0.7443					2831	373.058	0.4094	-0.744					87	371.153
661	345.116	0.4793	-0.8355					290	345.045	0.082	-0.7645					346	345.065	0.1089	-0.7845					2854	373.172	0.4013	-0.8581					3314	373.037	0.442	-0.7228					2609	373.037	0.3773	-0.7226					273	371.132
58	345.09	0.042	-0.809					475	344.931	0.1343	-0.6504					252	344.989	0.0793	-0.7085					3013	373.058	0.4236	-0.7445					3641	372.99	0.4856	-0.6756					2515	372.947	0.3637	-0.6325					219	371.101
189	345.066	0.137	-0.7851					208	344.887	0.0588	-0.6059					334	344.897	0.1051	-0.616					2690	373.036	0.3782	-0.7225					3743	372.947	0.4993	-0.6326					3337	372.902	0.4825	-0.5883					92	370.985
230	345.021	0.1668	-0.7399					165	344.843	0.0466	-0.5621					69	344.844	0.0217	-0.5632					2756	372.989	0.3875	-0.6758					3556	372.903	0.4743	-0.5888					2445	372.858	0.3535	-0.5444					98	370.952
317	344.989	0.2299	-0.7086					486	344.771	0.1374	-0.4904					147	344.829	0.0462	-0.5485					2998	372.946	0.4215	-0.6324					4875	372.88	0.6503	-0.5664					3026	372.837	0.4376	-0.5227					46	370.829
150	344.966	0.1087	-0.6855					260	344.634	0.0735	-0.3536					250	344.762	0.0787	-0.4817					2942	372.902	0.4137	-0.5885					3497	372.858	0.4664	-0.544					3782	372.794	0.5469	-0.4796					114	370.657
53	344.94	0.0384	-0.659					283	344.59	0.08	-0.3094					352	344.712	0.1108	-0.431					3721	372.88	0.5232	-0.5666					5613	372.793	0.7487	-0.479					3304	372.767	0.4778	-0.453					138	370.63
168	344.895	0.1218	-0.6145					383	344.572	0.1083	-0.2908					355	344.573	0.1117	-0.2919					4586	372.791	0.6448	-0.4778					4835	372.767	0.6449	-0.4534					3866	372.745	0.559	-0.4308					618	370.59
95	344.862	0.0688	-0.5817					311	344.545	0.0879	-0.2639					231	344.556	0.0727	-0.2756					4058	372.767	0.5706	-0.4538					5132	372.745	0.6845	-0.4314					4830	372.722	0.6985	-0.4082					116	370.558
187	344.8	0.1356	-0.5191					582	344.522	0.1646	-0.241					499	344.541	0.157	-0.2602					4692	372.745	0.6597	-0.4316					6332	372.722	0.8446	-0.4085					3610	372.698	0.522	-0.3843					382	370.525
142	344.737	0.1029	-0.4559					618	344.488	0.1748	-0.2075					553	344.522	0.174	-0.2413					5458	372.722	0.7675	-0.4085					4473	372.698	0.5966	-0.3845					1179	372.683	0.1705	-0.3687					285	370.494
42	344.683	0.0304	-0.4018					1272	344.4	0.3598	-0.1196					384	344.506	0.1208	-0.2255					3713	372.698	0.5221	-0.3847					1653	372.681	0.2205	-0.367					2425	372.635	0.3506	-0.3206					1009	370.425
55	344.667	0.0398	-0.3866					353501	344.281	100	-0.0004					348	344.486	0.1095	-0.2057					3143	372.675	0.4419	-0.3614					4365	372.655	0.5822	-0.3407					2835	372.615	0.4099	-0.3014					110033	370.297
73	344.642	0.0529	-0.3608					2353	344.236	0.6656	0.0449					1020	344.421	0.321	-0.1402					3616	372.654	0.5084	-0.3407					4372	372.615	0.5832	-0.3008					4848	372.569	0.7011	-0.2551					1226	370.261
242	344.614	0.1755	-0.3337					227	344.199	0.0642	0.0817					1170	344.404	0.3683	-0.1232					3114	372.635	0.4378	-0.3213					7078	372.569	0.9441	-0.2553					3863	372.544	0.5586	-0.2298					1351	370.234
92	344.6	0.0667	-0.3191					357	344.176	0.1009	0.1046					317659	344.281	100	-0.0003					3317	372.615	0.4664	-0.3017					5508	372.544	0.7347	-0.2303					9095	372.501	1.3153	-0.1872					88	370.195
71	344.535	0.0514	-0.2546					625	344.161	0.1768	0.1197					2185	344.231	0.6878	0.05					4971	372.567	0.699	-0.253					12719	372.502	1.6966	-0.1876					13225	372.457	1.9125	-0.1433					541	370.161
504	344.51	0.3655	-0.2289					1354	344.108	0.383	0.1723					883	344.2	0.2779	0.081					5231	372.544	0.7355	-0.2308					12415	372.479	1.6561	-0.165					23044	372.391	3.3325	-0.0769					206	370.13
646	344.47	0.4685	-0.1888					309	344.075	0.0874	0.2056					483	344.178	0.152	0.103					10238	372.499	1.4396	-0.1851					18846	372.457	2.514	-0.1435					28731	372.367	4.155	-0.0527					235	370.11
1301	344.409	0.9435	-0.1285					129	344.054	0.0364	0.2269					174	344.145	0.0547	0.136					15052	372.457	2.1166	-0.1436					23831	372.435	3.1789	-0.1211					691476	372.314	100	0.0002					196	370.086
137886	344.281	100	-0.0001					318	344.023	0.0899	0.2581					436	344.122	0.1372	0.1589					16443	372.435	2.3122	-0.1212					34380	372.391	4.5861	-0.0773					4973	372.28	0.7191	0.0341					162	370.052
2785	344.232	2.0197	0.0487					169	343.989	0.0478	0.2918					608	344.105	0.1914	0.1753					15548	372.413	2.1863	-0.0993					42564	372.367	5.6779	-0.0527					3785	372.254	0.5473	0.0604					70	369.96
532	344.203	0.3858	0.0781					109	343.962	0.0308	0.319					105	344.085	0.033	0.1953					27186	372.391	3.8229	-0.0772					749642	372.314	100	-0.0002					1038	372.217	0.1501	0.0974					87	369.903
872	344.171	0.6324	0.1096					52	343.95	0.0147	0.3312					255	344.065	0.0802	0.2158					33397	372.366	4.6963	-0.0527					10742	372.277	1.4329	0.0365					1466	372.194	0.212	0.1198					61	369.678
459	344.122	0.3328	0.1592					43	343.93	0.0121	0.3512					453	344.016	0.1426	0.2645					711127	372.314	100	-0.0001					4116	372.192	0.549	0.1223					1003	372.159	0.145	0.1548					34	369.452
957	344.105	0.694	0.1755					102	343.893	0.0288	0.3878					109	343.988	0.0343	0.2923					16694	372.276	2.3475	0.0372					726	372.135	0.0968	0.1792					644	372.142	0.0931	0.172					91	369.358
140	344.051	0.1015	0.2299					66	343.863	0.0186	0.4178					214	343.944	0.0673	0.3368					1063	372.185	0.1494	0.129					587	372.113	0.0783	0.2014					1022	372.107	0.1477	0.2072					55	369.336
181	344.015	0.1312	0.2656					92	343.802	0.026	0.4786					131	343.881	0.0412	0.3996					2358	372.164	0.3315	0.1499					604	372.09	0.0805	0.224					616	372.071	0.089	0.2434					200	369.314
55	343.929	0.0398	0.3522					135	343.769	0.0381	0.5113					45	343.769	0.0141	0.5113					954	372.122	0.1341	0.1915					534	372.07	0.0712	0.2436					435	372.041	0.0629	0.2726					1754	369.281
61	343.685	0.0442	0.5956					84	343.631	0.0237	0.6497					82	343.746	0.0258	0.5349					278	372.095	0.039	0.2185					371	372.051	0.0494	0.2632					455	372.01	0.0658	0.304					1880	369.227
52	343.593	0.0377	0.6878					108	343.591	0.0305	0.69					53	343.701	0.0166	0.5802					859	372.072	0.1207	0.2413					1021	372.012	0.1361	0.3021					404	371.987	0.0584	0.3268					60	369.19
67	343.548	0.0485	0.7329					45	343.53	0.0127	0.7511					150	343.628	0.0472	0.653					599	372.039	0.0842	0.2743					691	371.976	0.0921	0.3377					273	371.956	0.0394	0.3576					239	369.159
51	343.432	0.0369	0.8485					6683	343.297	1.8905	0.9841					72	343.47	0.0226	0.8106					525	372.01	0.0738	0.3032					431	371.947	0.0574	0.3667					377	371.927	0.0545	0.3869					66	369.124
59	343.372	0.0427	0.9091					1509	343.228	0.4268	1.0529					72	343.433	0.0226	0.8476					641	371.962	0.0901	0.3515					263	371.905	0.035	0.4093					421	371.892	0.0608	0.4217					79	369.025
1323	343.297	0.9594	0.9841					91	343.198	0.0257	1.0823					8056	343.297	2.536	0.9839					407	371.927	0.0572	0.387					370	371.874	0.0493	0.4404					212	371.861	0.0306	0.4531					55	362.563
210	343.272	0.1522	1.0091					252	343.17	0.0712	1.1107					455	343.271	0.1432	1.0094					277	371.901	0.0389	0.4125					101	371.857	0.0134	0.4565					110	371.838	0.0159	0.4761					112	357.231
1932	343.228	1.4011	1.0527					61	343.114	0.0172	1.1672					2036	343.228	0.6409	1.0525					52	371.876	0.0073	0.4372					390	371.823	0.052	0.4907					159	371.814	0.0229	0.5004					35	356.839
182	343.208	0.1319	1.0732					580	343.074	0.164	1.2067					129	343.178	0.0406	1.1029					365	371.846	0.0513	0.4681					133	371.794	0.0177	0.5197					102	371.794	0.0147	0.5196					129	356.255
182	343.191	0.1319	1.0895					43	343.05	0.0121	1.2309					303	343.147	0.0953	1.1339					240	371.82	0.0337	0.494					102	371.757	0.0136	0.5569					131	371.775	0.0189	0.5386					88	356.218
101	343.155	0.0732	1.1261					43	342.794	0.0121	1.4863					424	343.075	0.1334	1.2055					46	371.8	0.0064	0.5133					212	371.725	0.0282	0.5885					193	371.702	0.0279	0.6123					37	355.759
118	343.125	0.0855	1.1559					50	342.301	0.0141	1.9796					59	343.021	0.0185	1.2601					142	371.777	0.0199	0.5363					289	371.705	0.0385	0.6092					151	371.665	0.0218	0.6495					92	355.287
778	343.075	0.5642	1.2054					150	342.262	0.0424	2.0192					41	342.995	0.0129	1.2856					207	371.762	0.0291	0.5512					50	371.672	0.0066	0.6419					71	371.645	0.0102	0.6689					76	355.267
34	342.008	0.0246	2.2731					89	338.788	0.0251	5.4931					124	331.211	0.039	13.0694					125	371.74	0.0175	0.5733					317	371.645	0.0422	0.6693					55	371.623	0.0079	0.6909					622	355.217
49	339.211	0.0355	5.0693					76	337.759	0.0214	6.5222					195	331.005	0.0613	13.276					137	371.716	0.0192	0.5972					118	371.612	0.0157	0.7017					111	371.603	0.016	0.7109					144	355.187
80	331.186	0.058	13.0949					37	331.824	0.0104	12.4563					73	330.268	0.0229	14.0126					163	371.691	0.0229	0.6225					106	371.578	0.0141	0.736					118	371.575	0.017	0.7393					114	355.016
47	331.072	0.034	13.2092					105	331.227	0.0297	13.0537					73	330.005	0.0229	14.2755					184	371.659	0.0258	0.6544					111	371.556	0.0148	0.7579					191	371.538	0.0276	0.7761					71	354.257
246	331.005	0.1784	13.2761					144	331.003	0.0407	13.2781					43	329.87	0.0135	14.4104					75	371.616	0.0105	0.6974					67	371.535	0.0089	0.7786					50	371.501	0.0072	0.8131					1125	354.207
95	330.566	0.0688	13.7151					35	330.808	0.0099	13.4725					35	329.493	0.011	14.788					64	371.592	0.0089	0.7221					124	371.512	0.0165	0.8016					119	371.473	0.0172	0.8408					42	354.144
63	330.199	0.0456	14.0813					117	330.259	0.033	14.0216					43	329.47	0.0135	14.8111					116	371.571	0.0163	0.743					107	371.494	0.0142	0.8202					148	371.45	0.0214	0.8644					72	353.327
64	330.179	0.0464	14.1019					82	330.09	0.0231	14.1906					62	329.382	0.0195	14.8987					57	371.552	0.008	0.7612					169	371.454	0.0225	0.8597					118	371.433	0.017	0.8808					63	353.307
236	330.088	0.1711	14.1927					52	330.069	0.0147	14.212					211	329.244	0.0664	15.0368					158	371.524	0.0222	0.7892					125	371.428	0.0166	0.8861					107	371.405	0.0154	0.9086					396	353.254
36	329.785	0.0261	14.4955					46	330.011	0.013	14.2695					117	329.214	0.0368	15.067					142	371.484	0.0199	0.8295					229	371.406	0.0305	0.9083					109	371.383	0.0157	0.9309					91	353.211
34	329.649	0.0246	14.6321					33	330.001	0.0093	14.2796					45	329.194	0.0141	15.0871					146	371.453	0.0205	0.8609					284	371.379	0.0378	0.9352					185	371.369	0.0267	0.9451					161	353.183
33	329.276	0.0239	15.0045					58	329.959	0.0164	14.3219					145	329.13	0.0456	15.1504					109	371.421	0.0153	0.8922					1214	371.327	0.1619	0.9871					4372	371.327	0.6322	0.9868					171	352.327
314	329.245	0.2277	15.0358					62	329.632	0.0175	14.6483					951	329.086	0.2993	15.1944					123	371.4	0.0172	0.9135					2717	371.304	0.3624	1.01					1449	371.304	0.2095	1.0105					72	351.294
175	329.213	0.1269	15.0675					55	329.52	0.0155	14.7606					41	329.043	0.0129	15.2382					195	371.371	0.0274	0.9424					2724	371.244	0.3633	1.0704					599	371.279	0.0866	1.0347					85	351.251
54	329.174	0.0391	15.1069					55	329.404	0.0155	14.877					711	329.005	0.2238	15.2755					807	371.329	0.1134	0.9846					676	371.174	0.0901	1.1397					2369	371.244	0.3426	1.07					30	348.877
69	329.149	0.05	15.1313					61	329.301	0.0172	14.98					98	328.896	0.0308	15.3847					2817	371.303	0.3961	1.0103					129	371.13	0.0172	1.184					315	371.213	0.0455	1.1015					55	343.249
59	329.129	0.0427	15.1521					134	329.238	0.0379	15.0432					61	328.696	0.0192	15.5845					2087	371.244	0.2934	1.0698					65	371.106	0.0086	1.2075					109	371.191	0.0157	1.1231					144	341.092
1730	329.085	1.2546	15.1959					134	329.194	0.0379	15.0868					64	328.637	0.0201	15.6442					413	371.222	0.058	1.0912					165	371.075	0.022	1.2391					125	371.172	0.018	1.1425					46	339.257
869	329.006	0.6302	15.2748					47	329.171	0.0132	15.1099					86	328.406	0.027	15.8743					324	371.184	0.0455	1.13					51	371.05	0.0068	1.2639					285	371.147	0.0412	1.1669					72	339.037
63	328.842	0.0456	15.4392					47	329.108	0.0132	15.173					43	328.383	0.0135	15.8976					608	371.174	0.0854	1.14					76	370.994	0.0101	1.3201					67	371.113	0.0096	1.201					99	337.269
80	328.759	0.058	15.522					1110	329.084	0.314	15.1968					98	328.364	0.0308	15.9169					202	371.127	0.0284	1.1869					141	370.832	0.0188	1.4823					169	371.1	0.0244	1.2143					94	337.024
60	328.507	0.0435	15.774					537	329.006	0.1519	15.2749					88	328.316	0.0277	15.9646					89	371.101	0.0125	1.2126					76	370.718	0.0101	1.5956					63	371.029	0.0091	1.285					63	336.015
39	328.459	0.0282	15.8216					81	328.714	0.0229	15.5669					82	328.296	0.0258	15.985					51	371.055	0.0071	1.2586					97	370.705	0.0129	1.6087					87	371.005	0.0125	1.3086					51	335.294
94	328.404	0.0681	15.8772					80	328.702	0.0226	15.5783					206	328.234	0.0648	16.0467					62	371.044	0.0087	1.2697					97	370.477	0.0129	1.8368					91	370.984	0.0131	1.3299					65	335.26
60	328.341	0.0435	15.9396					66	328.574	0.0186	15.7072					58	328.209	0.0182	16.0718					124	371.024	0.0174	1.2894					96	370.357	0.0128	1.9568					59	370.885	0.0085	1.4287					51	335.232
179	328.292	0.1298	15.9891					64	328.46	0.0181	15.8212					122	328.186	0.0384	16.0947					68	370.942	0.0095	1.372					532	370.296	0.0709	2.0176					51	370.682	0.0073	1.6322					70	334.331
78	328.271	0.0565	16.01					41	328.443	0.0115	15.838					41	328.162	0.0129	16.1192					119	370.837	0.0167	1.4767					59	370.222	0.0078	2.0921					46	370.641	0.0066	1.6728					376	334.248
168	328.232	0.1218	16.0492					69	328.415	0.0195	15.8654					8289	328.083	2.6094	16.1979					99	370.813	0.0139	1.5004					96	370.157	0.0128	2.1568					92	370.379	0.0133	1.9351					73	333.001
100	328.21	0.0725	16.0705					82	328.404	0.0231	15.8768					153	327.919	0.0481	16.3613					50	370.718	0.007	1.5959					72	369.899	0.0096	2.4152					582	370.295	0.0841	2.0186					138	331.11
137	328.185	0.0993	16.0958					73	328.336	0.0206	15.9447					91	327.845	0.0286	16.4361					78	370.707	0.0109	1.6063					48	369.718	0.0064	2.5959					53	370.011	0.0076	2.3032					48	330.935
35	328.16	0.0253	16.1207					66	328.314	0.0186	15.9665					47	327.683	0.0147	16.5978					83	370.675	0.0116	1.6391					70	369.653	0.0093	2.6612					42	369.639	0.006	2.6755					41	330.207
10366	328.082	7.5178	16.1983					125	328.293	0.0353	15.9879					70	327.619	0.022	16.6621					34	370.664	0.0047	1.6499					29	365.692	0.0038	6.6216					64	369.464	0.0092	2.8501					99	329.984
64	328.052	0.0464	16.2291					65	328.272	0.0183	16.0085					48	327.528	0.0151	16.753					89	370.558	0.0125	1.7554					58	363.917	0.0077	8.3967					42	369.322	0.006	2.9925					47	329.097
34	328.01	0.0246	16.2703					193	328.237	0.0545	16.0438					167	327.414	0.0525	16.8664					834	370.297	0.1172	2.0168					43	363.225	0.0057	9.0887					48	368.328	0.0069	3.9864					77	329.012
82	327.893	0.0594	16.3876					108	328.209	0.0305	16.0721					85	327.354	0.0267	16.9269					68	370.204	0.0095	2.1101					82	359.262	0.0109	13.0519					78	367.331	0.0112	4.9832					241	328.08
59	327.716	0.0427	16.5647					189	328.186	0.0534	16.0949					57	327.275	0.0179	17.0057					53	369.72	0.0074	2.5941					141	359.221	0.0188	13.0927					82	359.266	0.0118	13.048					63	325.937
88	327.579	0.0638	16.7016					95	328.164	0.0268	16.1169					163	327.258	0.0513	17.0224					105	369.096	0.0147	3.2172					54	359.17	0.0072	13.1441					209	359.226	0.0302	13.0877					75	325.225
64	327.501	0.0464	16.7799					10099	328.083	2.8568	16.1981					318	327.234	0.1001	17.0467					48	368.116	0.0067	4.1972					290	358.31	0.0386	14.0035					44	359.12	0.0063	13.1944					181	316.194
58	327.467	0.042	16.814					96	328.015	0.0271	16.2653					709	327.202	0.2231	17.079					78	367.999	0.0109	4.3149					77	358.171	0.0102	14.1425					44	359.084	0.0063	13.2305					35	315.966
110	327.44	0.0797	16.841					73	327.917	0.0206	16.3634					328	327.178	0.1032	17.1029					36	361.252	0.005	11.0618					331	357.26	0.0441	15.0544					97	358.306	0.014	14.0077					57	315.258
150	327.327	0.1087	16.9535					108	327.902	0.0305	16.3783					35745	327.079	11.2526	17.2017					140	359.225	0.0196	13.0886					166	357.205	0.0221	15.1093					53	357.916	0.0076	14.3977					61	312.97
97	327.287	0.0703	16.9934					90	327.816	0.0254	16.4649					42	327.048	0.0132	17.2325					139	359.183	0.0195	13.1302					155	356.287	0.0206	16.027					275	357.286	0.0397	15.0276					73	312.068
96	327.266	0.0696	17.0147					104	327.769	0.0294	16.5121					510	327.011	0.1605	17.2695					43	359.054	0.006	13.2594					178	356.223	0.0237	16.0905					241	357.249	0.0348	15.0651					65	312.047
605	327.233	0.4387	17.0476					81	327.722	0.0229	16.5584					176	326.221	0.0554	18.0593					90	359.013	0.0126	13.3007					81	356.15	0.0108	16.1637					115	357.211	0.0166	15.1028					107	311.22
943	327.2	0.6838	17.0803					33	327.679	0.0093	16.6018					110	326.179	0.0346	18.1019					44	358.304	0.0061	14.0096					209	356.119	0.0278	16.1948					47	357.08	0.0067	15.2337					32	307.383
160	327.18	0.116	17.1012					165	327.504	0.0466	16.7771					310	326.073	0.0975	18.2077					35	358.242	0.0049	14.0719					1062	355.289	0.1416	17.0248					59	356.321	0.0085	15.9928					58	307.27
47609	327.079	34.5277	17.2018					108	327.351	0.0305	16.9295					611	325.217	0.1923	19.0639					46	358.222	0.0064	14.0917					59	355.228	0.0078	17.086					212	356.284	0.0306	16.0305					46	303.14
565	327.007	0.4097	17.274					64	327.328	0.0181	16.9526					89	325.177	0.028	19.1042					115	357.304	0.0161	15.0094					97	355.211	0.0129	17.103					88	356.257	0.0127	16.0575					33	295.346
56	326.251	0.0406	18.03					124	327.31	0.035	16.9705					79	325.061	0.0248	19.2202					128	357.264	0.0179	15.0498					47	355.185	0.0062	17.129					44	356.23	0.0063	16.0845					25	293.773
124	326.222	0.0899	18.0585					97	327.254	0.0274	17.0266					161	313.236	0.0506	31.045					174	357.212	0.0244	15.1013					963	355.11	0.1284	17.2038					113	356.2	0.0163	16.1141					35	292.22
56	326.122	0.0406	18.1586					443	327.237	0.1253	17.0434					57	310.185	0.0179	34.0961					124	357.194	0.0174	15.1192					63	355.07	0.0084	17.2444					42	356.188	0.006	16.1258					56	292.163
380	326.072	0.2755	18.2091					1049	327.2	0.2967	17.0809					157	309.243	0.0494	35.0376					59	357.161	0.0082	15.1529					118	355.014	0.0157	17.2995					70	356.119	0.0101	16.195					29	291.244
87	325.276	0.063	19.0052					45477	327.079	12.8647	17.2015					38	309.223	0.0119	35.0576					59	356.882	0.0082	15.4312					45	354.301	0.006	18.0129					40	355.981	0.0057	16.3328					92	289.957
563	325.217	0.4083	19.0633					511	327.008	0.1445	17.2729					50	309.214	0.0157	35.0672					52	356.444	0.0073	15.8701					65	354.201	0.0086	18.1132					37	355.562	0.0053	16.7524					83	289.055
33	314.184	0.0239	30.0967					53	326.871	0.0149	17.4099					58	307.209	0.0182	37.0718					119	356.289	0.0167	16.0249					36	353.313	0.0048	19.0006					1157	355.285	0.1673	17.0289					40	288.941
62	314.054	0.0449	30.2267					67	326.737	0.0189	17.5436					32	306.096	0.01	38.1847					48	356.27	0.0067	16.0439					98	353.272	0.013	19.042					221	355.262	0.0319	17.0522					39	279.007
140	313.239	0.1015	31.0414					271	326.217	0.0766	18.0636					72	306.013	0.0226	38.268					312	356.114	0.0438	16.1993					54	344.161	0.0072	28.1525					98	355.226	0.0141	17.0882					183	274.229
75	312.132	0.0543	32.1486					346	326.072	0.0978	18.209					109	305.989	0.0343	38.2916					29	355.33	0.004	16.9839					41	343.158	0.0054	29.1562					242	355.198	0.0349	17.1159					143	273.153
53	311.247	0.0384	33.0342					48	326.033	0.0135	18.2476					58	303.965	0.0182	40.3161					867	355.286	0.1219	17.0274					77	343.039	0.0102	29.2749					320	355.113	0.0462	17.2013					193	272.201
149	311.227	0.108	33.0538					31	325.949	0.0087	18.3315					50	303.135	0.0157	41.1454					81	355.218	0.0113	17.0954					40	341.946	0.0053	30.3676					105	355.022	0.0151	17.2924					97	271.943
49	311.208	0.0355	33.0723					380	325.217	0.1074	19.0635					67	303.081	0.021	41.1999					81	355.19	0.0113	17.1241					142	341.279	0.0189	31.0349					27	354.595	0.0039	17.7186					45	271.226
42	311.186	0.0304	33.0946					99	325.068	0.028	19.2125					58	303.03	0.0182	41.2503					66	355.149	0.0092	17.1651					180	341.211	0.024	31.1032					30	354.419	0.0043	17.8948					148	271.172
87	311.147	0.063	33.1338					57	325.027	0.0161	19.2538					38	302.965	0.0119	41.3161					1175	355.111	0.1652	17.2025					26	341.17	0.0034	31.1438					141	354.297	0.0203	18.017					48	269.194
32	310.982	0.0232	33.2983					26	320.189	0.0073	24.0922					112	302.098	0.0352	42.1824					80	355.071	0.0112	17.2428					56	340.83	0.0074	31.4842					258	354.275	0.0373	18.0395					61	263.237
76	309.253	0.0551	35.0278					31	315.953	0.0087	28.3274					71	302.035	0.0223	42.2455					186	355.013	0.0261	17.3008					25	340.355	0.0033	31.9591					174	354.21	0.0251	18.1043					43	263.212
146	309.217	0.1058	35.0633					34	313.907	0.0096	30.3735					437	302.02	0.1375	42.2609					32	354.785	0.0044	17.5282					62	340.315	0.0082	31.999					49	353.322	0.007	18.9919					58	261.15
104	309.177	0.0754	35.1041					173	313.239	0.0489	31.042					50	301.182	0.0157	43.0991					111	354.316	0.0156	17.9973					68	340.098	0.009	32.2158					174	353.269	0.0251	19.0451					96	260.255
130	307.203	0.0942	37.0773					83	313.181	0.0234	31.1001					35	299.617	0.011	44.6638					148	354.275	0.0208	18.0382					70	339.269	0.0093	33.0451					36	351.553	0.0052	20.7614					107	258.233
65	307.148	0.0471	37.1328					27	312.522	0.0076	31.7583					57	299.187	0.0179	45.0933					54	353.323	0.0075	18.9903					103	337.291	0.0137	35.0232					66	349.96	0.0095	22.3545					48	255.179
48	307.108	0.0348	37.1726					71	311.225	0.02	33.0558					131	295.202	0.0412	49.079					145	353.278	0.0203	19.0352					50	337.214	0.0066	35.0997					44	348.295	0.0063	24.0188					70	254.199
49	305.15	0.0355	39.1303					48	310.231	0.0135	34.0494					57	293.209	0.0179	51.0714					82	353.238	0.0115	19.0754					95	337.178	0.0126	35.136					45	346.999	0.0065	25.3147					215	250.992
48	305.033	0.0348	39.2474					294	309.245	0.0831	35.0355					37	291.238	0.0116	53.043					32	352.053	0.0044	20.2606					56	337.157	0.0074	35.1572					72	344.192	0.0104	28.1216					620	245.229
128	305.001	0.0928	39.2796					40	309.098	0.0113	35.1831					99	288.192	0.0311	56.0885					73	350.965	0.0102	21.3486					147	335.225	0.0196	37.0886					53	342.012	0.0076	30.3021					44	245.196
91	304.239	0.0659	40.0418					48	308.216	0.0135	36.0651					90	288.058	0.0283	56.2229					52	345.669	0.0073	26.6445					32	334.458	0.0042	37.8564					171	341.272	0.0247	31.0421					43	245.035
41	304.023	0.0297	40.2582					49	307.27	0.0138	37.0106					167	288.008	0.0525	56.2727					86	344.092	0.012	28.2212					79	334.129	0.0105	38.185					90	339.257	0.013	33.0572					99	243.209
83	303.973	0.0601	40.3074					60	307.202	0.0169	37.0787					55	287.112	0.0173	57.169					48	343.273	0.0067	29.0409					42	333.513	0.0056	38.8008					50	339.192	0.0072	33.1219					58	243.121
59	303.321	0.0427	40.9602					61	307.016	0.0172	37.2646					110	286.237	0.0346	58.0436					43	343.203	0.006	29.1104					67	332.991	0.0089	39.3227					70	338.144	0.0101	34.1705					142	242.204
263	303.236	0.1907	41.0449					41	306.026	0.0115	38.2547					191	286.061	0.0601	58.2196					93	342.099	0.013	30.2151					48	332.889	0.0064	39.4248					56	337.312	0.008	35.0022					50	241.917
117	303.02	0.0848	41.2603					68	305.153	0.0192	39.1281					159	285.208	0.05	59.0729					91	341.271	0.0127	31.0425					93	331.107	0.0124	41.2067					144	337.273	0.0208	35.0415					214	241.194
443	302.021	0.3212	42.2601					54	305.088	0.0152	39.1931					113	285.187	0.0355	59.0937					63	340.085	0.0088	32.2282					80	330.301	0.0106	42.0132					108	337.182	0.0156	35.1323					69	239.203
75	297.258	0.0543	47.0226					140	304.232	0.0396	40.049					90	285.134	0.0283	59.1471					82	339.291	0.0115	33.0226					41	327.299	0.0054	45.0145					41	335.292	0.0059	37.0221					94	239.183
32	295.1	0.0232	49.1809					86	304.094	0.0243	40.1871					129	285.093	0.0406	59.1882					77	339.052	0.0108	33.262					43	327.093	0.0057	45.2212					137	335.262	0.0198	37.0519					83	237.163
29	292.866	0.021	51.4143					113	304.002	0.0319	40.2792					92	285.042	0.0289	59.2391					89	337.305	0.0125	35.0083					66	323.201	0.0088	49.1133					46	335.223	0.0066	37.0915					68	233.229
48	290.074	0.0348	54.207					106	303.235	0.0299	41.0455					66	283.232	0.0207	61.0491					45	335.707	0.0063	36.6066					43	323.186	0.0057	49.1278					167	333.947	0.0241	38.3668					174	231.212
72	289.196	0.0522	55.0849					149	303.026	0.0421	41.2548					139	278.222	0.0437	66.0586					93	335.219	0.013	37.095					48	317.263	0.0064	55.0506					75	331.961	0.0108	40.3534					61	230.251
88	288.254	0.0638	56.0268					85	302.991	0.024	41.2898					128	272.173	0.0402	72.1079					59	334.967	0.0082	37.3469					145	317.062	0.0193	55.2516					71	331.224	0.0102	41.0903					34	230.168
329	288.005	0.2386	56.2757					333	302.023	0.0942	42.2577					54	271.117	0.0169	73.1633					44	334.938	0.0061	37.3754					77	316.241	0.0102	56.0725					91	331.16	0.0131	41.1542					95	229.11
251	287.2	0.182	57.0803					41	301.231	0.0115	43.0501					45	270.192	0.0141	74.0892					83	333.936	0.0116	38.378					68	315.193	0.009	57.1205					74	331.11	0.0107	41.2045					78	227.181
39	286.945	0.0282	57.336					29	294.763	0.0082	49.5174					59	269.21	0.0185	75.0712					46	333.176	0.0064	39.1379					78	315.159	0.0104	57.1548					63	330.941	0.0091	41.3733					57	223.148
144	286.068	0.1044	58.2131					33	293.057	0.0093	51.2234					54	267.204	0.0169	77.0766					72	332.978	0.0101	39.3356					95	315.075	0.0126	57.2394					33	328.964	0.0047	43.3498					57	217.197
34	285.686	0.0246	58.5949					78	292.126	0.022	52.1551					30	267.073	0.0094	77.2073					47	332.227	0.0066	40.0867					48	314.938	0.0064	57.376					36	327.778	0.0052	44.5356					69	216.121
210	285.195	0.1522	59.086					37	290.607	0.0104	53.6739					95	262.982	0.0299	81.2992					42	332.186	0.0059	40.128					33	314.914	0.0044	57.3995					35	327.257	0.005	45.0572					35	215.148
24	283.715	0.0174	60.5653					174	289.201	0.0492	55.0801					63	262.028	0.0198	82.2525					137	332.11	0.0192	40.2035					97	314.239	0.0129	58.075					74	325.22	0.0107	47.0941					47	215.126
39	281.199	0.0282	63.082					48	288.201	0.0135	56.0796					37	260.913	0.0116	83.3675					104	331.105	0.0146	41.2088					903	313.239	0.1204	59.075					27	322.215	0.0039	50.099					62	213.092
30	278.22	0.0217	66.0607					245	288.005	0.0693	56.2762					49	259.083	0.0154	85.1981					36	331.051	0.005	41.2626					62	313.213	0.0082	59.1006					49	321.924	0.007	50.3899					121	211.152
49	277.18	0.0355	67.1005					137	287.201	0.0387	57.0793					59	258.239	0.0185	86.0416					36	330.207	0.005	42.1063					76	313.091	0.0101	59.2229					136	317.059	0.0196	55.2551					129	203.182
27	275.276	0.0195	69.0052					99	286.241	0.028	58.0398					54	255.212	0.0169	89.0689					103	330.057	0.0144	42.2566					42	312.736	0.0056	59.5776					32	316.167	0.0046	56.1469					195	203.118
64	275.239	0.0464	69.0415					85	286.076	0.024	58.2051					33	255.047	0.0103	89.2336					27	326.992	0.0037	45.3212					43	312.05	0.0057	60.2638					131	315.234	0.0189	57.0805					25	200.583
53	274.195	0.0384	70.0857					101	286.063	0.0285	58.2177					105	253.159	0.033	91.1213					31	326.158	0.0043	46.1554					99	311.22	0.0132	61.0943					58	315.014	0.0083	57.3					76	200.152
74	273.225	0.0536	71.0555					381	285.205	0.1077	59.0753					95	253.006	0.0299	91.2747					40	323.202	0.0056	49.1113					74	307.924	0.0098	64.3899					39	314.271	0.0056	58.0433					108	199.151
95	273.148	0.0688	71.1327					69	285.153	0.0195	59.1279					76	250.998	0.0239	93.2823					45	317.285	0.0063	55.0287					70	299.202	0.0093	73.1121					120	314.083	0.0173	58.231					67	197.133
59	272.212	0.0427	72.0684					40	284.169	0.0113	60.1119					80	250.042	0.0251	94.239					75	317.063	0.0105	55.2508					216	289.951	0.0288	82.3627					655	313.24	0.0947	59.0745					57	196.148
54	271.217	0.0391	73.0636					68	283.043	0.0192	61.2376					65	249.031	0.0204	95.2497					42	316.218	0.0059	56.096					51	289.193	0.0068	83.1213					118	313.047	0.017	59.2669					130	191.182
65	271.165	0.0471	73.1157					71	279.978	0.02	64.3029					82	247.165	0.0258	97.1155					101	316.152	0.0142	56.1615					38	288.047	0.005	84.2668					28	311.901	0.004	60.4131					64	189.164
51	270.494	0.0369	73.7866					50	279.223	0.0141	65.0577					26	247.126	0.0081	97.1552					46	315.973	0.0064	56.3409					65	286.202	0.0086	86.1124					128	311.226	0.0185	61.0884					50	188.116
110	267.21	0.0797	77.071					78	278.224	0.022	66.0571					87	246.23	0.0273	98.0509					59	314.248	0.0082	58.0654					49	280.267	0.0065	92.0473					96	309.936	0.0138	62.378					79	186.137
40	267.172	0.029	77.1089					50	275.208	0.0141	69.0724					50	246.101	0.0157	98.1794					77	314.234	0.0108	58.0792					45	276.261	0.006	96.053					69	307.925	0.0099	64.3888					95	185.131
47	266.079	0.034	78.2018					46	273.151	0.013	71.13					36	245.837	0.0113	98.4436					33	313.661	0.0046	58.6526					138	275.262	0.0184	97.0523					48	305.108	0.0069	67.2057					51	184.125
52	265.162	0.0377	79.1192					49	272.886	0.0138	71.3948					771	245.228	0.2427	99.0532					62	313.281	0.0087	59.0325					30	274.501	0.004	97.8134					44	297.166	0.0063	75.1476					42	183.122
68	263.27	0.0493	81.0108					33	271.778	0.0093	72.5025					150	244.015	0.0472	100.266					848	313.238	0.1192	59.076					41	274.37	0.0054	97.9443					61	296.245	0.0088	76.0687					187	177.164
44	263.027	0.0319	81.2534					82	271.168	0.0231	73.1131					113	242.239	0.0355	102.042					62	313.028	0.0087	59.286					37	273.981	0.0049	98.3331					85	289.946	0.0122	82.3676					140	177.093
115	262.268	0.0834	82.0128					58	269.209	0.0164	75.0718					979	241.236	0.3081	103.045					217	311.224	0.0305	61.0896					53	273.139	0.007	99.1754					36	286.69	0.0052	85.6243					77	173.132
307	261.255	0.2226	83.0259					29	266.744	0.0082	77.5368					366	241.196	0.1152	103.085					53	306.211	0.0074	66.1023					32	271.995	0.0042	100.319					32	285.382	0.0046	86.9323					80	170.109
84	261.049	0.0609	83.2317					42	266.214	0.0118	78.0664					107	241.035	0.0336	103.246					32	304.079	0.0044	68.2348					109	271.945	0.0145	100.369					50	284.895	0.0072	87.4187					203	170.074
1319	260.25	0.9565	84.031					38	265.199	0.0107	79.0822					38	240.615	0.0119	103.666					40	299.142	0.0056	73.1717					39	269.839	0.0052	102.475					36	282.587	0.0052	89.7266					38	170.047
63	260.213	0.0456	84.0673					56	263.179	0.0158	81.1018					3874	240.233	1.2195	104.048					42	297.179	0.0059	75.1349					158	269.271	0.021	103.043					48	279.139	0.0069	93.1752					92	169.102
541	259.242	0.3923	85.0389					95	260.99	0.0268	83.291					40	240.195	0.0125	104.086					57	297.162	0.008	75.1514					424	268.264	0.0565	104.05					28	277.627	0.004	94.6871					87	169.065
57	259.202	0.0413	85.0783					43	260.041	0.0121	84.2393					48	240.155	0.0151	104.126					82	295.276	0.0115	77.0377					22	266.307	0.0029	106.007					63	277.217	0.0091	95.0968					78	165.072
43	259.048	0.0311	85.2325					27	259.426	0.0076	84.8549					61	239.148	0.0192	105.133					40	293.171	0.0056	79.1429					48	263.037	0.0064	109.277					76	276.593	0.0109	95.7211					42	163.33
439	258.233	0.3183	86.0477					52	259.144	0.0147	85.1365					33	239.017	0.0103	105.263					52	292.915	0.0073	79.3983					68	261.254	0.009	111.06					48	275.714	0.0069	96.5998					127	163.149
111	258.201	0.0805	86.0793					48	252.996	0.0135	91.2851					54	233.117	0.0169	111.164					32	291.948	0.0044	80.3656					40	261.164	0.0053	111.15					46	273.67	0.0066	98.6437					167	163.134
37	258.023	0.0268	86.2577					24	252.024	0.0067	92.2569					139	231.213	0.0437	113.068					56	290.915	0.0078	81.3988					63	261.149	0.0084	111.165					30	272.963	0.0043	99.3508					62	162.14
331	257.227	0.24	87.0536					94	251.001	0.0265	93.2793					68	229.162	0.0214	115.118					70	289.214	0.0098	83.0992					116	260.251	0.0154	112.063					65	272.183	0.0094	100.131					163	161.134
116	257.187	0.0841	87.0934					42	250.04	0.0118	94.2403					46	226.992	0.0144	117.288					49	289.029	0.0068	83.2847					117	259.168	0.0156	113.146					46	269.877	0.0066	102.437					185	159.118
348	256.22	0.2523	88.061					28	249.815	0.0079	94.4655					48	226.046	0.0151	118.234					101	288.973	0.0142	83.341					130	258.237	0.0173	114.077					485	269.269	0.0701	103.045					70	159.081
68	256.147	0.0493	88.1337					339	245.227	0.0958	99.054					61	225.162	0.0192	119.119					35	286.191	0.0049	86.1222					44	257.133	0.0058	115.181					51	269.138	0.0073	103.176					93	157.098
157	255.212	0.1138	89.0688					42	245.082	0.0118	99.1991					51	220.13	0.016	124.151					52	285.356	0.0073	86.9581					128	250.996	0.017	121.318					44	268.575	0.0063	103.739					27	156.55
151	255.175	0.1095	89.1062					50	244.058	0.0141	100.222					50	219.213	0.0157	125.067					146	281.251	0.0205	91.0622					45	246.755	0.006	125.559					2528	268.264	0.3655	104.05					67	155.084
66	255.141	0.0478	89.1395					81	244.013	0.0229	100.268					84	219.138	0.0264	125.143					102	274.225	0.0143	98.089					589	245.226	0.0785	127.088					53	258.231	0.0076	114.083					49	153.089
537	254.205	0.3894	90.0756					32	243.266	0.009	101.015					91	213.164	0.0286	131.117					29	272.455	0.004	99.8588					55	242.201	0.0073	130.113					37	258.167	0.0053	114.147					39	149.563
48	254.17	0.0348	90.1112					37	242.197	0.0104	102.083					65	212.164	0.0204	132.117					45	271.162	0.0063	101.152					241	241.197	0.0321	131.117					80	257.193	0.0115	115.121					130	149.132
123	253.193	0.0892	91.0873					53	241.519	0.0149	102.761					43	212.155	0.0135	132.126					48	271.142	0.0067	101.172					126	239.178	0.0168	133.136					78	257.149	0.0112	115.165					152	148.124
138	253.156	0.1	91.1247					40	241.423	0.0113	102.858					44	208.088	0.0138	136.192					183	269.27	0.0257	103.044					30	239.15	0.004	133.164					38	256.245	0.0054	116.069					62	148.087
126	252.187	0.0913	92.0933					1037	241.237	0.2933	103.044					38	207.119	0.0119	137.162					47	269.217	0.0066	103.096					69	238.171	0.0092	134.143					52	256.22	0.0075	116.094					87	147.116
63	252.15	0.0456	92.1303					183	241.194	0.0517	103.087					34	204.092	0.0107	140.189					207	268.263	0.0291	104.051					40	237.225	0.0053	135.089					48	255.21	0.0069	117.104					50	145.125
89	252.05	0.0645	92.231					138	241.031	0.039	103.25					141	203.18	0.0443	141.101					45	264.814	0.0063	107.499					39	233.115	0.0052	139.199					390	245.227	0.0564	127.087					173	145.101
115	251.179	0.0834	93.1014					30	240.632	0.0084	103.648					114	203.114	0.0358	141.166					46	262.835	0.0064	109.479					76	228.192	0.0101	144.122					66	245.164	0.0095	127.15					94	145.064
74	251	0.0536	93.2812					4010	240.233	1.1343	104.047					90	197.132	0.0283	147.149					137	262.267	0.0192	110.046					73	227.177	0.0097	145.137					46	243.214	0.0066	129.1					206	144.103
48	250.13	0.0348	94.1508					82	239.183	0.0231	105.097					59	195.139	0.0185	149.142					437	261.256	0.0614	111.058					33	224.949	0.0044	147.365					96	241.201	0.0138	131.113					27	143.326
118	250.038	0.0855	94.2431					58	235.208	0.0164	109.073					36	194.195	0.0113	150.085					95	261.22	0.0133	111.094					92	219.12	0.0122	153.194					25	239.346	0.0036	132.968					100	143.086
59	249.225	0.0427	95.0561					38	234.14	0.0107	110.141					90	193.1	0.0283	151.181					26	260.324	0.0036	111.989					91	217.197	0.0121	155.117					61	233.224	0.0088	139.09					202	142.078
92	248.211	0.0667	96.0699					39	232.218	0.011	112.063					81	192.182	0.0254	152.098					937	260.25	0.1317	112.064					68	217.122	0.009	155.192					35	230.187	0.005	142.127					34	141.518
41	248.062	0.0297	96.2192					72	227.176	0.0203	117.105					65	192.094	0.0204	152.186					189	259.24	0.0265	113.073					199	216.125	0.0265	156.189					36	229.104	0.0052	143.21					45	141.124
27	248.042	0.0195	96.2388					42	226.747	0.0118	117.534					136	191.179	0.0428	153.102					637	258.235	0.0895	114.079					44	214.172	0.0058	158.142					61	225.128	0.0088	147.186					175	141.07
40	247.95	0.029	96.3305					40	222.145	0.0113	122.135					77	191.086	0.0242	153.195					92	257.229	0.0129	115.085					101	213.163	0.0134	159.151					31	219.184	0.0044	153.13					34	139.228
249	247.239	0.1805	97.0415					45	221.116	0.0127	123.165					89	187.146	0.028	157.135					245	256.221	0.0344	116.093					43	213.139	0.0057	159.175					204	216.123	0.0295	156.191					82	136.125
65	247.21	0.0471	97.071					28	219.51	0.0079	124.771					59	185.133	0.0185	159.147					36	256.147	0.005	116.167					112	212.127	0.0149	160.187					89	215.116	0.0128	157.198					55	136.053
1340	246.232	0.9718	98.0492					103	219.137	0.0291	125.144					74	179.133	0.0232	165.148					160	255.205	0.0224	117.109					99	211.204	0.0132	161.109					26	214.328	0.0037	157.986					73	135.115
25	246.13	0.0181	98.151					56	218.209	0.0158	126.072					84	177.163	0.0264	167.118					81	255.174	0.0113	117.139					28	210.927	0.0037	161.387					71	205.084	0.0102	167.23					179	135.081
37	245.685	0.0268	98.5962					26	218.084	0.0073	126.197					69	177.129	0.0217	167.151					36	254.295	0.005	118.018					169	210.153	0.0225	162.161					78	203.18	0.0112	169.134					242	134.109
58	245.454	0.042	98.8268					33	217.122	0.0093	127.159					84	177.094	0.0264	167.186					295	254.204	0.0414	118.109					73	205.199	0.0097	167.115					452	203.115	0.0653	169.199					258	133.1
55	245.328	0.0398	98.9531					63	217.109	0.0178	127.172					80	175.148	0.0251	169.133					96	253.197	0.0134	119.117					67	204.186	0.0089	168.128					61	201.162	0.0088	171.152					99	133.065
6871	245.227	4.9831	99.0536					112	213.17	0.0316	131.111					84	174.143	0.0264	170.138					46	253.159	0.0064	119.155					99	203.178	0.0132	169.136					44	195.121	0.0063	177.193					121	132.094
68	245.158	0.0493	99.1223					34	207.903	0.0096	136.378					51	173.133	0.016	171.148					256	252.189	0.0359	120.125					325	203.115	0.0433	169.199					59	192.145	0.0085	180.169					60	132.058
268	244.218	0.1943	100.063					49	205.123	0.0138	139.158					194	171.119	0.061	173.162					63	250.987	0.0088	121.326					28	201.259	0.0037	171.055					38	192.097	0.0054	180.217					45	131.481
50	244.015	0.0362	100.266					30	201.919	0.0084	142.361					82	171.081	0.0258	173.2					42	250.098	0.0059	122.215					66	197.133	0.0088	175.181					79	191.18	0.0114	181.134					258	131.086
43	243.78	0.0311	100.501					44	199.173	0.0124	145.108					32	170.279	0.01	174.002					107	247.236	0.015	125.077					31	196.049	0.0041	176.265					28	189.041	0.004	183.273					58	131.052
1071	243.211	0.7767	101.07					48	197.133	0.0135	147.148					102	170.106	0.0321	174.174					48	247.205	0.0067	125.109					60	195.119	0.008	177.195					62	187.147	0.0089	185.167					82	129.067
639	242.199	0.4634	102.081					93	193.098	0.0263	151.183					129	170.073	0.0406	174.208					1234	246.231	0.1735	126.083					32	193.539	0.0042	178.775					30	185.458	0.0043	186.856					172	128.062
47	242.078	0.034	102.202					117	192.097	0.033	152.184					178	169.099	0.056	175.182					61	246.153	0.0085	126.16					59	193.102	0.0078	179.212					72	184.125	0.0104	188.189					52	125.095
71	242.013	0.0514	102.268					112	191.18	0.0316	153.101					272	163.149	0.0856	181.132					62	245.389	0.0087	126.925					107	191.18	0.0142	181.134					37	181.067	0.0053	191.247					59	124.124
3064	241.196	2.2221	103.085					63	189.165	0.0178	155.116					56	163.072	0.0176	181.209					4441	245.227	0.6245	127.086					124	191.107	0.0165	181.207					43	178.095	0.0062	194.219					68	124.087
62	241.161	0.0449	103.119					37	184.093	0.0104	160.188					55	162.102	0.0173	182.179					216	244.222	0.0303	128.092					178	189.162	0.0237	183.152					24	177.221	0.0034	195.093					101	124.052
44	241.132	0.0319	103.148					34	182.075	0.0096	162.206					90	161.134	0.0283	183.147					141	244.213	0.0198	128.1					76	185.134	0.0101	187.18					106	177.166	0.0153	195.148					275	123.116
65	241.034	0.0471	103.247					46	181.067	0.013	163.214					69	159.116	0.0217	185.164					62	244.181	0.0087	128.132					53	178.079	0.007	194.234					70	170.112	0.0101	202.202					128	123.08
24	240.334	0.0174	103.947					84	176.154	0.0237	168.127					70	158.111	0.022	186.17					550	243.21	0.0773	129.103					153	177.09	0.0204	195.224					83	170.074	0.012	202.24					114	122.107
362	240.233	0.2625	104.047					59	171.12	0.0166	173.161					82	156.097	0.0258	188.184					48	243.175	0.0067	129.139					46	176.159	0.0061	196.155					76	169.1	0.0109	203.214					113	122.078
478	240.184	0.3466	104.097					34	165.884	0.0096	178.397					118	155.085	0.0371	189.196					70	242.273	0.0098	130.041					78	175.149	0.0104	197.165					28	164.875	0.004	207.439					478	121.101
52	239.429	0.0377	104.851					101	163.152	0.0285	181.128					99	150.139	0.0311	194.141					534	242.199	0.075	130.115					82	174.138	0.0109	198.176					166	163.148	0.024	209.166					74	121.065
1366	239.181	0.9906	105.1					85	163.078	0.024	181.203					167	149.133	0.0525	195.148					60	241.434	0.0084	130.88					59	173.134	0.0078	199.18					60	159.084	0.0086	213.23					808	120.093
68	239.017	0.0493	105.263					48	162.113	0.0135	182.167					176	148.127	0.0554	196.154					1768	241.197	0.2486	131.117					55	172.954	0.0073	199.36					31	153.306	0.0044	219.008					596	119.086
376	238.173	0.2726	106.108					71	161.131	0.02	183.149					52	147.122	0.0163	197.159					84	241.159	0.0118	131.155					60	172.122	0.008	200.192					50	151.11	0.0072	221.204					93	119.049
75	238.133	0.0543	106.148					84	159.119	0.0237	185.162					56	147.044	0.0176	197.237					306	240.188	0.043	132.125					34	172.051	0.0045	200.263					122	149.132	0.0176	223.182					134	118.076
143	237.164	0.1037	107.116					30	158.411	0.0084	185.87					308	145.101	0.0969	199.179					47	240.154	0.0066	132.159					35	170.098	0.0046	202.216					33	148.206	0.0047	224.108					296	117.07
97	237.129	0.0703	107.151					89	158.109	0.0251	186.172					34	145.063	0.0107	199.218					828	239.18	0.1164	133.133					113	170.075	0.015	202.239					74	148.122	0.0107	224.192					127	115.054
54	236.155	0.0391	108.126					93	157.103	0.0263	187.178					44	143.76	0.0138	200.521					390	238.175	0.0548	134.139					78	169.102	0.0104	203.212					147	147.078	0.0212	225.236					91	113.097
251	235.149	0.182	109.132					103	155.086	0.0291	189.195					203	143.086	0.0639	201.195					163	237.166	0.0229	135.148					152	169.066	0.0202	203.248					106	145.102	0.0153	227.213					157	113.059
173	234.233	0.1254	110.048					153	149.13	0.0432	195.15					55	143.048	0.0173	201.233					503	234.141	0.0707	138.173					56	164.035	0.0074	208.279					128	145.065	0.0185	227.249					161	111.08
49	234.163	0.0355	110.118					52	148.128	0.0147	196.152					164	141.071	0.0516	203.21					31	233.508	0.0043	138.806					247	163.148	0.0329	209.166					31	144.552	0.0044	227.763					109	111.043
281	234.142	0.2037	110.139					98	147.118	0.0277	197.163					73	137.13	0.0229	207.15					206	233.225	0.0289	139.088					49	163.12	0.0065	209.194					284	144.102	0.041	228.212					81	110.108
167	233.224	0.1211	111.056					60	146.112	0.0169	198.169					80	137.095	0.0251	207.185					66	233.132	0.0092	139.182					110	161.132	0.0146	211.182					47	143.067	0.0067	229.247					96	110.073
270	232.216	0.1958	112.065					162	145.101	0.0458	199.18					258	135.119	0.0812	209.162					214	232.214	0.03	140.1					131	159.118	0.0174	213.196					48	142.078	0.0069	230.236					634	109.101
1200	231.211	0.8702	113.07					110	144.103	0.0311	200.178					395	134.11	0.1243	210.171					919	231.212	0.1292	141.101					25	158.463	0.0033	213.851					114	137.133	0.0164	235.181					202	109.065
122	231.142	0.0884	113.138					101	143.084	0.0285	201.196					35	134.076	0.011	210.204					27	230.972	0.0037	141.341					152	157.102	0.0202	215.212					60	137.098	0.0086	235.216					198	108.094
386	229.195	0.2799	115.085					35	142.739	0.0099	201.542					173	133.1	0.0544	211.181					39	230.141	0.0054	142.173					182	156.094	0.0242	216.22					30	135.122	0.0043	237.192					42	108.059
95	229.157	0.0688	115.124					106	142.079	0.0299	202.202					104	132.094	0.0327	212.187					377	229.196	0.053	143.117					64	155.085	0.0085	217.229					111	133.1	0.016	239.214					340	107.085
140	228.186	0.1015	116.095					137	141.072	0.0387	203.209					141	132.059	0.0443	212.222					112	229.159	0.0157	143.155					45	154.045	0.006	218.269					90	133.066	0.013	239.248					101	107.048
72	228.158	0.0522	116.123					81	139.111	0.0229	205.169					130	131.086	0.0409	213.195					78	228.187	0.0109	144.126					94	151.076	0.0125	221.238					34	132.18	0.0049	240.134					45	106.364
348	227.18	0.2523	117.101					54	138.101	0.0152	206.179					91	131.05	0.0286	213.231					274	227.181	0.0385	145.133					119	149.133	0.0158	223.181					30	131.149	0.0043	241.165					1357	106.077
307	225.165	0.2226	119.116					75	137.092	0.0212	207.189					170	129.07	0.0535	215.211					79	227.145	0.0111	145.169					98	149.095	0.013	223.219					78	131.086	0.0112	241.228					72	106.046
63	225.131	0.0456	119.15					89	135.116	0.0251	209.165					178	128.061	0.056	216.22					82	226.176	0.0115	146.138					183	148.125	0.0244	224.19					58	130.076	0.0083	242.238					35	105.321
31	224.205	0.0224	120.076					284	134.108	0.0803	210.173					32	126.146	0.01	218.135					49	226.103	0.0068	146.211					117	147.116	0.0156	225.198					134	129.067	0.0193	243.247					2208	105.07
53	224.155	0.0384	120.126					98	134.072	0.0277	210.208					55	126.068	0.0173	218.213					258	225.163	0.0362	147.15					36	146.952	0.0048	225.362					65	128.062	0.0094	244.252					308	105.034
40	224.121	0.029	120.16					146	133.1	0.0413	211.18					86	124.089	0.027	220.191					83	225.128	0.0116	147.185					126	146.076	0.0168	226.238					64	125.09	0.0092	247.224					169	103.055
126	223.146	0.0913	121.134					86	131.086	0.0243	213.194					64	124.046	0.0201	220.234					37	224.36	0.0052	147.953					234	145.099	0.0312	227.215					29	124.319	0.0041	247.995					46	100.088
59	223.113	0.0427	121.168					31	129.167	0.0087	215.113					305	123.116	0.096	221.165					152	224.154	0.0213	148.16					226	144.099	0.0301	228.215					78	123.118	0.0112	249.197					78	99.0756
38	221.189	0.0275	123.092					63	129.093	0.0178	215.188					104	123.078	0.0327	221.202					41	224.089	0.0057	148.225					279	143.086	0.0372	229.228					136	121.1	0.0196	251.214					100	98.0741
65	221.131	0.0471	123.15					133	129.07	0.0376	215.21					109	122.11	0.0343	222.17					143	223.147	0.0201	149.167					28	142.357	0.0037	229.957					405	120.093	0.0585	252.221					188	97.064
52	220.98	0.0377	123.301					150	128.062	0.0424	216.218					101	122.072	0.0317	222.209					144	222.141	0.0202	150.173					153	142.078	0.0204	230.236					63	120.052	0.0091	252.262					127	96.0944
139	220.216	0.1008	124.065					61	125.063	0.0172	219.218					329	121.1	0.1035	223.18					28	221.698	0.0039	150.615					27	141.885	0.0036	230.429					359	119.086	0.0519	253.228					208	96.0566
242	220.124	0.1755	124.156					77	123.08	0.0217	221.2					59	120.594	0.0185	223.686					44	220.183	0.0061	152.13					208	141.071	0.0277	231.243					96	119.049	0.0138	253.265					30	95.5197
31	219.355	0.0224	124.926					52	122.11	0.0147	222.17					908	120.093	0.2858	224.187					173	220.121	0.0243	152.192					38	139.12	0.005	233.194					36	118.159	0.0052	254.155					599	95.0855
295	219.211	0.2139	125.07					90	121.1	0.0254	223.181					1069	119.086	0.3365	225.195					58	220.055	0.0081	152.258					38	139.109	0.005	233.205					69	118.076	0.0099	254.238					723	95.0489
42	219.174	0.0304	125.107					60	121.063	0.0169	223.218					109	119.048	0.0343	225.233					370	219.212	0.052	153.102					283	135.118	0.0377	237.196					231	117.071	0.0334	255.243					144	94.0772
395	219.118	0.2864	125.163					455	120.094	0.1287	224.187					25	118.54	0.0078	225.741					160	219.117	0.0224	153.196					57	135.081	0.0076	237.233					67	117.054	0.0096	255.26					331	94.0414
375	218.202	0.2719	126.079					542	119.087	0.1533	225.194					101	118.077	0.0317	226.204					408	218.201	0.0573	154.112					240	134.11	0.032	238.204					35	112.055	0.005	260.259					227	93.0692
1181	217.196	0.8565	127.085					69	119.05	0.0195	225.231					235	117.069	0.0739	227.211					794	217.195	0.1116	155.119					302	133.101	0.0402	239.213					103	111.117	0.0148	261.197					420	92.0609
170	217.159	0.1232	127.122					35	118.868	0.0099	225.413					85	115.072	0.0267	229.209					67	217.085	0.0094	155.229					47	133.064	0.0062	239.25					65	111.046	0.0094	261.268					2866	91.054
214	216.187	0.1552	128.094					49	118.042	0.0138	226.239					251	115.055	0.079	229.226					262	216.186	0.0368	156.127					159	131.085	0.0212	241.229					88	110.109	0.0127	262.205					137	86.0711
573	215.179	0.4155	129.101					238	117.071	0.0673	227.21					32	112.56	0.01	231.721					30	216.151	0.0042	156.163					32	130.175	0.0042	242.139					49	110.074	0.007	262.24					26	86.0063
301	215.146	0.2182	129.135					30	111.267	0.0084	233.013					134	111.116	0.0421	233.165					134	216.123	0.0188	156.19					27	130.119	0.0036	242.195					270	109.1	0.039	263.214					78	85.0266
275	214.169	0.1994	130.112					105	111.079	0.0297	233.201					92	111.041	0.0289	233.239					49	215.552	0.0068	156.761					56	130.078	0.0074	242.236					126	109.064	0.0182	263.25					58	84.0578
84	214.135	0.0609	130.145					134	110.107	0.0379	234.174					269	110.072	0.0846	234.209					166	215.18	0.0233	157.134					87	129.068	0.0116	243.246					167	107.084	0.0241	265.23					58	82.077
540	213.164	0.3916	131.117					149	110.068	0.0421	234.213					106	110.062	0.0333	234.219					68	215.145	0.0095	157.168					33	129.015	0.0044	243.299					475	106.078	0.0686	266.236					262	81.0693
55	213.135	0.0398	131.146					501	109.101	0.1417	235.18					769	109.101	0.242	235.18					107	214.173	0.015	158.141					95	128.063	0.0126	244.251					45	105.226	0.0065	267.088					88	81.0331
214	212.157	0.1552	132.124					73	109.066	0.0206	235.215					309	109.066	0.0972	235.215					31	214.017	0.0043	158.297					28	126.684	0.0037	245.63					768	105.07	0.111	267.244					248	79.0532
448	211.147	0.3249	133.133					86	108.09	0.0243	236.191					153	108.094	0.0481	236.187					481	213.164	0.0676	159.149					88	124.124	0.0117	248.19					333	105.034	0.0481	267.28					270	78.0454
80	211.112	0.058	133.169					117	108.059	0.033	236.222					343	107.086	0.1079	237.195					91	213.094	0.0127	159.219					108	124.089	0.0144	248.225					78	104.062	0.0112	268.252					27	71.5679
37	211.009	0.0268	133.272					236	107.085	0.0667	237.196					131	107.049	0.0412	237.232					256	212.154	0.0359	160.16					87	123.118	0.0116	249.196					31	101.455	0.0044	270.859
166	210.139	0.1203	134.142					30	106.718	0.0084	237.563					989	106.077	0.3113	238.203					100	212.124	0.014	160.19					78	123.083	0.0104	249.231					32	100.393	0.0046	271.921
69	209.194	0.05	135.087					610	106.076	0.1725	238.205					66	105.129	0.0207	239.152					156	211.15	0.0219	161.163					104	122.109	0.0138	250.206					374	100.112	0.054	272.202
222	209.133	0.161	135.148					31	105.634	0.0087	238.647					1557	105.07	0.4901	239.211					767	210.149	0.1078	162.164					369	121.102	0.0492	251.212					63	98.0714	0.0091	274.243
136	208.122	0.0986	136.158					35	105.521	0.0099	238.76					384	105.034	0.1208	239.247					105	209.132	0.0147	163.181					904	120.093	0.1205	252.221					48	97.0663	0.0069	275.248
83	207.173	0.0601	137.107					974	105.071	0.2755	239.21					156	104.064	0.0491	240.217					107	208.125	0.015	164.189					681	119.086	0.0908	253.228					220	95.0856	0.0318	277.228
116	207.119	0.0841	137.162					201	105.034	0.0568	239.247					135	103.054	0.0424	241.227					71	207.119	0.0099	165.195					80	119.049	0.0106	253.265					207	95.0483	0.0299	277.266
110	206.205	0.0797	138.075					54	103.054	0.0152	241.226					55	99.0425	0.0173	245.238					70	206.201	0.0098	166.113					367	117.071	0.0489	255.243					172	94.041	0.0248	278.273
98	206.164	0.071	138.117					47	99.0787	0.0132	245.202					182	98.0721	0.0572	246.209					46	206.116	0.0064	166.197					65	117.061	0.0086	255.253					185	93.0653	0.0267	279.249
93	206.108	0.0674	138.172					59	98.0739	0.0166	246.207					273	97.0651	0.0859	247.216					134	205.189	0.0188	167.125					79	112.088	0.0105	260.226					510	92.0608	0.0737	280.253
287	205.193	0.2081	139.088					108	97.0647	0.0305	247.216					169	96.0923	0.0532	248.188					123	205.102	0.0172	167.212					67	111.117	0.0089	261.197					32	91.3818	0.0046	280.932
129	205.16	0.0935	139.12					38	96.9958	0.0107	247.285					414	96.0564	0.1303	248.224					217	204.188	0.0305	168.126					66	111.08	0.0088	261.234					33	91.1718	0.0047	281.142
148	205.1	0.1073	139.181					92	96.0925	0.026	248.188					854	95.0849	0.2688	249.196					42	204.151	0.0059	168.162					71	110.108	0.0094	262.206					35	91.1612	0.005	281.153
466	204.184	0.3379	140.096					132	96.0566	0.0373	248.224					596	95.0491	0.1876	249.232					50	204.123	0.007	168.191					79	110.073	0.0105	262.241					1276	91.0541	0.1845	281.26
1508	203.18	1.0936	141.101					267	95.085	0.0755	249.196					41	94.9156	0.0129	249.365					854	203.18	0.12	169.133					810	109.102	0.108	263.212					40	85.0774	0.0057	287.237
228	202.171	0.1653	142.11					337	95.0491	0.0953	249.232					33	94.9067	0.0103	249.374					41	203.145	0.0057	169.168					231	109.065	0.0308	263.249					252	85.0269	0.0364	287.287
73	202.138	0.0529	142.143					114	94.0764	0.0322	250.204					135	94.0777	0.0424	250.203					441	203.115	0.062	169.198					187	108.094	0.0249	264.22					48	84.0577	0.0069	288.256
67	202.001	0.0485	142.28					329	94.0404	0.093	250.24					296	94.0412	0.0931	250.239					168	202.173	0.0236	170.141					28	107.215	0.0037	265.099					85	81.0704	0.0122	291.244
740	201.165	0.5366	143.116					130	93.0701	0.0367	251.211					450	93.0689	0.1416	251.212					46	202.144	0.0064	170.17					75	107.089	0.01	265.225					149	79.0531	0.0215	293.261
140	201.127	0.1015	143.154					443	92.0613	0.1253	252.219					48	93.0555	0.0151	251.225					150	201.164	0.021	171.149					179	107.084	0.0238	265.23					239	78.0464	0.0345	294.268
225	200.154	0.1631	144.127					28	91.1961	0.0079	253.085					796	92.0601	0.2505	252.221					167	200.151	0.0234	172.162					117	107.049	0.0156	265.264					29	75.6852	0.0041	296.629
338	199.148	0.2451	145.132					1885	91.0538	0.5332	253.227					2721	91.0541	0.8565	253.227					25	199.513	0.0035	172.801					44	106.381	0.0058	265.933
50	199.112	0.0362	145.169					184	85.0284	0.052	259.252					38	90.1876	0.0119	254.093					481	199.146	0.0676	173.167					34	106.257	0.0045	266.057
338	198.138	0.2451	146.143					81	84.0959	0.0229	260.185					24	87.5547	0.0075	256.726					113	199.114	0.0158	173.2					1257	106.077	0.1676	266.237
41	198.002	0.0297	146.279					111	84.0571	0.0314	260.224					114	86.0721	0.0358	258.209					154	198.138	0.0216	174.176					30	105.137	0.004	267.177
28	197.465	0.0203	146.815					70	82.0767	0.0198	262.204					44	85.0644	0.0138	259.216					80	198.103	0.0112	174.21					1913	105.07	0.2551	267.244
1012	197.133	0.7339	147.148					82	82.0404	0.0231	262.24					94	85.0267	0.0295	259.254					590	197.132	0.0829	175.181					245	105.033	0.0326	267.281
312	196.123	0.2262	148.158					260	81.0693	0.0735	263.211					75	83.0847	0.0236	261.196					98	196.122	0.0137	176.192					131	104.062	0.0174	268.252
213	195.116	0.1544	149.164					80	81.0323	0.0226	263.248					185	83.0483	0.0582	261.232					72	196.09	0.0101	176.224					40	103.314	0.0053	269
85	195.082	0.0616	149.199					318	79.0533	0.0899	265.228					90	82.0748	0.0283	262.206					33	195.142	0.0046	177.172					159	103.055	0.0212	269.259
184	194.107	0.1334	150.173					354	78.0455	0.1001	266.235					201	82.0408	0.0632	262.24					185	195.116	0.026	177.198					64	102.092	0.0085	270.222
61	193.188	0.0442	151.093					78	77.0385	0.022	267.242					393	81.0691	0.1237	263.212					69	194.112	0.0097	178.201					65	100.116	0.0086	272.197
32	193.16	0.0232	151.121					63	72.0562	0.0178	272.224					80	81.032	0.0251	263.249					117	193.193	0.0164	179.12					156	97.1008	0.0208	275.213
597	193.101	0.4329	151.18													36	80.0613	0.0113	264.219					263	193.101	0.0369	179.212					125	97.0628	0.0166	275.251
286	192.187	0.2074	152.094													422	79.0538	0.1328	265.227					49	192.77	0.0068	179.544					96	96.0917	0.0128	276.222
112	192.155	0.0812	152.126													532	78.0458	0.1674	266.235					292	192.184	0.041	180.129					161	96.0576	0.0214	276.256
207	192.092	0.1501	152.189													124	77.0382	0.039	267.243					144	192.151	0.0202	180.162					468	95.0854	0.0624	277.228
46	191.98	0.0333	152.301													52	72.0561	0.0163	272.225					421	192.093	0.0592	180.221					695	95.0494	0.0927	277.265
87	191.844	0.063	152.436													99	71.0515	0.0311	273.229					535	191.179	0.0752	181.135					116	94.0789	0.0154	278.235
54	191.417	0.0391	152.864																					67	191.146	0.0094	181.168					329	94.0416	0.0438	278.272
416	191.18	0.3016	153.101																					91	191.104	0.0127	181.21					210	93.07	0.028	279.244
152	191.142	0.1102	153.139																					122	191.084	0.0171	181.23					521	92.0609	0.0694	280.253
103	191.086	0.0746	153.195																					348	190.171	0.0489	182.143					1850	91.054	0.2467	281.26
373	190.171	0.2705	154.11																					40	189.39	0.0056	182.923					55	87.0549	0.0073	285.259
92	190.134	0.0667	154.147																					41	189.366	0.0057	182.948					340	85.0282	0.0453	287.286
1267	189.165	0.9188	155.116																					834	189.164	0.1172	183.15					102	84.0921	0.0136	288.222
78	189.127	0.0565	155.153																					170	188.153	0.0239	184.16					72	83.0467	0.0096	289.267
60	189.089	0.0435	155.192																					255	187.149	0.0358	185.165					204	82.0402	0.0272	290.274
255	188.158	0.1849	156.123																					67	187.111	0.0094	185.202					575	81.069	0.0767	291.245
340	187.149	0.2465	157.132																					211	186.139	0.0296	186.174					91	81.0327	0.0121	291.281
113	187.111	0.0819	157.169																					101	186.103	0.0142	186.21					215	79.0535	0.0286	293.26
272	186.14	0.1972	158.141																					476	185.132	0.0669	187.182					176	78.0456	0.0234	294.268
139	186.104	0.1008	158.177																					55	185.115	0.0077	187.198					30	77.1174	0.004	295.197
514	185.131	0.3727	159.149																					40	185.097	0.0056	187.216					123	77.0383	0.0164	295.276
559	184.125	0.4054	160.156																					360	184.125	0.0506	188.189					28	73.8536	0.0037	298.46
87	184.091	0.063	160.19																					37	184.041	0.0052	188.272					97	71.05	0.0129	301.264
371	183.118	0.269	161.163																					345	183.118	0.0485	189.196
87	183.079	0.063	161.202																					75	183.077	0.0105	189.237
227	182.109	0.1646	162.172																					35	182.119	0.0049	190.195
387	181.103	0.2806	163.177																					252	181.1	0.0354	191.214
80	181.063	0.058	163.218																					64	180.151	0.0089	192.163
67	180.183	0.0485	164.097																					87	179.142	0.0122	193.171
94	180.092	0.0681	164.189																					181	179.083	0.0254	193.231
88	179.18	0.0638	165.101																					195	178.171	0.0274	194.142
102	179.14	0.0739	165.141																					81	178.134	0.0113	194.18
176	179.085	0.1276	165.196																					105	178.08	0.0147	194.234
157	178.173	0.1138	166.108																					33	177.548	0.0046	194.766
91	178.136	0.0659	166.145																					404	177.164	0.0568	195.149
513	177.164	0.372	167.117																					346	176.154	0.0486	196.16
81	177.129	0.0587	167.152																					79	176.117	0.0111	196.196
67	177.091	0.0485	167.189																					377	175.147	0.053	197.166
346	176.155	0.2509	168.126																					145	175.11	0.0203	197.203
115	176.118	0.0834	168.163																					215	174.138	0.0302	198.175
33	175.856	0.0239	168.425																					192	174.104	0.0269	198.21
434	175.147	0.3147	169.133																					417	173.132	0.0586	199.181
187	175.111	0.1356	169.17																					89	173.095	0.0125	199.218
99	175.078	0.0717	169.203																					28	172.491	0.0039	199.823
93	174.141	0.0674	170.14																					46	172.338	0.0064	199.976
193	174.104	0.1399	170.176																					105	172.124	0.0147	200.19
51	174.069	0.0369	170.212																					90	172.084	0.0126	200.23
326	173.131	0.2364	171.149																					528	171.118	0.0742	201.196
212	173.097	0.1537	171.184																					132	171.081	0.0185	201.233
48	172.298	0.0348	171.983																					54	170.242	0.0075	202.072
294	172.125	0.2132	172.155																					340	170.108	0.0478	202.206
60	172.089	0.0435	172.191																					386	170.072	0.0542	202.242
583	171.116	0.4228	173.165																					458	169.102	0.0644	203.212
147	171.08	0.1066	173.2																					45	169.066	0.0063	203.248
358	170.108	0.2596	174.173																					152	168.096	0.0213	204.217
334	170.072	0.2422	174.209																					84	168.062	0.0118	204.252
74	169.158	0.0536	175.123																					252	167.085	0.0354	205.229
45	169.124	0.0326	175.157																					87	166.134	0.0122	206.18
738	169.102	0.5352	175.179																					36	165.628	0.005	206.685
250	169.066	0.1813	175.215																					79	165.131	0.0111	207.182
207	168.095	0.1501	176.186																					118	165.07	0.0165	207.243
265	167.086	0.1921	177.195																					260	164.152	0.0365	208.162
77	166.173	0.0558	178.108																					110	164.119	0.0154	208.195
112	166.135	0.0812	178.146																					39	164.039	0.0054	208.275
184	166.076	0.1334	178.205																					908	163.147	0.1276	209.167
28	165.992	0.0203	178.288																					186	163.112	0.0261	209.202
195	165.163	0.1414	179.118																					569	162.14	0.08	210.174
264	165.127	0.1914	179.154																					773	161.133	0.1087	211.181
54	165.091	0.0391	179.19																					45	161.102	0.0063	211.212
173	165.07	0.1254	179.211																					132	161.093	0.0185	211.22
413	164.154	0.2995	180.127																					205	160.123	0.0288	212.19
95	164.117	0.0688	180.163																					198	160.092	0.0278	212.222
1449	163.148	1.0508	181.132																					49	159.755	0.0068	212.559
180	163.112	0.1305	181.169																					42	159.295	0.0059	213.018
91	163.076	0.0659	181.205																					786	159.116	0.1105	213.197
728	162.14	0.5279	182.141																					188	159.079	0.0264	213.234
67	162.11	0.0485	182.171																					24	158.609	0.0033	213.705
98	162.069	0.071	182.212																					158	158.11	0.0222	214.204
776	161.133	0.5627	183.148																					98	158.074	0.0137	214.24
284	161.096	0.2059	183.185																					501	157.101	0.0704	215.213
42	160.89	0.0304	183.391																					117	157.065	0.0164	215.249
312	160.123	0.2262	184.158																					539	156.094	0.0757	216.22
214	160.088	0.1552	184.193																					507	155.085	0.0712	217.229
41	159.29	0.0297	184.99																					71	154.136	0.0099	218.177
1346	159.117	0.9761	185.163																					244	154.076	0.0343	218.237
331	159.08	0.24	185.2																					83	153.126	0.0116	219.188
334	158.108	0.2422	186.172																					151	153.069	0.0212	219.245
953	157.101	0.6911	187.179																					74	152.118	0.0104	220.196
447	156.093	0.3241	188.188																					87	152.084	0.0122	220.23
696	155.086	0.5047	189.195																					104	151.148	0.0146	221.166
176	154.079	0.1276	190.202																					142	151.112	0.0199	221.201
145	153.126	0.1051	191.155																					124	151.076	0.0174	221.238
268	153.07	0.1943	191.211																					455	150.139	0.0639	222.175
141	152.155	0.1022	192.126																					84	150.102	0.0118	222.212
176	152.119	0.1276	192.161																					58	149.167	0.0081	223.147
77	152.083	0.0558	192.198																					1071	149.133	0.1506	223.181
46	151.458	0.0333	192.823																					162	149.096	0.0227	223.218
241	151.148	0.1747	193.133																					27	148.547	0.0037	223.767
283	151.111	0.2052	193.17																					716	148.125	0.1006	224.189
61	151.074	0.0442	193.207																					255	148.09	0.0358	224.224
541	150.139	0.3923	194.142																					98	148.053	0.0137	224.261
173	150.103	0.1254	194.178																					985	147.117	0.1385	225.197
57	150.065	0.0413	194.216																					445	147.08	0.0625	225.234
1985	149.132	1.4395	195.149																					49	147.043	0.0068	225.271
237	149.098	0.1718	195.183																					490	146.107	0.0689	226.207
37	148.514	0.0268	195.767																					349	146.072	0.049	226.242
1803	148.124	1.3076	196.157																					1003	145.101	0.141	227.213
368	148.088	0.2668	196.193																					321	145.065	0.0451	227.249
1711	147.118	1.2408	197.163																					317	144.103	0.0445	228.211
509	147.08	0.3691	197.2																					173	144.092	0.0243	228.221
113	147.043	0.0819	197.238																					89	144.057	0.0125	228.257
39	146.823	0.0282	197.458																					559	143.086	0.0786	229.227
650	146.108	0.4714	198.173																					517	142.077	0.0727	230.237
401	146.073	0.2908	198.208																					30	141.621	0.0042	230.693
1558	145.101	1.1299	199.18																					44	141.127	0.0061	231.187
446	145.066	0.3234	199.215																					740	141.069	0.104	231.245
402	144.095	0.2915	200.186																					30	140.522	0.0042	231.791
29	143.993	0.021	200.288																					157	139.112	0.022	233.202
38	143.108	0.0275	201.173																					63	139.074	0.0088	233.24
1252	143.086	0.9079	201.195																					79	139.057	0.0111	233.257
614	142.078	0.4452	202.203																					112	138.14	0.0157	234.174
27	141.874	0.0195	202.407																					440	138.103	0.0618	234.211
87	141.126	0.063	203.155																					57	138.066	0.008	234.248
782	141.07	0.5671	203.21																					354	137.131	0.0497	235.183
123	140.121	0.0892	204.16																					344	137.096	0.0483	235.218
387	139.112	0.2806	205.169																					112	137.06	0.0157	235.254
96	139.074	0.0696	205.206																					683	136.124	0.096	236.19
352	138.142	0.2552	206.139																					126	136.087	0.0177	236.226
239	138.104	0.1733	206.177																					35	135.152	0.0049	237.162
58	138.067	0.042	206.214																					1283	135.117	0.1804	237.197
421	137.133	0.3053	207.148																					187	135.08	0.0262	237.234
415	137.095	0.3009	207.185																					25	134.856	0.0035	237.458
52	136.49	0.0377	207.791																					59	134.191	0.0082	238.123
904	136.123	0.6556	208.157																					1102	134.108	0.1549	238.205
347	136.088	0.2516	208.193																					251	134.073	0.0352	238.241
53	135.726	0.0384	208.555																					58	133.384	0.0081	238.93
1523	135.117	1.1045	209.164																					1664	133.101	0.2339	239.213
566	135.08	0.4104	209.201																					548	133.065	0.077	239.249
1525	134.109	1.1059	210.172																					535	132.093	0.0752	240.22
225	134.073	0.1631	210.208																					317	132.056	0.0445	240.257
50	134.037	0.0362	210.244																					43	131.991	0.006	240.323
34	133.561	0.0246	210.72																					1913	131.086	0.269	241.228
75	133.221	0.0543	211.06																					240	131.049	0.0337	241.264
2773	133.102	2.011	211.179																					126	130.076	0.0177	242.238
747	133.064	0.5417	211.217																					33	130.054	0.0046	242.259
955	132.093	0.6926	212.188																					545	129.07	0.0766	243.244
282	132.057	0.2045	212.224																					37	128.412	0.0052	243.901
58	131.238	0.042	213.043																					327	128.063	0.0459	244.25
1819	131.086	1.3192	213.195																					49	126.104	0.0068	246.21
247	131.049	0.1791	213.232																					75	126.065	0.0105	246.248
487	130.078	0.3531	214.203																					107	125.126	0.015	247.187
775	129.07	0.562	215.211																					225	125.096	0.0316	247.218
538	128.063	0.3901	216.218																					225	125.06	0.0316	247.253
217	127.111	0.1573	217.169																					361	124.125	0.0507	248.189
245	126.104	0.1776	218.177																					710	124.088	0.0998	248.225
30	126.072	0.0217	218.208																					67	124.05	0.0094	248.263
89	126.065	0.0645	218.216																					940	123.117	0.1321	249.196
108	125.132	0.0783	219.149																					434	123.08	0.061	249.233
689	125.095	0.4996	219.186																					59	123.042	0.0082	249.272
151	125.058	0.1095	219.222																					965	122.109	0.1357	250.204
648	124.124	0.4699	220.157																					303	122.073	0.0426	250.24
614	124.088	0.4452	220.193																					1665	121.1	0.2341	251.213
127	124.054	0.0921	220.227																					307	121.065	0.0431	251.249
57	123.324	0.0413	220.956																					108	121.032	0.0151	251.282
1659	123.117	1.2031	221.164																					53	121.013	0.0074	251.301
955	123.081	0.6926	221.2																					68	120.468	0.0095	251.846
58	123.047	0.042	221.234																					36	120.186	0.005	252.127
1477	122.109	1.0711	222.172																					2520	120.093	0.3543	252.22
425	122.072	0.3082	222.208																					91	120.06	0.0127	252.254
2120	121.102	1.5375	223.179																					4330	119.086	0.6088	253.228
647	121.065	0.4692	223.216																					485	119.049	0.0682	253.264
43	120.655	0.0311	223.626																					43	118.926	0.006	253.388
77	120.163	0.0558	224.117																					28	118.862	0.0039	253.452
4023	120.093	2.9176	224.188																					453	118.076	0.0637	254.237
144	120.058	0.1044	224.223																					55	118.061	0.0077	254.253
5851	119.085	4.2433	225.195																					93	118.04	0.013	254.274
583	119.049	0.4228	225.232																					1939	117.07	0.2726	255.243
922	118.077	0.6686	226.203																					253	116.064	0.0355	256.249
52	118.046	0.0377	226.235																					53	116.033	0.0074	256.281
3108	117.07	2.254	227.211																					760	115.054	0.1068	257.26
345	116.061	0.2502	228.219																					35	114.168	0.0049	258.146
128	115.111	0.0928	229.169																					134	114.101	0.0188	258.212
82	115.077	0.0594	229.204																					30	113.247	0.0042	259.066
699	115.055	0.5069	229.226																					51	113.049	0.0071	259.265
54	115.038	0.0391	229.243																					230	112.087	0.0323	260.226
207	113.096	0.1501	231.184																					92	112.054	0.0129	260.259
293	113.06	0.2124	231.22																					171	111.117	0.024	261.197
658	112.089	0.4772	232.192																					590	111.08	0.0829	261.233
46	112.074	0.0333	232.207																					251	111.044	0.0352	261.269
208	112.051	0.1508	232.229																					674	110.108	0.0947	262.206
277	111.116	0.2008	233.165																					1114	110.073	0.1566	262.24
1208	111.08	0.876	233.201																					114	110.036	0.016	262.277
442	111.044	0.3205	233.236																					3651	109.101	0.5134	263.212
996	110.106	0.7223	234.175																					916	109.064	0.1288	263.249
1039	110.073	0.7535	234.208																					35	108.32	0.0049	263.994
186	110.038	0.1348	234.243																					1162	108.093	0.1634	264.221
46	109.179	0.0333	235.102																					294	108.059	0.0413	264.255
5457	109.101	3.9576	235.18																					30	107.942	0.0042	264.372
1756	109.065	1.2735	235.216																					61	107.48	0.0085	264.834
1818	108.093	1.3184	236.188																					31	107.159	0.0043	265.154
510	108.057	0.3698	236.224																					1924	107.085	0.2705	265.228
2711	107.085	1.9661	237.196																					442	107.05	0.0621	265.264
575	107.049	0.417	237.232																					3516	106.077	0.4944	266.236
3823	106.077	2.7725	238.203																					146	106.041	0.0205	266.273
137	106.039	0.0993	238.242																					6272	105.07	0.8819	267.244
39	105.498	0.0282	238.783																					940	105.034	0.1321	267.279
48	105.347	0.0348	238.934																					235	104.062	0.033	268.251
28	105.165	0.0203	239.115																					38	103.777	0.0053	268.537
55	105.136	0.0398	239.145																					35	103.682	0.0049	268.632
10161	105.07	7.3691	239.211																					435	103.054	0.0611	269.26
1600	105.033	1.1603	239.248																					55	103.042	0.0077	269.272
34	104.365	0.0246	239.916																					64	102.048	0.0089	270.265
408	104.062	0.2958	240.219																					69	101.094	0.0097	271.219
34	104.048	0.0246	240.232																					79	100.112	0.0111	272.202
638	103.055	0.4627	241.226																					125	100.088	0.0175	272.226
146	101.097	0.1058	243.184																					285	99.079	0.04	273.235
80	101.06	0.058	243.221																					130	99.0439	0.0182	273.27
54	100.117	0.0391	244.164																					32	98.946	0.0044	273.368
169	100.086	0.1225	244.195																					114	98.1089	0.016	274.205
70	100.043	0.0507	244.237																					637	98.0719	0.0895	274.242
425	99.0785	0.3082	245.202																					114	98.0372	0.016	274.276
268	99.0458	0.1943	245.235																					395	97.1021	0.0555	275.212
110	98.1071	0.0797	246.174																					854	97.0646	0.12	275.249
799	98.0722	0.5794	246.208																					73	97.032	0.0102	275.282
44	98.0366	0.0319	246.244																					37	96.2346	0.0052	276.079
27	98.0182	0.0195	246.262																					42	96.1559	0.0059	276.158
256	97.0998	0.1856	247.181																					852	96.0907	0.1198	276.223
1436	97.0647	1.0414	247.216																					931	96.0561	0.1309	276.257
81	97.0269	0.0587	247.254																					119	96.0217	0.0167	276.292
1304	96.0918	0.9457	248.189																					3651	95.0854	0.5134	277.228
1577	96.0567	1.1436	248.224																					1985	95.0487	0.2791	277.265
97	96.0203	0.0703	248.26																					58	94.4165	0.0081	277.897
65	95.3846	0.0471	248.896																					966	94.0773	0.1358	278.236
37	95.3727	0.0268	248.908																					663	94.0404	0.0932	278.273
105	95.3216	0.0761	248.959																					34	93.6925	0.0047	278.621
41	95.2747	0.0297	249.006																					1630	93.0693	0.2292	279.244
62	95.1985	0.0449	249.082																					166	93.0563	0.0233	279.257
5000	95.0855	3.6261	249.195																					1735	92.0603	0.2439	280.253
3257	95.0489	2.362	249.232																					53	91.4585	0.0074	280.855
585	94.0767	0.4242	250.204																					74	91.38	0.0104	280.934
36	94.0635	0.0261	250.217																					42	91.2714	0.0059	281.042
618	94.0412	0.4481	250.24																					96	91.2085	0.0134	281.105
2617	93.0697	1.8979	251.211																					103	91.1193	0.0144	281.194
69	93.0317	0.05	251.249																					44	91.102	0.0061	281.212
2461	92.0606	1.7848	252.22																					8130	91.054	1.1432	281.26
47	91.3166	0.034	252.964																					93	89.0374	0.013	283.276
62	91.1045	0.0449	253.176																					108	87.0801	0.0151	285.233
10971	91.054	7.9565	253.227																					267	86.073	0.0375	286.241
114	87.078	0.0826	257.203																					312	85.0641	0.0438	287.25
176	86.0725	0.1276	258.208																					249	85.0283	0.035	287.285
64	85.0975	0.0464	259.183																					93	84.0908	0.013	288.223
391	85.0646	0.2835	259.216																					261	84.0564	0.0367	288.257
250	85.0275	0.1813	259.253																					228	83.0845	0.032	289.229
474	84.0919	0.3437	260.189																					468	83.0486	0.0658	289.265
435	84.0564	0.3154	260.224																					480	82.0763	0.0674	290.237
521	83.0848	0.3778	261.196																					200	82.0419	0.0281	290.272
1063	83.0488	0.7709	261.232																					35	82.0044	0.0049	290.309
649	82.0754	0.4706	262.205																					2222	81.0691	0.3124	291.245
740	82.0406	0.5366	262.24																					377	81.0325	0.053	291.281
31	81.4274	0.0224	262.853																					315	80.0596	0.0442	292.254
4001	81.0697	2.9016	263.211																					1533	79.0537	0.2155	293.26
561	81.0332	0.4068	263.248																					576	78.0458	0.0809	294.268
31	80.461	0.0224	263.82																					426	77.0379	0.0599	295.276
40	80.3179	0.029	263.963																					70	74.0156	0.0098	298.298
592	80.0606	0.4293	264.22																					169	72.0561	0.0237	300.257
33	79.7513	0.0239	264.529																					176	71.0484	0.0247	301.265
49	79.3676	0.0355	264.913
36	79.1583	0.0261	265.122
2051	79.0534	1.4874	265.227
1168	78.046	0.847	266.235
361	77.0379	0.2618	267.243
140	73.0646	0.1015	271.216
399	72.0565	0.2893	272.224
261	71.0493	0.1892	273.231
264	70.0764	0.1914	274.204
[truncated: 438 more columns]

## Sheet: Cer_NS
Metabolite name	Cer 18:1;2O/15:0(d7)	OAD result name	Cer 18:1(Δ4);2O/15:0(d7)		No.1	No.2	No.3	Metabolite name	Cer 42:1;2O|Cer 18:1;2O/24:0	OAD result name	Cer 18:1(Δ4);2O/24:0		No.1	No.2	No.3	Metabolite name	Cer 42:1;2O|Cer 18:1;2O/24:0	OAD result name	Cer 18:1(Δ4);2O/24:0		No.1	No.2	No.3	Metabolite name	Cer 42:1;2O|Cer 18:1;2O/24:0	OAD result name	Cer 18:1(Δ4);2O/24:0		No.1	No.2	No.3	Metabolite name	Cer 42:2;2O|Cer 18:1;2O/24:1	OAD result name	Cer 18:1(Δ14);2O/24:1(n-9)		No.1	No.2	No.3		No.1	No.2	No.3	Metabolite name	Cer 42:2;2O|Cer 18:1;2O/24:1	OAD result name	Cer 18:1(Δ14*);2O/24:1(n-9)		No.1
MS1 m/z	513.534	513.534	<-MS1	Positions1	Δ4	N/A	N/A	MS1 m/z	632.638	632.638	<-MS1	Positions1	Δ4	N/A	N/A	MS1 m/z	632.638	632.638	<-MS1	Positions1	Δ4	N/A	N/A	MS1 m/z	632.638	632.638	<-MS1	Positions1	Δ4	N/A	N/A	MS1 m/z	630.621	630.621	<-MS1	Positions1	Δ14	n-8	n-7	Positions2	n-9	Δ14	n-8	MS1 m/z	630.621	630.621	<-MS1	Positions1	Δ14*
Ref m/z	513.537			Score1	618.27	N/A	N/A	Ref m/z	632.634			Score1	852.65	N/A	N/A	Ref m/z	632.634			Score1	812.81	N/A	N/A	Ref m/z	632.634			Score1	789.74	N/A	N/A	Ref m/z	630.618			Score1	725.57	717.43	486.33	Score2	939.1	725.57	717.43	Ref m/z	630.618			Score1	581.38
RT	9.95738			Presence1	10	N/A	N/A	RT	13.7843			Presence1	15	N/A	N/A	RT	13.8229			Presence1	15	N/A	N/A	RT	13.7789			Presence1	10	N/A	N/A	RT	13.3584			Presence1	40	40	25	Presence2	80	40	40	RT	13.2255			Presence1	20
ID	102			Ratio sum1	0.0209	N/A	N/A	ID	132			Ratio sum1	0.0732	N/A	N/A	ID	130			Ratio sum1	0.0776	N/A	N/A	ID	131			Ratio sum1	0.0557	N/A	N/A	ID	128			Ratio sum1	0.1105	0.2454	0.1545	Ratio sum2	0.8096	0.1105	0.2454	ID	127			Ratio sum1	0.0572
Smiles	[H][C@@](O)(\C=C\CCCCCCCCCCCCC)[C@]([H])(CO)NC(=O)CCCCCCCCCCCC([2H])([2H])C([2H])([2H])C([2H])([2H])[2H]			All results1	Position= Δ4, Score= 618.27, Presence= 10.0, Ratio sum= 0.0209 Position= Unresolved, Score= ###, Presence= ###, Ratio sum= ###			Smiles	O=C(NC(CO)C(O)C=CCCCCCCCCCCCCC)CCCCCCCCCCCCCCCCCCCCCCC			All results1	Position= Δ4, Score= 852.65, Presence= 15.0, Ratio sum= 0.0732 Position= Unresolved, Score= ###, Presence= ###, Ratio sum= ###			Smiles	O=C(NC(CO)C(O)C=CCCCCCCCCCCCCC)CCCCCCCCCCCCCCCCCCCCCCC			All results1	Position= Δ4, Score= 812.81, Presence= 15.0, Ratio sum= 0.0776 Position= Unresolved, Score= ###, Presence= ###, Ratio sum= ###			Smiles	O=C(NC(CO)C(O)C=CCCCCCCCCCCCCC)CCCCCCCCCCCCCCCCCCCCCCC			All results1	Position= Δ4, Score= 789.74, Presence= 10.0, Ratio sum= 0.0557 Position= Unresolved, Score= ###, Presence= ###, Ratio sum= ###			Smiles	O=C(NC(CO)C(O)C=CCCCCCCCCCCCCC)CCCCCCCCCCCC=CCCCCCCCCCC			All results1	Position= Δ14, Score= 725.57, Presence= 40.0, Ratio sum= 0.1105 Position= n-8, Score= 717.43, Presence= 40.0, Ratio sum= 0.2454 Position= n-7, Score= 486.33, Presence= 25.0, Ratio sum= 0.1545 Position= n-9, Score= 939.1, Presence= 80.0, Ratio sum= 0.8096 Position= Unresolved, Score= ###, Presence= ###, Ratio sum= ###			All results2	Position= n-9, Score= 939.1, Presence= 80.0, Ratio sum= 0.8096 Position= Δ14, Score= 725.57, Presence= 40.0, Ratio sum= 0.1105 Position= n-8, Score= 717.43, Presence= 40.0, Ratio sum= 0.2454 Position= n-7, Score= 486.33, Presence= 25.0, Ratio sum= 0.1545 Position= Unresolved, Score= ###, Presence= ###, Ratio sum= ###			Smiles	O=C(NC(CO)C(O)C=CCCCCCCCCCCCCC)CCCCCCCCCCCC=CCCCCCCCCCC			All results1	Position= Δ14*, Score= 581.38, Presence= 20.0, Ratio sum= 0.0572 Position= n-8, Score= 604.54, Presence= 25.0, Ratio sum= 0.0563 Position= n-9, Score= 686.76, Presence= 35.0, Ratio sum= 0.1117 Position= Unresolved, Score= ###, Presence= ###, Ratio sum= ###
Subclass info	Head= 0% Moiety= 0%							Subclass info	Head= 0% Moiety= 0%							Subclass info	Head= 0% Moiety= 0%							Subclass info	Head= 0% Moiety= 0%							Subclass info	Head= 0% Moiety= 0%											Subclass info	Head= 0% Moiety= 0%
intensity	frag m/z	Ratio(%)	Delta	Ref NL1	Ref Mz1	ppm1	Type1	intensity	frag m/z	Ratio(%)	Delta	Ref NL1	Ref Mz1	ppm1	Type1	intensity	frag m/z	Ratio(%)	Delta	Ref NL1	Ref Mz1	ppm1	Type1	intensity	frag m/z	Ratio(%)	Delta	Ref NL1	Ref Mz1	ppm1	Type1	intensity	frag m/z	Ratio(%)	Delta	Ref NL1	Ref Mz1	ppm1	Type1	Ref NL2	Ref Mz2	ppm2	Type2	intensity	frag m/z	Ratio(%)	Delta	Ref NL1	Ref Mz1
6262	514.496	0.9352	-0.9617					2110	633.585	0.3132	-0.9478					8341	633.581	1.0675	-0.9429					6121	633.58	0.7908	-0.942					3299	631.565	0.5664	-0.944									7647	631.567	1.1555	-0.9465
4367	514.471	0.6522	-0.9365					3490	633.55	0.5181	-0.9125					4393	633.55	0.5622	-0.9123					4701	633.551	0.6074	-0.913					1624	631.532	0.2788	-0.9108									4930	631.495	0.7449	-0.8739
5375	514.442	0.8027	-0.9079					3694	633.518	0.5484	-0.8806					5227	633.52	0.669	-0.882					4480	633.52	0.5788	-0.8826					1963	631.502	0.337	-0.8807									524	631.436	0.0791	-0.8152
6333	514.416	0.9458	-0.8821					3465	633.495	0.5144	-0.8572					5239	633.495	0.6705	-0.8574					4415	633.494	0.5704	-0.856					1072	631.445	0.184	-0.8238									499	631.382	0.0754	-0.7611
5406	514.39	0.8073	-0.8559					2806	633.463	0.4166	-0.8257					4513	633.463	0.5776	-0.8253					4351	633.463	0.5621	-0.8253					2118	631.387	0.3636	-0.7663									668	631.344	0.1009	-0.7229
6482	514.362	0.968	-0.8278					1940	633.319	0.288	-0.6819					2631	633.433	0.3367	-0.7951					4848	633.406	0.6263	-0.7683					1371	631.36	0.2354	-0.7392									383	631.296	0.0578	-0.6754
5729	514.309	0.8556	-0.7747					3341	633.201	0.496	-0.5637					3721	633.405	0.4762	-0.7672					4026	633.376	0.5201	-0.7379					1397	631.33	0.2398	-0.7085									243	631.27	0.0367	-0.6488
8214	514.284	1.2267	-0.7503					3444	633.171	0.5113	-0.533					4315	633.376	0.5522	-0.7379					3893	633.348	0.503	-0.7099					1488	631.302	0.2554	-0.6814									302	631.211	0.0456	-0.5897
4891	514.256	0.7304	-0.7223					2659	633.14	0.3947	-0.5029					3987	633.347	0.5103	-0.7094					4705	633.319	0.6079	-0.6812					1610	631.245	0.2764	-0.6235									558	631.193	0.0843	-0.5716
7822	514.233	1.1682	-0.6991					1976	633.111	0.2933	-0.4737					4210	633.319	0.5388	-0.6815					4420	633.262	0.571	-0.6238					1688	631.154	0.2898	-0.5333									421	631.156	0.0636	-0.5351
7837	514.205	1.1704	-0.6708					2524	633.082	0.3747	-0.4448					4912	633.26	0.6286	-0.6223					4230	633.229	0.5465	-0.591					1192	631.093	0.2046	-0.4723									709	631.133	0.1071	-0.5121
6950	514.18	1.0379	-0.6454					2073	633.058	0.3077	-0.4202					4199	633.229	0.5374	-0.591					4884	633.201	0.631	-0.5634					1441	631.066	0.2474	-0.4454									1004	631.064	0.1517	-0.4426
7393	514.153	1.1041	-0.6192					3532	632.97	0.5244	-0.3329					4416	633.201	0.5652	-0.5633					4803	633.171	0.6205	-0.5334					1402	631.04	0.2407	-0.4193									590	631.019	0.0891	-0.398
8099	514.127	1.2095	-0.5928					3393	632.94	0.5037	-0.3026					5107	633.171	0.6536	-0.5335					4155	633.14	0.5368	-0.5024					1402	631.016	0.2407	-0.3948									371	630.995	0.056	-0.3743
8288	514.101	1.2378	-0.5672					2722	632.919	0.4041	-0.281					3708	633.139	0.4745	-0.5014					1906	633.115	0.2462	-0.4769					2030	630.953	0.3485	-0.3322									294	630.978	0.0444	-0.3568
8379	514.048	1.2514	-0.5142					5394	632.883	0.8008	-0.2456					1875	633.115	0.2399	-0.4775					3269	633.082	0.4223	-0.4444					6062	630.781	1.0408	-0.1597									157	630.956	0.0237	-0.3349
9518	514.021	1.4215	-0.4873					5960	632.853	0.8848	-0.2155					3425	633.082	0.4383	-0.4445					3346	633.057	0.4323	-0.4194					582403	630.622	100	-0.001									826	630.926	0.1248	-0.3054
7421	513.994	1.1083	-0.4594					9542	632.826	1.4167	-0.188					3121	633.058	0.3994	-0.4199					3347	633.03	0.4324	-0.3924					7583	630.556	1.302	0.0651									548	630.906	0.0828	-0.2855
6166	513.968	0.9208	-0.4336					10159	632.797	1.5083	-0.159					3965	633.03	0.5074	-0.3918					2114	632.988	0.2731	-0.3505					2064	630.502	0.3543	0.119									374	630.872	0.0565	-0.2513
6744	513.942	1.0072	-0.4074					13957	632.739	2.0722	-0.1015					5251	632.971	0.672	-0.3331					5740	632.971	0.7416	-0.3333					1570	630.451	0.2695	0.1701									488	630.846	0.0737	-0.2254
6630	513.918	0.9901	-0.3839					27619	632.678	4.1006	-0.0408					5067	632.94	0.6485	-0.302					5371	632.939	0.6939	-0.3013					990	630.399	0.1699	0.2216									1128	630.812	0.1704	-0.1909
6970	513.893	1.0409	-0.3587					673527	632.638	100	-0.0008					4021	632.917	0.5146	-0.2788					4084	632.917	0.5276	-0.2794					454	630.368	0.0779	0.253									1453	630.789	0.2195	-0.1682
3500	513.871	0.5227	-0.3366					7039	632.571	1.045	0.0667					9309	632.883	1.1914	-0.2455					9168	632.883	1.1845	-0.2455					706	630.339	0.1212	0.2818									295146	630.621	44.598	-0.0005
11920	513.843	1.7802	-0.3093					5190	632.502	0.7705	0.1357					9558	632.854	1.2233	-0.2163					9619	632.854	1.2428	-0.2165					727	630.303	0.1248	0.3184									4591	630.555	0.6937	0.0655
10105	513.813	1.5091	-0.2791					683	632.465	0.1014	0.1723					14438	632.825	1.8479	-0.1875					14617	632.825	1.8886	-0.1876					155	630.275	0.0266	0.3462									602	630.519	0.0909	0.1016
8798	513.79	1.3139	-0.2563					478	632.443	0.0709	0.195					15623	632.797	1.9996	-0.1594					15740	632.797	2.0337	-0.1595					538	630.244	0.0923	0.377									2094	630.483	0.3164	0.1382
15101	513.763	2.2553	-0.2288					677	632.428	0.1005	0.2097					27015	632.74	3.4576	-0.1018					25962	632.74	3.3544	-0.1019					150	630.217	0.0257	0.4045									648	630.415	0.0979	0.2057
21455	513.736	3.2043	-0.2021					1694	632.403	0.2515	0.2347					32928	632.707	4.2144	-0.0693					32388	632.707	4.1847	-0.0695					342	630.199	0.0587	0.4223									346	630.381	0.0522	0.2395
93421	513.682	13.9524	-0.1474					1731	632.339	0.257	0.2984					64642	632.677	8.2736	-0.0391					67103	632.677	8.6702	-0.0393					478	630.134	0.082	0.4874									316	630.345	0.0477	0.2759
57116	513.633	8.5302	-0.0984					1122	632.27	0.1665	0.3673					781304	632.638	100	-0.0006					773947	632.639	100	-0.0008					362	630.103	0.0621	0.5179									552	630.309	0.0834	0.3124
75678	513.603	11.3024	-0.0685					412	632.237	0.0611	0.4001					11588	632.573	1.4831	0.0649					14020	632.574	1.8114	0.0637					260	630.069	0.0446	0.5523									126	630.252	0.019	0.3694
162308	513.575	24.2406	-0.0405					225	632.214	0.0334	0.4235					5623	632.5	0.7196	0.1373					4546	632.499	0.5873	0.1389					129	630.031	0.0221	0.5896									77	630.237	0.0116	0.3836
389749	513.551	58.2089	-0.0168					343	632.186	0.0509	0.4514					2752	632.46	0.3522	0.1781					1859	632.462	0.2401	0.176					327	629.993	0.0561	0.6276									180	630.197	0.0271	0.4242
529702	513.534	79.1108	-0.0003					267	632.173	0.0396	0.4647					1497	632.41	0.1916	0.2273					3493	632.43	0.4513	0.2077					331	629.938	0.0568	0.6827									140	630.178	0.0211	0.4425
8364	513.441	1.2491	0.0934					310	632.147	0.046	0.4909					1473	632.39	0.1885	0.2479					2882	632.346	0.3723	0.2912					353	629.911	0.0606	0.7099									99	630.15	0.0149	0.4714
2273	513.347	0.3394	0.1872					392	632.125	0.0582	0.513					872	632.348	0.1116	0.2893					685	632.3	0.0885	0.338					288	629.881	0.0494	0.7399									87	630.125	0.0131	0.4955
1205	513.329	0.1799	0.2052					436	632.089	0.0647	0.5484					817	632.322	0.1045	0.3158					515	632.254	0.0665	0.3833					273	629.84	0.0468	0.7815									87	630.109	0.0131	0.5121
1076	513.297	0.1607	0.2367					658	632.053	0.0976	0.5848					257	632.3	0.0328	0.3377					423	632.228	0.0546	0.4095					326	629.799	0.0559	0.8218									330	630.075	0.0498	0.546
2640	513.265	0.3942	0.2696					581	631.998	0.0862	0.6399					1467	632.267	0.1877	0.3703					661	632.191	0.0854	0.4469					1040	629.771	0.1785	0.8499									161	630.02	0.0243	0.6006
3334	513.196	0.4979	0.338					652	631.962	0.0968	0.6757					666	632.218	0.0852	0.4197					220	632.169	0.0284	0.4684					67388	629.609	11.5706	1.0123									107	629.982	0.0161	0.6394
466	513.103	0.0695	0.4316					303	631.932	0.0449	0.7052					295	632.186	0.0377	0.4518					623	632.149	0.0804	0.4888					7638	629.548	1.3114	1.073									71	629.957	0.0107	0.664
306	513.077	0.0457	0.4572					792	631.887	0.1175	0.7505					853	632.163	0.1091	0.4752					1407	632.097	0.1817	0.5406					1309	629.488	0.2247	1.1331									182	629.935	0.0275	0.6858
910	513.052	0.1359	0.4825					422	631.848	0.0626	0.79					563	632.115	0.072	0.5226					511	632.066	0.066	0.5719					140	629.428	0.024	1.1929									221	629.894	0.0333	0.727
814	513.007	0.1215	0.5271					1587	631.789	0.2356	0.8488					616	632.092	0.0788	0.5455					363	632.027	0.0469	0.6108					289	629.389	0.0496	1.2322									129	629.854	0.0194	0.7667
291	512.972	0.0434	0.562					102831	631.625	15.2675	1.013					287	632.072	0.0367	0.5662					582	632.002	0.0751	0.6355					200	629.36	0.0343	1.2613									66	629.831	0.0099	0.7901
1110	512.935	0.1657	0.599					3917	631.57	0.5815	1.0674					1004	632.029	0.1285	0.6086					413	631.97	0.0533	0.6679					193	629.329	0.0331	1.2922									59	629.816	0.0089	0.8045
757	512.884	0.113	0.6505					2901	631.496	0.4307	1.1412					537	631.989	0.0687	0.649					848	631.928	0.1095	0.7098					176	629.265	0.0302	1.3563									90	629.78	0.0135	0.8409
690	512.842	0.103	0.6919					486	631.431	0.0721	1.2068					1271	631.94	0.1626	0.6978					671	631.896	0.0866	0.7418					72	629.202	0.0123	1.4188									158	629.747	0.0238	0.8738
836	512.818	0.1248	0.7159					292	631.364	0.0433	1.2733					1215	631.89	0.1555	0.7481					504	631.878	0.0651	0.7593					85	629.137	0.0145	1.4839									187	629.718	0.0282	0.9031
1190	512.77	0.1777	0.7643					115	631.34	0.017	1.2977					370	631.857	0.0473	0.7803					267	631.856	0.0344	0.7816					124	629.066	0.0212	1.5546									101	629.656	0.0152	0.9649
691	512.707	0.1032	0.8274					114	631.317	0.0169	1.3205					183	631.839	0.0234	0.7983					362	631.839	0.0467	0.7986					119	629.011	0.0204	1.6104									3763	629.611	0.5686	1.01
1143	512.686	0.1707	0.8483					103	631.291	0.0152	1.3469					1893	631.79	0.2422	0.8473					1658	631.79	0.2142	0.8475					78	628.939	0.0133	1.6823									4233	629.551	0.6396	1.0699
109284	512.533	16.3215	1.0013					45	631.272	0.0066	1.3653					208313	631.624	26.6622	1.0134					169264	631.625	21.8702	1.0132					119	628.84	0.0204	1.7807									378	629.514	0.0571	1.107
392	512.483	0.0585	1.0514					188	631.236	0.0279	1.4011					7254	631.569	0.9284	1.0692					6369	631.568	0.8229	1.0699					101	628.786	0.0173	1.8349									1505	629.479	0.2274	1.1415
451	512.456	0.0673	1.078					138	631.179	0.0204	1.4587					3231	631.497	0.4135	1.141					2512	631.494	0.3245	1.1442					3427	628.604	0.5884	2.0169									194	629.447	0.0293	1.1742
639	512.424	0.0954	1.1106					79	631.137	0.0117	1.5005					640	631.421	0.0819	1.2169					498	631.425	0.0643	1.2124					65	628.519	0.0111	2.1019									130	629.403	0.0196	1.2183
308	512.397	0.0459	1.1376					118	631.091	0.0175	1.5464					562	631.374	0.0719	1.2637					455	631.367	0.0587	1.2708					139	628.485	0.0238	2.1364									123	629.36	0.0185	1.261
438	512.344	0.0654	1.1899					81	631.065	0.012	1.5722					694	631.319	0.0888	1.3188					85	631.33	0.0109	1.3082					86	628.087	0.0147	2.5343									231	629.33	0.0349	1.2907
493	512.297	0.0736	1.2376					178	631.011	0.0264	1.6262					388	631.247	0.0496	1.3905					116	631.304	0.0149	1.3338					48	627.774	0.0082	2.8474									60	629.292	0.009	1.3286
97	512.256	0.0144	1.278					129	630.961	0.0191	1.6763					156	631.211	0.0199	1.4271					523	631.256	0.0675	1.3816					89	627.708	0.0152	2.9132									53	629.212	0.008	1.4086
124	512.231	0.0185	1.3031					204	630.913	0.0302	1.725					392	631.163	0.0501	1.4747					224	631.222	0.0289	1.4161					360	627.594	0.0618	3.0273									89	629.129	0.0134	1.4919
362	512.194	0.054	1.3403					161	630.856	0.0239	1.7815					258	631.114	0.033	1.524					301	631.194	0.0388	1.4442					34	627.303	0.0058	3.3181									58	629.073	0.0087	1.5484
265	512.148	0.0395	1.3866					71	630.812	0.0105	1.8258					182	631.081	0.0232	1.5565					103	631.166	0.0133	1.4722					60	626.013	0.0103	4.6076									78	629.029	0.0117	1.5916
168	512.099	0.025	1.4349					247	630.755	0.0366	1.8825					53	631.054	0.0067	1.5834					207	631.144	0.0267	1.4938					44	625.965	0.0075	4.6558									143	628.916	0.0216	1.7047
257	512.063	0.0383	1.471					3566	630.622	0.5294	2.016					230	631.013	0.0294	1.6251					217	631.102	0.028	1.5361					118	624.934	0.0202	5.687									34	628.891	0.0051	1.7302
206	512.014	0.0307	1.5203					166	630.556	0.0246	2.0819					151	630.983	0.0193	1.6551					243	631.048	0.0313	1.5893					55	624.674	0.0094	5.9473									81	628.844	0.0122	1.7766
115	511.973	0.0171	1.5609					71	630.503	0.0105	2.1349					113	630.955	0.0144	1.6831					65	631.014	0.0083	1.6233					86	620.162	0.0147	10.4591									88	628.764	0.0132	1.8572
53	511.953	0.0079	1.5811					40	630.422	0.0059	2.2159					243	630.923	0.0311	1.7149					245	630.973	0.0316	1.6644					29	619.897	0.0049	10.7239									73	628.713	0.011	1.9077
148	511.929	0.0221	1.6055					93	630.4	0.0138	2.2373					148	630.872	0.0189	1.7662					98	630.945	0.0126	1.6932					68	619.097	0.0116	11.5239									52	628.656	0.0078	1.9652
512	511.875	0.0764	1.659					49	630.26	0.0072	2.3776					74	630.803	0.0094	1.8349					201	630.89	0.0259	1.7474					47	618.552	0.008	12.0688									869	628.606	0.1313	2.0149
94	511.789	0.014	1.7452					82	630.224	0.0121	2.4132					196	630.772	0.025	1.8655					114	630.873	0.0147	1.7652					57	617.599	0.0097	13.0224									119	628.557	0.0179	2.0641
51	511.767	0.0076	1.7676					116	630.052	0.0172	2.5857					80	630.738	0.0102	1.8999					69	630.846	0.0089	1.7918					45	617.575	0.0077	13.0458									56	627.957	0.0084	2.6639
74	511.752	0.011	1.7825					103	629.957	0.0152	2.6802					191	630.717	0.0244	1.9209					157	630.812	0.0202	1.8259					277	617.518	0.0475	13.1035									44	627.871	0.0066	2.75
42	511.728	0.0062	1.8058					81	629.811	0.012	2.8261					5696	630.62	0.729	2.0181					140	630.763	0.018	1.8752					34	617.368	0.0058	13.2531									112	627.685	0.0169	2.9364
79	511.699	0.0117	1.8356					89	629.777	0.0132	2.8603					142	630.574	0.0181	2.0641					154	630.707	0.0198	1.931					67	617.31	0.0115	13.3114									26	627.582	0.0039	3.0394
77	511.666	0.0114	1.8683					85	629.741	0.0126	2.8966					49	630.548	0.0062	2.0899					5121	630.621	0.6616	2.0169					236	616.606	0.0405	14.0153									36	627.4	0.0054	3.2211
120	511.635	0.0179	1.8993					74	629.712	0.0109	2.9253					119	630.503	0.0152	2.1346					59	630.574	0.0076	2.0635					254	615.629	0.0436	14.9924									44	627.131	0.0066	3.4895
132	511.575	0.0197	1.9591					577	629.608	0.0856	3.0299					75	630.443	0.0095	2.1944					184	630.541	0.0237	2.0972					161	615.56	0.0276	15.0608									43	627.071	0.0064	3.5498
3406	511.523	0.5086	2.0112					34	629.515	0.005	3.1223					89	630.389	0.0113	2.2488					129	630.487	0.0166	2.1509					73	615.517	0.0125	15.1042									73	626.642	0.011	3.9793
68	511.478	0.0101	2.0564					83	629.13	0.0123	3.5074					188	630.357	0.024	2.2803					40	630.446	0.0051	2.1921					166	615.499	0.0285	15.1216									80	626.552	0.012	4.0692
115	511.447	0.0171	2.0869					52	628.934	0.0077	3.7038					103	630.329	0.0131	2.3088					55	630.43	0.0071	2.2079					1373	614.62	0.2357	16.0015									44	626.016	0.0066	4.6053
183	511.411	0.0273	2.1233					107	628.871	0.0158	3.7669					63	630.298	0.008	2.3396					53	630.401	0.0068	2.2371					63	614.441	0.0108	16.1804									32	624.95	0.0048	5.6712
102	511.372	0.0152	2.1618					55	628.539	0.0081	4.0989					118	630.236	0.0151	2.402					75	630.373	0.0096	2.2646					67	614.34	0.0115	16.2807									41	624.862	0.0061	5.7589
111	511.349	0.0165	2.1856					68	628.393	0.01	4.245					213	630.199	0.0272	2.4388					113	630.338	0.0146	2.3001					3943	613.615	0.677	17.0065									68	624.46	0.0102	6.1614
188	511.276	0.028	2.2586					36	628.34	0.0053	4.2977					84	630.141	0.0107	2.4963					85	630.31	0.0109	2.3281					164	613.488	0.0281	17.1329									81	624.412	0.0122	6.2088
45	511.256	0.0067	2.2785					70	627.317	0.0103	5.3201					86	630.076	0.011	2.5619					80	630.183	0.0103	2.4547					70	613.455	0.012	17.1658									39	624.381	0.0058	6.24
72	511.237	0.0107	2.2968					54	626.52	0.008	6.1172					39	630.049	0.0049	2.5883					35	630.154	0.0045	2.4837					57	613.375	0.0097	17.246									147	623.957	0.0222	6.6642
69	511.204	0.0103	2.3299					57	624.855	0.0084	7.7823					182	629.996	0.0232	2.642					77	630.123	0.0099	2.5145					47	613	0.008	17.6215									61	623.661	0.0092	6.9604
105	511.168	0.0156	2.3666					51	624.282	0.0075	8.3559					78	629.956	0.0099	2.6818					137	630.046	0.0177	2.5917					55	612.936	0.0094	17.6854									29	622.29	0.0043	8.3307
106	511.136	0.0158	2.398					29	624.171	0.0043	8.4666					56	629.886	0.0071	2.7519					45	630.026	0.0058	2.612					53	612.887	0.0091	17.7342									38	618.616	0.0057	12.0047
73	511.112	0.0109	2.4225					27	623.96	0.004	8.678					130	629.842	0.0166	2.7961					40	630.01	0.0051	2.6274					101	612.771	0.0173	17.8499									39	617.82	0.0058	12.801
167	511.058	0.0249	2.4761					55	623.387	0.0081	9.251					55	629.785	0.007	2.8529					148	629.764	0.0191	2.8738					46	612.759	0.0078	17.8624									684	617.519	0.1033	13.1016
54	510.887	0.008	2.6471					35	623.334	0.0051	9.3037					96	629.726	0.0122	2.9113					119	629.661	0.0153	2.9769					8189	612.61	1.406	18.0115									71	617.471	0.0107	13.1494
126	510.804	0.0188	2.7298					35	622.959	0.0051	9.6788					77	629.696	0.0098	2.9413					768	629.61	0.0992	3.0274					77	612.529	0.0132	18.092									136	617.179	0.0205	13.4423
78	510.675	0.0116	2.8588					541	619.533	0.0803	13.1048					742	629.608	0.0949	3.0294					59	629.566	0.0076	3.0714					71	612.4	0.0121	18.2207									103	616.948	0.0155	13.6727
286	510.515	0.0427	3.0193					42	619.433	0.0062	13.2041					160	629.442	0.0204	3.1957					138	629.536	0.0178	3.1014					70	612.345	0.012	18.2763									1636	616.633	0.2472	13.9883
70	510.488	0.0104	3.0458					40	619.208	0.0059	13.4297					79	629.12	0.0101	3.5176					54	629.481	0.0069	3.1564					2548	611.601	0.4374	19.0201									345	616.498	0.0521	14.123
63	510.38	0.0094	3.1544					63	618.986	0.0093	13.6515					58	629.099	0.0074	3.5392					73	629.432	0.0094	3.2058					84	611.55	0.0144	19.0713									100	616.473	0.0151	14.148
116	510.323	0.0173	3.2107					2721	618.62	0.4039	14.0171					61	628.946	0.0078	3.6916					43	629.395	0.0055	3.2425					46	611.508	0.0078	19.113									173	616.421	0.0261	14.2002
68	510.304	0.0101	3.2298					483	618.523	0.0717	14.1143					52	628.933	0.0066	3.7047					75	629.239	0.0096	3.3984					370	610.596	0.0635	20.0251									98	616.355	0.0148	14.2655
43	510.251	0.0064	3.2835					72	618.414	0.0106	14.224					62	628.773	0.0079	3.8645					102	629.162	0.0131	3.4759					78	610.403	0.0133	20.2185									92	616.324	0.0139	14.2968
46	510.2	0.0068	3.3341					92	617.724	0.0136	14.914					99	628.604	0.0126	4.0335					122	628.783	0.0157	3.8551					44	605.27	0.0075	25.3515									77	616.075	0.0116	14.546
75	509.909	0.0112	3.6251					263	617.637	0.039	15.0003					192	628.344	0.0245	4.2935					87	628.708	0.0112	3.93					62	604.567	0.0106	26.054	26.052	604.566	1.29	n-4/dis@n-3/+O/OAD02					62	615.935	0.0093	14.6863
43	509.701	0.0064	3.8333					60	617.58	0.0089	15.0572					59	628.195	0.0075	4.4426					61	628.57	0.0078	4.0676					85	603.578	0.0145	27.0426									110	615.893	0.0166	14.7278
68	509.644	0.0101	3.8901					1143	617.517	0.1697	15.1204					82	628.12	0.0104	4.5176					56	628.406	0.0072	4.2321					98	603.559	0.0168	27.0621	27.0599	603.558	0.66	n-4/dis@n-3/+O-H/OAD03					74	615.753	0.0111	14.8675
53	509.618	0.0079	3.9159					52	617.404	0.0077	15.234					71	628.093	0.009	4.5449					75	628.362	0.0096	4.2762					47	601.969	0.008	28.6522									7359	615.629	1.1119	14.9916
52	509.51	0.0077	4.024					96	617.276	0.0142	15.3614					54	627.943	0.0069	4.6946					27	628.33	0.0034	4.308					55	601.812	0.0094	28.809									114	615.567	0.0172	15.0536
63	509.447	0.0094	4.0874					42	616.931	0.0062	15.7063					84	627.67	0.0107	4.9681					58	627.915	0.0074	4.7228					194	601.61	0.0333	29.0109									613	615.503	0.0926	15.1182
87	509.387	0.0129	4.1476					94	616.752	0.0139	15.8859					36	627.375	0.0046	5.2626					27	627.844	0.0034	4.7942					32	601.313	0.0054	29.3078									67	615.456	0.0101	15.1651
54	509.188	0.008	4.3459					2038	616.631	0.3025	16.0063					44	626.049	0.0056	6.589					80	627.678	0.0103	4.9598					357	600.609	0.0612	30.012									178	615.328	0.0268	15.2933
109	509.041	0.0162	4.4937					169	616.599	0.025	16.039					29	625.439	0.0037	7.1986					57	627.568	0.0073	5.0693					275	599.601	0.0472	31.0203									102	615.114	0.0154	15.5069
93	508.995	0.0138	4.539					396	616.506	0.0587	16.1316					33	625.11	0.0042	7.5282					56	627.397	0.0072	5.2405					198	599.506	0.0339	31.1147									52	615.013	0.0078	15.6076
33	508.852	0.0049	4.6821					72	616.401	0.0106	16.2364					63	624.733	0.008	7.9045					77	627.25	0.0099	5.3873					95	599.464	0.0163	31.1568									92	614.888	0.0139	15.7334
45	508.307	0.0067	5.2273					98	616.362	0.0145	16.2752					63	623.421	0.008	9.217					49	626.919	0.0063	5.7186					185	598.598	0.0317	32.0226									132	614.852	0.0199	15.7692
107	507.597	0.0159	5.9374					143	616.251	0.0212	16.3863					43	621.641	0.0055	10.9972					121	626.811	0.0156	5.8268					38	598.569	0.0065	32.0524									81	614.797	0.0122	15.8238
66	507.428	0.0098	6.1057					57	616.166	0.0084	16.4711					63	621.628	0.008	11.0095					39	626.361	0.005	6.2764					102	596.554	0.0175	34.0667									181	614.778	0.0273	15.8428
55	507.366	0.0082	6.1684					80	616.114	0.0118	16.5232					52	621.331	0.0066	11.3071					38	626.194	0.0049	6.444					99	596.532	0.0169	34.0886									122	614.752	0.0184	15.869
47	506.25	0.007	7.2846					91	616.003	0.0135	16.6343					43	620.817	0.0055	11.8206					71	624.443	0.0091	8.1948					41	595.938	0.007	34.6831									16748	614.626	2.5307	15.9953
91	505.989	0.0135	7.5451					129	615.922	0.0191	16.7159					82	620.66	0.0104	11.9777					45	623.745	0.0058	8.8925					197	595.527	0.0338	35.0943									187	614.577	0.0282	16.0436
40	505.873	0.0059	7.6613					54	615.843	0.008	16.7941					68	620.642	0.0087	11.9957					36	623.731	0.0046	8.9064					143	594.563	0.0245	36.0585									94	614.501	0.0142	16.12
43	505.581	0.0064	7.9535					98	615.808	0.0145	16.8295					73	620.466	0.0093	12.1717					61	623.139	0.0078	9.4985					52	587.593	0.0089	43.028									102	614.48	0.0154	16.1405
36	505.31	0.0053	8.2242					48	615.785	0.0071	16.8525					49	620.417	0.0062	12.2205					27	622.546	0.0034	10.0916					94	575.562	0.0161	55.0594	55.0548	575.564	3.38	n-4/dis@n-4/-H/OAD10					117	614.44	0.0176	16.181
81	505.286	0.012	8.2478					83	615.759	0.0123	16.8781					44	620.314	0.0056	12.3241					52	622.494	0.0067	10.1439					459	574.595	0.0788	56.0261									59	614.26	0.0089	16.3611
40	504.516	0.0059	9.0183					84	615.704	0.0124	16.9331					37	620.253	0.0047	12.385					58	622.133	0.0074	10.5049					79	574.549	0.0135	56.0719	56.0626	574.556	11.6	n-4/dis@n-4/-2H/OAD11					91	614.184	0.0137	16.4374
57	504.192	0.0085	9.342					7750	615.63	1.1506	17.0072					77	619.851	0.0098	12.7869					42	620.589	0.0054	12.049					36	574.32	0.0061	56.3007									74	614.115	0.0111	16.5056
32	503.701	0.0047	9.8328					111	615.551	0.0164	17.0867					79	619.691	0.0101	12.9466					63	620.14	0.0081	12.4974					28	574.223	0.0048	56.3983									52	614.039	0.0078	16.5822
37	502.838	0.0055	10.6958					708	615.5	0.1051	17.138					46	619.598	0.0058	13.0394					49	620.073	0.0063	12.5651					73	573.55	0.0125	57.0709									71	613.923	0.0107	16.6982
40	502.79	0.0059	10.7445					74	615.421	0.0109	17.217					345	619.531	0.0441	13.1064					47	619.771	0.006	12.867					71	573.519	0.0121	57.1022									34	613.839	0.0051	16.7822
43	502.727	0.0064	10.8067					50	615.386	0.0074	17.2519					87	619.387	0.0111	13.2504					89	619.616	0.0114	13.0214					33	573.392	0.0056	57.2292									32	613.776	0.0048	16.8446
76	502.503	0.0113	11.0311					47	615.35	0.0069	17.2876					87	618.97	0.0111	13.6675					444	619.532	0.0573	13.1059					75	562.557	0.0128	68.0643	68.0626	562.556	1.59	n-4/dis@n-5/none/OAD15					3416	613.615	0.5161	17.0058
45	502.38	0.0067	11.1542					143	615.256	0.0212	17.3814					3253	618.621	0.4163	14.0169					43	619.186	0.0055	13.4515					75	561.77	0.0128	68.8508									105	613.56	0.0158	17.061
69	502.052	0.0103	11.4821					45	615.111	0.0066	17.5265					375	618.525	0.0479	14.1126					86	619.054	0.0111	13.5836					111	561.548	0.019	69.0727	69.0704	561.548	0.78	n-4/dis@n-5/-H/OAD16					421	613.482	0.0636	17.1389
44	500.991	0.0065	12.5431					53	615.003	0.0078	17.6345					34	618.447	0.0043	14.1903					48	619.017	0.0062	13.6209					165	561.515	0.0283	69.1064									80	613.287	0.012	17.3342
41	500.207	0.0061	13.327					242	614.948	0.0359	17.6899					41	618.419	0.0052	14.2186					89	618.784	0.0114	13.8539					77	560.539	0.0132	70.0817	70.0782	560.54	1.3	n-4/dis@n-5/-2H/OAD17					79	613.093	0.0119	17.5281
61	499.947	0.0091	13.5875					57	614.839	0.0084	17.7986					78	618.36	0.0099	14.2782					101	618.741	0.013	13.8972					35	551.796	0.006	78.8253									82	612.772	0.0123	17.8494
40	499.917	0.0059	13.6172					109	614.803	0.0161	17.8343					63	618.299	0.008	14.3384					1781	618.621	0.2301	14.017					59	551.494	0.0101	79.1268									54	612.73	0.0081	17.8906
94	499.532	0.014	14.0023					65	614.785	0.0096	17.8528					98	617.924	0.0125	14.7133					527	618.522	0.068	14.1157					75	547.497	0.0128	83.1239									5659	612.611	0.8551	18.0102
73	499.129	0.0109	14.4047					170	614.761	0.0252	17.8764					127	617.877	0.0162	14.7605					57	618.48	0.0073	14.1577					51	544.513	0.0087	86.1076									95	612.475	0.0143	18.1455
68	498.602	0.0101	14.9321					19008	614.626	2.8221	18.0115					221	617.642	0.0282	14.9957					136	618.41	0.0175	14.2273					50	542.528	0.0085	88.0935	88.0888	542.529	3.52	n-4/dis@n-5/-2H-H2O/OAD20					41	612.319	0.0061	18.3019
54	498.583	0.008	14.9515					29	614.524	0.0043	18.1131					436	617.61	0.0558	15.0277					48	618.386	0.0062	14.2518					113	536.483	0.0194	94.1376									373	611.6	0.0563	19.0208
312	498.541	0.0465	14.993					125	614.505	0.0185	18.1322					1053	617.519	0.1347	15.1185					52	618.235	0.0067	14.4024					31	536.356	0.0053	94.2647									53	611.548	0.008	19.073
87	498.208	0.0129	15.326					145	614.386	0.0215	18.2518					83	617.464	0.0106	15.1734					94	617.815	0.0121	14.8229					220	535.491	0.0377	95.1302					95.1225	535.496	9.44	n-9/dis@n-8/+O+H/OAD01	65	611.473	0.0098	19.1476
94	498.16	0.014	15.374					90	614.318	0.0133	18.3197					44	617.067	0.0056	15.5705					118	617.737	0.0152	14.9011					391	534.485	0.0671	96.1361					96.1303	534.488	5.81	n-9/dis@n-8/+O/OAD02	63	610.617	0.0095	20.0036
53	498.129	0.0079	15.4047					81	613.794	0.012	18.8433					140	616.771	0.0179	15.8664					310	617.629	0.04	15.0089					661	533.481	0.1134	97.14					97.1381	533.48	1.53	n-9/dis@n-8/+O-H/OAD03	85	610.596	0.0128	20.0248
61	498.102	0.0091	15.4318					3036	613.615	0.4507	19.0229					1860	616.633	0.238	16.0047					153	617.604	0.0197	15.0336					177	532.468	0.0303	98.1531					98.1459	532.472	8.33	n-9/dis@n-8/+O-2H/OAD04	64	608.227	0.0096	22.3941
53	498.078	0.0079	15.4562					156	613.559	0.0231	19.0782					1008	616.602	0.129	16.0359					128	617.58	0.0165	15.0578					55	525.482	0.0094	105.139									91	604.635	0.0137	25.9861
70	498.047	0.0104	15.4871					143	613.297	0.0212	19.3405					179	616.517	0.0229	16.1212					882	617.514	0.1139	15.1235					85	523.434	0.0145	107.187									66	604.314	0.0099	26.307
57	498.026	0.0085	15.5084					44	613.198	0.0065	19.4392					282	616.378	0.036	16.2598					55	617.43	0.0071	15.2081					75	519.503	0.0128	111.118									47	603.845	0.0071	26.7762
45	497.974	0.0067	15.56					448	612.611	0.0665	20.0267					97	616.235	0.0124	16.4023					98	617.371	0.0126	15.2664					29	517.548	0.0049	113.073									268	603.631	0.0404	26.9897
154	497.931	0.0229	15.6034					37	611.163	0.0054	21.4745					85	616.034	0.0108	16.6039					73	617.223	0.0094	15.4145					64	517.383	0.0109	113.238									882	602.626	0.1332	27.9947
51	497.809	0.0076	15.7251					29	607.928	0.0043	24.7096					106	615.977	0.0135	16.6612					72	616.993	0.0093	15.6451					203	516.472	0.0348	114.149					114.141	516.477	9.73	n-9/dis@n-8/+O-H2O/OAD06	38	602.06	0.0057	28.5614
58	497.653	0.0086	15.8812					29	605.752	0.0043	26.8854					122	615.802	0.0156	16.8358					90	616.861	0.0116	15.7764					190	515.475	0.0326	115.146					115.149	515.47	10.35	n-9/dis@n-8/+O-H-H2O/OAD07	323	601.619	0.0488	29.0022
62	497.625	0.0092	15.9087					45	605.407	0.0066	27.2304					44	615.718	0.0056	16.9198					59	616.818	0.0076	15.8198					41	512.464	0.007	118.157									55	601.44	0.0083	29.1812
3373	497.535	0.5037	15.9989					193	604.645	0.0286	27.9928					8717	615.63	1.1156	17.0079					65	616.788	0.0083	15.8496					194	508.45	0.0333	122.171									60	600.748	0.009	29.8726
57	497.445	0.0085	16.0887					453	603.631	0.0672	29.0069					310	615.578	0.0396	17.0597					2596	616.632	0.3354	16.0062					76	507.501	0.013	123.121									405	600.609	0.0611	30.0116
110	497.409	0.0164	16.1249					913	602.627	0.1355	30.0108					278	615.497	0.0355	17.141					72	616.546	0.0093	16.0919					57	507.435	0.0097	123.186									42	600.438	0.0063	30.183
55	497.308	0.0082	16.2266					63	601.811	0.0093	30.8265					68	615.45	0.0087	17.1877					236	616.502	0.0304	16.1357					250	506.494	0.0429	124.127					124.125	506.493	2.34	n-9/dis@n-9/none/OAD09	87	600.327	0.0131	30.2943
83	497.259	0.0123	16.2748					250	601.617	0.0371	31.0202					86	615.364	0.011	17.2739					72	616.407	0.0093	16.2308					322	505.486	0.0552	125.135					125.133	505.485	1.8	n-9/dis@n-9/-H/OAD10	194	599.6	0.0293	31.0214
57	497.107	0.0085	16.4276					661	601.519	0.0981	31.1182					57	615.282	0.0072	17.3553					37	616.393	0.0047	16.2449					87	504.484	0.0149	126.137					126.141	504.478	12.66	n-9/dis@n-9/-2H/OAD11	302	599.51	0.0456	31.1111
101	497.073	0.015	16.4615					108	601.44	0.016	31.1971					55	615.243	0.007	17.3944					135	616.333	0.0174	16.3044					72	497.46	0.0123	133.161									198	598.592	0.0299	32.0293
71	497.047	0.0106	16.4875					47	600.656	0.0069	31.9819					172	615.212	0.022	17.4261					62	616.266	0.008	16.3714					96	495.438	0.0164	135.183									82	597.558	0.0123	33.0629
66	497.024	0.0098	16.5104					389	600.609	0.0577	32.0281					76	615.09	0.0097	17.5475					138	616.217	0.0178	16.4208					94	494.493	0.0161	136.128									78	597.451	0.0117	33.1698
75	496.995	0.0112	16.5389					85	600.573	0.0126	32.0643					47	615.035	0.006	17.6024					81	616.138	0.0104	16.4995					347	494.436	0.0595	136.185									23	596.438	0.0034	34.1825
59	496.861	0.0088	16.6731					110	600.51	0.0163	32.1276					57	615.005	0.0072	17.6323					38	615.82	0.0049	16.818					169	493.482	0.029	137.139					137.133	493.485	5.71	n-9/dis@n-10/+H/OAD14	176	595.534	0.0265	35.0869
48	496.812	0.0071	16.7225					61	600.463	0.009	32.1741					101	614.96	0.0129	17.678					98	615.781	0.0126	16.857					29	493.09	0.0049	137.531									31	595.061	0.0046	35.5603
134	496.745	0.02	16.7893					197	599.505	0.0292	33.1325					49	614.916	0.0062	17.7222					53	615.735	0.0068	16.9027					409	492.481	0.0702	138.141					138.141	492.478	6.27	n-9/dis@n-10/none/OAD15	107	594.602	0.0161	36.0188
202	496.673	0.0301	16.8615					76	599.405	0.0112	33.2322					194	614.884	0.0248	17.7541					10684	615.629	1.3804	17.009					835	491.473	0.1433	139.149					139.149	491.47	5.75	n-9/dis@n-10/-H/OAD16	305	594.559	0.046	36.0621
186	496.645	0.0277	16.8892					29	595.638	0.0043	37					54	614.819	0.0069	17.8188					60	615.556	0.0077	17.0818					248	490.459	0.0425	140.162					140.156	490.462	5.68	n-9/dis@n-10/-2H/OAD17	55	594.528	0.0083	36.0929
104	496.623	0.0155	16.911					49	591.495	0.0072	41.1427					111	614.783	0.0142	17.855					435	615.501	0.0562	17.1364					156	487.473	0.0267	143.148									40	592.151	0.006	38.4703
19307	496.532	2.8834	17.0024					27	589.628	0.004	43.0091					52	614.764	0.0066	17.8741					49	615.425	0.0063	17.2131					57	481.435	0.0097	149.186									41	590.216	0.0061	40.405
81	496.41	0.012	17.1245					72	589.573	0.0106	43.0643					18672	614.626	2.3898	18.0121					72	615.298	0.0093	17.34					152	477.465	0.026	153.156									59	588.34	0.0089	42.2806
143	496.382	0.0213	17.1527					30	587.792	0.0044	44.8453					280	614.574	0.0358	18.0633					73	615.105	0.0094	17.5328					52	475.469	0.0089	155.152									90	586.564	0.0135	44.0573	44.0626	586.556
158	496.293	0.0235	17.2414					40	587.109	0.0059	45.5287					104	614.542	0.0133	18.0955					48	615.052	0.0062	17.5856					257	474.465	0.0441	156.156					156.151	474.467	3.49	n-9/dis@n-10/-H2O/OAD18	46	584.912	0.0069	45.7089
62	496.148	0.0092	17.3857					68	586.093	0.01	46.5441					48	614.446	0.0061	18.1918					44	615.003	0.0056	17.6351					32	474.021	0.0054	156.6									32	584.65	0.0048	45.9712
85	496.084	0.0126	17.4502					41	585.941	0.006	46.6968					89	614.411	0.0113	18.2267					51	614.98	0.0065	17.658					32	473.483	0.0054	157.138									34	583.219	0.0051	47.402
112	495.881	0.0167	17.6531					31	576.834	0.0046	55.8035					50	614.372	0.0063	18.266					209	614.931	0.027	17.7063					220	473.46	0.0377	157.161					157.159	473.459	1.56	n-9/dis@n-10/-H-H2O/OAD19	71	581.822	0.0107	48.7992
129	495.864	0.0192	17.6701					55	575.458	0.0081	57.18					108	614.249	0.0138	18.3892					39	614.856	0.005	17.7822					81	472.451	0.0139	158.17					158.167	472.451	0.4	n-9/dis@n-10/-2H-H2O/OAD20	114	580.327	0.0172	50.2944
362	495.798	0.054	17.7364					56	574.558	0.0083	58.0799					73	613.844	0.0093	18.7939					234	614.8	0.0302	17.8373					81	464.408	0.0139	166.214									48	579.385	0.0072	51.2357
94	495.73	0.014	17.8044					111	560.557	0.0164	72.0809					39	613.775	0.0049	18.8625					80	614.773	0.0103	17.8652					141	463.435	0.0242	167.186									69	577.524	0.0104	53.0965
186	495.689	0.0277	17.8455					30	560.121	0.0044	72.5165					60	613.721	0.0076	18.9169					63	614.748	0.0081	17.8899					48	463.363	0.0082	167.258									40	576.424	0.006	54.1966
176	495.674	0.0262	17.8605					50	553.727	0.0074	78.9107					4500	613.615	0.5759	19.023					23336	614.626	3.0151	18.0114					90	461.474	0.0154	169.147									37	573.248	0.0055	57.3725
413	495.656	0.0616	17.8784					41	548.313	0.006	84.3247					51	613.554	0.0065	19.0838					193	614.56	0.0249	18.078					187	460.452	0.0321	170.169									34	572.547	0.0051	58.0741
55059	495.529	8.223	18.0056					98	535.529	0.0145	97.1091					102	613.484	0.013	19.154					153	614.463	0.0197	18.1751					37	457.453	0.0063	173.168									47	571.959	0.0071	58.6616
130	495.466	0.0194	18.068					40	534.964	0.0059	97.6733					49	613.066	0.0062	19.5715					71	614.312	0.0091	18.326					77	451.376	0.0132	179.245									52	571.773	0.0078	58.8479
33	495.432	0.0049	18.102					72	534.43	0.0106	98.208					781	612.608	0.0999	20.0296					76	614.237	0.0098	18.4006					38	450.167	0.0065	180.454									75	562.554	0.0113	68.0666	68.0626	562.556
90	495.383	0.0134	18.151					42	534.419	0.0062	98.2186					100	611.596	0.0127	21.0417					121	614.131	0.0156	18.5066					65	448.415	0.0111	182.206									112	561.551	0.0169	69.0697	69.0704	561.548
109	495.334	0.0162	18.2004					61	533.427	0.009	99.2104					77	608.972	0.0098	23.6658					85	613.931	0.0109	18.7071					72	446.395	0.0123	184.226									65	561.522	0.0098	69.0993
36	494.788	0.0053	18.7466					99	532.528	0.0146	100.11					32	605.441	0.004	27.1965					66	613.806	0.0085	18.8319					159	445.427	0.0273	185.194									76	561.068	0.0114	69.5526
3988	494.521	0.5956	19.0127					107	532.419	0.0158	100.219					78	604.659	0.0099	27.9786					4769	613.614	0.6161	19.0237					174	444.417	0.0298	186.204									52	557.549	0.0078	73.072
47	494.452	0.007	19.0818					119	531.42	0.0176	101.218					45	604.623	0.0057	28.015					141	613.552	0.0182	19.0862					121	438.424	0.0207	192.197									46	549.017	0.0069	81.6042
728	493.513	0.1087	20.0208					53	517.466	0.0078	115.172					36	603.891	0.0046	28.7466					66	613.485	0.0085	19.1528					42	437.94	0.0072	192.681									32	547.782	0.0048	82.8387
62	492.506	0.0092	21.0284					42	514.494	0.0062	118.144					63	603.758	0.008	28.8797					60	613.363	0.0077	19.2747					204	437.426	0.035	193.195									77	547.495	0.0116	83.1255
75	490.734	0.0112	22.8005					39	512.146	0.0057	120.492					627	603.629	0.0802	29.0088					94	613.07	0.0121	19.5678					36	437.205	0.0061	193.416									35	545.777	0.0052	84.8442
34	489.884	0.005	23.6498					52	506.49	0.0077	126.148					64	603.333	0.0081	29.3044					494	612.607	0.0638	20.0312					73	435.404	0.0125	195.217									83	543.861	0.0125	86.7602
33	487.866	0.0049	25.6681					106	497.773	0.0157	134.864					40	603.208	0.0051	29.4293					71	612.429	0.0091	20.2087					57	434.397	0.0097	196.224									103	543.536	0.0155	87.0851	87.081	543.537
60	487.793	0.0089	25.7411					42	496.262	0.0062	136.375					1158	602.624	0.1482	30.0134					142	611.596	0.0183	21.0421					30	432.472	0.0051	198.149									37	543.404	0.0055	87.2174
36	486.312	0.0053	27.222					90	492.468	0.0133	140.17					60	602.594	0.0076	30.0436					52	605.347	0.0067	27.291					33	425.42	0.0056	205.202									36	536.717	0.0054	93.9039
34	485.554	0.005	27.9804					61	491.467	0.009	141.171					53	602.523	0.0067	30.1149					44	604.941	0.0056	27.697					112	424.409	0.0192	206.212									49	535.525	0.0074	95.0958
130	485.532	0.0194	28.0026					24	488.214	0.0035	144.423					82	602.456	0.0104	30.1816					78	604.802	0.01	27.8357					235	423.409	0.0403	207.213									47	535.36	0.0071	95.2608
1184	484.53	0.1768	29.0038					46	465.416	0.0068	167.222					36	601.887	0.0046	30.7503					65	604.688	0.0083	27.9501					109	422.4	0.0187	208.221									64	534.549	0.0096	96.0716
63	484.106	0.0094	29.4281					67	465.366	0.0099	167.272					605	601.618	0.0774	31.0193					146	604.641	0.0188	27.9969					46	408.385	0.0078	222.236									81	534.487	0.0122	96.1339
56	483.661	0.0083	29.8731					25	464.893	0.0037	167.744					460	601.519	0.0588	31.1183					51	604.195	0.0065	28.4427					81	405.404	0.0139	225.217									45	534.431	0.0067	96.1898
3725	483.529	0.5563	30.0049					36	464.597	0.0053	168.04					60	601.451	0.0076	31.1866					39	603.819	0.005	28.8184					51	404.358	0.0087	226.263									111	533.421	0.0167	97.2001
40	483.384	0.0059	30.1497					40	463.84	0.0059	168.798					481	600.611	0.0615	32.0264					496	603.627	0.064	29.0111					30	400.841	0.0051	229.78									58	533.352	0.0087	97.2688
45	483.141	0.0067	30.393					32	446.732	0.0047	185.905					117	600.569	0.0149	32.0692					48	603.353	0.0062	29.2851					89	397.327	0.0152	233.294									28	532.966	0.0042	97.6547
51	482.625	0.0076	30.9089					129	445.425	0.0191	187.213					109	600.519	0.0139	32.1183					1322	602.626	0.1708	30.012					45	393.832	0.0077	236.789									95	532.51	0.0143	98.1106
368	482.521	0.0549	31.0131					391	444.422	0.058	188.215					89	600.444	0.0113	32.194					97	602.074	0.0125	30.5633					40	393.503	0.0068	237.118									39	530.419	0.0058	100.202
42	482.501	0.0062	31.0333					163	437.426	0.0242	195.212					127	599.591	0.0162	33.0472					790	601.615	0.102	31.0224					975	393.396	0.1674	237.226									55	529.529	0.0083	101.092
442	481.514	0.066	32.0202					53	434.4	0.0078	198.238					178	599.503	0.0227	33.1351					585	601.521	0.0755	31.1165					2149	392.389	0.3689	238.232									57	529.041	0.0086	101.58
70	481.468	0.0104	32.066					65	432.42	0.0096	200.218					51	598.452	0.0065	34.186					88	601.412	0.0113	31.2253					103	392.357	0.0176	238.264									49	520.072	0.0074	110.549
161	481.393	0.024	32.1407					213	424.418	0.0316	208.22	208.219	424.415	7.18	n-14/dis@n-15/none/OAD15	56	597.415	0.0071	35.2229					29	600.662	0.0037	31.976					171	391.38	0.0293	239.241									63	519.498	0.0095	111.123
68	481.21	0.0101	32.3239					231	423.411	0.0342	209.226	209.227	423.407	10.79	n-14/dis@n-15/-H/OAD16	66	597.322	0.0084	35.3156					542	600.61	0.07	32.0281					521	390.377	0.0894	240.244									35	518.935	0.0052	111.686
98	480.51	0.0146	33.024					36	419.423	0.0053	213.215					52	593.77	0.0066	38.8675					36	600.545	0.0046	32.0926					71	383.313	0.0121	247.308									73	518.49	0.011	112.131
41	480.343	0.0061	33.1913					132	418.408	0.0195	214.23					68	587.576	0.0087	45.0616					138	600.515	0.0178	32.1226					50	382.367	0.0085	248.254									32	516.22	0.0048	114.4
46	479.662	0.0068	33.8719					31	410.508	0.0046	222.13					47	586.628	0.006	46.0098					43	599.663	0.0055	32.9746					75	380.355	0.0128	250.267									79	515.47	0.0119	115.151
72	478.007	0.0107	35.5276					50	409.388	0.0074	223.25					50	586.452	0.0063	46.1857					63	599.595	0.0081	33.0427					61	370.357	0.0104	260.264									59	514.497	0.0089	116.124
134	477.295	0.02	36.239					50	406.407	0.0074	226.23	226.23	406.404	7.52	n-14/dis@n-15/-H2O/OAD18	40	586.406	0.0051	46.2319					480	599.507	0.062	33.1305					193	368.388	0.0331	262.233									48	513.289	0.0072	117.332
38	476.762	0.0056	36.7717					61	404.8	0.009	227.838					50	576.553	0.0063	56.0848					41	598.49	0.0052	34.1478					104	367.382	0.0178	263.239									24	511.874	0.0036	118.747
59	475.936	0.0088	37.5983					499	394.4	0.074	238.237					78	575.6	0.0099	57.038					81	590.487	0.0104	42.1504					275	366.374	0.0472	264.247									80	505.489	0.012	125.132
54	469.315	0.008	44.2194					1071	393.396	0.159	239.242					182	574.594	0.0232	58.0436					65	588.723	0.0083	43.9145					99	365.37	0.0169	265.251									39	502.456	0.0058	128.165
82	468.534	0.0122	44.9999					46	392.956	0.0068	239.681					48	573.371	0.0061	59.2667					39	586.623	0.005	46.0152					116	365.308	0.0199	265.313									44	494.384	0.0066	136.237
33	467.612	0.0049	45.9223					2177	392.392	0.3232	240.246					43	564.637	0.0055	68.0005					69	585.918	0.0089	46.7199					108	364.354	0.0185	266.267									190	493.48	0.0287	137.141
49	467.408	0.0073	46.1257					45	390.37	0.0066	242.268					50	550.527	0.0063	82.1109					56	584.101	0.0072	48.5368					43	361.27	0.0073	269.351									137	492.476	0.0207	138.145
39	465.521	0.0058	48.0134					25	382.324	0.0037	250.314					76	546.687	0.0097	85.9512					32	583.915	0.0041	48.7225					30	357.136	0.0051	273.485									78	491.467	0.0117	139.154
41	465.01	0.0061	48.5245					58	376.361	0.0086	256.276					72	542.529	0.0092	90.1084					36	576.601	0.0046	56.0364					61	350.354	0.0104	280.267									28	491.192	0.0042	139.429
72	461.723	0.0107	51.8108					175	369.393	0.0259	263.244					71	535.496	0.009	97.1415					48	576.27	0.0062	56.368					118	349.311	0.0202	281.31									40	477.323	0.006	153.298
36	461.568	0.0053	51.9657					61	369.35	0.009	263.288					163	534.483	0.0208	98.155					69	575.61	0.0089	57.0275					39	347.287	0.0066	283.334									78	476.446	0.0117	154.175
59	457.393	0.0088	56.1411					507	368.389	0.0752	264.248					58	534.429	0.0074	98.209					37	575.502	0.0047	57.136					62	346.343	0.0106	284.278									32	475.38	0.0048	155.241
159	455.455	0.0237	58.0788					92	366.376	0.0136	266.261					80	532.504	0.0102	100.133					187	574.594	0.0241	58.0439					67	346.275	0.0115	284.346									30	473.62	0.0045	157.001
46	453.535	0.0068	59.9989					26	362.026	0.0038	270.612					44	531.412	0.0056	101.226					32	574.548	0.0041	58.09					50	344.316	0.0085	286.305									96	473.461	0.0145	157.16
38	449.119	0.0056	64.4153					34	360.301	0.005	272.337					55	529.199	0.007	103.439					40	574.117	0.0051	58.5203					208	343.312	0.0357	287.309									53	466.95	0.008	163.671
58	439.334	0.0086	74.2004					45	355.076	0.0066	277.561					78	525.304	0.0099	107.333					54	573.579	0.0069	59.059					463	342.31	0.0794	288.311									46	466.31	0.0069	164.311
34	436.685	0.005	76.8494					98	351.292	0.0145	281.345					79	520.516	0.0101	112.122					33	572.336	0.0042	60.3013					559	341.307	0.0959	289.314									41	463.637	0.0061	166.984
41	434.581	0.0061	78.9536					28	341.79	0.0041	290.848					39	517.651	0.0049	114.987					69	571.569	0.0089	61.0692					54	341.251	0.0092	289.37									42	463.612	0.0063	167.009
27	434.394	0.004	79.1397					118	341.303	0.0175	291.334					73	508.506	0.0093	124.131					26	564.633	0.0033	68.0049					58	339.288	0.0099	291.333									54	461.469	0.0081	169.152
33	427.588	0.0049	85.9463					131	339.291	0.0194	293.346					57	505.483	0.0072	127.154					51	560.962	0.0065	71.6755					108	337.296	0.0185	293.325									123	460.463	0.0185	170.158
34	427.433	0.005	86.1016					167	337.277	0.0247	295.36					61	504.009	0.0078	128.629					30	560.257	0.0038	72.3812					72	333.306	0.0123	297.315									34	455.716	0.0051	174.905
49	426.478	0.0073	87.0561					61	336.29	0.009	296.348					32	502.53	0.004	130.108					22	552.941	0.0028	79.6966					64	324.283	0.0109	306.338									47	455.312	0.0071	175.309
29	425.582	0.0043	87.9526					48	335.108	0.0071	297.53					60	497.557	0.0076	135.08					33	550.759	0.0042	81.8785					101	323.281	0.0173	307.34									53	449.237	0.008	181.384
30	423.731	0.0044	89.8036					54	326.307	0.008	306.33					96	492.487	0.0122	140.151					57	548.15	0.0073	84.4881					77	321.268	0.0132	309.353									122	448.425	0.0184	182.196
39	423.508	0.0058	90.0264					80	325.3	0.0118	307.337					69	492.47	0.0088	140.168					53	546.958	0.0068	85.6798					60	318.279	0.0103	312.342									149	445.427	0.0225	185.194
76	420.132	0.0113	93.4017					128	314.278	0.019	318.36					82	491.468	0.0104	141.17					48	546.524	0.0062	86.1142					445	313.275	0.0764	317.346									553	444.424	0.0835	186.197
42	414.884	0.0062	98.6506					843	313.276	0.1251	319.361					36	491.369	0.0046	141.268					32	536.34	0.0041	96.298					27	306.266	0.0046	324.355									75	438.432	0.0113	192.189
45	410.572	0.0067	102.963					63	311.256	0.0093	321.382					41	479.327	0.0052	153.31					177	535.496	0.0228	97.1422					68	305.271	0.0116	325.35									39	438.203	0.0058	192.418
47	402.297	0.007	111.237					37	303.269	0.0054	329.369					71	476.446	0.009	156.192					44	534.482	0.0056	98.1562					219	304.267	0.0376	326.354									78	437.425	0.0117	193.196
33	402.189	0.0049	111.346					69	297.311	0.0102	335.327					93	474.464	0.0119	158.174					128	532.511	0.0165	100.127					70	297.261	0.012	333.36									87	434.402	0.0131	196.219
33	401.393	0.0049	112.141					47	293.283	0.0069	339.354					66	472.886	0.0084	159.752					50	532.405	0.0064	100.232					58	296.257	0.0099	334.364									42	433.452	0.0063	197.169
72	398.392	0.0107	115.142					50	293.211	0.0074	339.427					44	472.145	0.0056	160.492					68	531.889	0.0087	100.749					55	296.205	0.0094	334.416									120	432.423	0.0181	198.198
44	396.468	0.0065	117.066					176	287.24	0.0261	345.398					84	466.417	0.0107	166.22					46	511.366	0.0059	121.272					239	294.248	0.041	336.373									54	424.412	0.0081	206.209
55	394.374	0.0082	119.16					59	286.255	0.0087	346.382					104	462.431	0.0133	170.207					34	510.349	0.0043	122.289					100	292.264	0.0171	338.357									353	423.408	0.0533	207.213
94	375.36	0.014	138.174					118	284.291	0.0175	348.346					30	457.326	0.0038	175.312					58	506.494	0.0074	126.143					32	291.284	0.0054	339.337									33	417.657	0.0049	212.964
56	356.313	0.0083	157.221					232	283.284	0.0344	349.353					56	456.331	0.0071	176.307					108	505.481	0.0139	127.157					34	291.209	0.0058	339.412									47	405.398	0.0071	225.223
37	348.983	0.0055	164.552					40	283.098	0.0059	349.54					41	448.066	0.0052	184.572					35	504.915	0.0045	127.722					131	290.254	0.0224	340.367									52	396.321	0.0078	234.3
82	345.35	0.0122	168.184					30	282.868	0.0044	349.77					70	446.427	0.0089	186.21					108	492.472	0.0139	140.166					145	287.238	0.0248	343.383									93	395.37	0.014	235.251
108	341.31	0.0161	172.224					1076	282.279	0.1597	350.359					150	445.429	0.0191	187.209					75	491.473	0.0096	141.164					92	283.285	0.0157	347.336									370	394.402	0.0559	236.219
117	337.299	0.0174	176.236					208	281.272	0.0308	351.366					365	444.42	0.0467	188.218					57	490.461	0.0073	142.177					497	282.28	0.0853	348.341									883	393.397	0.1334	237.224
28	333.965	0.0041	179.569					73	281.232	0.0108	351.406					87	439.43	0.0111	193.208					56	475.479	0.0072	157.159					152	282.188	0.026	348.433									1892	392.39	0.2858	238.231
105	333.344	0.0156	180.19					297	280.264	0.044	352.374					103	438.428	0.0131	194.209					62	467.425	0.008	165.213					42	281.469	0.0072	349.152									83	391.389	0.0125	239.232
209	332.344	0.0312	181.19					113	270.23	0.0167	362.408					381	437.423	0.0487	195.215					35	464.882	0.0045	167.756					391	281.271	0.0671	349.35									67	390.383	0.0101	240.238
67	331.333	0.01	182.202					69	269.229	0.0102	363.409					143	434.401	0.0183	198.237					94	463.438	0.0121	169.2					402	280.265	0.069	350.356									86	378.375	0.0129	252.246
103	330.337	0.0153	183.197					63	268.237	0.0093	364.4					44	425.183	0.0056	207.454					39	451.999	0.005	180.639					154	279.259	0.0264	351.362									101	377.269	0.0152	253.352
73	320.302	0.0109	193.232					75	267.271	0.0111	365.366					220	424.414	0.0281	208.224	208.219	424.415	1.6	n-14/dis@n-15/none/OAD15	83	448.417	0.0107	184.221					183	278.251	0.0314	352.37									86	369.397	0.0129	261.224
68	320.285	0.0101	193.25					154	266.259	0.0228	366.378					328	423.409	0.0419	209.229	209.227	423.407	3.94	n-14/dis@n-15/-H/OAD16	104	446.435	0.0134	186.203					32	271.656	0.0054	358.965									47	369.339	0.0071	261.282
561	319.285	0.0837	194.249					619	265.272	0.0919	367.365					60	422.4	0.0076	210.238	210.235	422.399	2.03	n-14/dis@n-15/-2H/OAD17	54	446.086	0.0069	186.552					280	270.235	0.048	360.386									332	368.388	0.0501	262.233
779	318.279	0.1163	195.255					132	265.25	0.0195	367.387					44	419.406	0.0056	213.232					205	445.427	0.0264	187.211					108	269.227	0.0185	361.394									31	366.429	0.0046	264.192
57	313.273	0.0085	200.261					29	265.112	0.0043	367.525					148	418.404	0.0189	214.233					428	444.419	0.0553	188.219					125	268.227	0.0214	362.394									40	362.189	0.006	268.432
145	312.316	0.0216	201.218					4537	264.27	0.6736	368.367					63	418.302	0.008	214.336					160	438.428	0.0206	194.209					95	267.26	0.0163	363.361									117	361.28	0.0176	269.341
58	311.283	0.0086	202.251					207	264.246	0.0307	368.392					114	416.388	0.0145	216.25					136	437.424	0.0175	195.214					33	267.225	0.0056	363.396									106	355.227	0.016	275.394
90	306.277	0.0134	207.257					434	263.258	0.0644	369.379					50	396.409	0.0063	236.228					43	435.404	0.0055	197.234					718	265.271	0.1232	365.35									83	351.25	0.0125	279.37
30	304.258	0.0044	209.276					300	262.252	0.0445	370.385					116	395.406	0.0148	237.231					36	434.681	0.0046	197.957					2186	264.269	0.3753	366.352									96	347.301	0.0145	283.32
126	301.318	0.0188	212.216					386	252.269	0.0573	380.368					356	394.402	0.0455	238.236					37	434.199	0.0047	198.439					206	264.241	0.0353	366.38									104	345.28	0.0157	285.341
79	300.312	0.0117	213.222					93	251.257	0.0138	381.38					35	393.916	0.0044	238.722					52	433.016	0.0067	199.621					582	263.257	0.0999	367.364									125	343.313	0.0188	287.308
40	299.883	0.0059	213.651					36	250.269	0.0053	382.368					65	393.648	0.0083	238.99					78	424.409	0.01	208.228	208.219	424.415	13.02	n-14/dis@n-15/none/OAD15	60	263.235	0.0103	367.386									177	342.31	0.0267	288.311
136	299.308	0.0203	214.227					87	250.252	0.0129	382.385					53	393.478	0.0067	239.16					354	423.407	0.0457	209.231	209.227	423.407	0.47	n-14/dis@n-15/-H/OAD16	505	262.253	0.0867	368.368									476	341.308	0.0719	289.312
87	297.265	0.0129	216.269	216.271	297.266	4.1	n-14/dis@n-15/-H/OAD16	272	247.243	0.0403	385.394					29	393.44	0.0037	239.198					60	420.413	0.0077	212.225					246	260.253	0.0422	370.368									47	341.142	0.0071	289.479
54	296.264	0.008	217.27	217.279	296.258	19.84	n-14/dis@n-15/-2H/OAD17	398	246.235	0.059	386.402					1713	393.395	0.2192	239.243					91	419.405	0.0117	213.233					69	259.252	0.0118	371.369									42	337.294	0.0063	293.327
28	295.163	0.0041	218.371					163	245.226	0.0242	387.412					53	393.367	0.0067	239.271					79	418.405	0.0102	214.233					30	258.886	0.0051	371.735									72	336.291	0.0108	294.33
34	292.274	0.005	221.26					121	217.193	0.0179	415.444					58	392.55	0.0074	240.088					33	411.036	0.0042	221.601					23	258.35	0.0039	372.271									36	333.205	0.0054	297.416
102	290.328	0.0152	223.206					84	207.98	0.0124	424.658					43	392.522	0.0055	240.115					95	402.38	0.0122	230.258					145	258.234	0.0248	372.387									42	326.304	0.0063	304.317
39	289.731	0.0058	223.803					52	207.214	0.0077	425.424					3608	392.389	0.4617	240.248					41	401.558	0.0052	231.08					66	256.217	0.0113	374.404									88	325.3	0.0132	305.321
2373	289.324	0.3544	224.21					71	204.09	0.0105	428.548					78	384.384	0.0099	248.254					43	399.41	0.0055	233.228					140	253.236	0.024	377.385									129	323.286	0.0194	307.335
417	288.317	0.0622	225.217					44	199.14	0.0065	433.497					34	382.414	0.0043	250.224					33	395.43	0.0042	237.208					341	252.272	0.0585	378.349									31	318.351	0.0046	312.27
293	287.31	0.0437	226.225					28	198.045	0.0041	434.592					42	381.36	0.0053	251.277					61	395.405	0.0078	237.233					454	252.232	0.0779	378.389									805	313.274	0.1216	317.347
30	285.75	0.0044	227.784					95	197.081	0.0141	435.556					26	370.224	0.0033	262.414					494	394.401	0.0638	238.236					100	251.256	0.0171	379.365									42	309.217	0.0063	321.404
73	284.29	0.0109	229.244					60	184.073	0.0089	448.564					76	369.395	0.0097	263.243					55	394.096	0.0071	238.542					68	250.257	0.0116	380.364									47	308.291	0.0071	322.33
176	284.259	0.0262	229.275					49	183.12	0.0072	449.518					37	368.432	0.0047	264.206					25	393.603	0.0032	239.035					27	248.522	0.0046	382.099									152	305.275	0.0229	325.346
123	273.323	0.0183	240.211					49	154.097	0.0072	478.541					588	368.391	0.0752	264.247					82	393.514	0.0105	239.123					75	248.246	0.0128	382.375									94	304.265	0.0142	326.356
38	272.761	0.0056	240.773					28	152.063	0.0041	480.574					186	367.38	0.0238	265.258					1325	393.395	0.1712	239.243					141	247.244	0.0242	383.377									68	303.266	0.0102	327.355
41	272.536	0.0061	240.998					62	150.137	0.0092	482.501					80	367.321	0.0102	265.317					33	392.731	0.0042	239.906					420	246.233	0.0721	384.389									145	292.265	0.0219	338.356
122	272.453	0.0182	241.081					112	148.126	0.0166	484.512					107	366.373	0.0136	266.265					2874	392.39	0.3713	240.247					890	245.227	0.1528	385.394									52	291.274	0.0078	339.347
44	272.399	0.0065	241.135					62	141.071	0.0092	491.566					59	362.276	0.0075	270.362					115	392.355	0.0148	240.282					161	243.21	0.0276	387.411									62	290.254	0.0093	340.367
66	272.361	0.0098	241.174					160	135.118	0.0237	497.519					46	361.275	0.0058	271.363					65	391.386	0.0083	241.252					62	242.252	0.0106	388.369									36	289.916	0.0054	340.705
1361	272.317	0.2032	241.217					77	134.109	0.0114	498.528					36	357.25	0.0046	275.387					86	391.375	0.0111	241.262					96	242.206	0.0164	388.415									42	287.271	0.0063	343.35
86	272.174	0.0128	241.36					45	133.063	0.0066	499.574					81	351.263	0.0103	281.374					31	385.862	0.004	246.776					364	241.195	0.0624	389.426									98	287.239	0.0148	343.382
47	272.068	0.007	241.466					70	132.094	0.0103	500.543					21	348.107	0.0026	284.531					73	381.362	0.0094	251.276					34	240.695	0.0058	389.926									118	283.286	0.0178	347.335
75	271.861	0.0112	241.673					80	131.085	0.0118	501.552					43	343.653	0.0055	288.984					157	369.393	0.0202	263.244					108	240.186	0.0185	390.435									245	282.283	0.037	348.338
79	271.514	0.0117	242.02					82	129.075	0.0121	503.563					74	342.307	0.0094	290.331					37	368.47	0.0047	264.168					85	239.176	0.0145	391.445									247	281.275	0.0373	349.346
119	271.478	0.0177	242.057					139	121.102	0.0206	511.535					69	341.289	0.0088	291.349					531	368.389	0.0686	264.249					112	238.171	0.0192	392.45									34	281.252	0.0051	349.369
80	271.418	0.0119	242.117					327	120.094	0.0485	512.543					38	340.29	0.0048	292.348					42	368.305	0.0054	264.333					37	236.785	0.0063	393.836									475	280.266	0.0717	350.355
74	271.399	0.011	242.135					229	119.085	0.034	513.552					91	339.29	0.0116	293.348					81	363.354	0.0104	269.283					47	234.207	0.008	396.414									118	278.251	0.0178	352.37
18878	271.313	2.8194	242.221					135	118.077	0.02	514.56					34	337.566	0.0043	295.072					116	361.273	0.0149	271.365					61	234.146	0.0104	396.475									30	276.981	0.0045	353.64
51	270.81	0.0076	242.724					92	117.072	0.0136	515.566					218	337.274	0.0279	295.364					34	355.403	0.0043	277.234					120	233.226	0.0206	397.395									120	273.252	0.0181	357.369
3080	270.308	0.4599	243.226					89	115.058	0.0132	517.58					114	336.289	0.0145	296.349					62	353.27	0.008	279.367					228	231.213	0.0391	399.408									56	271.232	0.0084	359.389
195	269.298	0.0291	244.236					83	110.11	0.0123	522.527					142	325.297	0.0181	307.341					42	351.399	0.0054	281.238					37	220.227	0.0063	410.394									24	271.162	0.0036	359.459
68	269.261	0.0101	244.273					79	110.076	0.0117	522.562					38	325.034	0.0048	307.604					74	351.378	0.0095	281.26					93	219.216	0.0159	411.405									66	268.264	0.0099	362.357
223	268.262	0.0333	245.272					199	109.103	0.0295	523.535					121	323.284	0.0154	309.354					39	350.238	0.005	282.4					98	219.119	0.0168	411.502									74	268.228	0.0111	362.393
45	267.804	0.0067	245.73					49	107.149	0.0072	525.489					43	323.26	0.0055	309.378					103	347.294	0.0133	285.344					190	217.196	0.0326	413.425									50	266.245	0.0075	364.376
1192	267.258	0.178	246.277					73	107.089	0.0108	525.549					39	314.472	0.0049	318.166					29	346.192	0.0037	286.446					83	213.163	0.0142	417.459									395	265.274	0.0596	365.347
52	266.256	0.0077	247.278					90	107.083	0.0133	525.554					192	314.275	0.0245	318.363					138	342.309	0.0178	290.329					68	213.091	0.0116	417.53									1597	264.27	0.2413	366.351
88	261.263	0.0131	252.271					380	106.077	0.0564	526.56					648	313.275	0.0829	319.363					188	341.306	0.0242	291.332					128	212.157	0.0219	418.464									128	264.243	0.0193	366.378
87	260.316	0.0129	253.219					646	105.07	0.0959	527.567					36	311.3	0.0046	321.337					31	340.861	0.004	291.776					76	211.151	0.013	419.47									175	263.258	0.0264	367.363
110	260.248	0.0164	253.286					125	105.033	0.0185	527.604					84	311.258	0.0107	321.38					141	339.29	0.0182	293.348					95	209.133	0.0163	421.488									338	262.252	0.051	368.369
808	259.314	0.1206	254.221					68	104.05	0.01	528.588					84	310.314	0.0107	322.323					107	338.306	0.0138	294.331					74	206.202	0.0127	424.419									44	261.247	0.0066	369.373
156	258.306	0.0232	255.228					44	96.0812	0.0065	536.556					49	308.34	0.0062	324.298					124	337.291	0.016	295.347					41	205.162	0.007	425.459									46	258.061	0.0069	372.56
31	256.11	0.0046	257.424					246	95.0853	0.0365	537.552					45	308.213	0.0057	324.425					66	337.271	0.0085	295.366					300	203.179	0.0515	427.442									119	252.267	0.0179	378.354
49	255.739	0.0073	257.795					109	95.0478	0.0161	537.59					58	292.296	0.0074	340.342					27	335.746	0.0034	296.892					42	200.208	0.0072	430.413									102	252.231	0.0154	378.39
37	255.545	0.0055	257.989					165	93.0687	0.0244	539.569					65	292.265	0.0083	340.373					31	335.175	0.004	297.462					61	199.147	0.0104	431.474									75	250.257	0.0113	380.363
82	255.289	0.0122	258.245					178	92.0592	0.0264	540.578					72	289.267	0.0092	343.371					166	325.296	0.0214	307.342					85	197.131	0.0145	433.49									103	248.253	0.0155	382.368
261	254.284	0.0389	259.25					1016	91.0548	0.1508	541.583					86	287.237	0.011	345.401					37	324.964	0.0047	307.674					28	196.129	0.0048	434.493									109	247.25	0.0164	383.371
314	253.279	0.0468	260.255					66	85.0684	0.0097	547.569					62	284.287	0.0079	348.351					75	324.284	0.0096	308.354					63	195.146	0.0108	435.475									123	247.239	0.0185	383.382
63	250.174	0.0094	263.36					171	81.0701	0.0253	551.567					195	283.283	0.0249	349.355					49	323.295	0.0063	309.343					93	195.119	0.0159	435.502									245	246.235	0.037	384.386
118	246.236	0.0176	267.298					190	78.0461	0.0282	554.591					904	282.28	0.1157	350.358					119	323.281	0.0153	309.357					39	194.203	0.0066	436.418									221	245.228	0.0333	385.393
28	246.187	0.0041	267.347													302	281.269	0.0386	351.369					79	320.293	0.0102	312.345					88	192.189	0.0151	438.432									23	242.09	0.0034	388.531
319	245.226	0.0476	268.308													294	280.263	0.0376	352.374					104	319.264	0.0134	313.373					97	192.091	0.0166	438.53									44	240.969	0.0066	389.652
196	243.254	0.0292	270.28													43	271.242	0.0055	361.396					223	314.277	0.0288	318.361					130	191.18	0.0223	439.441									62	237.12	0.0093	393.501
95	243.218	0.0141	270.316													113	269.232	0.0144	363.406					908	313.274	0.1173	319.364					82	190.174	0.014	440.447									26	231	0.0039	399.621
786	242.249	0.1173	271.285													82	266.272	0.0104	366.366					44	308.337	0.0056	324.3					156	189.162	0.0267	441.459									25	229.462	0.0037	401.159
63	242.2	0.0094	271.334													69	265.888	0.0088	366.75					61	307.288	0.0078	325.35					42	189.129	0.0072	441.492									39	229.132	0.0058	401.489
107	241.197	0.0159	272.337													1912	265.273	0.2447	367.365					37	307.171	0.0047	325.466					138	187.15	0.0236	443.471									45	225.212	0.0067	405.409
95	227.18	0.0141	286.354													41	265.025	0.0052	367.613					109	305.274	0.014	327.363					112	186.139	0.0192	444.482									44	223.198	0.0066	407.423
54	226.265	0.008	287.269													90	264.781	0.0115	367.857					46	296.257	0.0059	336.38					88	179.084	0.0151	451.537									56	223.133	0.0084	407.488
33	217.281	0.0049	296.253													44	264.501	0.0056	368.137					89	292.301	0.0114	340.337					84	178.078	0.0144	452.543									65	222.185	0.0098	408.436
37	217.229	0.0055	296.305													53	264.447	0.0067	368.191					206	292.269	0.0266	340.368					131	177.163	0.0224	453.459									45	204.084	0.0067	426.536
68	217.197	0.0101	296.337													6041	264.269	0.7731	368.368					46	288.239	0.0059	344.399					72	175.15	0.0123	455.471									67	203.179	0.0101	427.442
34	211.147	0.005	302.387													105	264.247	0.0134	368.391					149	287.237	0.0192	345.401					81	174.134	0.0139	456.487									84	200.152	0.0126	430.469
35	208.99	0.0052	304.544													385	263.258	0.0492	369.38					120	284.29	0.0155	348.348					42	174.107	0.0072	456.514									65	199.148	0.0098	431.473
113	203.177	0.0168	310.357													616	262.255	0.0788	370.382					271	283.282	0.035	349.356					64	172.119	0.0109	458.502									527	197.082	0.0796	433.539
51	202.166	0.0076	311.368													203	261.255	0.0259	371.382					1174	282.28	0.1516	350.358					114	171.114	0.0195	459.507									75	192.094	0.0113	438.527
32	193.941	0.0047	319.594													149	260.249	0.019	372.389					298	281.27	0.0385	351.368					147	171.078	0.0252	459.543									31	191.186	0.0046	439.435
33	193.734	0.0049	319.8													85	259.238	0.0108	373.4					419	280.265	0.0541	352.372					32	170.861	0.0054	459.76									36	189.527	0.0054	441.094
68	192.09	0.0101	321.444													37	259.208	0.0047	373.43					49	269.228	0.0063	363.41					141	170.111	0.0242	460.51									33	189.168	0.0049	441.453
50	191.148	0.0074	322.386													118	258.236	0.0151	374.402					31	267.793	0.004	364.845					76	170.071	0.013	460.55									89	184.077	0.0134	446.544
75	191.087	0.0112	322.447													77	257.22	0.0098	375.418					80	266.256	0.0103	366.382					51	169.117	0.0087	461.504									39	179.179	0.0058	451.442
134	190.17	0.02	323.365													80	256.219	0.0102	376.419					47	265.952	0.006	366.686					78	169.103	0.0133	461.518									32	176.758	0.0048	453.863
69	187.149	0.0103	326.386													64	256.18	0.0081	376.457					1472	265.273	0.1901	367.364					46	169.064	0.0078	461.557									118	171.116	0.0178	459.505
58	184.125	0.0086	329.409													26	255.501	0.0033	377.137					78	265.251	0.01	367.386					32	168.913	0.0054	461.708									45	169.101	0.0067	461.519
133	171.117	0.0198	342.417													37	253.308	0.0047	379.33					99	264.584	0.0127	368.053					137	168.116	0.0235	462.505									124	163.148	0.0187	467.473
223	170.075	0.0333	343.459													187	253.274	0.0239	379.363					37	264.375	0.0047	368.262					141	168.093	0.0242	462.528									74	162.147	0.0111	468.474
42	169.104	0.0062	344.43													567	252.27	0.0725	380.368					7109	264.269	0.9185	368.368					69	167.144	0.0118	463.478									56	162.101	0.0084	468.52
80	165.13	0.0119	348.404													162	252.19	0.0207	380.448					240	264.243	0.031	368.395					129	167.085	0.0221	463.536									37	153.072	0.0055	477.549
145	163.147	0.0216	350.387													58	251.227	0.0074	381.411					605	263.259	0.0781	369.379					47	166.139	0.008	464.482									51	152.154	0.0077	478.467
45	161.131	0.0067	352.404													108	250.255	0.0138	382.383					96	263.231	0.0124	369.407					91	165.128	0.0156	465.493									136	149.133	0.0205	481.488
111	159.118	0.0165	354.416													111	249.254	0.0142	383.384					819	262.255	0.1058	370.383					77	164.152	0.0132	466.469									37	146.256	0.0055	484.365
72	159.08	0.0107	354.454													280	248.251	0.0358	384.387					92	260.246	0.0118	372.392					164	163.151	0.0281	467.47									51	145.103	0.0077	485.518
47	157.064	0.007	356.47													237	247.241	0.0303	385.397					41	259.243	0.0052	373.395					101	162.141	0.0173	468.48									76	142.079	0.0114	488.542
95	155.087	0.0141	358.448													414	246.234	0.0529	386.404					58	253.272	0.0074	379.366					53	161.133	0.0091	469.488									97	141.113	0.0146	489.508
168	150.14	0.025	363.394													977	245.227	0.125	387.411					501	252.27	0.0647	380.368					174	160.122	0.0298	470.499									87	141.069	0.0131	489.551
198	149.134	0.0295	364.401													72	244.214	0.0092	388.424					244	250.253	0.0315	382.385					73	160.089	0.0125	470.532									44	135.116	0.0066	495.505
72	148.127	0.0107	365.407													89	242.206	0.0113	390.432					179	248.256	0.0231	384.382					266	159.116	0.0456	471.505									99	133.102	0.0149	497.519
116	147.118	0.0173	366.416													51	242.172	0.0065	390.466					203	247.241	0.0262	385.397					45	159.081	0.0077	471.54									91	129.077	0.0137	501.544
40	147.095	0.0059	366.44													32	241.412	0.004	391.226					380	246.234	0.049	386.404					95	158.112	0.0163	472.509									63	128.108	0.0095	502.513
26	146.681	0.0038	366.853													40	241.375	0.0051	391.263					331	245.231	0.0427	387.407					142	157.103	0.0243	473.518									39	127.213	0.0058	503.408
120	143.086	0.0179	370.448													289	241.196	0.0369	391.442					40	243.22	0.0051	389.418					269	156.091	0.0461	474.53									107	123.117	0.0161	507.504
128	142.077	0.0191	371.457													82	240.184	0.0104	392.453					216	241.194	0.0279	391.444					129	155.085	0.0221	475.536									236	120.094	0.0356	510.527
45	141.924	0.0067	371.61													254	239.183	0.0325	393.455					26	239.969	0.0033	392.669					73	154.098	0.0125	476.523									204	119.086	0.0308	511.535
116	141.117	0.0173	372.418													53	238.172	0.0067	394.466					64	231.213	0.0082	401.425					132	153.073	0.0226	477.548									59	119.048	0.0089	511.573
126	141.068	0.0188	372.466													97	237.167	0.0124	395.471					29	230.73	0.0037	401.907					50	152.151	0.0085	478.47									142	118.078	0.0214	512.543
42	137.091	0.0062	376.443													47	228.185	0.006	404.453					24	221.098	0.0031	411.539					131	151.149	0.0224	479.472									159	117.071	0.024	513.55
75	136.122	0.0112	377.412													120	227.184	0.0153	405.454					26	215.583	0.0033	417.055					85	151.114	0.0145	479.507									140	115.054	0.0211	515.567
60	136.08	0.0089	377.454													38	224.233	0.0048	408.405					111	204.185	0.0143	428.453					157	150.139	0.0269	480.482									104	109.066	0.0157	521.554
104	135.122	0.0155	378.413													35	223.673	0.0044	408.965					85	203.18	0.0109	429.457					106	150.102	0.0182	480.519									62	108.057	0.0093	522.563
72	135.116	0.0107	378.418													32	223.322	0.004	409.316					80	197.08	0.0103	435.558					351	149.133	0.0602	481.488									44	107.085	0.0066	523.536
94	135.08	0.014	378.454													50	220.768	0.0063	411.87					62	196.124	0.008	436.514					78	149.094	0.0133	481.527									43	106.391	0.0064	524.23
195	134.109	0.0291	379.425													65	220.217	0.0083	412.421					63	192.147	0.0081	440.491					228	148.126	0.0391	482.495									332	106.077	0.0501	524.544
183	133.1	0.0273	380.434													63	220.124	0.008	412.514					164	189.166	0.0211	443.472					180	147.116	0.0309	483.505									49	105.538	0.0074	525.083
112	132.091	0.0167	381.443													54	219.214	0.0069	413.424					28	186.738	0.0036	445.9					154	146.109	0.0264	484.512									560	105.07	0.0846	525.551
269	131.085	0.0401	382.449													49	219.138	0.0062	413.499					85	184.127	0.0109	448.511					130	146.072	0.0223	484.549									138	105.033	0.0208	525.588
143	129.071	0.0213	384.464													41	219.125	0.0052	413.512					26	181.327	0.0033	451.311					240	145.1	0.0412	485.521									47	104.106	0.0071	526.515
159	128.063	0.0237	385.472													29	217.451	0.0037	415.187					64	179.086	0.0082	453.551					80	145.031	0.0137	485.59									41	103.055	0.0061	527.566
57	124.123	0.0085	389.411													177	217.196	0.0226	415.442					104	177.163	0.0134	455.474					77	144.091	0.0132	486.53									60	97.0992	0.009	533.522
96	123.08	0.0143	390.454													48	215.161	0.0061	417.477					33	173.456	0.0042	459.182					373	143.086	0.064	487.535									75	96.0572	0.0113	534.564
171	122.106	0.0255	391.428													33	214.138	0.0042	418.5					61	169.065	0.0078	463.573					137	142.078	0.0235	488.543									178	95.0857	0.0268	535.535
196	121.102	0.0292	392.432													153	213.166	0.0195	419.472					68	168.116	0.0087	464.522					82	141.115	0.014	489.506									272	95.0497	0.0411	535.571
637	120.094	0.0951	393.44													46	212.164	0.0058	420.474					59	165.07	0.0076	467.568					209	141.069	0.0358	489.552									122	94.041	0.0184	536.58
396	119.085	0.0591	394.449													96	211.207	0.0122	421.431					102	163.15	0.0131	469.488					43	137.088	0.0073	493.533									103	93.0695	0.0155	537.552
105	119.051	0.0156	394.483													24	208.493	0.003	424.145					49	162.142	0.0063	470.496					106	136.128	0.0182	494.493									245	92.0587	0.037	538.562
80	118.077	0.0119	395.457													40	205.157	0.0051	427.481					151	159.118	0.0195	473.519					114	136.077	0.0195	494.544									550	91.054	0.0831	539.567
323	117.07	0.0482	396.464													232	203.184	0.0296	429.454					34	153.285	0.0043	479.352					387	135.118	0.0664	495.503									80	84.0574	0.012	546.564
26	115.379	0.0038	398.155													51	202.168	0.0065	430.47					27	151.636	0.0034	481.002					534	134.11	0.0916	496.512									88	83.0474	0.0132	547.573
39	114.828	0.0058	398.706													62	200.12	0.0079	432.517					73	150.141	0.0094	482.497					351	133.101	0.0602	497.52									28	81.1499	0.0042	549.471
31	114.363	0.0046	399.171													28	199.591	0.0035	433.047					39	148.085	0.005	484.552					133	133.066	0.0228	497.555									86	81.0693	0.0129	549.552
33	110.212	0.0049	403.322													41	197.524	0.0052	435.113					100	147.118	0.0129	485.52					176	132.091	0.0302	498.53									56	80.0568	0.0084	550.564
125	110.109	0.0186	403.426													112	197.131	0.0143	435.507					115	142.08	0.0148	490.558					74	132.056	0.0127	498.565									108	79.0527	0.0163	551.568
48	110.07	0.0071	403.464													63	193.114	0.008	439.524					222	141.115	0.0286	491.523					357	131.086	0.0612	499.535									171	78.0468	0.0258	552.574
424	109.102	0.0633	404.432													86	192.093	0.011	440.545					97	141.068	0.0125	491.569					83	131.048	0.0142	499.573									36	72.881	0.0054	557.74
42	109.067	0.0062	404.467													168	191.181	0.0215	441.457					59	137.165	0.0076	495.473					171	130.078	0.0293	500.543
27	109.032	0.004	404.502													74	190.173	0.0094	442.465					38	137.132	0.0049	495.506					203	129.07	0.0348	501.551
74	108.06	0.011	405.474													391	189.165	0.05	443.472					78	136.122	0.01	496.516					72	128.066	0.0123	502.555
370	107.087	0.0552	406.447													40	187.512	0.0051	445.125					143	135.118	0.0184	497.519					86	126.105	0.0147	504.516
667	106.077	0.0996	407.457													158	185.132	0.0202	447.506					132	134.108	0.017	498.529					191	125.096	0.0327	505.525
990	105.069	0.1478	408.465													143	184.125	0.0183	448.512					29	133.5	0.0037	499.138					72	124.125	0.0123	506.496
268	105.034	0.04	408.5													135	184.074	0.0172	448.564					49	133.107	0.0063	499.531					170	124.09	0.0291	506.531
92	103.057	0.0137	410.477													125	183.116	0.0159	449.522					78	133.062	0.01	499.575					123	124.054	0.0211	506.567
73	98.0354	0.0109	415.499													63	182.111	0.008	450.527					217	131.086	0.028	501.552					197	123.117	0.0338	507.504
40	97.1402	0.0059	416.394													55	180.551	0.007	452.087					27	129.507	0.0034	503.13					302	123.08	0.0518	507.541
103	97.0636	0.0153	416.471													60	179.176	0.0076	453.462					75	129.078	0.0096	503.56					152	122.109	0.026	508.512
142	96.0955	0.0212	417.439													80	179.088	0.0102	453.55					37	129.07	0.0047	503.567					428	121.1	0.0734	509.521
170	96.0571	0.0253	417.477													207	177.164	0.0264	455.474					105	128.062	0.0135	504.576					156	121.065	0.0267	509.557
68	96.0221	0.0101	417.512													63	176.153	0.008	456.485					104	124.122	0.0134	508.515					1167	120.094	0.2003	510.527
387	95.0861	0.0577	418.448													141	173.131	0.018	459.506					258	123.118	0.0333	509.52					29	119.576	0.0049	511.045
269	95.0494	0.0401	418.485													70	172.127	0.0089	460.51					64	123.084	0.0082	509.553					36	119.189	0.0061	511.432
51	94.0801	0.0076	419.454													192	171.082	0.0245	461.556					87	122.109	0.0112	510.529					1451	119.086	0.2491	511.535
42	94.0749	0.0062	419.459													28	170.909	0.0035	461.729					173	121.102	0.0223	511.536					145	119.051	0.0248	511.57
157	94.0418	0.0234	419.492													164	170.108	0.0209	462.53					94	121.06	0.0121	511.578					45	118.993	0.0077	511.628
34	93.3228	0.005	420.211													166	170.071	0.0212	462.566					586	120.093	0.0757	512.545					226	118.076	0.0388	512.545
264	93.0694	0.0394	420.465													163	169.101	0.0208	463.537					291	119.085	0.0375	513.553					58	118.04	0.0099	512.581
41	93.0575	0.0061	420.477													133	169.068	0.017	463.57					185	117.069	0.0239	515.569					503	117.07	0.0863	513.551
458	92.0614	0.0684	421.473													184	168.092	0.0235	464.546					29	115.243	0.0037	517.395					262	115.054	0.0449	515.567
1498	91.054	0.2237	422.48													78	167.084	0.0099	465.554					108	115.055	0.0139	517.583					128	112.05	0.0219	518.571
113	86.0745	0.0168	427.46													30	166.333	0.0038	466.305					31	114.827	0.004	517.811					84	111.114	0.0144	519.507
36	83.8331	0.0053	429.701													309	163.149	0.0395	469.489					44	110.077	0.0056	522.561					169	111.079	0.029	519.542
48	82.0658	0.0071	431.468													56	163.112	0.0071	469.526					258	109.101	0.0333	523.537					88	111.047	0.0151	519.574
127	82.0417	0.0189	431.492													108	162.14	0.0138	470.497					91	108.092	0.0117	524.546					301	110.108	0.0516	520.513
28	82.024	0.0041	431.51													142	161.132	0.0181	471.506					168	107.081	0.0217	525.557					291	110.074	0.0499	520.547
184	81.0697	0.0274	432.464													136	161.1	0.0174	471.538					71	107.049	0.0091	525.589					900	109.101	0.1545	521.52
35	79.4553	0.0052	434.079													47	160.088	0.006	472.55					62	106.912	0.008	525.726					408	109.065	0.07	521.556
270	79.0531	0.0403	434.481													67	159.836	0.0085	472.801					397	106.079	0.0512	526.558					230	108.092	0.0394	522.529
178	78.0462	0.0265	435.488													280	159.117	0.0358	473.521					1484	105.07	0.1917	527.568					62	108.057	0.0106	522.564
32	74.4926	0.0047	439.042													86	157.1	0.011	475.538					133	105.033	0.0171	527.604					53	108.021	0.0091	522.6
																230	156.091	0.0294	476.547					54	104.063	0.0069	528.575					605	107.085	0.1038	523.536
																271	155.086	0.0346	477.552					97	103.055	0.0125	529.583					209	107.051	0.0358	523.57
																54	154.1	0.0069	478.538					208	98.0709	0.0268	534.567					60	106.395	0.0103	524.226
																94	153.07	0.012	479.567					91	97.0651	0.0117	535.573					1687	106.077	0.2896	524.544
																69	151.149	0.0088	481.489					149	96.0564	0.0192	536.581					2599	105.07	0.4462	525.551
																508	149.132	0.065	483.505					338	95.0854	0.0436	537.552					315	105.033	0.054	525.588
																193	148.123	0.0247	484.515					182	95.0491	0.0235	537.589					183	104.062	0.0314	526.559
																206	147.118	0.0263	485.52					31	95.0171	0.004	537.621					204	103.055	0.035	527.566
																164	147.079	0.0209	485.558					101	94.0769	0.013	538.561					51	103.041	0.0087	527.58
																30	146.964	0.0038	485.674					31	94.0623	0.004	538.576					85	98.0722	0.0145	532.549
																26	146.16	0.0033	486.478					229	94.0414	0.0295	538.596					47	97.0989	0.008	533.522
																155	146.109	0.0198	486.529					294	93.0649	0.0379	539.573					162	97.0638	0.0278	533.557
																92	146.072	0.0117	486.565					179	92.0609	0.0231	540.577					247	96.0889	0.0424	534.532
																179	145.101	0.0229	487.536					57	91.2353	0.0073	541.403					320	96.0571	0.0549	534.564
																70	145.063	0.0089	487.575					1347	91.0541	0.174	541.584					42	95.3162	0.0072	535.305
																164	144.093	0.0209	488.545					29	85.9436	0.0037	546.694					757	95.0854	0.1299	535.536
																42	143.905	0.0053	488.733					37	83.085	0.0047	549.553					716	95.0484	0.1229	535.573
																128	143.086	0.0163	489.552					77	83.0498	0.0099	549.588					100	94.0772	0.0171	536.544
																156	142.077	0.0199	490.561					210	81.0697	0.0271	551.568					301	94.0414	0.0516	536.58
																143	141.072	0.0183	491.566					88	79.0533	0.0113	553.585					410	93.0698	0.0703	537.551
																109	138.138	0.0139	494.5					74	78.0459	0.0095	554.592					653	92.0614	0.1121	538.56
																120	137.133	0.0153	495.505					95	77.0423	0.0122	555.595					3013	91.0542	0.5173	539.567
																252	136.127	0.0322	496.511													149	86.0716	0.0255	544.549
																39	136.082	0.0049	496.556													72	85.064	0.0123	545.557
																66	136.076	0.0084	496.562													113	84.057	0.0194	546.564
																256	135.117	0.0327	497.521													105	83.0853	0.018	547.536
																359	134.108	0.0459	498.529													110	83.0488	0.0188	547.572
																476	133.101	0.0609	499.537													65	82.0746	0.0111	548.547
																129	133.063	0.0165	499.574													100	82.0413	0.0171	548.58
																144	132.092	0.0184	500.546													483	81.0694	0.0829	549.552
																463	131.086	0.0592	501.551													130	81.032	0.0223	549.589
																201	131.05	0.0257	501.588													427	79.0528	0.0733	551.568
																208	129.073	0.0266	503.565													307	78.0468	0.0527	552.574
																171	128.062	0.0218	504.576													173	77.038	0.0297	553.583
																72	126.105	0.0092	506.533													40	70.0986	0.0068	560.523
																69	125.094	0.0088	507.544
																68	125.059	0.0087	507.578
																160	124.126	0.0204	508.512
																57	124.093	0.0072	508.544
																172	123.116	0.022	509.521
																170	123.081	0.0217	509.557
																243	122.109	0.0311	510.528
																523	121.101	0.0669	511.537
																48	121.063	0.0061	511.575
																1056	120.094	0.1351	512.544
																1096	119.085	0.1402	513.552
																118	119.05	0.0151	513.588
																150	118.077	0.0191	514.561
																328	117.071	0.0419	515.567
																358	115.054	0.0458	517.584
																63	113.096	0.008	519.542
																102	112.056	0.013	520.582
																172	111.081	0.022	521.557
																222	110.107	0.0284	522.531
																294	110.073	0.0376	522.565
																826	109.102	0.1057	523.536
																131	109.068	0.0167	523.57
																211	108.09	0.027	524.547
																144	108.059	0.0184	524.579
																608	107.086	0.0778	525.552
																72	107.048	0.0092	525.589
																42	106.134	0.0053	526.504
																992	106.078	0.1269	526.56
																41	105.137	0.0052	527.501
																2388	105.07	0.3056	527.567
																283	105.034	0.0362	527.604
																327	103.056	0.0418	529.582
																52	103.043	0.0066	529.595
																70	99.0436	0.0089	533.594
																292	98.0716	0.0373	534.566
																116	98.0359	0.0148	534.602
																359	97.0647	0.0459	535.573
																415	96.0565	0.0531	536.581
																577	95.0858	0.0738	537.552
																607	95.0487	0.0776	537.589
																50	94.605	0.0063	538.033
																180	94.077	0.023	538.561
																181	94.041	0.0231	538.597
																611	93.0701	0.0782	539.568
																608	92.0611	0.0778	540.577
																2291	91.0538	0.2932	541.584
																82	89.0383	0.0104	543.599
																57	86.0717	0.0072	546.566
																28	85.0487	0.0035	547.589
																32	83.1121	0.004	549.526
																162	82.0713	0.0207	550.566
																55	82.0382	0.007	550.6
																367	81.069	0.0469	551.569
																89	81.0331	0.0113	551.605
																253	79.0533	0.0323	553.585
																26	78.4166	0.0033	554.221
																296	78.046	0.0378	554.592
																80	77.037	0.0102	555.601
[truncated: 42 more columns]

## Sheet: DG
Metabolite name	DG 38:4|DG 18:0_20:4	OAD result name	DG 18:0_20:4		No.1	No.2	No.3
MS1 m/z	662.575	662.575	<-MS1	Positions1	Unresolved	N/A	N/A
Ref m/z	662.572			Score1	###	N/A	N/A
RT	13.3139			Presence1	###	N/A	N/A
ID	134			Ratio sum1	###	N/A	N/A
Smiles	O=C(OCC(OC(=O)CCCCCCC=CCC=CCC=CCC=CCC)CO)CCCCCCCCCCCCCCCCC			All results1	Position= Unresolved, Score= ###, Presence= ###, Ratio sum= ###
Subclass info	NH3+H2O loss= m/z 627.53705(ppm=4.06) acyl-2 DMAG= m/z 361.27533(ppm=4.78) acyl-1 DMAG= m/z 341.30643(ppm=4.77) Head= 100.0% Moiety= 100.0%
intensity	frag m/z	Ratio(%)	Delta	Ref NL1	Ref Mz1	ppm1	Type1
145267	663.559	47.0258	-0.9841
1332	663.497	0.4311	-0.9224
3085	663.456	0.9986	-0.8809
258	663.369	0.0835	-0.7938
564	663.32	0.1825	-0.745
124	663.294	0.0401	-0.7191
100	663.26	0.0323	-0.6849
303	663.167	0.098	-0.5919
133	663.115	0.043	-0.54
138	663.08	0.0446	-0.5053
61	663.037	0.0197	-0.4619
210	663.001	0.0679	-0.4265
309	662.951	0.1	-0.3762
435	662.881	0.1408	-0.3056
35	662.837	0.0113	-0.2622
1318	662.741	0.4266	-0.1658
77283	662.575	25.018	0.0002
590	662.498	0.1909	0.077
1211	662.449	0.392	0.126
601	662.395	0.1945	0.1798
314	662.372	0.1016	0.2033
243	662.321	0.0786	0.2538
47	662.263	0.0152	0.3118
75	662.239	0.0242	0.3362
188	662.206	0.0608	0.3686
65	662.092	0.021	0.4834
50	661.994	0.0161	0.5807
68	661.974	0.022	0.6008
87	661.934	0.0281	0.6408
50	661.849	0.0161	0.7255
1061	661.673	0.3434	0.9018
3171	661.613	1.0265	0.9623
3601	661.54	1.1657	1.0347
120	661.466	0.0388	1.109
210	661.441	0.0679	1.134
125	661.42	0.0404	1.155
68	661.376	0.022	1.199
77	661.307	0.0249	1.2676
52	660.677	0.0168	1.8978
101	660.534	0.0326	2.0409
49	657.828	0.0158	4.7471
53	657.194	0.0171	5.3806
59	656.501	0.019	6.0736
53	656.449	0.0171	6.1258
45	656.424	0.0145	6.1505
74	655.825	0.0239	6.7501
68	654.252	0.022	8.3234
59	652.715	0.019	9.8602
68	652.59	0.022	9.9849
51	652.492	0.0165	10.0832
76	652.241	0.0246	10.3343
60	651.943	0.0194	10.6323
34	651.681	0.011	10.8939
50	651.628	0.0161	10.9467
56	651.453	0.0181	11.1221
73	651.395	0.0236	11.1803
55	651.359	0.0178	11.2157
51	651.246	0.0165	11.3286
70	651.153	0.0226	11.4224
76	650.937	0.0246	11.6376
41	650.905	0.0132	11.6701
63	650.627	0.0203	11.9483
48	650.556	0.0155	12.0189
81	650.527	0.0262	12.0475
26	650.469	0.0084	12.1055
68	650.443	0.022	12.1319
61	650.35	0.0197	12.2248
73	650.138	0.0236	12.437
57	650.076	0.0184	12.4994
70	650.012	0.0226	12.5632
85	649.984	0.0275	12.5911
73	649.929	0.0236	12.6455
71	649.768	0.0229	12.8072
76	649.736	0.0246	12.8387
81	649.681	0.0262	12.8938
97	649.643	0.0314	12.9317
44	649.619	0.0142	12.9564
991	649.565	0.3208	13.0095
91	649.498	0.0294	13.077
99	649.437	0.032	13.1379
115	649.402	0.0372	13.1726
194	649.355	0.0628	13.2199
48	649.315	0.0155	13.2595
130	649.281	0.042	13.2936
170	649.235	0.055	13.3401
54	649.154	0.0174	13.4211
119	649.114	0.0385	13.4609
57	649.085	0.0184	13.4897
158	649.027	0.0511	13.5478
64	649.002	0.0207	13.5732
65	648.968	0.021	13.6072
95	648.94	0.0307	13.635
113	648.91	0.0365	13.6649
149	648.874	0.0482	13.7011
162	648.827	0.0524	13.7475
69	648.729	0.0223	13.8455
168	648.697	0.0543	13.8781
37	648.67	0.0119	13.9046
188	648.636	0.0608	13.9393
91	648.603	0.0294	13.9719
5025	648.56	1.6266	14.0153
255	648.487	0.0825	14.0876
121	648.457	0.0391	14.1182
205	648.423	0.0663	14.1523
353	648.388	0.1142	14.1869
220	648.333	0.0712	14.2423
112	648.29	0.0362	14.2854
99	648.261	0.032	14.3137
53	648.229	0.0171	14.3461
81	648.173	0.0262	14.4023
111	648.146	0.0359	14.4289
54	648.102	0.0174	14.4731
187	648.077	0.0605	14.4982
72	648.048	0.0233	14.5272
93	648.026	0.0301	14.5493
185	647.968	0.0598	14.6074
99	647.936	0.032	14.6386
380	647.905	0.123	14.6704
93	647.866	0.0301	14.7094
298	647.824	0.0964	14.7512
239	647.765	0.0773	14.8096
226	647.731	0.0731	14.8438
294	647.694	0.0951	14.8808
24695	647.555	7.9942	15.0196
161	647.493	0.0521	15.082
156	647.462	0.0505	15.1134
163	647.436	0.0527	15.1389
373	647.378	0.1207	15.1973
587	647.31	0.19	15.2654
223	647.253	0.0721	15.3218
86	647.223	0.0278	15.3522
262	647.19	0.0848	15.3846
312	647.133	0.101	15.4415
126	647.099	0.0407	15.4755
173	647.071	0.056	15.5036
76	646.95	0.0246	15.6247
182	646.93	0.0589	15.6445
146	646.892	0.0472	15.6829
112	646.877	0.0362	15.6978
136	646.852	0.044	15.7227
171	646.817	0.0553	15.7584
1144	646.724	0.3703	15.8509
86840	646.552	28.1118	16.0233
140	646.454	0.0453	16.1207
123	646.371	0.0398	16.2039
423	646.273	0.1369	16.3018
280	646.2	0.0906	16.3747
216	646.131	0.0699	16.4439
208	646.104	0.0673	16.471
318	646.081	0.1029	16.494
127	646.012	0.0411	16.5626
296	645.982	0.0958	16.5931
326	645.943	0.1055	16.6319
545	645.93	0.1764	16.645
131	645.888	0.0424	16.687
563	645.863	0.1822	16.7117
298	645.82	0.0964	16.7547
159	645.774	0.0514	16.801
1760	645.72	0.5697	16.855
173211	645.548	56.0718	17.0269
324	645.477	0.1048	17.0979
137	645.442	0.0443	17.1331
214	645.428	0.0692	17.1472
323	645.369	0.1045	17.2058
125	645.295	0.0404	17.2796
240	645.245	0.0776	17.3302
33	645.161	0.0106	17.4143
56	645.108	0.0181	17.4666
78	645.056	0.0252	17.5187
30	645.036	0.0097	17.5391
91	644.932	0.0294	17.6426
64	644.902	0.0207	17.6727
97	644.776	0.0314	17.7986
60	644.662	0.0194	17.9125
53	644.591	0.0171	17.984
2092	644.538	0.6772	18.037
76	644.497	0.0246	18.0777
171	644.408	0.0553	18.1672
134	643.655	0.0433	18.9197
112	643.594	0.0362	18.9806
592	643.533	0.1916	19.0422
45	643.451	0.0145	19.1243
67	643.242	0.0216	19.3333
34	634.413	0.011	28.1617
48	634.307	0.0155	28.2676
41	632.733	0.0132	29.8416
51	631.821	0.0165	30.7535
998	631.565	0.323	31.0098
159	631.498	0.0514	31.0767
78	631.376	0.0252	31.1993
132	631.32	0.0427	31.2546
62	631.034	0.02	31.5413
44	630.989	0.0142	31.5861
84	630.96	0.0271	31.6152
39	630.927	0.0126	31.6478
82	630.901	0.0265	31.674
39	630.869	0.0126	31.7055
65	630.846	0.021	31.7286
39	630.784	0.0126	31.7906
79	630.735	0.0255	31.8398
2657	630.553	0.8601	32.022
69	630.493	0.0223	32.0817
64	630.342	0.0207	32.2332
122	630.28	0.0394	32.295
39	630.165	0.0126	32.4099
69	630.13	0.0223	32.445
49	630.04	0.0158	32.5352
43	630.017	0.0139	32.5581
74	629.983	0.0239	32.5922
53	629.948	0.0171	32.6273
40	629.891	0.0129	32.6838
101	629.823	0.0326	32.752
65	629.78	0.021	32.795
47	629.753	0.0152	32.8221
127	629.724	0.0411	32.8505
79	629.695	0.0255	32.8799
143	629.663	0.0462	32.9124
9438	629.547	3.0552	33.028
71	629.48	0.0229	33.0953
176	629.453	0.0569	33.122
78	629.398	0.0252	33.1773
83	629.369	0.0268	33.2057
133	629.31	0.043	33.2653
199	629.274	0.0644	33.3005
63	629.192	0.0203	33.3825
70	629.151	0.0226	33.4244
169	628.952	0.0547	33.6231
75	628.889	0.0242	33.6859
136	628.86	0.044	33.7145
70	628.789	0.0226	33.7859
119	628.731	0.0385	33.8439
61	628.705	0.0197	33.8698
147	628.674	0.0475	33.9009
21981	628.54	7.1156	34.0347
85	628.468	0.0275	34.1066
89	628.428	0.0288	34.1467
58	628.395	0.0187	34.1799
57	628.356	0.0184	34.2192
109	628.282	0.0352	34.293
62	628.1	0.02	34.4747
97	628.001	0.0314	34.5736
109	627.955	0.0352	34.6195
68	627.912	0.022	34.6626
198	627.85	0.064	34.7249
151	627.811	0.0488	34.7639
835	627.692	0.2703	34.8826
46145	627.537	14.938	35.0379	627.537	627.534	4.06	NH3+H2O loss
185	627.483	0.0598	35.0918
73	627.372	0.0236	35.203
48	627.257	0.0155	35.3178
48	627.163	0.0155	35.4118
101	626.965	0.0326	35.6102
58	626.801	0.0187	35.7737
44	626.756	0.0142	35.8185
4547	626.574	1.4719	36.0007
385	626.526	0.1246	36.0486
48	626.008	0.0155	36.5674
110	625.596	0.0356	36.9793
166	625.563	0.0537	37.012
123	625.521	0.0398	37.0541
237	624.565	0.0767	38.0096
36	624.396	0.0116	38.1794
65	617.521	0.021	45.0539
45	614.633	0.0145	47.9421
63	611.471	0.0203	51.1038
63	610.53	0.0203	52.0448
36	610	0.0116	52.5745
47	609.491	0.0152	53.0844
76	609.399	0.0246	53.1762
269	608.397	0.087	54.1779
682	607.396	0.2207	55.179
320	606.618	0.1035	55.9568
63	606.391	0.0203	56.1842
383	604.606	0.1239	57.9687
88	604.362	0.0284	58.213
191	603.596	0.0618	58.9794
35	603.506	0.0113	59.0685
60	603.357	0.0194	59.218
477	602.59	0.1544	59.9848
57	602.364	0.0184	60.2112
59	591.472	0.019	71.1033
76	589.483	0.0246	73.0918
39	586.462	0.0126	76.1128
33	580.423	0.0106	82.1521
305	575.467	0.0987	87.1075
62	574.461	0.02	88.1135
131	572.455	0.0424	90.12
57	567.451	0.0184	95.1241
70	567.327	0.0226	95.2476
51	563.666	0.0165	98.909
47	563.538	0.0152	99.0368
120	563.455	0.0388	99.1201
174	562.457	0.0563	100.118
303	561.456	0.098	101.119
65	560.151	0.021	102.424
69	559.469	0.0223	103.106
75	557.463	0.0242	105.112
44	553.342	0.0142	109.233
184	552.331	0.0595	110.244
884	551.504	0.2861	111.071
133	551.336	0.043	111.239
87	550.499	0.0281	112.076
397	549.49	0.1285	113.085
132	549.409	0.0427	113.166
137	547.444	0.0443	115.131
122	533.419	0.0394	129.156
61	532.531	0.0197	130.044
55	532.455	0.0178	130.12
42	531.44	0.0135	131.135
77	530.431	0.0249	132.144
169	529.426	0.0547	133.149
48	527.424	0.0155	135.151
79	507.362	0.0255	155.213
42	507.29	0.0135	155.285
195	505.428	0.0631	157.147
293	503.41	0.0948	159.165
127	502.401	0.0411	160.174
365	501.395	0.1181	161.179
88	492.385	0.0284	170.19
326	491.416	0.1055	171.159
31	491.37	0.01	171.205
177	490.401	0.0572	172.174
44	489.573	0.0142	173.002
385	489.395	0.1246	173.18
58	479.373	0.0187	183.202
48	479.328	0.0155	183.247
106	477.4	0.0343	185.175
159	475.381	0.0514	187.194
156	465.398	0.0505	197.177
73	464.386	0.0236	198.189
208	451.378	0.0673	211.197
115	450.368	0.0372	212.207
39	442.616	0.0126	219.959
51	439.339	0.0165	223.237
61	436.348	0.0197	226.227
51	425.363	0.0165	237.212
91	424.36	0.0294	238.215
49	424.307	0.0158	238.268
44	405.35	0.0142	257.225
240	396.324	0.0776	266.251
379	395.314	0.1226	267.261
70	391.318	0.0226	271.257
292	388.345	0.0945	274.23
444	387.34	0.1437	275.235
438	386.339	0.1417	276.236
108	385.328	0.0349	277.247
54	383.315	0.0174	279.26
92	380.286	0.0297	282.289
59	379.285	0.019	283.29
111	378.272	0.0359	284.303
91	377.304	0.0294	285.271
196	377.274	0.0634	285.301
163	369.3	0.0527	293.275
69	368.337	0.0223	294.238
67	368.325	0.0216	294.25
713	367.323	0.2308	295.252
68	367.282	0.022	295.293
264	367.147	0.0854	295.428
50	366.442	0.0161	296.133
35	366.423	0.0113	296.152
160	366.307	0.0517	296.268
1111	366.14	0.3596	296.435
904	365.306	0.2926	297.269
151	364.281	0.0488	298.294
63	363.745	0.0203	298.83
62	363.402	0.02	299.173
1641	363.282	0.5312	299.293
67	363.126	0.0216	299.449
66	363.017	0.0213	299.558
63	362.953	0.0203	299.622
49	362.884	0.0158	299.691
53	362.788	0.0171	299.787
86	362.748	0.0278	299.827
138	362.635	0.0446	299.94
103	362.599	0.0333	299.976
98	362.554	0.0317	300.021
30	362.486	0.0097	300.089
76	362.412	0.0246	300.163
8670	362.279	2.8066	300.296
106	362.179	0.0343	300.396
92	361.977	0.0297	300.598
53	361.852	0.0171	300.723
101	361.811	0.0326	300.764
77	361.783	0.0249	300.792
43	361.685	0.0139	300.89
54	361.622	0.0174	300.953
72	361.607	0.0233	300.967
138	361.543	0.0446	301.032
54	361.494	0.0174	301.08
62	361.445	0.02	301.13
44	361.433	0.0142	301.142
468	361.396	0.1515	301.179
36240	361.275	11.7316	301.3	361.275	361.274	4.78	acyl-2 DMAG
123	361.105	0.0398	301.47
516	360.316	0.167	302.259
151	360.262	0.0488	302.313
70	359.514	0.0226	303.061
1461	359.314	0.4729	303.261
122	359.261	0.0394	303.314
330	358.303	0.1068	304.272
234	357.306	0.0757	305.269
42	355.213	0.0135	307.361
55	349.289	0.0178	313.286
69	349.268	0.0223	313.307
71	348.907	0.0229	313.668
31	348.88	0.01	313.695
43	348.568	0.0139	314.007
43	348.125	0.0139	314.45
53	347.807	0.0171	314.768
60	347.668	0.0194	314.907
29	347.645	0.0093	314.93
41	347.536	0.0132	315.039
52	347.488	0.0168	315.087
94	347.292	0.0304	315.283
77	347.256	0.0249	315.319
40	346.949	0.0129	315.626
36	346.885	0.0116	315.69
53	346.819	0.0171	315.756
50	346.594	0.0161	315.981
59	346.503	0.019	316.072
46	346.482	0.0148	316.093
50	346.46	0.0161	316.115
52	346.417	0.0168	316.158
79	346.391	0.0255	316.184
83	346.329	0.0268	316.246
61	346.284	0.0197	316.291
59	346.197	0.019	316.378
67	346.172	0.0216	316.403
73	346.152	0.0236	316.423
38	346.032	0.0123	316.543
53	345.941	0.0171	316.634
41	345.829	0.0132	316.746
80	345.787	0.0258	316.788
49	345.743	0.0158	316.832
62	345.72	0.02	316.855
151	345.632	0.0488	316.943
56	345.587	0.0181	316.988
69	345.541	0.0223	317.034
107	345.519	0.0346	317.055
62	345.495	0.02	317.08
49	345.454	0.0158	317.121
68	345.43	0.022	317.145
94	345.41	0.0304	317.165
67	345.346	0.0216	317.229
101	345.319	0.0326	317.256
71	345.296	0.0229	317.279
98	345.277	0.0317	317.298
86	345.254	0.0278	317.321
108	345.187	0.0349	317.388
119	345.143	0.0385	317.432
36	345.122	0.0116	317.453
49	345.101	0.0158	317.474
56	345.079	0.0181	317.496
61	345.057	0.0197	317.518
119	345.039	0.0385	317.536
37	345.002	0.0119	317.573
71	344.974	0.0229	317.601
51	344.95	0.0165	317.625
49	344.927	0.0158	317.648
63	344.865	0.0203	317.71
52	344.827	0.0168	317.748
128	344.801	0.0414	317.774
115	344.778	0.0372	317.797
71	344.756	0.0229	317.818
109	344.734	0.0352	317.841
76	344.712	0.0246	317.863
134	344.669	0.0433	317.906
98	344.648	0.0317	317.927
133	344.624	0.043	317.95
121	344.601	0.0391	317.974
62	344.581	0.02	317.994
148	344.559	0.0479	318.016
123	344.535	0.0398	318.04
40	344.514	0.0129	318.061
104	344.493	0.0336	318.082
178	344.426	0.0576	318.149
98	344.382	0.0317	318.193
128	344.358	0.0414	318.217
1115	344.317	0.3609	318.258
91	344.29	0.0294	318.284
212	344.27	0.0686	318.305
108	344.248	0.0349	318.327
186	344.223	0.0602	318.351
106	344.206	0.0343	318.369
79	344.182	0.0255	318.393
56	344.158	0.0181	318.416
93	344.137	0.0301	318.438
100	344.114	0.0323	318.461
66	344.072	0.0213	318.503
113	343.961	0.0365	318.613
153	343.939	0.0495	318.636
175	343.907	0.0566	318.668
146	343.878	0.0472	318.697
152	343.854	0.0492	318.721
130	343.838	0.042	318.737
131	343.817	0.0424	318.758
113	343.792	0.0365	318.783
152	343.77	0.0492	318.805
132	343.75	0.0427	318.825
128	343.727	0.0414	318.848
190	343.705	0.0615	318.87
121	343.682	0.0391	318.893
95	343.666	0.0307	318.909
161	343.639	0.0521	318.936
100	343.594	0.0323	318.981
195	343.574	0.0631	319.001
261	343.553	0.0844	319.022
210	343.529	0.0679	319.046
215	343.509	0.0695	319.066
217	343.487	0.0702	319.088
289	343.464	0.0935	319.111
248	343.443	0.0802	319.132
294	343.42	0.0951	319.155
244	343.398	0.0789	319.177
144	343.376	0.0466	319.199
11213	343.313	3.6298	319.262
171	343.288	0.0553	319.287
431	343.265	0.1395	319.31
115	343.247	0.0372	319.328
128	343.168	0.0414	319.407
109	343.153	0.0352	319.422
64	343.131	0.0207	319.443
184	343.107	0.0595	319.468
262	343.068	0.0848	319.507
242	343.045	0.0783	319.53
165	343.005	0.0534	319.57
177	342.98	0.0572	319.595
333	342.961	0.1077	319.614
163	342.939	0.0527	319.636
123	342.915	0.0398	319.66
287	342.894	0.0929	319.681
176	342.872	0.0569	319.703
229	342.809	0.0741	319.766
154	342.781	0.0498	319.794
237	342.765	0.0767	319.81
129	342.724	0.0417	319.851
231	342.699	0.0747	319.876
592	342.661	0.1916	319.914
495	342.636	0.1602	319.939
324	342.612	0.1048	319.963
424	342.591	0.1372	319.984
451	342.568	0.1459	320.007
397	342.549	0.1285	320.026
502	342.525	0.1625	320.05
296	342.505	0.0958	320.07
210	342.479	0.0679	320.096
289	342.459	0.0935	320.116
507	342.436	0.1641	320.139
367	342.414	0.1188	320.161
81817	342.31	26.4857	320.265
242	342.154	0.0783	320.421
321	342.041	0.1039	320.534
101	341.92	0.0326	320.655
189	341.848	0.0611	320.726
329	341.787	0.1065	320.788
223	341.762	0.0721	320.813
507	341.722	0.1641	320.853
304	341.698	0.0984	320.877
221	341.652	0.0715	320.923
180	341.614	0.0582	320.961
344	341.596	0.1113	320.979
554	341.53	0.1793	321.045
540	341.467	0.1748	321.108
1206	341.425	0.3904	321.15
308909	341.306	100	321.269	341.306	341.305	4.77	acyl-1 DMAG
527	341.255	0.1706	321.32
83	341.205	0.0268	321.37
236	341.182	0.0763	321.393
53	341.156	0.0171	321.419
63	341.139	0.0203	321.436
42	341.114	0.0135	321.461
171	341.088	0.0553	321.487
42	341.066	0.0135	321.509
56	341.052	0.0181	321.523
156	341.033	0.0505	321.542
103	340.992	0.0333	321.583
122	340.953	0.0394	321.622
105	340.916	0.0339	321.659
82	340.65	0.0265	321.925
46	340.337	0.0148	322.238
1340	340.298	0.4337	322.277
47	340.262	0.0152	322.313
77	340.22	0.0249	322.355
63	340.173	0.0203	322.402
1830	339.291	0.5924	323.284
96	339.268	0.031	323.307
64	339.133	0.0207	323.442
528	337.274	0.1709	325.301
86	326.259	0.0278	336.316
49	325.315	0.0158	337.26
176	325.251	0.0569	337.324
55	324.303	0.0178	338.272
112	323.275	0.0362	339.3
34	318.696	0.011	343.879
56	314.276	0.0181	348.299
50	313.829	0.0161	348.745
42	313.667	0.0135	348.908
175	313.276	0.0566	349.299
108	311.259	0.0349	351.316
68	308.307	0.022	354.268
83	308.242	0.0268	354.333
170	307.309	0.055	355.266
182	306.251	0.0589	356.324
57	305.445	0.0184	357.13
770	305.248	0.2492	357.327
36	303.233	0.0116	359.342
86	293.209	0.0278	369.366
47	291.259	0.0152	371.316
37	290.703	0.0119	371.872
73	290.392	0.0236	372.183
345	290.25	0.1116	372.325
71	289.629	0.0229	372.946
73	289.54	0.0236	373.035
34	289.499	0.011	373.076
60	289.46	0.0194	373.115
52	289.318	0.0168	373.257
1587	289.247	0.5137	373.328
96	289.178	0.031	373.397
63	289.098	0.0203	373.476
36	288.858	0.0116	373.717
50	288.833	0.0161	373.741
56	288.812	0.0181	373.762
81	288.76	0.0262	373.815
86	288.671	0.0278	373.904
63	288.574	0.0203	374.001
61	288.534	0.0197	374.041
77	288.501	0.0249	374.074
63	288.463	0.0203	374.111
111	288.44	0.0359	374.135
165	288.354	0.0534	374.221
120	288.339	0.0388	374.236
50	288.314	0.0161	374.26
12863	288.242	4.164	374.333
92	288.18	0.0297	374.395
45	288.1	0.0145	374.475
54	288.053	0.0174	374.522
31	287.985	0.01	374.59
64	287.879	0.0207	374.696
39	287.766	0.0126	374.809
122	287.531	0.0394	375.044
52	287.494	0.0168	375.081
90	287.471	0.0291	375.104
52	287.442	0.0168	375.133
180	287.423	0.0582	375.152
104	287.395	0.0336	375.18
706	287.349	0.2285	375.226
54585	287.238	17.6702	375.337
120	287.205	0.0388	375.37
52	287.112	0.0168	375.463
77	287.049	0.0249	375.526
157	286.225	0.0508	376.35
198	285.22	0.064	377.355
194	272.244	0.0628	390.331
57	271.51	0.0184	391.065
60	271.398	0.0194	391.177
71	271.327	0.0229	391.248
686	271.24	0.222	391.335
3928	270.231	1.2715	392.344
60	269.655	0.0194	392.92
166	269.342	0.0537	393.233
77	269.318	0.0249	393.257
17933	269.227	5.8052	393.348
66	269.191	0.0213	393.384
162	268.217	0.0524	394.358
153	267.276	0.0495	395.299
171	267.216	0.0553	395.359
125	265.261	0.0404	397.314
85	263.244	0.0275	399.331
108	263.164	0.0349	399.411
25	262.339	0.008	400.236
60	261.252	0.0194	401.323
241	260.25	0.078	402.325
125	260.21	0.0404	402.365
499	259.244	0.1615	403.331
147	259.206	0.0475	403.369
38	256.152	0.0123	406.423
24	255.594	0.0077	406.981
63	254.204	0.0203	408.371
125	249.261	0.0404	413.314
55	249.146	0.0178	413.428
130	246.23	0.042	416.345
1278	245.227	0.4137	417.348
86	245.189	0.0278	417.386
97	244.222	0.0314	418.353
73	244.083	0.0236	418.492
101	243.212	0.0326	419.363
163	241.196	0.0527	421.379
48	240.184	0.0155	422.391
52	237.149	0.0168	425.426
133	235.134	0.043	427.44
70	233.155	0.0226	429.42
76	231.177	0.0246	431.398
37	229.192	0.0119	433.382
59	229.159	0.019	433.416
104	228.189	0.0336	434.385
219	227.179	0.0708	435.396
121	225.149	0.0391	437.426
165	223.134	0.0534	439.441
127	221.192	0.0411	441.382
68	219.12	0.022	443.455
79	218.161	0.0255	444.414
409	217.159	0.1324	445.416
32	215.978	0.0103	446.597
93	215.181	0.0301	447.394
57	214.136	0.0184	448.439
271	213.164	0.0877	449.411
29	208.366	0.0093	454.209
93	206.195	0.0301	456.38
52	206.162	0.0168	456.413
31	206.128	0.01	456.447
66	206.094	0.0213	456.481
30	205.427	0.0097	457.148
139	205.193	0.0449	457.382
796	204.184	0.2576	458.391
133	204.151	0.043	458.424
780	204.087	0.2525	458.488
64	203.773	0.0207	458.802
65	203.614	0.021	458.961
4672	203.18	1.5124	459.395
403	203.143	0.1304	459.432
80	203.116	0.0258	459.459
112	202.17	0.0362	460.405
253	201.164	0.0819	461.411
57	200.154	0.0184	462.421
43	200.03	0.0139	462.545
125	199.151	0.0404	463.424
68	198.135	0.022	464.44
77	192.095	0.0249	470.48
357	191.179	0.1155	471.396
77	191.144	0.0249	471.431
176	190.173	0.0569	472.401
236	190.137	0.0763	472.438
491	189.166	0.1589	473.409
302	189.129	0.0977	473.446
121	188.157	0.0391	474.418
558	187.15	0.1806	475.425
53	187.12	0.0171	475.455
69	186.125	0.0223	476.45
82	186.079	0.0265	476.496
35	185.189	0.0113	477.386
291	185.133	0.0942	477.442
106	184.109	0.0343	478.466
85	184.076	0.0275	478.499
29	183.112	0.0093	479.463
44	183.098	0.0142	479.477
615	177.164	0.199	485.411
166	177.132	0.0537	485.443
59	176.155	0.019	486.42
135	176.119	0.0437	486.456
183	175.149	0.0592	487.426
226	175.116	0.0731	487.459
165	174.138	0.0534	488.437
72	174.111	0.0233	488.464
503	173.133	0.1628	489.442
239	172.123	0.0773	490.452
439	171.117	0.1421	491.458
70	169.102	0.0226	493.473
85	167.087	0.0275	495.488
233	165.164	0.0754	497.411
66	165.127	0.0213	497.448
107	164.153	0.0346	498.422
51	164.12	0.0165	498.455
358	163.148	0.1158	499.427
695	163.111	0.2249	499.464
77	162.143	0.0249	500.432
221	161.131	0.0715	501.444
163	161.099	0.0527	501.476
78	160.124	0.0252	502.451
51	160.089	0.0165	502.486
139	159.116	0.0449	503.459
89	158.11	0.0288	504.465
161	157.103	0.0521	505.472
100	156.093	0.0323	506.482
872	151.147	0.2822	511.428
196	151.112	0.0634	511.463
46	150.136	0.0148	512.439
299	150.103	0.0967	512.472
156	149.133	0.0505	513.442
1428	149.096	0.4622	513.479
93	148.122	0.0301	514.453
98	147.117	0.0317	515.458
82	147.08	0.0265	515.495
42	146.981	0.0135	515.594
119	146.107	0.0385	516.468
61	146.071	0.0197	516.504
267	145.1	0.0864	517.475
127	145.064	0.0411	517.511
56	144.058	0.0181	518.517
143	143.086	0.0462	519.489
123	142.078	0.0398	520.497
70	142.025	0.0226	520.55
38	141.07	0.0123	521.505
122	138.138	0.0394	524.437
105	138.055	0.0339	524.52
29	137.463	0.0093	525.112
1239	137.133	0.401	525.442
107	137.095	0.0346	525.48
86	136.123	0.0278	526.452
67	136.082	0.0216	526.494
186	135.119	0.0602	527.456
238	135.081	0.077	527.494
147	134.109	0.0475	528.466
50	134.071	0.0161	528.504
281	133.101	0.0909	529.474
56	133.064	0.0181	529.511
111	132.092	0.0359	530.483
443	131.085	0.1434	531.49
80	130.063	0.0258	532.512
57	129.07	0.0184	533.505
247	129.055	0.0799	533.52
43	129.026	0.0139	533.549
59	125.062	0.019	537.513
121	124.121	0.0391	538.453
133	124.091	0.043	538.484
26	123.375	0.0084	539.2
489	123.117	0.1582	539.457
77	123.079	0.0249	539.495
67	122.107	0.0216	540.468
572	121.101	0.1851	541.474
546	120.093	0.1767	542.482
553	119.086	0.179	543.489
110	119.05	0.0356	543.525
57	118.082	0.0184	544.493
310	117.071	0.1003	545.504
87	115.055	0.0281	547.52
65	110.107	0.021	552.468
338	109.102	0.1094	553.473
65	109.065	0.021	553.51
260	107.084	0.0841	555.491
711	106.077	0.2301	556.498
72	105.713	0.0233	556.862
1373	105.07	0.4444	557.505
195	105.035	0.0631	557.54
83	104.063	0.0268	558.512
57	102.088	0.0184	560.487
31	99.1795	0.01	563.395
108	99.0752	0.0349	563.5
81	97.1004	0.0262	565.475
111	97.0642	0.0359	565.511
208	96.092	0.0673	566.483
199	96.0541	0.0644	566.521
170	95.0855	0.055	567.49
177	95.0479	0.0572	567.527
58	94.0751	0.0187	568.5
259	94.041	0.0838	568.534
251	93.069	0.0812	569.506
276	92.0592	0.0893	570.516
1190	91.0538	0.3852	571.521
74	86.0725	0.0239	576.503
81	83.0482	0.0262	579.527
270	81.0701	0.0874	581.505
79	81.0323	0.0255	581.543
165	79.0526	0.0534	583.522
134	78.0455	0.0433	584.529
36	77.802	0.0116	584.773
36	72.2653	0.0116	590.31

## Sheet: EtherLPC
Metabolite name	LPC O-18:1	OAD result name	LPC O-18:1		No.1	No.2	No.3	Metabolite name	LPC O-18:1	OAD result name	LPC O-18:1		No.1	No.2	No.3	Metabolite name	LPC O-18:2	OAD result name	LPC O-18:2		No.1	No.2	No.3	Metabolite name	LPC O-18:2	OAD result name	LPC O-18:2		No.1	No.2	No.3	Metabolite name	LPC O-18:2	OAD result name	LPC O-18:2		No.1	No.2	No.3
MS1 m/z	508.378	508.378	<-MS1	Positions1	Unresolved	N/A	N/A	MS1 m/z	508.378	508.378	<-MS1	Positions1	Unresolved	N/A	N/A	MS1 m/z	506.363	506.363	<-MS1	Positions1	Unresolved	N/A	N/A	MS1 m/z	506.363	506.363	<-MS1	Positions1	Unresolved	N/A	N/A	MS1 m/z	506.363	506.363	<-MS1	Positions1	Unresolved	N/A	N/A
Ref m/z	508.376			Score1	###	N/A	N/A	Ref m/z	508.376			Score1	###	N/A	N/A	Ref m/z	506.361			Score1	###	N/A	N/A	Ref m/z	506.361			Score1	###	N/A	N/A	Ref m/z	506.361			Score1	###	N/A	N/A
RT	7.51995			Presence1	###	N/A	N/A	RT	7.52422			Presence1	###	N/A	N/A	RT	7.04902			Presence1	###	N/A	N/A	RT	7.00355			Presence1	###	N/A	N/A	RT	7.0523			Presence1	###	N/A	N/A
ID	97			Ratio sum1	###	N/A	N/A	ID	98			Ratio sum1	###	N/A	N/A	ID	95			Ratio sum1	###	N/A	N/A	ID	94			Ratio sum1	###	N/A	N/A	ID	96			Ratio sum1	###	N/A	N/A
Smiles	O=P([O-])(OCC[N+](C)(C)C)OCC(OCCCCCCCCC=CCCCCCCCC)CO			All results1	Position= Unresolved, Score= ###, Presence= ###, Ratio sum= ###			Smiles	O=P([O-])(OCC[N+](C)(C)C)OCC(OCCCCCCCCC=CCCCCCCCC)CO			All results1	Position= Unresolved, Score= ###, Presence= ###, Ratio sum= ###			Smiles	O=P([O-])(OCC[N+](C)(C)C)OCC(OCCCCCCCCC=CCC=CCCCCC)CO			All results1	Position= Unresolved, Score= ###, Presence= ###, Ratio sum= ###			Smiles	O=P([O-])(OCC[N+](C)(C)C)OCC(OCCCCCCCCC=CCC=CCCCCC)CO			All results1	Position= Unresolved, Score= ###, Presence= ###, Ratio sum= ###			Smiles	O=P([O-])(OCC[N+](C)(C)C)OCC(OCCCCCCCCC=CCC=CCCCCC)CO			All results1	Position= Unresolved, Score= ###, Presence= ###, Ratio sum= ###
Subclass info	Plasmalogen OAD1= m/z 0(ppm=0) Plasmalogen OAD1rad= m/z 0(ppm=0) Plasmalogen OAD2= m/z 0(ppm=0) C5H15NO4P+= m/z 184.0744(ppm=5.97) C2H6O4P+= m/z 125.0009(ppm=8.8) C5H14NO+= m/z 104.10749(ppm=5.66) Head= 50.0% Moiety= 0%							Subclass info	Plasmalogen OAD1= m/z 0(ppm=0) Plasmalogen OAD1rad= m/z 0(ppm=0) Plasmalogen OAD2= m/z 0(ppm=0) C5H15NO4P+= m/z 184.07413(ppm=4.5) C2H6O4P+= m/z 0(ppm=0) C5H14NO+= m/z 104.10686(ppm=-0.39) Head= 33.3333% Moiety= 0%							Subclass info	Plasmalogen OAD1= m/z 0(ppm=0) Plasmalogen OAD1rad= m/z 0(ppm=0) Plasmalogen OAD2= m/z 0(ppm=0) C5H15NO4P+= m/z 184.07372(ppm=2.28) C2H6O4P+= m/z 0(ppm=0) C5H14NO+= m/z 104.10727(ppm=3.55) Head= 33.3333% Moiety= 0%							Subclass info	Plasmalogen OAD1= m/z 0(ppm=0) Plasmalogen OAD1rad= m/z 0(ppm=0) Plasmalogen OAD2= m/z 0(ppm=0) C5H15NO4P+= m/z 184.07391(ppm=3.31) C2H6O4P+= m/z 124.9999(ppm=0.8) C5H14NO+= m/z 104.10715(ppm=2.4) Head= 50.0% Moiety= 0%							Subclass info	Plasmalogen OAD1= m/z 0(ppm=0) Plasmalogen OAD1rad= m/z 0(ppm=0) Plasmalogen OAD2= m/z 0(ppm=0) C5H15NO4P+= m/z 184.07393(ppm=3.42) C2H6O4P+= m/z 0(ppm=0) C5H14NO+= m/z 104.10696(ppm=0.57) Head= 33.3333% Moiety= 0%
intensity	frag m/z	Ratio(%)	Delta	Ref NL1	Ref Mz1	ppm1	Type1	intensity	frag m/z	Ratio(%)	Delta	Ref NL1	Ref Mz1	ppm1	Type1	intensity	frag m/z	Ratio(%)	Delta	Ref NL1	Ref Mz1	ppm1	Type1	intensity	frag m/z	Ratio(%)	Delta	Ref NL1	Ref Mz1	ppm1	Type1	intensity	frag m/z	Ratio(%)	Delta	Ref NL1	Ref Mz1	ppm1	Type1
1303	509.342	0.6197	-0.9642					1253	509.336	1.8193	-0.9579					2022	507.316	0.3708	-0.9532					3404	507.33	0.8904	-0.9677					1478	507.318	0.2935	-0.9548
2566	509.304	1.2205	-0.9257					1735	509.301	2.5192	-0.9223					684	507.292	0.1254	-0.9291					462	507.294	0.1208	-0.9312					839	507.258	0.1666	-0.8948
427	509.239	0.2031	-0.8609					164	509.249	0.2381	-0.8707					392	507.267	0.0718	-0.9047					602	507.26	0.1574	-0.8978					874	507.234	0.1736	-0.8714
702	509.201	0.3339	-0.8224					5349	509.198	7.7666	-0.8201					1196	507.231	0.2193	-0.8684					720	507.246	0.1883	-0.8833					660	507.208	0.131	-0.8455
268	509.079	0.1274	-0.7011					76	509.145	0.1103	-0.7669					803	507.209	0.1472	-0.8467					402	507.155	0.1051	-0.792					832	507.099	0.1652	-0.7359
230	509.062	0.1093	-0.6843					124	509.075	0.18	-0.6972					1010	507.1	0.1852	-0.7371					165	507.101	0.0431	-0.7385					677	507.046	0.1344	-0.6832
122	509.01	0.058	-0.6315					99	509.047	0.1437	-0.6688					802	507.048	0.147	-0.6859					215	507.048	0.0562	-0.6858					780	507.027	0.1549	-0.664
194	508.974	0.0922	-0.5963					308	509.005	0.4472	-0.6267					860	507.026	0.1577	-0.6633					311	506.792	0.0813	-0.4291					525	507	0.1042	-0.6377
125	508.941	0.0594	-0.5632					56	508.96	0.0813	-0.5814					851	506.997	0.156	-0.6347					366	506.74	0.0957	-0.3772					959	506.949	0.1904	-0.5858
65	508.92	0.0309	-0.5422					178	508.935	0.2584	-0.5572					432	506.976	0.0792	-0.613					383	506.715	0.1001	-0.3522					845	506.921	0.1678	-0.5585
77	508.897	0.0366	-0.5189					280	508.865	0.4065	-0.4862					1298	506.949	0.238	-0.5861					738	506.678	0.193	-0.3152					688	506.89	0.1366	-0.5274
204	508.845	0.097	-0.4668					127	508.814	0.1844	-0.436					1215	506.92	0.2228	-0.5578					866	506.657	0.2265	-0.2948					1105	506.84	0.2194	-0.4771
93	508.816	0.0442	-0.4377					197	508.792	0.286	-0.4133					987	506.892	0.181	-0.5298					585	506.635	0.153	-0.2719					439	506.787	0.0871	-0.4242
269	508.786	0.1279	-0.4077					89	508.763	0.1292	-0.3843					1093	506.839	0.2004	-0.4768					544	506.611	0.1423	-0.2488					956	506.762	0.1898	-0.3995
402	508.771	0.1912	-0.3927					141	508.736	0.2047	-0.3581					1372	506.762	0.2516	-0.3996					1424	506.508	0.3725	-0.1451					886	506.738	0.1759	-0.3753
533	508.739	0.2535	-0.3611					198	508.684	0.2874	-0.3055					1094	506.716	0.2006	-0.353					382267	506.363	100	0					968	506.716	0.1922	-0.3528
335	508.714	0.1593	-0.3362					117	508.63	0.1698	-0.2515					4660	506.506	0.8546	-0.1439					10893	506.327	2.8495	0.0359					574	506.68	0.114	-0.3169
362	508.679	0.1721	-0.3012					73	508.606	0.1059	-0.2274					4363	506.454	0.8001	-0.0915					1025	506.284	0.2681	0.0783					1193	506.661	0.2369	-0.2978
537	508.661	0.2554	-0.2831					999	508.533	1.4505	-0.1546					7282	506.425	1.3354	-0.062					2534	506.243	0.6628	0.1192					823	506.616	0.1634	-0.2529
163	508.633	0.0775	-0.2549					11161	508.415	16.2056	-0.0372					545265	506.363	100	-0.0008					547	506.21	0.143	0.1524					2968	506.507	0.5895	-0.1446
388	508.611	0.1845	-0.2333					68871	508.378	100	-0.0002					10571	506.327	1.9386	0.0355					681	506.185	0.1781	0.1781					4587	506.424	0.9111	-0.061
113	508.586	0.0537	-0.2083					1116	508.342	1.6204	0.0358					741	506.278	0.1358	0.085					268	506.132	0.0701	0.2304					1161	506.401	0.2306	-0.0383
1913	508.537	0.9099	-0.159					5313	508.303	7.7144	0.0749					5486	506.243	1.0061	0.1194					469	506.088	0.1226	0.2745					503451	506.363	100	-0.0004
3382	508.42	1.6086	-0.0417					291	508.235	0.4225	0.1433					693	506.195	0.127	0.1672					69	506.01	0.018	0.3531					9579	506.327	1.9026	0.0353
210241	508.378	100	0					139	508.197	0.2018	0.1814					300	506.163	0.055	0.1995					156	505.935	0.0408	0.4273					1436	506.288	0.2852	0.0747
3000	508.344	1.4269	0.0337					35	508.174	0.0508	0.2039					657	506.132	0.1204	0.2302					108	505.89	0.0282	0.4725					2760	506.242	0.5482	0.1207
5331	508.298	2.5356	0.0801					128	508.151	0.1858	0.2274					234	506.096	0.0429	0.2668					113	505.876	0.0295	0.4863					1132	506.195	0.2248	0.1677
1759	508.257	0.8366	0.1213					97	508.118	0.1408	0.2606					89	506.068	0.0163	0.2942					341	505.792	0.0892	0.5705					734	506.138	0.1457	0.2248
155	508.145	0.0737	0.233					46	507.849	0.0667	0.529					271	506.041	0.0497	0.3217					141	505.735	0.0368	0.6272					191	506.09	0.0379	0.2724
237	508.102	0.1127	0.2761					53	507.54	0.0769	0.8384					342	505.995	0.0627	0.3676					74	505.631	0.0193	0.7318					192	506.056	0.0381	0.307
88	508.019	0.0418	0.3596					3865	507.425	5.6119	0.9531					353	505.952	0.0647	0.4102					60	505.532	0.0156	0.8311					108	506.031	0.0214	0.3319
109	507.982	0.0518	0.3963					1969	507.366	2.8589	1.0119					189	505.921	0.0346	0.4417					89	505.433	0.0232	0.9292					146	506.01	0.0289	0.3532
34	507.927	0.0161	0.4515					256	507.293	0.3717	1.0851					97	505.88	0.0177	0.483					1831	505.393	0.4789	0.9697					163	505.969	0.0323	0.3941
53	507.835	0.0252	0.5428					363	507.249	0.527	1.1291					98	505.867	0.0179	0.4955					2205	505.354	0.5768	1.0089					73	505.946	0.0144	0.4164
118	507.787	0.0561	0.5915					99	506.362	0.1437	2.0159					358	505.836	0.0656	0.5268					1266	505.319	0.3311	1.0432					229	505.929	0.0454	0.4334
103	507.739	0.0489	0.6393					31	502.382	0.045	5.9963					188	505.787	0.0344	0.576					422	505.289	0.1103	1.0735					92	505.883	0.0182	0.4797
92	507.57	0.0437	0.8081					55	497.02	0.0798	11.3578					177	505.748	0.0324	0.6148					2463	505.24	0.6443	1.1228					124	505.851	0.0246	0.512
134	507.524	0.0637	0.8544					30	495.726	0.0435	12.6522					111	505.713	0.0203	0.6492					119	505.126	0.0311	1.2363					224	505.799	0.0444	0.5636
4034	507.42	1.9187	0.9582					90	494.318	0.1306	14.0601					159	505.669	0.0291	0.6934					94	504.887	0.0245	1.4759					161	505.772	0.0319	0.5911
2351	507.366	1.1182	1.0121					51	493.456	0.074	14.9226					144	505.637	0.0264	0.7257					734	504.345	0.192	2.0173					66	505.753	0.0131	0.6102
549	507.295	0.2611	1.0829					135	493.373	0.196	15.0055					161	505.584	0.0295	0.7786					113	504.315	0.0295	2.0481					51	505.739	0.0101	0.6242
815	507.246	0.3876	1.1322					89	493.305	0.1292	15.0732					168	505.568	0.0308	0.7946					44	501.8	0.0115	4.5629					83	505.717	0.0164	0.6456
127	507.17	0.0604	1.2086					52	492.997	0.0755	15.3812					221	505.534	0.0405	0.8285					177	501.352	0.0463	5.0105					79	505.697	0.0156	0.6656
84	507.147	0.0399	1.2312					62	492.406	0.09	15.9719					72	505.48	0.0132	0.8823					135	500.842	0.0353	5.5204					64	505.685	0.0127	0.6773
337	506.363	0.1602	2.015					198	492.352	0.2874	16.0263					387	505.446	0.0709	0.9164					61	500.786	0.0159	5.577					224	505.666	0.0444	0.6968
31	505.131	0.0147	3.2473					162	492.296	0.2352	16.0821					1964	505.392	0.3601	0.9705					80	500.296	0.0209	6.0666					123	505.626	0.0244	0.7365
42	503.291	0.0199	5.0876					48	491.461	0.0696	16.9168					3503	505.353	0.6424	1.0092					48	499.786	0.0125	6.5769					140	505.596	0.0278	0.7663
69	502.297	0.0328	6.0808					98	491.446	0.1422	16.9326					2430	505.317	0.4456	1.0453					40	499.447	0.0104	6.9156					126	505.558	0.025	0.8044
77	495.408	0.0366	12.9701					71	491.421	0.103	16.9576					4294	505.24	0.7875	1.1225					130	499.292	0.034	7.0704					130	505.479	0.0258	0.8833
52	495.386	0.0247	12.9923					213	491.378	0.3092	16.9999					65	505.207	0.0119	1.1553					90	498.774	0.0235	7.5887					394	505.439	0.0782	0.9234
76	494.449	0.0361	13.9287					159	491.337	0.2308	17.0414					127	505.164	0.0232	1.1984					52	498.743	0.0136	7.6197					1322	505.39	0.2625	0.9727
35	494.425	0.0166	13.9533					587	491.292	0.8523	17.0862					118	505.111	0.0216	1.2518					108	498.365	0.0282	7.9973					3415	505.353	0.6783	1.0102
126	494.338	0.0599	14.0399					109	490.369	0.1582	18.0097					61	505.037	0.0111	1.3259					86	497.873	0.0224	8.4897					2599	505.316	0.5162	1.0463
71	494.189	0.0337	14.1893					544	490.329	0.7898	18.0489					73	504.889	0.0133	1.4731					70	497.384	0.0183	8.979					275	505.288	0.0546	1.0746
67	493.467	0.0318	14.9114					67	489.374	0.0972	19.004					921	504.347	0.1689	2.016					55	497.295	0.0143	9.0672					2946	505.241	0.5851	1.1222
83	493.397	0.0394	14.9814					116	489.351	0.1684	19.0276					70	503.552	0.0128	2.8102					55	494.363	0.0143	11.9992					64	505.173	0.0127	1.1901
[truncated: 446 more rows]

## Sheet: EtherLPE
Metabolite name	LPE O-16:1	OAD result name	LPE O-16:1		No.1	No.2	No.3	Metabolite name	LPE O-16:1	OAD result name	LPE O-16:1		No.1	No.2	No.3	Metabolite name	LPE O-16:1	OAD result name	LPE O-16:1		No.1	No.2	No.3	Metabolite name	LPE O-18:1	OAD result name	LPE O-18:1		No.1	No.2	No.3	Metabolite name	LPE O-18:1	OAD result name	LPE O-18:1		No.1	No.2	No.3	Metabolite name	LPE O-18:2	OAD result name	LPE O-18:2		No.1	No.2	No.3	Metabolite name	LPE O-18:2
[truncated: 535 more rows]
[truncated: 14 more columns]

[truncated: 14 more sheets: EtherPC, HexCer_HS, HexCer_NS, LPC, LPE, NAE, PC, PE, PI, PS, PlasmPE, SM, ST, TG]
