# Supplementary material for: Computational mass spectrometry accelerates C = C position-resolved untargeted lipidomics using oxygen attachment dissociation
Source: Commun Chem. 2022 Dec 19;5:162. doi: 10.1038/s42004-022-00778-1 (PMC9814143; doi:10.1038/s42004-022-00778-1)
Supplement: Supplementary file 6 — Supplementary Data 3 [file 42004_2022_778_MOESM6_ESM.zip › SupplementaryData3/SupplementaryData3_Feces_MSRIDD_Analysis_Report.xlsx]

## Sheet: Summary
ID	RT	MS1 m/z	Ref m/z	Precise m/z	m/z type	Metabolite name	OAD result name	Comment	Data from	pmol/mg tissue	Manually changed	Moiety1 Result	Moiety2 Result	Moiety3 Result	Moiety1 resolved	Moiety2 resolved	Moiety3 resolved	C=C in Moiety1	C=C in Moiety2	C=C in Moiety3	Ontology	Heads	Moiety	Alignment ID
26	5.25093	370.297	370.295	370.297	MS1	CAR 14:1	CAR 14:1		Feces1	9.627	False				False			n-			CAR	0	0	4784
41	6.48575	400.341	400.342	400.341	MS1	CAR 16:0	CAR 16:0		Feces1	22.9983	False				False			n-			CAR	0	0	5689
42	6.49918	400.345	400.342	400.345	MS1	CAR 16:0	CAR 16:0		Feces2	24.8141	False				False			n-			CAR	0	0	5689
43	6.51255	400.345	400.342	400.345	MS1	CAR 16:0	CAR 16:0		Feces3	27.3625	False				False			n-			CAR	0	0	5689
37	5.94167	398.329	398.327	398.329	MS1	CAR 16:1	CAR 16:1		Feces3	11.5181	False				False			n-			CAR	0	0	5623
36	5.92937	398.329	398.327	398.329	MS1	CAR 16:1	CAR 16:1(n-7)		Feces2	11.5501	True	Position= n-7*, Score= 223.6,Presence= 5.8823, Ratio sum= 0.0213 Position= n-3, Score= 494.08,Presence= 23.5294, Ratio sum= 0.3142			True			n-7*			CAR	0	0	5623
35	6.01122	398.329	398.327	398.329	MS1	CAR 16:1	CAR 16:1(n-7)		Feces1	18.9101	False	Position= n-7, Score= 774.8,Presence= 47.0588, Ratio sum= 0.2226			True			n-7			CAR	0	0	5622
64	7.17622	428.376	428.373	428.376	MS1	CAR 18:0	CAR 18:0		Feces3	24.6402	False				False			n-			CAR	0	0	6535
63	7.163	428.377	428.373	428.377	MS1	CAR 18:0	CAR 18:0		Feces2	23.9789	False				False			n-			CAR	0	0	6535
62	7.14855	428.378	428.373	428.373	MS2+O	CAR 18:0	CAR 18:0		Feces1	28.0805	False				False			n-			CAR	0	0	6535
58	6.7027	426.361	426.358	426.361	MS1	CAR 18:1	CAR 18:1(n-9)		Feces3	36.4663	False	Position= n-9, Score= 882.17,Presence= 64.7058, Ratio sum= 0.3358 Position= n-8, Score= 716.67,Presence= 52.9411, Ratio sum= 0.2198			True			n-9			CAR	0	0	6468
56	6.67578	426.361	426.358	426.361	MS1	CAR 18:1	CAR 18:1(n-9)		Feces1	35.0258	False	Position= n-9, Score= 856.09,Presence= 58.8235, Ratio sum= 0.7878 Position= n-7, Score= 780.49,Presence= 52.9411, Ratio sum= 0.2559			True			n-9			CAR	0	0	6468
57	6.68938	426.362	426.358	426.362	MS1	CAR 18:1	CAR 18:1(n-9)		Feces2	29.5403	False	Position= n-9, Score= 863.29,Presence= 64.7058, Ratio sum= 0.461			True			n-9			CAR	0	0	6468
52	6.22767	424.345	424.342	424.345	MS1	CAR 18:2	CAR 18:2		Feces3	14.9578	False				False			n-			CAR	0	0	6394
50	6.20127	424.345	424.342	424.345	MS1	CAR 18:2	CAR 18:2(n-6,9)		Feces1	24.1542	False	Position= n-6,9, Score= 816.42,Presence= 67.647, Ratio sum= 2.1418 Position= n-6,11, Score= 728.25,Presence= 55.8823, Ratio sum= 1.7494 Position= n-3,9, Score= 715.28,Presence= 50.0, Ratio sum= 1.0759 Position= n-6,12, Score= 692.05,Presence= 47.0588, Ratio sum= 1.565 Position= n-6,8, Score= 647.37,Presence= 64.7058, Ratio sum= 2.6883 Position= n-3,11, Score= 617.27,Presence= 38.2352, Ratio sum= …			True			n-6,9			CAR	0	0	6394
51	6.21478	424.345	424.342	424.345	MS1	CAR 18:2	CAR 18:2(n-6,9)		Feces2	16.197	False	Position= n-6,9, Score= 695.76,Presence= 38.2352, Ratio sum= 0.9604 Position= n-5,9, Score= 608.81,Presence= 35.2941, Ratio sum= 0.5239			True			n-6,9			CAR	0	0	6394
77	7.2712	454.392	454.389	454.392	MS1	CAR 20:1	CAR 20:1(n-8)		Feces3	8.9224	False	Position= n-8, Score= 694.23,Presence= 23.5294, Ratio sum= 0.5821			True			n-8			CAR	0	0	7387
76	7.25822	454.392	454.389	454.392	MS1	CAR 20:1	CAR 20:1(n-9)		Feces2	8.3178	False	Position= n-9, Score= 653.65,Presence= 23.5294, Ratio sum= 0.2121 Position= n-3, Score= 634.5,Presence= 41.1764, Ratio sum= 1.3546			True			n-9			CAR	0	0	7387
71	5.7392	446.329	446.327	446.329	MS1	CAR 20:5	CAR 20:5		Feces2	8.7411	False				False			n-			CAR	0	0	7099
72	5.82103	446.329	446.327	446.329	MS1	CAR 20:5	CAR 20:5		Feces1	7.9598	False				False			n-			CAR	0	0	7100
171	11.6916	574.561	574.556	574.561	MS1	Cer 38:2;O2|Cer 14:1;O2/24:1	Cer 14:1;O2/24:1(n-9)		Feces1	45.5921	False		Position= n-9, Score= 924.36,Presence= 70.0, Ratio sum= 0.9077 Position= n-4, Score= 325.93,Presence= 20.0, Ratio sum= 0.0529		False	True		n-	n-9		Cer_NS	0	0	11452
173	11.6223	574.562	574.556	574.561	MS2	Cer 38:2;O2|Cer 14:1;O2/24:1	Cer 14:1;O2/24:1(n-9)		Feces3	64.6708	False		Position= n-9, Score= 943.0,Presence= 70.0, Ratio sum= 0.73		False	True		n-	n-9		Cer_NS	0	0	11453
172	11.615	574.567	574.556	574.56	MS2+O	Cer 38:2;O2|Cer 14:1;O2/24:1	Cer 14:1;O2/24:1(n-9)		Feces2	64.7668	False		Position= n-9, Score= 957.29,Presence= 80.0, Ratio sum= 0.8853		False	True		n-	n-9		Cer_NS	0	0	11453
139	9.35865	542.52	542.514	542.52	MS1>10ppm	Cer 33:0;O3|Cer 17:0;O2/16:0;(3OH)	Cer 17:0;O2/16:0;(3OH)		Feces3	72.3407	False				False			n-			Cer_HDS	0	66.6666	10283
137	9.33335	542.52	542.514	542.52	MS1>10ppm	Cer 33:0;O3|Cer 17:0;O2/16:0;(3OH)	Cer 17:0;O2/16:0;(3OH)		Feces1	53.1593	False				False			n-			Cer_HDS	0	33.3333	10283
138	9.3505	542.521	542.514	542.521	MS1>10ppm	Cer 33:0;O3|Cer 17:0;O2/16:0;(3OH)	Cer 17:0;O2/16:0;(3OH)		Feces2	45.928	False				False			n-			Cer_HDS	0	66.6666	10283
380	13.6923	790.77	790.765	790.77	MS1	Cer 51:2;O3|Cer 17:1;O2/34:1;O	Cer 17:1;O2/34:1(n-9);O		Feces3	42.9017	False		Position= n-9, Score= 602.76,Presence= 10.0, Ratio sum= 0.0337		False	True		n-	n-9		Cer_HS	0	66.6666	18343
230	14.0649	646.653	646.65	646.653	MS1	Cer 43:1;O2|Cer 17:1;O2/26:0	Cer 17:1;O2/26:0		Feces2	35.5897	False				False			n-			Cer_NS	0	0	13700
231	14.0715	646.653	646.65	646.653	MS1	Cer 43:1;O2|Cer 17:1;O2/26:0	Cer 17:1;O2/26:0		Feces3	41.0718	False				False			n-			Cer_NS	0	0	13700
249	13.7813	662.65	662.644	662.65	MS1	Cer 43:1;O3|Cer 17:1;O2/26:0;O	Cer 17:1;O2/26:0;O		Feces2	33.056	False				False			n-			Cer_HS	0	0	14252
379	13.6867	790.771	790.765	790.77	MS1	Cer 51:2;O3|Cer 17:1;O2/34:1;O	Cer 17:1;O2/34:1;O		Feces2	32.3194	False				False	False		n-	n-		Cer_HS	0	33.3333	18343
378	13.7613	790.77	790.765	790.77	MS1	Cer 51:2;O3|Cer 17:1;O2/34:1;O	Cer 17:1;O2/34:1;O		Feces1	30.0143	False				False	False		n-	n-		Cer_HS	0	33.3333	18342
413	16.5227	984.974	984.968	984.974	MS1	Cer 65:2;O4|Cer 17:1;O2/48:1;O2	Cer 17:1;O2/48:1;O2		Feces2	5.1354	False				False			n-			Cer_EOS	0	0	23357
414	16.5251	984.974	984.968	984.974	MS1	Cer 65:2;O4|Cer 17:1;O2/48:1;O2	Cer 17:1;O2/48:1;O2		Feces3	5.7247	False				False			n-			Cer_EOS	0	0	23357
136	10.7743	540.54	540.535	540.54	MS1	Cer 34:0;O2|Cer 18:0;O2/16:0	Cer 18:0;O2/16:0		Feces3	57.9028	False				False			n-			Cer_NDS	100	100	10214
135	10.7664	540.54	540.535	540.54	MS1	Cer 34:0;O2|Cer 18:0;O2/16:0	Cer 18:0;O2/16:0		Feces2	40.5799	False				False			n-			Cer_NDS	100	100	10214
134	10.7485	540.55	540.535	540.533	MS2	Cer 34:0;O2|Cer 18:0;O2/16:0	Cer 18:0;O2/16:0		Feces1	15.5971	False				False			n-			Cer_NDS	100	100	10214
154	9.71127	556.536	556.53	0		Cer 34:0;O3|Cer 18:0;O2/16:0;(3OH)	Cer 18:0;O2/16:0;(3OH)		Feces1	82.749	False				False			n-			Cer_HDS	0	66.6666	10769
155	9.73637	556.536	556.53	556.53	MS2+O	Cer 34:0;O3|Cer 18:0;O2/16:0;(3OH)	Cer 18:0;O2/16:0;(3OH)		Feces3	138.825	False				False			n-			Cer_HDS	0	100	10769
166	10.1832	570.559	570.545	570.549	MS2+O	Cer 35:0;O3|Cer 18:0;O2/17:0;(3OH)	Cer 18:0;O2/17:0;(3OH)		Feces1	72.5207	False				False			n-			Cer_HDS	0	100	11277
168	10.2077	570.559	570.545	0		Cer 35:0;O3|Cer 18:0;O2/17:0;(3OH)	Cer 18:0;O2/17:0;(3OH)		Feces3	99.4673	False				False			n-			Cer_HDS	0	100	11277
167	10.2003	570.56	570.545	0		Cer 35:0;O3|Cer 18:0;O2/17:0;(3OH)	Cer 18:0;O2/17:0;(3OH)		Feces2	64.1635	False				False			n-			Cer_HDS	0	100	11277
165	12.0931	568.571	568.566	568.571	MS1	Cer 36:0;O2|Cer 18:0;O2/18:0	Cer 18:0;O2/18:0		Feces3	38.6601	False				False			n-			Cer_NDS	100	66.6666	11193
164	12.0863	568.571	568.566	568.571	MS1	Cer 36:0;O2|Cer 18:0;O2/18:0	Cer 18:0;O2/18:0		Feces2	35.4504	False				False			n-			Cer_NDS	100	100	11193
163	12.0679	568.572	568.566	568.572	MS1>10ppm	Cer 36:0;O2|Cer 18:0;O2/18:0	Cer 18:0;O2/18:0		Feces1	36.539	False				False			n-			Cer_NDS	100	100	11193
158	11.0573	566.554	566.551	566.554	MS1	Cer 36:0;O3|Cer 18:0;O2/18:0;O	Cer 18:0;O2/18:0;O		Feces3	30.5049	False				False			n-			Cer_HDS	0	0	11137
156	11.032	566.555	566.551	566.555	MS1	Cer 36:0;O3|Cer 18:0;O2/18:0;O	Cer 18:0;O2/18:0;O		Feces1	28.0165	False				False			n-			Cer_HDS	0	0	11137
157	11.0495	566.555	566.551	566.555	MS1	Cer 36:0;O3|Cer 18:0;O2/18:0;O	Cer 18:0;O2/18:0;O		Feces2	26.7346	False				False			n-			Cer_HDS	0	0	11137
206	13.7613	624.634	624.629	624.634	MS1	Cer 40:0;O2|Cer 18:0;O2/22:0	Cer 18:0;O2/22:0		Feces1	23.0456	False				False			n-			Cer_NDS	100	66.6666	13005
225	13.8758	638.649	638.644	638.649	MS1	Cer 41:0;O2|Cer 18:0;O2/23:0	Cer 18:0;O2/23:0		Feces2	21.4525	False				False			n-			Cer_NDS	100	33.3333	13438
224	13.8555	638.65	638.644	638.65	MS1	Cer 41:0;O2|Cer 18:0;O2/23:0	Cer 18:0;O2/23:0		Feces1	26	False				False			n-			Cer_NDS	100	66.6666	13438
238	14.0715	652.66	652.66	652.66	MS1	Cer 42:0;O2|Cer 18:0;O2/24:0	Cer 18:0;O2/24:0		Feces3	50.5009	False				False			n-			Cer_NDS	100	66.6666	13900
237	14.0449	652.664	652.66	652.664	MS1	Cer 42:0;O2|Cer 18:0;O2/24:0	Cer 18:0;O2/24:0		Feces1	38.6581	False				False			n-			Cer_NDS	100	66.6666	13900
264	14.3486	680.688	680.692	680.688	MS1	Cer 44:0;O2|Cer 18:0;O2/26:0	Cer 18:0;O2/26:0		Feces2	36.1057	False				False			n-			Cer_NDS	100	66.6666	14839
298	14.5183	708.728	708.723	708.728	MS1	Cer 46:0;O2|Cer 18:0;O2/28:0	Cer 18:0;O2/28:0		Feces1	19.3687	False				False			n-			Cer_NDS	100	66.6666	15747
300	14.5446	708.728	708.723	708.728	MS1	Cer 46:0;O2|Cer 18:0;O2/28:0	Cer 18:0;O2/28:0		Feces3	32.1267	False				False			n-			Cer_NDS	100	33.3333	15747
299	14.5382	708.729	708.723	708.729	MS1	Cer 46:0;O2|Cer 18:0;O2/28:0	Cer 18:0;O2/28:0		Feces2	24.7261	False				False			n-			Cer_NDS	100	33.3333	15747
169	9.53943	572.529	572.525	572.529	MS1	Cer 34:0;O4|Cer 18:0;O3/16:0;(2OH)	Cer 18:0;O3/16:0;(2OH)		Feces2	41.9011	False				False			n-			Cer_AP	100	100	11368
170	9.54787	572.529	572.525	572.529	MS1	Cer 34:0;O4|Cer 18:0;O3/16:0;(2OH)	Cer 18:0;O3/16:0;(2OH)		Feces3	67.2026	False				False			n-			Cer_AP	100	100	11368
181	10.7485	584.565	584.561	584.565	MS1	Cer 36:0;O3|Cer 18:0;O3/18:0	Cer 18:0;O3/18:0		Feces1	29.0584	False				False			n-			Cer_HDS	0	33.3333	11829
211	11.7164	628.593	628.587	628.593	MS1	Cer 38:0;O4|Cer 18:0;O3/20:0;(2OH)	Cer 18:0;O3/20:0;(2OH)		Feces3	55.0364	False				False			n-			Cer_AP	100	66.6666	13129
209	11.6916	628.593	628.587	628.593	MS1	Cer 38:0;O4|Cer 18:0;O3/20:0;(2OH)	Cer 18:0;O3/20:0;(2OH)		Feces1	32.0594	False				False			n-			Cer_AP	100	66.6666	13129
210	11.7091	628.593	628.587	628.593	MS1	Cer 38:0;O4|Cer 18:0;O3/20:0;(2OH)	Cer 18:0;O3/20:0;(2OH)		Feces2	35.9337	False				False			n-			Cer_AP	100	100	13129
208	13.0083	626.612	626.608	626.612	MS1	Cer 39:0;O3|Cer 18:0;O3/21:0	Cer 18:0;O3/21:0		Feces1	10.1929	False				False			n-			Cer_HDS	0	0	13073
223	13.2215	638.612	638.608	638.612	MS1	Cer 40:0;O4|Cer 18:0;O3/22:0;(2OH)	Cer 18:0;O3/22:0;(2OH)		Feces3	38.2021	False				False			n-			Cer_AP	0	0	13436
245	13.2899	656.636	656.619	656.636	MS1>10ppm	Cer 40:0;O4|Cer 18:0;O3/22:0;(2OH)	Cer 18:0;O3/22:0;(2OH)		Feces1	38.4781	False				False			n-			Cer_AP	100	100	14053
243	13.5922	654.644	654.639	654.644	MS1	Cer 41:0;O3|Cer 18:0;O3/23:0	Cer 18:0;O3/23:0		Feces2	45.6787	False				False			n-			Cer_HDS	0	33.3333	13979
244	13.5981	654.645	654.639	654.645	MS1	Cer 41:0;O3|Cer 18:0;O3/23:0	Cer 18:0;O3/23:0		Feces3	74.1972	False				False			n-			Cer_HDS	0	0	13979
242	13.5725	654.645	654.639	654.645	MS1	Cer 41:0;O3|Cer 18:0;O3/23:0	Cer 18:0;O3/23:0		Feces1	44.4682	False				False			n-			Cer_HDS	0	33.3333	13979
235	13.7813	650.649	650.644	650.649	MS1	Cer 42:0;O3|Cer 18:0;O3/24:0	Cer 18:0;O3/24:0		Feces2	34.9745	False				False			n-			Cer_HDS	0	0	13831
236	13.7868	650.649	650.644	650.649	MS1	Cer 42:0;O3|Cer 18:0;O3/24:0	Cer 18:0;O3/24:0		Feces3	48.6438	False				False			n-			Cer_HDS	0	0	13831
234	13.7613	650.65	650.644	650.65	MS1	Cer 42:0;O3|Cer 18:0;O3/24:0	Cer 18:0;O3/24:0		Feces1	42.1164	False				False			n-			Cer_HDS	0	0	13831
257	13.7813	668.657	668.655	668.657	MS1	Cer 42:0;O3|Cer 18:0;O3/24:0	Cer 18:0;O3/24:0		Feces2	64.6475	False				False			n-			Cer_HDS	0	66.6666	14460
256	13.7613	668.658	668.655	668.658	MS1	Cer 42:0;O3|Cer 18:0;O3/24:0	Cer 18:0;O3/24:0		Feces1	74.0705	False				False			n-			Cer_HDS	0	66.6666	14460
258	13.7868	668.658	668.655	668.658	MS1	Cer 42:0;O3|Cer 18:0;O3/24:0	Cer 18:0;O3/24:0		Feces3	120.111	False				False			n-			Cer_HDS	0	33.3333	14460
253	13.6668	666.64	666.639	666.64	MS1	Cer 42:0;O4|Cer 18:0;O3/24:0;(2OH)	Cer 18:0;O3/24:0;(2OH)		Feces1	50.3636	False				False			n-			Cer_AP	0	0	14396
254	13.5981	666.64	666.639	666.64	MS1	Cer 42:0;O4|Cer 18:0;O3/24:0;(2OH)	Cer 18:0;O3/24:0;(2OH)		Feces3	77.3149	False				False			n-			Cer_AP	0	0	14397
270	13.5725	684.656	684.65	684.656	MS1	Cer 42:0;O4|Cer 18:0;O3/24:0;(2OH)	Cer 18:0;O3/24:0;(2OH)		Feces1	82.1604	False				False			n-			Cer_AP	100	100	14965
272	13.5981	684.658	684.65	684.648	MS2+O	Cer 42:0;O4|Cer 18:0;O3/24:0;(2OH)	Cer 18:0;O3/24:0;(2OH)		Feces3	117.088	False				False			n-			Cer_AP	100	100	14965
271	13.5922	684.663	684.65	684.649	MS2+O	Cer 42:0;O4|Cer 18:0;O3/24:0;(2OH)	Cer 18:0;O3/24:0;(2OH)		Feces2	64.0889	False				False			n-			Cer_AP	100	100	14965
268	13.3155	682.641	682.634	682.641	MS1>10ppm	Cer 42:1;O4|Cer 18:0;O3/24:1;(2OH)	Cer 18:0;O3/24:1(n-10);(2OH)		Feces3	109.518	False	Position= n-10, Score= 739.12,Presence= 40.0, Ratio sum= 0.1185 Position= n-3, Score= 697.65,Presence= 25.0, Ratio sum= 0.1556			True			n-10			Cer_AP	100	66.6666	14894
267	13.3101	682.641	682.634	682.641	MS1	Cer 42:1;O4|Cer 18:0;O3/24:1;(2OH)	Cer 18:0;O3/24:1(n-9);(2OH)		Feces2	56.565	False	Position= n-9, Score= 911.55,Presence= 75.0, Ratio sum= 0.8373 Position= n-8, Score= 744.47,Presence= 55.0, Ratio sum= 0.3642 Position= n-7, Score= 606.28,Presence= 30.0, Ratio sum= 0.1581 Position= n-10, Score= 572.71,Presence= 50.0, Ratio sum= 0.3846			True			n-9			Cer_AP	100	100	14894
266	13.2899	682.643	682.634	682.638	MS2+O	Cer 42:1;O4|Cer 18:0;O3/24:1;(2OH)	Cer 18:0;O3/24:1(n-9);(2OH)		Feces1	63.4416	False	Position= n-9, Score= 946.9,Presence= 85.0, Ratio sum= 0.9287 Position= n-8, Score= 724.8,Presence= 55.0, Ratio sum= 0.2728 Position= n-10, Score= 582.94,Presence= 55.0, Ratio sum= 0.45			True			n-9			Cer_AP	100	100	14894
269	13.8555	682.669	682.671	682.669	MS1	Cer 43:0;O3|Cer 18:0;O3/25:0	Cer 18:0;O3/25:0		Feces1	40.2159	False				False			n-			Cer_HDS	0	0	14898
286	13.7813	698.67	698.666	698.67	MS1	Cer 43:0;O4|Cer 18:0;O3/25:0;(2OH)	Cer 18:0;O3/25:0;(2OH)		Feces2	64.2122	False				False			n-			Cer_AP	100	100	15398
285	13.7613	698.672	698.666	698.672	MS1	Cer 43:0;O4|Cer 18:0;O3/25:0;(2OH)	Cer 18:0;O3/25:0;(2OH)		Feces1	76.5536	False				False			n-			Cer_AP	100	100	15398
287	13.7868	698.681	698.666	698.669	MS2+O	Cer 43:0;O4|Cer 18:0;O3/25:0;(2OH)	Cer 18:0;O3/25:0;(2OH)		Feces3	103.186	False				False			n-			Cer_AP	100	100	15398
282	13.9501	696.69	696.686	696.69	MS1	Cer 44:0;O3|Cer 18:0;O3/26:0	Cer 18:0;O3/26:0		Feces1	44.9781	False				False			n-			Cer_HDS	0	66.6666	15348
283	13.9703	696.702	696.686	696.681	MS2	Cer 44:0;O3|Cer 18:0;O3/26:0	Cer 18:0;O3/26:0		Feces2	30.7115	False				False			n-			Cer_HDS	0	100	15348
126	10.3967	520.512	520.509	520.512	MS1	Cer 34:1;O2|Cer 18:1;O2/16:0	Cer 18:1(Δ4);O2/16:0		Feces3	94.6418	False	Position= Δ4, Score= 451.01,Presence= 15.0, Ratio sum= 0.0217			True			Δ4			Cer_NS	0	0	9443
133	10.019	536.508	536.504	536.508	MS1	Cer 34:1;O3|Cer 18:1;O2/16:0;(2OH)	Cer 18:1(Δ4);O2/16:0;(2OH)		Feces3	54.4538	False	Position= Δ4, Score= 652.23,Presence= 15.0, Ratio sum= 0.0569			True			Δ4			Cer_HS	0	0	10036
142	10.6801	546.53	546.524	546.53	MS1	Cer 36:2;O2|Cer 18:1;O2/18:1	Cer 18:1(Δ4);O2/18:1(n-7)		Feces3	54.2852	False	Position= Δ4, Score= 555.6,Presence= 10.0, Ratio sum= 0.0341 Position= n-7, Score= 861.43,Presence= 50.0, Ratio sum= 0.5202	Position= n-7, Score= 861.43,Presence= 50.0, Ratio sum= 0.5202		True	True		Δ4	n-7		Cer_NS	0	0	10422
195	13.6923	604.608	604.603	604.608	MS1	Cer 40:1;O2|Cer 18:1;O2/22:0	Cer 18:1(Δ4);O2/22:0		Feces3	39.4813	False	Position= Δ4, Score= 547.01,Presence= 15.0, Ratio sum= 0.0343			True			Δ4			Cer_NS	0	0	12414
214	13.6923	630.622	630.618	630.622	MS1	Cer 42:2;O2|Cer 18:1;O2/24:1	Cer 18:1(Δ4);O2/24:1(n-9)		Feces3	74.1992	False	Position= Δ4, Score= 609.39,Presence= 10.0, Ratio sum= 0.0377 Position= n-9, Score= 976.54,Presence= 90.0, Ratio sum= 0.8818	Position= n-9, Score= 976.54,Presence= 90.0, Ratio sum= 0.8818		True	True		Δ4	n-9		Cer_NS	0	0	13199
347	13.5981	762.745	762.733	762.74	MS2	Cer 49:2;O3|Cer 18:1;O2/31:1;O	Cer 18:1(Δ4);O2/31:1;O		Feces3	100.953	False	Position= Δ4, Score= 584.14,Presence= 20.0, Ratio sum= 0.1441			True	False		Δ4	n-		Cer_HS	0	33.3333	17433
240	12.5569	654.608	654.603	654.608	MS1	Cer 40:1;O4|Cer 18:1;O3/22:0;(2OH)	Cer 18:1(Δ4);O3/22:0;(2OH)		Feces2	32.446	False	Position= Δ4, Score= 459.66,Presence= 10.0, Ratio sum= 0.1055 Position= n-10, Score= 415.57,Presence= 15.0, Ratio sum= 0.0506			True			Δ4			Cer_AP	100	100	13977
143	11.5976	548.545	548.54	548.545	MS1	Cer 36:1;O2|Cer 18:1;O2/18:0	Cer 18:1;O2/18:0		Feces1	37.0389	False				False			n-			Cer_NS	0	0	10493
141	10.6717	546.53	546.524	546.528	MS2+O	Cer 36:2;O2|Cer 18:1;O2/18:1	Cer 18:1;O2/18:1(n-7)		Feces2	45.83	False		Position= n-7, Score= 882.31,Presence= 65.0, Ratio sum= 0.586		False	True		n-	n-7		Cer_NS	0	0	10422
140	10.6541	546.53	546.524	546.528	MS2+O	Cer 36:2;O2|Cer 18:1;O2/18:1	Cer 18:1;O2/18:1(n-7)		Feces1	49.5203	False		Position= n-7, Score= 923.27,Presence= 80.0, Ratio sum= 0.7036		False	True		n-	n-7		Cer_NS	0	0	10422
192	13.2215	602.591	602.587	602.591	MS1	Cer 40:2;O2|Cer 18:1;O2/22:1	Cer 18:1(Δ4);O2/22:1(n-9)	| +22:1(n-7)	Feces3	41.4011	True	Position= Δ4, Score= 630.37,Presence= 10.0, Ratio sum= 0.031 Position= n-7, Score= 720.19,Presence= 30.0, Ratio sum= 0.1355 Position= n-9, Score= 867.75,Presence= 50.0, Ratio sum= 0.422	Position= n-9, Score= 867.75,Presence= 50.0, Ratio sum= 0.422 Position= n-7, Score= 720.19,Presence= 30.0, Ratio sum= 0.1355		True	True		Δ4	n-9		Cer_NS	0	0	12361
190	13.1961	602.592	602.587	602.592	MS1	Cer 40:2;O2|Cer 18:1;O2/22:1	Cer 18:1(Δ4);O2/22:1(n-9)	| +22:1(n-7)	Feces1	28.4904	True	Position= Δ4*, Score= 178.64,Presence= 5.0, Ratio sum= 0.0206 Position= n-7, Score= 743.03,Presence= 40.0, Ratio sum= 0.1911 Position= n-6, Score= 653.49,Presence= 30.0, Ratio sum= 0.1259 Position= n-11, Score= 638.84,Presence= 45.0, Ratio sum= 0.2042 Position= n-9, Score= 898.58,Presence= 55.0, Ratio sum= 0.3912	Position= n-9, Score= 898.58,Presence= 55.0, Ratio sum= 0.3912 Position= n-7, Score= 743.03,Presence= 40.0, Ratio sum= 0.1911 Position= n-6, Score= 653.49,Presence= 30.0, Ratio sum= 0.1259 Position= n-11, Score= 638.84,Presence= 45.0, Ratio sum= 0.2042 Position= n-19, Score= 526.98,Presence= 25.0, Ratio sum= 0.0872		True	True		Δ4*	n-9		Cer_NS	0	0	12361
191	13.216	602.592	602.587	602.592	MS1	Cer 40:2;O2|Cer 18:1;O2/22:1	Cer 18:1(Δ4);O2/22:1(n-9)	| +22:1(n-7)	Feces2	37.5049	True	Position= Δ4, Score= 559.53,Presence= 10.0, Ratio sum= 0.032 Position= n-7, Score= 792.39,Presence= 45.0, Ratio sum= 0.2468 Position= n-9, Score= 899.67,Presence= 45.0, Ratio sum= 0.437	Position= n-9, Score= 899.67,Presence= 45.0, Ratio sum= 0.437 Position= n-7, Score= 792.39,Presence= 45.0, Ratio sum= 0.2468		True	True		Δ4	n-9		Cer_NS	0	0	12361
212	13.7613	630.617	630.618	630.617	MS1	Cer 42:2;O2|Cer 18:1;O2/24:1	Cer 18:1(Δ4);O2/24:1(n-9)	| +24:1(n-7)	Feces1	26.4	True	Position= Δ4*, Score= 614.82,Presence= 10.0, Ratio sum= 0.0246 Position= n-7, Score= 467.82,Presence= 35.0, Ratio sum= 0.1875 Position= n-9, Score= 972.53,Presence= 95.0, Ratio sum= 1.3119	Position= n-9, Score= 972.53,Presence= 95.0, Ratio sum= 1.3119 Position= n-7, Score= 467.82,Presence= 35.0, Ratio sum= 0.1875		True	True		Δ4*	n-9		Cer_NS	0	0	13198
213	13.6867	630.622	630.618	630.622	MS1	Cer 42:2;O2|Cer 18:1;O2/24:1	Cer 18:1(Δ4);O2/24:1(n-9)		Feces2	51.6681	True	Position= Δ4*, Score= 0,Presence= 0.0, Ratio sum= 0.0 Position= n-9, Score= 966.69,Presence= 85.0, Ratio sum= 1.0594	Position= n-9, Score= 966.69,Presence= 85.0, Ratio sum= 1.0594		True	True		Δ4*	n-9		Cer_NS	0	0	13199
117	9.90013	513.549	513.537	513.536	MS2	Cer 18:1;O2/15:0(d7)	Cer 18:1;O2/15:0(d7)		Feces1	31.3881	False				False			n-			Cer_NS	0	0	9202
119	9.9248	513.55	513.537	513.537	MS2	Cer 18:1;O2/15:0(d7)	Cer 18:1;O2/15:0(d7)		Feces3	31.3881	False				False			n-			Cer_NS	0	0	9202
118	9.91665	513.551	513.537	513.539	MS2+O	Cer 18:1;O2/15:0(d7)	Cer 18:1;O2/15:0(d7)		Feces2	31.3881	False				False			n-			Cer_NS	0	0	9202
125	10.3892	520.512	520.509	520.512	MS1	Cer 34:1;O2|Cer 18:1;O2/16:0	Cer 18:1;O2/16:0		Feces2	59.8606	False				False			n-			Cer_NS	0	0	9443
124	10.3718	520.512	520.509	520.512	MS1	Cer 34:1;O2|Cer 18:1;O2/16:0	Cer 18:1;O2/16:0		Feces1	52.9773	False				False			n-			Cer_NS	0	0	9443
132	10.0116	536.508	536.504	536.508	MS1	Cer 34:1;O3|Cer 18:1;O2/16:0;(2OH)	Cer 18:1;O2/16:0;(2OH)		Feces2	33.8906	False				False			n-			Cer_HS	0	0	10036
131	9.9945	536.509	536.504	536.509	MS1	Cer 34:1;O3|Cer 18:1;O2/16:0;(2OH)	Cer 18:1;O2/16:0;(2OH)		Feces1	33.7312	False				False			n-			Cer_HS	0	0	10036
145	11.5276	548.545	548.54	548.545	MS1	Cer 36:1;O2|Cer 18:1;O2/18:0	Cer 18:1;O2/18:0		Feces3	45.2054	False				False			n-			Cer_NS	0	0	10494
144	11.5206	548.546	548.54	548.545	MS2	Cer 36:1;O2|Cer 18:1;O2/18:0	Cer 18:1;O2/18:0		Feces2	36.2317	False				False			n-			Cer_NS	0	0	10494
185	12.375	592.57	592.566	592.57	MS1	Cer 38:1;O3|Cer 18:1;O2/20:0;(2OH)	Cer 18:1;O2/20:0;(2OH)		Feces3	19.1674	False				False			n-			Cer_HS	0	0	12047
184	12.3688	592.57	592.566	592.57	MS1	Cer 38:1;O3|Cer 18:1;O2/20:0;(2OH)	Cer 18:1;O2/20:0;(2OH)		Feces2	17.2676	False				False			n-			Cer_HS	0	0	12047
200	11.126	610.581	610.577	610.581	MS1	Cer 38:1;O3|Cer 18:1;O2/20:0;O	Cer 18:1;O2/20:0;O		Feces1	17.2296	False				False			n-			Cer_HS	0	66.6666	12589
199	12.0679	610.581	610.577	610.581	MS1	Cer 38:1;O3|Cer 18:1;O2/20:0;O	Cer 18:1;O2/20:0;O		Feces1	12.8053	False				False			n-			Cer_HS	0	33.3333	12588
201	11.2378	610.581	610.577	610.581	MS1	Cer 38:1;O3|Cer 18:1;O2/20:0;O	Cer 18:1;O2/20:0;O		Feces2	19.622	False				False			n-			Cer_HS	0	33.3333	12590
194	13.6867	604.608	604.603	604.608	MS1	Cer 40:1;O2|Cer 18:1;O2/22:0	Cer 18:1;O2/22:0		Feces2	28.8237	False				False			n-			Cer_NS	0	0	12414
193	13.6668	604.609	604.603	604.609	MS1	Cer 40:1;O2|Cer 18:1;O2/22:0	Cer 18:1;O2/22:0		Feces1	30.7609	False				False			n-			Cer_NS	0	0	12414
205	13.7868	618.623	618.618	618.623	MS1	Cer 41:1;O2|Cer 18:1;O2/23:0	Cer 18:1;O2/23:0		Feces3	36.5643	False				False			n-			Cer_NS	0	0	12822
204	13.7813	618.624	618.618	618.624	MS1	Cer 41:1;O2|Cer 18:1;O2/23:0	Cer 18:1;O2/23:0		Feces2	28.5698	False				False			n-			Cer_NS	0	0	12822
217	13.8818	632.64	632.634	632.64	MS1	Cer 42:1;O2|Cer 18:1;O2/24:0	Cer 18:1;O2/24:0		Feces3	79.0947	False				False			n-			Cer_NS	0	0	13256
215	13.9501	632.642	632.634	632.639	MS2+O	Cer 42:1;O2|Cer 18:1;O2/24:0	Cer 18:1;O2/24:0		Feces1	44.4562	False				False			n-			Cer_NS	0	0	13255
216	13.8758	632.642	632.634	632.637	MS2+O	Cer 42:1;O2|Cer 18:1;O2/24:0	Cer 18:1;O2/24:0		Feces2	56.0577	False				False			n-			Cer_NS	0	0	13256
246	14.1396	660.671	660.665	660.671	MS1	Cer 44:1;O2|Cer 18:1;O2/26:0	Cer 18:1;O2/26:0		Feces1	35.7437	False				False			n-			Cer_NS	0	0	14182
248	14.1666	660.673	660.665	660.669	MS2+O	Cer 44:1;O2|Cer 18:1;O2/26:0	Cer 18:1;O2/26:0		Feces3	67.2352	False				False			n-			Cer_NS	0	0	14182
247	14.1594	660.681	660.665	660.669	MS2+O	Cer 44:1;O2|Cer 18:1;O2/26:0	Cer 18:1;O2/26:0		Feces2	19.2087	False				False			n-			Cer_NS	0	0	14182
346	13.5725	762.744	762.733	762.736	MS2	Cer 49:2;O3|Cer 18:1;O2/31:1;O	Cer 18:1;O2/31:1;O		Feces1	63.5949	False				False	False		n-	n-		Cer_HS	0	33.3333	17433
412	16.2404	970.959	970.952	970.959	MS1	Cer 64:2;O4|Cer 18:1;O2/46:1;O2	Cer 18:1;O2/46:1;O2		Feces2	5.9427	False				False			n-			Cer_EOS	0	0	22969
241	12.563	654.607	654.603	654.607	MS1	Cer 40:1;O4|Cer 18:1;O3/22:0;(2OH)	Cer 18:1;O3/22:0;(2OH)		Feces3	30.6822	False				False			n-			Cer_AP	100	100	13977
182	10.5776	584.565	584.561	584.565	MS1	Cer 36:0;O3|Cer 19:0;O2/17:0;(3OH)	Cer 19:0;O2/17:0;(3OH)		Feces2	21.0985	False				False			n-			Cer_HDS	0	0	11830
183	10.5854	584.565	584.561	584.565	MS1	Cer 36:0;O3|Cer 19:0;O2/17:0;(3OH)	Cer 19:0;O2/17:0;(3OH)		Feces3	36.4536	False				False			n-			Cer_HDS	0	33.3333	11830
189	13.4098	596.602	596.598	596.602	MS1	Cer 38:0;O2|Cer 20:0;O2/18:0	Cer 20:0;O2/18:0		Feces3	28.8397	False				False			n-			Cer_NDS	100	66.6666	12184
187	13.3842	596.602	596.598	596.602	MS1	Cer 38:0;O2|Cer 20:0;O2/18:0	Cer 20:0;O2/18:0		Feces1	23.239	False				False			n-			Cer_NDS	100	66.6666	12184
188	13.4043	596.603	596.598	596.603	MS1	Cer 38:0;O2|Cer 20:0;O2/18:0	Cer 20:0;O2/18:0		Feces2	24.5735	False				False			n-			Cer_NDS	100	66.6666	12184
227	12.6512	640.629	640.624	640.629	MS1	Cer 40:0;O3|Cer 20:0;O2/20:0;O	Cer 20:0;O2/20:0;O		Feces2	38.5668	False				False			n-			Cer_HDS	0	33.3333	13499
229	12.7515	640.629	640.624	640.629	MS1	Cer 40:0;O3|Cer 20:0;O2/20:0;O	Cer 20:0;O2/20:0;O		Feces3	53.7979	False				False			n-			Cer_HDS	0	0	13500
228	12.7264	640.63	640.624	640.63	MS1	Cer 40:0;O3|Cer 20:0;O2/20:0;O	Cer 20:0;O2/20:0;O		Feces1	48.8604	False				False			n-			Cer_HDS	0	33.3333	13500
279	13.8555	694.675	694.671	694.675	MS1	Cer 44:0;O4|Cer 20:0;O3/24:0;(2OH)	Cer 20:0;O3/24:0;(2OH)		Feces1	41.2385	False				False			n-			Cer_AP	0	0	15277
281	13.8818	694.675	694.671	694.675	MS1	Cer 44:0;O4|Cer 20:0;O3/24:0;(2OH)	Cer 20:0;O3/24:0;(2OH)		Feces3	54.7805	False				False			n-			Cer_AP	0	0	15277
280	13.8758	694.676	694.671	694.676	MS1	Cer 44:0;O4|Cer 20:0;O3/24:0;(2OH)	Cer 20:0;O3/24:0;(2OH)		Feces2	41.5638	False				False			n-			Cer_AP	0	0	15277
305	13.8758	712.697	712.681	712.676	MS2	Cer 44:0;O4|Cer 20:0;O3/24:0;(2OH)	Cer 20:0;O3/24:0;(2OH)		Feces2	45.7987	False				False			n-			Cer_AP	100	100	15861
306	13.8818	712.698	712.681	712.676	MS2	Cer 44:0;O4|Cer 20:0;O3/24:0;(2OH)	Cer 20:0;O3/24:0;(2OH)		Feces3	68.3138	False				False			n-			Cer_AP	100	100	15861
304	13.8555	712.698	712.681	712.681	MS2	Cer 44:0;O4|Cer 20:0;O3/24:0;(2OH)	Cer 20:0;O3/24:0;(2OH)		Feces1	37.6895	False				False			n-			Cer_AP	100	66.6666	15861
310	14.7277	716.732	716.728	716.732	MS1	Cer 48:1;O2|Cer 20:1;O2/28:0	Cer 20:1(Δ4);O2/28:0		Feces2	16.0263	False	Position= Δ4, Score= 330.53,Presence= 15.0, Ratio sum= 0.1059			True			Δ4			Cer_NS	0	0	15990
174	13.1961	576.575	576.571	576.575	MS1	Cer 38:1;O2|Cer 20:1;O2/18:0	Cer 20:1;O2/18:0		Feces1	18.8361	False				False			n-			Cer_NS	0	0	11542
176	13.1272	576.575	576.571	576.575	MS1	Cer 38:1;O2|Cer 20:1;O2/18:0	Cer 20:1;O2/18:0		Feces3	27.3452	False				False			n-			Cer_NS	0	0	11543
175	13.122	576.576	576.571	576.576	MS1	Cer 38:1;O2|Cer 20:1;O2/18:0	Cer 20:1;O2/18:0		Feces2	25.5207	False				False			n-			Cer_NS	0	0	11543
275	14.4498	688.703	688.697	688.703	MS1	Cer 46:1;O2|Cer 20:1;O2/26:0	Cer 20:1;O2/26:0		Feces3	51.6121	False				False			n-			Cer_NS	0	0	15076
273	14.4235	688.703	688.697	688.703	MS1	Cer 46:1;O2|Cer 20:1;O2/26:0	Cer 20:1;O2/26:0		Feces1	32.0741	False				False			n-			Cer_NS	0	0	15076
274	14.4435	688.714	688.697	688.696	MS2	Cer 46:1;O2|Cer 20:1;O2/26:0	Cer 20:1;O2/26:0		Feces2	17.1656	False				False			n-			Cer_NS	0	0	15076
309	14.7093	716.732	716.728	716.732	MS1	Cer 48:1;O2|Cer 20:1;O2/28:0	Cer 20:1;O2/28:0		Feces1	9.757	False				False			n-			Cer_NS	0	0	15990
415	16.3342	1025.01	1025	1025.01	MS1	Cer 68:3;O4|Cer 20:1;O2/48:2;O2	Cer 20:1;O2/48:2;O2		Feces2	5.2588	False				False			n-			Cer_EOS	0	0	24400
416	16.3369	1025.01	1025	1025.01	MS1	Cer 68:3;O4|Cer 20:1;O2/48:2;O2	Cer 20:1;O2/48:2;O2		Feces3	6.2027	False				False			n-			Cer_EOS	0	0	24400
419	16.3369	1051.01	1051.02	1051.01	MS1	Cer 70:4;O4|Cer 20:1;O2/50:3;O2	Cer 20:1;O2/50:3;O2		Feces3	4.3368	False				False			n-			Cer_EOS	0	0	25145
417	16.4286	1051.02	1051.02	1051.02	MS1	Cer 70:4;O4|Cer 20:1;O2/50:3;O2	Cer 20:1;O2/50:3;O2		Feces2	9.313	False				False			n-			Cer_EOS	0	0	25144
418	16.431	1051.02	1051.02	1051.02	MS1	Cer 70:4;O4|Cer 20:1;O2/50:3;O2	Cer 20:1;O2/50:3;O2		Feces3	8.7691	False				False			n-			Cer_EOS	0	0	25144
350	13.5922	776.754	776.749	776.754	MS1	Cer 50:2;O3|Cer 22:1;O2/28:1;O	Cer 22:1;O2/28:1;O		Feces2	48.9111	False				False	False		n-	n-		Cer_HS	0	0	17886
404	12.3498	818.677	818.672	818.677	MS1	HexCer 40:0;O4|HexCer 18:0;O3/22:0;(2OH)	HexCer 18:0;O3/22:0;(2OH)		Feces1	16.8869	False				False			n-			HexCer_AP	100	100	19106
405	12.375	818.677	818.672	818.677	MS1	HexCer 40:0;O4|HexCer 18:0;O3/22:0;(2OH)	HexCer 18:0;O3/22:0;(2OH)		Feces3	17.8995	False				False			n-			HexCer_AP	100	100	19106
382	13.3155	792.676	792.671	792.676	MS1	HexCer 42:2;O2|HexCer 18:1;O2/24:1	HexCer 18:1;O2/24:1(n-9)		Feces3	32.0461	False		Position= n-9, Score= 718.66,Presence= 25.0, Ratio sum= 0.1689 Position= n-3, Score= 494.27,Presence= 20.0, Ratio sum= 0.3809		False	True		n-	n-9		HexCer_NS	0	0	18412
381	13.3101	792.677	792.671	792.677	MS1	HexCer 42:2;O2|HexCer 18:1;O2/24:1	HexCer 18:1;O2/24:1(n-9)		Feces2	24.1295	False		Position= n-9, Score= 841.94,Presence= 45.0, Ratio sum= 0.3377		False	True		n-	n-9		HexCer_NS	0	0	18412
284	9.52315	698.561	698.557	698.561	MS1	HexCer 34:1;O3|HexCer 18:1;O2/16:0;O	HexCer 18:1;O2/16:0;O		Feces1	22.721	False				False			n-			HexCer_HS	0	0	15396
356	13.1022	782.655	782.65	782.655	MS1	HexCer 40:1;O3|HexCer 18:1;O2/22:0;O	HexCer 18:1;O2/22:0;O		Feces1	14.2812	False				False			n-			HexCer_HS	0	0	18074
357	13.0331	782.655	782.65	782.655	MS1	HexCer 40:1;O3|HexCer 18:1;O2/22:0;O	HexCer 18:1;O2/22:0;O		Feces3	14.8265	False				False			n-			HexCer_HS	0	0	18075
330	10.8609	752.608	752.604	752.608	MS1	HexCer 38:2;O3|HexCer 18:2;O2/20:0;O	HexCer 18:2;O2/20:0;O		Feces2	14.5572	False				False			n-			HexCer_HS	0	0	17102
83	5.91635	468.311	468.308	468.311	MS1	LPC 14:0	LPC 14:0		Feces1	11.1828	False				False			n-			LPC	100	0	7784
94	6.32268	482.327	482.324	482.327	MS1	LPC 15:0	LPC 15:0		Feces3	17.6728	False				False			n-			LPC	100	0	8231
93	6.29642	482.328	482.324	482.328	MS1	LPC 15:0	LPC 15:0		Feces1	23.8029	False				False			n-			LPC	100	0	8231
104	6.77008	496.333	496.34	496.34	MS2	LPC 16:0	LPC 16:0		Feces1	34.6052	False				False			n-			LPC	100	0	8669
105	6.68938	496.343	496.34	496.343	MS1	LPC 16:0	LPC 16:0		Feces2	68.9184	False				False			n-			LPC	100	0	8670
106	6.7027	496.344	496.34	496.344	MS1	LPC 16:0	LPC 16:0		Feces3	114.727	False				False			n-			LPC	100	0	8670
98	6.10628	494.327	494.324	494.327	MS1	LPC 16:1	LPC 16:1(n-7)		Feces1	21.0458	False	Position= n-7, Score= 870.55,Presence= 58.8235, Ratio sum= 0.2659 Position= n-8, Score= 736.28,Presence= 35.2941, Ratio sum= 0.1088			True			n-7			LPC	100	0	8578
99	6.11972	494.327	494.324	494.327	MS1	LPC 16:1	LPC 16:1(n-7)		Feces2	18.4534	False	Position= n-7, Score= 681.98,Presence= 35.2941, Ratio sum= 0.1491			True			n-7			LPC	100	0	8578
100	6.13228	494.327	494.324	494.327	MS1	LPC 16:1	LPC 16:1(n-7)		Feces3	18.9901	False	Position= n-7, Score= 780.45,Presence= 29.4117, Ratio sum= 0.1696			True			n-7			LPC	100	0	8578
113	6.97302	510.359	510.355	510.359	MS1	LPC 17:0	LPC 17:0		Feces2	24.3855	False				False			n-			LPC	100	0	9087
114	7.0538	510.36	510.355	510.36	MS1	LPC 17:0	LPC 17:0		Feces1	32.1861	False				False			n-			LPC	100	0	9088
128	7.35307	524.374	524.371	524.374	MS1	LPC 18:0	LPC 18:0		Feces2	51.8754	False				False			n-			LPC	100	0	9598
127	7.33848	524.376	524.371	0		LPC 18:0	LPC 18:0		Feces1	75.3451	False				False			n-			LPC	100	0	9598
129	7.36603	524.384	524.371	524.373	MS2+O	LPC 18:0	LPC 18:0		Feces3	87.1546	False				False			n-			LPC	100	0	9598
130	6.79728	529.394	529.399	529.402	MS2+O	LPC 18:1(d7)	LPC 18:1(n-9)(d7)		Feces3	31.5195	False	Position= n-9, Score= 870.07,Presence= 70.5882, Ratio sum= 0.4855			True			n-9			LPC	0	0	9797
122	6.40457	520.344	520.34	520.344	MS1	LPC 18:2	LPC 18:2(n-6,9)		Feces2	87.1552	False	Position= n-6,9, Score= 890.36,Presence= 85.2941, Ratio sum= 4.2166			True			n-6,9			LPC	100	0	9435
123	6.41763	520.346	520.34	520.342	MS2+O	LPC 18:2	LPC 18:2(n-6,9)		Feces3	105.01	False	Position= n-6,9, Score= 874.02,Presence= 70.5882, Ratio sum= 2.4217			True			n-6,9			LPC	100	0	9435
121	6.3909	520.352	520.34	520.343	MS2+O	LPC 18:2	LPC 18:2(n-6,9)		Feces1	55.1571	False	Position= n-6,9, Score= 893.14,Presence= 88.2352, Ratio sum= 4.1099 Position= n-6,8, Score= 695.42,Presence= 88.2352, Ratio sum= 5.0692			True			n-6,9			LPC	100	0	9435
120	5.92937	518.327	518.324	518.327	MS1	LPC 18:3	LPC 18:3(n-3,6,9)		Feces2	15.1304	False	Position= n-3,6,9, Score= 804.09,Presence= 54.9019, Ratio sum= 2.3196 Position= n-3,5,9, Score= 622.61,Presence= 49.0196, Ratio sum= 1.7488			True			n-3,6,9			LPC	100	0	9347
149	7.82902	552.406	552.402	552.406	MS1	LPC 20:0	LPC 20:0		Feces2	20.3972	False				False			n-			LPC	100	0	10617
150	7.90868	552.407	552.402	552.407	MS1	LPC 20:0	LPC 20:0		Feces1	22.4744	False				False			n-			LPC	100	0	10618
147	7.36603	550.39	550.387	550.39	MS1	LPC 20:1	LPC 20:1(n-9)		Feces3	24.4108	False	Position= n-9, Score= 710.76,Presence= 35.2941, Ratio sum= 0.2892			True			n-9			LPC	100	0	10546
146	7.35307	550.391	550.387	550.391	MS1	LPC 20:1	LPC 20:1(n-9)		Feces2	32.1854	False	Position= n-9, Score= 891.06,Presence= 76.4705, Ratio sum= 0.3549			True			n-9			LPC	100	0	10546
148	7.43337	550.391	550.387	550.391	MS1	LPC 20:1	LPC 20:1(n-9)		Feces1	27.8285	False	Position= n-9, Score= 847.61,Presence= 58.8235, Ratio sum= 0.4397			True			n-9			LPC	100	0	10547
180	8.40007	580.438	580.434	580.438	MS1	LPC 22:0	LPC 22:0		Feces2	24.5082	False				False			n-			LPC	100	0	11696
179	8.38423	580.439	580.434	580.439	MS1	LPC 22:0	LPC 22:0		Feces1	25.4441	False				False			n-			LPC	100	0	11696
178	7.9243	578.422	578.418	578.422	MS1	LPC 22:1	LPC 22:1(n-11)		Feces2	15.2884	False	Position= n-11, Score= 851.37,Presence= 41.1764, Ratio sum= 0.1453 Position= n-9, Score= 736.49,Presence= 41.1764, Ratio sum= 0.1536			True			n-11			LPC	100	0	11623
177	7.90868	578.422	578.418	578.422	MS1	LPC 22:1	LPC 22:1(n-9)		Feces1	17.3582	False	Position= n-9, Score= 773.04,Presence= 41.1764, Ratio sum= 0.1823 Position= n-11, Score= 590.0,Presence= 23.5294, Ratio sum= 0.0803			True			n-9			LPC	100	0	11623
160	6.3099	568.343	568.34	568.343	MS1	LPC 22:6	LPC 22:6(n-3,6,9,12,15,18)		Feces2	20.3239	False	Position= n-3,6,9,12,15,18, Score= 748.77,Presence= 33.3333, Ratio sum= 2.3649			True			n-3,6,9,12,15,18			LPC	100	0	11182
159	6.29642	568.343	568.34	568.343	MS1	LPC 22:6	LPC 22:6(n-3,6,9,12,15,18)		Feces1	18.7281	False	Position= n-3,6,9,12,15,18, Score= 756.09,Presence= 39.2156, Ratio sum= 3.0949 Position= n-3,5,9,12,15,18, Score= 710.52,Presence= 41.1764, Ratio sum= 3.1516			True			n-3,6,9,12,15,18			LPC	100	0	11182
186	8.59062	594.453	594.449	594.453	MS1	LPC 23:0	LPC 23:0		Feces2	15.6524	False				False			n-			LPC	100	0	12113
198	8.88455	608.47	608.465	608.47	MS1	LPC 24:0	LPC 24:0		Feces3	47.0132	False				False			n-			LPC	100	0	12526
197	8.87475	608.471	608.465	608.462	MS2	LPC 24:0	LPC 24:0		Feces2	43.7602	False				False			n-			LPC	100	0	12526
196	8.8591	608.471	608.465	608.465	MS2	LPC 24:0	LPC 24:0		Feces1	34.1312	False				False			n-			LPC	100	0	12526
221	9.3505	636.501	636.496	636.501	MS1	LPC 26:0	LPC 26:0		Feces2	34.0125	False				False			n-			LPC	100	0	13371
222	9.42837	636.501	636.496	636.501	MS1	LPC 26:0	LPC 26:0		Feces1	25.1034	False				False			n-			LPC	100	0	13372
219	8.87475	634.486	634.481	634.486	MS1	LPC 26:1	LPC 26:1(n-9)		Feces2	30.2089	False	Position= n-9, Score= 791.75,Presence= 52.9411, Ratio sum= 0.3735			True			n-9			LPC	100	0	13309
218	8.8591	634.486	634.481	634.486	MS1	LPC 26:1	LPC 26:1(n-9)		Feces1	27.1266	False	Position= n-9, Score= 819.27,Presence= 41.1764, Ratio sum= 0.3382 Position= n-11, Score= 735.62,Presence= 35.2941, Ratio sum= 0.1202			True			n-9			LPC	100	0	13309
220	8.88455	634.485	634.481	634.485	MS1	LPC 26:1	LPC 26:1		Feces3	32.696	False				False			n-			LPC	100	0	13309
96	6.95887	482.364	482.361	482.364	MS1	LPC O-16:0	LPC O-16:0		Feces1	25.9647	False				False			n-			EtherLPC	50	0	8233
97	6.97302	482.364	482.361	482.364	MS1	LPC O-16:0	LPC O-16:0		Feces2	22.749	False				False			n-			EtherLPC	50	0	8233
89	6.67578	478.332	478.329	478.332	MS1	LPC O-16:2	LPC O-16:2		Feces1	25.3887	False				False			n-			EtherLPC	33.3333	0	8087
90	6.7027	478.332	478.329	478.332	MS1	LPC O-16:2	LPC O-16:2		Feces3	21.9498	False				False			n-			EtherLPC	33.3333	0	8087
116	7.55592	510.394	510.392	510.394	MS1	LPC O-18:0	LPC O-18:0		Feces3	14.7278	False				False			n-			EtherLPC	33.3333	0	9090
115	7.54302	510.395	510.392	510.395	MS1	LPC O-18:0	LPC O-18:0		Feces2	15.8064	False				False			n-			EtherLPC	33.3333	0	9090
112	7.52803	508.38	508.376	508.38	MS1	LPC O-18:1	LPC O-18:1		Feces1	22.5184	False				False			n-			EtherLPC	50	0	9023
111	7.06785	506.364	506.361	506.364	MS1	LPC O-18:2	LPC O-18:2		Feces2	25.0328	False				False			n-			EtherLPC	50	0	8947
110	7.0538	506.365	506.361	506.365	MS1	LPC O-18:2	LPC O-18:2		Feces1	30.1583	False				False			n-			EtherLPC	66.6666	0	8947
55	6.037	426.265	426.262	426.265	MS1	LPE 14:0	LPE 14:0		Feces3	26.062	False				False			n-			LPE	100	0	6463
54	6.02455	426.265	426.262	426.265	MS1	LPE 14:0	LPE 14:0		Feces2	31.3475	False				False			n-			LPE	100	0	6463
53	6.01122	426.266	426.262	426.265	MS2	LPE 14:0	LPE 14:0		Feces1	38.7834	False				False			n-			LPE	100	0	6463
69	6.3099	440.282	440.277	440.282	MS1>10ppm	LPE 15:0	LPE 15:0		Feces2	88.1818	False				False			n-			LPE	100	0	6919
70	6.32268	440.282	440.277	440.282	MS1>10ppm	LPE 15:0	LPE 15:0		Feces3	78.8434	False				False			n-			LPE	100	0	6919
68	6.29642	440.284	440.277	440.284	MS1>10ppm	LPE 15:0	LPE 15:0		Feces1	102.334	False				False			n-			LPE	100	0	6919
75	6.79728	454.298	454.293	454.291	MS2+O	LPE 16:0	LPE 16:0		Feces3	56.9883	False				False			n-			LPE	100	0	7382
74	6.78368	454.298	454.293	454.298	MS1>10ppm	LPE 16:0	LPE 16:0		Feces2	68.7457	False				False			n-			LPE	100	0	7382
73	6.77008	454.305	454.293	454.292	MS2+O	LPE 16:0	LPE 16:0		Feces1	77.5542	False				False			n-			LPE	100	0	7382
91	7.43337	482.324	482.324	482.324	MS1	LPE 18:0	LPE 18:0		Feces1	47.8145	False				False			n-			LPE	100	0	8229
92	7.4478	482.324	482.324	482.324	MS1	LPE 18:0	LPE 18:0		Feces2	51.0922	False				False			n-			LPE	100	0	8229
95	7.36603	482.329	482.324	482.329	MS1>10ppm	LPE 18:0	LPE 18:0		Feces3	47.6952	False				False			n-			LPE	100	0	8232
87	6.3909	478.296	478.293	478.296	MS1	LPE 18:2	LPE 18:2		Feces1	32.78	False				False			n-			LPE	100	0	8086
88	6.40457	478.296	478.293	478.296	MS1	LPE 18:2	LPE 18:2(n-6,9)		Feces2	50.0803	False	Position= n-6,9, Score= 814.75,Presence= 61.7647, Ratio sum= 1.4672			True			n-6,9			LPE	100	0	8086
65	7.0538	438.297	438.298	438.297	MS1	LPE O-16:1	LPE O-16:1		Feces1	36.0857	False				False			n-			EtherLPE	20	0	6861
67	7.0814	438.301	438.298	438.301	MS1	LPE O-16:1	LPE O-16:1		Feces3	31.2468	False				False			n-			EtherLPE	20	0	6861
66	7.06785	438.302	438.298	438.302	MS1	LPE O-16:1	LPE O-16:1		Feces2	45.94	False				False			n-			EtherLPE	20	0	6861
84	7.62338	468.346	468.345	468.346	MS1	LPE O-18:0	LPE O-18:0		Feces1	32.4354	False				False			n-			EtherLPE	0	0	7790
85	7.63837	468.347	468.345	468.347	MS1	LPE O-18:0	LPE O-18:0		Feces2	32.0947	False				False			n-			EtherLPE	0	0	7790
86	7.6511	468.347	468.345	468.347	MS1	LPE O-18:0	LPE O-18:0		Feces3	22.5877	False				False			n-			EtherLPE	0	0	7790
81	7.63837	466.328	466.329	466.328	MS1	LPE O-18:1	LPE O-18:1		Feces2	35.5844	False				False			n-			EtherLPE	20	0	7720
82	7.6511	466.334	466.329	466.329	MS2+O	LPE O-18:1	LPE O-18:1		Feces3	38.5301	False				False			n-			EtherLPE	0	0	7720
78	7.24338	464.316	464.314	464.316	MS1	LPE O-18:2	LPE O-18:2		Feces1	72.8173	False				False			n-			EtherLPE	20	0	7657
80	7.17622	464.317	464.314	464.317	MS1	LPE O-18:2	LPE O-18:2		Feces3	35.4444	False				False			n-			EtherLPE	20	0	7659
79	7.163	464.318	464.314	464.318	MS1	LPE O-18:2	LPE O-18:2		Feces2	54.7545	False				False			n-			EtherLPE	0	0	7659
109	8.2206	496.379	496.376	496.379	MS1	LPE O-20:0	LPE O-20:0		Feces3	28.3951	False				False			n-			EtherLPE	0	0	8671
108	8.21002	496.38	496.376	496.38	MS1	LPE O-20:0	LPE O-20:0		Feces2	38.0035	False				False			n-			EtherLPE	0	0	8671
107	8.19435	496.38	496.376	496.38	MS1	LPE O-20:0	LPE O-20:0		Feces1	33.9672	False				False			n-			EtherLPE	0	0	8671
103	8.12538	494.365	494.361	494.365	MS1	LPE O-20:1	LPE O-20:1		Feces3	34.9665	False				False			n-			EtherLPE	0	0	8580
101	8.19435	494.365	494.361	494.365	MS1	LPE O-20:1	LPE O-20:1		Feces1	36.9529	False				False			n-			EtherLPE	0	0	8579
102	8.1146	494.365	494.361	494.365	MS1	LPE O-20:1	LPE O-20:1		Feces2	46.7966	False				False			n-			EtherLPE	0	0	8580
3	7.06785	300.292	300.29	300.292	MS1	NAE 16:0	NAE 16:0		Feces2	51.4555	False				False			n-			NAE	0	0	2846
4	7.0814	300.292	300.29	300.292	MS1	NAE 16:0	NAE 16:0		Feces3	74.4738	False				False			n-			NAE	0	0	2846
2	7.0538	300.293	300.29	300.293	MS1>10ppm	NAE 16:0	NAE 16:0		Feces1	54.4052	False				False			n-			NAE	0	0	2846
16	7.74628	328.324	328.321	328.324	MS1	NAE 18:0	NAE 18:0		Feces3	25.5527	False				False			n-			NAE	0	0	3661
15	7.73362	328.325	328.321	0		NAE 18:0	NAE 18:0		Feces2	21.6331	False				False			n-			NAE	0	0	3661
14	7.7185	328.325	328.321	0		NAE 18:0	NAE 18:0		Feces1	23.2676	False				False			n-			NAE	0	0	3661
13	7.2712	326.307	326.305	326.307	MS1	NAE 18:1	NAE 18:1		Feces3	13.3946	False				False			n-			NAE	0	0	3612
11	7.24338	326.309	326.305	0		NAE 18:1	NAE 18:1(n-7)		Feces1	20.3779	False	Position= n-7, Score= 674.16,Presence= 29.4117, Ratio sum= 0.0983 Position= n-9, Score= 671.82,Presence= 29.4117, Ratio sum= 0.2165 Position= n-8, Score= 662.3,Presence= 35.2941, Ratio sum= 0.1814			True			n-7			NAE	0	0	3612
12	7.25822	326.308	326.305	326.308	MS1	NAE 18:1	NAE 18:1(n-8)		Feces2	18.9401	False	Position= n-8, Score= 701.59,Presence= 29.4117, Ratio sum= 0.1124 Position= n-9, Score= 691.8,Presence= 35.2941, Ratio sum= 0.1945 Position= n-10, Score= 624.75,Presence= 29.4117, Ratio sum= 0.2497 Position= n-7, Score= 621.37,Presence= 35.2941, Ratio sum= 0.1442			True			n-8			NAE	0	0	3612
151	8.76438	554.483	554.478	554.483	MS1	NAGly 31:1;O2|NAGly 16:0;O(FA 15:0)	NAGly 16:0;O(FA 15:0)		Feces1	32.2447	False				False			n-			NAGly	0	66.6666	10691
153	8.79008	554.483	554.478	554.483	MS1	NAGly 31:1;O2|NAGly 16:0;O(FA 15:0)	NAGly 16:0;O(FA 15:0)		Feces3	44.5128	False				False			n-			NAGly	100	66.6666	10691
152	8.78038	554.483	554.478	554.483	MS1	NAGly 31:1;O2|NAGly 16:0;O(FA 15:0)	NAGly 16:0;O(FA 15:0)		Feces2	33.0213	False				False			n-			NAGly	0	66.6666	10691
162	8.96952	568.498	568.494	568.498	MS1	NAGly 32:1;O2|NAGly 17:0;O(FA 15:0)	NAGly 17:0;O(FA 15:0)		Feces2	33.3353	False				False			n-			NAGly	0	33.3333	11186
161	8.95348	568.499	568.494	568.499	MS1	NAGly 32:1;O2|NAGly 17:0;O(FA 15:0)	NAGly 17:0;O(FA 15:0)		Feces1	34.1245	False				False			n-			NAGly	0	0	11186
207	9.72788	625.556	625.551	625.556	MS1	NAOrn 32:1;O2|NAOrn 17:0;O(FA 15:0)	NAOrn 17:0;O(FA 15:0)		Feces2	23.8516	False				False			n-			NAOrn	50	100	13039
226	10.1061	639.571	639.567	639.571	MS1	NAOrn 33:1;O2|NAOrn 17:0;O(FA 16:0)	NAOrn 17:0;O(FA 16:0)		Feces2	33.9839	False				False			n-			NAOrn	50	0	13469
239	10.6717	653.587	653.583	653.587	MS1	NAOrn 34:1;O2|NAOrn 18:0;O(FA 16:0)	NAOrn 18:0;O(FA 16:0)		Feces2	27.4772	False				False			n-			NAOrn	50	100	13945
255	11.1438	667.603	667.598	667.603	MS1	NAOrn 35:1;O2|NAOrn 18:0;O(FA 17:0)	NAOrn 18:0;O(FA 17:0)		Feces2	19.2047	False				False			n-			NAOrn	50	100	14428
265	11.9919	681.621	681.614	681.62	MS2+O	NAOrn 36:1;O2|NAOrn 18:0;O(FA 18:0)	NAOrn 18:0;O(FA 18:0)		Feces2	13.6053	False				False			n-			NAOrn	0	100	14873
332	10.019	753.617	753.613	753.617	MS1	PC 15:0_18:1(d7)	PC 15:0_18:1(n-9)(d7)		Feces3	22.1277	False	Position= n-9, Score= 977.7,Presence= 94.1176, Ratio sum= 2.1269			True			n-9			PC	100	50	17136
331	10.0116	753.617	753.613	753.617	MS1	PC 15:0_18:1(d7)	PC 15:0_18:1(n-9)(d7)		Feces2	22.1277	False	Position= n-9, Score= 985.96,Presence= 100.0, Ratio sum= 2.3007			True			n-9			PC	100	50	17136
325	10.3967	734.576	734.569	734.576	MS1	PC 32:0|PC 16:0_16:0	PC 16:0_16:0		Feces3	16.6663	False				False			n-			PC	100	100	16524
324	10.3892	734.578	734.569	734.57	MS2+O	PC 32:0|PC 16:0_16:0	PC 16:0_16:0		Feces2	19.3373	False				False			n-			PC	100	100	16524
323	10.3718	734.584	734.569	734.567	MS2	PC 32:0|PC 16:0_16:0	PC 16:0_16:0		Feces1	19.9706	False				False			n-			PC	100	100	16524
321	9.72788	732.56	732.554	732.56	MS1	PC 32:1|PC 16:0_16:1	PC 16:0_16:1(n-7)		Feces2	15.6484	False	Position= n-7, Score= 939.69,Presence= 88.2352, Ratio sum= 0.524 Position= n-9, Score= 892.33,Presence= 70.5882, Ratio sum= 0.2564			True			n-7			PC	100	100	16454
320	9.71127	732.563	732.554	732.552	MS2	PC 32:1|PC 16:0_16:1	PC 16:0_16:1(n-7)		Feces1	18.2635	False	Position= n-7, Score= 909.16,Presence= 70.5882, Ratio sum= 0.4529			True			n-7			PC	100	100	16454
322	9.73637	732.559	732.554	732.559	MS1	PC 32:1|PC 16:0_16:1	PC 16:0_16:1(n-9)		Feces3	12.2581	False	Position= n-9, Score= 903.16,Presence= 58.8235, Ratio sum= 0.2517 Position= n-7, Score= 902.58,Presence= 76.4705, Ratio sum= 0.3719			True			n-9			PC	100	75	16454
344	11.5206	762.606	762.601	762.606	MS1	PC 34:0|PC 16:0_18:0	PC 16:0_18:0		Feces2	8.9311	False				False			n-			PC	100	25	17427
345	11.5276	762.606	762.601	762.606	MS1	PC 34:0|PC 16:0_18:0	PC 16:0_18:0		Feces3	6.6933	False				False			n-			PC	100	50	17427
343	11.5036	762.608	762.601	762.608	MS1	PC 34:0|PC 16:0_18:0	PC 16:0_18:0		Feces1	12.42	False				False			n-			PC	100	100	17427
341	10.5776	760.599	760.585	760.58	MS2	PC 34:1|PC 16:0_18:1	PC 16:0_18:1(n-9)		Feces2	20.8372	False	Position= n-9, Score= 967.62,Presence= 94.1176, Ratio sum= 0.6556 Position= n-7, Score= 919.68,Presence= 82.3529, Ratio sum= 0.7367			True			n-9			PC	100	100	17346
342	10.5854	760.599	760.585	760.579	MS2	PC 34:1|PC 16:0_18:1	PC 16:0_18:1(n-9)		Feces3	23.2823	False	Position= n-9, Score= 956.35,Presence= 94.1176, Ratio sum= 1.0641 Position= n-7, Score= 696.86,Presence= 64.7058, Ratio sum= 0.4067			True			n-9			PC	100	75	17346
337	9.91665	758.571	758.569	758.571	MS1	PC 34:2|PC 16:0_18:2	PC 16:0_18:2(n-6,9)		Feces2	23.1156	False	Position= n-6,9, Score= 910.4,Presence= 94.1176, Ratio sum= 8.0096 Position= n-6,10, Score= 766.85,Presence= 82.3529, Ratio sum= 5.7321 Position= n-6,8, Score= 693.9,Presence= 88.2352, Ratio sum= 8.9582 Position= n-7,9, Score= 597.29,Presence= 82.3529, Ratio sum= 8.2004 Position= n-7,10, Score= 502.74,Presence= 70.5882, Ratio sum= 5.9229			True			n-6,9			PC	100	100	17295
338	9.9248	758.572	758.569	758.572	MS1	PC 34:2|PC 16:0_18:2	PC 16:0_18:2(n-6,9)		Feces3	24.4848	False	Position= n-6,9, Score= 894.71,Presence= 91.1764, Ratio sum= 7.8193 Position= n-6,8, Score= 675.08,Presence= 82.3529, Ratio sum= 8.6953 Position= n-7,9, Score= 617.32,Presence= 91.1764, Ratio sum= 8.3103			True			n-6,9			PC	100	100	17295
336	9.90013	758.574	758.569	758.574	MS1	PC 34:2|PC 16:0_18:2	PC 16:0_18:2(n-6,9)		Feces1	21.3678	False	Position= n-6,9, Score= 818.27,Presence= 76.4705, Ratio sum= 2.2047 Position= n-6,8, Score= 685.8,Presence= 79.4117, Ratio sum= 2.8218			True			n-6,9			PC	100	75	17295
352	9.3505	780.558	780.554	780.558	MS1	PC 36:5|PC 16:0_20:5	PC 16:0_20:5(n-3,6,9,12,15)		Feces2	16.0823	False	Position= n-3,6,9,12,15, Score= 797.81,Presence= 74.1176, Ratio sum= 13.5093 Position= n-3,5,9,12,15, Score= 766.39,Presence= 75.2941, Ratio sum= 8.5743 Position= n-3,6,9,11,15, Score= 739.27,Presence= 70.5882, Ratio sum= 13.9972 Position= n-3,5,9,11,15, Score= 702.43,Presence= 71.7647, Ratio sum= 9.0622 Position= n-3,6,8,12,15, Score= 651.99,Presence= 74.1176, Ratio sum= 12.6557 Position= n-3,5,…			True			n-3,6,9,12,15			PC	100	25	18003
351	9.42837	780.551	780.554	780.551	MS1	PC 36:5|PC 16:0_20:5	PC 16:0_20:5(n-3,6,9,12,15)		Feces1	12.3834	True	Position= n-3,6,9,12,15*, Score= 775.38,Presence= 60.0, Ratio sum= 5.6941 Position= n-3,6,9,12,16, Score= 775.82,Presence= 58.8235, Ratio sum= 5.552 Position= n-3,7,9,12,16, Score= 654.57,Presence= 58.8235, Ratio sum= 5.3892			True			n-3,6,9,12,15*			PC	100	75	18002
376	11.7164	788.624	788.616	788.624	MS1	PC 36:1|PC 18:0_18:1	PC 18:0_18:1(n-9)		Feces3	17.6755	False	Position= n-9, Score= 901.17,Presence= 70.5882, Ratio sum= 0.4251			True			n-9			PC	100	50	18271
375	11.7091	788.626	788.616	788.621	MS2+O	PC 36:1|PC 18:0_18:1	PC 18:0_18:1(n-9)		Feces2	21.9304	False	Position= n-9, Score= 939.1,Presence= 82.3529, Ratio sum= 0.5145 Position= n-11, Score= 859.87,Presence= 70.5882, Ratio sum= 0.1646 Position= n-7, Score= 622.31,Presence= 47.0588, Ratio sum= 0.2074			True			n-9			PC	100	75	18271
374	11.6916	788.632	788.616	788.621	MS2+O	PC 36:1|PC 18:0_18:1	PC 18:0_18:1(n-9)		Feces1	23.3363	False	Position= n-9, Score= 932.08,Presence= 76.4705, Ratio sum= 0.5123 Position= n-8, Score= 738.08,Presence= 70.5882, Ratio sum= 0.2683 Position= n-7, Score= 677.38,Presence= 47.0588, Ratio sum= 0.2132			True			n-9			PC	100	100	18271
398	11.2455	812.622	812.616	812.622	MS1	PC 38:3|PC 18:0_20:3	PC 18:0_20:3(n-6,9,12)		Feces3	7.6745	False	Position= n-6,9,12, Score= 818.63,Presence= 50.9803, Ratio sum= 3.4359 Position= n-6,9,11, Score= 728.32,Presence= 52.9411, Ratio sum= 3.9527			True			n-6,9,12			PC	100	50	18954
397	11.2378	812.622	812.616	812.622	MS1	PC 38:3|PC 18:0_20:3	PC 18:0_20:3(n-6,9,12)		Feces2	10.0116	False	Position= n-6,9,12, Score= 896.84,Presence= 70.5882, Ratio sum= 3.6597 Position= n-6,8,12, Score= 745.51,Presence= 66.6666, Ratio sum= 2.4208			True			n-6,9,12			PC	100	50	18954
396	11.2205	812.625	812.616	812.615	MS2	PC 38:3|PC 18:0_20:3	PC 18:0_20:3(n-6,9,12)		Feces1	16.8616	False	Position= n-6,9,12, Score= 909.75,Presence= 74.5098, Ratio sum= 6.1853 Position= n-6,9,11, Score= 813.7,Presence= 78.4313, Ratio sum= 6.6266 Position= n-6,8,12, Score= 743.39,Presence= 68.6274, Ratio sum= 4.2166 Position= n-6,8,11, Score= 594.32,Presence= 72.549, Ratio sum= 4.6579			True			n-6,9,12			PC	100	75	18954
390	10.7664	810.606	810.601	810.606	MS1	PC 38:4|PC 18:0_20:4	PC 18:0_20:4(n-6,9,12,15)		Feces2	9.611	False	Position= n-6,9,12,15, Score= 870.09,Presence= 57.3529, Ratio sum= 5.2822 Position= n-6,9,12,16, Score= 831.98,Presence= 52.9411, Ratio sum= 4.9728			True			n-6,9,12,15			PC	100	50	18907
391	10.7743	810.607	810.601	810.607	MS1	PC 38:4|PC 18:0_20:4	PC 18:0_20:4(n-6,9,12,15)		Feces3	8.6684	False	Position= n-6,9,12,15, Score= 882.64,Presence= 64.7058, Ratio sum= 4.7287 Position= n-3,9,12,15, Score= 828.88,Presence= 57.3529, Ratio sum= 3.5902 Position= n-6,9,11,15, Score= 784.35,Presence= 60.2941, Ratio sum= 3.7387 Position= n-3,6,12,15, Score= 768.94,Presence= 58.8235, Ratio sum= 3.1284 Position= n-6,9,11,13, Score= 734.56,Presence= 66.1764, Ratio sum= 3.9771 Position= n-3,9,11,15, Score=…			True			n-6,9,12,15			PC	100	50	18907
392	10.8429	810.608	810.601	810.608	MS1	PC 38:4|PC 18:0_20:4	PC 18:0_20:4(n-6,9,12,15)		Feces1	14.1732	False	Position= n-6,9,12,15, Score= 912.43,Presence= 73.5294, Ratio sum= 8.4067 Position= n-6,8,12,15, Score= 838.7,Presence= 79.4117, Ratio sum= 7.6678 Position= n-6,8,10,15, Score= 639.58,Presence= 69.1176, Ratio sum= 5.7325 Position= n-6,8,10,12, Score= 535.67,Presence= 61.7647, Ratio sum= 6.0223			True			n-6,9,12,15			PC	100	100	18908
410	10.6541	834.606	834.601	834.606	MS1	PC 40:6|PC 18:0_22:6	PC 18:0_22:6(n-3,6,9,12,15,18)		Feces1	6.288	False	Position= n-3,6,9,12,15,18, Score= 831.33,Presence= 52.9411, Ratio sum= 8.0794 Position= n-3,5,9,12,15,18, Score= 773.99,Presence= 49.0196, Ratio sum= 7.3839			True			n-3,6,9,12,15,18			PC	100	25	19532
368	10.7485	786.605	786.601	786.605	MS1	PC 36:2|PC 18:1_18:1	PC 18:1(n-6)_18:1(n-9)		Feces1	31.7694	False	Position= n-6, Score= 869.89,Presence= 76.4705, Ratio sum= 1.5941 Position= n-7, Score= 653.59,Presence= 70.5882, Ratio sum= 1.5791 Position= n-9, Score= 871.21,Presence= 64.7058, Ratio sum= 0.493	Position= n-9, Score= 871.21,Presence= 64.7058, Ratio sum= 0.493 Position= n-6, Score= 869.89,Presence= 76.4705, Ratio sum= 1.5941 Position= n-7, Score= 653.59,Presence= 70.5882, Ratio sum= 1.5791		True	True		n-6	n-9		PC	100	50	18206
362	10.0889	784.596	784.585	784.592	MS2	PC 36:3|PC 18:1_18:2	PC 18:1(n-7)_18:2(n-6,9)		Feces1	30.7462	False	Position= n-7, Score= 579.37,Presence= 82.3529, Ratio sum= 2.4045 Position= n-6, Score= 909.79,Presence= 76.4705, Ratio sum= 2.1316	Position= n-6,9, Score= 910.59,Presence= 82.3529, Ratio sum= 5.5874 Position= n-7,9, Score= 709.05,Presence= 85.2941, Ratio sum= 5.8603 Position= n-6,8, Score= 663.61,Presence= 76.4705, Ratio sum= 3.6116		True	True		n-7	n-6,9		PC	100	50	18138
369	10.7664	786.609	786.601	786.609	MS1	PC 36:2|PC 18:1_18:1	PC 18:1(n-9)_18:1(n-6)		Feces2	34.6958	False	Position= n-9, Score= 646.24,Presence= 58.8235, Ratio sum= 0.5902 Position= n-7, Score= 583.71,Presence= 70.5882, Ratio sum= 1.9815 Position= n-6, Score= 892.54,Presence= 82.3529, Ratio sum= 2.073	Position= n-6, Score= 892.54,Presence= 82.3529, Ratio sum= 2.073 Position= n-9, Score= 646.24,Presence= 58.8235, Ratio sum= 0.5902 Position= n-7, Score= 583.71,Presence= 70.5882, Ratio sum= 1.9815		True	True		n-9	n-6		PC	100	50	18206
370	10.7743	786.609	786.601	786.606	MS2+O	PC 36:2|PC 18:1_18:1	PC 18:1(n-9)_18:1(n-6)		Feces3	29.941	False	Position= n-9, Score= 684.34,Presence= 64.7058, Ratio sum= 0.5106 Position= n-7, Score= 572.68,Presence= 76.4705, Ratio sum= 2.1261 Position= n-6, Score= 895.75,Presence= 100.0, Ratio sum= 2.315	Position= n-6, Score= 895.75,Presence= 100.0, Ratio sum= 2.315 Position= n-9, Score= 684.34,Presence= 64.7058, Ratio sum= 0.5106 Position= n-7, Score= 572.68,Presence= 76.4705, Ratio sum= 2.1261		True	True		n-9	n-6		PC	100	0	18206
361	9.9248	784.581	784.585	784.581	MS1	PC 36:3|PC 18:1_18:2	PC 18:1(n-9)_18:2(n-6,9)		Feces3	7.2826	False	Position= n-9, Score= 687.46,Presence= 47.0588, Ratio sum= 1.5634 Position= n-7, Score= 622.75,Presence= 64.7058, Ratio sum= 2.2062 Position= n-6, Score= 892.58,Presence= 70.5882, Ratio sum= 1.6669	Position= n-6,9, Score= 901.96,Presence= 76.4705, Ratio sum= 3.9167 Position= n-7,9, Score= 721.29,Presence= 73.5294, Ratio sum= 4.456 Position= n-6,8, Score= 708.53,Presence= 73.5294, Ratio sum= 3.0277		True	True		n-9	n-6,9		PC	100	50	18136
364	10.1135	784.595	784.585	784.59	MS2+O	PC 36:3|PC 18:1_18:2	PC 18:1(n-9)_18:2(n-6,9)		Feces3	25.858	False	Position= n-9, Score= 687.46,Presence= 47.0588, Ratio sum= 1.5634 Position= n-7, Score= 622.75,Presence= 64.7058, Ratio sum= 2.2062 Position= n-6, Score= 892.58,Presence= 70.5882, Ratio sum= 1.6669	Position= n-6,9, Score= 901.96,Presence= 76.4705, Ratio sum= 3.9167 Position= n-7,9, Score= 721.29,Presence= 73.5294, Ratio sum= 4.456 Position= n-6,8, Score= 708.53,Presence= 73.5294, Ratio sum= 3.0277		True	True		n-9	n-6,9		PC	100	50	18138
363	10.1061	784.596	784.585	784.592	MS2	PC 36:3|PC 18:1_18:2	PC 18:1(n-9)_18:2(n-6,9)		Feces2	27.6925	False	Position= n-9, Score= 762.73,Presence= 76.4705, Ratio sum= 2.3388 Position= n-8, Score= 719.19,Presence= 76.4705, Ratio sum= 0.6903 Position= n-6, Score= 895.76,Presence= 76.4705, Ratio sum= 2.5207	Position= n-6,9, Score= 917.32,Presence= 85.2941, Ratio sum= 5.6866 Position= n-6,8, Score= 708.94,Presence= 85.2941, Ratio sum= 4.5493		True	True		n-9	n-6,9		PC	100	75	18138
353	9.71127	782.574	782.569	782.574	MS1	PC 36:4|PC 18:2_18:2	PC 18:2(n-6,9)_18:2(n-6,9)		Feces1	24.6322	True	Position= n-6,9, Score= 921.23,Presence= 88.2352, Ratio sum= 10.3242 Position= n-5,13, Score= 567.39,Presence= 52.9411, Ratio sum= 0.9425 Position= n-5,8, Score= 518.66,Presence= 76.4705, Ratio sum= 5.0717 Position= n-5,7, Score= 456.35,Presence= 67.647, Ratio sum= 4.0885 Position= n-5,9, Score= 785.45,Presence= 76.4705, Ratio sum= 5.8081 Position= n-6,13, Score= 692.5,Presence= 64.7058, Ratio su…	Position= n-6,9, Score= 921.23,Presence= 88.2352, Ratio sum= 10.3242 Position= n-5,9, Score= 785.45,Presence= 76.4705, Ratio sum= 5.8081 Position= n-6,13, Score= 692.5,Presence= 64.7058, Ratio sum= 5.4588 Position= n-6,8, Score= 691.33,Presence= 88.2352, Ratio sum= 9.5879 Position= n-5,13, Score= 567.39,Presence= 52.9411, Ratio sum= 0.9425 Position= n-5,8, Score= 518.66,Presence= 76.4705, Ratio s…		True	True		n-6,9	n-6,9		PC	100	100	18069
354	9.73637	782.574	782.569	782.574	MS1	PC 36:4|PC 18:2_18:2	PC 18:2(n-6,9)_18:2(n-6,9)		Feces3	17.4229	False	Position= n-6,9, Score= 745.98,Presence= 79.4117, Ratio sum= 4.7996	Position= n-6,9, Score= 745.98,Presence= 79.4117, Ratio sum= 4.7996		True	True		n-6,9	n-6,9		PC	100	100	18069
355	9.63358	782.574	782.569	782.574	MS1	PC 36:4|PC 18:2_18:2	PC 18:2(n-6,9)_18:2(n-6,9)		Feces2	22.2744	False	Position= n-6,9, Score= 919.54,Presence= 85.2941, Ratio sum= 12.1431 Position= n-6,8, Score= 695.83,Presence= 91.1764, Ratio sum= 11.6152	Position= n-6,9, Score= 919.54,Presence= 85.2941, Ratio sum= 12.1431 Position= n-6,8, Score= 695.83,Presence= 91.1764, Ratio sum= 11.6152		True	True		n-6,9	n-6,9		PC	100	100	18070
328	10.3718	744.594	744.59	744.594	MS1	PC O-34:2	PC O-34:2		Feces1	7.3465	False				False			n-			EtherPC	25	0	16821
329	11.0495	744.595	744.59	744.595	MS1	PC O-34:2	PC O-34:2		Feces2	15.8584	False				False			n-			EtherPC	25	0	16822
327	10.2949	742.579	742.574	742.579	MS1	PC O-34:3	PC O-34:3		Feces2	7.0826	False				False			n-			EtherPC	25	0	16764
232	9.238	650.484	650.476	0		PE 29:0|PE 14:0_15:0	PE 14:0_15:0		Feces1	46.9913	False				False			n-			PE	100	50	13820
233	9.2637	650.485	650.476	650.473	MS2+O	PE 29:0|PE 14:0_15:0	PE 14:0_15:0		Feces3	41.6964	False				False			n-			PE	100	50	13820
251	9.4452	664.495	664.491	664.495	MS1	PE 30:0|PE 15:0_15:0	PE 15:0_15:0		Feces2	47.9585	False				False			n-			PE	0	100	14323
250	9.42837	664.495	664.491	664.495	MS1	PE 30:0|PE 15:0_15:0	PE 15:0_15:0		Feces1	58.8327	False				False			n-			PE	0	100	14323
252	9.4536	664.506	664.491	664.506	MS1>10ppm	PE 30:0|PE 15:0_15:0	PE 15:0_15:0		Feces3	32.6527	False				False			n-			PE	0	100	14323
263	9.9248	678.513	678.507	678.513	MS1	PE 31:0|PE 15:0_16:0	PE 15:0_16:0		Feces3	48.1218	False				False			n-			PE	100	100	14760
262	9.90013	678.521	678.507	678.503	MS2	PE 31:0|PE 15:0_16:0	PE 15:0_16:0		Feces1	41.6658	False				False			n-			PE	100	100	14760
302	10.2003	711.573	711.566	711.573	MS1	PE 15:0_18:1(d7)	PE 15:0_18:1(n-9)(d7)		Feces2	23.4376	False	Position= n-9, Score= 842.32,Presence= 52.9411, Ratio sum= 0.3251			True			n-9			PE	100	100	15828
303	10.2077	711.573	711.566	711.573	MS1	PE 15:0_18:1(d7)	PE 15:0_18:1(n-9)(d7)		Feces3	23.4376	False	Position= n-9, Score= 799.84,Presence= 47.0588, Ratio sum= 0.2646			True			n-9			PE	100	100	15828
301	10.1832	711.573	711.566	711.573	MS1	PE 15:0_18:1(d7)	PE 15:0_18:1(n-9)(d7)		Feces1	23.4376	False	Position= n-9, Score= 899.35,Presence= 64.7058, Ratio sum= 0.3596			True			n-9			PE	100	50	15828
290	9.61708	702.512	702.507	702.512	MS1	PE 33:2|PE 15:0_18:2	PE 15:0_18:2		Feces1	34.2919	False				False			n-			PE	100	0	15516
288	9.53943	702.512	702.507	702.512	MS1	PE 33:2|PE 15:0_18:2	PE 15:0_18:2(n-6,9)		Feces2	30.7909	False	Position= n-6,9, Score= 827.72,Presence= 64.7058, Ratio sum= 0.6555			True			n-6,9			PE	100	100	15515
289	9.54787	702.512	702.507	702.512	MS1	PE 33:2|PE 15:0_18:2	PE 15:0_18:2(n-6,9)		Feces3	32.4274	False	Position= n-6,9, Score= 794.05,Presence= 52.9411, Ratio sum= 0.4108			True			n-6,9			PE	100	50	15515
311	10.6801	718.543	718.538	718.543	MS1	PE 34:1|PE 16:0_18:1	PE 16:0_18:1(n-9)		Feces3	18.2015	False	Position= n-9, Score= 806.67,Presence= 58.8235, Ratio sum= 0.3838 Position= n-10, Score= 701.5,Presence= 41.1764, Ratio sum= 0.3805			True			n-9			PE	100	50	16052
308	10.019	716.53	716.523	716.527	MS2+O	PE 34:2|PE 16:0_18:2	PE 16:0_18:2(n-6,9)		Feces3	31.8574	False	Position= n-6,9, Score= 884.27,Presence= 82.3529, Ratio sum= 1.6642 Position= n-6,8, Score= 657.79,Presence= 70.5882, Ratio sum= 1.5602			True			n-6,9			PE	100	100	15983
307	10.0116	716.534	716.523	716.529	MS2	PE 34:2|PE 16:0_18:2	PE 16:0_18:2(n-6,9)		Feces2	36.2917	False	Position= n-6,9, Score= 842.44,Presence= 73.5294, Ratio sum= 1.8328			True			n-6,9			PE	100	100	15983
348	11.032	768.558	768.554	768.558	MS1	PE 38:4|PE 18:0_20:4	PE 18:0_20:4		Feces1	6.8246	False				False			n-			PE	100	0	17628
312	10.9551	718.58	718.574	718.58	MS1	PE O-35:1	PE O-35:1		Feces2	17.3975	False				False			n-			EtherPE	0	0	16055
292	11.3322	702.548	702.543	702.548	MS1	PE P-34:1|PE P-16:0_18:1	PE P-16:0_18:1		Feces2	12.8713	False				False			n-			PlasmPE	25	100	15519
291	11.3147	702.548	702.543	702.548	MS1	PE P-34:1|PE P-16:0_18:1	PE P-16:0_18:1		Feces1	19.3387	False				False			n-			PlasmPE	25	100	15519
293	11.3394	702.548	702.543	702.548	MS1	PE P-34:1|PE P-16:0_18:1	PE P-16:0_18:1(n-9)		Feces3	12.4634	False	Position= n-9, Score= 755.67,Presence= 17.647, Ratio sum= 0.1049			True			n-9			PlasmPE	25	100	15519
316	12.8207	730.58	730.574	730.58	MS1	PE P-36:1|PE P-18:0_18:1	PE P-18:0_18:1		Feces1	9.4057	False				False			n-			PlasmPE	25	50	16404
317	12.8452	730.58	730.574	730.58	MS1	PE P-36:1|PE P-18:0_18:1	PE P-18:0_18:1		Feces3	4.9401	False				False			n-			PlasmPE	25	100	16404
349	11.4091	776.564	776.559	776.564	MS1	PE P-40:6|PE P-18:0_22:6	PE P-18:0_22:6		Feces1	5.7647	False				False			n-			PlasmPE	25	50	17880
358	8.30488	784.538	784.533	784.538	MS1	PI-Cer 33:0;O3|PI-Cer 17:0;O2/16:0;O	PI-Cer 17:0;O2/16:0;O		Feces2	19.3993	False				False			n-			PI_Cer	0	0	18132
359	8.31527	784.538	784.533	784.538	MS1	PI-Cer 33:0;O3|PI-Cer 17:0;O2/16:0;O	PI-Cer 17:0;O2/16:0;O		Feces3	26.0113	False				False			n-			PI_Cer	0	0	18132
360	8.38423	784.538	784.533	784.538	MS1	PI-Cer 33:0;O3|PI-Cer 17:0;O2/16:0;O	PI-Cer 17:0;O2/16:0;O		Feces1	18.8067	False				False			n-			PI_Cer	0	0	18133
203	8.50513	618.48	618.476	618.48	MS1	SL 34:1;O2|SL 17:0;O/17:1;O	SL 17:0;O/17:1;O		Feces3	30.9642	False				False			n-			SL	0	50	12818
202	8.47897	618.481	618.476	618.481	MS1	SL 34:1;O2|SL 17:0;O/17:1;O	SL 17:0;O/17:1;O		Feces1	26.7806	False				False			n-			SL	0	50	12818
333	10.3718	757.629	757.622	757.629	MS1	SM 38:2;O2|SM 14:1;O2/24:1	SM 14:1(Δ4);O2/24:1(n-9)		Feces1	31.3002	False	Position= Δ4, Score= 794.12,Presence= 10.0, Ratio sum= 0.0175 Position= n-9, Score= 713.88,Presence= 40.0, Ratio sum= 0.1094	Position= n-9, Score= 713.88,Presence= 40.0, Ratio sum= 0.1094		True	True		Δ4	n-9		SM	100	0	17258
334	10.3892	757.639	757.622	757.621	MS2	SM 38:2;O2|SM 14:1;O2/24:1	SM 14:1(Δ4);O2/24:1(n-9)		Feces2	15.6324	False	Position= Δ4, Score= 794.15,Presence= 10.0, Ratio sum= 0.0398 Position= n-3, Score= 498.86,Presence= 45.0, Ratio sum= 0.2905 Position= n-9, Score= 891.36,Presence= 65.0, Ratio sum= 0.2547	Position= n-9, Score= 891.36,Presence= 65.0, Ratio sum= 0.2547 Position= n-3, Score= 498.86,Presence= 45.0, Ratio sum= 0.2905		True	True		Δ4	n-9		SM	100	0	17258
335	10.3967	757.628	757.622	757.628	MS1	SM 38:2;O2|SM 14:1;O2/24:1	SM 14:1;O2/24:1		Feces3	14.6052	False				False	False		n-	n-		SM	100	0	17258
259	8.88455	675.548	675.543	675.548	MS1	SM 32:1;O2|SM 16:1;O2/16:0	SM 16:1;O2/16:0		Feces3	12.0307	False				False			n-			SM	100	0	14659
260	8.95348	675.55	675.543	675.55	MS1	SM 32:1;O2|SM 16:1;O2/16:0	SM 16:1;O2/16:0		Feces1	22.2331	False				False			n-			SM	100	0	14660
261	8.96952	675.55	675.543	675.55	MS1	SM 32:1;O2|SM 16:1;O2/16:0	SM 16:1;O2/16:0		Feces2	37.5609	False				False			n-			SM	100	0	14660
377	13.3842	789.69	789.684	789.69	MS1	SM 40:0;O2	SM 40:0;O2		Feces1	15.707	False				False			n-			SM	100	0	18310
276	9.1598	689.564	689.559	689.564	MS1	SM 33:1;O2|SM 17:1;O2/16:0	SM 17:1(Δ4);O2/16:0		Feces2	28.8124	False	Position= Δ4, Score= 454.55,Presence= 10.0, Ratio sum= 0.0239			True			Δ4			SM	100	0	15111
277	9.16883	689.564	689.559	689.564	MS1	SM 33:1;O2|SM 17:1;O2/16:0	SM 17:1(Δ4);O2/16:0		Feces3	13.5473	False	Position= Δ4, Score= 429.95,Presence= 10.0, Ratio sum= 0.0317			True			Δ4			SM	100	0	15111
386	12.2747	799.673	799.669	799.673	MS1	SM 41:2;O2|SM 17:1;O2/24:1	SM 17:1;O2/24:1(n-9)		Feces2	11.8961	False		Position= n-9, Score= 720.54,Presence= 20.0, Ratio sum= 0.1913		False	True		n-	n-9		SM	100	0	18610
278	9.238	689.566	689.559	689.566	MS1	SM 33:1;O2|SM 17:1;O2/16:0	SM 17:1;O2/16:0		Feces1	24.9395	False				False			n-			SM	100	100	15112
326	9.72788	738.64	738.647	738.64	MS1	SM 18:1;O2/18:1(d9)	SM 18:1(Δ4);O2/18:1(n-9)(d9)		Feces2	22.577	False	Position= Δ4, Score= 794.13,Presence= 15.0, Ratio sum= 0.2849	Position= n-9, Score= 952.36,Presence= 95.0, Ratio sum= 1.9082		True	True		Δ4	n-9		SM	100	100	16650
373	13.0331	787.676	787.669	787.676	MS1	SM 40:1;O2|SM 18:1;O2/22:0	SM 18:1(Δ4);O2/22:0		Feces3	19.284	False	Position= Δ4, Score= 575.63,Presence= 10.0, Ratio sum= 0.0578			True			Δ4			SM	100	0	18240
371	13.1022	787.676	787.669	787.676	MS1	SM 40:1;O2|SM 18:1;O2/22:0	SM 18:1(Δ4);O2/22:0		Feces1	38.4408	False	Position= Δ4, Score= 532.47,Presence= 10.0, Ratio sum= 0.0461			True			Δ4			SM	100	100	18239
372	13.0279	787.681	787.669	787.673	MS2+O	SM 40:1;O2|SM 18:1;O2/22:0	SM 18:1(Δ4);O2/22:0		Feces2	57.6502	False	Position= Δ4, Score= 725.14,Presence= 15.0, Ratio sum= 0.0526			True			Δ4			SM	100	0	18240
401	13.5922	815.706	815.7	815.706	MS1	SM 42:1;O2|SM 18:1;O2/24:0	SM 18:1(Δ4);O2/24:0		Feces2	36.8256	False	Position= Δ4, Score= 560.84,Presence= 10.0, Ratio sum= 0.0174			True			Δ4			SM	100	100	19030
400	13.122	813.701	813.684	813.692	MS2	SM 42:2;O2|SM 18:1;O2/24:1	SM 18:1(Δ4);O2/24:1(n-9)		Feces2	43.4049	False	Position= Δ4, Score= 798.86,Presence= 10.0, Ratio sum= 0.0483 Position= n-8, Score= 536.36,Presence= 30.0, Ratio sum= 0.1542 Position= n-9, Score= 934.42,Presence= 80.0, Ratio sum= 0.449	Position= n-9, Score= 934.42,Presence= 80.0, Ratio sum= 0.449 Position= n-8, Score= 536.36,Presence= 30.0, Ratio sum= 0.1542		True	True		Δ4	n-9		SM	100	0	18983
399	13.1022	813.701	813.684	813.692	MS2	SM 42:2;O2|SM 18:1;O2/24:1	SM 18:1(Δ4);O2/24:1(n-9)		Feces1	36.147	False	Position= Δ4, Score= 792.27,Presence= 15.0, Ratio sum= 0.0801 Position= n-6, Score= 611.66,Presence= 25.0, Ratio sum= 0.0808 Position= n-9, Score= 924.38,Presence= 70.0, Ratio sum= 0.4048	Position= n-9, Score= 924.38,Presence= 70.0, Ratio sum= 0.4048 Position= n-6, Score= 611.66,Presence= 25.0, Ratio sum= 0.0808		True	True		Δ4	n-9		SM	100	0	18983
393	11.8105	811.674	811.669	811.674	MS1	SM 42:3;O2|SM 18:1;O2/24:2	SM 18:1(Δ4);O2/24:2(n-6,9)		Feces3	10.5136	True	Position= Δ4*, Score= 461.26,Presence= 5.0, Ratio sum= 0.0118 Position= n-9, Score= 822.15,Presence= 50.0, Ratio sum= 0.3676 Position= n-6, Score= 789.52,Presence= 45.0, Ratio sum= 0.5355 Position= n-7, Score= 758.21,Presence= 65.0, Ratio sum= 0.737 Position= n-8, Score= 694.89,Presence= 50.0, Ratio sum= 0.3877 Position= n-3, Score= 645.84,Presence= 30.0, Ratio sum= 0.2489	Position= n-6,9, Score= 730.76,Presence= 47.5, Ratio sum= 0.9078 Position= n-3,9, Score= 654.14,Presence= 40.0, Ratio sum= 0.6212 Position= n-7,9, Score= 648.99,Presence= 57.4999, Ratio sum= 1.1093		True	True		Δ4*	n-6,9		SM	100	100	18934
395	11.8977	811.675	811.669	811.675	MS1	SM 42:3;O2|SM 18:1;O2/24:2	SM 18:1(Δ4);O2/24:2(n-6,9)		Feces2	35.7804	True	Position= Δ4, Score= 471.61,Presence= 10.0, Ratio sum= 0.0489 Position= n-9, Score= 856.91,Presence= 65.0, Ratio sum= 0.5049 Position= n-7, Score= 845.87,Presence= 80.0, Ratio sum= 0.7969 Position= n-6, Score= 863.7,Presence= 60.0, Ratio sum= 0.6676	Position= n-6,9, Score= 799.08,Presence= 62.5, Ratio sum= 1.1423 Position= n-7,9, Score= 724.21,Presence= 72.5, Ratio sum= 1.2716		True	True		Δ4	n-6,9		SM	100	0	18935
394	11.8796	811.676	811.669	811.676	MS1	SM 42:3;O2|SM 18:1;O2/24:2	SM 18:1(Δ4);O2/24:2(n-6,9)		Feces1	26.8866	True	Position= Δ4, Score= 792.21,Presence= 10.0, Ratio sum= 0.039 Position= n-9, Score= 841.64,Presence= 75.0, Ratio sum= 0.5155 Position= n-7, Score= 799.0,Presence= 75.0, Ratio sum= 0.8242 Position= n-6, Score= 844.95,Presence= 50.0, Ratio sum= 0.7209	Position= n-6,9, Score= 789.35,Presence= 55.0, Ratio sum= 1.1798 Position= n-7,9, Score= 706.19,Presence= 67.5, Ratio sum= 1.283		True	True		Δ4	n-6,9		SM	100	100	18935
319	10.3892	731.611	731.606	731.611	MS1	SM 36:1;O2|SM 18:1;O2/18:0	SM 18:1;O2/18:0		Feces2	19.3927	False				False			n-			SM	100	0	16431
318	10.3718	731.611	731.606	731.611	MS1	SM 36:1;O2|SM 18:1;O2/18:0	SM 18:1;O2/18:0		Feces1	13.5813	False				False			n-			SM	100	0	16431
367	11.5276	785.658	785.653	785.658	MS1	SM 40:2;O2|SM 18:1;O2/22:1	SM 18:1;O2/22:1		Feces3	9.7243	False				False	False		n-	n-		SM	100	0	18181
365	11.5036	785.659	785.653	785.659	MS1	SM 40:2;O2|SM 18:1;O2/22:1	SM 18:1;O2/22:1		Feces1	22.9737	False				False	False		n-	n-		SM	100	0	18181
366	11.5206	785.66	785.653	785.66	MS1	SM 40:2;O2|SM 18:1;O2/22:1	SM 18:1;O2/22:1		Feces2	37.5035	False				False	False		n-	n-		SM	100	0	18181
402	13.5981	815.705	815.7	815.705	MS1	SM 42:1;O2|SM 18:1;O2/24:0	SM 18:1;O2/24:0		Feces3	16.3543	False				False			n-			SM	100	0	19030
403	13.6668	815.706	815.7	815.706	MS1	SM 42:1;O2|SM 18:1;O2/24:0	SM 18:1;O2/24:0		Feces1	23.9089	False				False			n-			SM	100	100	19031
294	9.80582	705.595	705.591	705.595	MS1	SM 34:0;O2	SM 34:0;O2		Feces1	53.2966	False				False			n-			SM	100	0	15631
297	9.72788	705.598	705.591	705.595	MS2	SM 34:0;O2	SM 34:0;O2		Feces2	64.6262	False				False			n-			SM	100	0	15632
295	9.82205	705.605	705.591	705.595	MS2	SM 34:0;O2	SM 34:0;O2		Feces2	48.6957	False				False			n-			SM	100	0	15631
296	9.83055	705.605	705.591	705.596	MS2	SM 34:0;O2	SM 34:0;O2		Feces3	30.2056	False				False			n-			SM	100	0	15631
315	9.2637	721.589	721.585	721.589	MS1	SM 34:0;O3	SM 34:0;O3		Feces3	15.1164	False				False			n-			SM	100	0	16161
314	9.25528	721.59	721.585	721.59	MS1	SM 34:0;O3	SM 34:0;O3		Feces2	28.4571	False				False			n-			SM	100	0	16161
313	9.238	721.591	721.585	721.591	MS1	SM 34:0;O3	SM 34:0;O3		Feces1	31.7794	False				False			n-			SM	100	0	16161
340	11.5206	759.642	759.638	759.642	MS1	SM 38:1;O2	SM 38:1;O2		Feces2	13.5373	False				False			n-			SM	100	0	17323
339	11.5036	759.643	759.638	759.643	MS1	SM 38:1;O2	SM 38:1;O2		Feces1	9.689	False				False			n-			SM	100	0	17323
389	12.1869	805.684	805.679	805.684	MS1	SM 40:0;O3	SM 40:0;O3		Feces3	4.6562	False				False			n-			SM	100	0	18792
388	12.1807	805.684	805.679	805.684	MS1	SM 40:0;O3	SM 40:0;O3		Feces2	11.2202	False				False			n-			SM	100	0	18792
387	12.1621	805.685	805.679	805.685	MS1	SM 40:0;O3	SM 40:0;O3		Feces1	11.4301	False				False			n-			SM	100	0	18792
385	10.963	795.644	795.638	795.644	MS1	SM 41:4;O2	SM 41:4;O2		Feces3	19.22	False				False			n-			SM	100	0	18501
383	11.032	795.644	795.638	795.644	MS1	SM 41:4;O2	SM 41:4;O2		Feces1	33.3326	False				False			n-			SM	100	0	18500
384	10.9551	795.644	795.638	795.644	MS1	SM 41:4;O2	SM 41:4;O2		Feces2	49.7203	False				False			n-			SM	100	0	18501
408	12.1807	831.7	831.695	831.7	MS1	SM 42:1;O3	SM 42:1;O3		Feces2	16.5303	False				False			n-			SM	100	0	19467
409	12.1869	831.701	831.695	831.701	MS1	SM 42:1;O3	SM 42:1;O3		Feces3	8.0451	False				False			n-			SM	100	0	19467
407	12.1621	831.701	831.695	831.701	MS1	SM 42:1;O3	SM 42:1;O3		Feces1	19.5393	False				False			n-			SM	100	0	19467
0	6.48575	288.292	288.29	288.292	MS1	SPB 17:0;O2	SPB 17:0;O2		Feces1	18.9667	False				False			n-			DHSph	0	66.6666	2574
1	6.49918	288.292	288.29	288.292	MS1	SPB 17:0;O2	SPB 17:0;O2		Feces2	16.6916	False				False			n-			DHSph	0	66.6666	2574
5	6.95887	302.309	302.305	302.309	MS1>10ppm	SPB 18:0;O2	SPB 18:0;O2		Feces1	44.4642	False				False			n-			DHSph	0	100	2912
6	6.97302	302.309	302.305	302.309	MS1>10ppm	SPB 18:0;O2	SPB 18:0;O2		Feces2	43.3723	False				False			n-			DHSph	0	100	2912
7	6.89198	302.309	302.305	302.309	MS1>10ppm	SPB 18:0;O2	SPB 18:0;O2		Feces3	51.6188	False				False			n-			DHSph	0	100	2913
9	6.59413	318.304	318.3	318.299	MS2	SPB 18:0;O3	SPB 18:0;O3		Feces2	32.756	False				False			n-			PhytoSph	0	100	3398
8	6.58067	318.304	318.3	318.298	MS2	SPB 18:0;O3	SPB 18:0;O3		Feces1	35.0731	False				False			n-			PhytoSph	0	75	3398
10	6.51255	318.305	318.3	318.299	MS2	SPB 18:0;O3	SPB 18:0;O3		Feces3	56.0003	False				False			n-			PhytoSph	0	100	3399
19	7.2712	346.334	346.332	346.334	MS1	SPB 20:0;O3	SPB 20:0;O3		Feces3	35.953	False				False			n-			PhytoSph	0	0	4109
17	7.24338	346.334	346.332	346.334	MS1	SPB 20:0;O3	SPB 20:0;O3		Feces1	20.0553	False				False			n-			PhytoSph	0	0	4109
18	7.25822	346.334	346.332	346.334	MS1	SPB 20:0;O3	SPB 20:0;O3		Feces2	18.6734	False				False			n-			PhytoSph	0	0	4109
44	9.1598	411.365	411.36	0		ST 27:0;O	ST 27:0;O		Feces2	52.426	False				False			n-			ST	0	0	5997
45	9.16883	411.365	411.36	0		ST 27:0;O	ST 27:0;O		Feces3	75.7817	False				False			n-			ST	0	0	5997
46	9.238	411.366	411.36	411.364	MS2+O	ST 27:0;O	ST 27:0;O		Feces1	47.5105	False				False			n-			ST	0	0	5998
24	7.73362	369.354	369.351	369.354	MS1	ST 27:1;O	ST 27:1;O		Feces2	14.4165	False				False			n-			ST	0	0	4749
20	9.3505	369.354	369.351	369.354	MS1	ST 27:1;O	ST 27:1;O		Feces2	31.4508	False				False			n-			ST	0	0	4745
25	7.74628	369.354	369.351	369.354	MS1	ST 27:1;O	ST 27:1;O		Feces3	18.9174	False				False			n-			ST	0	0	4749
21	8.38423	369.354	369.351	369.354	MS1	ST 27:1;O	ST 27:1;O		Feces1	27.5772	False				False			n-			ST	0	0	4748
22	8.40977	369.354	369.351	369.354	MS1	ST 27:1;O	ST 27:1;O		Feces3	33.9046	False				False			n-			ST	0	0	4748
23	7.7185	369.354	369.351	369.354	MS1	ST 27:1;O	ST 27:1;O		Feces1	19.726	False				False			n-			ST	0	0	4749
29	8.47897	383.37	383.367	383.37	MS1	ST 28:1;O	ST 28:1;O		Feces1	33.1526	False				False			n-			ST	0	0	5140
30	8.49515	383.371	383.367	383.371	MS1	ST 28:1;O	ST 28:1;O		Feces2	26.35	False				False			n-			ST	0	0	5140
31	8.50513	383.371	383.367	383.371	MS1	ST 28:1;O	ST 28:1;O		Feces3	40.8265	False				False			n-			ST	0	0	5140
38	9.238	399.366	399.362	399.366	MS1>10ppm	ST 28:2;O	ST 28:2;O		Feces1	33.5266	False				False			n-			ST	0	0	5661
40	9.16883	399.366	399.362	399.366	MS1>10ppm	ST 28:2;O	ST 28:2;O		Feces3	49.0057	False				False			n-			ST	0	0	5662
39	9.1598	399.366	399.362	399.366	MS1>10ppm	ST 28:2;O	ST 28:2;O		Feces2	34.8451	False				False			n-			ST	0	0	5662
27	6.3909	379.334	379.336	379.334	MS1	ST 28:3;O	ST 28:3;O		Feces1	16.607	False				False			n-			ST	0	0	5035
28	6.40457	379.334	379.336	379.334	MS1	ST 28:3;O	ST 28:3;O		Feces2	18.6614	False				False			n-			ST	0	0	5035
34	8.69538	397.386	397.383	397.386	MS1	ST 29:1;O	ST 29:1;O		Feces3	54.4678	False				False			n-			ST	0	0	5585
33	8.68552	397.387	397.383	397.387	MS1	ST 29:1;O	ST 29:1;O		Feces2	33.0026	False				False			n-			ST	0	0	5585
32	8.66952	397.387	397.383	0		ST 29:1;O	ST 29:1;O		Feces1	36.5763	False				False			n-			ST	0	0	5585
49	9.4536	413.384	413.378	0		ST 29:2;O	ST 29:2;O		Feces3	74.1352	False				False			n-			ST	0	0	6073
48	9.4452	413.385	413.378	413.379	MS2+O	ST 29:2;O	ST 29:2;O		Feces2	50.6536	False				False			n-			ST	0	0	6073
47	9.42837	413.389	413.378	413.375	MS2+O	ST 29:2;O	ST 29:2;O		Feces1	31.7921	False				False			n-			ST	0	0	6073
406	15.201	829.798	829.798	829.798	MS1	TG 15:0_18:1(d7)_15:0	TG 15:0_18:1(n-9)(d7)_15:0		Feces2	20.5139	False	Position= n-9, Score= 890.45,Presence= 58.8235, Ratio sum= 0.8764			True			n-9			TG	0	100	19412
411	15.2766	874.791	874.786	874.791	MS1	TG 52:3|TG 16:0_18:1_18:2	TG 16:0_18:1_18:2		Feces1	5.886	False				False	False		n-	n-		TG	0	100	20598
59	8.09885	427.357	427.357	427.357	MS1	VAE 9:0	VAE 9:0		Feces1	29.3137	False				False			n-			VAE	0	100	6504
60	8.1146	427.357	427.357	427.357	MS1	VAE 9:0	VAE 9:0		Feces2	27.4319	False				False			n-			VAE	0	100	6504
61	8.12538	427.361	427.357	427.361	MS2+O	VAE 9:0	VAE 9:0		Feces3	46.4426	False				False			n-			VAE	0	100	6504

## Sheet: CAR
Metabolite name	CAR 14:1	OAD result name	CAR 14:1		No.1	No.2	No.3	Metabolite name	CAR 16:0	OAD result name	CAR 16:0		No.1	No.2	No.3	Metabolite name	CAR 16:0	OAD result name	CAR 16:0		No.1	No.2	No.3	Metabolite name	CAR 16:0	OAD result name	CAR 16:0		No.1	No.2	No.3	Metabolite name	CAR 16:1	OAD result name	CAR 16:1		No.1	No.2	No.3	Metabolite name	CAR 16:1	OAD result name	CAR 16:1(n-7*)		No.1	No.2	No.3	Metabolite name	CAR 16:1
MS1 m/z	370.297	370.297	<-MS1	Positions1	Unresolved	N/A	N/A	MS1 m/z	400.341	400.341	<-MS1	Positions1	N/A	N/A	N/A	MS1 m/z	400.345	400.345	<-MS1	Positions1	N/A	N/A	N/A	MS1 m/z	400.345	400.345	<-MS1	Positions1	N/A	N/A	N/A	MS1 m/z	398.329	398.329	<-MS1	Positions1	Unresolved	N/A	N/A	MS1 m/z	398.329	398.329	<-MS1	Positions1	n-7*	n-3	N/A	MS1 m/z	398.329
Ref m/z	370.295			Score1	###	N/A	N/A	Ref m/z	400.342			Score1	N/A	N/A	N/A	Ref m/z	400.342			Score1	N/A	N/A	N/A	Ref m/z	400.342			Score1	N/A	N/A	N/A	Ref m/z	398.327			Score1	###	N/A	N/A	Ref m/z	398.327			Score1	223.6	494.08	N/A	Ref m/z	398.327
RT	5.25093			Presence1	###	N/A	N/A	RT	6.48575			Presence1	N/A	N/A	N/A	RT	6.49918			Presence1	N/A	N/A	N/A	RT	6.51255			Presence1	N/A	N/A	N/A	RT	5.94167			Presence1	###	N/A	N/A	RT	5.92937			Presence1	5.8823	23.5294	N/A	RT	6.01122
ID	26			Ratio sum1	###	N/A	N/A	ID	41			Ratio sum1	N/A	N/A	N/A	ID	42			Ratio sum1	N/A	N/A	N/A	ID	43			Ratio sum1	N/A	N/A	N/A	ID	37			Ratio sum1	###	N/A	N/A	ID	36			Ratio sum1	0.0213	0.3142	N/A	ID	35
Smiles	O=C([O-])CC(OC(=O)CCCCCCCC=CCCCC)C[N+](C)(C)C			All results1	Position= Unresolved, Score= ###, Presence= ###, Ratio sum= ###			Smiles	O=C([O-])CC(OC(=O)CCCCCCCCCCCCCCC)C[N+](C)(C)C			All results1				Smiles	O=C([O-])CC(OC(=O)CCCCCCCCCCCCCCC)C[N+](C)(C)C			All results1				Smiles	O=C([O-])CC(OC(=O)CCCCCCCCCCCCCCC)C[N+](C)(C)C			All results1				Smiles	O=C([O-])CC(OC(=O)CCCCCCCC=CCCCCCC)C[N+](C)(C)C			All results1	Position= Unresolved, Score= ###, Presence= ###, Ratio sum= ###			Smiles	O=C([O-])CC(OC(=O)CCCCCCCC=CCCCCCC)C[N+](C)(C)C			All results1	Position= n-7*, Score= 223.6, Presence= 5.8823, Ratio sum= 0.0213 Position= n-3, Score= 494.08, Presence= 23.5294, Ratio sum= 0.3142 Position= Unresolved, Score= ###, Presence= ###, Ratio sum= ###			Smiles	O=C([O-])CC(OC(=O)CCCCCCCC=CCCCCCC)C[N+](C)(C)C
Subclass info	Head= 0% Moiety= 0%							Subclass info	Head= 0% Moiety= 0%							Subclass info	Head= 0% Moiety= 0%							Subclass info	Head= 0% Moiety= 0%							Subclass info	Head= 0% Moiety= 0%							Subclass info	Head= 0% Moiety= 0%							Subclass info	Head= 0% Moiety= 0%
intensity	frag m/z	Ratio(%)	Delta	Ref NL1	Ref Mz1	ppm1	Type1	intensity	frag m/z	Ratio(%)	Delta	Ref NL1	Ref Mz1	ppm1	Type1	intensity	frag m/z	Ratio(%)	Delta	Ref NL1	Ref Mz1	ppm1	Type1	intensity	frag m/z	Ratio(%)	Delta	Ref NL1	Ref Mz1	ppm1	Type1	intensity	frag m/z	Ratio(%)	Delta	Ref NL1	Ref Mz1	ppm1	Type1	intensity	frag m/z	Ratio(%)	Delta	Ref NL1	Ref Mz1	ppm1	Type1	intensity	frag m/z
7234	371.265	5.2666	-0.9675					7017	401.309	0.9209	-0.9674					2894	401.315	0.4188	-0.9705					3567	401.285	1.3823	-0.9402					3411	399.303	2.571	-0.9736					2141	399.3	0.8777	-0.9712					2316	399.3
866	371.237	0.6304	-0.9394					7722	401.286	1.0135	-0.9443					4457	401.305	0.6451	-0.9605					3440	401.271	1.3331	-0.926					5076	399.255	3.8259	-0.9264					1486	399.287	0.6092	-0.9575					2543	399.289
1176	371.224	0.8561	-0.9263					5936	401.26	0.779	-0.9188					7430	401.286	1.0754	-0.9417					783	401.231	0.3034	-0.886					326	399.215	0.2457	-0.8857					4866	399.255	1.9949	-0.9258					3625	399.265
264	371.192	0.1922	-0.8952					3451	401.236	0.4529	-0.8945					5558	401.264	0.8044	-0.9193					2129	401.191	0.825	-0.8463					289	399.2	0.2178	-0.8706					1041	399.22	0.4267	-0.8906					2119	399.245
820	371.164	0.5969	-0.8662					4187	401.19	0.5495	-0.849					2501	401.236	0.362	-0.8912					104	401.162	0.0403	-0.8167					1001	399.169	0.7544	-0.8397					204	399.199	0.0836	-0.8702					1109	399.217
265	371.127	0.1929	-0.8299					3350	401.118	0.4396	-0.7768					2560	401.191	0.3705	-0.8467					158	401.137	0.0612	-0.7917					76	399.123	0.0572	-0.7943					561	399.169	0.2299	-0.8398					596	399.174
130	371.108	0.0946	-0.8108					2837	401.096	0.3723	-0.7541					2493	401.118	0.3608	-0.7732					58	401.103	0.0224	-0.7581					184	399.084	0.1386	-0.7552					155	399.142	0.0635	-0.8125					500	399.078
299	371.091	0.2176	-0.7932					3618	401.047	0.4748	-0.7054					2043	401.096	0.2957	-0.751					390	401.058	0.1511	-0.7129					89	399.042	0.067	-0.7133					73	399.121	0.0299	-0.7921					623	398.985
68	371.052	0.0495	-0.7551					3369	401.002	0.4421	-0.661					2429	401.002	0.3515	-0.6575					244	401.01	0.0945	-0.6647					143	399.01	0.1077	-0.6807					94	399.029	0.0385	-0.6997					976	398.937
149	371.036	0.1084	-0.7388					3449	400.957	0.4526	-0.6151					2418	400.956	0.3499	-0.6116					57	400.929	0.022	-0.5844					137	398.94	0.1032	-0.6112					251	398.997	0.1029	-0.668					1152	398.917
202	371.006	0.147	-0.709					4649	400.933	0.6101	-0.5917					2860	400.934	0.4139	-0.5892					193	400.9	0.0747	-0.5555					207	398.913	0.156	-0.5844					172	398.887	0.0705	-0.5579					766	398.893
48	370.94	0.0349	-0.6425					3477	400.91	0.4563	-0.5687					2730	400.888	0.3951	-0.5432					218	400.867	0.0844	-0.5224					100	398.881	0.0753	-0.5522					58	398.827	0.0237	-0.4983					1154	398.869
159	370.869	0.1157	-0.5719					4047	400.888	0.5311	-0.5461					3390	400.842	0.4906	-0.497					338	400.831	0.1309	-0.4861					92	398.839	0.0693	-0.51					196	398.796	0.0803	-0.4673					1129	398.849
48	370.835	0.0349	-0.5372					4919	400.843	0.6456	-0.5015					2883	400.816	0.4172	-0.4714					285	400.792	0.1104	-0.447					276	398.8	0.208	-0.4708					150	398.771	0.0614	-0.4416					1234	398.825
47	370.784	0.0342	-0.4865					4778	400.816	0.6271	-0.4748					3364	400.793	0.4869	-0.4486					439	400.75	0.1701	-0.4046					229	398.771	0.1726	-0.4418					119	398.745	0.0487	-0.416					1036	398.797
77	370.757	0.056	-0.4601					4779	400.794	0.6272	-0.4521					3887	400.769	0.5626	-0.4245					198	400.715	0.0767	-0.3703					51	398.73	0.0384	-0.4012					264	398.713	0.1082	-0.3843					1453	398.775
271	370.719	0.1972	-0.4217					5594	400.77	0.7342	-0.4287					2727	400.745	0.3947	-0.4006					138	400.698	0.0534	-0.353					139	398.692	0.1047	-0.3626					303	398.677	0.1242	-0.3478					1457	398.752
90	370.698	0.0655	-0.4006					4047	400.745	0.5311	-0.4037					2063	400.721	0.2986	-0.3764					113	400.68	0.0437	-0.3355					77	398.67	0.058	-0.3411					501	398.649	0.2053	-0.3195					1309	398.683
169	370.672	0.123	-0.3749					1222	400.727	0.1603	-0.3858					2825	400.699	0.4089	-0.3548					226	400.66	0.0875	-0.3148					422	398.65	0.318	-0.3212					114	398.628	0.0467	-0.2989					856	398.662
252	370.633	0.1834	-0.3361					4021	400.7	0.5277	-0.3581					2269	400.678	0.3284	-0.3338					126	400.642	0.0488	-0.2972					111	398.626	0.0836	-0.2974					538	398.608	0.2205	-0.2785					1099	398.642
105	370.616	0.0764	-0.3185					3593	400.658	0.4715	-0.3169					2820	400.659	0.4081	-0.3144					324	400.625	0.1255	-0.28					463	398.6	0.3489	-0.2713					419	398.573	0.1717	-0.2435					4208	398.456
361	370.587	0.2628	-0.2899					1780	400.64	0.2336	-0.2981					3799	400.611	0.5498	-0.2664					473	400.605	0.1833	-0.2599					365	398.568	0.2751	-0.239					246	398.556	0.1008	-0.2266					4067	398.41
162	370.574	0.1179	-0.2763					5906	400.611	0.7751	-0.2693					2664	400.585	0.3855	-0.2403					549	400.576	0.2127	-0.2309					377	398.538	0.2841	-0.2091					1517	398.469	0.6219	-0.1399					11596	398.383
546	370.55	0.3975	-0.2528					5010	400.586	0.6575	-0.2442					6865	400.538	0.9936	-0.1937					1197	400.486	0.4638	-0.1408					1137	398.465	0.857	-0.1358					5808	398.378	2.3811	-0.0487					543416	398.33
654	370.524	0.4761	-0.2266					10007	400.539	1.3134	-0.1973					17834	400.426	2.5813	-0.0816					651	400.474	0.2522	-0.1293					4495	398.377	3.388	-0.0484					243916	398.329	100	-0.0001					4298	398.273
233	370.488	0.1696	-0.1911					10269	400.518	1.3477	-0.1762					690872	400.346	100	-0.0018					258040	400.345	100	0.0002					132672	398.329	100	0.0001					5447	398.28	2.2331	0.0494					2086	398.236
576	370.435	0.4193	-0.1377					20329	400.472	2.6681	-0.1304					4844	400.293	0.7011	0.0519					4267	400.293	1.6536	0.0517					4075	398.28	3.0714	0.0491					1824	398.239	0.7477	0.0903					1295	398.196
936	370.422	0.6814	-0.1249					13806	400.449	1.812	-0.1077					8209	400.258	1.1882	0.0866					3517	400.258	1.3629	0.0869					1173	398.239	0.8841	0.0899					1028	398.198	0.4214	0.1314					1355	398.134
346	370.348	0.2519	-0.0504					28482	400.427	3.7382	-0.0851					503	400.197	0.0728	0.1473					758	400.204	0.2937	0.1412					421	398.203	0.3173	0.1256					237	398.149	0.0971	0.1804					381	398.084
137356	370.297	100	0					36707	400.401	4.8177	-0.0594					1568	400.172	0.2269	0.1725					832	400.176	0.3224	0.169					468	398.187	0.3527	0.1417					92	398.125	0.0377	0.2044					135	398.064
7689	370.271	5.5978	0.0261					47139	400.378	6.1869	-0.0361					1250	400.117	0.1809	0.2271					494	400.119	0.1914	0.2257					382	398.144	0.2879	0.185					267	398.091	0.1094	0.2379					417	398.032
1337	370.207	0.9733	0.0903					761910	400.347	100	-0.0053					480	400.05	0.0694	0.2947					98	400.078	0.0379	0.2665					828	398.084	0.624	0.2454					123	398.036	0.0504	0.2927					111	397.989
452	370.166	0.329	0.1317					4982	400.29	0.6538	0.051					270	400.011	0.039	0.3332					77	400.06	0.0298	0.2851					71	397.957	0.0535	0.3716					59	397.948	0.0241	0.3813					192	397.937
158	370.129	0.115	0.1685					7980	400.258	1.0473	0.0832					339	399.967	0.049	0.3771					89	400.037	0.0344	0.3077					110	397.717	0.0829	0.612					85	397.874	0.0348	0.4547					160	397.909
347	370.109	0.2526	0.188					1765	400.178	0.2316	0.1631					247	399.938	0.0357	0.4065					87	400.008	0.0337	0.3365					36	397.596	0.0271	0.7328					62	397.807	0.0254	0.5221					90	397.859
72	370.043	0.0524	0.2544					1786	400.149	0.2344	0.1928					66	399.913	0.0095	0.4317					206	399.954	0.0798	0.3909					274	397.436	0.2065	0.8933					69	397.753	0.0282	0.5759					136	397.835
51	369.961	0.0371	0.3368					672	400.081	0.0881	0.26					254	399.885	0.0367	0.4592					48	399.9	0.0186	0.4449					99	397.384	0.0746	0.9451					63	397.729	0.0258	0.5997					86	397.802
58	369.901	0.0422	0.3966					412	400.059	0.054	0.2828					51	399.859	0.0073	0.4851					109	399.836	0.0422	0.5093					2859	397.345	2.1549	0.9842					60	397.664	0.0245	0.6653					187	397.774
65	369.766	0.0473	0.5316					791	400.025	0.1038	0.3164					79	399.838	0.0114	0.5062					155	399.775	0.06	0.5701					6312	397.316	4.7575	1.013					87	397.614	0.0356	0.715					155	397.735
60	369.736	0.0436	0.5616					776	399.989	0.1018	0.3526					155	399.806	0.0224	0.539					55	399.722	0.0213	0.6228					2726	397.272	2.0546	1.0566					64	397.553	0.0262	0.7764					57	397.702
85	369.61	0.0618	0.6869					145	399.951	0.019	0.3905					99	399.774	0.0143	0.5707					45	399.704	0.0174	0.6414					397	397.201	0.2992	1.1278					159	397.511	0.0651	0.8181					113	397.674
75	369.527	0.0546	0.7707					103	399.918	0.0135	0.4237					297	399.748	0.0429	0.5965					95	399.685	0.0368	0.66					254	397.165	0.1914	1.1641					79	397.467	0.0323	0.8616					96	397.64
78	369.5	0.0567	0.7972					282	399.891	0.037	0.4508					237	399.722	0.0343	0.6222					111	399.664	0.043	0.6806					45	395.289	0.0339	3.0399					76	397.447	0.0311	0.8822					95	397.614
55	369.481	0.04	0.8163					343	399.84	0.045	0.5014					394	399.661	0.057	0.6837					71	399.614	0.0275	0.731					93	387.211	0.07	11.1175					4046	397.342	1.6587	0.9873					47	397.594
64	369.445	0.0465	0.8528					442	399.828	0.058	0.5135					228	399.621	0.033	0.7238					116	399.571	0.0449	0.7743					95	385.289	0.0716	13.0404					7417	397.314	3.0408	1.0155					190	397.563
74	369.432	0.0538	0.8654					143	399.793	0.0187	0.5488					54	399.607	0.0078	0.7379					60	399.538	0.0232	0.8068					86	385.242	0.0648	13.0874					3244	397.276	1.3299	1.0527					94	397.506
1914	369.35	1.3934	0.9474					492	399.767	0.0645	0.5748					470	399.573	0.068	0.7713					97	399.522	0.0375	0.8227					51	385.226	0.0384	13.1031					901	397.236	0.3693	1.0927					82	397.488
1563	369.317	1.1379	0.9806					171	399.737	0.0224	0.6042					179	399.53	0.0259	0.8141					71	399.5	0.0275	0.8451					51	384.654	0.0384	13.6753					243	397.176	0.0996	1.1533					142	397.46
13715	369.267	9.985	1.03					296	399.714	0.0388	0.6277					880	399.462	0.1273	0.8825					125	399.475	0.0484	0.8701					253	384.336	0.1906	13.9929					309	397.154	0.1266	1.1747					76	397.441
333	369.206	0.2424	1.0916					128	399.694	0.0167	0.6473					36856	399.331	5.3347	1.0138					183	399.464	0.0709	0.8812					178	384.322	0.1341	14.0069					182	396.314	0.0746	2.0147					185	397.39
171	369.179	0.1244	1.1186					263	399.675	0.0345	0.6662					8902	399.254	1.2885	1.0901					100	399.437	0.0387	0.9076					357	384.287	0.269	14.0415					27	389.302	0.011	9.0272					3040	397.347
182	369.163	0.1325	1.1346					134	399.645	0.0175	0.696					379	399.212	0.0548	1.1321					28705	399.329	11.1242	1.0158					250	384.263	0.1884	14.0658					113	387.213	0.0463	11.1162					8472	397.316
357	369.136	0.2599	1.1618					240	399.616	0.0314	0.7259					358	399.196	0.0518	1.1483					4015	399.255	1.5559	1.0895					112	384.228	0.0844	14.1014					95	385.33	0.0389	12.9989					3668	397.272
48	369.096	0.0349	1.2017					84	399.592	0.011	0.7497					538	399.159	0.0778	1.1859					467	399.2	0.1809	1.1445					29	384.117	0.0218	14.2119					87	385.295	0.0356	13.034					297	397.212
65	368.27	0.0473	2.027					155	399.578	0.0203	0.7632					102	399.107	0.0147	1.2372					53	399.177	0.0205	1.1678					44	383.999	0.0331	14.3297					210	385.277	0.086	13.0517					247	397.176
31	368.258	0.0225	2.0397					189	399.552	0.0248	0.7896					53	399.089	0.0076	1.2552					80	399.15	0.031	1.1954					1173	383.332	0.8841	14.9965					56	385.239	0.0229	13.0898					88	397.147
104	367.255	0.0757	3.042					97	399.526	0.0127	0.8153					53	398.997	0.0076	1.3472					116	399.085	0.0449	1.2599					1061	383.279	0.7997	15.0498					56	384.439	0.0229	13.89					180	397.128
35	358.443	0.0254	11.8543					779	399.465	0.1022	0.8766					55	398.869	0.0079	1.4757					55	399.059	0.0213	1.2857					589	383.26	0.4439	15.069					62	384.367	0.0254	13.9617					51	397.092
67	357.508	0.0487	12.7894					309	399.437	0.0405	0.9048					82	398.825	0.0118	1.5199					232	398.321	0.0899	2.0244					63	383.112	0.0474	15.2169					284	384.334	0.1164	13.995					56	396.943
108	357.287	0.0786	13.0099					41501	399.33	5.4469	1.0113					99	398.521	0.0143	1.8236					99	395.801	0.0383	4.544					112	382.351	0.0844	15.9775					437	384.313	0.1791	14.0163					56	396.71
283	357.248	0.206	13.0492					7755	399.254	1.0178	1.0872					140	398.391	0.0202	1.9537					56	395.722	0.0217	4.6227					502	382.319	0.3783	16.0102					384	384.27	0.1574	14.0593					47	396.513
225	357.216	0.1638	13.0814					614	399.199	0.0805	1.1421					536	398.33	0.0775	2.0149					91	395.253	0.0352	5.0915					511	382.301	0.3851	16.0279					1376	383.331	0.5641	14.9984					313	396.318
71	356.917	0.0516	13.3804					157	399.166	0.0206	1.1758					108	398.297	0.0156	2.048					30	393.479	0.0116	6.8656					397	382.271	0.2992	16.0577					1693	383.288	0.694	15.0415					42	395.808
51	356.691	0.0371	13.6064					50	399.14	0.0065	1.2012					45	398.241	0.0065	2.1035					73	389.179	0.0282	11.1661					117	382.159	0.0881	16.17					792	383.26	0.3247	15.0692					107	395.244
1150	356.274	0.8372	14.0235					75	399.117	0.0098	1.2247					61	398.205	0.0088	2.1398					246	387.348	0.0953	12.9968					50	381.933	0.0376	16.3959					202	383.232	0.0828	15.097					41	393.057
251	356.231	0.1827	14.0668					88	399.104	0.0115	1.2378					46	397.887	0.0066	2.4574					70	387.299	0.0271	13.0458					46	381.725	0.0346	16.6036					93	383.146	0.0381	15.183					73	392.744
152	356.192	0.1106	14.1049					69	399.081	0.009	1.2603					61	397.457	0.0088	2.8879					144	387.273	0.0558	13.0721					81	381.496	0.061	16.833					49	382.749	0.02	15.5797					112	385.338
80	356.175	0.0582	14.1221					132	399.004	0.0173	1.3378					53	397.38	0.0076	2.9648					47	386.532	0.0182	13.8131					1874	381.316	1.4125	17.013					69	382.359	0.0282	15.9703					250	385.298
43	356.14	0.0313	14.1577					152	398.98	0.0199	1.3612					51	396.857	0.0073	3.4879					49	386.354	0.0189	13.9905					756	381.285	0.5698	17.0444					531	382.318	0.2176	16.0113					47	384.505
45	356.127	0.0327	14.1708					88	398.871	0.0115	1.4707					43	396.827	0.0062	3.5173					116	386.334	0.0449	14.0108					77	381.244	0.058	17.0852					766	382.299	0.314	16.0298					282	384.331
57	355.379	0.0414	14.9185					63	398.852	0.0082	1.4895					55	395.778	0.0079	4.5667					285	386.313	0.1104	14.0321					196	381.233	0.1477	17.0964					108	382.274	0.0442	16.0555					383	384.297
155	355.321	0.1128	14.9759					69	398.791	0.009	1.5509					37	391.2	0.0053	9.1443					507	386.277	0.1964	14.0677					98	380.352	0.0738	17.9769					53	382.241	0.0217	16.0876					188	384.277
4519	355.267	3.2899	15.0302					66	398.768	0.0086	1.5734					70	389.259	0.0101	11.086					98	386.244	0.0379	14.1008					425	380.315	0.3203	18.0144					42	382.211	0.0172	16.1176					464	384.26
278	355.19	0.2023	15.1069					79	398.752	0.0103	1.5893					66	388.285	0.0095	12.0595					59	386.21	0.0228	14.1347					296	380.283	0.2231	18.0459					56	382.049	0.0229	16.2798					117	384.232
53	355.162	0.0385	15.1357					44	398.704	0.0057	1.6378					30	387.602	0.0043	12.7426					76	386.108	0.0294	14.2369					339	380.27	0.2555	18.0594					51	381.838	0.0209	16.4908					238	383.355
168	355.149	0.1223	15.1481					907	398.328	0.119	2.0135					340	387.351	0.0492	12.9939					620	385.337	0.2402	15.0079					65	380.248	0.0489	18.0809					868	381.338	0.3558	16.991					960	383.332
106	355.019	0.0771	15.2784					129	398.265	0.0169	2.0765					47	387.162	0.0068	13.1828					2463	385.296	0.9545	15.0485					201	380.231	0.1515	18.0982					1907	381.315	0.7818	17.0143					2302	383.284
97	354.999	0.0706	15.2984					92	397.741	0.012	2.6009					36	387.091	0.0052	13.2534					84	385.243	0.0325	15.1015					51	380.144	0.0384	18.1849					742	381.274	0.3042	17.0547					803	383.26
61	354.955	0.0444	15.3423					51	397.492	0.0066	2.8496					89	386.403	0.0128	13.9414					127	385.178	0.0492	15.1665					444	379.328	0.3346	19.001					270	381.233	0.1106	17.0961					317	383.222
70	354.692	0.0509	15.6057					76	395.81	0.0099	4.5313					235	386.345	0.034	13.9996					65	385.104	0.0251	15.2411					563	379.293	0.4243	19.0363					112	381.171	0.0459	17.1576					68	382.906
52	354.621	0.0378	15.6764					52	393.248	0.0068	7.0936					225	386.312	0.0325	14.0322					140	384.34	0.0542	16.0049					686	379.27	0.517	19.0594					144	380.354	0.059	17.9746					266	382.336
127	354.596	0.0924	15.7011					104	389.295	0.0136	11.0465					43	386.296	0.0062	14.0488					6427	384.292	2.4906	16.0531					75	379.225	0.0565	19.1042					194	380.333	0.0795	17.9956					1246	382.296
79	354.555	0.0575	15.7427					253	387.348	0.0332	12.9934					265	386.271	0.0383	14.0734					80	384.263	0.031	16.0824					29	372.841	0.0218	25.488					70	380.316	0.0286	18.0131					49	382.242
45	354.534	0.0327	15.7637					39	387.246	0.0051	13.0958					55	386.233	0.0079	14.1111					91	384.227	0.0352	16.1181					75	370.336	0.0565	27.9927					526	380.291	0.2156	18.0384					191	382.209
73	354.511	0.0531	15.7862					36	386.531	0.0047	13.8103					71	386.169	0.0102	14.1755					82	384.151	0.0317	16.1944					39	370.047	0.0293	28.282					220	380.272	0.0901	18.0567					66	382.182
47	354.484	0.0342	15.8132					121	386.344	0.0158	13.9975					40	386.12	0.0057	14.2244					27	383.826	0.0104	16.5186					71	369.283	0.0535	29.0455					272	380.247	0.1115	18.0818					63	381.778
55	354.441	0.04	15.8563					409	386.307	0.0536	14.0346					1101	385.334	0.1593	15.0103					3274	383.319	1.2687	17.0261					416	369.128	0.3135	29.2006					116	380.221	0.0475	18.1079					2023	381.316
107	354.397	0.0778	15.9006					240	386.275	0.0314	14.0669					561	385.308	0.0812	15.0366					82	383.224	0.0317	17.1212					28	367.545	0.0211	30.7842					55	380.018	0.0225	18.3114					767	381.284
60	354.377	0.0436	15.9207					70	386.109	0.0091	14.2328					468	385.275	0.0677	15.0699					87	383.175	0.0337	17.1702					62	367.345	0.0467	30.9839					212	379.326	0.0869	19.0035					335	381.244
139	354.314	0.1011	15.9835					793	385.332	0.104	15.0092					120	385.237	0.0173	15.1071					71	383.154	0.0275	17.1911					96	367.324	0.0723	31.0045					741	379.295	0.3037	19.0342					78	381.179
6858	354.274	4.9928	16.0232					1134	385.308	0.1488	15.033					42	385.199	0.006	15.1454					110	382.373	0.0426	17.9715					67	367.301	0.0505	31.028					1143	379.269	0.4686	19.0598					63	381.147
519	354.208	0.3778	16.089					219	385.277	0.0287	15.064					92	385.182	0.0133	15.1625					705	382.327	0.2732	18.0182					184	367.262	0.1386	31.0665					70	377.196	0.0286	21.1328					45	380.883
70	354.145	0.0509	16.1521					70	385.251	0.0091	15.0903					119	385.12	0.0172	15.2246					384	382.298	0.1488	18.047					34	367.215	0.0256	31.114					75	372.257	0.0307	26.0723					265	380.341
98	353.92	0.0713	16.3771					58	385.236	0.0076	15.1054					1026	384.322	0.1485	16.0224					76	382.221	0.0294	18.1235					164	366.32	0.1236	32.0092					74	369.286	0.0303	29.0428					191	380.324
128	353.857	0.0931	16.4405					46	385.211	0.006	15.1303					597	384.29	0.0864	16.0542					78	382.169	0.0302	18.1761					166	366.307	0.1251	32.022					88	369.267	0.036	29.0617					296	380.301
100	353.763	0.0728	16.5343					121	385.173	0.0158	15.1683					44	384.257	0.0063	16.0874					167	381.367	0.0647	18.9777					47	366.281	0.0354	32.0479					68	369.248	0.0278	29.0815					326	380.287
77	353.713	0.056	16.584					90	385.094	0.0118	15.2471					99	384.222	0.0143	16.1223					1084	381.318	0.42	19.0267					58	366.262	0.0437	32.0672					362	369.127	0.1484	29.2024					209	380.262
48	353.691	0.0349	16.6068					1702	384.292	0.2233	16.0491					2171	383.327	0.3142	17.0172					64	381.281	0.0248	19.0641					35	366.057	0.0263	32.2719					36	369.065	0.0147	29.2641					56	380.238
66	353.597	0.048	16.7001					70	384.261	0.0091	16.0809					541	383.295	0.0783	17.0495					61	377.241	0.0236	23.1038					412	365.32	0.3105	33.0094					74	367.334	0.0303	30.9955					36	380.173
224	353.561	0.163	16.7366					123	384.233	0.0161	16.1084					503	383.282	0.0728	17.0628					90	374.268	0.0348	26.0772					72	365.285	0.0542	33.0443					112	367.297	0.0459	31.0323					57	380.119
59	353.541	0.0429	16.7558					1461	383.331	0.1917	17.0109					279	383.26	0.0403	17.0844					61	372.33	0.0236	28.0145					218	365.257	0.1643	33.0716					314	367.248	0.1287	31.0806					355	379.332
120	353.511	0.0873	16.7864					899	383.285	0.1179	17.0569					106	383.224	0.0153	17.1208					91	371.265	0.0352	29.0798					118	365.229	0.0889	33.1003					152	366.329	0.0623	32.0003					1244	379.299
87	353.489	0.0633	16.8079					92	383.244	0.012	17.0977					43	383.19	0.0062	17.1542					56	371.138	0.0217	29.2069					36	364.614	0.0271	33.7149					123	366.307	0.0504	32.0217					27	371.236
81	353.468	0.0589	16.8296					109	383.196	0.0143	17.1454					101	383.15	0.0146	17.1941					138	370.298	0.0534	30.0466					135	364.307	0.1017	34.022					75	366.274	0.0307	32.0553					102	370.255
99	353.418	0.072	16.8792					363	382.322	0.0476	18.0193					46	382.887	0.0066	17.4579					50	370.029	0.0193	30.3161					174	364.289	0.1311	34.04					95	366.253	0.0389	32.0757					65	369.318
318	353.401	0.2315	16.8965					487	382.3	0.0639	18.0416					124	382.36	0.0179	17.9845					78	369.305	0.0302	31.0403					65	364.26	0.0489	34.0694					42	365.383	0.0172	32.9457					119	369.284
139	353.379	0.1011	16.9184					123	382.267	0.0161	18.0745					234	382.323	0.0338	18.022					255	369.27	0.0988	31.0747					351	363.335	0.2645	34.9935					122	365.347	0.05	32.9816					370	369.125
114	353.358	0.0829	16.9391					139	381.359	0.0182	18.9826					485	382.294	0.0702	18.0508					64	369.246	0.0248	31.0989					408	363.297	0.3075	35.0324					550	365.321	0.2254	33.0083					56	368.3
29439	353.27	21.4326	17.0272					684	381.319	0.0897	19.0229					66	382.253	0.0095	18.0914					34	369.138	0.0131	31.2068					53	363.268	0.0399	35.0609					65	365.275	0.0266	33.0544					153	368.281
69	353.227	0.0502	17.0708					30	381.264	0.0039	19.0774					263	381.353	0.038	18.9917					44	368.3	0.017	32.0445					54	363.248	0.0407	35.0808					146	365.249	0.0598	33.0796					54	368.226
177	353.197	0.1288	17.1006					84	381.25	0.011	19.0911					941	381.316	0.1362	19.0281					68	368.283	0.0263	32.0617					47	363.238	0.0354	35.0914					90	365.215	0.0368	33.1144					190	367.296
102	353.177	0.0742	17.12					29	378.874	0.0038	21.4679					52	379.191	0.0075	21.1537					119	368.254	0.0461	32.091					54	363.163	0.0407	35.1663					68	364.339	0.0278	33.9901					198	367.286
115	353.154	0.0837	17.1432					84	377.243	0.011	23.0989					39	375.279	0.0056	25.0652					102	368.217	0.0395	32.1282					70	362.319	0.0527	36.0101					103	364.303	0.0422	34.0257					504	367.255
37	353.079	0.0269	17.2182					43	372.286	0.0056	28.0553					39	373.496	0.0056	26.8484					44	368.126	0.017	32.2186					103	362.285	0.0776	36.0436					101	364.263	0.0414	34.066					32	366.653
97	353.015	0.0706	17.2827					26	371.798	0.0034	28.5434					149	372.301	0.0215	28.0436					67	367.347	0.0259	32.9982					48	361.727	0.0361	36.6017					161	363.326	0.066	35.0034					58	366.51
45	352.979	0.0327	17.3186					47	371.255	0.0061	29.0861					66	370.335	0.0095	30.0097					115	367.323	0.0445	33.0219					251	361.314	0.1891	37.0154					276	363.304	0.1131	35.0252					110	366.309
47	352.954	0.0342	17.3434					119	370.294	0.0156	30.047					120	370.295	0.0173	30.0498					167	367.303	0.0647	33.0421					1577	361.201	1.1886	37.1275					285	363.289	0.1168	35.0402					70	366.272
74	352.84	0.0538	17.4574					37	370.044	0.0048	30.2975					89	370.251	0.0128	30.0932					317	367.259	0.1228	33.0863					53	361.16	0.0399	37.1688					110	363.268	0.045	35.0607					64	366.165
40	352.783	0.0291	17.5146					141	369.265	0.0185	31.0764					119	369.35	0.0172	30.9941					78	367.234	0.0302	33.1107					63	359.262	0.0474	39.0667					115	363.216	0.0471	35.1126					669	365.321
42	352.736	0.0305	17.5618					60	369.229	0.0078	31.1125					152	369.299	0.022	31.0458					78	366.32	0.0302	34.0252					223	359.153	0.168	39.1758					56	363.117	0.0229	35.2118					373	365.28
36	352.669	0.0262	17.6279					53	368.506	0.0069	31.8353					118	369.27	0.017	31.0743					36	365.365	0.0139	34.9804					75	358.249	0.0565	40.0795					40	361.963	0.0163	36.3661					273	365.235
221	352.633	0.1608	17.6643					33	368.346	0.0043	31.9952					65	369.151	0.0094	31.1938					495	365.303	0.1918	35.0418					66	358.181	0.0497	40.1484					167	361.31	0.0684	37.0188					65	365.212
129	352.603	0.0939	17.6945					129	367.338	0.0169	33.0039					44	368.321	0.0063	32.0232					78	365.267	0.0302	35.0779					43	357.158	0.0324	41.1711					51	361.28	0.0209	37.0488					60	365.139
114	352.582	0.0829	17.7158					250	367.321	0.0328	33.0209					117	368.28	0.0169	32.0647					120	365.236	0.0465	35.1085					37	357.104	0.0278	41.2249					2020	361.201	0.8281	37.1281					77	364.305
122	352.557	0.0888	17.7402					230	367.3	0.0301	33.0417					37	368.228	0.0053	32.117					192	364.304	0.0744	36.0406					111	356.15	0.0836	42.1786					97	361.156	0.0397	37.1733					208	364.29
107	352.536	0.0778	17.7611					163	367.261	0.0213	33.0802					47	367.555	0.0068	32.7894					293	363.306	0.1135	37.0385					51	355.287	0.0384	43.0416					68	359.165	0.0278	39.1642					44	364.187
114	352.491	0.0829	17.8061					115	367.25	0.015	33.0917					240	367.326	0.0347	33.0188					53	363.247	0.0205	37.0975					161	353.269	0.1213	45.0599					141	359.154	0.0578	39.1751					124	363.329
111	352.45	0.0808	17.8469					37	367.156	0.0048	33.1859					169	367.292	0.0244	33.0528					78	362.322	0.0302	38.023					49	352.256	0.0369	46.0726					74	358.269	0.0303	40.0604					452	363.292
89	352.425	0.0647	17.8724					51	366.214	0.0066	34.1278					64	367.267	0.0092	33.0774					128	361.264	0.0496	39.0814					46	351.334	0.0346	46.9949					63	357.276	0.0258	41.0533					80	363.231
252	352.38	0.1834	17.9169					477	365.301	0.0626	35.04					92	367.257	0.0133	33.0879					63	361.217	0.0244	39.1284					71	351.258	0.0535	47.0706					171	357.177	0.0701	41.1522					63	363.185
109	352.343	0.0793	17.9545					36	364.817	0.0047	35.5246					50	367.235	0.0072	33.1097					92	361.17	0.0356	39.1751					94	351.233	0.0708	47.096					58	357.107	0.0237	41.2224					50	362.296
20625	352.258	15.0157	18.039					87	364.308	0.0114	36.0333					36	366.8	0.0052	33.5442					62	359.314	0.024	41.0311					267	349.279	0.2012	49.05					70	356.177	0.0286	42.1518					137	362.275
54	352.188	0.0393	18.1096					137	363.311	0.0179	37.0309					90	366.304	0.013	34.0408					72	359.278	0.0279	41.0671					76	349.241	0.0572	49.088					115	353.319	0.0471	45.0105					92	361.314
155	352.134	0.1128	18.163					143	363.292	0.0187	37.049					45	365.754	0.0065	34.5901					49	358.996	0.0189	41.349					92	349.221	0.0693	49.1082					111	351.325	0.0455	47.0036					112	361.292
58	351.884	0.0422	18.4133					120	363.164	0.0157	37.1777					764	365.306	0.1105	35.0389					86	358.317	0.0333	42.0275					31	348.35	0.0233	49.979					50	351.293	0.0204	47.0359					1069	361.201
51	351.782	0.0371	18.5155					170	362.27	0.0223	38.0715					39	365.278	0.0056	35.0664					50	358.308	0.0193	42.0373					223	347.272	0.168	51.0574					40	351.115	0.0163	47.214					44	361.135
83	351.749	0.0604	18.5486					120	362.177	0.0157	38.164					106	365.246	0.0153	35.099					92	358.274	0.0356	42.071					73	347.223	0.055	51.1062					61	350.279	0.025	48.0497					97	359.258
125	351.694	0.091	18.6033					41	361.253	0.0053	39.0886					92	364.304	0.0133	36.0402					93	357.302	0.036	43.0433					73	347.19	0.055	51.1392					52	349.313	0.0213	49.0164					81	357.28
99	351.607	0.072	18.6901					56	361.201	0.0073	39.1408					157	364.261	0.0227	36.0838					109	356.26	0.0422	44.0847					72	346.279	0.0542	52.0498					146	349.278	0.0598	49.0508					106	357.241
41	351.585	0.0298	18.7123					188	361.171	0.0246	39.1702					69	363.315	0.0099	37.0291					212	355.35	0.0821	44.9953					107	345.242	0.0806	53.0871					92	349.24	0.0377	49.089					74	355.28
45	351.569	0.0327	18.7285					98	360.294	0.0128	40.0472					228	363.296	0.033	37.049					127	355.288	0.0492	45.0568					74	344.269	0.0557	54.0604					60	348.261	0.0245	50.0676					135	354.271
153	351.522	0.1113	18.7754					68	360.26	0.0089	40.0816					176	363.271	0.0254	37.0734					381	354.346	0.1476	45.999					40	342.321	0.0301	56.0078					115	347.302	0.0471	51.0272					48	353.353
143	351.481	0.1041	18.816					81	359.304	0.0106	41.0373					74	363.248	0.0107	37.0968					1106	353.344	0.4286	47.0006					66	342.304	0.0497	56.0253					73	347.264	0.0299	51.0646					78	353.316
148	351.462	0.1077	18.8349					66	358.997	0.0086	41.3449					94	362.271	0.0136	38.074					127	353.293	0.0492	47.0522					943	342.184	0.7107	56.1449					144	345.279	0.059	53.0496					142	353.272
580	351.381	0.4222	18.9161					227	358.306	0.0297	42.0359					59	362.174	0.0085	38.1707					50	353.264	0.0193	47.0808					103	342.1	0.0776	56.2285					99	343.271	0.0405	55.058					106	352.328
175	351.341	0.1274	18.9565					122	358.175	0.016	42.1663					42	361.321	0.006	39.0233					347	352.292	0.1344	48.0529					85	342.064	0.064	56.2652					91	343.188	0.0373	55.1412					111	352.286
52429	351.255	38.1701	19.0423					145	357.307	0.019	43.0341					85	361.275	0.0123	39.0693					858	351.295	0.3325	49.0499					54	341.827	0.0407	56.5017					50	342.985	0.0204	55.3437					87	351.336
119	351.212	0.0866	19.085					66	357.277	0.0086	43.0647					62	361.204	0.0089	39.1402					92	351.254	0.0356	49.0909					47	341.327	0.0354	57.002					56	342.773	0.0229	55.5558					81	351.254
43	350.9	0.0313	19.3978					37	356.282	0.0048	44.0591					59	361.178	0.0085	39.1669					120	349.233	0.0465	51.1116					35	341.306	0.0263	57.0234					77	342.556	0.0315	55.7735					45	349.317
36	350.257	0.0262	20.0402					66	355.352	0.0086	44.9892					71	360.298	0.0102	40.0464					54	348.295	0.0209	52.0497					210	341.225	0.1582	57.1043					227	342.301	0.093	56.0277					88	349.238
67	345.245	0.0487	25.0523					348	354.345	0.0456	45.9965					157	360.222	0.0227	40.1228					106	348.25	0.041	52.0946					5183	341.181	3.9066	57.1484					1901	342.185	0.7793	56.144					90	348.27
90	342.145	0.0655	28.1528					85	354.307	0.0111	46.0345					45	359.318	0.0065	41.0264					76	347.332	0.0294	53.0126					114	341.096	0.0859	57.2325					79	342.126	0.0323	56.2026					142	347.335
102	341.304	0.0742	28.9938					850	353.343	0.1115	46.9989					159	359.299	0.023	41.0458					50	346.976	0.0193	53.3688					86	340.855	0.0648	57.4735					45	341.457	0.0184	56.8722					127	347.272
62	341.23	0.0451	29.0676					150	352.293	0.0196	48.048					47	359.275	0.0068	41.07					179	346.267	0.0693	54.0779					53	340.458	0.0399	57.8708					134	341.283	0.0549	57.0459					50	347.146
70	340.291	0.0509	30.006					138	351.293	0.0181	49.0484					49	359.226	0.007	41.1182					114	346.24	0.0441	54.1051					110	340.294	0.0829	58.0347					454	341.224	0.1861	57.1052					171	343.303
59	340.192	0.0429	30.1054					64	349.236	0.0083	51.1055					73	359.194	0.0105	41.1503					32	345.553	0.0124	54.7919					2228	340.223	1.6793	58.1064					9627	341.181	3.9468	57.1477					85	343.272
46	339.593	0.0334	30.7041					70	347.986	0.0091	52.3558					133	357.3	0.0192	43.0445					554	345.259	0.2146	55.0861					80	340.04	0.0602	58.2888					189	341.095	0.0774	57.234					233	342.298
105	339.29	0.0764	31.0075					28	347.229	0.0036	53.1125					68	357.281	0.0098	43.0634					242	344.301	0.0937	56.0436					328	339.331	0.2472	58.9982					58	340.919	0.0237	57.4096					146	342.231
764	339.249	0.5562	31.0488					68	346.261	0.0089	54.0803					76	357.059	0.011	43.2853					204	344.269	0.079	56.0755					10115	339.219	7.624	59.1104					54	340.652	0.0221	57.6769					44	342.119
187	339.205	0.1361	31.0924					81	346.172	0.0106	54.1697					77	355.269	0.0111	45.0753					209	344.199	0.0809	56.1456					34	339.192	0.0256	59.1366					168	340.36	0.0688	57.9686					59	341.635
383	338.263	0.2788	32.0345					998	345.261	0.1309	55.0801					36	354.606	0.0052	45.7381					61	344.179	0.0236	56.1655					62	339.024	0.0467	59.305					34	340.28	0.0139	58.049					51	341.595
68	338.242	0.0495	32.0552					57	344.975	0.0074	55.3664					320	354.349	0.0463	45.9954					96	344.074	0.0372	56.2713					52	338.357	0.0391	59.972					3253	340.222	1.3336	58.1073					180	341.269
101	338.222	0.0735	32.0757					132	344.318	0.0173	56.0236					1188	353.343	0.1719	47.0012					379	343.265	0.1468	57.0798					165	338.272	0.1243	60.0572					38	340.057	0.0155	58.2725					52	341.251
82	337.36	0.0596	32.9373					212	344.297	0.0278	56.0442					44	352.339	0.0063	48.0056					1184	343.197	0.4588	57.1483					73	338.019	0.055	60.3101					79	339.875	0.0323	58.4536					479	341.222
103	337.316	0.0749	32.981					277	344.266	0.0363	56.0758					94	352.298	0.0136	48.0466					40	342.342	0.0155	58.0027					123	337.274	0.0927	61.0548					36	339.737	0.0147	58.592					415	341.181
1350	337.273	0.9828	33.0242					698	344.198	0.0916	56.1433					165	351.292	0.0238	49.0524					171	342.306	0.0662	58.0393					76	337.25	0.0572	61.0793					83	339.674	0.034	58.6551					171	341.095
480	337.223	0.3494	33.074					71	344.014	0.0093	56.3271					121	351.263	0.0175	49.0818					138	342.261	0.0534	58.0836					131	337.016	0.0987	61.3132					55	339.544	0.0225	58.7853					86	340.532
93	337.024	0.0677	33.2731					32	343.438	0.0041	56.9035					35	349.354	0.005	50.9901					85	342.185	0.0329	58.1595					58	336.242	0.0437	62.0873					72	339.37	0.0295	58.9587					71	340.324
39	336.502	0.0283	33.7955					39	343.309	0.0051	57.0329					78	347.229	0.0112	53.1153					39	341.491	0.0151	58.8544					172	335.262	0.1296	63.0674					478	339.333	0.1959	58.9965					101	340.276
48	336.356	0.0349	33.9414					619	343.265	0.0812	57.076					80	347.183	0.0115	53.1612					215	341.281	0.0833	59.0636					58	334.246	0.0437	64.083					16726	339.219	6.8572	59.1102					2878	340.223
4287	336.264	3.121	34.0337					44	343.231	0.0057	57.1104					41	346.521	0.0059	53.8236					90	341.228	0.0348	59.1173					107	333.247	0.0806	65.0819					221	339.168	0.0906	59.1609					63	340.181
40	336.235	0.0291	34.0625					2743	343.196	0.36	57.145					256	346.265	0.037	54.0794					296	341.18	0.1147	59.1645					60	333.222	0.0452	65.107					58	339.135	0.0237	59.1943					39	339.436
49	336.209	0.0356	34.0887					354	342.268	0.0464	58.0738					86	346.23	0.0124	54.1142					80	341.133	0.031	59.212					114	332.268	0.0859	66.0609					83	339.029	0.034	59.3005					134	339.324
48	335.943	0.0349	34.3546					85	342.183	0.0111	58.1586					56	345.285	0.0081	55.0596					107	341.099	0.0414	59.2458					60	331.263	0.0452	67.0656					100	338.272	0.0409	60.0573					13091	339.218
56	335.81	0.0407	34.4872					54	342.004	0.007	58.337					1240	345.259	0.1794	55.0859					304	340.285	0.1178	60.0597					108	327.27	0.0814	71.0585					54	338.113	0.0221	60.216					43	339.13
88	335.781	0.064	34.5161					31	341.736	0.004	58.6056					44	344.397	0.0063	55.9474					138	339.292	0.0534	61.0529					87	327.234	0.0655	71.0948					128	338.02	0.0524	60.3093					196	339.041
158	335.467	0.115	34.8307					49	341.371	0.0064	58.97					309	344.319	0.0447	56.0252					186	337.212	0.072	63.1325					69	327.047	0.052	71.282					87	337.283	0.0356	61.0457					85	338.975
107	335.379	0.0778	34.9183					111	341.303	0.0145	59.0387					238	344.3	0.0344	56.0444					73	335.261	0.0282	65.0844					38	327.003	0.0286	71.3263					58	337.233	0.0237	61.096					38	338.687
137	335.355	0.0997	34.942					892	341.271	0.117	59.0703					86	344.265	0.0124	56.0798					61	333.284	0.0236	67.0613					33	326.776	0.0248	71.5525					88	337.016	0.036	61.3134					98	338.275
16411	335.26	11.9477	35.0375					47	341.235	0.0061	59.1068					70	344.251	0.0101	56.0933					34	333.245	0.0131	67.0996					31	326.357	0.0233	71.9724					79	333.244	0.0323	65.0846					57	338.255
118	335.223	0.0859	35.0747					347	341.18	0.0455	59.1617					575	344.202	0.0832	56.1426					77	332.27	0.0298	68.0747					417	326.271	0.3143	72.0576					99	331.267	0.0405	67.062					110	338.018
143	335.202	0.1041	35.0952					71	341.106	0.0093	59.2353					55	343.578	0.0079	56.7662					262	332.226	0.1015	68.1192					50	325.279	0.0376	73.0501					79	329.232	0.0323	69.0972					96	337.284
52	334.317	0.0378	35.9802					46	341.011	0.006	59.3306					58	343.521	0.0083	56.824					270	331.265	0.1046	69.0801					49	325.217	0.0369	73.1121					56	327.273	0.0229	71.0556					145	337.018
115	334.281	0.0837	36.0167					38	340.444	0.0049	59.8978					102	343.306	0.0147	57.0388					64	331.23	0.0248	69.1148					31	323.035	0.0233	75.2943					31	327.118	0.0127	71.2108					42	336.29
693	334.246	0.5045	36.051					134	340.36	0.0175	59.9816					511	343.265	0.0739	57.0798					106	330.246	0.041	70.0991					78	321.242	0.0587	77.0867					726	326.273	0.2976	72.0565					131	335.264
468	333.243	0.3407	37.0543					270	340.286	0.0354	60.0555					2509	343.197	0.3631	57.1476					93	329.245	0.036	71.1002					34	319.612	0.0256	78.7173					109	324.26	0.0446	74.0695					143	333.247
61	333.177	0.0444	37.1204					71	340.116	0.0093	60.2253					77	343.167	0.0111	57.1777					63	329.166	0.0244	71.1787					48	319.302	0.0361	79.0265					92	323.277	0.0377	75.0518					61	331.176
64	332.236	0.0465	38.0612					199	339.279	0.0261	61.062					72	343.148	0.0104	57.1962					46	327.324	0.0178	73.021					81	317.261	0.061	81.068					112	321.245	0.0459	77.0836					113	330.225
84	331.192	0.0611	39.1058					58	339.126	0.0076	61.2159					111	342.308	0.016	58.0361					78	327.266	0.0302	73.0785					50	317.25	0.0376	81.079					107	317.248	0.0438	81.0813					90	329.257
143	330.206	0.1041	40.0911					42	338.213	0.0055	62.128					273	342.269	0.0395	58.0755					50	327.238	0.0193	73.1073					49	312.238	0.0369	86.091					77	317.217	0.0315	81.1122					203	329.22
42	330.18	0.0305	40.1169					41	337.278	0.0053	63.0636					35	342.244	0.005	58.1004					74	326.277	0.0286	74.0684					33	311.833	0.0248	86.4958					86	317.179	0.0352	81.1504					288	327.273
38	330.083	0.0276	40.2142					90	337.203	0.0118	63.1387					272	342.184	0.0393	58.1601					165	325.277	0.0639	75.0683					165	311.238	0.1243	87.0906					32	315.015	0.0131	83.3137					151	327.249
81	329.283	0.0589	41.0148					43	335.262	0.0056	65.0794					81	342.086	0.0117	58.2589					136	322.24	0.0527	78.1048					83	310.225	0.0625	88.1039					59	313.253	0.0241	85.0757					89	327.237
104	329.25	0.0757	41.0476					120	335.246	0.0157	65.0955					82	341.305	0.0118	59.0393					68	321.301	0.0263	79.0438					109	309.257	0.0821	89.0715					71	312.243	0.0291	86.086					754	326.273
107	329.215	0.0778	41.0824					47	331.227	0.0061	69.114					592	341.273	0.0856	59.072					145	321.229	0.0561	79.1162					366	309.223	0.2758	89.1062					139	311.238	0.0569	87.0911					103	323.289
81	329.091	0.0589	41.2063					104	329.251	0.0136	71.0909					49	341.234	0.007	59.1105					53	321.218	0.0205	79.1265					28	308.776	0.0211	89.5532					125	310.224	0.0512	88.1048					51	318.271
61	328.287	0.0444	42.0108					86	329.169	0.0112	71.1725					888	341.182	0.1285	59.1622					85	321.201	0.0329	79.1439					40	308.272	0.0301	90.0568					438	309.224	0.1795	89.1047					90	317.246
54	328.092	0.0393	42.2049					37	327.975	0.0048	72.3663					126	341.097	0.0182	59.2475					73	321.108	0.0282	79.2368					38	307.531	0.0286	90.798					41	309.028	0.0168	89.3014					191	316.213
65	327.222	0.0473	43.0753					75	327.231	0.0098	73.1106					52	341.06	0.0075	59.285					63	321.094	0.0244	79.2505					76	307.263	0.0572	91.0661					44	305.252	0.018	93.0775					45	316.133
64	325.235	0.0465	45.062					54	326.294	0.007	74.047					61	340.356	0.0088	59.9881					68	320.898	0.0263	79.4474					104	305.241	0.0783	93.0877					265	304.264	0.1086	94.0646					74	314.229
76	324.227	0.0553	46.0699					100	326.274	0.0131	74.0679					44	340.326	0.0063	60.0182					55	320.884	0.0213	79.4608					74	304.268	0.0557	94.0608					147	303.238	0.0602	95.0913					51	313.215
45	324.169	0.0327	46.1281					41	325.296	0.0053	75.0454					264	340.284	0.0382	60.0604					45	320.708	0.0174	79.6373					78	303.276	0.0587	95.0534					52	301.221	0.0213	97.1077	97.1017	301.225	11.05	n-7/dis@n-7/-H/OAD10	344	311.238
29	324.028	0.0211	46.2698					59	322.252	0.0077	78.0898					75	340.235	0.0108	60.1092					55	320.688	0.0213	79.6567					140	303.235	0.1055	95.0935					34	300.003	0.0139	98.326					32	310.659
56	323.929	0.0407	46.3685					103	320.224	0.0135	80.1171					87	339.328	0.0125	61.017					64	320.477	0.0248	79.8676					73	301.22	0.055	97.1089					36	299.277	0.0147	99.0518					79	310.224
40	323.285	0.0291	47.0124					534	320.2	0.07	80.1416					118	339.3	0.017	61.045					63	320.462	0.0244	79.8826					43	298.284	0.0324	100.045					28	296.285	0.0114	102.044					86	309.257
92	323.255	0.0669	47.0424					62	320.026	0.0081	80.3154					151	339.266	0.0218	61.0782					56	320.288	0.0217	80.0571					58	298.274	0.0437	100.055					63	295.267	0.0258	103.062					507	309.224
53	323.244	0.0385	47.0534					27	319.821	0.0035	80.5201					45	337.244	0.0065	63.1004					79	320.267	0.0306	80.0778					74	297.241	0.0557	101.088					85	294.25	0.0348	104.079					94	307.228
105	323.222	0.0764	47.0754					64	319.448	0.0083	80.893					203	337.205	0.0293	63.1392					215	320.226	0.0833	80.1194					73	295.265	0.055	103.064					104	293.254	0.0426	105.075					75	306.212
140	323.199	0.1019	47.0984					97	319.429	0.0127	80.9129					31	336.32	0.0044	64.0244					336	320.198	0.1302	80.1469					132	295.234	0.0994	103.095					28	292.465	0.0114	105.864					69	306.186
69	322.271	0.0502	48.026					97	319.415	0.0127	80.9262					185	335.265	0.0267	65.08					34	320.103	0.0131	80.2421					59	294.245	0.0444	104.084					103	291.21	0.0422	107.12					166	305.247
66	322.216	0.048	48.0809					55	319.271	0.0072	81.0706					91	335.187	0.0131	65.1577					52	320.077	0.0201	80.2681					29	293.469	0.0218	104.86					128	289.187	0.0524	109.142					102	305.191
58	321.499	0.0422	48.7979					1614	319.2	0.2118	81.1418					35	333.292	0.005	67.0524					67	320.06	0.0259	80.2852					332	293.247	0.2502	105.082					71	287.22	0.0291	111.109					509	304.266
118	321.293	0.0859	49.0043					82	319.011	0.0107	81.3305					68	331.27	0.0098	69.0747					48	319.865	0.0186	80.4799					31	293.038	0.0233	105.291					80	287.201	0.0327	111.128					110	302.231
105	321.278	0.0764	49.0195					74	318.996	0.0097	81.3454					70	329.157	0.0101	71.188					68	319.848	0.0263	80.4968					74	291.211	0.0557	107.118					105	285.222	0.043	113.108					47	302.199
319	321.244	0.2322	49.053					171	317.251	0.0224	83.0903					37	328.694	0.0053	71.6502					64	319.582	0.0248	80.7634					53	291.002	0.0399	107.327					73	285.157	0.0299	113.172					256	301.223
141	321.211	0.1026	49.0868					153	317.178	0.02	83.1632					31	328.286	0.0044	72.0588					78	319.429	0.0302	80.9164					46	289.975	0.0346	108.353					43	285.103	0.0176	113.226					106	301.195
86	320.259	0.0626	50.0381					51	315.218	0.0066	85.1239					91	327.274	0.0131	73.0704					1388	319.199	0.5379	81.146					121	285.181	0.0912	113.148					77	284.161	0.0315	114.168					109	300.229
38	319.458	0.0276	50.8394					31	314.274	0.004	86.067					52	326.649	0.0075	73.6953					53	319.031	0.0205	81.314					113	284.158	0.0851	114.171					174	283.268	0.0713	115.061					49	300.181
304	319.263	0.2213	51.0343					68	313.274	0.0089	87.0679					69	326.271	0.0099	74.074					62	319.009	0.024	81.3356					343	283.154	0.2585	115.175					72	283.245	0.0295	115.084					149	299.165
164	319.251	0.1193	51.0465					206	312.242	0.027	88.0991					81	325.292	0.0117	75.0527					89	318.996	0.0344	81.3488					60	283.094	0.0452	115.235					729	283.156	0.2988	115.173					110	298.278
109	319.224	0.0793	51.0734					745	311.239	0.0977	89.1027					70	325.255	0.0101	75.0898					133	318.198	0.0515	82.1468					136	281.227	0.1025	117.102					92	281.248	0.0377	117.081					101	297.153
875	318.255	0.637	52.0426					144	309.222	0.0188	91.1198					42	324.282	0.006	76.0624					252	317.249	0.0976	83.0956					54	279.232	0.0407	119.097					53	281.213	0.0217	117.116					65	295.23
2637	317.249	1.9198	53.0487					33	308.273	0.0043	92.068					70	322.291	0.0101	78.0534					67	317.177	0.0259	83.1684					88	278.259	0.0663	120.07					57	279.237	0.0233	119.092					60	294.216
34	317.192	0.0247	53.1052					473	306.281	0.062	94.0606					310	321.231	0.0448	79.1137					37	316.801	0.0143	83.5441					116	277.219	0.0874	121.11					53	279.207	0.0217	119.122					141	293.249
72	316.237	0.0524	54.0599					31	304.415	0.004	95.9263					181	321.207	0.0261	79.1372					57	315.242	0.022	85.1033					55	277.007	0.0414	121.322					69	273.22	0.0282	125.109					44	291.236
91	315.232	0.0662	55.0658					46	304.231	0.006	96.1107					55	320.315	0.0079	80.0298					51	314.216	0.0197	86.1294					137	274.228	0.1032	124.101					106	273.206	0.0434	125.123					234	291.216
117	314.278	0.0851	56.0189					36	304.2	0.0047	96.1411					1045	320.2	0.1512	80.1447					30	313.35	0.0116	86.9954					110	273.198	0.0829	125.13					58	273.192	0.0237	125.137					63	290.257
86	314.169	0.0626	56.1282					58	303.315	0.0076	97.026					32	320.002	0.0046	80.3425					97	313.279	0.0375	87.0662					43	271.205	0.0324	127.124					53	272.188	0.0217	126.141					63	288.186
56	313.272	0.0407	57.0254					629	303.217	0.0825	97.1244					30	319.903	0.0043	80.4416					158	313.248	0.0612	87.0965					45	271.18	0.0339	127.149					77	272.165	0.0315	126.164					184	287.211
105	313.258	0.0764	57.0397					25	300.508	0.0032	99.8337					41	319.835	0.0059	80.51					766	312.241	0.2968	88.1036					444	271.155	0.3346	127.174					47	271.242	0.0192	127.087					108	286.203
76	313.214	0.0553	57.0834					52	300.232	0.0068	100.109					5206	319.196	0.7535	81.1481					70	312.207	0.0271	88.1384					40	271.048	0.0301	127.281					391	271.156	0.1603	127.173					51	285.235
49	313.144	0.0356	57.153					45	300.063	0.0059	100.279					38	318.852	0.0055	81.4924					41	312.111	0.0158	88.2336					50	270.831	0.0376	127.498					88	269.225	0.036	129.104					99	285.219
95	312.26	0.0691	58.0369					110	299.161	0.0144	101.18					90	318.25	0.013	82.0947					2683	311.239	1.0397	89.106					74	269.228	0.0557	129.101					137	267.206	0.0561	131.123					76	285.185
219	311.225	0.1594	59.0725					52	299.07	0.0068	101.271					32	317.692	0.0046	82.653					38	310.979	0.0147	89.3662					54	265.256	0.0407	133.073					70	266.26	0.0286	132.069					87	284.162
196	311.201	0.1426	59.0962					580	297.298	0.0761	103.044					101	317.252	0.0146	83.0925					101	310.228	0.0391	90.1166					99	265.21	0.0746	133.119					72	265.154	0.0295	133.175					38	283.978
51	311.162	0.0371	59.1358					47	297.1	0.0061	103.241					95	317.178	0.0137	83.1666					51	309.224	0.0197	91.1205					83	263.237	0.0625	135.092					88	263.238	0.036	135.091					421	283.154
71	310.252	0.0516	60.0458					1459	296.296	0.1914	104.045					35	315.034	0.005	85.3101					128	308.223	0.0496	92.1217					168	261.229	0.1266	137.1					70	263.211	0.0286	135.118					47	282.258
322	309.243	0.2344	61.0542					219	295.267	0.0287	105.075					66	312.241	0.0095	88.1035					51	307.266	0.0197	93.0786					39	260.247	0.0293	138.082					122	261.224	0.05	137.106					76	281.226
77	309.219	0.056	61.0786					37	295.075	0.0048	105.267					34	312.231	0.0049	88.1131					223	306.279	0.0864	94.0656					72	258.999	0.0542	139.33					153	259.177	0.0627	139.153					80	279.232
86	308.194	0.0626	62.1034					59	294.279	0.0077	106.063					55	311.276	0.0079	89.0687					49	306.261	0.0189	94.0838					66	257.189	0.0497	141.14					75	258.237	0.0307	140.092					122	277.223
97	307.262	0.0706	63.0351					47	294.246	0.0061	106.095					281	311.237	0.0406	89.1073					240	306.211	0.093	94.1336					37	256.962	0.0278	141.367					33	258.173	0.0135	140.156					116	274.168
439	307.23	0.3196	63.0676					32	294.229	0.0041	106.113					87	311.174	0.0125	89.1701					42	305.249	0.0162	95.0957					83	256.219	0.0625	142.11					41	257.228	0.0168	141.101					45	273.303
69	307.202	0.0502	63.0955					127	294.209	0.0166	106.132					53	309.246	0.0076	91.0986					50	303.397	0.0193	96.9481					148	255.213	0.1115	143.116					68	257.154	0.0278	141.175					110	273.222
71	306.195	0.0516	64.1019					461	293.229	0.0605	107.112					143	309.229	0.0206	91.1153					512	303.219	0.1984	97.1262					40	255.192	0.0301	143.137					105	256.965	0.043	141.364					229	273.195
265	305.248	0.1929	65.0498					39	291.238	0.0051	109.103					52	308.118	0.0075	92.2261					64	303.162	0.0248	97.1828					28	253.3	0.0211	145.029					30	256.222	0.0122	142.107					61	272.158
107	305.209	0.0778	65.0887					64	291.217	0.0083	109.125					80	307.243	0.0115	93.1014					108	302.213	0.0418	98.1317					44	252.21	0.0331	146.119					140	255.211	0.0573	143.118					813	271.155
255	303.234	0.1856	67.0636					72	289.216	0.0094	111.126					45	307.184	0.0065	93.1602					194	301.219	0.0751	99.1257					57	250.255	0.0429	148.074					59	253.2	0.0241	145.129					38	271.123
59	299.258	0.0429	71.0397					116	287.2	0.0152	113.142					461	306.28	0.0667	94.0649					86	300.193	0.0333	100.152					151	247.058	0.1138	151.271					36	249.222	0.0147	149.107					83	270.234
308	299.238	0.2242	71.0592					45	286.199	0.0059	114.143					50	305.247	0.0072	95.0978					48	298.298	0.0186	102.047					100	245.229	0.0753	153.1					72	247.208	0.0295	151.121					60	270.175
103	299.201	0.0749	71.0963					53	284.031	0.0069	116.311					66	305.206	0.0095	95.1381					225	297.301	0.0871	103.044					27	244.854	0.0203	153.475					172	247.059	0.0705	151.27					116	269.233
63	299.127	0.0458	71.1699					70	283.036	0.0091	117.305					130	304.268	0.0188	96.0769					95	297.244	0.0368	103.1					35	241.907	0.0263	156.422					193	245.227	0.0791	153.102					113	268.227
94	298.231	0.0684	72.0668					121	281.248	0.0158	119.093					818	303.219	0.1184	97.1253					68	297.187	0.0263	103.157					156	241.196	0.1175	157.133					67	245.161	0.0274	153.168					82	267.213
55	297.244	0.04	73.0535					52	281.227	0.0068	119.114					53	303.185	0.0076	97.1594					1029	296.297	0.3987	104.048					76	241.001	0.0572	157.328					49	235.216	0.02	163.113					47	265.204
111	297.212	0.0808	73.0857					46	280.232	0.006	120.11					46	303.16	0.0066	97.1846					68	296.081	0.0263	104.264					97	239.185	0.0731	159.144					116	235.149	0.0475	163.18					166	263.238
219	296.231	0.1594	74.0661					194	280.19	0.0254	120.151					98	302.215	0.0141	98.13					460	295.264	0.1782	105.081					80	235.146	0.0602	163.183					57	233.189	0.0233	165.14					56	259.244
58	296.2	0.0422	74.0977					54	279.187	0.007	121.155					114	301.202	0.0165	99.1424					39	295.234	0.0151	105.111					43	235.111	0.0324	163.218					83	231.175	0.034	167.154					300	259.18
1040	295.228	0.7571	75.0692					58	275.201	0.0076	125.141					35	301.163	0.005	99.182					54	295.213	0.0209	105.132					79	233.192	0.0595	165.137					96	231.138	0.0393	167.191					76	258.232
87	294.216	0.0633	76.0816					61	273.096	0.008	127.246					260	297.296	0.0376	103.049					51	295.204	0.0197	105.141					80	231.213	0.0602	167.116					75	229.195	0.0307	169.134					100	257.227
155	293.248	0.1128	77.0492					53	271.207	0.0069	129.134					117	297.258	0.0169	103.087					36	294.49	0.0139	105.855					56	231.185	0.0422	167.144					69	229.143	0.0282	169.186					56	257.2
108	293.22	0.0786	77.0772					104	271.153	0.0136	129.189					697	296.297	0.1008	104.048					279	294.231	0.1081	106.114					74	229.158	0.0557	169.171					125	227.183	0.0512	171.146					48	256.972
174	291.236	0.1266	79.0617					234	269.23	0.0307	131.112					167	295.269	0.0241	105.075					300	294.208	0.1162	106.137					27	228.952	0.0203	169.377					95	227.093	0.0389	171.236					69	251.235
70	291.212	0.0509	79.0854					53	268.192	0.0069	132.15					241	293.23	0.0348	107.115					1060	293.227	0.4107	107.118					80	225.191	0.0602	173.138					74	225.53	0.0303	172.799					53	247.204
94	289.215	0.0684	81.0822					96	267.208	0.0125	133.133					90	291.215	0.013	109.129					237	292.192	0.0918	108.153					55	225.164	0.0414	173.165					38	223.122	0.0155	175.207					258	245.229
59	289.144	0.0429	81.1537					37	267.157	0.0048	133.185					34	291.069	0.0049	109.275					45	291.279	0.0174	109.066					105	223.218	0.0791	175.111					638	222.123	0.2615	176.206					116	245.164
152	287.2	0.1106	83.0974					160	266.177	0.0209	134.164					46	289.219	0.0066	111.126					56	291.214	0.0217	109.131					76	223.123	0.0572	175.206					42	221.227	0.0172	177.102					64	244.153
46	285.221	0.0334	85.0768					38	265.217	0.0049	135.124					44	286.149	0.0063	114.195					137	289.222	0.053	111.123					303	222.122	0.2283	176.207					56	221.196	0.0229	177.133					138	243.214
105	283.178	0.0764	87.1198					66	264.105	0.0086	136.237					186	283.033	0.0269	117.311					50	289.148	0.0193	111.197					46	221.265	0.0346	177.064					4154	221.119	1.703	177.21					82	241.152
429	281.227	0.3123	89.0699					164	263.239	0.0215	137.103					34	282.21	0.0049	118.134					40	287.238	0.0155	113.107					2530	221.118	1.9069	177.21					27	221.038	0.011	177.291					31	239.386
77	281.196	0.056	89.1017					61	259.24	0.008	141.101					72	281.25	0.0104	119.094					39	287.192	0.0151	113.153					48	220.843	0.0361	177.486					84	219.211	0.0344	179.118					33	237.388
399	279.231	0.2904	91.0662					33	259.178	0.0043	141.163					54	281.199	0.0078	119.145					99	285.257	0.0383	115.088					134	217.198	0.101	181.131					109	219.13	0.0446	179.199					114	237.227
162	279.212	0.1179	91.0857					47	258.239	0.0061	142.102					42	278.737	0.006	121.607					83	285.217	0.0321	115.128					53	217.135	0.0399	181.194					107	218.202	0.0438	180.127					93	237.188
446	278.22	0.3247	92.0776					31	252.856	0.004	147.486					79	277.235	0.0114	123.11					99	284.037	0.0383	116.308					164	216.128	0.1236	182.201					117	217.194	0.0479	181.135					56	235.144
38	277.608	0.0276	92.6889					89	247.245	0.0116	153.097					39	273.826	0.0056	126.518					169	283.242	0.0654	117.103					40	215.181	0.0301	183.148					120	217.13	0.0491	181.199					105	229.194
1468	277.218	1.0687	93.0794					76	245.231	0.0099	155.111					91	273.212	0.0131	127.132					106	283.206	0.041	117.139					58	213.166	0.0437	185.163					217	216.126	0.0889	182.203					66	229.157
43	276.204	0.0313	94.0933					60	243.214	0.0078	157.128					31	272.255	0.0044	128.089					387	282.209	0.1499	118.136					78	213.083	0.0587	185.246					72	215.139	0.0295	183.19					53	228.192
146	275.203	0.1062	95.0944					48	241.725	0.0062	158.617					58	271.156	0.0083	129.189					34	281.9	0.0131	118.445					52	211.171	0.0391	187.158					64	213.166	0.0262	185.163					49	228.13
63	274.231	0.0458	96.0667					89	241.16	0.0116	159.181					50	266.272	0.0072	134.073					110	281.249	0.0426	119.096					37	207.182	0.0278	191.147					49	211.15	0.02	187.179					38	228.041
96	271.213	0.0698	99.0848					101	240.162	0.0132	160.179					106	266.11	0.0153	134.235					80	281.198	0.031	119.147					43	207.158	0.0324	191.171					85	207.12	0.0348	191.209					96	227.183
63	271.171	0.0458	99.1264					36	239.091	0.0047	161.25					65	265.25	0.0094	135.095					37	280.244	0.0143	120.101					93	199.148	0.07	199.181					27	206.2	0.011	192.129					48	227.144
81	269.235	0.0589	101.062					61	237.225	0.008	163.116					57	264.193	0.0082	136.151					647	280.194	0.2507	120.151					47	199.07	0.0354	199.259					43	206.163	0.0176	192.167					77	227.089
60	269.171	0.0436	101.127					89	235.172	0.0116	165.17					41	264.135	0.0059	136.209					49	280.162	0.0189	120.183					56	191.143	0.0422	207.186					62	205.117	0.0254	193.212					28	226.149
88	268.228	0.064	102.069					33	235.149	0.0043	165.193					124	263.239	0.0179	137.106					76	279.242	0.0294	121.103					45	190.163	0.0339	208.166					49	205.101	0.02	193.228					206	222.121
99	268.166	0.072	102.131					78	231.215	0.0102	169.127					39	261.129	0.0056	139.216					118	279.185	0.0457	121.16					54	189.168	0.0407	209.161					49	205.058	0.02	193.271					2119	221.118
86	267.234	0.0626	103.064					127	229.194	0.0166	171.147					42	257.83	0.006	142.514					64	278.176	0.0248	122.169					54	188.158	0.0407	210.171					81	203.226	0.0332	195.103					103	219.21
87	267.207	0.0633	103.091					110	229.158	0.0144	171.183					42	256.225	0.006	144.12					74	277.225	0.0286	123.12					68	187.149	0.0512	211.18					212	203.118	0.0869	195.211					98	218.198
87	267.172	0.0633	103.125					46	228.164	0.006	172.177					111	255.211	0.016	145.133					186	276.199	0.072	124.146					37	187.112	0.0278	211.217					142	201.165	0.0582	197.164					50	218.104
72	267.162	0.0524	103.135					74	227.18	0.0097	173.161					32	250.053	0.0046	150.292					53	275.241	0.0205	125.104					75	185.156	0.0565	213.173					39	197.121	0.0159	201.208					43	217.89
93	265.187	0.0677	105.111					96	226.146	0.0125	174.196					79	245.226	0.0114	155.118					97	273.101	0.0375	127.243					40	183.17	0.0301	215.159					39	193.051	0.0159	205.278					276	217.195
185	264.241	0.1346	106.056					48	224.074	0.0062	176.268					42	241.193	0.006	159.152					38	271.213	0.0147	129.132					96	181.123	0.0723	217.206					46	191.178	0.0188	207.151					182	217.132
1192	263.239	0.8678	107.058					38	220.135	0.0049	180.207					66	239.238	0.0095	161.106					45	271.204	0.0174	129.141					65	165.164	0.0489	233.165					66	191.144	0.027	207.185					333	216.124
38	263.204	0.0276	107.094					91	219.212	0.0119	181.129					57	237.222	0.0082	163.122					49	271.158	0.0189	129.187					60	165.093	0.0452	233.236					121	189.164	0.0496	209.165					61	215.181
1195	262.228	0.87	108.07					53	217.196	0.0069	183.146					34	234.148	0.0049	166.196					123	270.23	0.0476	130.115					69	163.146	0.052	235.183					67	187.15	0.0274	211.179					69	215.149
6081	261.223	4.4271	109.075					266	217.036	0.0349	183.306					51	231.211	0.0073	169.133					41	270.012	0.0158	130.333					95	163.075	0.0716	235.254					157	181.122	0.0643	217.207					72	213.167
39	261.048	0.0283	109.249					38	216.19	0.0049	184.151					32	229.726	0.0046	170.619					589	269.228	0.2282	131.117					74	161.134	0.0557	237.195					46	179.178	0.0188	219.151					81	211.148
114	260.212	0.0829	110.085					193	216.126	0.0253	184.215					206	229.156	0.0298	171.188					93	269.194	0.036	131.151					29	159.943	0.0218	238.386					107	179.145	0.0438	219.184					62	209.135
333	259.205	0.2424	111.092					93	215.148	0.0122	185.194					66	225.161	0.0095	175.184					46	268.713	0.0178	131.632					129	155.106	0.0972	243.223					81	177.164	0.0332	221.165					68	204.119
191	257.182	0.139	113.116					48	213.146	0.0062	187.195					74	223.172	0.0107	177.173					52	268.423	0.0201	131.922					67	155.012	0.0505	243.316					77	177.127	0.0315	221.202					217	203.182
96	255.153	0.0698	115.145					109	211.15	0.0143	189.192					67	221.228	0.0096	179.116					53	268.249	0.0205	132.096					120	153.13	0.0904	245.198					33	175.36	0.0135	222.969					898	203.116
128	253.18	0.0931	117.117					59	209.136	0.0077	191.205					23	220.924	0.0033	179.421					80	268.215	0.031	132.13					74	153.09	0.0557	245.238					142	175.148	0.0582	223.181					27	202.164
69	251.164	0.0502	119.133					32	207.098	0.0041	193.243					68	220.144	0.0098	180.201					280	268.193	0.1085	132.152					36	149.133	0.0271	249.196					72	175.118	0.0295	223.211					90	201.161
86	250.226	0.0626	120.072					28	204.395	0.0036	195.946					33	220.001	0.0047	180.343					182	267.18	0.0705	133.165					56	149.1	0.0422	249.229					61	174.146	0.025	224.183					41	201.139
33	248.498	0.024	121.799					74	204.188	0.0097	196.154					69	219.213	0.0099	181.131					447	266.178	0.1732	134.167					46	147.517	0.0346	250.812					41	171.121	0.0168	227.208					92	199.151
244	246.233	0.1776	124.064					715	203.117	0.0938	197.225					82	217.037	0.0118	183.308					62	265.252	0.024	135.093					70	147.114	0.0527	251.215					85	170.07	0.0348	228.259					56	197.1
874	245.228	0.6363	125.069					78	202.166	0.0102	198.176					42	216.188	0.006	184.156					43	264.245	0.0166	136.1					188	146.128	0.1417	252.201					49	169.158	0.02	229.171					108	197.081
113	245.175	0.0822	125.122					118	201.16	0.0154	199.181					179	216.123	0.0259	184.222					66	264.2	0.0255	136.145					70	145.529	0.0527	252.8					66	165.126	0.027	233.203					39	196.525
108	245.145	0.0786	125.152					96	197.135	0.0125	203.207					94	213.128	0.0136	187.216					313	263.237	0.1212	137.108					1873	145.123	1.4117	253.206					166	163.149	0.068	235.18					56	192.19
694	244.217	0.5052	126.08					70	196.123	0.0091	204.218					47	211.04	0.0068	189.305					38	262.204	0.0147	138.141					187	145.103	0.1409	253.226					59	161.136	0.0241	237.193					175	191.179
2844	243.213	2.0705	127.085					92	195.136	0.012	205.206					64	207.137	0.0092	193.208					119	262.183	0.0461	138.161					120	144.105	0.0904	254.224					58	161.095	0.0237	237.234					77	190.172
61	243.171	0.0444	127.127					73	189.161	0.0095	211.18					110	203.178	0.0159	197.166					85	261.198	0.0329	139.147					63	144.072	0.0474	254.257					73	160.096	0.0299	238.233					230	189.17
124	242.204	0.0902	128.093					62	187.149	0.0081	213.192					396	203.116	0.0573	197.229					38	261.093	0.0147	139.252					40	139.944	0.0301	258.385					103	159.119	0.0422	239.21					71	189.125
333	241.197	0.2424	129.101					131	185.135	0.0171	215.207					68	197.16	0.0098	203.185					85	259.001	0.0329	141.344					74	139.112	0.0557	259.217					41	152.145	0.0168	246.184					62	187.151
52	241.168	0.0378	129.13					87	177.163	0.0114	223.179					63	197.136	0.0091	203.209					178	255.216	0.0689	145.129					125	139.041	0.0942	259.288					41	151.984	0.0168	246.345					90	185.132
108	241.141	0.0786	129.156					110	176.152	0.0144	224.189					50	193.096	0.0072	207.248					158	255.179	0.0612	145.166					119	135.12	0.0896	263.209					185	149.131	0.0758	249.198					101	183.117
110	241.106	0.08	129.191					138	175.151	0.0181	225.191					39	192.121	0.0056	208.224					457	254.178	0.1771	146.167					98	135.08	0.0738	263.249					81	147.122	0.0332	251.207					93	177.165
67	239.141	0.0487	131.157					37	175.081	0.0048	225.261					85	191.178	0.0123	209.167					68	253.162	0.0263	147.183					37	133.556	0.0278	264.773					280	146.125	0.1147	252.204					42	177.13
31	238.157	0.0225	132.14					102	173.133	0.0133	227.208					57	189.128	0.0082	211.217					111	252.163	0.043	148.182					168	133.1	0.1266	265.229					57	146.072	0.0233	252.257					58	176.093
60	237.19	0.0436	133.107					84	165.127	0.011	235.214					29	185.775	0.0041	214.569					55	251.18	0.0213	149.165					53	132.09	0.0399	266.239					3001	145.123	1.2303	253.206					88	175.152
76	233.233	0.0553	137.065					212	163.147	0.0278	237.195					85	185.134	0.0123	215.21					101	250.182	0.0391	150.163					26	131.742	0.0195	266.587					115	145.102	0.0471	253.227					84	175.114
85	233.189	0.0618	137.108					122	163.075	0.016	237.266					40	184.043	0.0057	216.301					35	250.096	0.0135	150.249					87	129.071	0.0655	269.258					240	144.105	0.0983	254.224					82	174.138
51	232.967	0.0371	137.33					136	161.134	0.0178	239.207					97	175.152	0.014	225.192					39	248.161	0.0151	152.184					34	126.216	0.0256	272.113					25	139.802	0.0102	258.528					100	173.023
30	231.407	0.0218	138.891					56	159.117	0.0073	241.225					52	171.084	0.0075	229.261					83	247.06	0.0321	153.285					54	123.118	0.0407	275.211					151	139.04	0.0619	259.289					43	172.126
111	231.21	0.0808	139.087					42	158.115	0.0055	242.226					65	170.071	0.0094	230.274					30	247.019	0.0116	153.326					23	121.138	0.0173	277.191					134	135.115	0.0549	263.214					55	171.119
31	230.65	0.0225	139.648					64	158.082	0.0083	242.259					42	167.142	0.006	233.203					153	245.228	0.0592	155.117					162	121.106	0.1221	277.223					86	133.102	0.0352	265.227					53	170.072
42	230.152	0.0305	140.145					201	157.015	0.0263	243.327					44	167.107	0.0063	233.238					118	243.211	0.0457	157.134					80	119.09	0.0602	279.239					149	131.087	0.061	267.242					66	165.163
78	229.194	0.0567	141.103					35	151.076	0.0045	249.266					154	163.149	0.0222	237.196					115	243.178	0.0445	157.167					30	113.043	0.0226	285.286					34	129.373	0.0139	268.956					90	165.127
259	229.145	0.1885	141.153					112	149.133	0.0146	251.208					121	163.076	0.0175	237.268					237	242.176	0.0918	158.169					142	109.1	0.107	289.229					71	129.055	0.0291	269.274					61	165.054
55	229.127	0.04	141.171					89	148.128	0.0116	252.213					66	158.104	0.0095	242.24					128	241.195	0.0496	159.15					33	107.843	0.0248	290.486					120	123.117	0.0491	275.212					115	163.149
64	228.135	0.0465	142.162					52	148.088	0.0068	252.253					63	157.097	0.0091	243.247					148	241.163	0.0573	159.182					38	107.081	0.0286	291.248					66	121.103	0.027	277.226					65	162.135
122	227.131	0.0888	143.166					78	146.106	0.0102	254.235					29	149.785	0.0041	250.56					29	240.254	0.0112	160.091					103	106.079	0.0776	292.25					62	120.089	0.0254	278.24					166	161.133
90	225.188	0.0655	145.109					57	145.049	0.0074	255.292					142	145.054	0.0205	255.291					612	240.162	0.2371	160.183					124	105.071	0.0934	293.258					189	119.087	0.0774	279.243					37	161.104
69	221.195	0.0502	149.102					345	144.101	0.0452	256.24					229	144.102	0.0331	256.243					175	239.181	0.0678	161.163					80	105.032	0.0602	293.296					48	115.057	0.0196	283.272					37	160.123
104	221.154	0.0757	149.143					100	143.086	0.0131	257.255					69	141.076	0.0099	259.268					84	239.147	0.0325	161.198					30	104.394	0.0226	293.935					27	113.694	0.011	284.635					154	159.12
54	219.211	0.0393	151.086					45	143.034	0.0059	257.307					37	139.003	0.0053	261.341					321	238.146	0.1243	162.199					31	103.054	0.0233	295.275					112	109.1	0.0459	289.229					99	157.102
99	219.178	0.072	151.119					68	141.126	0.0089	259.215					32	136.219	0.0046	264.126					65	237.19	0.0251	163.155					65	101.099	0.0489	297.23					30	106.553	0.0122	291.776					104	155.083
148	217.144	0.1077	153.154					136	135.116	0.0178	265.226					95	135.118	0.0137	265.226					95	237.167	0.0368	163.178					109	92.0612	0.0821	306.268					169	106.078	0.0692	292.251					62	155.021
61	216.185	0.0444	154.113					55	135.081	0.0072	265.26					72	133.104	0.0104	267.241					173	235.152	0.067	165.193					295	91.0546	0.2223	307.274					104	106.038	0.0426	292.291					102	149.132
82	216.123	0.0596	154.175					127	134.106	0.0166	266.235					37	131.852	0.0053	268.493					92	233.152	0.0356	167.193					172	89.0596	0.1296	309.269					272	105.072	0.1115	293.257					109	146.128
116	215.185	0.0844	155.112					39	134.046	0.0051	266.295					67	130.106	0.0096	270.238					51	233.116	0.0197	167.229					27	73.575	0.0203	324.754					51	105.033	0.0209	293.296					1953	145.123
77	213.173	0.056	157.125					68	134.027	0.0089	266.315					66	129.054	0.0095	271.29					66	231.176	0.0255	169.169					34	70.7099	0.0256	327.619					71	103.054	0.0291	295.275					57	145.105
67	213.147	0.0487	157.15					205	133.103	0.0269	267.238					104	129.02	0.015	271.324					106	230.17	0.041	170.175													37	99.898	0.0151	298.431					593	144.104
101	209.136	0.0735	161.161					108	128.115	0.0141	272.226					90	128.07	0.013	272.274					142	229.196	0.055	171.149													37	99.4146	0.0151	298.914					48	144.092
107	207.138	0.0778	163.159					63	128.066	0.0082	272.275					346	127.112	0.05	273.233					290	229.159	0.1123	171.186													90	96.0564	0.0368	302.273					56	144.066
84	207.102	0.0611	163.196					311	127.112	0.0408	273.229					393	127.039	0.0568	273.306					234	228.16	0.0906	172.185													79	95.05	0.0323	303.279					66	143.071
45	206.208	0.0327	164.09					158	127.04	0.0207	273.302					73	123.117	0.0105	277.228					25	227.686	0.0096	172.659													60	92.0591	0.0245	306.27					41	141.129
80	205.158	0.0582	165.139					66	123.12	0.0086	277.222					40	123.033	0.0057	277.312					292	227.18	0.1131	173.165													351	91.0551	0.1439	307.274					61	137.134
80	205.121	0.0582	165.176					51	123.079	0.0066	277.262					31	122.337	0.0044	278.007					210	227.146	0.0813	173.199													284	89.0597	0.1164	309.269					30	136.367
96	204.186	0.0698	166.111					64	123.046	0.0083	277.295					37	121.503	0.0053	278.841					556	226.145	0.2154	174.2													123	78.0457	0.0504	320.283					34	136.07
161	203.18	0.1172	167.117					31	122.335	0.004	278.007					66	121.107	0.0095	279.238					124	222.153	0.048	178.192													32	75.3619	0.0131	322.967					30	135.191
79	203.142	0.0575	167.155					101	121.105	0.0132	279.236					38	121.098	0.0055	279.247					31	221.385	0.012	178.96																					183	135.117
129	203.121	0.0939	167.176					105	120.092	0.0137	280.249					34	121.009	0.0049	279.335					43	221.162	0.0166	179.183																					106	134.112
42	202.178	0.0305	168.119					106	119.088	0.0139	281.254					36	119.564	0.0052	280.781					35	217.981	0.0135	182.364																					67	133.101
179	201.167	0.1303	169.13					130	119.051	0.017	281.291					35	119.133	0.005	281.211					31	217.911	0.012	182.434																					242	132.102
95	201.115	0.0691	169.182					210	117.069	0.0275	283.272					54	119.085	0.0078	281.26					84	217.195	0.0325	183.15																					107	131.087
49	200.236	0.0356	170.061					84	115.056	0.011	285.286					83	117.071	0.012	283.274					216	217.036	0.0837	183.309																					151	128.062
230	199.145	0.1674	171.152					229	109.101	0.03	291.24					51	115.054	0.0073	285.291					126	216.183	0.0488	184.162																					28	127.778
51	198.148	0.0371	172.15					100	107.082	0.0131	293.26					57	110.073	0.0082	290.271					96	216.155	0.0372	184.19																					31	126.202
131	197.137	0.0953	173.161					265	106.078	0.0347	294.263					118	109.102	0.017	291.243					96	216.121	0.0372	184.224																					26	123.182
79	193.159	0.0575	177.138					404	105.07	0.053	295.271					70	107.087	0.0101	293.258					371	215.181	0.1437	185.164																					159	123.118
53	193.098	0.0385	177.2					53	105.033	0.0069	295.309					202	106.079	0.0292	294.265					93	215.145	0.036	185.2																					61	122.107
60	191.18	0.0436	179.118					76	97.0294	0.0099	303.312					129	105.071	0.0186	295.273					145	214.145	0.0561	186.2																					194	121.102
90	191.106	0.0655	179.191					69	96.0922	0.009	304.249					122	105.034	0.0176	295.311					131	213.164	0.0507	187.181																					291	120.093
181	190.17	0.1317	180.127					102	96.0552	0.0133	304.286					36	97.2042	0.0052	303.14					60	213.135	0.0232	187.21																					196	119.084
163	189.166	0.1186	181.132					140	95.0866	0.0183	305.255					37	97.068	0.0053	303.277					58	212.161	0.0224	188.184																					155	117.072
62	188.122	0.0451	182.176					255	94.0417	0.0334	306.3					95	96.0558	0.0137	304.289					212	212.13	0.0821	188.215																					144	109.102
144	187.142	0.1048	183.155					124	92.073	0.0162	308.269					34	95.8473	0.0049	304.497					121	211.147	0.0468	189.198																					76	109.066
33	186.312	0.024	183.985					312	92.0623	0.0409	308.279					34	95.8282	0.0049	304.516					75	210.147	0.029	190.198																					69	107.085
135	185.13	0.0982	185.168					420	91.0546	0.0551	309.287					55	95.0882	0.0079	305.256					122	209.135	0.0472	191.21																					322	106.076
154	185.118	0.1121	185.18					88	85.0278	0.0115	315.314					33	94.0288	0.0047	306.316					26	204.991	0.01	195.354																					53	106.043
27	185.034	0.0196	185.263					111	81.0695	0.0145	319.272					55	92.07	0.0079	308.274					275	203.18	0.1065	197.165																					379	105.07
70	183.136	0.0509	187.161					57	80.0646	0.0074	320.277					95	92.061	0.0137	308.284					183	203.144	0.0709	197.201																					170	95.087
37	181.228	0.0269	189.07					26	79.2709	0.0034	321.071					462	91.0546	0.0668	309.29					94	203.115	0.0364	197.23																					148	95.0508
38	181.165	0.0276	189.132					89	79.0521	0.0116	321.289					83	85.0282	0.012	315.316					59	202.152	0.0228	198.193																					194	94.0409
112	180.146	0.0815	190.152					88	78.0466	0.0115	322.295					71	83.0858	0.0102	317.259					467	201.165	0.1809	199.18																					133	93.0702
997	179.144	0.7258	191.153													106	82.0402	0.0153	318.304					142	201.129	0.055	199.216																					173	92.0602
71	179.109	0.0516	191.189													95	81.0704	0.0137	319.274					63	199.173	0.0244	201.172																					995	91.0539
280	177.162	0.2038	193.135													93	78.0468	0.0134	322.298					106	199.148	0.041	201.197																					40	90.0587
78	177.098	0.0567	193.2																					88	199.114	0.0341	201.231																					154	89.0589
66	177.088	0.048	193.209																					61	198.139	0.0236	202.206																					34	88.2637
84	175.149	0.0611	195.149																					105	197.137	0.0406	203.208																					66	82.0405
271	173.133	0.1972	197.164																					38	191.146	0.0147	209.199																					167	81.0685
47	173.042	0.0342	197.255																					37	190.172	0.0143	210.173																					151	78.0459
286	171.118	0.2082	199.179																					86	189.168	0.0333	211.177
29	170.049	0.0211	200.248																					137	189.128	0.053	211.217
152	169.12	0.1106	201.177																					147	188.128	0.0569	212.217
126	169.103	0.0917	201.194																					99	187.152	0.0383	213.193
83	165.163	0.0604	205.134																					70	187.114	0.0271	213.231
137	165.128	0.0997	205.169																					85	186.114	0.0329	214.231
34	164.864	0.0247	205.433																					47	185.106	0.0182	215.239
257	163.149	0.1871	207.149																					90	184.132	0.0348	216.213
45	163.134	0.0327	207.163																					32	184.033	0.0124	216.312
111	163.113	0.0808	207.184																					130	183.138	0.0503	217.207
103	161.133	0.0749	209.164																					92	183.122	0.0356	217.223
206	159.119	0.1499	211.178																					22	181.803	0.0085	218.542
81	157.097	0.0589	213.2																					23	181.689	0.0089	218.656
53	155.106	0.0385	215.191																					47	179.183	0.0182	221.161
74	154.132	0.0538	216.166																					32	177.226	0.0124	223.119
66	153.099	0.048	217.198																					146	177.164	0.0565	223.181
74	150.135	0.0538	220.162																					74	177.136	0.0286	223.209
226	149.133	0.1645	221.164																					61	176.152	0.0236	224.193
490	149.096	0.3567	221.201																					477	175.149	0.1848	225.196
93	148.122	0.0677	222.176																					154	175.112	0.0596	225.233
171	147.118	0.1244	223.18																					66	175.077	0.0255	225.268
74	147.082	0.0538	223.215																					62	174.113	0.024	226.232
69	145.123	0.0502	225.174																					291	173.137	0.1127	227.208
208	145.102	0.1514	225.196																					83	173.082	0.0321	227.263
91	144.101	0.0662	226.196																					174	171.118	0.0674	229.226
52	143.085	0.0378	227.212																					142	169.1	0.055	231.245
43	142.079	0.0313	228.218																					61	168.102	0.0236	232.243
118	141.069	0.0859	229.228																					422	163.148	0.1635	237.197
114	139.111	0.0829	231.186																					68	163.133	0.0263	237.212
62	139.074	0.0451	231.224																					58	163.112	0.0224	237.233
81	137.132	0.0589	233.165																					120	163.077	0.0465	237.268
90	136.128	0.0655	234.169																					160	162.14	0.062	238.205
365	135.119	0.2657	235.179																					164	161.135	0.0635	239.21
123	135.079	0.0895	235.218																					343	160.096	0.1329	240.249
28	134.916	0.0203	235.382																					160	159.116	0.062	241.229
108	134.108	0.0786	236.19																					71	159.082	0.0275	241.263
269	133.101	0.1958	237.196																					370	158.081	0.1433	242.264
106	132.099	0.0771	238.198																					238	157.013	0.0922	243.332
262	131.086	0.1907	239.211																					38	151.116	0.0147	249.229
109	129.056	0.0793	241.241																					270	149.133	0.1046	251.212
90	124.125	0.0655	246.172																					65	149.1	0.0251	251.245
225	123.117	0.1638	247.18																					57	149.058	0.022	251.287
130	121.1	0.0946	249.197																					102	147.117	0.0395	253.228
35	121.063	0.0254	249.234																					133	147.086	0.0515	253.259
49	120.272	0.0356	250.025																					79	146.081	0.0306	254.264
196	120.095	0.1426	250.202																					58	145.103	0.0224	255.242
445	119.086	0.3239	251.211																					48	145.054	0.0186	255.291
76	119.049	0.0553	251.248																					28	143.903	0.0108	256.442
293	117.07	0.2133	253.227																					71	143.108	0.0275	257.237
36	113.06	0.0262	257.237																					59	143.073	0.0228	257.272
80	110.11	0.0582	260.187																					51	142.077	0.0197	258.268
349	109.102	0.254	261.195																					29	141.872	0.0112	258.473
51	109.063	0.0371	261.234																					69	141.126	0.0267	259.219
62	107.084	0.0451	263.213																					43	139.081	0.0166	261.264
313	106.077	0.2278	264.22																					122	139.003	0.0472	261.342
56	106.05	0.0407	264.247																					97	137.134	0.0375	263.211
555	105.07	0.404	265.227																					94	137.096	0.0364	263.249
162	105.033	0.1179	265.264																					56	137.059	0.0217	263.286
56	103.038	0.0407	267.26																					70	136.123	0.0271	264.222
42	101.064	0.0305	269.233																					176	135.117	0.0682	265.228
271	95.0855	0.1972	275.212																					109	135.082	0.0422	265.263
131	95.0487	0.0953	275.249																					59	134.109	0.0228	266.236
89	94.041	0.0647	276.256																					160	134.028	0.062	266.317
81	93.0717	0.0589	277.226																					141	133.1	0.0546	267.245
252	92.0608	0.1834	278.236																					210	131.085	0.0813	269.26
736	91.0539	0.5358	279.243																					33	128.711	0.0127	271.634
38	88.9989	0.0276	281.298																					199	128.066	0.0771	272.279
34	88.6537	0.0247	281.644																					166	127.113	0.0643	273.232
75	84.0935	0.0546	286.204																					122	127.038	0.0472	273.307
98	81.07	0.0713	289.227																					108	125.099	0.0418	275.246
41	80.0642	0.0298	290.233																					143	121.103	0.0554	279.242
219	79.0535	0.1594	291.244																					82	120.091	0.0317	280.254
122	78.0475	0.0888	292.25																					152	119.086	0.0589	281.259
88	72.0623	0.064	298.235																					36	117.076	0.0139	283.269
																								46	116.068	0.0178	284.276
																								159	109.103	0.0616	291.241
																								105	105.071	0.0406	295.274
																								66	105.035	0.0255	295.31
																								81	97.102	0.0313	303.243
																								63	95.0482	0.0244	305.297
																								46	92.4115	0.0178	307.933
																								669	92.0709	0.2592	308.274
																								234	91.0544	0.0906	309.291
																								91	78.0453	0.0352	322.3
[truncated: 110 more columns]

## Sheet: Cer_AP
Metabolite name	Cer 34:0;4O|Cer 18:0;3O/16:0;(2OH)	OAD result name	Cer 18:0;3O/16:0;(2OH)		No.1	No.2	No.3	Metabolite name	Cer 34:0;4O|Cer 18:0;3O/16:0;(2OH)	OAD result name	Cer 18:0;3O/16:0;(2OH)		No.1	No.2	No.3	Metabolite name	Cer 38:0;4O|Cer 18:0;3O/20:0;(2OH)	OAD result name	Cer 18:0;3O/20:0;(2OH)		No.1	No.2	No.3	Metabolite name	Cer 38:0;4O|Cer 18:0;3O/20:0;(2OH)	OAD result name	Cer 18:0;3O/20:0;(2OH)		No.1	No.2	No.3	Metabolite name	Cer 38:0;4O|Cer 18:0;3O/20:0;(2OH)	OAD result name	Cer 18:0;3O/20:0;(2OH)		No.1	No.2	No.3	Metabolite name	Cer 40:0;4O|Cer 18:0;3O/22:0;(2OH)	OAD result name	Cer 18:0;3O/22:0;(2OH)		No.1	No.2	No.3	Metabolite name	Cer 40:0;4O|Cer 18:0;3O/22:0;(2OH)
MS1 m/z	572.529	572.529	<-MS1	Positions1	N/A	N/A	N/A	MS1 m/z	572.529	572.529	<-MS1	Positions1	N/A	N/A	N/A	MS1 m/z	628.593	628.593	<-MS1	Positions1	N/A	N/A	N/A	MS1 m/z	628.593	628.593	<-MS1	Positions1	N/A	N/A	N/A	MS1 m/z	628.593	628.593	<-MS1	Positions1	N/A	N/A	N/A	MS1 m/z	638.612	638.612	<-MS1	Positions1	N/A	N/A	N/A	MS1 m/z	656.636
Ref m/z	572.525			Score1	N/A	N/A	N/A	Ref m/z	572.525			Score1	N/A	N/A	N/A	Ref m/z	628.587			Score1	N/A	N/A	N/A	Ref m/z	628.587			Score1	N/A	N/A	N/A	Ref m/z	628.587			Score1	N/A	N/A	N/A	Ref m/z	638.608			Score1	N/A	N/A	N/A	Ref m/z	656.619
RT	9.53943			Presence1	N/A	N/A	N/A	RT	9.54787			Presence1	N/A	N/A	N/A	RT	11.7164			Presence1	N/A	N/A	N/A	RT	11.6916			Presence1	N/A	N/A	N/A	RT	11.7091			Presence1	N/A	N/A	N/A	RT	13.2215			Presence1	N/A	N/A	N/A	RT	13.2899
ID	169			Ratio sum1	N/A	N/A	N/A	ID	170			Ratio sum1	N/A	N/A	N/A	ID	211			Ratio sum1	N/A	N/A	N/A	ID	209			Ratio sum1	N/A	N/A	N/A	ID	210			Ratio sum1	N/A	N/A	N/A	ID	223			Ratio sum1	N/A	N/A	N/A	ID	245
Smiles	O=C(NC(CO)C(O)C(O)CCCCCCCCCCCCCC)C(O)CCCCCCCCCCCCCC			All results1				Smiles	O=C(NC(CO)C(O)C(O)CCCCCCCCCCCCCC)C(O)CCCCCCCCCCCCCC			All results1				Smiles	O=C(NC(CO)C(O)C(O)CCCCCCCCCCCCCC)C(O)CCCCCCCCCCCCCCCCCC			All results1				Smiles	O=C(NC(CO)C(O)C(O)CCCCCCCCCCCCCC)C(O)CCCCCCCCCCCCCCCCCC			All results1				Smiles	O=C(NC(CO)C(O)C(O)CCCCCCCCCCCCCC)C(O)CCCCCCCCCCCCCCCCCC			All results1				Smiles	O=C(NC(CO)C(O)C(O)CCCCCCCCCCCCCC)C(O)CCCCCCCCCCCCCCCCCCCC			All results1				Smiles	O=C(NC(CO)C(O)C(O)CCCCCCCCCCCCCC)C(O)CCCCCCCCCCCCCCCCCCCC
Subclass info	H2O loss= m/z 554.5177(ppm=6.13) 2H2O loss= m/z 536.50751(ppm=7.1) PhytoSph= m/z 318.29761(ppm=-8.14) PhytoSph-H2O= m/z 300.28998(ppm=0.93) PhytoSph-3H2O= m/z 264.26923(ppm=2.76) Head= 100.0% Moiety= 100.0%							Subclass info	H2O loss= m/z 554.51782(ppm=6.34) 2H2O loss= m/z 536.50714(ppm=6.41) PhytoSph= m/z 318.30582(ppm=17.65) PhytoSph-H2O= m/z 300.29327(ppm=11.88) PhytoSph-3H2O= m/z 264.27032(ppm=6.88) Head= 100.0% Moiety= 100.0%							Subclass info	H2O loss= m/z 610.58075(ppm=6.3) 2H2O loss= m/z 592.57043(ppm=6.96) PhytoSph= m/z 0(ppm=0) PhytoSph-H2O= m/z 300.29095(ppm=4.16) PhytoSph-3H2O= m/z 264.27115(ppm=10.02) Head= 100.0% Moiety= 66.6666%							Subclass info	H2O loss= m/z 610.58099(ppm=6.69) 2H2O loss= m/z 592.56934(ppm=5.13) PhytoSph= m/z 0(ppm=0) PhytoSph-H2O= m/z 300.29114(ppm=4.79) PhytoSph-3H2O= m/z 264.26547(ppm=-11.47) Head= 100.0% Moiety= 66.6666%							Subclass info	H2O loss= m/z 610.58099(ppm=6.69) 2H2O loss= m/z 592.57068(ppm=7.39) PhytoSph= m/z 318.30444(ppm=13.32) PhytoSph-H2O= m/z 300.29337(ppm=12.22) PhytoSph-3H2O= m/z 264.27026(ppm=6.65) Head= 100.0% Moiety= 100.0%							Subclass info	Head= 0% Moiety= 0%							Subclass info	H2O loss= m/z 638.61243(ppm=6.78) 2H2O loss= m/z 620.59979(ppm=3.68) PhytoSph= m/z 318.30035(ppm=0.47) PhytoSph-H2O= m/z 300.29218(ppm=8.25) PhytoSph-3H2O= m/z 264.26871(ppm=0.79) Head= 100.0% Moiety= 100.0%
intensity	frag m/z	Ratio(%)	Delta	Ref NL1	Ref Mz1	ppm1	Type1	intensity	frag m/z	Ratio(%)	Delta	Ref NL1	Ref Mz1	ppm1	Type1	intensity	frag m/z	Ratio(%)	Delta	Ref NL1	Ref Mz1	ppm1	Type1	intensity	frag m/z	Ratio(%)	Delta	Ref NL1	Ref Mz1	ppm1	Type1	intensity	frag m/z	Ratio(%)	Delta	Ref NL1	Ref Mz1	ppm1	Type1	intensity	frag m/z	Ratio(%)	Delta	Ref NL1	Ref Mz1	ppm1	Type1	intensity	frag m/z
62695	573.491	6.4293	-0.9624					72085	573.491	6.9932	-0.962					4181	629.534	0.6246	-0.9411					3446	629.535	0.5694	-0.942					5330	629.534	0.7631	-0.9407					8796	639.55	2.2359	-0.9375					6913	657.587
30394	573.455	3.1169	-0.9262					19349	573.455	1.8771	-0.9252					3307	629.501	0.494	-0.9085					2444	629.5	0.4038	-0.9072					3179	629.502	0.4551	-0.9086					871	639.474	0.2214	-0.8617					4352	657.556
4581	573.426	0.4697	-0.8976					4972	573.426	0.4823	-0.8968					3293	629.47	0.4919	-0.8773					10050	629.472	1.6607	-0.879					4673	629.47	0.669	-0.8775					548	639.44	0.1392	-0.8273					2864	657.525
5233	573.396	0.5366	-0.8668					5776	573.398	0.5603	-0.8685					2723	629.447	0.4068	-0.8538					1759	629.415	0.2906	-0.8221					2768	629.447	0.3963	-0.8537					1272	639.396	0.3233	-0.7832					2642	657.494
4626	573.37	0.4743	-0.841					5585	573.37	0.5418	-0.8404					2255	629.415	0.3368	-0.822					1440	629.357	0.2379	-0.764					2422	629.415	0.3467	-0.8218					547	639.359	0.139	-0.7462					3058	657.462
4147	573.341	0.4252	-0.8123					4106	573.341	0.3983	-0.8116					2210	629.357	0.3301	-0.7644					1357	629.301	0.2242	-0.708					1943	629.386	0.2781	-0.7932					694	639.326	0.1764	-0.7135					1731	657.435
5469	573.315	0.5608	-0.786					6649	573.315	0.645	-0.7857					2625	629.272	0.3921	-0.6794					1368	629.271	0.226	-0.6781					2503	629.301	0.3583	-0.7077					400	639.306	0.1016	-0.6935					2127	657.404
6141	573.261	0.6297	-0.7317					6917	573.262	0.671	-0.7325					2882	629.154	0.4305	-0.5614					1521	629.215	0.2513	-0.6224					2516	629.272	0.3602	-0.6795					300	639.274	0.0762	-0.6614					2757	657.376
5502	573.232	0.5642	-0.7031					6720	573.232	0.6519	-0.7022					2531	629.094	0.3781	-0.5015					1837	629.181	0.3035	-0.5882					2306	629.216	0.3301	-0.6232					569	639.247	0.1446	-0.635					1967	657.344
4481	573.204	0.4595	-0.6756					6130	573.204	0.5946	-0.6748					2550	629.066	0.3809	-0.4728					2021	629.154	0.3339	-0.5615					3269	629.154	0.468	-0.561					907	639.178	0.2305	-0.5653					1917	657.315
5313	573.178	0.5448	-0.6487					6605	573.177	0.6407	-0.6478					2630	629.036	0.3929	-0.4429					2103	629.124	0.3475	-0.5308					3647	629.124	0.5221	-0.5307					386	639.09	0.0981	-0.4775					1998	657.258
5443	573.123	0.5581	-0.5941					7051	573.122	0.684	-0.5931					1932	629.011	0.2886	-0.4185					1705	629.093	0.2817	-0.5004					2553	629.093	0.3655	-0.5004					452	639.037	0.1148	-0.4248					1817	657.227
5008	573.092	0.5135	-0.5634					6304	573.092	0.6115	-0.5631					2304	628.985	0.3442	-0.3924					1245	629.064	0.2057	-0.4715					2489	629.065	0.3563	-0.4722					484	639.007	0.123	-0.3949					1733	657.198
6012	573.066	0.6165	-0.537					6721	573.066	0.652	-0.5362					3110	628.924	0.4646	-0.331					1805	629.036	0.2982	-0.443					2224	629.036	0.3184	-0.4427					682	638.895	0.1733	-0.2823					2331	657.167
5531	573.038	0.5672	-0.5087					7293	573.038	0.7075	-0.5082					2784	628.892	0.4159	-0.2989					1656	629.012	0.2736	-0.4189					2612	629.011	0.3739	-0.4181					393397	638.613	100	-0.0003					1519	657.135
5280	573.008	0.5414	-0.4787					6100	573.008	0.5917	-0.4784					5073	628.807	0.7579	-0.2143					1038	628.964	0.1715	-0.3711					2462	628.985	0.3524	-0.3922					2681	638.562	0.6814	0.0503					726	657.116
2248	572.984	0.2305	-0.455					2454	572.984	0.238	-0.4542					8237	628.78	1.2306	-0.1869					2539	628.925	0.4195	-0.3323					3593	628.924	0.5144	-0.3314					6736	638.523	1.7122	0.089					1712	657.078
4897	572.953	0.5021	-0.4244					5743	572.953	0.5571	-0.424					8969	628.751	1.3399	-0.1581					2005	628.893	0.3313	-0.3004					1524	628.898	0.2182	-0.3052					1180	638.44	0.2999	0.1726					1569	657.052
4062	572.929	0.4165	-0.3998					4926	572.928	0.4778	-0.3991					12378	628.693	1.8492	-0.1007					3048	628.807	0.5036	-0.2145					5237	628.807	0.7498	-0.2142					811	638.392	0.2061	0.2206					1803	657.025
4629	572.903	0.4747	-0.3737					5583	572.903	0.5416	-0.3732					669348	628.594	100	-0.0008					6075	628.78	1.0038	-0.1873					9384	628.78	1.3435	-0.1866					390	638.358	0.0991	0.254					2276	656.964
2031	572.88	0.2082	-0.351					3050	572.879	0.2958	-0.35					10414	628.468	1.5558	0.1245					6083	628.751	1.0051	-0.1581					9179	628.751	1.3142	-0.1583					796	638.309	0.2023	0.3033					3087	656.871
2405	572.863	0.2466	-0.3341					9710	572.85	0.942	-0.3207					1342	628.432	0.2004	0.1608					7986	628.693	1.3196	-0.1003					13813	628.694	1.9776	-0.1006					539	638.257	0.137	0.3556					5780	656.816
6795	572.847	0.6968	-0.3183					7102	572.818	0.6889	-0.2886					1273	628.407	0.1901	0.1861					605163	628.593	100	-0.0002					698441	628.594	100	-0.0006					258	638.219	0.0655	0.3931					7222	656.727
6156	572.817	0.6312	-0.2884					6054	572.795	0.5873	-0.2653					892	628.35	0.1332	0.2423					49799	628.468	8.229	0.1252					14819	628.468	2.1217	0.1254					69	638.198	0.0175	0.4145					11399	656.694
5336	572.795	0.5472	-0.2658					13563	572.764	1.3158	-0.2346					686	628.317	0.1024	0.2754					587	628.415	0.0969	0.1777					1037	628.414	0.1484	0.1794					211	638.167	0.0536	0.4452					794783	656.628
11857	572.764	1.2159	-0.2347					15285	572.736	1.4828	-0.2067					853	628.295	0.1274	0.2975					1148	628.39	0.1897	0.2033					1639	628.377	0.2346	0.2156					316	638.137	0.0803	0.4755					4135	656.528
12458	572.736	1.2775	-0.2069					22151	572.709	2.1489	-0.1794					402	628.255	0.06	0.3382					584	628.344	0.0965	0.2493					1763	628.322	0.2524	0.2714					353	638.103	0.0897	0.5093					726	656.479
18641	572.708	1.9116	-0.1796					52361	572.679	5.0797	-0.15					256	628.22	0.0382	0.3725					263	628.32	0.0434	0.2731					784	628.252	0.1122	0.3408					147	638.081	0.0373	0.5317					715	656.45
26962	572.681	2.7649	-0.1517					43023	572.627	4.1738	-0.0975					525	628.182	0.0784	0.4104					545	628.291	0.09	0.3021					622	628.205	0.089	0.3879					395	638.032	0.1004	0.58					1384	656.428
34514	572.627	3.5394	-0.0979					54459	572.595	5.2833	-0.066					475	628.143	0.0709	0.4496					600	628.26	0.0991	0.3327					813	628.173	0.1164	0.4201					623	637.998	0.1583	0.614					682	656.404
42656	572.596	4.3743	-0.0667					1030775	572.533	100	-0.004					62	628.117	0.0092	0.4757					618	628.224	0.1021	0.3691					138	628.139	0.0197	0.4535					275	637.957	0.0699	0.6557					1308	656.37
975134	572.532	100	-0.0035					14911	572.481	1.4465	0.0483					434	628.081	0.0648	0.5118					442	628.19	0.073	0.4024					484	628.113	0.0692	0.4797					90	637.923	0.0228	0.6896					925	656.342
15919	572.478	1.6324	0.0505					4689	572.415	0.4549	0.1139					316	628.068	0.0472	0.5249					483	628.143	0.0798	0.4502					664	628.066	0.095	0.5273					210	637.889	0.0533	0.7232					457	656.317
2015	572.382	0.2066	0.1471					2364	572.365	0.2293	0.1641					454	628.022	0.0678	0.571					73	628.112	0.012	0.4804					153	628.027	0.0219	0.5663					76	637.86	0.0193	0.7522					457	656.289
3055	572.33	0.3132	0.199					1641	572.34	0.1592	0.1893					426	627.993	0.0636	0.5995					542	628.077	0.0895	0.5154					188	628.015	0.0269	0.5781					343	637.826	0.0871	0.786					952	656.224
961	572.295	0.0985	0.2341					1077	572.313	0.1044	0.216					322	627.916	0.0481	0.677					240	628.014	0.0396	0.5791					338	627.988	0.0483	0.6053					618	637.795	0.157	0.8176					404	656.16
1782	572.258	0.1827	0.2708					1732	572.28	0.168	0.2498					222	627.897	0.0331	0.6958					415	627.98	0.0685	0.6131					317	627.947	0.0453	0.6461					345	637.761	0.0876	0.8513					884	656.102
421	572.226	0.0431	0.303					1862	572.242	0.1806	0.2869					96	627.871	0.0143	0.7217					346	627.918	0.0571	0.6749					683	627.898	0.0977	0.6948					30288	637.636	7.699	0.9764					674	656.074
1112	572.196	0.114	0.3332					917	572.196	0.0889	0.3337					507	627.832	0.0757	0.7609					528	627.89	0.0872	0.7029					139	627.857	0.0199	0.736					12163	637.6	3.0917	1.0126					512	656.046
285	572.172	0.0292	0.3572					530	572.171	0.0514	0.3582					365	627.776	0.0545	0.8163					142	627.864	0.0234	0.7287					74	627.828	0.0105	0.7645					1813	637.557	0.4608	1.0557					475	656.028
966	572.145	0.099	0.3842					600	572.149	0.0582	0.3807					167	627.741	0.0249	0.8515					520	627.836	0.0859	0.7571					275	627.805	0.0393	0.7876					3607	637.519	0.9168	1.0929					1506	655.992
788	572.091	0.0808	0.4374					1091	572.123	0.1058	0.4062					285	627.707	0.0425	0.8854					789	627.783	0.1303	0.8097					438	627.774	0.0627	0.8187					532	637.447	0.1352	1.1656					1108	655.948
513	572.061	0.0526	0.4678					1315	572.073	0.1275	0.4566					188	627.673	0.028	0.9199					266	627.756	0.0439	0.8372					216	627.741	0.0309	0.8518					267	637.412	0.0678	1.2004					362505	655.647
417	572.042	0.0427	0.4865					802	572.026	0.0778	0.5035					9374	627.587	1.4004	1.0061					197	627.726	0.0325	0.8668					346	627.722	0.0495	0.8705					306	637.358	0.0777	1.254					4181	655.574
225	572.014	0.023	0.5152					1384	571.972	0.1342	0.5577					2419	627.546	0.3613	1.0464					236	627.689	0.0389	0.9036					344	627.692	0.0492	0.9008					220	637.305	0.0559	1.3072					1631	655.529
744	571.991	0.0762	0.5375					780	571.924	0.0756	0.6051					14773	627.464	2.207	1.1285					11221	627.589	1.8542	1.0036					11100	627.588	1.5892	1.0054					73	637.273	0.0185	1.3396					1207	655.499
754	571.945	0.0773	0.5838					237	571.898	0.0229	0.6315					118	627.342	0.0176	1.2507					1666	627.542	0.2752	1.0507					3913	627.541	0.5602	1.0521					113	637.24	0.0287	1.372					679	655.459
1073	571.904	0.11	0.625					614	571.879	0.0595	0.6505					112	627.315	0.0167	1.2779					102520	627.464	16.9408	1.1288					27592	627.464	3.9505	1.1285					147	637.212	0.0373	1.4004					475	655.421
1032	571.849	0.1058	0.6797					459	571.847	0.0445	0.6826					185	627.289	0.0276	1.3042					313	627.401	0.0517	1.1923					362	627.396	0.0518	1.1969					98	636.979	0.0249	1.6329					391	655.38
937	571.802	0.096	0.7264					801	571.806	0.0777	0.7234					124	627.265	0.0185	1.3281					269	627.373	0.0444	1.2198					300	627.342	0.0429	1.2512					106	636.894	0.0269	1.7181					146	655.349
482	571.771	0.0494	0.7582					575	571.772	0.0557	0.7573					144	627.246	0.0215	1.3472					208	627.337	0.0343	1.2561					386	627.273	0.0552	1.3195					1719	636.598	0.4369	2.0147					596	655.319
1675	571.705	0.1717	0.8238					146	571.74	0.0141	0.7898					97	627.216	0.0144	1.3772					204	627.312	0.0337	1.2803					237	627.219	0.0339	1.3743					92	636.444	0.0233	2.1687					249	655.254
129524	571.553	13.2826	0.9761					1888	571.699	0.1831	0.8307					146	627.108	0.0218	1.4846					180	627.287	0.0297	1.3059					136	627.182	0.0194	1.4107					108	636.328	0.0274	2.2842					117	655.233
11629	571.52	1.1925	1.0092					79760	571.553	7.7378	0.9765					59	627.083	0.0088	1.5097					63	627.266	0.0104	1.3271					98	627.144	0.014	1.449					100	636.014	0.0254	2.5979					292	655.201
6979	571.476	0.7156	1.0524					9984	571.519	0.9685	1.0105					65	627.069	0.0097	1.5236					63	627.239	0.0104	1.3537					103	627.089	0.0147	1.5042					25	635.941	0.0063	2.6716					322	655.168
767	571.407	0.0786	1.1217					5350	571.476	0.519	1.0534					61	627.003	0.0091	1.5901					235	627.188	0.0388	1.4053					101	627.06	0.0144	1.5325					75	635.62	0.019	2.9923					374	655.111
1124	571.356	0.1152	1.173					895	571.436	0.0868	1.0937					82	626.965	0.0122	1.6275					163	627.134	0.0269	1.4584					58	627.041	0.0083	1.5519					59	635.587	0.0149	3.0258					311	655.03
340	571.309	0.0348	1.2197					834	571.407	0.0809	1.122					196	626.926	0.0292	1.6671					58	627.102	0.0095	1.4911					121	627.009	0.0173	1.5842					49	635.384	0.0124	3.2288					77	655.004
218	571.287	0.0223	1.2419					609	571.376	0.059	1.1534					78	626.887	0.0116	1.7061					98	627.071	0.0161	1.5217					42	626.954	0.006	1.6391					45	635.331	0.0114	3.2814					87	654.975
289	571.259	0.0296	1.2702					459	571.345	0.0445	1.1844					114	626.805	0.017	1.7875					88	627.026	0.0145	1.5669					95	626.928	0.0136	1.6647					45	635.278	0.0114	3.3346					175	654.931
351	571.229	0.0359	1.2995					462	571.32	0.0448	1.2093					76	626.782	0.0113	1.8105					81	626.994	0.0133	1.5987					126	626.903	0.018	1.6896					54	634.961	0.0137	3.6516					331	654.883
296	571.189	0.0303	1.3402					265	571.29	0.0257	1.2389					207	626.735	0.0309	1.8582					196	626.937	0.0323	1.6555					75	626.874	0.0107	1.7187					42	634.948	0.0106	3.6639					68	654.835
219	571.145	0.0224	1.384					372	571.25	0.036	1.2793					95	626.698	0.0141	1.8948					143	626.838	0.0236	1.7551					79	626.838	0.0113	1.7548					65	633.377	0.0165	5.2358					245	654.789
48	571.117	0.0049	1.4119					309	571.214	0.0299	1.3152					2532	626.578	0.3782	2.015					148	626.779	0.0244	1.8142					76	626.802	0.0108	1.791					52	633.12	0.0132	5.4923					206	654.754
270	571.089	0.0276	1.4398					349	571.156	0.0338	1.3733					111	626.542	0.0165	2.0509					106	626.747	0.0175	1.8457					66	626.749	0.0094	1.844					90	632.442	0.0228	6.1703					154	654.709
87	571.06	0.0089	1.4693					88	571.117	0.0085	1.4128					124	626.506	0.0185	2.0863					109	626.684	0.018	1.9084					35	626.622	0.005	1.9714					54	632.002	0.0137	6.61					1260	654.634
64	571.04	0.0065	1.4891					253	571.077	0.0245	1.452					111	626.456	0.0165	2.1368					1636	626.576	0.2703	2.017					2610	626.576	0.3736	2.0165					44	631.628	0.0111	6.9848					2070	654.608
353	570.995	0.0362	1.5335					349	571.024	0.0338	1.5054					108	626.374	0.0161	2.2191					42	626.53	0.0069	2.0629					407	626.453	0.0582	2.1396					49	631.597	0.0124	7.0151					104	654.575
132	570.956	0.0135	1.5731					265	571.007	0.0257	1.5219					115	626.321	0.0171	2.2719					75	626.501	0.0123	2.0923					125	626.408	0.0178	2.1849					71	630.36	0.018	8.2522					87	654.542
135	570.934	0.0138	1.5948					76	570.981	0.0073	1.548					92	626.253	0.0137	2.3396					620	626.454	0.1024	2.139					130	626.294	0.0186	2.2994					39	630.281	0.0099	8.3316					49	654.497
74	570.918	0.0075	1.6108					178	570.94	0.0172	1.589					101	626.063	0.015	2.5298					83	626.346	0.0137	2.247					82	626.251	0.0117	2.3422					51	629.761	0.0129	8.8514					195	654.43
57	570.889	0.0058	1.6402					85	570.889	0.0082	1.6399					73	625.777	0.0109	2.8154					83	626.274	0.0137	2.3193					71	626.203	0.0101	2.3899					42	629.701	0.0106	8.9112					135	654.319
40	570.864	0.0041	1.6646					251	570.853	0.0243	1.6767					42	625.743	0.0062	2.8495					32	626.24	0.0052	2.3525					125	626.159	0.0178	2.4344					76	629.203	0.0193	9.4092					199	654.246
197	570.835	0.0202	1.6937					59	570.772	0.0057	1.7574					102	625.565	0.0152	3.0274					29	626.2	0.0047	2.3927					70	626.036	0.01	2.5574					37	628.896	0.0094	9.7164					146	654.146
44	570.814	0.0045	1.7145					83	570.752	0.008	1.7774					55	625.42	0.0082	3.1731					119	625.769	0.0196	2.8235					105	625.978	0.015	2.6154					71	628.699	0.018	9.913					185	654.029
146	570.785	0.0149	1.7437					68	570.721	0.0065	1.808					43	625.352	0.0064	3.2403					125	625.593	0.0206	2.9995					93	625.926	0.0133	2.6666					120	628.606	0.0305	10.0059					116	653.959
95	570.738	0.0097	1.7905					80	570.698	0.0077	1.8316					39	625.274	0.0058	3.3192					41	625.565	0.0067	3.028					52	625.865	0.0074	2.7281					90	628.55	0.0228	10.0628					108	653.704
86	570.658	0.0088	1.8711					175	570.662	0.0169	1.8669					38	625.206	0.0056	3.3866					375	625.45	0.0619	3.1426					42	625.737	0.006	2.8555					74	628.482	0.0188	10.1308					919	653.63
78	570.64	0.0079	1.8884					173	570.617	0.0167	1.9127					48	625.155	0.0071	3.4376					83	625.308	0.0137	3.2853					110	625.637	0.0157	2.956					68	628.404	0.0172	10.2082					65	653.483
59	570.624	0.006	1.9045					157	570.577	0.0152	1.952					55	624.688	0.0082	3.9051					58	625.284	0.0095	3.3093					96	625.574	0.0137	3.0189					63	628.365	0.016	10.2474					41	653.333
2816	570.513	0.2887	2.0161					2260	570.513	0.2192	2.016					65	624.639	0.0097	3.9539					61	625.103	0.01	3.4896					104	625.511	0.0148	3.0815					84	628.221	0.0213	10.391					70	653.301
110	570.459	0.0112	2.0702					92	570.478	0.0089	2.0511					81	624.458	0.0121	4.1352					62	624.956	0.0102	3.6373					61	625.475	0.0087	3.1184					55	628.14	0.0139	10.4727					137	653.259
145	570.43	0.0148	2.0991					235	570.435	0.0227	2.0939					42	624.431	0.0062	4.1621					80	624.796	0.0132	3.7973					148	625.446	0.0211	3.1473					60	628.077	0.0152	10.5356					98	653.204
155	570.381	0.0158	2.1479					111	570.399	0.0107	2.1301					70	624.35	0.0104	4.2425					39	624.334	0.0064	4.2584					81	625.283	0.0115	3.3099					63	628.047	0.016	10.5652					57	653.153
102	570.344	0.0104	2.1844					202	570.346	0.0195	2.1833					53	624.301	0.0079	4.2917					65	623.96	0.0107	4.6326					53	625.13	0.0075	3.4629					100	628.015	0.0254	10.5971					54	652.998
83	570.292	0.0085	2.2372					73	570.295	0.007	2.2345					59	623.957	0.0088	4.6355					42	622.865	0.0069	5.7274					32	624.958	0.0045	3.6352					47	627.959	0.0119	10.653					44	652.754
129	570.255	0.0132	2.2737					88	570.279	0.0085	2.25					101	623.87	0.015	4.7228					49	622.81	0.008	5.783					38	624.69	0.0054	3.9025					43	627.931	0.0109	10.6814					75	652.732
72	570.238	0.0073	2.2913					46	570.249	0.0044	2.2805					73	623.644	0.0109	4.9484					49	621.756	0.008	6.8369					77	624.559	0.011	4.0337					75	627.684	0.019	10.9279					95	652.706
43	570.185	0.0044	2.3443					129	570.214	0.0125	2.3152					60	622.936	0.0089	5.6565					58	621.38	0.0095	7.2125					93	624.544	0.0133	4.0491					67	627.633	0.017	10.9797					127	652.598
93	570.149	0.0095	2.3803					208	570.167	0.0201	2.3621					60	621.942	0.0089	6.651					60	620.787	0.0099	7.8059					89	624.001	0.0127	4.5922					77	627.599	0.0195	11.0137					77	652.514
94	570.107	0.0096	2.422					92	570.128	0.0089	2.4018					37	621.838	0.0055	6.7545					38	620.131	0.0062	8.4614					34	623.581	0.0048	5.0124					66	627.569	0.0167	11.0434					86	652.078
82	570.062	0.0084	2.4664					76	570.099	0.0073	2.4304					92	621.629	0.0137	6.9638					52	619.992	0.0085	8.6009					103	623.449	0.0147	5.1441					79	627.54	0.02	11.0722					75	652.017
120	570.015	0.0123	2.5134					128	570.018	0.0124	2.5109					45	621.168	0.0067	7.4243					91	619.471	0.015	9.1222					64	623.156	0.0091	5.4365					51	627.51	0.0129	11.1025					69	651.971
131	569.963	0.0134	2.566					105	569.981	0.0101	2.5483					46	620.059	0.0068	8.5339					65	618.459	0.0107	10.134					80	622.932	0.0114	5.6614					112	627.486	0.0284	11.126					78	651.881
78	569.9	0.0079	2.6285					183	569.91	0.0177	2.6192					60	618.404	0.0089	10.1889					60	617.934	0.0099	10.6588					47	622.496	0.0067	6.0967					84	627.453	0.0213	11.1595					68	651.531
108	569.764	0.011	2.7646					197	569.876	0.0191	2.6538					106	617.95	0.0158	10.6424					159	617.487	0.0262	11.1057					42	622.449	0.006	6.144					66	627.394	0.0167	11.218					70	651.507
112	569.662	0.0114	2.8666					96	569.831	0.0093	2.6979					60	617.904	0.0089	10.6883					38	616.867	0.0062	11.7259					78	622.352	0.0111	6.2408					88	627.361	0.0223	11.2513					55	651.06
123	569.617	0.0126	2.9117					38	569.807	0.0036	2.7222					109	617.615	0.0162	10.9773					226	616.481	0.0373	12.1116					44	622.226	0.0062	6.3672					85	627.331	0.0216	11.2811					41	650.997
240	569.534	0.0246	2.9949					108	569.761	0.0104	2.7684					64	617.177	0.0095	11.4162					43	616.361	0.0071	12.2323					93	622.055	0.0133	6.5381					116	627.274	0.0294	11.3388					63	650.931
71	569.49	0.0072	3.0392					212	569.731	0.0205	2.7983					254	616.482	0.0379	12.1103					123	615.867	0.0203	12.7254					40	621.907	0.0057	6.6861					37	627.154	0.0094	11.4582					51	650.81
99	569.477	0.0101	3.052					101	569.679	0.0097	2.8506					45	616.257	0.0067	12.3354					63	615.703	0.0104	12.8903					54	621.805	0.0077	6.7881					140	627.008	0.0355	11.6048					48	650.694
58	569.408	0.0059	3.1209					50	569.604	0.0048	2.9253					52	616.016	0.0077	12.5764					68	615.621	0.0112	12.9719					80	620.646	0.0114	7.9473					89	626.953	0.0226	11.6589					36	649.838
62	569.386	0.0063	3.1432					82	569.591	0.0079	2.9387					57	615.961	0.0085	12.6321					1938	615.539	0.3202	13.0543					75	620.185	0.0107	8.4075					103	626.92	0.0261	11.6922					62	649.667
103	569.315	0.0105	3.2137					219	569.539	0.0212	2.9906					57	615.886	0.0085	12.7066					234	615.5	0.0386	13.0932					49	619.138	0.007	9.4546					71	626.89	0.018	11.7219					68	649.479
168	569.244	0.0172	3.2849					194	569.452	0.0188	3.0774					39	615.851	0.0058	12.7417					329	615.466	0.0543	13.1265					70	618.786	0.01	9.8069					103	626.836	0.0261	11.7759					63	649.03
82	569.097	0.0084	3.4316					73	569.384	0.007	3.1449					72	615.682	0.0107	12.9109					133	615.4	0.0219	13.193					61	618.611	0.0087	9.9818					97	626.806	0.0246	11.8063					36	648.951
86	568.945	0.0088	3.5843					141	569.19	0.0136	3.3389					2405	615.538	0.3593	13.0548					42	615.251	0.0069	13.3418					46	617.977	0.0065	10.6161					106	626.775	0.0269	11.8369					39	648.844
97	568.873	0.0099	3.6554					93	569.127	0.009	3.4021					338	615.499	0.0504	13.0942					56	615.175	0.0092	13.4179					94	617.573	0.0134	11.0204					99	626.629	0.0251	11.9834					31	648.508
93	568.825	0.0095	3.7035					183	569.047	0.0177	3.4823					217	615.471	0.0324	13.1222					39	615.14	0.0064	13.4531					122	617.477	0.0174	11.1163					86	626.597	0.0218	12.0153					47	648.492
75	568.779	0.0076	3.75					90	568.774	0.0087	3.7551					44	615.375	0.0065	13.2173					60	615.101	0.0099	13.4918					93	617.397	0.0133	11.1956					114	626.568	0.0289	12.0442					41	648.204
60	568.695	0.0061	3.8339					62	568.721	0.006	3.8088					121	615.182	0.018	13.4104					80	615.077	0.0132	13.5161					99	617.347	0.0141	11.2461					69	626.54	0.0175	12.0721					44	647.81
153	568.554	0.0156	3.9745					70	568.594	0.0067	3.9352					69	615.05	0.0103	13.543					48	615.054	0.0079	13.5386					73	617.286	0.0104	11.3073					149	626.511	0.0378	12.1014					82	647.759
90	568.348	0.0092	4.1811					68	568.287	0.0065	4.2428					43	614.987	0.0064	13.6055					96	615.018	0.0158	13.5752					70	617.112	0.01	11.4809					90	626.481	0.0228	12.1316					55	647.677
157	568.099	0.0161	4.4294					44	568.258	0.0042	4.2713					123	614.949	0.0183	13.6434					123	614.978	0.0203	13.6148					67	616.908	0.0095	11.685					276	626.455	0.0701	12.1578					65	647.217
52	567.876	0.0053	4.6533					105	568.198	0.0101	4.3317					65	614.833	0.0097	13.76					85	614.741	0.014	13.8515					105	616.615	0.015	11.9778					128	626.423	0.0325	12.1889					35	646.72
66	567.857	0.0067	4.6714					58	568.165	0.0056	4.3642					43	614.806	0.0064	13.7865					49	614.644	0.008	13.9489					72	616.521	0.0103	12.0715					180	626.393	0.0457	12.2198					41	646.665
49	567.284	0.005	5.2453					62	568.137	0.006	4.3919					476	614.597	0.0711	13.9958					175	614.617	0.0289	13.9761					176	616.48	0.0251	12.1128					170	626.361	0.0432	12.2518					39	646.457
94	566.982	0.0096	5.5467					114	568.001	0.011	4.5285					1172	614.544	0.175	14.0491					419	614.593	0.0692	13.9998					69	616.369	0.0098	12.2242					156	626.332	0.0396	12.2802					39	645.861
66	566.883	0.0067	5.6456					83	567.968	0.008	4.5611					87	614.482	0.0129	14.1107					247	614.561	0.0408	14.0319					102	615.8	0.0146	12.7926					149	626.305	0.0378	12.3077					46	645.622
65	566.332	0.0066	6.1968					82	567.953	0.0079	4.5763					324	614.455	0.0484	14.1374					584	614.527	0.0965	14.066					63	615.62	0.009	12.9733					86	626.274	0.0218	12.3388					67	644.639
72	565.977	0.0073	6.5519					104	567.846	0.01	4.6829					211	614.418	0.0315	14.1743					60	614.479	0.0099	14.114					1344	615.54	0.1924	13.0532					158	626.246	0.0401	12.3665					67	644.609
56	565.724	0.0057	6.805					134	567.753	0.0129	4.7762					173	614.356	0.0258	14.2368					730	614.452	0.1206	14.1404					359	615.501	0.0514	13.0922					121	626.213	0.0307	12.3989					60	644.574
145	565.364	0.0148	7.1651					100	567.589	0.0097	4.9401					65	614.331	0.0097	14.2615					233	614.425	0.0385	14.1677					184	615.462	0.0263	13.1307					64	626.095	0.0162	12.5176					40	644.469
31	564.971	0.0031	7.5574					82	567.461	0.0079	5.0679					89	614.299	0.0132	14.2939					47	614.4	0.0077	14.193					104	615.36	0.0148	13.2327					70	626.066	0.0177	12.5462					79	644.216
58	564.79	0.0059	7.7391					56	567.4	0.0054	5.1298					97	614.246	0.0144	14.3466					30	614.375	0.0049	14.2182					56	615.256	0.008	13.3369					97	625.996	0.0246	12.6165					64	644.041
64	564.656	0.0065	7.8731					83	567.184	0.008	5.3455					130	614.073	0.0194	14.5201					60	614.356	0.0099	14.2371					97	615.2	0.0138	13.3926					110	625.974	0.0279	12.6384					111	643.784
72	564.42	0.0073	8.1093					60	566.894	0.0058	5.635					131	613.939	0.0195	14.6535					55	614.33	0.009	14.263					90	615.102	0.0128	13.4913					106	625.947	0.0269	12.6651					64	643.71
66	564.374	0.0067	8.1549					90	566.751	0.0087	5.7787					67	613.881	0.01	14.7116					57	614.278	0.0094	14.3148					151	614.939	0.0216	13.6539					165	625.913	0.0419	12.699					390	643.6
67	564.189	0.0068	8.3398					66	566.682	0.0064	5.847					157	613.836	0.0234	14.7564					71	614.161	0.0117	14.4317					46	614.88	0.0065	13.7131					121	625.884	0.0307	12.7284					1250	643.577
115	563.855	0.0117	8.6743					48	566.445	0.0046	6.084					116	613.821	0.0173	14.7713					58	614.02	0.0095	14.5726					48	614.769	0.0068	13.8236					94	625.857	0.0238	12.755					124	643.499
49	563.68	0.005	8.8491					39	566.201	0.0037	6.3279					53	613.756	0.0079	14.8364					75	613.944	0.0123	14.6485					127	614.624	0.0181	13.9692					85	625.827	0.0216	12.7849					76	643.468
67	563.369	0.0068	9.1594					58	566.185	0.0056	6.3444					1512	613.589	0.2258	15.0041					61	613.909	0.01	14.6839					471	614.593	0.0674	14.0003					222	625.794	0.0564	12.8179					140	643.437
99	562.611	0.0101	9.9176					64	566.137	0.0062	6.3922					669	613.547	0.0999	15.0455					123	613.88	0.0203	14.7129					788	614.553	0.1128	14.0399					63	625.741	0.016	12.871					88	643.4
137	562.493	0.014	10.0361					75	565.718	0.0072	6.8114					727	613.521	0.1086	15.0718					49	613.791	0.008	14.8018					465	614.522	0.0665	14.0709					177	625.712	0.0449	12.8999					76	643.328
142	562.403	0.0145	10.1263					72	565.647	0.0069	6.8823					154	613.484	0.023	15.1086					126	613.755	0.0208	14.8377					316	614.469	0.0452	14.1243					134	625.675	0.034	12.9375					52	643.27
82	562.229	0.0084	10.3003					56	565.365	0.0054	7.1639					633	613.445	0.0945	15.1481					73	613.669	0.012	14.9242					77	614.446	0.011	14.1468					152	625.637	0.0386	12.9751					69	643.239
41	562.188	0.0042	10.3412					65	565.315	0.0063	7.2148					101	613.409	0.015	15.1836					1786	613.588	0.2951	15.0044					109	614.425	0.0156	14.1679					66	625.59	0.0167	13.0221					143	643.197
90	562.157	0.0092	10.3717					35	565.246	0.0033	7.2836					191	613.381	0.0285	15.2122					1238	613.528	0.2045	15.0648					148	614.383	0.0211	14.2096					184	625.557	0.0467	13.0557					110	643.145
72	561.614	0.0073	10.9153					42	565.217	0.004	7.3125					138	613.355	0.0206	15.2373					157	613.488	0.0259	15.1049					38	614.301	0.0054	14.2916					542	625.533	0.1377	13.0794					127	643.111
106	561.509	0.0108	11.0199					70	565.109	0.0067	7.4205					282	613.311	0.0421	15.2817					1567	613.447	0.2589	15.1456					43	614.245	0.0061	14.3476					243	625.472	0.0617	13.1405					70	642.995
47	561.446	0.0048	11.0826					49	564.691	0.0047	7.8382					89	613.249	0.0132	15.3442					158	613.379	0.0261	15.2137					69	614.157	0.0098	14.4361					427	625.406	0.1085	13.2066					72	642.963
54	561.368	0.0055	11.1606					82	564.554	0.0079	7.9751					97	613.214	0.0144	15.3792					199	613.353	0.0328	15.2397					96	614.099	0.0137	14.4944					334	625.36	0.0849	13.2524					80	642.936
88	561.137	0.009	11.3922					80	564.233	0.0077	8.2965					91	613.164	0.0135	15.4286					73	613.319	0.012	15.2736					118	614.034	0.0168	14.5587					201	625.33	0.051	13.2826					40	642.896
76	561.022	0.0077	11.5067					32	563.397	0.0031	9.1326					65	613.142	0.0097	15.4507					129	613.273	0.0213	15.3195					72	613.942	0.0103	14.6509					234	625.302	0.0594	13.3107					134	642.874
106	560.93	0.0108	11.5991					70	563.138	0.0067	9.3911					46	613.112	0.0068	15.4806					48	613.217	0.0079	15.3762					75	613.88	0.0107	14.7127					116	625.27	0.0294	13.3424					105	642.78
49	560.889	0.005	11.64					63	563.12	0.0061	9.4093					140	613.068	0.0209	15.5248					96	613.193	0.0158	15.4001					49	613.789	0.007	14.8041					218	625.241	0.0554	13.371					144	642.759
51	560.625	0.0052	11.904					46	563.036	0.0044	9.4932					142	612.972	0.0212	15.6212					70	613.14	0.0115	15.453					54	613.733	0.0077	14.8599					169	625.211	0.0429	13.4011					64	642.719
70	560.56	0.0071	11.9693					47	562.841	0.0045	9.6883					94	612.929	0.014	15.6639					87	613.089	0.0143	15.5034					38	613.671	0.0054	14.9218					83	625.187	0.021	13.4258					3797	642.614
80	560.424	0.0082	12.1044					46	562.554	0.0044	9.9758					125	612.908	0.0186	15.6844					107	613.071	0.0176	15.5223					1975	613.591	0.2827	15.002					64	625.155	0.0162	13.4578					1595	642.586
73	560.391	0.0074	12.1374					112	562.07	0.0108	10.4593					135	612.875	0.0201	15.7179					53	612.99	0.0087	15.6033					1429	613.529	0.2045	15.0636					263	625.122	0.0668	13.4904					166	642.549
47	560.362	0.0048	12.1673					79	561.992	0.0076	10.537					103	612.766	0.0153	15.8266					105	612.946	0.0173	15.6473					247	613.49	0.0353	15.1027					163	625.094	0.0414	13.5185					278	642.514
73	560.255	0.0074	12.2742					64	561.904	0.0062	10.6257					129	612.737	0.0192	15.8561					85	612.904	0.014	15.6885					716	613.447	0.1025	15.1456					86	625.06	0.0218	13.5524					106	642.456
56	560.196	0.0057	12.3329					66	561.78	0.0064	10.7494					150	612.71	0.0224	15.8829					71	612.872	0.0117	15.7204					175	613.406	0.025	15.1866					154	625.033	0.0391	13.5796					233	642.412
74	560.137	0.0075	12.3923					52	561.705	0.005	10.8245					80	612.665	0.0119	15.928					140	612.767	0.0231	15.8258					193	613.379	0.0276	15.2143					85	624.979	0.0216	13.6331					131	642.394
79	560.11	0.0081	12.4187					44	561.541	0.0042	10.9881					9043	612.587	1.351	16.0057					154	612.731	0.0254	15.8617					63	613.352	0.009	15.2409					269	624.946	0.0683	13.6666					77	642.366
73	560.061	0.0074	12.4676					217	561.49	0.021	11.0396					281	612.533	0.0419	16.0597					144	612.676	0.0237	15.917					316	613.318	0.0452	15.2747					71	624.91	0.018	13.7019					141	642.335
49	559.977	0.005	12.5516					102	561.077	0.0098	11.4524					316	612.505	0.0472	16.0881					7152	612.587	1.1818	16.006					99	613.269	0.0141	15.3244					46	624.897	0.0116	13.715					114	642.282
58	559.919	0.0059	12.6098					67	561.022	0.0064	11.5077					98	612.466	0.0146	16.1265					148	612.54	0.0244	16.0529					44	613.245	0.0062	15.3481					67	624.876	0.017	13.7368					81	642.181
89	559.884	0.0091	12.645					75	560.948	0.0072	11.5818					465	612.434	0.0694	16.1585					147	612.501	0.0242	16.0919					49	613.192	0.007	15.4006					356	624.847	0.0904	13.7657					65	642.131
112	559.817	0.0114	12.7121					41	560.914	0.0039	11.6157					124	612.385	0.0185	16.2082					1245	612.439	0.2057	16.1543					91	613.139	0.013	15.4537					125	624.823	0.0317	13.7898					110	642.096
93	559.778	0.0095	12.7509					100	560.796	0.0097	11.7336					402	612.357	0.06	16.2358					142	612.389	0.0234	16.2041					88	613.066	0.0125	15.527					93	624.801	0.0236	13.8117					94	642.036
47	559.636	0.0048	12.8932					55	560.659	0.0053	11.8707					139	612.329	0.0207	16.2638					133	612.352	0.0219	16.2413					55	612.988	0.0078	15.6054					84	624.765	0.0213	13.8471					52	641.954
46	559.601	0.0047	12.9277					87	560.625	0.0084	11.9044					148	612.303	0.0221	16.2899					206	612.328	0.034	16.2645					105	612.954	0.015	15.6385					406	624.727	0.1032	13.8849					108	641.921
978	559.512	0.1002	13.0168					95	560.361	0.0092	12.1688					97	612.267	0.0144	16.3255					78	612.3	0.0128	16.293					72	612.932	0.0103	15.6608					484	624.71	0.123	13.9025					184	641.903
1957	559.477	0.2006	13.0522					45	560.339	0.0043	12.1902					186	612.239	0.0277	16.3539					79	612.244	0.013	16.3491					71	612.902	0.0101	15.6914					66444	624.569	16.8898	14.0436					58	641.862
175	559.431	0.0179	13.098					99	560.274	0.0096	12.2549					190	612.208	0.0283	16.3852					164	612.21	0.0271	16.3825					51	612.873	0.0073	15.7195					549	624.507	0.1395	14.105					160	641.791
87	559.41	0.0089	13.1192					123	560.192	0.0119	12.337					69	612.186	0.0103	16.4063					86	612.184	0.0142	16.4088					91	612.857	0.013	15.7358					189	624.48	0.048	14.1321					161	641.746
73	559.383	0.0074	13.1457					101	560.11	0.0097	12.4197					118	612.154	0.0176	16.4391					138	612.122	0.0228	16.471					207	612.8	0.0296	15.793					262	624.449	0.0665	14.163					63	641.702
50	559.359	0.0051	13.1694					63	560.057	0.0061	12.4722					203	612.123	0.0303	16.4698					78	612.064	0.0128	16.5293					115	612.752	0.0164	15.8408					94	624.423	0.0238	14.1893					11642	641.61
55	559.332	0.0056	13.197					105	559.979	0.0101	12.55					141	611.98	0.021	16.6125					73	612.031	0.012	16.5622					87	612.733	0.0124	15.8595					137	624.381	0.0348	14.2316					1617	641.574
132	559.284	0.0135	13.2449					108	559.917	0.0104	12.6127					69	611.92	0.0103	16.6728					79	611.999	0.013	16.5943					153	612.697	0.0219	15.8957					136	624.358	0.0345	14.254					410	641.516
50	559.251	0.0051	13.2774					152	559.849	0.0147	12.6804					279	611.874	0.0416	16.7183					139	611.942	0.0229	16.6507					9454	612.588	1.3535	16.0054					361	624.312	0.0917	14.3005					288	641.471
75	559.191	0.0076	13.3374					83	559.72	0.008	12.8096					41	611.826	0.0061	16.7665					82	611.885	0.0135	16.7081					469	612.504	0.0671	16.0888					141	624.195	0.0358	14.4174					186	641.44
49	559.161	0.005	13.3683					145	559.667	0.014	12.8619					323	611.753	0.0482	16.8398					110	611.824	0.0181	16.7688					167	612.485	0.0239	16.1082					195	624.179	0.0495	14.4329					277	641.4
57	559.131	0.0058	13.3974					1356	559.512	0.1315	13.0172					154	611.725	0.023	16.8677					114	611.767	0.0188	16.8261					608	612.437	0.087	16.1561					254	624.147	0.0645	14.4649					102	641.312
89	558.97	0.0091	13.5592					1574	559.475	0.1527	13.0547					185	611.692	0.0276	16.9012					106	611.738	0.0175	16.8549					109	612.405	0.0156	16.1883					102	624.083	0.0259	14.5296					75	641.26
56	558.914	0.0057	13.6153					97	559.425	0.0094	13.1044					35769	611.585	5.3438	17.0081					227	611.707	0.0375	16.8859					114	612.383	0.0163	16.2101					273	624.047	0.0693	14.5657					101	641.226
102	558.8	0.0104	13.7289					267	559.379	0.0259	13.1506					235	611.532	0.0351	17.0608					29824	611.584	4.9282	17.0087					311	612.352	0.0445	16.2411					382	623.988	0.0971	14.6246					92	641.192
95	558.745	0.0097	13.7834					108	559.276	0.0104	13.2535					1024	611.506	0.1529	17.0869					708	611.529	0.1169	17.0635					283	612.325	0.0405	16.2677					250	623.952	0.0635	14.6601					58	641.132
96	558.715	0.0098	13.8143					77	559.223	0.0074	13.3061					199	611.468	0.0297	17.1243					437	611.5	0.0722	17.0924					47	612.298	0.0067	16.2946					492	623.907	0.125	14.7056					67	641.104
61	558.692	0.0062	13.8367					54	559.189	0.0052	13.3405					431	611.412	0.0643	17.1806					896	611.435	0.148	17.158					148	612.269	0.0211	16.3235					287	623.886	0.0729	14.7267					130	641.068
42	558.637	0.0043	13.8918					117	559.144	0.0113	13.3851					476	611.338	0.0711	17.2545					121	611.375	0.0199	17.2178					140	612.237	0.02	16.3555					698	623.851	0.1774	14.7615					138	641.019
81	558.577	0.0083	13.9518					75	559.094	0.0072	13.4357					153	611.293	0.0228	17.3002					162	611.323	0.0267	17.27					137	612.21	0.0196	16.3829					75	623.795	0.019	14.8174					111	640.992
2343	558.501	0.2402	14.0277					71	558.966	0.0068	13.5634					122	611.07	0.0182	17.5229					83	611.29	0.0137	17.3024					160	612.185	0.0229	16.4084					1476	623.733	0.3751	14.8797					100	640.959
395	558.464	0.0405	14.0651					118	558.882	0.0114	13.6469					371	611.009	0.0554	17.5833					75	611.261	0.0123	17.3317					82	612.146	0.0117	16.4465					161669	623.565	41.0956	15.0472					209	640.928
67	558.421	0.0068	14.1083					51	558.83	0.0049	13.6997					180	610.943	0.0268	17.6493					75	611.234	0.0123	17.3593					127	612.122	0.0181	16.4707					1523	623.503	0.3871	15.1098					88	640.9
151	558.391	0.0154	14.1381					80	558.801	0.0077	13.728					295	610.892	0.044	17.701					122	611.179	0.0201	17.4139					81	612.093	0.0115	16.5002					484	623.44	0.123	15.1728					92	640.865
423	558.325	0.0433	14.2034					96	558.746	0.0093	13.7835					357	610.852	0.0533	17.741					68	611.133	0.0112	17.4597					123	612.061	0.0176	16.5318					278	623.375	0.0706	15.2375					107	640.837
207	558.292	0.0212	14.2367					94	558.716	0.0091	13.813					147	610.826	0.0219	17.7663					128	611.102	0.0211	17.4905					40	612.032	0.0057	16.5608					462	623.335	0.1174	15.2778					339	640.78
68	558.265	0.0069	14.264					98	558.663	0.0095	13.866					102	610.811	0.0152	17.7822					75	611.08	0.0123	17.5128					48	612.007	0.0068	16.5859					65	623.295	0.0165	15.3172					491	640.732
68	558.249	0.0069	14.2795					101	558.607	0.0097	13.9223					840	610.745	0.1254	17.8478					298	611.034	0.0492	17.5585					83	611.974	0.0118	16.6193					110	623.253	0.0279	15.3594					29417	640.61
128	558.185	0.0131	14.3439					2648	558.497	0.2568	14.032					210	610.709	0.0313	17.8835					195	610.986	0.0322	17.6073					101	611.924	0.0144	16.6694					86	623.206	0.0218	15.4065					769	640.538
116	558.161	0.0118	14.368					474	558.461	0.0459	14.0679					85328	610.581	12.7479	18.012	610.581	610.577	6.3	H2O loss	60	610.942	0.0099	17.6512					133	611.89	0.019	16.7032					117	623.19	0.0297	15.4225					383	640.455
112	558.134	0.0114	14.3948					104	558.438	0.01	14.0909					648	610.527	0.0968	18.0659					128	610.908	0.0211	17.6847					110	611.85	0.0157	16.7427					84	623.131	0.0213	15.4809					404	640.403
101	558.064	0.0103	14.4652					123	558.412	0.0119	14.1172					752	610.492	0.1123	18.1006					59	610.883	0.0097	17.7102					91	611.825	0.013	16.7681					76	623.077	0.0193	15.5358					212	640.368
53	558.051	0.0054	14.4781					57	558.38	0.0055	14.1494					242	610.438	0.0361	18.1544					248	610.856	0.0409	17.7373					162	611.774	0.0231	16.8188					57	623.062	0.0144	15.5505					212	640.338
52	557.988	0.0053	14.5406					90	558.353	0.0087	14.1761					110	610.419	0.0164	18.1741					1190	610.741	0.1966	17.8521					222	611.737	0.0317	16.8556					108	623.002	0.0274	15.6105					128	640.309
101	557.932	0.0103	14.597					211	558.323	0.0204	14.206					196	610.391	0.0292	18.202					70478	610.581	11.6461	18.0119	610.581	610.577	6.69	H2O loss	221	611.715	0.0316	16.8783					151	622.976	0.0383	15.6363					153	640.249
78	557.905	0.0079	14.6243					102	558.294	0.0098	14.2353					201	610.344	0.03	18.2485					529	610.528	0.0874	18.0647					39497	611.584	5.655	17.0088					173	622.911	0.0439	15.7018					98	640.218
71	557.85	0.0072	14.6786					122	558.272	0.0118	14.2573					121	610.299	0.018	18.294					1012	610.497	0.1672	18.0957					660	611.496	0.0944	17.0967					152	622.881	0.0386	15.7317					89	640.187
78	557.822	0.0079	14.707					79	558.242	0.0076	14.2878					119	610.264	0.0177	18.3285					35	610.456	0.0057	18.1366					126	611.449	0.018	17.1438					38	622.802	0.0096	15.8101					88	640.1
126	557.8	0.0129	14.7287					123	558.21	0.0119	14.319					136	610.196	0.0203	18.3969					88	610.434	0.0145	18.1585					253	611.431	0.0362	17.162					115	622.772	0.0292	15.8401					88	640.039
96	557.74	0.0098	14.7886					75	558.186	0.0072	14.3429					41	610.149	0.0061	18.4439					93	610.395	0.0153	18.1977					115	611.351	0.0164	17.2419					37	622.749	0.0094	15.8632					91	640.009
167	557.712	0.0171	14.8172					212	558.133	0.0205	14.3963					98	609.97	0.0146	18.6227					172	610.369	0.0284	18.2238					279	611.328	0.0399	17.2646					58	622.731	0.0147	15.8816					214	639.948
194	557.686	0.0198	14.8432					109	558.098	0.0105	14.4309					50	609.736	0.0074	18.8566					45	610.346	0.0074	18.247					152	611.284	0.0217	17.3091					5688	622.615	1.4458	15.9969					110	639.909
320	557.632	0.0328	14.8967					48	558.069	0.0046	14.4601					60	609.626	0.0089	18.9669					118	610.3	0.0194	18.2925					273	611.227	0.039	17.3655					1951	622.558	0.4959	16.0543					238	639.866
2596	557.52	0.2662	15.0087					151	557.993	0.0146	14.5364					1473	609.57	0.22	19.0227					72	610.267	0.0118	18.3259					71	611.159	0.0101	17.4335					109	622.521	0.0277	16.0913					184	639.832
4787	557.496	0.4909	15.0327					66	557.951	0.0064	14.5787					123	609.513	0.0183	19.0799					51	610.224	0.0084	18.3689					78	611.126	0.0111	17.4667					177	622.499	0.0449	16.1131					154	639.804
1628	557.462	0.1669	15.0668					68	557.936	0.0065	14.593					148	609.484	0.0221	19.1084					48	610.102	0.0079	18.4904					124	611.088	0.0177	17.5054					210	622.457	0.0533	16.1553					306	639.771
227	557.434	0.0232	15.0945					63	557.9	0.0061	14.6296					78	609.437	0.0116	19.1557					1600	609.57	0.2643	19.0227					54	611.059	0.0077	17.5344					186	622.438	0.0472	16.1745					273	639.741
172	557.407	0.0176	15.1215					173	557.867	0.0167	14.6622					35	608.923	0.0052	19.6694					132	609.526	0.0218	19.0673					74	611.005	0.0105	17.5875					100	622.33	0.0254	16.2828					32229	639.616
140	557.38	0.0143	15.149					72	557.821	0.0069	14.7083					1481	608.566	0.2212	20.0267					33	609.365	0.0054	19.2274					226	610.957	0.0323	17.636					94	622.304	0.0238	16.3085					927	639.537
153	557.346	0.0156	15.1827					83	557.801	0.008	14.728					43	608.466	0.0064	20.1267					43	609.027	0.0071	19.5661					168	610.918	0.024	17.675					135	622.281	0.0343	16.3314					322	639.51
92	557.327	0.0094	15.2018					105	557.738	0.0101	14.7911					69	608.42	0.0103	20.1732					1322	608.567	0.2184	20.0255					353	610.885	0.0505	17.7077					129	622.191	0.0327	16.4213					416	639.456
242	557.298	0.0248	15.2309					112	557.709	0.0108	14.8199					29	605.499	0.0043	23.0934					26	606.424	0.0042	22.1693					64	610.824	0.0091	17.7689					97	622.056	0.0246	16.5564					138	639.4
135	557.266	0.0138	15.2628					119	557.683	0.0115	14.8459					40	601.604	0.0059	26.9887					36	604.797	0.0059	23.7954					156	610.796	0.0223	17.7973					150	622.003	0.0381	16.609					174	639.359
175	557.244	0.0179	15.2853					132	557.657	0.0128	14.8722					30	600.325	0.0044	28.2675					39	601.783	0.0064	26.8098					1012	610.744	0.1448	17.8492					109	621.873	0.0277	16.7391					121	639.324
229	557.216	0.0234	15.3124					142	557.632	0.0137	14.8973					71	599.558	0.0106	29.0348					58	600.553	0.0095	28.04					92145	610.581	13.1929	18.012	610.581	610.577	6.69	H2O loss	115	621.726	0.0292	16.8862					142	639.284
199	557.188	0.0204	15.3413					199	557.605	0.0193	14.9247					116	599.466	0.0173	29.127					47	600.514	0.0077	28.0786					1194	610.498	0.1709	18.0951					7231	621.605	1.838	17.0076					119	639.251
178	557.156	0.0182	15.3726					7757	557.497	0.7525	15.0325					37	599.177	0.0055	29.4161					75	599.537	0.0123	29.0557					120	610.466	0.0171	18.127					890	621.55	0.2262	17.0626					106	639.22
153	557.128	0.0156	15.4013					1345	557.461	0.1304	15.0688					49	599.094	0.0073	29.4987					131	599.506	0.0216	29.0864					247	610.441	0.0353	18.152					172	621.48	0.0437	17.1326					78	639.178
108	557.105	0.011	15.4237					257	557.433	0.0249	15.0959					72	598.633	0.0107	29.9593					30	599.333	0.0049	29.2598					181	610.395	0.0259	18.1977					70	621.415	0.0177	17.1969					174	639.125
180	557.071	0.0184	15.4579					78	557.407	0.0075	15.1221					737	597.537	0.1101	31.0562					39	598.539	0.0064	30.0535					155	610.363	0.0221	18.2304					149	621.39	0.0378	17.222					203	639.065
46	557.053	0.0047	15.4759					121	557.381	0.0117	15.1483					62	597.503	0.0092	31.0894					51	598.518	0.0084	30.0744					56	610.334	0.008	18.2587					83	621.285	0.021	17.3271					115	638.985
221	557.013	0.0226	15.5155					288	557.349	0.0279	15.1801					88	597.484	0.0131	31.1083					107	598.456	0.0176	30.1364					124	610.279	0.0177	18.3143					89	621.273	0.0226	17.3393					57	638.971
113	556.989	0.0115	15.5397					127	557.325	0.0123	15.2043					52	597.165	0.0077	31.4276					66	598.063	0.0109	30.5294					62	610.221	0.0088	18.3717					152	621.163	0.0386	17.4496					274	638.938
132	556.93	0.0135	15.5992					174	557.297	0.0168	15.2323					2673	596.536	0.3993	32.0566					1209	597.541	0.1997	31.0523					102	610.196	0.0146	18.3973					94	620.917	0.0238	17.6957					82	638.911
125	556.862	0.0128	15.667					176	557.271	0.017	15.258					54	596.481	0.008	32.1118					161	597.488	0.0266	31.1047					54	610.08	0.0077	18.5128					63	620.794	0.016	17.818					334	638.873
80	556.809	0.0082	15.7198					178	557.24	0.0172	15.2893					135	596.44	0.0201	32.1526					84	597.22	0.0138	31.3724					87	609.835	0.0124	18.7578					109	620.76	0.0277	17.8519					154	638.824
138	556.789	0.0141	15.7401					253	557.212	0.0245	15.3176					59	595.765	0.0088	32.8276					47	596.745	0.0077	31.8483					43	609.754	0.0061	18.8388					176	620.72	0.0447	17.8923					1102	638.773
218	556.762	0.0223	15.7673					233	557.186	0.0226	15.3435					32	595.678	0.0047	32.915					4689	596.537	0.7748	32.0557					78	609.616	0.0111	18.9771					16134	620.601	4.1012	18.011					71868	638.612
146	556.703	0.0149	15.8261					197	557.157	0.0191	15.3726					30	595.62	0.0044	32.9731					221	596.48	0.0365	32.1132					1898	609.569	0.2717	19.0242					246	620.534	0.0625	18.0779					371	638.554
455	556.669	0.0466	15.8594					109	557.129	0.0105	15.4006					6781	595.534	1.013	33.0591					103	596.436	0.017	32.1571					197	609.495	0.0282	19.0983					132	620.498	0.0335	18.1144					783	638.516
182	556.626	0.0186	15.9025					146	557.102	0.0141	15.4271					92	595.432	0.0137	33.1606					35	596.299	0.0057	32.2934					59	609.214	0.0084	19.3787					35	620.476	0.0088	18.1361					172	638.44
154	556.594	0.0157	15.9344					63	557.075	0.0061	15.4548					64	595.073	0.0095	33.5198					122	596.04	0.0201	32.5527					65	609.185	0.0093	19.4077					116	620.451	0.0294	18.1613					143	638.404
11450	556.524	1.1741	16.0046					66	557.043	0.0064	15.4863					615	594.576	0.0918	34.0165					99	595.929	0.0163	32.6641					1849	608.565	0.2647	20.0276					112	620.424	0.0284	18.1883					230	638.356
543	556.455	0.0556	16.0743					52	557.013	0.005	15.5164					272	594.524	0.0406	34.0688					38	595.911	0.0062	32.6821					47	608.531	0.0067	20.0619					74	620.192	0.0188	18.4204					141	638.328
138	556.376	0.0141	16.1528					115	556.991	0.0111	15.5379					63	594.432	0.0094	34.161					178	595.695	0.0294	32.8978					79	605.712	0.0113	22.8805					604	619.625	0.1535	18.987					187	638.277
67	556.351	0.0068	16.1777					40	556.881	0.0038	15.6481					48	594.36	0.0071	34.233					10655	595.533	1.7606	33.0594					34	605.67	0.0048	22.9228					1302	619.588	0.3309	19.0247					197	638.234
143	556.318	0.0146	16.2106					60	556.852	0.0058	15.6774					77	593.686	0.0115	34.9072					83	595.495	0.0137	33.0974					32	604.971	0.0045	23.6214					195	619.525	0.0495	19.0878					119	638.17
217	556.292	0.0222	16.2367					60	556.825	0.0058	15.7041					1905	593.574	0.2846	35.0188					296	595.474	0.0489	33.1186					70	604.054	0.01	24.5385					62	619.495	0.0157	19.1172					48	638.104
122	556.261	0.0125	16.2674					93	556.786	0.009	15.7432					312	593.521	0.0466	35.0722					34	594.94	0.0056	33.653					65	601.394	0.0093	27.1985					172	619.456	0.0437	19.1565					111	638.007
157	556.237	0.0161	16.2916					169	556.759	0.0163	15.7703					53	593.377	0.0079	35.2154					58	594.646	0.0095	33.9464					46	599.404	0.0065	29.1886					35	619.194	0.0088	19.4183					138	637.965
129	556.221	0.0132	16.3075					132	556.734	0.0128	15.7958					86	593.312	0.0128	35.2807					299	594.576	0.0494	34.0173					43	599.302	0.0061	29.2908					169	618.583	0.0429	20.0292					60	637.934
190	556.2	0.0194	16.3291					154	556.704	0.0149	15.8257					5119	592.57	0.7647	36.0223	592.57	592.566	6.96	2H2O loss	60	594.547	0.0099	34.046					98	598.567	0.014	30.0257					204	613.588	0.0518	25.0245					122	637.911
202	556.182	0.0207	16.3469					99	556.683	0.0096	15.8461					234	592.529	0.0349	36.0636					48	594.528	0.0079	34.0644					85	598.299	0.0121	30.2944					85	610.573	0.0216	28.039					76	637.861
280	556.156	0.0287	16.3731					123	556.666	0.0119	15.8633					49	591.604	0.0073	36.9886					80	594.502	0.0132	34.0913					52	597.912	0.0074	30.6805					38	609.491	0.0096	29.1216					518	637.8
193	556.126	0.0197	16.4031					315	556.649	0.0305	15.8799					482	591.561	0.072	37.0318					63	594.053	0.0104	34.5396					71	597.744	0.0101	30.8492					250	607.565	0.0635	31.0469					161	637.769
122	556.102	0.0125	16.427					60	556.597	0.0058	15.9327					194	590.557	0.0289	38.0362					55	593.854	0.009	34.7392					42	597.583	0.006	31.0098					135	607.544	0.0343	31.068					175	637.749
250	556.069	0.0256	16.4599					12920	556.524	1.2534	16.0054					289	589.542	0.0431	39.0511					66	593.706	0.0109	34.8865					877	597.542	0.1255	31.0513					74	607.464	0.0188	31.1483					24812	637.636
198	556.045	0.0203	16.4841					1149	556.485	0.1114	16.0442					708	588.54	0.1057	40.0527					1735	593.571	0.2866	35.0214					43	597.502	0.0061	31.0914					42	607.367	0.0106	31.2456					1551	637.602
90	556.016	0.0092	16.5132					589	556.46	0.0571	16.0693					68	588.352	0.0101	40.2403					312	593.495	0.0515	35.0977					45	597.484	0.0064	31.1088					1142	606.563	0.2902	32.0495					513	637.52
157	555.988	0.0161	16.5411					146	556.413	0.0141	16.1159					29	586.371	0.0043	42.2218					62	593.437	0.0102	35.1557					95	597.388	0.0136	31.2048					132	606.524	0.0335	32.0882					81	637.484
147	555.956	0.015	16.5729					134	556.4	0.0129	16.1298					54	585.542	0.008	43.0508					113	593.383	0.0186	35.2101					43	596.886	0.0061	31.7067					46	606.469	0.0116	32.1429					122	637.445
146	555.927	0.0149	16.6014					359	556.322	0.0348	16.207					36	585.47	0.0053	43.1225					43	593.193	0.0071	35.3999					84	596.854	0.012	31.7387					104	605.608	0.0264	33.0046					115	637.379
124	555.83	0.0127	16.6991					176	556.292	0.017	16.2373					35	584.212	0.0052	44.3811					109	593.085	0.018	35.5081					62	596.747	0.0088	31.8456					1686	605.553	0.4285	33.0589					70	637.339
212	555.78	0.0217	16.7485					144	556.277	0.0139	16.2526					170	583.509	0.0253	45.0833					44	592.721	0.0072	35.8721					55	596.707	0.0078	31.886					56	605.473	0.0142	33.1396					36	637.312
192	555.73	0.0196	16.7985					374	556.241	0.0362	16.288					163	581.499	0.0243	47.0933					3648	592.569	0.6028	36.0235	592.569	592.566	5.13	2H2O loss	4812	596.537	0.6889	32.0563					50	605.432	0.0127	33.1801					87	637.214
263	555.697	0.0269	16.8315					122	556.206	0.0118	16.3231					143	580.574	0.0213	48.0192					47	592.497	0.0077	36.0957					227	596.495	0.0325	32.0979					410	604.613	0.1042	33.9994					42	637.058
157	555.678	0.0161	16.8509					315	556.181	0.0305	16.3481					44	578.569	0.0065	50.0234					56	592.437	0.0092	36.1554					41	595.952	0.0058	32.6406					181	604.573	0.046	34.0394					94	636.961
327	555.644	0.0335	16.8852					140	556.15	0.0135	16.379					93	578.511	0.0138	50.0815					51	592.383	0.0084	36.2094					75	595.695	0.0107	32.8976					782	604.545	0.1987	34.0669					63	636.915
55446	555.521	5.6859	17.0079					164	556.125	0.0159	16.4048					53	576.108	0.0079	52.4843					43	591.687	0.0071	36.9059					11483	595.534	1.644	33.0593					69	604.433	0.0175	34.1792					75	636.9
989	555.447	0.1014	17.0822					259	556.101	0.0251	16.4279					95	575.572	0.0141	53.0209					48	591.587	0.0079	37.006					131	595.476	0.0187	33.1171					33	604.405	0.0083	34.2073					588	636.627
310	555.409	0.0317	17.12					231	556.044	0.0224	16.4857					66	575.554	0.0098	53.0384					366	591.558	0.0604	37.0349					101	595.435	0.0144	33.158					840	603.612	0.2135	35.0005					1499	636.597
33	555.387	0.0033	17.1422					237	556.015	0.0229	16.5148					248	574.56	0.037	54.0329					27	590.676	0.0044	37.917					45	595.318	0.0064	33.275					258	603.573	0.0655	35.0397					79	636.469
422	555.35	0.0432	17.1788					195	555.99	0.0189	16.5395					105	573.542	0.0156	55.0505					236	590.555	0.0389	38.038					451	594.577	0.0645	34.0159					1703	603.541	0.4328	35.0718					71	636.393
102	555.301	0.0104	17.2283					119	555.93	0.0115	16.5992					41	572.77	0.0061	55.8225					112	589.548	0.0185	39.0446					193	594.519	0.0276	34.074					74	603.501	0.0188	35.1116					39	636.321
192	555.279	0.0196	17.2502					227	555.903	0.022	16.6265					585	572.565	0.0873	56.0273					33	589.063	0.0054	39.5303					38	594.244	0.0054	34.3493					139	603.449	0.0353	35.1636					427	635.622
330	555.24	0.0338	17.2887					91	555.883	0.0088	16.6463					225	572.513	0.0336	56.0801					59	588.565	0.0097	40.0279					88	594.111	0.0125	34.4823					311	602.592	0.079	36.0207					46	635.589
147	555.193	0.015	17.3359					94	555.848	0.0091	16.6811					200	571.522	0.0298	57.0707					202	588.535	0.0333	40.0582					37	593.695	0.0052	34.8982					80	602.527	0.0203	36.0852					47	635.005
153	555.174	0.0156	17.355					173	555.816	0.0167	16.7134					106	571.476	0.0158	57.1168					72	588.442	0.0118	40.1503					2096	593.574	0.3	35.0191					104	601.574	0.0264	37.0384					43	633.229
124	555.143	0.0127	17.3855					81	555.801	0.0078	16.7279					119	570.524	0.0177	58.0688					66	585.562	0.0109	43.0313					414	593.519	0.0592	35.0742					33	597.299	0.0083	41.3135					46	629.57
459	555.11	0.047	17.4192					135	555.763	0.013	16.7665					87	568.332	0.0129	60.2603					75	584.515	0.0123	44.0781					122	593.481	0.0174	35.1116					118	593.499	0.0299	45.1136					65	629.495
353	555.036	0.0362	17.4929					517	555.661	0.0501	16.868					65	567.345	0.0097	61.248					264	583.515	0.0436	45.078					82	593.315	0.0117	35.2782					62	592.862	0.0157	45.7503					52	629.368
213	554.974	0.0218	17.5546					345	555.635	0.0334	16.8939					88	562.568	0.0131	66.0248					54	582.121	0.0089	46.4721					66	593.166	0.0094	35.4265					42	591.499	0.0106	47.1137					96	627.585
272	554.954	0.0278	17.5747					57200	555.521	5.5492	17.0079					49	561.583	0.0073	67.0097					113	581.494	0.0186	47.0988					4995	592.571	0.7151	36.0223	592.571	592.566	7.39	2H2O loss	30	590.438	0.0076	48.1739					59	627.406
175	554.889	0.0179	17.6394					3690	555.484	0.3579	17.0452					53	556.355	0.0079	72.2373					157	580.572	0.0259	48.021					30	592.52	0.0042	36.0732					256	589.551	0.065	49.0616					73	627.359
76	554.867	0.0077	17.6615					1102	555.443	0.1069	17.0865					32	549.588	0.0047	79.0044					63	580.149	0.0104	48.4441					521	591.559	0.0745	37.0343					155	589.499	0.0394	49.1136					36	627.066
58	554.854	0.0059	17.6753					108	555.405	0.0104	17.124					56	547.284	0.0083	81.3088					43	579.555	0.0071	49.0374					579	590.554	0.0828	38.0392					764	588.551	0.1942	50.0617					53	626.893
165	554.821	0.0169	17.7077					128	555.367	0.0124	17.1628					37	542.353	0.0055	86.2393					24	579.257	0.0039	49.3356					34	590.314	0.0048	38.2792					43	587.589	0.0109	51.0236					50	626.682
418	554.792	0.0428	17.7371					257	555.34	0.0249	17.1896					47	539.451	0.007	89.1413					75	578.506	0.0123	50.0869					42	590.048	0.006	38.545					64	586.578	0.0162	52.0343					85	626.547
101	554.752	0.0103	17.777					477	555.31	0.0462	17.2197					110	538.283	0.0164	90.3098					49	577.511	0.008	51.0815					420	589.539	0.0601	39.0538					81	585.604	0.0205	53.0086					83	626.45
100	554.724	0.0102	17.8049					165	555.24	0.016	17.2897					187	537.288	0.0279	91.3045					29	576.922	0.0047	51.671					868	588.538	0.1242	40.0552					152	585.58	0.0386	53.0328					89	626.395
140	554.701	0.0143	17.8279					68	555.196	0.0065	17.3336					32	525.487	0.0047	103.106					140	575.567	0.0231	53.0258					29	588.294	0.0041	40.2991					136	585.534	0.0345	53.0785					84	626.366
1145	554.667	0.1174	17.8619					117	555.158	0.0113	17.3711					54	519.273	0.008	109.319					88	574.589	0.0145	54.0037					66	587.44	0.0094	41.1526					49	585.298	0.0124	53.3141					41	626.332
136129	554.518	13.96	18.0112	554.518	554.514	6.13	H2O loss	216	555.133	0.0209	17.3964					31	502.415	0.0046	126.177					343	574.559	0.0566	54.0335					66	585.519	0.0094	43.0743					33	584.65	0.0083	53.962					65	626.306
576	554.431	0.059	18.0981					208	555.093	0.0201	17.436					746	501.468	0.1114	127.124					95	574.522	0.0156	54.0705					116	583.513	0.0166	45.0796					60	582.533	0.0152	56.079					87	625.768
688	554.388	0.0705	18.1408					65	555.062	0.0063	17.4676					46	501.263	0.0068	127.33					62	573.416	0.0102	55.1773					61	581.616	0.0087	46.9766					28	581.465	0.0071	57.1477					57	625.737
238	554.345	0.0244	18.1837					79	555.042	0.0076	17.4878					84	499.45	0.0125	129.143					50	572.859	0.0082	55.7343					51	581.569	0.0073	47.0237					42	580.694	0.0106	57.9185					48	625.715
163	554.304	0.0167	18.225					504	555.008	0.0488	17.5212					46	493.509	0.0068	135.083					351	572.551	0.058	56.0419					33	581.089	0.0047	47.5035					65	580.573	0.0165	58.0395					3816	625.571
243	554.259	0.0249	18.2703					197	554.965	0.0191	17.5647					38	493.368	0.0056	135.225					142	572.505	0.0234	56.0875					61	580.572	0.0087	48.0209					65	579.586	0.0165	59.0259					77	625.516
83	554.23	0.0085	18.2986					116	554.89	0.0112	17.6397					32	480.234	0.0047	148.358					103	572.408	0.017	56.1846					42	579.477	0.006	49.1161					46	579.27	0.0116	59.342					60	625.402
92	554.176	0.0094	18.353					367	554.858	0.0356	17.6716					77	432.391	0.0115	196.202					39	571.779	0.0064	56.8137					48	576.426	0.0068	52.1668					1208	578.592	0.307	60.0201					72	625.301
104	554.14	0.0106	18.3885					143	554.822	0.0138	17.7072					40	432.199	0.0059	196.394					89	571.539	0.0147	57.0542					123	575.562	0.0176	53.0306					309	576.575	0.0785	62.0375					42	625.214
127	554.027	0.013	18.5019					222	554.801	0.0215	17.7281					206	431.392	0.0307	197.201					76	571.494	0.0125	57.0991					57	575.456	0.0081	53.1372					24	575.334	0.0061	63.2782					47	625.186
68	553.965	0.0069	18.5642					179	554.782	0.0173	17.7476					62	424.39	0.0092	204.203					62	570.528	0.0102	58.0648					532	574.558	0.0761	54.0345					57	574.505	0.0144	64.1069					103	625.122
37	553.938	0.0037	18.5909					295	554.75	0.0286	17.7789					67	419.361	0.01	209.232					86	570.467	0.0142	58.1256					58	574.526	0.0083	54.0673					94	573.504	0.0238	65.1085					53	625.062
98	553.83	0.01	18.6986					1280	554.671	0.1241	17.8579					38	418.354	0.0056	210.239					58	569.454	0.0095	59.139					64	573.661	0.0091	54.9318					71	571.541	0.018	67.071					79	624.942
54	553.74	0.0055	18.7886					154543	554.518	14.9928	18.0115	554.518	554.514	6.34	H2O loss	112	417.377	0.0167	211.216					87	567.488	0.0143	61.105					87	573.513	0.0124	55.0795					153	570.538	0.0388	68.0746					55	624.867
47	553.696	0.0048	18.8324					209	554.423	0.0202	18.1063					53	409.354	0.0079	219.238					48	566.79	0.0079	61.8029					30	572.73	0.0042	55.8627					92	567.444	0.0233	71.1686					71	624.84
96	553.673	0.0098	18.8555					96	554.394	0.0093	18.1353					31	403.009	0.0046	225.583					71	563.456	0.0117	65.1369					490	572.566	0.0701	56.0272					40	566.245	0.0101	72.3676					104	624.783
56	553.639	0.0057	18.8894					346	554.365	0.0335	18.164					239	401.348	0.0357	227.245					45	563.268	0.0074	65.3246					83	572.54	0.0118	56.0532					38	564.765	0.0096	73.8469					61	624.765
8516	553.541	0.8733	18.9874					534	554.321	0.0518	18.208					299	400.347	0.0446	228.246					87	562.559	0.0143	66.0336					182	572.509	0.026	56.0835					77	564.545	0.0195	74.0669					176	624.722
2453	553.507	0.2515	19.022					362	554.271	0.0351	18.2587					29	398.845	0.0043	229.748					54	561.503	0.0089	67.0898					47	572.472	0.0067	56.1209					43	563.347	0.0109	75.2652					274	624.684
342	553.467	0.035	19.062					121	554.227	0.0117	18.3027					155	397.383	0.0231	231.21					92	560.499	0.0152	68.0935					80	572.411	0.0114	56.1818					26	559.879	0.0066	78.7333					16391	624.569
227	553.425	0.0232	19.1041					85	554.203	0.0082	18.3268					50	393.242	0.0074	235.35					38	560.432	0.0062	68.1605					39	572.112	0.0055	56.481					31	533.491	0.0078	105.121					122	624.526
40	553.399	0.0041	19.1302					63	554.167	0.0061	18.3627					148	383.35	0.0221	245.243					65	560.391	0.0107	68.2019					97	571.568	0.0138	57.0254					188	524.484	0.0477	114.129					98	624.435
87	553.353	0.0089	19.1758					68	554.144	0.0065	18.385					29	380.351	0.0043	248.242					47	560.365	0.0077	68.2275					304	571.529	0.0435	57.0643					31	523.758	0.0078	114.854					58	624.396
81	553.231	0.0083	19.2978					130	554.117	0.0126	18.4128					90	377.345	0.0134	251.248					119	559.398	0.0196	69.1953					84	571.479	0.012	57.1141					305	523.477	0.0775	115.135					60	624.279
86	552.86	0.0088	19.6687					85	554.025	0.0082	18.5047					59	375.324	0.0088	253.268					191	558.393	0.0315	70.2002					72	571.209	0.0103	57.3838					73	515.485	0.0185	123.128					160	624.118
1990	552.503	0.204	20.0262					40	553.971	0.0038	18.5582					126	375.299	0.0188	253.294					576	557.388	0.0951	71.2053					32	570.798	0.0045	57.7947					40	511.459	0.0101	127.153					194	624
61	552.329	0.0062	20.1999					147	553.895	0.0142	18.6347					28	372.508	0.0041	256.085					44	556.93	0.0072	71.6624					212	570.53	0.0303	58.0625					27	496.338	0.0068	142.274					47	623.968
42	552.228	0.0043	20.3009					58	553.844	0.0056	18.6856					63	372.311	0.0094	256.282					164	556.379	0.0271	72.2137					61	570.507	0.0087	58.0857					39	480.427	0.0099	158.186					157	623.917
50	551.967	0.0051	20.5623					44	553.81	0.0042	18.7192					86	371.334	0.0128	257.259					72	542.478	0.0118	86.1149					47	569.749	0.0067	58.8437					64	478.334	0.0162	160.279					60	623.884
46	551.767	0.0047	20.7622					55	553.787	0.0053	18.7425					726	370.337	0.1084	258.256					82	537.474	0.0135	91.1185					52	568.442	0.0074	60.1507					81	467.374	0.0205	171.239					61	623.818
52	551.67	0.0053	20.859					68	553.712	0.0065	18.8178					51	368.394	0.0076	260.199					144	537.291	0.0237	91.3019					45	563.245	0.0064	65.3479					39	460.722	0.0099	177.89					190	623.767
63	546.486	0.0064	26.0433					51	553.681	0.0049	18.8483					52	368.322	0.0077	260.27					97	532.434	0.016	96.1585					26	562.797	0.0037	65.7963					25	449.638	0.0063	188.974					391	623.73
188	544.489	0.0192	28.0403					65	553.659	0.0063	18.8705					37	367.377	0.0055	261.216					44	531.457	0.0072	97.1354					77	562.557	0.011	66.0361					28	447.989	0.0071	190.623					372	623.708
51	544.463	0.0052	28.066					4604	553.541	0.4466	18.9886					41	367.203	0.0061	261.39					57	528.866	0.0094	99.7264					29	555.314	0.0041	73.2794					34	426.387	0.0086	212.225					39182	623.565
733	543.479	0.0751	29.0502					1915	553.507	0.1857	19.022					103	366.374	0.0153	262.219					58	526.442	0.0095	102.15					55	551.485	0.0078	77.1082					104	417.376	0.0264	221.236					368	623.505
827	542.472	0.0848	30.0572					542	553.465	0.0525	19.0641					62	361.311	0.0092	267.282					32	512.217	0.0052	116.376					57	550.582	0.0081	78.0111					58	412.377	0.0147	226.235					96	623.47
43	542.304	0.0044	30.2251					50	553.435	0.0048	19.0942					98	359.309	0.0146	269.284					70	507.328	0.0115	121.265					50	543.48	0.0071	85.1127					75	411.364	0.019	227.248					65	623.434
72	541.532	0.0073	30.9968					64	553.406	0.0062	19.1229					652	358.303	0.0974	270.29					90	505.441	0.0148	123.152					51	539.463	0.0073	89.1304					54	410.406	0.0137	228.207					51	623.418
271	541.499	0.0277	31.0295					94	553.347	0.0091	19.1819					2274	357.303	0.3397	271.29					41	505.418	0.0067	123.175					45	539.287	0.0064	89.306					62	409.375	0.0157	229.237					103	622.715
1830	541.464	0.1876	31.0645					62	553.221	0.006	19.3085					60	357.243	0.0089	271.35					83	505.352	0.0137	123.241					129	538.285	0.0184	90.3077					29	407.381	0.0073	231.231					1619	622.595
51	541.435	0.0052	31.0939					59	553.14	0.0057	19.3895					104	355.075	0.0155	273.518					102	503.339	0.0168	125.254					251	537.285	0.0359	91.3083					58	404.491	0.0147	234.121					338	622.558
93	541.287	0.0095	31.2418					84	552.547	0.0081	19.9823					294	354.338	0.0439	274.255					277	501.469	0.0457	127.124					43	531.923	0.0061	96.6702					51	403.339	0.0129	235.274					45	622.428
59	540.666	0.006	31.8633					1829	552.501	0.1774	20.0283					62	352.326	0.0092	276.267					36	492.361	0.0059	136.231					48	529.061	0.0068	99.5319					42	399.298	0.0106	239.315					71	622.399
591	540.493	0.0606	32.036					65	552.413	0.0063	20.1164					40	352.199	0.0059	276.394					98	492.344	0.0161	136.249					52	525.552	0.0074	103.041					53	398.369	0.0134	240.244					49	622.22
100	540.447	0.0102	32.0821					54	552.373	0.0052	20.1562					50	349.276	0.0074	279.316					36	492.3	0.0059	136.293					95	520.278	0.0136	108.315					175	398.295	0.0444	240.318					37	622.203
28	540.391	0.0028	32.1379					95	552.323	0.0092	20.2059					38	348.267	0.0056	280.326					339	491.341	0.056	137.252					29	516.015	0.0041	112.578					51	391.693	0.0129	246.919					54	621.887
80	540.326	0.0082	32.203					53	551.897	0.0051	20.6324					117	345.29	0.0174	283.303					91	490.347	0.015	138.246					38	514.714	0.0054	113.879					37	391.289	0.0094	247.323					2142	621.603
95	540.28	0.0097	32.2489					106	551.788	0.0102	20.7417					72	344.694	0.0107	283.898					87	490.324	0.0143	138.269					28	502.026	0.004	126.567					54	388.295	0.0137	250.318					167	621.544
86	539.593	0.0088	32.9358					120	551.519	0.0116	21.0104					75	343.197	0.0112	285.395					129	489.342	0.0213	139.25					38	501.774	0.0054	126.819					68	387.558	0.0172	251.054					65	621.495
1120	539.486	0.1148	33.043					74	550.955	0.0071	21.5741					31	342.414	0.0046	286.179					235	489.321	0.0388	139.272					716	501.47	0.1025	127.123					62	387.181	0.0157	251.431					71	621.406
450	539.453	0.0461	33.0762					24	550.715	0.0023	21.8139					163	342.312	0.0243	286.281					66	488.315	0.0109	140.278					148	501.262	0.0211	127.331					99	386.817	0.0251	251.795					3610	620.6
29	539.412	0.0029	33.1169					48	549.699	0.0046	22.8304					320	341.309	0.0478	287.284					22	481.206	0.0036	147.387					35	493.364	0.005	135.229					49	386.703	0.0124	251.909					46	620.463
79	539.33	0.0081	33.1993					49	547.746	0.0047	24.7838					73	340.292	0.0109	288.3					59	476.315	0.0097	152.278					68	491.4	0.0097	137.193					43	386.677	0.0109	251.935					59	619.861
70	538.823	0.0071	33.7059					38	546.019	0.0036	26.5103					81	339.309	0.0121	289.284					23	470.175	0.0038	158.418					52	490.327	0.0074	138.266					61	386.602	0.0155	252.01					1065	619.627
1938	538.501	0.1987	34.0274					206	544.485	0.0199	28.0447					72	335.324	0.0107	293.268					187	450.398	0.0309	178.195					34	489.146	0.0048	139.447					96	386.458	0.0244	252.155					383	619.589
66	538.276	0.0067	34.2524					56	543.717	0.0054	28.8122					50	331.266	0.0074	297.326					58	445.407	0.0095	183.186					50	450.434	0.0071	178.159					7133	386.337	1.8131	252.275					75	619.481
57	538.253	0.0058	34.2763					485	543.48	0.047	29.0491					199	329.327	0.0297	299.266					109	444.423	0.018	184.17					92	450.394	0.0131	178.199					73	386.295	0.0185	252.318					61	619.346
83	538.194	0.0085	34.3348					74	543.436	0.0071	29.0931					1078	328.323	0.161	300.27					35	439.288	0.0057	189.305					46	448.346	0.0065	180.247					79	386.176	0.02	252.436					39	618.697
61	538.014	0.0062	34.5149					38	543.18	0.0036	29.3493					39	328.287	0.0058	300.305					156	436.292	0.0257	192.301					28	447.248	0.004	181.345					138	385.724	0.035	252.888					305	618.62
64	537.763	0.0065	34.7659					701	542.465	0.068	30.064					52	327.289	0.0077	301.304					96	435.279	0.0158	193.314					49	437.449	0.007	191.144					104	385.693	0.0264	252.92					215	618.583
6573	537.501	0.674	35.0283					51	542.163	0.0049	30.3659					32	327.231	0.0047	301.362					53	435.268	0.0087	193.325					91	436.277	0.013	192.316					51	385.645	0.0129	252.967					77	616.567
556	537.466	0.057	35.0627					312	541.503	0.0302	31.0265					454	321.281	0.0678	307.312					43	433.363	0.0071	195.23					81	435.357	0.0115	193.236					55	385.612	0.0139	253.001					24	615.561
187	537.29	0.0191	35.2392					1746	541.464	0.1693	31.0656					91	319.264	0.0135	309.329					126	431.396	0.0208	197.197					39	435.256	0.0055	193.337					58	385.576	0.0147	253.036					61	614.513
70	537.172	0.0071	35.3568					118	541.428	0.0114	31.1014					33	318.257	0.0049	310.336					35	425.561	0.0057	203.032					44	432.409	0.0062	196.184					37	385.541	0.0094	253.072					82	611.581
49	537.031	0.005	35.4975					95	541.395	0.0092	31.134					128	317.065	0.0191	311.527					44	415.107	0.0072	213.486					114	431.387	0.0163	197.206					49	385.507	0.0124	253.106					138	611.536
79	536.913	0.0081	35.6162					74	540.849	0.0071	31.6805					528	314.28	0.0788	314.313					54	409.387	0.0089	219.206					40	426.266	0.0057	202.327					89	385.478	0.0226	253.134					53	610.833
72	536.658	0.0073	35.8706					659	540.497	0.0639	32.0322					1807	313.276	0.2699	315.317					108	401.347	0.0178	227.246					56	421.261	0.008	207.332					158	385.465	0.0401	253.147					141	608.598
63	536.6	0.0064	35.9286					156	540.468	0.0151	32.0615					79	311.274	0.0118	317.319					346	400.346	0.0571	228.247					62	410.32	0.0088	218.273					193	385.44	0.049	253.173					38	604.395
7930	536.508	0.8132	36.0213	536.508	536.504	7.1	2H2O loss	82	540.447	0.0079	32.0826					95	310.314	0.0141	318.279					30	399.383	0.0049	229.21					27	408.602	0.0038	219.991					34744	385.334	8.8317	253.279					79	603.601
48	536.373	0.0049	36.1562					66	540.3	0.0064	32.2291					33	310.288	0.0049	318.305					45	397.383	0.0074	231.21					56	407.238	0.008	221.355					83	385.259	0.021	253.353					273	602.588
52	535.678	0.0053	36.8506					70	539.951	0.0067	32.5788					32	309.311	0.0047	319.282					314	385.276	0.0518	243.317					34	402.778	0.0048	225.815					86	385.112	0.0218	253.5					33	601.627
218	535.535	0.0223	36.9935					103	539.9	0.0099	32.6291					33	308.299	0.0049	320.293					50	383.326	0.0082	245.267					120	401.352	0.0171	227.241					44	384.994	0.0111	253.618					102	601.613
769	535.498	0.0788	37.0309					54	539.779	0.0052	32.7499					72	308.259	0.0107	320.334					72	377.344	0.0118	251.249					323	400.345	0.0462	228.248					83	384.347	0.021	254.266					163	600.58
336	534.495	0.0344	38.0336					90	539.664	0.0087	32.8657					69	305.248	0.0103	323.345					79	376.296	0.013	252.297					30	399.229	0.0042	229.364					181	384.329	0.046	254.283					52	600.538
41	534.438	0.0042	38.0907					502	539.513	0.0487	33.0165					564	300.291	0.0842	328.302	300.291	300.29	4.16	PhytoSph-H2O	36	375.914	0.0059	252.679					69	397.389	0.0098	231.204					76	382.37	0.0193	256.243					60	600.169
168	533.469	0.0172	39.0598					1309	539.488	0.1269	33.0409					39	296.907	0.0058	331.685					48	374.281	0.0079	254.312					50	393.306	0.0071	235.287					29	381.493	0.0073	257.119					41	599.642
323	532.472	0.0331	40.0567					473	539.454	0.0458	33.0752					67	293.287	0.01	335.305					52	372.303	0.0085	256.29					110	393.244	0.0157	235.349					56	381.443	0.0142	257.17					52	599.525
28	531.72	0.0028	40.8093					37	539.327	0.0035	33.2025					512	293.252	0.0764	335.341					225	371.339	0.0371	257.254					55	390.376	0.0078	238.217					85	375.288	0.0216	263.324					33	599.163
163	530.514	0.0167	42.0152					211	539.289	0.0204	33.2401					65	291.235	0.0097	337.358					353	370.334	0.0583	258.259					52	390.305	0.0074	238.288					34	374.748	0.0086	263.864					85	598.571
37	530.402	0.0037	42.1269					1821	538.504	0.1766	34.0251					77	283.28	0.0115	345.313					27	370.107	0.0044	258.486					50	388.325	0.0071	240.268					72	370.341	0.0183	268.271					167	598.521
43	530.363	0.0044	42.1655					93	538.434	0.009	34.095					791	282.282	0.1181	346.311					57	369.353	0.0094	259.24					34	386.397	0.0048	242.196					546	369.338	0.1387	269.274					86	598.464
215	529.505	0.022	43.024					74	538.401	0.0071	34.1284					84	282.259	0.0125	346.333					92	368.313	0.0152	260.28					87	386.28	0.0124	242.313					142	368.327	0.036	270.285					43	598.364
116	527.486	0.0118	45.0429					193	538.319	0.0187	34.2106					47	281.051	0.007	347.542					56	363.33	0.0092	265.263					58	385.347	0.0083	243.246					30	367.77	0.0076	270.842					157	597.554
81	527.446	0.0083	45.0829					77	538.279	0.0074	34.2505					281	275.237	0.0419	353.356					65	361.274	0.0107	267.319					257	385.275	0.0367	243.318					71	367.361	0.018	271.252					26	597.298
238	526.474	0.0244	46.0545					60	537.949	0.0058	34.5806					31	272.76	0.0046	355.832					26	359.479	0.0042	269.114					45	384.347	0.0064	244.246					405	367.325	0.1029	271.287					95	596.596
315	525.474	0.0323	47.0551					90	537.812	0.0087	34.7175					70	265.261	0.0104	363.332					87	359.305	0.0143	269.287					81	383.33	0.0115	245.263					51	366.371	0.0129	272.242					92	596.567
966	524.476	0.099	48.0528					49	537.732	0.0047	34.7977					159	264.271	0.0237	364.322	264.271	264.269	10.02	PhytoSph-3H2O	69	359.228	0.0114	269.365					110	375.3	0.0157	253.292					35	363.802	0.0088	274.81					57	595.582
84	524.415	0.0086	48.1143					89	537.644	0.0086	34.8857					128	264.245	0.0191	364.348					621	358.305	0.1026	270.288					53	372.316	0.0075	256.277					57	363.37	0.0144	275.243					28	594.555
77	524.298	0.0078	48.2313					80	537.591	0.0077	34.9388					72	259.239	0.0107	369.353					51	358.151	0.0084	270.442					158	371.34	0.0226	257.253					51	361.313	0.0129	277.299					101	591.589
1664	523.473	0.1706	49.0556					5115	537.503	0.4962	35.0264					38	252.282	0.0056	376.311					44	357.705	0.0072	270.888					55	371.101	0.0078	257.492					40	360.489	0.0101	278.123					56	590.617
175	522.449	0.0179	50.0799					97	537.439	0.0094	35.0905					25	252.111	0.0037	376.482					3402	357.302	0.5621	271.291					421	370.334	0.0602	258.259					25	359.756	0.0063	278.857					45	581.606
41	521.506	0.0042	51.0233					41	537.405	0.0039	35.1246					40	246.239	0.0059	382.354					73	357.265	0.012	271.328					67	370.122	0.0095	258.471					77	359.024	0.0195	279.589					30	581.584
185	521.439	0.0189	51.0899					300	537.316	0.0291	35.2137					72	243.209	0.0107	385.383					129	355.336	0.0213	273.257					77	369.348	0.011	259.245					51	358.982	0.0129	279.63					86	563.303
65	521.081	0.0066	51.448					44	537.285	0.0042	35.2443					102	241.198	0.0152	387.394					65	355.231	0.0107	273.362					57	367.323	0.0081	261.27					47	358.828	0.0119	279.784					53	562.484
44	520.817	0.0045	51.7116					56	537.193	0.0054	35.3366					33	239.242	0.0049	389.351					43	355.067	0.0071	273.526					89	359.314	0.0127	269.279					68	358.638	0.0172	279.974					51	559.63
44	520.546	0.0045	51.983					61	536.635	0.0059	35.8946					25	234.73	0.0037	393.862					346	354.34	0.0571	274.253					1277	358.304	0.1828	270.288					53	358.616	0.0134	279.996					27	552.825
382	520.316	0.0391	52.2131					52	536.611	0.005	35.9188					98	233.228	0.0146	395.365					79	353.346	0.013	275.247					43	357.513	0.0061	271.08					51	358.57	0.0129	280.042					113	552.509
119	519.496	0.0122	53.0324					8607	536.507	0.835	36.0222	536.507	536.504	6.41	2H2O loss	232	233.137	0.0346	395.455					96	353.325	0.0158	275.268					4477	357.302	0.6409	271.291					102	358.435	0.0259	280.177					224	551.51
128	519.456	0.0131	53.0732					77	536.448	0.0074	36.0816					347	232.135	0.0518	396.457					54	353.308	0.0089	275.285					96	355.344	0.0137	273.249					6723	358.307	1.7089	280.306					30	547.435
1727	519.311	0.1771	53.2181					447	536.31	0.0433	36.2198					41	231.15	0.0061	397.443					48	351.257	0.0079	277.336					336	354.336	0.0481	274.257					137	358.192	0.0348	280.421					48	547.293
849	518.499	0.087	54.0297					62	535.816	0.006	36.7135					53	224.073	0.0079	404.52					29	349.781	0.0047	278.812					221	353.327	0.0316	275.266					138	357.926	0.035	280.687					31	539.374
59	518.462	0.006	54.0666					887	535.499	0.086	37.0307					60	218.122	0.0089	410.471					95	349.274	0.0156	279.319					161	347.258	0.023	281.335					105	357.749	0.0266	280.863					37	537.454
97	518.446	0.0099	54.0831					108	535.458	0.0104	37.0716					129	216.143	0.0192	412.45					48	348.265	0.0079	280.328					30	346.257	0.0042	282.336					84	357.677	0.0213	280.936					61	535.483
54	518.3	0.0055	54.229					395	535.312	0.0383	37.2173					99	216.064	0.0147	412.529					154	344.197	0.0254	284.396					68	344.288	0.0097	284.305					84	357.582	0.0213	281.03					116	530.492
64	516.503	0.0065	56.0262					76	535.276	0.0073	37.2533					38	213.103	0.0056	415.49					180	343.196	0.0297	285.397					85	344.194	0.0121	284.399					70	357.563	0.0177	281.049					95	529.503
42	516.481	0.0043	56.0481					312	534.49	0.0302	38.0396					54	204.104	0.008	424.488					187	342.306	0.0309	286.287					106	343.194	0.0151	285.399					96	357.511	0.0244	281.101					32	518.934
101	516.448	0.0103	56.0807					68	534.464	0.0065	38.0655					68	203.182	0.0101	425.411					176	341.309	0.029	287.284					150	342.31	0.0214	286.283					41	357.47	0.0104	281.142					35	510.539
105	515.465	0.0107	57.0635					128	533.478	0.0124	39.0517					81	202.124	0.0121	426.468					71	340.277	0.0117	288.316					203	341.311	0.029	287.282					312	357.427	0.0793	281.185					35	504.344
186	515.448	0.019	57.081					178	532.473	0.0172	40.0559					58	191.179	0.0086	437.413					157	339.296	0.0259	289.297					84	339.289	0.012	289.303					255	357.404	0.0648	281.208					31	497.518
76	515.389	0.0077	57.1399					48	531.588	0.0046	40.9411					65	189.165	0.0097	439.428					97	339.268	0.016	289.325					33	331.892	0.0047	296.701					37863	357.302	9.6246	281.31					36	495.187
51	515.343	0.0052	57.1857					59	531.573	0.0057	40.9561					32	183.184	0.0047	445.409					36	335.294	0.0059	293.299					93	330.321	0.0133	298.272					134	357.225	0.034	281.387					52	486.417
170	514.472	0.0174	58.0564					74	531.268	0.0071	41.2618					173	177.057	0.0258	451.535					33	334.565	0.0054	294.028					40	330.134	0.0057	298.459					50	357.056	0.0127	281.557					52	478.429
399	514.424	0.0409	58.1048					39	529.946	0.0037	42.5834					79	175.148	0.0118	453.445					190	331.262	0.0313	297.33					180	329.328	0.0257	299.265					255	356.359	0.0648	282.254					65	467.401
80	514.396	0.0082	58.1333					65	529.514	0.0063	43.0156					79	165.092	0.0118	463.501					38	329.502	0.0062	299.091					1172	328.323	0.1678	300.27					112	356.326	0.0284	282.286					30	464.498
72	514.216	0.0073	58.3127					73	528.521	0.007	44.0088					92	161.132	0.0137	467.461					138	329.329	0.0228	299.264					85	327.289	0.0121	301.304					156	356.292	0.0396	282.321					78	455.351
40	514.178	0.0041	58.3509					142	527.485	0.0137	45.0439					64	149.134	0.0095	479.459					748	328.324	0.1236	300.269					70	326.306	0.01	302.287					42	355.321	0.0106	283.291					55	438.395
101	513.474	0.0103	59.0552					147	527.45	0.0142	45.0795					60	135.118	0.0089	493.475					152	327.302	0.0251	301.291					29	325.857	0.0041	302.736					44	355.28	0.0111	283.332					64	431.398
1211	513.417	0.1241	59.1123					47	527.299	0.0045	45.2299					88	123.118	0.0131	505.475					90	325.275	0.0148	303.318					74	325.295	0.0105	303.298					65	354.379	0.0165	284.233					59	429.375
108	513.215	0.011	59.3136					292	526.48	0.0283	46.0496					31	110.63	0.0046	517.963					414	321.281	0.0684	307.312					79	325.261	0.0113	303.332					28	344.319	0.0071	294.293					233	428.373
62	512.55	0.0063	59.9791					42	526.442	0.004	46.0876					56	109.031	0.0083	519.562					46	321.235	0.0076	307.358					135	321.284	0.0193	307.309					65	344.227	0.0165	294.385					92	427.402
2662	512.414	0.2729	60.1153					34	525.555	0.0032	46.9745					65	107.089	0.0097	521.504					70	318.071	0.0115	310.521					147	318.304	0.021	310.288	318.304	318.3	13.32	PhytoSph	68	343.311	0.0172	295.301					67	421.414
85	511.5	0.0087	61.0292					538	525.468	0.0521	47.0612					103	105.069	0.0153	523.523					30	314.362	0.0049	314.231					70	317.247	0.01	311.346					77	343.271	0.0195	295.341					41	419.391
27	511.331	0.0027	61.1978					107	525.437	0.0103	47.0925					89	105.034	0.0132	523.559					350	314.281	0.0578	314.311					98	317.065	0.014	311.528					599	342.311	0.1522	296.301					52	415.354
57	509.475	0.0058	63.0541					76	525.083	0.0073	47.4463					38	102.489	0.0056	526.104					38	313.352	0.0062	315.241					25	316.266	0.0035	312.327					2109	341.306	0.536	297.306					38	413.346
39	509.435	0.0039	63.0942					60	524.827	0.0058	47.7025					135	95.087	0.0201	533.506					1092	313.275	0.1804	315.318					622	314.279	0.089	314.314					416	340.296	0.1057	298.316					56	411.378
99	507.499	0.0101	65.0294					54	524.518	0.0052	48.0109					342	91.0537	0.051	537.539					96	313.252	0.0158	315.341					2281	313.275	0.3265	315.318					1402	339.292	0.3563	299.32					77	411.368
58	507.474	0.0059	65.0553					507	524.476	0.0491	48.0532					26	78.4393	0.0038	550.154					288	311.259	0.0475	317.334					37	312.32	0.0052	316.273					45	339.267	0.0114	299.346					49	410.403
193	507.454	0.0197	65.0745					1779	523.474	0.1725	49.0551													98	310.315	0.0161	318.277					57	311.295	0.0081	317.298					53	338.294	0.0134	300.318					41	409.391
218	506.494	0.0223	66.035					133	522.492	0.0129	50.0372													27	309.517	0.0044	319.076					112	311.255	0.016	317.338					113	338.279	0.0287	300.333					29	409.332
101	505.48	0.0103	67.0493					35	522.463	0.0033	50.0664													41	308.959	0.0067	319.634					177	310.312	0.0253	318.281					821	337.276	0.2086	301.336					68	405.377
87	505.459	0.0089	67.0696					86	522.439	0.0083	50.0906													87	305.255	0.0143	323.338					37	303.392	0.0052	325.201					26	332.056	0.0066	306.557					70	405.295
45	505.446	0.0046	67.0827					42	522.364	0.004	50.165													84	301.293	0.0138	327.3					66	301.309	0.0094	327.284					41	331.29	0.0104	307.323					579	404.362
41	503.263	0.0042	69.2662					95	522.321	0.0092	50.2087													390	300.291	0.0644	328.302	300.291	300.29	4.79	PhytoSph-H2O	31	301.153	0.0044	327.44					50	331.268	0.0127	307.344					3096	403.361
27	501.999	0.0027	70.5294					36	521.878	0.0034	50.6514													57	298.302	0.0094	330.291					649	300.293	0.0929	328.3	300.293	300.29	12.22	PhytoSph-H2O	171	330.282	0.0434	308.33					34	403.195
72	501.473	0.0073	71.0558					71	521.417	0.0068	51.1123													113	297.288	0.0186	331.305					64	297.243	0.0091	331.35					106	328.322	0.0269	310.291					76	400.357
43	497.265	0.0044	75.2643					246	521.319	0.0238	51.21													103	297.258	0.017	331.335					79	293.289	0.0113	335.304					74	327.299	0.0188	311.313					76	399.364
60	496.478	0.0061	76.0504					27	520.872	0.0026	51.6576													34	294.276	0.0056	334.317					171	293.249	0.0244	335.344					43	323.295	0.0109	315.317					446	398.368
37	490.285	0.0037	82.2442					52	520.73	0.005	51.7989													92	293.285	0.0152	335.308					89	291.245	0.0127	337.348					23	315.829	0.0058	322.783					126	397.385
39	488.85	0.0039	83.6792					49	520.6	0.0047	51.9294													376	293.25	0.0621	335.342					48	290.248	0.0068	338.344					58	315.058	0.0147	323.555					102	395.373
48	482.462	0.0049	90.0669					1415	520.316	0.1372	52.2137													77	285.223	0.0127	343.37					111	285.227	0.0158	343.366					275	314.28	0.0699	324.333					70	393.401
145	481.478	0.0148	91.051					225	519.506	0.0218	53.0229													54	283.285	0.0089	345.308					55	284.203	0.0078	344.39					1292	313.275	0.3284	325.337					121	389.35
104	480.488	0.0106	92.0407					3329	519.311	0.3229	53.2186													608	282.281	0.1004	346.312					92	283.282	0.0131	345.311					239	312.327	0.0607	326.286					23	387.439
107	478.4	0.0109	94.1284					99	519.265	0.0096	53.2639													46	280.26	0.0076	348.332					804	282.281	0.1151	346.312					68	312.296	0.0172	326.317					306	387.339
81	477.395	0.0083	95.1342					599	518.498	0.0581	54.0311													33	280.033	0.0054	348.56					96	281.047	0.0137	347.546					272	311.259	0.0691	327.354					42	387.21
68	473.438	0.0069	99.0912					64	518.474	0.0062	54.0549													81	279.23	0.0133	349.363					52	279.249	0.0074	349.344					76	310.319	0.0193	328.293					31	386.42
39	471.423	0.0039	101.106					32	518.437	0.0031	54.0924													76	277.218	0.0125	351.375					88	279.231	0.0125	349.362					118	310.285	0.0299	328.327					2056	386.337
51	467.894	0.0052	104.635					81	517.459	0.0078	55.0701													109	276.245	0.018	352.348					157	276.244	0.0224	352.349					66	309.248	0.0167	329.365					48	385.708
71	466.487	0.0072	106.042					74	517.417	0.0071	55.112													547	275.238	0.0903	353.355					436	275.239	0.0624	353.354					44	309.232	0.0111	329.38					7402	385.334
26	463.445	0.0026	109.084					80	516.515	0.0077	56.0146													82	271.246	0.0135	357.347					57	274.131	0.0081	354.462					136	308.264	0.0345	330.348					66	385.273
44	455.564	0.0045	116.965					52	516.5	0.005	56.029													73	269.232	0.012	359.361					97	272.262	0.0138	356.331					177	300.291	0.0449	338.322					62	384.374
54	450.447	0.0055	122.082					63	516.477	0.0061	56.0527													235	265.254	0.0388	363.339					28	270.239	0.004	358.354					40	299.231	0.0101	339.382					144	383.354
109	449.438	0.0111	123.09					110	516.443	0.0106	56.0862													410	264.265	0.0677	364.327	264.265	264.269	-11.47	PhytoSph-3H2O	132	265.252	0.0188	363.341					72	295.247	0.0183	343.366					40	383.324
597	445.405	0.0612	127.124					57	516.222	0.0055	56.3071													23	262.808	0.0038	365.785					74	264.27	0.0105	364.323	264.27	264.269	6.65	PhytoSph-3H2O	55	293.282	0.0139	345.33					172	382.375
53	445.362	0.0054	127.167					68	515.488	0.0065	57.0416													45	262.223	0.0074	366.37					87	264.246	0.0124	364.347					84	293.247	0.0213	345.365					219	382.34
78	444.404	0.0079	128.125					60	515.447	0.0058	57.0828													46	261.218	0.0076	367.375					99	263.238	0.0141	365.355					61	288.243	0.0155	350.369					95	381.365
53	444.371	0.0054	128.158					71	515.424	0.0068	57.1058													103	258.232	0.017	370.361					62	261.257	0.0088	367.336					46	285.217	0.0116	353.395					156	381.341
275	444.28	0.0282	128.249					52	515.373	0.005	57.1559													291	257.229	0.048	371.364					64	261.228	0.0091	367.365					94	284.295	0.0238	354.317					73	380.386
50	439.386	0.0051	133.143					404	514.423	0.0391	58.106													68	247.244	0.0112	381.349					51	259.238	0.0073	369.355					115	283.283	0.0292	355.329					107	379.38
90	433.374	0.0092	139.155					45	514.042	0.0043	58.4869													28	246.921	0.0046	381.672					38	258.232	0.0054	370.361					90	283.254	0.0228	355.358					43	379.29
91	424.359	0.0093	148.169					103	513.47	0.0099	59.0596													96	245.228	0.0158	383.365					180	257.229	0.0257	371.364					1040	282.281	0.2643	356.332					29	379.102
70	412.31	0.0071	160.218					901	513.416	0.0874	59.1136													77	243.215	0.0127	385.377					63	252.276	0.009	376.317					77	282.245	0.0195	356.367					281	376.33
23	410.312	0.0023	162.217					47	513.343	0.0045	59.186													36	242.271	0.0059	386.322					72	245.23	0.0103	383.363					81	281.27	0.0205	357.343					1495	375.326
120	409.395	0.0123	163.134					106	513.217	0.0102	59.3123													71	241.198	0.0117	387.394					98	234.151	0.014	394.442					111	275.238	0.0282	363.374					348	375.295
60	400.36	0.0061	172.169					2628	512.414	0.2549	60.1158													86	240.272	0.0142	388.321					393	233.138	0.0562	395.454					82	274.23	0.0208	364.382					36	375.004
45	399.317	0.0046	173.212					72	512.206	0.0069	60.3229													46	236.173	0.0076	392.42					36	232.36	0.0051	396.233					154	273.224	0.0391	365.388					163	370.336
60	398.381	0.0061	174.148					212	508.467	0.0205	64.0627													250	234.143	0.0413	394.45					449	232.135	0.0642	396.458					114	271.247	0.0289	367.365					372	369.344
125	397.35	0.0128	175.179					75	508.159	0.0072	64.3708													35	233.231	0.0057	395.362					51	227.167	0.0073	401.426					50	270.233	0.0127	368.379					77	368.321
49	391.317	0.005	181.212					73	507.482	0.007	65.0474													1392	233.138	0.23	395.455					65	226.254	0.0093	402.339					309	269.232	0.0785	369.38					135	367.379
389	390.383	0.0398	182.146					84	507.457	0.0081	65.0728													75	232.217	0.0123	396.376					67	223.067	0.0095	405.526					54	267.269	0.0137	371.344					92	367.337
1030	389.379	0.1056	183.149					191	506.492	0.0185	66.0372													2618	232.134	0.4326	396.458					26	221.622	0.0037	406.971					115	263.245	0.0292	375.368					527	366.382
63	389.35	0.0064	183.179					80	506.449	0.0077	66.0799													81	227.264	0.0133	401.329					100	216.066	0.0143	412.527					81	262.23	0.0205	376.383					105	366.139
62	383.311	0.0063	189.218					111	505.49	0.0107	67.0389													78	223.065	0.0128	405.528					33	203.622	0.0047	424.971					92	257.229	0.0233	381.383					32	361.949
183	381.358	0.0187	191.171					61	505.311	0.0059	67.2185													82	219.21	0.0135	409.383					80	203.178	0.0114	425.415					37	248.952	0.0094	389.66					314	359.31
32	377.345	0.0032	195.184					56	502.33	0.0054	70.1989													63	218.157	0.0104	410.436					74	184.076	0.0105	444.517					41	246.23	0.0104	392.382					39	359.164
63	377.321	0.0064	195.208					69	499.789	0.0066	72.7399													340	218.12	0.0561	410.473					121	177.164	0.0173	451.429					53	246.142	0.0134	392.47					1816	358.306
276	375.303	0.0283	197.226					83	493.426	0.008	79.1032													143	217.196	0.0236	411.397					156	177.053	0.0223	451.54					96	245.234	0.0244	393.378					57	358.247
39	372.367	0.0039	200.162					83	490.404	0.008	82.1253													82	217.15	0.0135	411.443					39	169.133	0.0055	459.46					59	245.222	0.0149	393.39					53	358.021
151	371.373	0.0154	201.156					38	489.187	0.0036	83.3426													169	216.067	0.0279	412.526					50	166.096	0.0071	462.497					111	245.138	0.0282	393.474					36	357.66
96	369.357	0.0098	203.172					88	483.475	0.0085	89.0539													37	210.187	0.0061	418.406					78	161.134	0.0111	467.459					75	243.213	0.019	395.399					7648	357.302
71	368.294	0.0072	204.235					86	481.474	0.0083	91.0551													38	206.978	0.0062	421.615					30	160.156	0.0042	468.437					91	238.094	0.0231	400.518					53	357.095
62	367.335	0.0063	205.194					225	480.482	0.0218	92.0471													96	205.104	0.0158	423.488					52	160.088	0.0074	468.505					65	221.191	0.0165	417.421					985	356.356
39	361.355	0.0039	211.173					174	480.42	0.0168	92.1093													319	204.104	0.0527	424.488					26	155.906	0.0037	472.687					22	220.842	0.0055	417.77					85	356.282
49	357.291	0.005	215.238					55	478.432	0.0053	94.0977													36	202.636	0.0059	425.957					27	150.252	0.0038	478.341					34	217.3	0.0086	421.312					34	356.047
57	356.287	0.0058	216.242					115	478.407	0.0111	94.1227													112	202.126	0.0185	426.467					41	149.132	0.0058	479.461					35	214.974	0.0088	423.638					272	355.378
49	355.281	0.005	217.248					296	477.428	0.0287	95.1011													105	201.164	0.0173	427.429					90	135.122	0.0128	493.471					67	207.177	0.017	431.435					69	354.375
53	354.299	0.0054	218.23					47	477.277	0.0045	95.2524													37	200.515	0.0061	428.077					28	132.819	0.004	495.774					64	204.085	0.0162	434.527					121	354.336
35	354.261	0.0035	218.267					115	475.417	0.0111	97.1119													53	198.051	0.0087	430.541					92	120.092	0.0131	508.501					57	203.182	0.0144	435.431					42	345.286
135	345.285	0.0138	227.244					36	472.594	0.0034	99.9357													104	197.08	0.0171	431.513					32	115.625	0.0045	512.968					83	201.165	0.021	437.448					82	344.287
637	344.281	0.0653	228.248					48	472.391	0.0046	100.138													85	191.179	0.014	437.413					67	109.104	0.0095	519.489					43	193.487	0.0109	445.125					71	343.308
46	339.331	0.0047	233.198					62	471.406	0.006	101.124													107	189.164	0.0176	439.429					125	106.081	0.0178	522.512					96	185.156	0.0244	453.457					96	342.308
34	339.318	0.0034	233.211					38	470.31	0.0036	102.22													173	177.055	0.0285	451.538					231	105.07	0.033	523.523					131	184.074	0.0332	454.539					260	341.306
224	337.279	0.0229	235.25					45	465.565	0.0043	106.965													59	173.131	0.0097	455.462					33	101.833	0.0047	526.76					102	170.073	0.0259	468.539					50	340.754
61	331.27	0.0062	241.259					67	465.464	0.0064	107.066													32	165.091	0.0052	463.502					118	95.0855	0.0168	533.507					31	169.677	0.0078	468.936					189	340.296
131	330.272	0.0134	242.257					24	463.464	0.0023	109.066													28	163.837	0.0046	464.756					85	94.0405	0.0121	534.553					86	169.125	0.0218	469.487					218	339.292
174	329.286	0.0178	243.243					57	460.218	0.0055	112.311													119	163.148	0.0196	465.444					47	93.0665	0.0067	535.526					51	169.064	0.0129	469.549					39	338.775
54	328.296	0.0055	244.233					37	460.208	0.0035	112.322													50	155.087	0.0082	473.506					66	92.0627	0.0094	536.53					31	168.204	0.0078	470.408					38	336.098
51	328.286	0.0052	244.243					41	460.161	0.0039	112.368													40	147.083	0.0066	481.51					425	91.0547	0.0608	537.538					56	165.164	0.0142	473.449					27	331.842
61	327.294	0.0062	245.235					79	459.388	0.0076	113.142													62	145.103	0.0102	483.49					39	89.5394	0.0055	539.053					110	159.119	0.0279	479.493					28	331.761
123	327.272	0.0126	245.256					25	457.373	0.0024	115.156													36	144.092	0.0059	484.501					29	82.0656	0.0041	546.527					70	155.107	0.0177	483.505					68	331.267
47	326.271	0.0048	246.258					117	453.395	0.0113	119.135													32	142.072	0.0052	486.521					138	78.0456	0.0197	550.547					43	149.132	0.0109	489.48					65	331.252
43	324.291	0.0044	248.238					54	453.107	0.0052	119.422													90	136.123	0.0148	492.47					33	74.9821	0.0047	553.611					29	144.598	0.0073	494.014					39	329.103
68	322.28	0.0069	250.249					128	452.387	0.0124	120.143													114	135.118	0.0188	493.474					42	70.5809	0.006	558.012					29	143.397	0.0073	495.216					220	328.32
234	320.266	0.0239	252.263					346	445.408	0.0335	127.121													118	133.101	0.0194	495.492													23	141.752	0.0058	496.861					135	327.279
317	319.264	0.0325	253.265					38	444.397	0.0036	128.132													88	131.087	0.0145	497.506													37	135.719	0.0094	502.893					76	325.267
90	318.298	0.0092	254.231	318.298	318.3	-8.14	PhytoSph	32	443.412	0.0031	129.118													144	121.101	0.0237	507.492													47	131.086	0.0119	507.526					103	319.307
144	318.255	0.0147	254.274					111	443.357	0.0107	129.173													135	120.093	0.0223	508.5													88	128.059	0.0223	510.553					287	318.3
490	317.249	0.0502	255.28					78	438.372	0.0075	134.158													35	119.085	0.0057	509.508													31	120.174	0.0078	518.439					90	317.065
92	316.284	0.0094	256.244					36	435.342	0.0034	137.188													73	107.09	0.012	521.503													71	120.092	0.018	518.52					493	313.276
87	316.236	0.0089	256.293					33	435.166	0.0032	137.363													230	106.078	0.038	522.515													30	116.595	0.0076	522.017					74	311.322
190	316.099	0.0194	256.43					82	434.378	0.0079	138.151													354	105.07	0.0584	523.523													30	110.387	0.0076	528.225					452	311.259
75	315.595	0.0076	256.934					35	433.291	0.0033	139.239													121	105.033	0.0199	523.56													56	110.104	0.0142	528.509					58	309.269
509	315.279	0.0521	257.25					69	430.387	0.0066	142.143													29	99.5391	0.0047	529.054													94	109.101	0.0238	529.511					97	308.259
2623	314.277	0.2689	258.252					40	423.354	0.0038	149.175													106	96.0585	0.0175	532.534													57	109.063	0.0144	529.55					48	302.041
55	314.2	0.0056	258.329					29	423.339	0.0028	149.19													108	95.0853	0.0178	533.508													85	105.07	0.0216	533.542					319	301.294
36	313.884	0.0036	258.645					124	421.332	0.012	151.197													82	93.0702	0.0135	535.523													73	105.035	0.0185	533.577					747	300.292
7121	313.276	0.7302	259.253					116	417.371	0.0112	155.159													26	92.524	0.0042	536.069													33	104.2	0.0083	534.412					111	300.263
63	312.28	0.0064	260.249					54	412.312	0.0052	160.218													169	92.0619	0.0279	536.531													76	95.0501	0.0193	543.562					301	299.259
55	312.262	0.0056	260.267					106	411.358	0.0102	161.171													37	91.6618	0.0061	536.931													101	92.0618	0.0256	546.551					110	293.242
239	311.259	0.0245	261.27					63	407.333	0.0061	165.196													382	91.0544	0.0631	537.538													198	91.0542	0.0503	547.558					86	292.12
68	309.281	0.0069	263.248					77	401.357	0.0074	171.173													33	86.2235	0.0054	542.369													26	81.4838	0.0066	557.129					74	292.106
103	309.247	0.0105	263.282					90	397.387	0.0087	175.142													52	81.0672	0.0085	547.526													44	79.0606	0.0111	559.552					45	291.229
126	308.261	0.0129	264.268					55	397.354	0.0053	175.175													135	79.0556	0.0223	549.537													59	79.0535	0.0149	559.559					156	291.199
33	308.084	0.0033	264.445					91	396.324	0.0088	176.205													54	78.0466	0.0089	550.546																					44	289.181
129	307.264	0.0132	265.265					39	393.731	0.0037	178.799																																					38	286.271
58	303.234	0.0059	269.295					47	393.37	0.0045	179.159																																					26	285.279
45	302.22	0.0046	270.309					53	392.344	0.0051	180.185																																					29	284.367
81	301.299	0.0083	271.23					61	391.306	0.0059	181.224																																					108	283.703
94	301.209	0.0096	271.32					305	390.381	0.0295	182.149																																					31	283.592
739	300.29	0.0757	272.239	300.29	300.29	0.93	PhytoSph-H2O	1271	389.381	0.1233	183.148																																					530	283.283
476	300.263	0.0488	272.266					85	385.324	0.0082	187.205																																					1374	282.281
86	299.316	0.0088	273.213					38	384.921	0.0036	187.609																																					98	281.253
2289	299.26	0.2347	273.269					57	384.323	0.0055	188.206																																					80	279.227
65	298.251	0.0066	274.278					207	383.317	0.02	189.212																																					121	277.216
58	297.241	0.0059	275.288					120	382.309	0.0116	190.22																																					37	276.355
323	295.266	0.0331	277.263					85	380.339	0.0082	192.19																																					176	276.241
72	295.228	0.0073	277.301					55	379.338	0.0053	193.192																																					1335	275.239
152	294.253	0.0155	278.276					30	376.302	0.0029	196.227																																					69	274.233
986	293.249	0.1011	279.28					92	375.336	0.0089	197.193																																					256	274.095
47	293.211	0.0048	279.317					221	375.297	0.0214	197.232																																					39	273.265
117	292.257	0.0119	280.272					421	371.369	0.0408	201.161																																					46	269.265
40	291.258	0.0041	281.271					143	369.353	0.0138	203.177																																					51	269.224
125	291.234	0.0128	281.295					130	363.322	0.0126	209.208																																					298	265.251
117	287.278	0.0119	285.25					103	356.28	0.0099	216.249																																					413	264.269
62	286.275	0.0063	286.253					65	354.302	0.0063	218.227																																					214	264.249
75	286.258	0.0076	286.271					98	353.296	0.0095	219.234																																					80	263.236
184	285.299	0.0188	287.23					108	346.278	0.0104	226.252																																					107	259.238
567	285.245	0.0581	287.284					345	345.286	0.0334	227.243																																					121	258.228
207	284.296	0.0212	288.233					942	344.282	0.0913	228.247																																					235	257.23
164	283.286	0.0168	289.243					109	339.289	0.0105	233.24																																					57	252.272
57	282.716	0.0058	289.813					132	337.278	0.0128	235.251																																					60	247.239
1580	282.281	0.162	290.248					53	336.293	0.0051	236.236																																					246	245.232
92	282.256	0.0094	290.272					68	333.28	0.0065	239.25																																					27	244.096
199	280.263	0.0204	292.265					33	331.695	0.0032	240.835																																					29	240.357
522	279.232	0.0535	293.297					69	330.271	0.0066	242.258																																					82	240.273
228	277.219	0.0233	295.309					265	329.27	0.0257	243.259																																					39	238.25
41	276.279	0.0042	296.25					85	328.289	0.0082	244.241																																					66	237.224
104	276.242	0.0106	296.287					263	327.281	0.0255	245.248																																					42	230.385
71	276.21	0.0072	296.319					85	326.274	0.0082	246.255																																					30	224.424
87	275.273	0.0089	297.256					115	321.281	0.0111	251.248																																					32	221.188
318	275.237	0.0326	297.292					37	320.648	0.0035	251.882																																					93	217.196
39	274.304	0.0039	298.224					71	320.26	0.0068	252.27																																					169	216.064
159	274.258	0.0163	298.27					25	319.785	0.0024	252.744																																					61	211.152
297	273.263	0.0304	299.266					45	319.304	0.0043	253.225																																					25	210.846
1278	272.26	0.131	300.269					515	319.263	0.0499	253.266																																					144	204.087
69	272.224	0.007	300.304					230	318.306	0.0223	254.224	318.306	318.3	17.65	PhytoSph																																	82	203.18
186	271.249	0.019	301.279					146	318.26	0.0141	254.27																																					36	202.166
123	271.209	0.0126	301.32					30	318.211	0.0029	254.318																																					42	197.08
81	270.29	0.0083	302.238					34	318.166	0.0032	254.364																																					41	187.089
55	270.242	0.0056	302.287					53	317.521	0.0051	255.008																																					48	180.195
69	269.275	0.007	303.254					343	317.25	0.0332	255.28																																					42	179.14
75	267.3	0.0076	305.229					65	316.28	0.0063	256.249																																					64	161.129
411	265.253	0.0421	307.275					59	316.241	0.0057	256.288																																					40	153.116
109	265.215	0.0111	307.314					424	315.279	0.0411	257.25																																					49	152.115
540	264.269	0.0553	308.26	264.269	264.269	2.76	PhytoSph-3H2O	84	315.235	0.0081	257.294																																					23	148.266
361	264.247	0.037	308.282					30	314.805	0.0029	257.725																																					29	148.011
446	263.239	0.0457	309.29					63	314.743	0.0061	257.787																																					71	147.117
176	261.223	0.018	311.306					51	314.648	0.0049	257.881																																					69	142.079
61	259.241	0.0062	313.288					3203	314.277	0.3107	258.252																																					53	142.028
63	257.226	0.0064	315.303					42	314.105	0.004	258.425																																					67	121.107
82	252.272	0.0084	320.257					48	313.858	0.0046	258.671																																					70	121.101
27	249.632	0.0027	322.896					10823	313.276	1.0499	259.254																																					88	120.094
92	247.243	0.0094	325.286					61	313.216	0.0059	259.313																																					92	119.085
102	246.23	0.0104	326.298					95	312.263	0.0092	260.267																																					71	112.079
276	245.227	0.0283	327.302					117	311.277	0.0113	261.252																																					39	111.052
160	244.214	0.0164	328.314					164	311.259	0.0159	261.27																																					28	109.884
254	243.214	0.026	329.315					66	310.277	0.0064	262.252																																					42	109.105
78	241.197	0.0079	331.332					45	310.225	0.0043	262.305																																					82	109.1
170	237.221	0.0174	335.308					69	309.242	0.0066	263.287																																					53	108.058
24	235.45	0.0024	337.079					70	308.259	0.0067	264.27																																					201	105.07
36	230.194	0.0036	342.335					84	307.261	0.0081	265.269																																					68	105.033
113	227.163	0.0115	345.366					56	303.312	0.0054	269.217																																					50	103.057
127	215.179	0.013	357.35					66	303.269	0.0064	269.26																																					33	101.962
90	211.168	0.0092	361.361					132	303.233	0.0128	269.296																																					101	95.0842
30	209.993	0.003	362.536					184	301.296	0.0178	271.233																																					28	94.5051
40	209.162	0.0041	363.366					125	301.259	0.0121	271.271																																					110	94.0443
33	207.457	0.0033	365.072					65	301.241	0.0063	271.288																																					40	93.2101
57	205.16	0.0058	367.369					676	300.293	0.0655	272.236	300.293	300.29	11.88	PhytoSph-H2O																																	87	92.0608
44	204.088	0.0045	368.44					665	300.266	0.0645	272.263																																					31	91.7923
162	203.181	0.0166	369.348					1904	299.26	0.1847	273.269																																					621	91.0544
48	203.155	0.0049	369.374					95	299.237	0.0092	273.293																																					39	86.6388
68	199.149	0.0069	373.38					55	298.267	0.0053	274.262																																					66	82.0647
42	197.134	0.0043	375.395					38	298.222	0.0036	274.307																																					95	81.0705
95	191.176	0.0097	381.353					81	297.275	0.0078	275.255																																					30	70.0882
97	189.164	0.0099	383.365					77	297.259	0.0074	275.27
67	188.137	0.0068	384.391					56	297.242	0.0054	275.287
1202	187.133	0.1232	385.396					124	296.265	0.012	276.265
662	177.055	0.0678	395.474					313	295.264	0.0303	277.265
59	175.147	0.006	397.382					154	294.26	0.0149	278.269
42	173.122	0.0043	399.407					33	293.965	0.0032	278.565
97	163.149	0.0099	409.38					943	293.249	0.0914	279.28
110	163.039	0.0112	409.49					65	292.245	0.0063	280.284
198	158.168	0.0203	414.361					222	291.232	0.0215	281.297
55	157.127	0.0056	415.401					39	290.084	0.0037	282.445
326	155.107	0.0334	417.422					115	287.236	0.0111	285.294
27	152.957	0.0027	419.572					95	286.277	0.0092	286.253
509	148.047	0.0521	424.481					107	286.245	0.0103	286.284
70	147.517	0.0071	425.012					94	285.297	0.0091	287.232
4455	147.045	0.4568	425.484					78	285.255	0.0075	287.274
101	145.106	0.0103	427.423					236	285.242	0.0228	287.287
108	145.085	0.011	427.444					56	284.31	0.0054	288.219
81	137.132	0.0083	435.396					52	284.299	0.005	288.231
66	135.125	0.0067	437.404					70	283.285	0.0067	289.244
47	133.101	0.0048	439.428					153	283.262	0.0148	289.267
87	123.115	0.0089	449.414					62	283.213	0.006	289.316
143	121.102	0.0146	451.427					32	282.984	0.0031	289.546
108	120.092	0.011	452.437					2026	282.281	0.1965	290.248
110	119.089	0.0112	453.44					44	281.277	0.0042	291.252
106	115.054	0.0108	457.474					153	281.248	0.0148	291.281
214	109.101	0.0219	463.428					53	280.262	0.0051	292.267
67	109.065	0.0068	463.464					30	279.315	0.0029	293.214
60	108.057	0.0061	464.472					323	279.236	0.0313	293.293
49	107.087	0.005	465.442					176	277.218	0.017	295.311
88	106.076	0.009	466.453					278	275.24	0.0269	297.289
180	105.07	0.0184	467.459					60	275.203	0.0058	297.327
72	105.032	0.0073	467.497					114	274.264	0.011	298.265
103	95.0858	0.0105	477.443					34	274.244	0.0032	298.285
115	95.0478	0.0117	477.481					334	273.263	0.0324	299.267
180	92.0636	0.0184	480.465					59	273.225	0.0057	299.304
339	91.055	0.0347	481.474					1464	272.259	0.142	300.27
81	81.0698	0.0083	491.459					104	271.25	0.01	301.28
								73	270.243	0.007	302.287
								130	268.266	0.0126	304.264
								37	267.461	0.0035	305.069
								342	265.254	0.0331	307.275
								451	265.22	0.0437	307.31
								447	264.27	0.0433	308.259	264.27	264.269	6.88	PhytoSph-3H2O
								358	264.245	0.0347	308.284
								441	263.238	0.0427	309.292
								39	263.204	0.0037	309.326
								42	262.193	0.004	310.337
								135	261.221	0.013	311.309
								92	259.253	0.0089	313.277
								54	259.208	0.0052	313.321
								34	258.524	0.0032	314.006
								79	258.23	0.0076	314.3
								49	256.163	0.0047	316.367
								85	255.161	0.0082	317.368
								116	252.274	0.0112	320.256
								28	249.693	0.0027	322.836
								123	247.24	0.0119	325.289
								48	245.319	0.0046	327.21
								277	245.228	0.0268	327.302
								40	244.312	0.0038	328.217
								78	244.217	0.0075	328.313
								177	243.212	0.0171	329.318
								39	241.078	0.0037	331.451
								104	237.22	0.01	335.309
								55	233.195	0.0053	339.335
								244	227.166	0.0236	345.364
								77	219.21	0.0074	353.32
								31	210.118	0.003	362.412
								23	207.438	0.0022	365.091
								52	205.163	0.005	367.366
								71	204.093	0.0068	368.437
								85	197.151	0.0082	375.379
								67	195.139	0.0064	377.39
								47	194.2	0.0045	378.33
								25	194.183	0.0024	378.346
								293	188.138	0.0284	384.391
								45	188.11	0.0043	384.42
								1837	187.134	0.1782	385.395
								30	186.107	0.0029	386.422
								49	185.155	0.0047	387.374
								62	183.117	0.006	389.413
								70	182.078	0.0067	390.452
								177	178.058	0.0171	394.471
								33	177.822	0.0032	394.708
								117	177.164	0.0113	395.365
								1177	177.055	0.1141	395.474
								116	176.155	0.0112	396.374
								151	175.149	0.0146	397.38
								89	173.135	0.0086	399.395
								64	173.121	0.0062	399.408
								28	171.722	0.0027	400.808
								62	169.119	0.006	403.41
								84	169.067	0.0081	403.463
								114	165.091	0.011	407.438
								92	163.152	0.0089	409.377
								26	162.923	0.0025	409.606
								72	159.102	0.0069	413.427
								98	158.168	0.0095	414.362
								36	158.03	0.0034	414.499
								77	156.112	0.0074	416.418
								583	155.106	0.0565	417.423
								147	149.132	0.0142	423.397
								254	148.049	0.0246	424.481
								2164	147.044	0.2099	425.485
								31	146.99	0.003	425.54
								456	145.087	0.0442	427.442
								58	143.719	0.0056	428.811
								63	137.134	0.0061	435.396
								147	137.097	0.0142	435.432
								148	135.119	0.0143	437.41
								79	134.111	0.0076	438.418
								163	133.103	0.0158	439.427
								25	133.045	0.0024	439.485
								44	130.066	0.0042	442.464
								37	127.075	0.0035	445.455
								35	122.988	0.0033	449.541
								116	121.102	0.0112	451.427
								125	119.086	0.0121	453.444
								38	119.049	0.0036	453.48
								53	110.113	0.0051	462.416
								97	109.101	0.0094	463.428
								119	109.064	0.0115	463.465
								33	107.68	0.0032	464.849
								56	107.084	0.0054	465.446
								46	107.05	0.0044	465.48
								122	105.071	0.0118	467.458
								41	100.866	0.0039	471.664
								30	99.81	0.0029	472.719
								69	99.0863	0.0066	473.443
								57	97.0633	0.0055	475.466
								118	95.0834	0.0114	477.446
								64	93.0689	0.0062	479.46
								294	91.0543	0.0285	481.475
								31	83.0863	0.003	489.443
								203	78.0458	0.0196	494.483
[truncated: 158 more columns]

## Sheet: Cer_EOS
Metabolite name	Cer 65:2;4O|Cer 17:1;2O/48:1;2O	OAD result name	Cer 17:1;2O/48:1;2O		No.1	No.2	No.3	Metabolite name	Cer 65:2;4O|Cer 17:1;2O/48:1;2O	OAD result name	Cer 17:1;2O/48:1;2O		No.1	No.2	No.3	Metabolite name	Cer 64:2;4O|Cer 18:1;2O/46:1;2O	OAD result name	Cer 18:1;2O/46:1;2O		No.1	No.2	No.3	Metabolite name	Cer 68:3;4O|Cer 20:1;2O/48:2;2O	OAD result name	Cer 20:1;2O/48:2;2O		No.1	No.2	No.3	Metabolite name	Cer 68:3;4O|Cer 20:1;2O/48:2;2O	OAD result name	Cer 20:1;2O/48:2;2O		No.1	No.2	No.3	Metabolite name	Cer 70:4;4O|Cer 20:1;2O/50:3;2O	OAD result name	Cer 20:1;2O/50:3;2O		No.1	No.2	No.3	Metabolite name	Cer 70:4;4O|Cer 20:1;2O/50:3;2O
MS1 m/z	984.974	984.974	<-MS1	Positions1	N/A	N/A	N/A	MS1 m/z	984.974	984.974	<-MS1	Positions1	N/A	N/A	N/A	MS1 m/z	970.959	970.959	<-MS1	Positions1	N/A	N/A	N/A	MS1 m/z	1025.01	1025.01	<-MS1	Positions1	N/A	N/A	N/A	MS1 m/z	1025.01	1025.01	<-MS1	Positions1	N/A	N/A	N/A	MS1 m/z	1051.01	1051.01	<-MS1	Positions1	N/A	N/A	N/A	MS1 m/z	1051.02
Ref m/z	984.968			Score1	N/A	N/A	N/A	Ref m/z	984.968			Score1	N/A	N/A	N/A	Ref m/z	970.952			Score1	N/A	N/A	N/A	Ref m/z	1025			Score1	N/A	N/A	N/A	Ref m/z	1025			Score1	N/A	N/A	N/A	Ref m/z	1051.02			Score1	N/A	N/A	N/A	Ref m/z	1051.02
RT	16.5227			Presence1	N/A	N/A	N/A	RT	16.5251			Presence1	N/A	N/A	N/A	RT	16.2404			Presence1	N/A	N/A	N/A	RT	16.3342			Presence1	N/A	N/A	N/A	RT	16.3369			Presence1	N/A	N/A	N/A	RT	16.3369			Presence1	N/A	N/A	N/A	RT	16.4286
ID	413			Ratio sum1	N/A	N/A	N/A	ID	414			Ratio sum1	N/A	N/A	N/A	ID	412			Ratio sum1	N/A	N/A	N/A	ID	415			Ratio sum1	N/A	N/A	N/A	ID	416			Ratio sum1	N/A	N/A	N/A	ID	419			Ratio sum1	N/A	N/A	N/A	ID	417
Smiles	O=C(OCCCCCCCCCCCCCCCCCCCC(=O)NC(CO)C(O)C=CCCCCCCCCCCCC)CCCCCCCCCCCCCCCCCCCCCCCCCCC			All results1				Smiles	O=C(OCCCCCCCCCCCCCCCCCCCC(=O)NC(CO)C(O)C=CCCCCCCCCCCCC)CCCCCCCCCCCCCCCCCCCCCCCCCCC			All results1				Smiles	O=C(OCCCCCCCCCCCCCCCCCC(=O)NC(CO)C(O)C=CCCCCCCCCCCCCC)CCCCCCCCCCCCCCCCCCCCCCCCCCC			All results1				Smiles	O=C(OCCCCCCCCC=CCCCCCCCCCC(=O)NC(CO)C(O)C=CCCCCCCCCCCCCCCC)CCCCCCCCCCCCCCCCCCCCCCCCCCC			All results1				Smiles	O=C(OCCCCCCCCC=CCCCCCCCCCC(=O)NC(CO)C(O)C=CCCCCCCCCCCCCCCC)CCCCCCCCCCCCCCCCCCCCCCCCCCC			All results1				Smiles	O=C(OCCCCCC=CCC=CCCCCCCCCCCCC(=O)NC(CO)C(O)C=CCCCCCCCCCCCCCCC)CCCCCCCCCCCCCCCCCCCCCCCCCCC			All results1				Smiles	O=C(OCCCCCC=CCC=CCCCCCCCCCCCC(=O)NC(CO)C(O)C=CCCCCCCCCCCCCCCC)CCCCCCCCCCCCCCCCCCCCCCCCCCC
Subclass info	Head= 0% Moiety= 0%							Subclass info	Head= 0% Moiety= 0%							Subclass info	Head= 0% Moiety= 0%							Subclass info	Head= 0% Moiety= 0%							Subclass info	Head= 0% Moiety= 0%							Subclass info	Head= 0% Moiety= 0%							Subclass info	Head= 0% Moiety= 0%
intensity	frag m/z	Ratio(%)	Delta	Ref NL1	Ref Mz1	ppm1	Type1	intensity	frag m/z	Ratio(%)	Delta	Ref NL1	Ref Mz1	ppm1	Type1	intensity	frag m/z	Ratio(%)	Delta	Ref NL1	Ref Mz1	ppm1	Type1	intensity	frag m/z	Ratio(%)	Delta	Ref NL1	Ref Mz1	ppm1	Type1	intensity	frag m/z	Ratio(%)	Delta	Ref NL1	Ref Mz1	ppm1	Type1	intensity	frag m/z	Ratio(%)	Delta	Ref NL1	Ref Mz1	ppm1	Type1	intensity	frag m/z
3561	985.894	9.3302	-0.9196					6834	985.885	57.6076	-0.911					5653	971.884	29.7307	-0.9258					1539	1025.86	2.8378	-0.8527					3165	1025.91	9.7435	-0.9043					4002	1051.96	8.2648	-0.948					6531	1051.95
3623	985.861	9.4927	-0.887					1318	985.806	11.1101	-0.8315					1378	971.794	7.2472	-0.8352					2089	1025.79	3.852	-0.7818					550	1025.83	1.6931	-0.8282					1032	1051.89	2.1312	-0.8747					1403	1051.87
1315	985.796	3.4454	-0.822					338	985.747	2.8491	-0.7723					325	971.739	1.7092	-0.78					200	1025.73	0.3687	-0.7194					923	1025.78	2.8414	-0.7788					820	1051.84	1.6934	-0.8272					1487	1051.81
571	985.707	1.496	-0.7324					265	985.708	2.2338	-0.7335					235	971.71	1.2359	-0.7518					465	1025.68	0.8574	-0.6693					478	1025.74	1.4715	-0.7331					727	1051.79	1.5013	-0.7765					367	1051.75
294	985.67	0.7703	-0.6958					152	985.671	1.2812	-0.6969					104	971.675	0.5469	-0.7161					118	1025.63	0.2175	-0.6241					285	1025.7	0.8773	-0.6902					335	1051.74	0.6918	-0.7266					647	1051.7
469	985.595	1.2288	-0.6202					294	985.59	2.4782	-0.6155					98	971.657	0.5154	-0.698					284	1025.58	0.5236	-0.5758					177	1025.65	0.5449	-0.6466					294	1051.71	0.6071	-0.6967					126	1051.66
687	985.543	1.8	-0.5689					225	985.533	1.8966	-0.5589					356	971.617	1.8723	-0.6585					152	1025.53	0.2802	-0.5288					165	1025.62	0.5079	-0.6133					368	1051.63	0.7599	-0.6223					500	1051.58
153	985.488	0.4008	-0.5133					321	985.45	2.7058	-0.476					188	971.565	0.9887	-0.6063					128	1025.5	0.236	-0.4983					136	1025.59	0.4186	-0.5816					189	1051.57	0.3903	-0.5616					461	1051.5
94	985.469	0.2462	-0.4951					307	985.372	2.5878	-0.398					160	971.49	0.8414	-0.5316					367	1025.45	0.6767	-0.4467					212	1025.53	0.6526	-0.5222					373	1051.5	0.7703	-0.4892					560	1051.45
374	985.423	0.9799	-0.4486					119	985.311	1.0031	-0.3365					222	971.458	1.1675	-0.4999					254	1025.41	0.4683	-0.4046					306	1025.48	0.942	-0.4774					374	1051.45	0.7723	-0.4368					167	1051.42
213	985.358	0.558	-0.3839					101	985.265	0.8513	-0.2907					28	971.426	0.1472	-0.467					329	1025.38	0.6066	-0.3708					225	1025.45	0.6926	-0.4466					237	1051.4	0.4894	-0.3841					387	1051.37
79	985.319	0.2069	-0.3443					86	985.214	0.7249	-0.2394					290	971.328	1.5251	-0.369					300	1025.33	0.5531	-0.3236					109	1025.43	0.3355	-0.4257					193	1051.33	0.3985	-0.3234					157	1051.32
214	985.273	0.5607	-0.2987					149	985.165	1.256	-0.1902					39	971.264	0.2051	-0.305					242	1025.28	0.4462	-0.277					160	1025.39	0.4925	-0.3837					245	1051.26	0.5059	-0.2498					1682	1051.24
158	985.252	0.4139	-0.2778					60	985.136	0.5057	-0.1612					62	971.242	0.326	-0.2839					623	1025.24	1.1487	-0.2307					71	1025.36	0.2185	-0.3507					824	1051.22	1.7017	-0.2079					82782	1051.02
604	985.184	1.5825	-0.2096					40	985.097	0.3371	-0.1229					318	971.183	1.6724	-0.2241					754	1025.2	1.3903	-0.1909					172	1025.3	0.5295	-0.2896					48422	1051.02	100	-0.0109					1383	1050.88
516	985.149	1.3519	-0.1743					11863	984.974	100	0.0006					195	971.15	1.0255	-0.191					54231	1025.01	100	0.0006					126	1025.27	0.3878	-0.2592					4797	1050.96	9.9066	0.0542					1388	1050.83
38166	984.974	100	0					3686	984.893	31.0713	0.0816					98	971.081	0.5154	-0.1226					2190	1024.79	4.0382	0.2183					1136	1025.2	3.4972	-0.1977					1203	1050.88	2.4844	0.1269					615	1050.74
3667	984.892	9.608	0.0823					1367	984.808	11.5232	0.1667					19014	970.958	100	0.0006					298	1024.71	0.5495	0.2982					32483	1025	100	0.0018					1323	1050.81	2.7322	0.196					438	1050.67
1090	984.8	2.8559	0.1742					336	984.697	2.8323	0.2774					4315	970.872	22.6938	0.0866					295	1024.65	0.5439	0.3517					882	1024.87	2.7152	0.1379					184	1050.73	0.3799	0.2852					102	1050.59
232	984.733	0.6078	0.2414					194	984.615	1.6353	0.3597					1092	970.821	5.7431	0.1378					461	1024.61	0.85	0.3951					2195	1024.8	6.7573	0.2057					335	1050.65	0.6918	0.3611					211	1050.56
214	984.688	0.5607	0.2868					57	984.55	0.4804	0.4242					439	970.748	2.3088	0.2108					254	1024.53	0.4683	0.479					470	1024.74	1.4469	0.2699					311	1050.54	0.6422	0.4686					173	1050.51
154	984.659	0.4035	0.3153					72	984.466	0.6069	0.5086					740	970.694	3.8918	0.265					116	1024.47	0.2138	0.5349					137	1024.66	0.4217	0.343					70	1050.47	0.1445	0.5451					104	1050.49
330	984.611	0.8646	0.3633					179	984.433	1.5088	0.5416					355	970.595	1.867	0.3633					178	1024.43	0.3282	0.5793					173	1024.59	0.5325	0.4192					238	1050.42	0.4915	0.5947					161	1050.44
118	984.552	0.3091	0.4225					64	984.271	0.5394	0.7037					59	970.556	0.3102	0.4021					218	1024.36	0.4019	0.6455					34	1024.55	0.1046	0.4528					82	1050.31	0.1693	0.6964					86	1050.42
150	984.52	0.393	0.454					44	984.081	0.3709	0.893					92	970.529	0.4838	0.4299					41	1024.31	0.0756	0.6922					73	1024.51	0.2247	0.4954					127	1050.24	0.2622	0.7668					85	1050.4
171	984.463	0.448	0.5111					1776	983.958	14.9709	1.0162					67	970.244	0.3523	0.7143					177	1024.26	0.3263	0.7484					170	1024.35	0.5233	0.6543					84	1050.18	0.1734	0.8288					147	1050.33
84	984.436	0.22	0.5381					922	983.93	7.772	1.0445					59	970.18	0.3102	0.7786					66	1024.21	0.1217	0.7992					180	1024.32	0.5541	0.6909					40	1050.14	0.0826	0.8691					159	1050.29
214	984.404	0.5607	0.5705					886	983.88	7.4685	1.0947					141	970.122	0.7415	0.8364					166	1024.17	0.306	0.8359					53	1024.28	0.1631	0.7237					298	1050.05	0.6154	0.9563					171	1050.21
169	984.388	0.4428	0.5862					546	983.839	4.6025	1.1358					78	970.062	0.4102	0.8966					139	1024.14	0.2563	0.8629					216	1024.17	0.6649	0.8324					2853	1050.01	5.8919	1.0018					61	1050.16
95	984.331	0.2489	0.6435					483	983.798	4.0714	1.1766					4035	969.946	21.2212	1.0123					40	1024.11	0.0737	0.8993					153	1024.12	0.471	0.8838					1217	1049.94	2.5133	1.0683					133	1050.14
170	984.278	0.4454	0.6965					38	983.689	0.3203	1.2854					2045	969.871	10.7552	1.0871					110	1024.08	0.2028	0.9287					8887	1023.96	27.3589	1.0472					202	1049.86	0.4171	1.1469					3335	1050.01
71	984.246	0.186	0.7283					69	982.912	0.5816	2.0621					307	969.797	1.6145	1.1613					13168	1023.96	24.2813	1.0462					609	1023.87	1.8748	1.1405					372	1049.81	0.7682	1.2027					2749	1049.95
155	984.166	0.4061	0.8086					46	980.797	0.3877	4.1773					237	969.762	1.2464	1.197					254	1023.84	0.4683	1.1682					517	1023.78	1.5916	1.2282					66	1049.77	0.1363	1.2362					170	1049.87
60	984.146	0.1572	0.8284					41	978.633	0.3456	6.3411					48	969.719	0.2524	1.24					175	1023.8	0.3226	1.2072					53	1023.57	0.1631	1.4366					69	1049.63	0.1424	1.3812					526	1049.82
77	984.126	0.2017	0.8479					78	972.33	0.6575	12.6443					80	969.703	0.4207	1.2556					304	1023.77	0.5605	1.2399					364	1022.98	1.1205	2.0287					161	1049.01	0.3324	1.9995					57	1049.77
5669	983.953	14.8535	1.0209					329	971.94	2.7733	13.0342					139	969.666	0.731	1.2928					94	1023.73	0.1733	1.2746					49	1022.85	0.1508	2.1587					177	1048.98	0.3655	2.0282					39	1049.73
2017	983.883	5.2848	1.0909					990	971.878	8.3452	13.0963					101	968.936	0.5311	2.0227					169	1023.65	0.3116	1.3545					32	1022.62	0.0985	2.3827					158	1048.94	0.3262	2.0701					136	1049.69
294	983.774	0.7703	1.2008					41	971.747	0.3456	13.2272					49	967.923	0.2577	3.0358					158	1023.45	0.2913	1.553					62	1012.87	0.1908	12.1383					42	1045.58	0.0867	5.4261					88	1049.64
355	983.701	0.9301	1.2729					62	971.487	0.5226	13.4873					45	961.723	0.2366	9.2352					155	1023.01	0.2858	1.9966					59	1012.04	0.1816	12.9615					97	1038.89	0.2003	12.1201					107	1049.59
68	982.969	0.1781	2.0051					61	971.254	0.5142	13.7203					41	960.742	0.2156	10.217					328	1022.97	0.6048	2.0379					48	1012	0.1477	13.0076					43	1038.06	0.0888	12.9513					105	1049.57
56	982.948	0.1467	2.0268					89	971.186	0.7502	13.7886					50	960.347	0.2629	10.6112					59	1022.93	0.1087	2.0805					63	1011.96	0.1939	13.0436					63	1038.03	0.1301	12.9787					72	1049.33
37	973.135	0.0969	11.8395					53	971.125	0.4467	13.8498					303	957.955	1.5935	13.004					66	1021.96	0.1217	3.0483					80	1011.93	0.2462	13.0717					64	1037.96	0.1321	13.0487					48	1049.2
47	972.808	0.1231	12.1667					7454	970.96	62.834	14.0147					468	957.873	2.4613	13.0854					40	1021.14	0.0737	3.8678					60	1011.83	0.1847	13.1711					1191	1037.01	2.4596	14.0052					76	1049.14
69	972.274	0.1807	12.7					1096	970.873	9.2388	14.1016					107	957.828	0.5627	13.1308					30	1014.78	0.0553	10.2303					758	1010.99	2.3335	14.0146					283	1036.93	0.5844	14.0837					405	1049
695	971.941	1.8209	13.0329					128	970.831	1.0789	14.1432					38	957.297	0.1998	13.6619					36	1014.38	0.0663	10.627					242	1010.91	0.745	14.096					50	1036.86	0.1032	14.1463					65	1048.79
700	971.881	1.834	13.0931					112	970.715	0.9441	14.2593					119	957.132	0.6258	13.8261					58	1013.06	0.1069	11.942					89	1010.8	0.2739	14.2038					29	1036.78	0.0598	14.2314					45	1048.76
146	971.815	0.3825	13.1592					55	970.271	0.4636	14.7035					42	957.102	0.2208	13.857					48	1012.58	0.0885	12.4247					58	1010.65	0.1785	14.3581					79	1036.61	0.1631	14.404					64	1048.73
156	971.727	0.4087	13.2472					105	970.008	0.8851	14.9663					5686	956.943	29.9042	14.0156					189	1011.97	0.3485	13.0312					53	1010.57	0.1631	14.4375					46	1036.37	0.0949	14.6427					54	1048
161	971.622	0.4218	13.3526					1598	969.95	13.4704	15.0242					712	956.854	3.7446	14.1041					166	1011.94	0.306	13.0619					182	1010	0.5602	15.002					719	1036.01	1.4848	15.0059					70	1038.49
74	971.545	0.1938	13.4292					1973	969.868	16.6315	15.1061					96	956.787	0.5048	14.1717					72	1011.62	0.1327	13.385					167	1009.98	0.5141	15.0232					362	1035.97	0.7475	15.0393					34	1038.07
83	971.261	0.2174	13.7134					114	969.825	0.9609	15.1497					67	956.741	0.3523	14.2175					85	1011.04	0.1567	13.9645					578	1009.95	1.7793	15.0581					86	1035.93	0.1776	15.0796					51	1038.04
172	971.186	0.4506	13.7881					53	969.744	0.4467	15.2301					162	956.713	0.852	14.2457					1114	1010.99	2.0541	14.0188					287	1009.88	0.8835	15.1251					107	1035.89	0.2209	15.1176					118	1038.02
117	971.143	0.3065	13.8318					140	969.002	1.1801	15.972					88	956.251	0.4628	14.7077					99	1010.92	0.1825	14.0826					45	1009.79	0.1385	15.2155					77	1035.82	0.159	15.1936					82	1037.98
47	971.107	0.1231	13.8674					1359	968.942	11.4557	16.0322					56	956.084	0.2945	14.8741					206	1010.89	0.3798	14.1185					422	1009.01	1.2991	15.9967					1121	1035	2.315	16.0107					116	1037.88
12410	970.957	32.5158	14.0169					1025	968.859	8.6403	16.1152					206	955.98	1.0834	14.9781					108	1010.74	0.1991	14.2627					180	1008.97	0.5541	16.0369					203	1034.91	0.4192	16.0969					50	1037.71
1230	970.872	3.2227	14.1023					270	968.808	2.2759	16.1667					1194	955.938	6.2795	15.0203					83	1010.66	0.153	14.3416					39	1008.9	0.12	16.1092					81	1034.88	0.1672	16.1318					35	1037.63
100	970.817	0.262	14.1576					59	968.753	0.4973	16.2211					624	955.885	3.2817	15.0731					39	1010.1	0.0719	14.9063					56	1008.84	0.1723	16.1653					89	1034.71	0.1838	16.3059					1647	1037.01
60	970.794	0.1572	14.1802					208	967.976	1.7533	16.9986					684	955.849	3.5973	15.1094					277	1009.99	0.5107	15.012					54	1008.82	0.1662	16.183					55	1034.21	0.1135	16.8042					277	1036.92
140	970.757	0.3668	14.217					45	967.94	0.3793	17.0342					190	955.754	0.9992	15.2049					555	1009.95	1.0233	15.0536					44	1008.67	0.1354	16.3343					60	1034.13	0.1239	16.8825					58	1036.88
36	970.704	0.0943	14.2707					1437	967.855	12.1132	17.1191					168	955.715	0.8835	15.2438					205	1009.91	0.378	15.0962					815	1008	2.509	17.006					3247	1034	6.7056	17.0068					158	1036.76
105	970.532	0.2751	14.442					135	967.815	1.1379	17.1598					34	955.069	0.1788	15.8894					138	1009.85	0.2544	15.157					367	1007.94	1.1298	17.0672					224	1033.95	0.4625	17.0578					1292	1035.99
2395	969.935	6.2752	15.039					224	967.799	1.8882	17.1758					240	954.961	1.2622	15.9979					187	1009.79	0.3448	15.2133					140	1007.89	0.4309	17.1173					499	1033.93	1.0305	17.0831					458	1035.92
1594	969.866	4.1764	15.1079					66	967.749	0.5563	17.225					1141	954.926	6.0008	16.0324					57	1009.75	0.1051	15.255					69	1007.87	0.2124	17.1365					171	1033.87	0.3531	17.1363					70	1035.88
154	969.799	0.4035	15.1748					286	966.944	2.4108	18.0305					812	954.86	4.2705	16.0986					113	1009.03	0.2083	15.9783					108	1007.82	0.3324	17.1888					60	1033.81	0.1239	17.1965					111	1035.85
130	969.662	0.3406	15.3125					183	966.891	1.5426	18.0832					197	954.797	1.036	16.1616					496	1008.99	0.9146	16.0183					98	1007.71	0.3016	17.2989					109	1033.73	0.2251	17.2819					67	1035.81
1693	968.943	4.4358	16.0314					40	965.87	0.3371	19.1047					163	954.741	0.8572	16.2172					423	1008.93	0.7799	16.0789					51	1007.66	0.157	17.3468					34	1033.61	0.0702	17.4027					69	1035.73
357	968.912	0.9353	16.0627					67	953.242	0.5647	31.7328					144	954.591	0.7573	16.3673					281	1008.78	0.5181	16.2289					79	1007.63	0.2432	17.374					66	1033.57	0.1363	17.4411					94	1035.7
1727	968.855	4.5249	16.1195					109	952.957	0.9188	32.0176					63	954.542	0.3313	16.4164					206	1008.68	0.3798	16.3283					36	1007.05	0.1108	17.9571					3709	1033	7.6597	18.0122					67	1035.65
361	968.796	0.9458	16.1781					44	952.619	0.3709	32.3552					1028	953.938	5.4065	17.0207					45	1008.53	0.0829	16.4798					1008	1006.99	3.1031	18.0208					79	1032.93	0.1631	18.0793					122	1035.57
97	968.03	0.2541	16.9443					86	951.947	0.7249	33.0271					140	953.891	0.7362	17.0679					67	1008.11	0.1235	16.8994					254	1006.9	0.7819	18.1098					153	1032.9	0.3159	18.1134					74	1035.39
432	967.987	1.1318	16.9878					74	951.891	0.6237	33.0838					836	953.839	4.3967	17.1199					130	1008.04	0.2397	16.9678					58	1006.82	0.1785	18.1845					84	1032.8	0.1734	18.2091					81	1035.2
218	967.956	0.5711	17.0186					134	950.939	1.1295	34.0357					66	953.653	0.3471	17.3054					952	1007.99	1.7554	17.0187					44	1006.67	0.1354	18.3399					72	1032.57	0.1486	18.443					1706	1035
210	967.914	0.5502	17.0608					83	950.837	0.6996	34.1373					609	952.938	3.2029	18.0209					160	1007.94	0.295	17.0702					82	1006.62	0.2524	18.3896					33	1032.46	0.0681	18.5503					396	1034.96
1999	967.856	5.2376	17.1183					197	949.906	1.6606	35.0686					175	952.87	0.9203	18.0883					251	1007.87	0.4628	17.1349					582	1005.98	1.7917	19.0299					846	1032	1.7471	19.0109					191	1034.93
371	967.802	0.972	17.1724					63	948.947	0.531	36.0274					275	952.849	1.4463	18.1095					93	1007.84	0.1714	17.1626					85	995.997	0.2616	29.0085					52	1031.96	0.1073	19.0503					125	1034.89
79	967.698	0.2069	17.2767					193	948.901	1.6269	36.073					94	952.756	0.4943	18.2029					40	1007.79	0.0737	17.2113					118	994.992	0.3632	30.0144					106	1031.89	0.2189	19.1226					82	1034.82
51	967.295	0.1336	17.6798					35	941.849	0.295	43.1257					268	951.934	1.4094	19.0241					106	1007.77	0.1954	17.2317					50	994.714	0.1539	30.2921					46	1031.81	0.0949	19.2053					50	1034.79
85	966.981	0.2227	17.9932					24	939.648	0.2023	45.3265					126	951.853	0.6626	19.1059					100	1007.73	0.1843	17.2735					72	994.051	0.2216	30.9554					54	1030.99	0.1115	20.0252					433	1034.7
104	966.948	0.2724	18.026					30	937.979	0.2528	46.9949					41	951.786	0.2156	19.1727					31	1007.71	0.0571	17.2997					62	994.029	0.1908	30.9772					30	1024.15	0.0619	26.8617					59	1034.67
236	966.932	0.6183	18.042					23	937.256	0.1938	47.7183					211	939.962	1.1097	30.9967					93	1007.66	0.1714	17.3424					214	993.981	0.6588	31.0249					46	1022.06	0.0949	28.9463					86	1034.45
260	966.89	0.6812	18.0845					53	935.702	0.4467	49.2727					31	939.879	0.163	31.0797					983	1006.99	1.8126	18.0197					87	993.843	0.2678	31.1628					106	1022.04	0.2189	28.9752					4406	1034
262	966.85	0.6864	18.1243					40	931.532	0.3371	53.4426					102	939.767	0.5364	31.1913					148	1006.93	0.2729	18.0757					57	992.973	0.1754	32.0334					119	1022.01	0.2457	29.0044					127	1033.91
25	966.651	0.0655	18.3234					47	929.798	0.3961	55.1762					58	939.01	0.305	31.9485					79	1006.89	0.1456	18.1141					110	992.945	0.3386	32.0614					195	1021.01	0.4027	30.0047					179	1033.89
134	965.961	0.351	19.0132					207	928.92	1.7449	56.0543					206	938.939	1.0834	32.0196					50	1006.81	0.0921	18.1938					78	992.649	0.2401	32.3567					221	1019.98	0.4564	31.0287					60	1033.85
35	958.6	0.0917	26.3741					59	928.651	0.4973	56.3238					114	937.95	0.5995	33.0085					52	1006.75	0.0958	18.2586					38	991.117	0.1169	33.8891					120	1019.93	0.2478	31.0824					71	1033.79
33	957.903	0.0864	27.0718					40	928.517	0.3371	56.4571					180	937.868	0.9466	33.0904					198	1006.67	0.3651	18.3338					57	990.783	0.1754	34.223					83	1019	0.1714	32.0084					42	1033.75
42	957.868	0.11	27.1067					223	927.919	1.8797	57.0554					109	937.787	0.5732	33.1711					34	1006.53	0.0626	18.4745					210	989.946	0.6464	35.0605					47	1018.77	0.097	32.2394					182	1033.71
26	953.976	0.0681	30.9988					101	927.866	0.8513	57.1083					231	936.93	1.2148	34.0289					640	1005.99	1.1801	19.0208					175	989.896	0.5387	35.1104					114	1018	0.2354	33.0117					77	1033.59
392	953.923	1.027	31.0515					61	926.922	0.5142	58.0525					195	935.943	1.0255	35.0157					53	1005.82	0.0977	19.1906					40	989.546	0.1231	35.4599					131	1017.94	0.2705	33.0711					57	1033.24
42	952.998	0.11	31.9763					32	926.906	0.2697	58.0679					232	935.92	1.2201	35.0389					38	999.005	0.07	26.001					115	970.859	0.354	54.1473					35	1017.8	0.0722	33.2144					49	1033.21
209	952.915	0.5476	32.0594					70	926.832	0.59	58.1426					73	935.882	0.3839	35.0767					31	998.353	0.0571	26.6533					53	969.94	0.1631	55.0663					57	1017.76	0.1177	33.2481					71	1033.17
237	951.934	0.6209	33.0403					73	926.793	0.6153	58.181					62	934.898	0.326	36.0607					48	997.066	0.0885	27.9397					52	968.92	0.16	56.0856					92	1017.01	0.1899	34.0003					5167	1033
45	951.828	0.1179	33.1462					66	926.77	0.5563	58.2046					39	929.764	0.2051	41.1942					98	997.002	0.1807	28.0039					61	968.098	0.1877	56.9079					63	1016.96	0.1301	34.0542					321	1032.94
77	950.97	0.2017	34.0046					66	925.929	0.5563	59.0458					78	925.85	0.4102	45.1081					164	995.996	0.3024	29.0099					77	967.924	0.237	57.0821					44	1016.84	0.0908	34.1742					49	1032.9
77	950.948	0.2017	34.0267					64	925.874	0.5394	59.1001					53	918.679	0.2787	52.2791					160	994.99	0.295	30.0159					157	967.887	0.4833	57.1189					124	1015.99	0.256	35.0193					113	1032.87
41	950.001	0.1074	34.973					73	924.919	0.6153	60.0558					102	917.874	0.5364	53.0842					152	994.027	0.2802	30.9794					103	966.95	0.317	58.0564					94	1014.98	0.1941	36.0308					36	1032.84
53	949.974	0.1388	35.0008					127	912.917	1.0705	72.0569					38	916.63	0.1998	54.3282					102	993.969	0.188	31.037					82	942.892	0.2524	82.1144					57	1014.93	0.1177	36.0826					109	1032.8
349	949.915	0.9144	35.0592					38	911.754	0.3203	73.22					46	914.888	0.2419	56.0704					57	993.93	0.1051	31.0759					82	941.88	0.2524	83.126					35	1009.85	0.0722	41.1626					63	1032.66
30	949.611	0.0786	35.3633					51	910.907	0.4299	74.0676					139	914.811	0.731	56.1479					30	993.641	0.0553	31.3653					28	941.8	0.0861	83.2055					27	1009.56	0.0557	41.4544					1287	1032.01
60	933.749	0.1572	51.225					60	909.938	0.5057	75.0365					83	913.946	0.4365	57.0126					110	992.994	0.2028	32.0119					34	933.77	0.1046	91.236					47	1007.95	0.097	43.0587					107	1031.92
38	931.944	0.0995	53.0301					39	908.919	0.3287	76.0558					40	913.913	0.2103	57.0459					54	991.996	0.0995	33.0104					38	931.911	0.1169	93.0954					63	1006.97	0.1301	44.0393					32	1031.81
97	928.916	0.2541	56.0586					48	897.86	0.4046	87.1141					197	913.858	1.036	57.1005					47	991.975	0.0866	33.0308					98	914.851	0.3016	110.155					120	1004.97	0.2478	46.0403					52	1031.71
48	928.875	0.1257	56.0991					46	863.635	0.3877	121.339					143	913.798	0.752	57.1603					124	991.9	0.2286	33.1064					66	913.85	0.2031	111.156					91	1001.9	0.1879	49.1154					53	1030.98
123	928.807	0.3222	56.167					48	852.864	0.4046	132.111					59	913.634	0.3102	57.3243					204	990.945	0.3761	34.0611					39	911.882	0.12	113.124					57	999.823	0.1177	51.1881					39	1027.28
67	927.916	0.1755	57.0581					40	829.719	0.3371	155.256					56	912.903	0.2945	58.0551					37	990.309	0.0682	34.6965					57	908.62	0.1754	116.386					28	996.518	0.0578	54.4929					203	1023.02
91	926.905	0.2384	58.0697					36	823.689	0.3034	161.285					67	912.878	0.3523	58.0803					47	990.01	0.0866	34.9961					29	898.01	0.0892	126.996					147	995.913	0.3035	55.098					273	1022.02
129	926.872	0.3379	58.102					43	821.705	0.3624	163.269					65	912.829	0.3418	58.1296					76	989.961	0.1401	35.0453					25	878.214	0.0769	146.792					58	994.955	0.1197	56.0562					331	1021.01
95	926.826	0.2489	58.1483					43	808.325	0.3624	176.649					95	912.749	0.4996	58.2096					54	989.936	0.0995	35.0702					28	875.817	0.0861	149.189					41	994.937	0.0846	56.074					43	1020.14
76	926.758	0.1991	58.2159					41	795.735	0.3456	189.239					222	911.924	1.1675	59.035					63	984.764	0.1161	40.2423					69	871.829	0.2124	153.177					92	994.853	0.1899	56.1576					171	1019.99
128	925.908	0.3353	59.0661					63	762.732	0.531	222.243					92	911.89	0.4838	59.0689					47	974.034	0.0866	50.9718					47	861.823	0.1446	163.183					72	994.807	0.1486	56.2043					41	1019.94
46	925.866	0.1205	59.1083					127	748.72	1.0705	236.255					38	911.809	0.1998	59.1494					27	971.712	0.0497	53.294					28	852.378	0.0861	172.628					62	994.01	0.128	57.001					39	1019.66
39	924.954	0.1021	60.0205					34	740.934	0.2866	244.04					30	911.721	0.1577	59.2379					155	970.86	0.2858	54.1462					37	850.504	0.1139	174.502					79	993.691	0.1631	57.3197					139	1019.04
49	918.837	0.1283	66.1374					210	720.692	1.7702	264.282					82	910.878	0.4312	60.0809					85	968.938	0.1567	56.068					37	839.931	0.1139	185.075					46	992.867	0.0949	58.1437					142	1018.99
33	912.993	0.0864	71.9812					36	720.592	0.3034	264.382					52	910.527	0.2734	60.4316					60	968.906	0.1106	56.1003					60	832.821	0.1847	192.185					79	991.877	0.1631	59.1336					116	1018.97
584	912.918	1.5301	72.056					55	714.832	0.4636	270.142					42	900.814	0.2208	70.1442					41	968.415	0.0756	56.5913					67	831.835	0.2062	193.171					87	990.888	0.1796	60.1232					35	1018.94
30	908.785	0.0786	76.1894					34	713.788	0.2866	271.187					76	898.912	0.3997	72.0461					94	967.952	0.1733	57.0543					31	831.819	0.0954	193.186					42	986.954	0.0867	64.0565					118	1018
52	898.912	0.1362	86.0627					36	710.77	0.3034	274.205					102	897.887	0.5364	73.0712					109	966.982	0.2009	58.0236					139	831.771	0.4279	193.235					50	983.947	0.1032	67.0642					60	1017.98
102	892.728	0.2672	92.2464					35	709.633	0.295	275.341					88	897.706	0.4628	73.2528					103	966.881	0.1899	58.1247					56	824.693	0.1723	200.313					38	983.82	0.0784	67.1912					66	1017.95
47	886.511	0.1231	98.4631					64	707.697	0.5394	277.277					158	895.886	0.8309	75.0729					64	965.933	0.118	59.0728					34	823.853	0.1046	201.153					56	983.781	0.1156	67.2296					96	1017.91
101	881.904	0.2646	103.07					154	704.693	1.2981	280.282					50	895.533	0.2629	75.4253					59	965.884	0.1087	59.1216					62	821.797	0.1908	203.209					41	982.951	0.0846	68.0595					58	1016.95
152	880.9	0.3982	104.075					42	691.73	0.354	293.244					41	892.823	0.2156	78.1354					89	955.929	0.1641	69.0765					52	819.771	0.16	205.235					35	979.337	0.0722	71.6741					399	1015.97
42	872.855	0.11	112.119					45	691.696	0.3793	293.278					48	882.775	0.2524	88.1833					24	954.746	0.0442	70.2603					38	819.723	0.1169	205.283					37	979.041	0.0764	71.9696					42	1015.85
46	868.775	0.1205	116.199					202	691.642	1.7027	293.333					96	879.748	0.5048	91.2101					81	950.835	0.1493	74.1712					64	804.753	0.197	220.253					56	975.952	0.1156	75.0593					34	1015.1
39	851.874	0.1021	133.101					434	690.641	3.6584	294.333					34	858.428	0.1788	112.53					34	950.736	0.0626	74.2704					40	797.648	0.1231	227.358					35	950.83	0.0722	100.181					36	1013.85
27	840.367	0.0707	144.608					37	690.192	0.3118	294.782					60	853.862	0.3155	117.096					80	947.841	0.1475	77.1645					43	793.744	0.1323	231.262					64	932.742	0.1321	118.269					69	1009.89
72	824.839	0.1886	160.136					38	690.148	0.3203	294.826					62	851.873	0.326	119.085					49	946.897	0.0903	78.1094					44	785.908	0.1354	239.098					39	917.665	0.0805	133.346					50	1006.01
35	804.698	0.0917	180.276					250	689.689	2.1073	295.285					28	845.73	0.1472	125.228					49	943.242	0.0903	81.7637					149	781.757	0.4587	243.249					71	899.938	0.1466	151.073					34	1005.6
30	800.79	0.0786	184.185					915	689.629	7.713	295.346					27	836.7	0.142	134.259					67	942.878	0.1235	82.1281					32	778.711	0.0985	246.295					37	808.737	0.0764	242.274					38	1005.43
54	795.624	0.1414	189.351					208	688.619	1.7533	296.355					36	823.733	0.1893	147.226					140	941.878	0.2581	83.1278					28	775.83	0.0861	249.176					142	792.754	0.2932	258.257					109	996.889
33	783.716	0.0864	201.259					23	687.921	0.1938	297.053					41	822.526	0.2156	148.433					59	930.881	0.1087	94.1247					61	770.683	0.1877	254.323					316	791.771	0.6525	259.24					56	996.849
119	775.757	0.3117	209.217					441	687.611	3.7174	297.363					43	814.01	0.2261	156.949					23	927.922	0.0424	97.0844					36	768.752	0.1108	256.254					118	790.808	0.2436	260.203					91	994.994
43	773.658	0.1126	211.316					120	687.506	1.0115	297.468					32	811.198	0.1682	159.76					94	914.854	0.1733	110.152					35	766.339	0.1077	258.667					509	790.767	1.0511	260.244					63	994.857
45	770.015	0.1179	214.959					42	686.695	0.354	298.28					38	794.38	0.1998	176.579					51	912.911	0.094	112.094					47	766.041	0.1446	258.965					89	777.764	0.1838	273.247					117	994.751
93	762.735	0.2436	222.239					51	685.679	0.4299	299.295					31	778.619	0.163	192.339					38	905.705	0.07	119.301					202	765.753	0.6218	259.253					224	776.758	0.4625	274.253					79	993.936
46	731.72	0.1205	253.254					39	685.595	0.3287	299.38					80	729.694	0.4207	241.265					25	901.782	0.046	123.224					96	765.727	0.2955	259.279					36	773.805	0.0743	277.206					85	993.726
51	731.701	0.1336	253.273					51	683.684	0.4299	301.291					43	726.481	0.2261	244.477					31	900.923	0.0571	124.083					54	765.584	0.1662	259.422					55	770.822	0.1135	280.189					50	993.029
77	722.705	0.2017	262.269					55	683.657	0.4636	301.317					45	718.624	0.2366	252.335					68	889.834	0.1253	135.172					736	764.746	2.2658	260.26					53	770.305	0.1094	280.706					119	992.965
44	721.694	0.1152	263.28					83	682.647	0.6996	302.327					62	715.54	0.326	255.419					51	888.888	0.094	136.118					43	764.097	0.1323	260.909					250	769.823	0.5162	281.188					121	992.871
70	720.687	0.1834	264.288					36	681.687	0.3034	303.288					34	707.676	0.1788	263.283					67	884.81	0.1235	140.196					56	763.915	0.1723	261.091					56	763.728	0.1156	287.283					86	992.819
23	720.599	0.0602	264.375					168	677.626	1.4161	307.349					55	706.696	0.2892	264.263					66	879.892	0.1217	145.114					966	763.742	2.9738	261.264					47	761.779	0.097	289.232					125	991.953
47	717.718	0.1231	267.256					233	676.616	1.964	308.358					65	706.665	0.3418	264.294					106	873.816	0.1954	151.19					512	762.741	1.5762	262.265					125	758.748	0.2581	292.263					58	991.888
88	715.712	0.2305	269.262					496	675.607	4.181	309.367					39	700.524	0.2051	270.434					152	872.812	0.2802	152.194					69	761.699	0.2124	263.307					59	755.715	0.1218	295.296					73	991.826
199	708.707	0.5214	276.267					73	674.609	0.6153	310.365					100	699.541	0.5259	271.417					52	872.648	0.0958	152.358					39	753.634	0.12	271.372					47	753.712	0.097	297.299					80	991.705
120	707.729	0.3144	277.245					91	674.596	0.767	310.378					55	696.599	0.2892	274.36					85	870.926	0.1567	154.08					84	750.683	0.2585	274.323					54	752.743	0.1115	298.268					40	990.844
299	707.697	0.7834	277.278					42	673.699	0.354	311.275					131	693.716	0.6889	277.243					52	858.799	0.0958	166.207					92	749.703	0.2832	275.303					64	749.655	0.1321	301.356					92	989.895
28	704.785	0.0733	280.19					253	673.595	2.1326	311.379					55	692.715	0.2892	278.243					34	851.694	0.0626	173.312					54	745.559	0.1662	279.447					35	747.599	0.0722	303.411					47	985.912
40	704.715	0.1048	280.26					39	671.673	0.3287	313.301					57	691.702	0.2997	279.256					55	846.803	0.1014	178.203					39	731.715	0.12	293.291					28	738.687	0.0578	312.324					47	984.779
37	703.593	0.0969	281.381					38	667.618	0.3203	317.356					25	691.675	0.1314	279.284					69	833.791	0.1272	191.215					54	729.666	0.1662	295.34					26	724.225	0.0536	326.786					36	984.704
57	701.714	0.1493	283.26					25	656.17	0.2107	328.805					49	691.643	0.2577	279.315					171	832.816	0.3153	192.19					47	727.743	0.1446	297.263					45	723.348	0.0929	327.663					39	983.779
65	692.615	0.1703	292.36					39	655.4	0.3287	329.574					35	689.715	0.184	281.244					124	831.828	0.2286	193.178					52	723.669	0.16	301.337					88	713.753	0.1817	337.258					64	977.976
111	691.63	0.2908	293.344					64	651.54	0.5394	333.434					46	689.621	0.2419	281.337					45	823.852	0.0829	201.154					31	719.503	0.0954	305.503					82	710.672	0.1693	340.339					31	972.842
44	691.545	0.1152	293.43					34	649.409	0.2866	335.566					42	689.578	0.2208	281.38					62	813.801	0.1143	211.205					67	695.281	0.2062	329.725					56	694.681	0.1156	356.33					80	963.922
137	690.688	0.3589	294.286					39	648.805	0.3287	336.17					40	689.288	0.2103	281.671					95	806.761	0.1751	218.245					45	686.363	0.1385	338.643					41	690.269	0.0846	360.742					40	963.605
402	690.632	1.0532	294.342					373	648.633	3.1442	336.342					113	688.709	0.5942	282.25					137	805.766	0.2526	219.239					76	674.646	0.2339	350.36					39	687.518	0.0805	363.493					56	953.912
498	689.688	1.3048	295.286					32	645.101	0.2697	339.873					65	687.701	0.3418	283.258					69	805.648	0.1272	219.358					47	673.591	0.1446	351.415					34	685.557	0.0702	365.454					45	951.889
552	689.628	1.4463	295.346					98	644.636	0.826	340.338					53	686.685	0.2787	284.273					48	800.803	0.0885	224.203					71	670.544	0.2185	354.462					115	683.656	0.2374	367.355					28	950.583
353	688.614	0.9249	296.361					195	634.612	1.6437	350.362					51	678.643	0.2682	292.315					59	792.718	0.1087	232.288					142	667.619	0.4371	357.387					152	682.639	0.3139	368.372					28	946.261
496	687.615	1.2995	297.359					46	633.633	0.3877	351.342					109	677.624	0.5732	293.334					61	786.786	0.1124	238.22					27	666.752	0.0831	358.254					47	681.581	0.097	369.43					110	939.914
35	685.684	0.0917	299.29					165	632.643	1.3908	352.331					71	676.711	0.3734	294.248					84	783.754	0.1548	241.252					38	666.608	0.1169	358.398					74	673.631	0.1528	377.38					50	916.902
75	685.6	0.1965	299.374					70	631.627	0.59	353.348					88	676.645	0.4628	294.313					91	782.756	0.1678	242.25					141	660.624	0.434	364.382					40	669.969	0.0826	381.042					125	913.924
150	677.627	0.393	307.348					143	630.621	1.2054	354.354					96	676.609	0.5048	294.349					248	781.756	0.4573	243.25					117	658.641	0.3601	366.365					208	668.663	0.4295	382.348					83	910.925
141	676.667	0.3694	308.308					32	629.828	0.2697	355.146					79	675.713	0.4154	295.246					79	776.732	0.1456	248.274					62	656.629	0.1908	368.377					45	668.502	0.0929	382.509					35	894.928
214	676.612	0.5607	308.362					376	620.628	3.1695	364.346					96	675.665	0.5048	295.293					43	772.716	0.0792	252.29					76	656.611	0.2339	368.395					483	667.65	0.9974	383.361					54	872.809
536	675.608	1.4043	309.367					80	620.602	0.6743	364.372					397	675.608	2.0879	295.351					27	769.086	0.0497	255.92					116	655.607	0.3571	369.399					952	666.643	1.966	384.368					32	870.201
322	674.597	0.8436	310.377					1059	619.625	8.9269	365.349					31	675.062	0.163	295.897					96	765.775	0.177	259.231					38	654.543	0.1169	370.463					245	665.642	0.5059	385.369					54	854.81
46	673.686	0.1205	311.288					1952	618.621	16.4545	366.354					69	674.654	0.3628	296.304					180	765.747	0.3319	259.259					74	653.648	0.2278	371.358					60	663.643	0.1239	387.368					45	852.85
480	673.594	1.2576	311.38					166	618.448	1.3993	366.526					65	673.613	0.3418	297.346					1152	764.742	2.1242	260.264					46	651.586	0.1416	373.42					34	662.592	0.0702	388.419					39	852.181
43	672.592	0.1126	312.382					280	617.609	2.3602	367.365					154	673.588	0.8099	297.37					57	764.616	0.1051	260.39					129	646.632	0.3971	378.374					105	655.574	0.2168	395.437					43	812.791
59	672.52	0.1545	312.455					80	617.452	0.6743	367.523					84	672.702	0.4417	298.257					36	764.17	0.0663	260.836					47	643.632	0.1446	381.374					93	655.519	0.192	395.492					52	810.814
57	671.669	0.1493	313.305					406	616.61	3.4224	368.365					79	672.331	0.4154	298.627					1498	763.741	2.7622	261.265					86	641.608	0.2647	383.398					33	654.589	0.0681	396.422					31	801.815
75	664.629	0.1965	320.345					48	610.565	0.4046	374.41					33	672.014	0.1735	298.945					53	763.694	0.0977	261.312					27	638.064	0.0831	386.942					51	653.552	0.1053	397.459					62	794.782
158	662.647	0.4139	322.328					38	609.488	0.3203	375.487					50	670.574	0.2629	300.385					517	762.74	0.9533	262.266					50	637.433	0.1539	387.574					33	653.301	0.0681	397.71					53	793.775
63	659.659	0.165	325.316					108	606.612	0.9103	378.362					71	669.499	0.3734	301.46					37	760.759	0.0682	264.247					40	633.641	0.1231	391.365					56	651.661	0.1156	399.35					235	792.777
65	658.653	0.1703	326.322					524	605.61	4.417	379.365					109	664.63	0.5732	306.328					49	759.762	0.0903	265.244					109	632.649	0.3355	392.357					104	650.64	0.2147	400.371					65	792.751
125	650.649	0.3275	334.325					1079	604.606	9.0955	380.368					87	662.598	0.4575	308.36					24	757.739	0.0442	267.267					37	632.138	0.1139	392.868					36	650.441	0.0743	400.57					389	791.775
1342	648.633	3.5162	336.342					38	603.544	0.3203	381.43					177	661.597	0.9308	309.361					36	754.6	0.0663	270.406					66	630.629	0.2031	394.377					32	650.175	0.066	400.836					71	791.742
96	647.672	0.2515	337.303					46	603.483	0.3877	381.491					154	660.594	0.8099	310.365					116	753.721	0.2138	271.285					41	629.536	0.1262	395.47					32	649.669	0.066	401.341					602	790.766
230	646.651	0.6026	338.323					385	602.593	3.2453	382.382					63	659.67	0.3313	311.289					104	750.71	0.1917	274.296					99	629.486	0.3047	395.52					92	640.645	0.1899	410.366					123	788.783
211	645.638	0.5528	339.336					73	601.35	0.6153	383.625					98	659.578	0.5154	311.381					69	749.714	0.1272	275.292					51	628.599	0.157	396.407					39	639.622	0.0805	411.389					96	786.795
329	644.641	0.862	340.334					47	600.585	0.3961	384.39					32	657.645	0.1682	313.314					86	748.725	0.1585	276.281					98	627.579	0.3016	397.427					115	638.596	0.2374	412.415					77	784.737
61	644.554	0.1598	340.421					192	599.51	1.6184	385.464					28	654.411	0.1472	316.548					49	745.729	0.0903	279.276					43	625.523	0.1323	399.483					135	636.589	0.2787	414.422					93	782.756
94	643.637	0.2462	341.337					43	594.534	0.3624	390.44					58	644.634	0.305	326.324					34	744.599	0.0626	280.406					93	623.5	0.2863	401.506					187	635.592	0.3861	415.419					73	781.709
40	638.397	0.1048	346.578					82	593.512	0.6912	391.463					32	636.547	0.1682	334.411					41	743.705	0.0756	281.301					41	622.496	0.1262	402.51					42	633.512	0.0867	417.499					33	781.547
45	636.385	0.1179	348.59					58	592.62	0.4889	392.355					80	634.644	0.4207	336.315					49	741.551	0.0903	283.455					85	620.618	0.2616	404.388					98	629.508	0.2023	421.503					74	777.754
42	635.599	0.11	349.375					41	592.604	0.3456	392.371					101	634.618	0.5311	336.34					73	740.427	0.1346	284.579					1182	618.622	3.6388	406.384					50	625.567	0.1032	425.444					326	776.761
363	634.631	0.9511	350.343					655	591.593	5.5213	393.381					171	633.653	0.8993	337.305					103	738.706	0.1899	286.3					129	616.607	0.3971	408.399					46	621.646	0.0949	429.365					25	772.719
180	633.642	0.4716	351.332					1303	590.592	10.9837	394.382					707	632.639	3.7183	338.32					131	737.697	0.2415	287.309					89	613.59	0.2739	411.416					63	621.471	0.1301	429.54					47	766.727
51	632.674	0.1336	352.3					52	590.546	0.4383	394.428					361	630.627	1.8986	340.332					46	725.711	0.0848	299.295					32	606.632	0.0985	418.373					62	621.419	0.128	429.592					52	765.742
606	632.636	1.5878	352.338					66	589.483	0.5563	395.491					62	629.575	0.326	341.384					56	723.673	0.1032	301.333					136	605.551	0.4186	419.455					45	617.585	0.0929	433.426					64	764.748
145	631.631	0.3799	353.344					82	587.504	0.6912	397.47					74	628.606	0.3891	342.352					51	723.639	0.094	301.367					55	605.504	0.1693	419.502					39	614.535	0.0805	436.476					64	759.684
259	630.622	0.6786	354.352					71	587.465	0.5984	397.509					70	620.613	0.3681	350.346					42	710.687	0.0774	314.319					108	604.59	0.3324	420.416					43	612.578	0.0888	438.433					79	758.762
25	630.242	0.0655	354.732					52	586.492	0.4383	398.482					39	620.596	0.2051	350.362					46	709.668	0.0848	315.338					58	601.574	0.1785	423.432					48	607.554	0.0991	443.457					96	758.727
52	628.57	0.1362	356.404					37	585.489	0.3118	399.485					128	619.624	0.6731	351.334					63	697.655	0.1161	327.351					57	600.567	0.1754	424.439					26	606.532	0.0536	444.478					42	755.672
26	628.068	0.0681	356.906					21	582.636	0.177	402.338					181	618.625	0.9519	352.333					38	696.643	0.07	328.363					175	599.547	0.5387	425.459					358	605.518	0.7393	445.493					33	753.77
71	627.534	0.186	357.44					66	580.558	0.5563	404.416					86	617.615	0.4522	353.344					73	695.647	0.1346	329.359					136	599.513	0.4186	425.493					32	602.756	0.066	448.255					64	753.642
88	622.609	0.2305	362.365					66	579.546	0.5563	405.429					92	617.446	0.4838	353.512					34	684.235	0.0626	340.771					324	597.513	0.9974	427.493					71	595.534	0.1466	455.477					32	741.705
63	620.787	0.165	364.188					47	579.524	0.3961	405.451					50	616.658	0.2629	354.3					149	683.666	0.2747	341.34					39	591.559	0.12	433.447					54	595.461	0.1115	455.55					51	733.566
1759	620.625	4.6088	364.349					39	577.547	0.3287	407.427					223	616.611	1.1728	354.347					79	681.639	0.1456	343.367					60	591.535	0.1847	433.471					39	590.558	0.0805	460.452					40	724.512
39	620.569	0.1021	364.406					316	577.519	2.6637	407.456					55	616.537	0.2892	354.421					34	676.582	0.0626	348.423					47	587.55	0.1446	437.456					50	589.452	0.1032	461.558					38	720.325
28	620.403	0.0733	364.571					92	576.572	0.7755	408.402					37	612.583	0.1945	358.375					63	669.629	0.1161	355.377					54	580.577	0.1662	444.429					194	587.504	0.4006	463.507					30	718.437
51	620.179	0.1336	364.796					71	576.508	0.5984	408.466					87	607.617	0.4575	363.342					161	667.613	0.2968	357.393					139	579.501	0.4279	445.505					52	579.552	0.1073	471.459					33	712.809
46	620.083	0.1205	364.891					493	575.509	4.1557	409.466					519	606.611	2.7295	364.348					40	665.535	0.0737	359.471					50	577.518	0.1539	447.488					26	576.997	0.0536	474.014					41	712.696
86	619.863	0.2253	365.111					32	574.586	0.2697	410.389					158	606.584	0.8309	364.374					34	661.644	0.0626	363.362					150	573.52	0.4617	451.486					30	575.053	0.0619	475.958					80	711.667
3573	619.624	9.3617	365.35					709	574.494	5.9765	410.481					32	605.779	0.1682	365.179					347	660.639	0.6398	364.367					60	572.452	0.1847	452.554					41	569.425	0.0846	481.586					39	710.673
40	619.322	0.1048	365.652					1811	573.491	15.2659	411.483					1437	605.611	7.5575	365.348					58	660.59	0.1069	364.416					27	572.367	0.0831	452.639					35	564.82	0.0722	486.191					56	699.656
54	618.789	0.1414	366.185					37	573.353	0.3118	411.621					109	605.487	0.5732	365.472					71	659.623	0.1309	365.383					72	571.465	0.2216	453.541					44	564.437	0.0908	486.574					39	697.814
7661	618.622	20.0728	366.353					40	572.868	0.3371	412.107					51	605.461	0.2682	365.498					32	659.611	0.059	365.395					43	565.375	0.1323	459.631					78	560.409	0.161	490.602					102	687.655
39	618.553	0.1021	366.421					437	572.486	3.6837	412.489					3057	604.606	16.0776	366.353					31	658.896	0.0571	366.11					73	561.493	0.2247	463.513					46	559.483	0.0949	491.528					90	686.651
561	617.611	1.4698	367.364					42	572.442	0.354	412.533					159	603.594	0.8362	367.365					110	657.639	0.2028	367.367					97	546.514	0.2986	478.492					138	551.514	0.2849	499.497					53	683.823
159	617.45	0.4166	367.524					46	571.558	0.3877	413.417					549	602.594	2.8873	368.365					81	656.632	0.1493	368.374					46	544.519	0.1416	480.487					209	548.551	0.4316	502.46					60	683.654
32	617.135	0.0838	367.839					1016	571.475	8.5644	413.5					58	601.533	0.305	369.425					109	655.621	0.2009	369.385					39	539.447	0.12	485.559					109	534.529	0.2251	516.482					88	683.626
730	616.605	1.9126	368.37					109	569.479	0.9188	415.495					51	601.402	0.2682	369.557					85	654.598	0.1567	370.408					55	534.546	0.1693	490.46					58	521.51	0.1197	529.501					52	683.603
82	615.599	0.2148	369.375					65	569.46	0.5479	415.514					43	600.551	0.2261	370.408					48	653.602	0.0885	371.404					58	532.497	0.1785	492.509					28	499.474	0.0578	551.537					40	674.649
48	612.582	0.1257	372.393					69	565.555	0.5816	419.419					26	596.622	0.1367	374.337					58	648.638	0.1069	376.368					61	526.457	0.1877	498.549					26	495.24	0.0536	555.77					50	672.575
310	606.614	0.8122	378.36					58	565.499	0.4889	419.475					48	593.415	0.2524	377.544					105	646.652	0.1936	378.354					54	525.454	0.1662	499.552					62	491.386	0.128	559.625					39	671.716
54	606.53	0.1414	378.445					81	563.533	0.6827	421.441					172	592.581	0.9045	378.377					57	645.638	0.1051	379.368					38	524.492	0.1169	500.514					42	482.882	0.0867	568.129					89	671.659
1849	605.608	4.8446	379.366					96	562.528	0.8092	422.446					82	591.607	0.4312	379.351					61	640.633	0.1124	384.373					51	524.461	0.157	500.545					31	469.477	0.064	581.534					59	669.641
61	605.376	0.1598	379.598					109	561.492	0.9188	423.483					44	591.584	0.2314	379.374					139	640.607	0.2563	384.399					51	523.558	0.157	501.448					322	465.398	0.6649	585.613					206	668.657
3520	604.606	9.2228	380.368					99	560.522	0.8345	424.452					423	590.592	2.2246	380.367					34	639.644	0.0626	385.362					203	522.515	0.6249	502.491					25	458.809	0.0516	592.202					641	667.646
93	603.597	0.2436	381.377					43	559.533	0.3624	425.441					67	590.526	0.3523	380.433					48	639.589	0.0885	385.417					374	521.515	1.1513	503.491					174	445.406	0.3593	605.605					1322	666.643
474	602.592	1.2419	382.382					235	558.498	1.9809	426.477					37	589.638	0.1945	381.32					49	635.651	0.0903	389.355					265	520.512	0.8158	504.494					270	417.372	0.5575	633.639					91	665.627
59	602.524	0.1545	382.45					273	557.499	2.3012	427.475					27	589.014	0.142	381.944					61	634.626	0.1124	390.38					69	517.472	0.2124	507.534					42	414.372	0.0867	636.639					39	665.511
49	601.56	0.1283	383.414					186	556.483	1.5679	428.492					40	587.592	0.2103	383.366					30	633.937	0.0553	391.069					32	510.296	0.0985	514.711					39	414.325	0.0805	636.686					34	664.664
62	601.521	0.1624	383.454					603	555.482	5.083	429.493					41	586.55	0.2156	384.408					59	632.643	0.1087	392.363					106	506.465	0.3263	518.541					71	408.38	0.1466	642.631					97	660.655
82	600.514	0.2148	384.46					93	554.47	0.7839	430.505					107	585.49	0.5627	385.469					79	630.63	0.1456	394.376					29	505.476	0.0892	519.53					30	408.191	0.0619	642.82					48	656.601
208	599.506	0.5449	385.469					389	553.465	3.2791	431.51					89	584.486	0.468	386.473					55	630.486	0.1014	394.52					60	505.46	0.1847	519.545					28	408.169	0.0578	642.842					80	655.63
62	598.498	0.1624	386.476					48	553.279	0.4046	431.695					51	583.468	0.2682	387.491					80	629.495	0.1475	395.511					71	504.474	0.2185	520.532					34	406.375	0.0702	644.636					103	655.575
85	597.599	0.2227	387.375					102	552.507	0.8598	432.467					53	580.495	0.2787	390.463					70	628.614	0.129	396.392					38	490.83	0.1169	534.176					73	398.388	0.1507	652.623					49	652.647
116	597.517	0.3039	387.457					43	551.512	0.3624	433.462					121	579.602	0.6363	391.357					51	627.59	0.094	397.416					80	489.402	0.2462	535.604					157	397.382	0.3242	653.629					36	652.622
62	594.555	0.1624	390.42					38	548.465	0.3203	436.51					39	578.614	0.2051	392.345					34	627.563	0.0626	397.443					44	476.435	0.1354	548.571					27	389.802	0.0557	661.209					59	652.467
185	593.606	0.4847	391.368					74	547.518	0.6237	437.456					176	578.571	0.9256	392.387					48	624.576	0.0885	400.43					56	476.381	0.1723	548.625					63	382.327	0.1301	668.684					148	651.656
688	592.602	1.8026	392.373					84	547.47	0.708	437.504					955	577.579	5.0226	393.38					205	622.62	0.378	402.386					51	473.359	0.157	551.647					63	369.349	0.1301	681.662					237	650.645
64	592.538	0.1676	392.436					112	545.451	0.9441	439.524					145	577.521	0.7625	393.437					43	621.519	0.0792	403.487					101	467.086	0.3109	557.92					78	367.337	0.161	683.674					38	649.6
46	591.989	0.1205	392.985					122	543.482	1.0284	441.492					1935	576.575	10.1767	394.383					40	619.785	0.0737	405.221					240	466.401	0.7388	558.605					31	364.379	0.064	686.632					69	648.636
3033	591.596	7.9468	393.379					44	543.407	0.3709	441.568					65	576.507	0.3418	394.452					45	619.756	0.0829	405.25					240	465.399	0.7388	559.606					72	363.291	0.1486	687.719					67	645.646
60	591.503	0.1572	393.471					79	543.134	0.6659	441.841					137	575.514	0.7205	395.445					1589	618.621	2.93	406.385					79	464.436	0.2432	560.57					32	355.368	0.066	695.643					97	641.617
77	590.838	0.2017	394.136					35	542.314	0.295	442.66					87	574.57	0.4575	396.389					56	618.553	0.1032	406.453					45	464.313	0.1385	560.693					36	339.295	0.0743	711.716					39	641.462
5635	590.591	14.7644	394.383					69	538.496	0.5816	446.478					244	574.497	1.2832	396.462					71	618.51	0.1309	406.496					35	458.307	0.1077	566.699					67	335.265	0.1383	715.746					347	638.598
41	590.404	0.1074	394.57					60	537.532	0.5057	447.443					447	573.491	2.3508	397.467					81	617.48	0.1493	407.526					214	451.418	0.6588	573.588					199	313.277	0.4109	737.734					40	637.601
58	588.431	0.1519	396.543					202	537.475	1.7027	447.499					83	572.488	0.4365	398.471					94	616.606	0.1733	408.4					125	438.368	0.3848	586.638					77	307.232	0.159	743.779					97	637.551
72	583.532	0.1886	401.442					89	535.454	0.7502	449.52					360	571.471	1.8933	399.487					88	615.59	0.1622	409.416					134	437.411	0.4125	587.595					32	300.946	0.066	750.065					119	637.512
72	581.498	0.1886	403.476					50	533.422	0.4214	451.552					111	570.562	0.5837	400.397					162	615.541	0.2987	409.465					98	437.362	0.3016	587.644					72	299.26	0.1486	751.751					119	636.59
98	577.579	0.2567	407.395					137	523.456	1.1548	461.518					60	569.465	0.3155	401.493					165	614.574	0.3042	410.432					58	433.443	0.1785	591.563					38	298.248	0.0784	752.763					267	635.592
264	577.516	0.6917	407.458					46	521.472	0.3877	463.503					68	568.476	0.3576	402.483					73	614.464	0.1346	410.542					66	427.365	0.2031	597.641					238	297.245	0.4915	753.766					105	634.584
304	576.578	0.7965	408.396					48	521.435	0.4046	463.539					41	564.512	0.2156	406.447					108	613.58	0.1991	411.425					52	423.402	0.16	601.604					121	292.3	0.2498	758.711					54	628.609
93	576.528	0.2436	408.446					86	520.513	0.7249	464.461					99	563.503	0.5206	407.456					170	612.576	0.3134	412.43					66	423.384	0.2031	601.622					46	291.012	0.0949	759.999					56	624.504
123	576.492	0.3222	408.483					61	477.453	0.5142	507.521					284	562.516	1.4936	408.442					82	611.548	0.1512	413.458					69	421.384	0.2124	603.622					79	285.243	0.1631	765.767					29	623.955
39	576.094	0.1021	408.88					39	477.437	0.3287	507.538					57	562.489	0.2997	408.47					46	610.617	0.0848	414.389					31	418.409	0.0954	606.597					67	282.203	0.1383	768.808					59	623.56
33	576.041	0.0864	408.934					42	475.464	0.354	509.511					920	561.513	4.8385	409.446					38	609.483	0.07	415.523					128	417.374	0.394	607.632					62	281.304	0.128	769.707					43	622.622
75	575.584	0.1965	409.39					128	474.444	1.0789	510.531					466	560.508	2.4508	410.451					110	604.606	0.2028	420.4					133	416.368	0.4094	608.638					109	280.3	0.2251	770.711					44	619.541
132	575.538	0.3458	409.436					78	473.438	0.6575	511.537					112	559.477	0.589	411.482					64	602.567	0.118	422.439					372	415.36	1.1452	609.646					73	279.233	0.1507	771.778					71	617.609
356	575.499	0.9327	409.476					86	467.388	0.7249	517.586					84	558.504	0.4417	412.455					43	601.564	0.0792	423.442					30	415.297	0.0923	609.709					29	269.625	0.0598	781.386					142	612.594
29	574.935	0.0759	410.04					94	465.39	0.7923	519.584					107	558.467	0.5627	412.491					105	601.522	0.1936	423.484					62	415.27	0.1908	609.736					56	265.254	0.1156	785.757					297	610.561
68	574.66	0.1781	410.314					36	464.487	0.3034	520.487					298	557.496	1.5672	413.462					77	598.494	0.1419	426.512					42	413.343	0.1292	611.663					221	264.272	0.4564	786.739					293	605.525
520	574.496	1.3624	410.478					29	461.494	0.2444	523.481					66	556.492	0.3471	414.467					219	597.51	0.4038	427.496					80	410.386	0.2462	614.62					30	261.025	0.0619	789.986					92	604.604
31	573.986	0.0812	410.989					126	459.43	1.0621	525.544					43	555.514	0.2261	415.445					33	596.545	0.0608	428.461					164	409.379	0.5048	615.627					33	257.073	0.0681	793.938					37	604.526
2065	573.492	5.4105	411.483					45	459.386	0.3793	525.588					135	555.49	0.71	415.469					40	596.525	0.0737	428.481					29	402.054	0.0892	622.952					27	253.218	0.0557	797.793					40	604.482
818	572.478	2.1432	412.497					28	453.486	0.236	531.488					66	555.463	0.3471	415.496					111	591.494	0.2046	433.512					195	397.388	0.6003	627.618					63	245.228	0.1301	805.783					35	596.254
1474	571.476	3.862	413.499					64	452.434	0.5394	532.54					45	554.469	0.2366	416.49					74	590.479	0.1364	434.527					96	396.376	0.2955	628.63					59	234.226	0.1218	816.785					291	587.509
28	571.433	0.0733	413.541					35	451.352	0.295	533.622					96	553.462	0.5048	417.497					91	589.531	0.1678	435.475					33	396.357	0.1015	628.649					35	217.193	0.0722	833.817					46	579.272
49	570.527	0.1283	414.447					32	449.215	0.2697	535.759					78	551.541	0.4102	419.418					42	587.454	0.0774	437.552					408	395.368	1.256	629.638					30	208.32	0.0619	842.691					70	575.508
78	570.443	0.2043	414.531					120	445.407	1.0115	539.567					32	549.714	0.1682	421.245					83	586.544	0.153	438.462					70	393.355	0.2154	631.651					82	207.103	0.1693	843.908					41	573.506
135	569.474	0.3537	415.5					72	445.346	0.6069	539.629					46	549.534	0.2419	421.424					76	585.53	0.1401	439.476					50	392.346	0.1539	632.66					56	203.182	0.1156	847.829					167	559.473
75	567.501	0.1965	417.474					83	438.366	0.6996	546.609					28	549.354	0.1472	421.605					78	580.51	0.1438	444.495					59	384.376	0.1816	640.63					26	185.146	0.0536	865.865					36	559.437
34	567.322	0.089	417.652					38	438.067	0.3203	546.908					113	548.552	0.5942	422.406					131	579.506	0.2415	445.5					86	383.365	0.2647	641.641					34	185.077	0.0702	865.934					250	548.544
66	565.556	0.1729	419.419					64	437.366	0.5394	547.608					45	548.46	0.2366	422.499					74	577.513	0.1364	447.493					61	381.346	0.1877	643.66					239	184.076	0.4935	866.935					100	543.492
47	565.504	0.1231	419.47					117	435.459	0.9862	549.515					110	547.515	0.5785	423.444					66	576.503	0.1217	448.502					208	369.353	0.6403	655.653					105	177.055	0.2168	873.956					42	543.437
126	563.567	0.3301	421.407					43	424.55	0.3624	560.424					115	545.503	0.6048	425.456					96	575.508	0.177	449.498					61	368.341	0.1877	656.665					67	174.141	0.1383	876.87					181	534.524
56	563.449	0.1467	421.525					201	423.388	1.6943	561.586					114	544.485	0.5995	426.473					41	574.511	0.0756	450.495					93	365.32	0.2863	659.686					31	166.311	0.064	884.7					87	531.483
51	561.53	0.1336	423.445					44	418.381	0.3709	566.593					145	543.482	0.7625	427.476					78	573.489	0.1438	451.517					46	355.273	0.1416	669.732					37	165.125	0.0764	885.886					95	528.191
130	561.493	0.3406	423.481					79	417.371	0.6659	567.603					91	542.47	0.4785	428.489					37	561.585	0.0682	463.421					83	353.317	0.2555	671.689					57	161.132	0.1177	889.879					41	521.517
41	560.612	0.1074	424.362					31	414.696	0.2613	570.278					63	541.466	0.3313	429.493					135	561.492	0.2489	463.514					39	350.796	0.12	674.21					90	149.131	0.1858	901.88					51	516.298
55	560.499	0.1441	424.476					61	412.402	0.5142	572.572					63	540.534	0.3313	430.425					118	558.515	0.2175	466.49					25	339.693	0.0769	685.313					98	136.128	0.2023	914.883					52	515.255
60	560.475	0.1572	424.499					83	410.402	0.6996	574.573					55	538.471	0.2892	432.488					69	557.506	0.1272	467.5					92	339.303	0.2832	685.703					77	135.117	0.159	915.894					78	510.338
225	559.477	0.5895	425.497					155	409.342	1.3065	575.633					175	537.492	0.9203	433.467					56	557.46	0.1032	467.546					65	337.277	0.2001	687.729					63	133.063	0.1301	917.948					193	505.465
36	558.233	0.0943	426.741					79	407.376	0.6659	577.598					44	537.465	0.2314	433.494					83	552.502	0.153	472.504					84	329.337	0.2585	695.669					61	121.103	0.1259	929.908					26	498.799
356	557.503	0.9327	427.471					119	403.356	1.0031	581.618					57	537.432	0.2997	433.527					136	547.521	0.2507	477.485					124	327.303	0.3817	697.703					49	119.083	0.1011	931.928					58	491.485
294	556.486	0.7703	428.489					373	398.388	3.1442	586.587					99	536.479	0.5206	434.479					35	546.689	0.0645	478.317					76	326.294	0.2339	698.712					58	107.084	0.1197	943.927					35	486.374
501	555.482	1.3126	429.492					1268	397.385	10.6886	587.589					51	536.443	0.2682	434.516					98	546.506	0.1807	478.5					152	325.292	0.4679	699.714					66	105.069	0.1363	945.942					32	477.491
178	554.465	0.4663	430.51					513	396.372	4.3243	588.602					216	535.477	1.136	435.481					153	545.495	0.2821	479.511					41	314.297	0.1262	710.708					30	91.0756	0.0619	959.935					37	476.366
452	553.466	1.1843	431.508					1666	395.369	14.0436	589.605					41	534.394	0.2156	436.565					53	545.413	0.0977	479.593					157	313.284	0.4833	711.722					218	91.0548	0.4502	959.956					86	466.412
58	552.552	0.1519	432.422					334	394.358	2.8154	590.616					124	533.465	0.6521	437.494					86	543.475	0.1585	481.531					194	313.275	0.5972	711.731					31	89.5398	0.064	961.471					295	465.398
174	551.506	0.4559	433.469					572	393.354	4.8217	591.621					68	531.486	0.3576	439.472					42	536.487	0.0774	488.519					87	309.243	0.2678	715.763													41	464.227
43	551.44	0.1126	433.535					24	392.317	0.2023	592.657					49	526.476	0.2577	444.483					94	533.503	0.1733	491.503					116	299.272	0.3571	725.734													105	447.397
36	551.354	0.0943	433.62					69	391.382	0.5816	593.592					94	525.472	0.4943	445.487					44	532.517	0.0811	492.489					123	299.26	0.3786	725.746													421	445.408
85	550.464	0.2227	434.51					216	391.338	1.8207	593.637					130	524.509	0.6837	446.45					79	532.497	0.1456	492.509					41	298.247	0.1262	726.759													44	441.408
65	549.469	0.1703	435.506					98	389.344	0.826	595.631					112	524.467	0.589	446.491					109	531.499	0.2009	493.507					54	297.259	0.1662	727.747													35	436.283
74	544.49	0.1938	440.485					98	383.368	0.826	601.607					61	523.51	0.3208	447.448					38	530.558	0.07	494.448					50	288.273	0.1539	736.732													36	432.241
33	544.211	0.0864	440.763					53	377.35	0.4467	607.625					127	523.45	0.6679	447.508					101	530.487	0.1862	494.519					38	287.093	0.1169	737.913													66	429.376
41	544.146	0.1074	440.828					79	375.326	0.6659	609.649					64	521.446	0.3365	449.512					40	529.473	0.0737	495.533					77	286.254	0.237	738.752													58	425.309
93	543.479	0.2436	441.495					32	372.367	0.2697	612.608					94	520.518	0.4943	450.441					81	528.494	0.1493	496.512					43	286.073	0.1323	738.933													104	423.386
103	542.465	0.2698	442.51					84	371.362	0.708	613.612					136	519.481	0.7152	451.478					39	528.37	0.0719	496.636					235	285.252	0.7234	739.754													315	417.375
156	538.531	0.4087	446.443					104	370.364	0.8766	614.611					84	517.475	0.4417	453.483					44	524.755	0.0811	500.251					32	283.616	0.0985	741.39													38	416.694
122	537.476	0.3196	447.498					197	369.351	1.6606	615.623					71	515.496	0.3734	455.462					25	524.723	0.046	500.283					73	279.232	0.2247	745.774													45	408.377
50	536.466	0.131	448.508					51	367.348	0.4299	617.626					113	515.459	0.5942	455.499					27	524.371	0.0497	500.635					23	278.587	0.0708	746.419													119	407.37
82	536.454	0.2148	448.521					72	367.331	0.6069	617.644					65	509.489	0.3418	461.47					59	523.547	0.1087	501.459					44	278.196	0.1354	746.81													540	397.387
218	535.463	0.5711	449.511					23	367.18	0.1938	617.794					91	503.48	0.4785	467.479					98	523.522	0.1807	501.484					47	277.213	0.1446	747.793													69	383.366
88	534.419	0.2305	450.555					98	359.293	0.826	625.681					97	502.475	0.5101	468.483					149	523.478	0.2747	501.528					137	273.258	0.4217	751.748													40	371.4
90	533.434	0.2358	451.541					134	353.323	1.1295	631.651					31	496.42	0.163	474.539					208	522.523	0.3835	502.483					63	271.24	0.1939	753.766													65	370.352
60	524.478	0.1572	460.496					63	347.296	0.531	637.678					65	493.469	0.3418	477.489					454	521.514	0.8371	503.492					65	269.222	0.2001	755.784													193	369.352
41	524.468	0.1074	460.507					26	345.816	0.2191	639.158					29	492.061	0.1525	478.898					465	520.513	0.8574	504.493					32	266.287	0.0985	758.719													45	367.328
122	524.444	0.3196	460.53					48	343.207	0.4046	641.768					56	491.46	0.2945	479.498					82	519.494	0.1512	505.512					140	264.268	0.4309	760.738													41	366.197
100	523.448	0.262	461.527					33	342.92	0.2781	642.054					71	489.461	0.3734	481.497					73	518.484	0.1346	506.522					95	262.253	0.2924	762.753													57	363.29
109	521.441	0.2855	463.533					54	341.312	0.4551	643.663					37	483.448	0.1945	487.51					45	516.492	0.0829	508.514					146	261.26	0.4494	763.746													33	350.679
69	507.422	0.1807	477.552					58	341.246	0.4889	643.729					32	483.432	0.1682	487.526					60	516.468	0.1106	508.538					76	259.246	0.2339	765.76													58	347.262
91	505.494	0.2384	479.48					104	339.293	0.8766	645.681					37	480.379	0.1945	490.58					49	508.48	0.0903	516.526					94	258.237	0.2893	766.769													97	339.292
76	505.464	0.1991	479.51					31	339.22	0.2613	645.754					78	475.447	0.4102	495.511					182	506.466	0.3356	518.54					65	257.231	0.2001	767.775													29	337.083
47	504.36	0.1231	480.614					72	333.282	0.6069	651.692					34	475.375	0.1788	495.584					198	505.47	0.3651	519.535					262	255.212	0.8065	769.794													93	335.273
108	503.483	0.2829	481.491					69	329.324	0.5816	655.65					33	474.989	0.1735	495.97					59	504.46	0.1087	520.546					638	250.255	1.9641	774.751													31	332.216
82	501.47	0.2148	483.504					55	327.303	0.4636	657.671					51	474.47	0.2682	496.489					50	497.521	0.0921	527.485					60	249.248	0.1847	775.758													29	328.901
47	499.487	0.1231	485.487					53	325.305	0.4467	659.669					139	474.44	0.731	496.519					52	493.468	0.0958	531.538					102	248.25	0.314	776.756													228	313.275
71	495.423	0.186	489.552					70	321.281	0.59	663.694					69	473.443	0.3628	497.516					112	492.46	0.2065	532.546					28	247.976	0.0861	777.03													27	309.304
139	493.465	0.3641	491.509					35	314.062	0.295	670.912					77	472.391	0.4049	498.568					127	491.458	0.2341	533.548					95	247.236	0.2924	777.77													34	306.299
42	489.442	0.11	495.532					168	313.278	1.4161	671.697					105	471.384	0.5522	499.574					56	478.448	0.1032	546.558					126	245.232	0.3878	779.774													28	306.172
112	489.397	0.2934	495.577					77	311.261	0.649	673.713					39	471.313	0.2051	499.645					94	473.437	0.1733	551.569					51	245.137	0.157	779.869													86	299.262
54	485.518	0.1414	499.456					63	305.242	0.531	679.733					39	461.435	0.2051	509.524					42	471.425	0.0774	553.581					117	243.213	0.3601	781.793													295	297.247
32	482.204	0.0838	502.771					30	300.353	0.2528	684.622					81	454.351	0.426	516.608					47	466.425	0.0866	558.581					119	231.21	0.3663	793.796													116	293.248
37	478.477	0.0969	506.498					114	299.279	0.9609	685.696					45	453.363	0.2366	517.596					65	466.4	0.1198	558.606					102	230.2	0.314	794.806													244	292.301
32	477.395	0.0838	507.579					73	299.262	0.6153	685.713					25	448.734	0.1314	522.225					38	465.512	0.07	559.494					81	229.193	0.2493	795.813													31	286.942
35	476.064	0.0917	508.91					55	298.27	0.4636	686.704					135	445.407	0.71	525.551					58	465.436	0.1069	559.57					24	226.3	0.0738	798.706													267	285.243
159	475.445	0.4166	509.53					297	297.255	2.5035	687.72					38	442.867	0.1998	528.091					114	465.395	0.2102	559.611					47	223.147	0.1446	801.859													38	284.221
312	474.439	0.8174	510.535					42	296.282	0.354	688.692					38	436.488	0.1998	534.471					189	464.437	0.3485	560.569					112	219.208	0.3447	805.798													109	279.24
310	473.438	0.8122	511.536					116	295.25	0.9778	689.724					156	435.457	0.8204	535.501					76	462.419	0.1401	562.587					175	218.201	0.5387	806.805													39	277.217
39	473.368	0.1021	511.607					57	295.239	0.4804	689.735					151	431.351	0.7941	539.608					35	453.677	0.0645	571.329					46	217.206	0.1416	807.8													44	273.26
94	467.4	0.2462	517.574					932	294.254	7.8563	690.72					60	424.385	0.3155	546.573					43	453.383	0.0792	571.622					121	217.196	0.3725	807.81													254	264.27
123	465.402	0.3222	519.573					25	294.179	0.2107	690.796					145	423.39	0.7625	547.569					126	451.429	0.2323	573.577					143	215.182	0.4402	809.824													33	250.621
35	455.353	0.0917	529.622					5284	293.249	44.5418	691.725					56	421.431	0.2945	549.528					93	450.423	0.1714	574.583					33	214.118	0.1015	810.888													35	248.244
62	453.375	0.1624	531.6					48	292.303	0.4046	692.671					46	421.324	0.2419	549.635					97	449.417	0.1788	575.589					156	205.196	0.4802	819.81													132	245.229
73	452.422	0.1912	532.553					123	292.24	1.0368	692.734					82	420.429	0.4312	550.529					40	445.401	0.0737	579.605					99	205.103	0.3047	819.903													36	243.055
67	451.423	0.1755	533.551					703	291.233	5.9259	693.741					79	418.389	0.4154	552.57					97	445.388	0.1788	579.618					63	204.184	0.1939	820.822													40	219.134
47	451.355	0.1231	533.619					75	290.299	0.6322	694.676					43	418.347	0.2261	552.611					32	442.887	0.059	582.119					217	203.179	0.668	821.827													27	214.178
69	449.417	0.1807	535.558					71	287.27	0.5984	697.705					161	417.371	0.8467	553.588					108	438.414	0.1991	586.592					146	201.164	0.4494	823.842													37	205.117
107	446.414	0.2803	538.56					113	283.242	0.9525	701.732					29	416.172	0.1525	554.787					140	437.367	0.2581	587.639					47	193.134	0.1446	831.872													67	203.183
127	445.404	0.3327	539.571					126	281.251	1.0621	703.724					62	415.357	0.326	555.602					84	436.408	0.1548	588.598					64	192.183	0.197	832.823													123	197.081
82	437.342	0.2148	547.632					162	280.241	1.3655	704.734					25	413.119	0.1314	557.84					28	436.26	0.0516	588.746					238	191.181	0.7326	833.825													126	189.163
76	435.457	0.1991	549.517					821	279.233	6.9206	705.741					164	411.404	0.8625	559.555					63	434.39	0.1161	590.616					54	191.103	0.1662	833.903													29	187.159
33	429.659	0.0864	555.316					188	277.218	1.5847	707.756					88	409.386	0.4628	561.573					132	431.355	0.2434	593.651					160	190.169	0.4925	834.837													55	187.133
46	429.346	0.1205	555.628					42	273.266	0.354	711.709					52	407.374	0.2734	563.585					55	427.356	0.1014	597.65					395	189.163	1.216	835.843													88	187.109
77	427.659	0.2017	557.315					65	272.242	0.5479	712.732					67	403.359	0.3523	567.599					32	426.792	0.059	598.214					97	188.157	0.2986	836.848													377	184.074
61	425.404	0.1598	559.571					126	265.278	1.0621	719.697					28	402.73	0.1472	568.228					61	425.404	0.1124	599.602					55	188.11	0.1693	836.896													123	177.054
148	424.395	0.3877	560.579					47	265.217	0.3961	719.758					73	399.36	0.3839	571.599					118	423.401	0.2175	601.605					62	186.071	0.1908	838.934													81	171.126
64	424.331	0.1676	560.643					554	264.271	4.6699	720.703					72	398.398	0.3786	572.561					196	417.368	0.3614	607.638					81	185.123	0.2493	839.883													97	165.092
186	423.329	0.4873	561.645					129	263.24	1.0874	721.735					307	397.386	1.6145	573.573					162	416.362	0.2987	608.644					216	184.075	0.6649	840.931													35	150.52
69	418.378	0.1807	566.597					76	262.226	0.6406	722.748					115	395.369	0.6048	575.59					426	415.362	0.7855	609.644					59	179.179	0.1816	845.827													134	149.135
251	417.371	0.6576	567.603					513	261.222	4.3243	723.752					41	393.831	0.2156	577.128					38	413.385	0.07	611.621					48	178.164	0.1477	846.842													84	135.118
57	411.365	0.1493	573.609					85	259.246	0.7165	725.728					80	393.356	0.4207	577.602					45	412.403	0.0829	612.603					352	177.164	1.0836	847.842													50	129.101
76	410.406	0.1991	574.568					103	259.208	0.8682	725.767					166	392.388	0.873	578.57					176	411.389	0.3245	613.617					186	177.054	0.5726	847.952													60	125.104
217	409.379	0.5685	575.595					197	257.228	1.6606	727.747					52	389.341	0.2734	581.618					93	410.388	0.1714	614.618					55	176.156	0.1693	848.85													41	121.108
180	407.367	0.4716	577.607					278	255.216	2.3434	729.758					30	388.02	0.1577	582.938					58	410.317	0.1069	614.688					172	175.149	0.5295	849.857													22	108.057
177	399.394	0.4637	585.58					43	253.927	0.3624	731.047					91	385.34	0.4785	585.618					173	409.382	0.319	615.624					117	173.132	0.3601	851.874													80	106.075
642	398.388	1.6821	586.586					36	252.03	0.3034	732.945					194	384.373	1.0203	586.586					104	408.374	0.1917	616.632					37	172.293	0.1139	852.713													102	105.068
1321	397.386	3.4611	587.588					565	251.256	4.7627	733.718					415	383.369	2.1826	587.59					56	405.369	0.1032	619.637					71	165.16	0.2185	859.846													32	97.016
54	397.345	0.1414	587.63					2622	250.255	22.1023	734.72					104	382.358	0.5469	588.6					61	405.351	0.1124	619.655					98	165.091	0.3016	859.914													41	95.0869
378	396.374	0.9904	588.601					26	249.326	0.2191	735.649					591	381.353	3.1082	589.605					79	399.324	0.1456	625.682					102	164.151	0.314	860.855													40	94.0473
1375	395.369	3.6026	589.606					36	249.184	0.3034	735.79					84	380.341	0.4417	590.618					35	397.533	0.0645	627.473					181	163.148	0.5572	861.858													179	92.062
320	394.362	0.8384	590.612					147	245.227	1.2391	739.748					405	379.339	2.13	591.619					198	397.385	0.3651	627.621					28	163.021	0.0861	861.985													330	91.0546
40	393.403	0.1048	591.572					41	245.144	0.3456	739.83					107	377.32	0.5627	593.639					60	396.373	0.1106	628.633					159	161.133	0.4894	863.873													34	84.78
1041	393.353	2.7275	591.621					310	243.213	2.6131	741.761					68	377.177	0.3576	593.781					471	395.369	0.8685	629.637					210	159.117	0.6464	865.889													32	78.1637
77	392.341	0.2017	592.634					68	241.2	0.5732	743.774					41	371.275	0.2156	599.683					88	393.352	0.1622	631.654					43	150.139	0.1323	874.867													58	78.0463
147	391.355	0.3851	593.619					138	237.248	1.1632	747.727					81	370.352	0.426	600.607					34	390.745	0.0626	634.26					423	149.132	1.3022	875.874
99	389.346	0.2593	595.629					80	237.193	0.6743	747.781					193	369.356	1.015	601.603					80	384.371	0.1475	640.635					137	147.116	0.4217	877.89
54	381.395	0.1414	603.579					57	237.185	0.4804	747.789					42	366.374	0.2208	604.584					72	383.332	0.1327	641.674					89	147.079	0.2739	877.927
72	370.358	0.1886	614.616					989	236.238	8.3368	748.736					89	361.388	0.468	609.571					96	382.356	0.177	642.65					28	137.851	0.0861	887.154
173	369.352	0.4532	615.622					114	231.212	0.9609	753.763					27	355.963	0.142	614.995					109	381.352	0.2009	643.654					141	137.132	0.434	887.874
67	367.338	0.1755	617.637					60	231.18	0.5057	753.794					71	351.3	0.3734	619.659					69	380.339	0.1272	644.667					28	136.085	0.0861	888.921
40	361.731	0.1048	623.243					51	229.165	0.4299	755.809					32	350.312	0.1682	620.647					52	374.275	0.0958	650.731					193	135.117	0.5941	889.889
40	361.469	0.1048	623.505					46	223.212	0.3877	761.763					80	341.301	0.4207	629.658					41	373.272	0.0756	651.734					88	133.102	0.2709	891.904
112	361.31	0.2934	623.665					66	223.2	0.5563	761.775					48	340.311	0.2524	630.648					54	370.352	0.0995	654.654					48	125.105	0.1477	899.901
49	361.294	0.1283	623.68					105	223.173	0.8851	761.802					105	339.291	0.5522	631.667					94	369.355	0.1733	655.651					36	123.31	0.1108	901.696
59	347.299	0.1545	637.676					135	219.21	1.1379	765.764					71	327.206	0.3734	643.752					144	368.341	0.2655	656.665					164	123.117	0.5048	901.889
61	337.279	0.1598	647.695					138	217.198	1.1632	767.776					38	325.28	0.1998	645.679					58	367.34	0.1069	657.666					87	119.085	0.2678	905.921
45	335.256	0.1179	649.719					55	216.184	0.4636	768.79					35	316.194	0.184	654.765					64	365.323	0.118	659.683					28	113.132	0.0861	911.874
35	329.2	0.0917	655.774					107	213.169	0.9019	771.806					303	313.276	1.5935	657.683					49	355.337	0.0903	669.669					41	111.117	0.1262	913.889
60	315.279	0.1572	669.696					79	211.168	0.6659	773.807					62	311.277	0.326	659.682					58	343.339	0.1069	681.667					182	109.102	0.5602	915.904
46	314.082	0.1205	670.893					60	207.176	0.5057	777.799					28	307.296	0.1472	663.662					33	342.655	0.0608	682.351					101	106.078	0.3109	918.928
212	313.284	0.5554	671.69					241	203.181	2.0315	781.794					171	299.262	0.8993	671.697					130	342.324	0.2397	682.682					69	106.073	0.2124	918.933
37	306.283	0.0969	678.691					124	201.164	1.0452	783.811					74	295.248	0.3891	675.711					120	341.32	0.2212	683.686					55	105.034	0.1693	919.972
54	299.281	0.1414	685.693					100	197.151	0.8429	787.823					375	294.253	1.9722	676.705					81	340.308	0.1493	684.698					34	102.123	0.1046	922.883
65	298.264	0.1703	686.71					130	191.179	1.0958	793.795					69	293.305	0.3628	677.653					182	339.298	0.3356	685.708					31	99.4678	0.0954	925.538
50	298.245	0.131	686.729					173	189.163	1.4583	795.811					1210	293.249	6.3637	677.71					73	338.298	0.1346	686.708					112	97.0757	0.3447	927.93
207	297.259	0.5423	687.715					152	187.15	1.2812	797.825					411	292.301	2.1615	678.658					44	337.291	0.0811	687.715					192	91.0549	0.591	933.951
308	297.244	0.807	687.731					110	185.138	0.9272	799.837					43	292.235	0.2261	678.724					56	336.287	0.1032	688.719					127	81.0694	0.3909	943.937
98	295.264	0.2567	689.71					217	184.074	1.8292	800.9					270	291.233	1.42	679.725					40	335.241	0.0737	689.764					94	79.0544	0.2893	945.952
92	295.255	0.241	689.72					109	183.14	0.9188	801.834					52	283.245	0.2734	687.714					97	329.322	0.1788	695.684
110	295.232	0.2882	689.743					179	177.164	1.5088	807.81					50	282.252	0.2629	688.707					24	329.117	0.0442	695.889
790	294.252	2.0699	690.722					108	177.058	0.9103	807.917					38	280.573	0.1998	690.385					40	328.592	0.0737	696.414
3486	293.249	9.1337	691.725					65	175.432	0.5479	809.543					129	280.238	0.6784	690.721					59	328.307	0.1087	696.699
121	292.301	0.317	692.673					158	175.15	1.3318	809.824					311	279.23	1.6356	691.728					78	326.293	0.1438	698.713
105	292.237	0.2751	692.737					57	170.072	0.4804	814.902					40	278.197	0.2103	692.761					123	325.291	0.2268	699.715
445	291.232	1.1659	693.742					47	167.109	0.3961	817.865					131	277.221	0.6889	693.738					84	323.274	0.1548	701.731
31	287.288	0.0812	697.686					148	159.117	1.2475	825.857					36	271.077	0.1893	699.882					132	314.289	0.2434	710.717
45	285.498	0.1179	699.476					36	157.123	0.3034	827.851					205	265.274	1.0781	705.684					235	313.286	0.4333	711.72
143	285.245	0.3746	699.729					75	155.111	0.6322	829.863					803	264.27	4.2232	706.689					65	310.022	0.1198	714.984
101	283.246	0.2646	701.728					95	151.111	0.8008	833.863					236	263.238	1.2411	707.721					43	306.285	0.0792	718.721
191	281.242	0.5004	703.733					39	150.447	0.3287	834.527					24	262.647	0.1262	708.311					61	303.279	0.1124	721.727
171	280.237	0.448	704.737					36	149.343	0.3034	835.631					222	261.224	1.1675	709.735					78	300.284	0.1438	724.721
1011	279.233	2.6489	705.741					153	149.132	1.2897	835.842					28	257.432	0.1472	713.527					36	299.263	0.0663	725.742
119	278.29	0.3117	706.685					54	145.102	0.4551	839.872					51	257.232	0.2682	713.726					61	299.25	0.1124	725.756
23	277.566	0.0602	707.408					111	137.133	0.9356	847.842					89	255.236	0.468	715.723					133	298.268	0.2452	726.737
247	277.221	0.6471	707.754					315	135.117	2.6553	849.858					49	253.199	0.2577	717.76					32	297.884	0.059	727.122
45	275.241	0.1179	709.733					41	133.407	0.3456	851.568					185	251.255	0.9729	719.703					61	297.253	0.1124	727.753
34	274.269	0.089	710.705					75	133.102	0.6322	851.872					675	250.255	3.55	720.704					129	293.249	0.2378	731.757
58	273.253	0.1519	711.722					96	131.086	0.8092	853.888					271	245.23	1.4252	725.728					131	289.161	0.2415	735.845
140	271.245	0.3668	713.729					48	127.043	0.4046	857.931					150	243.216	0.7888	727.743					91	288.275	0.1678	736.731
179	269.222	0.469	715.752					50	123.116	0.4214	861.859					103	241.196	0.5417	729.763					41	288.206	0.0756	736.8
34	266.676	0.089	718.299					93	121.104	0.7839	863.871					34	240.117	0.1788	730.841					148	287.273	0.2729	737.732
62	266.205	0.1624	718.77					74	119.088	0.6237	865.887					36	237.326	0.1893	733.633					104	286.251	0.1917	738.755
696	265.273	1.8236	719.702					68	111.088	0.5732	873.886					490	237.241	2.577	733.717					386	285.253	0.7117	739.753
1924	264.27	5.0411	720.704					100	109.104	0.8429	875.87					2334	236.239	12.2751	734.72					63	284.248	0.1161	740.758
75	263.245	0.1965	721.73					48	106.04	0.4046	878.934					118	235.208	0.6205	735.751					63	283.244	0.1161	741.762
60	263.235	0.1572	721.74					22	104.94	0.1854	880.034					97	231.214	0.5101	739.745					88	282.281	0.1622	742.725
73	262.231	0.1912	722.743					31	102.82	0.2613	882.154					66	229.198	0.3471	741.76					36	281.229	0.0663	743.777
73	261.256	0.1912	723.719					28	98.2906	0.236	886.684					47	223.21	0.2471	747.749					82	277.214	0.1512	747.792
502	261.222	1.3153	723.753					101	95.0871	0.8513	889.887					169	217.196	0.8888	753.762					156	274.266	0.2876	750.74
123	259.245	0.3222	725.73					199	91.0552	1.6774	893.919					60	213.127	0.3155	757.831					28	273.787	0.0516	751.218
185	257.226	0.4847	727.748					39	90.0869	0.3287	894.888					34	208.89	0.1788	762.068					261	273.258	0.4812	751.748
50	256.928	0.131	728.047					31	76.4	0.2613	908.574					72	208.208	0.3786	762.751					179	272.248	0.33	752.758
176	255.217	0.4611	729.757													56	203.181	0.2945	767.778					179	271.243	0.33	753.763
216	252.266	0.5659	732.709													64	201.164	0.3365	769.795					132	269.233	0.2434	755.773
1882	251.259	4.931	733.716													53	191.107	0.2787	779.852					59	266.201	0.1087	758.805
48	251.207	0.1257	733.767													49	190.174	0.2577	780.784					370	264.269	0.6822	760.737
43	251.198	0.1126	733.776													124	189.165	0.6521	781.794					61	260.264	0.1124	764.742
52	251.164	0.1362	733.811													60	185.141	0.3155	785.818					203	260.245	0.3743	764.761
92	250.369	0.241	734.605													54	185.108	0.284	785.851					199	259.241	0.3669	765.765
40	250.346	0.1048	734.629													316	184.073	1.6619	786.886					83	258.23	0.153	766.775
8402	250.254	22.0143	734.72													42	181.098	0.2208	789.861					198	257.227	0.3651	767.779
59	249.253	0.1545	735.721													147	177.054	0.7731	793.904					98	255.21	0.1807	769.795
108	247.245	0.2829	737.73													68	175.149	0.3576	795.809					1057	250.255	1.949	774.751
26	247.151	0.0681	737.823													46	172.12	0.2419	798.838					40	247.241	0.0737	777.765
53	246.231	0.1388	738.743													152	165.164	0.7994	805.794					25	247.013	0.046	777.993
220	245.226	0.5764	739.748													54	165.089	0.284	805.869					219	246.233	0.4038	778.773
205	243.211	0.5371	741.763													159	163.15	0.8362	807.809					309	245.228	0.5697	779.778
44	241.228	0.1152	743.746													31	152.69	0.163	818.269					129	243.213	0.2378	781.793
68	241.216	0.1781	743.758													148	149.132	0.7783	821.827					90	241.196	0.1659	783.81
113	238.245	0.296	746.73													27	147.753	0.142	823.206					27	240.635	0.0497	784.371
644	237.24	1.6873	747.734													73	147.122	0.3839	823.836					54	237.15	0.0995	787.856
34	237.002	0.089	747.973													173	135.117	0.9098	835.841					162	236.236	0.2987	788.769
3239	236.239	8.4866	748.735													75	133.104	0.3944	837.854					158	232.216	0.2913	792.79
260	233.229	0.6812	751.745													28	129.699	0.1472	841.259					195	231.211	0.3595	793.795
43	232.221	0.1126	752.753													126	123.118	0.6626	847.841					88	230.204	0.1622	794.802
50	231.223	0.131	753.751													40	114.072	0.2103	856.887					190	229.198	0.3503	795.808
48	229.194	0.1257	755.78													31	112.694	0.163	858.264					35	227.904	0.0645	797.102
53	221.136	0.1388	763.838													131	111.119	0.6889	859.84					74	219.213	0.1364	805.793
32	219.211	0.0838	765.763													58	109.1	0.305	861.859					40	219.14	0.0737	805.866
28	217.389	0.0733	767.585													123	105.07	0.6468	865.889					269	218.2	0.496	806.806
148	217.197	0.3877	767.778													77	105.033	0.4049	865.925					434	217.196	0.8002	807.81
41	217.141	0.1074	767.833													69	104.112	0.3628	866.847					161	215.172	0.2968	809.834
132	216.139	0.3458	768.835													40	104.105	0.2103	866.854					87	214.167	0.1604	810.839
113	215.18	0.296	769.794													54	95.0468	0.284	875.912					85	207.103	0.1567	817.903
31	210.876	0.0812	774.099													34	94.0336	0.1788	876.925					124	206.203	0.2286	818.803
31	209.354	0.0812	775.62													192	91.0545	1.0097	879.904					122	205.195	0.2249	819.811
90	209.155	0.2358	775.819													34	87.9544	0.1788	883.004					204	204.187	0.3761	820.819
49	207.821	0.1283	777.153													31	82.6876	0.163	888.271					289	203.183	0.5329	821.822
55	206.203	0.1441	778.771													26	74.4753	0.1367	896.483					62	201.165	0.1143	823.841
91	205.198	0.2384	779.776																					61	195.14	0.1124	829.866
153	203.181	0.4008	781.793																					82	193.1	0.1512	831.906
44	202.167	0.1152	782.808																					169	192.186	0.3116	832.82
110	201.164	0.2882	783.811																					245	191.178	0.4517	833.828
53	193.161	0.1388	791.813																					195	190.166	0.3595	834.84
113	189.164	0.296	795.81																					448	189.165	0.826	835.841
44	185.139	0.1152	799.836																					77	187.148	0.1419	837.858
269	184.074	0.7048	800.9																					32	185.625	0.059	839.381
123	177.166	0.3222	807.808																					61	185.078	0.1124	839.928
63	177.13	0.165	807.845																					45	184.247	0.0829	840.759
220	177.054	0.5764	807.92																					271	184.074	0.4997	840.932
59	175.147	0.1545	809.827																					100	179.181	0.1843	845.825
149	173.136	0.3903	811.838																					122	178.166	0.2249	846.84
40	170.129	0.1048	814.845																					492	177.165	0.9072	847.841
106	165.169	0.2777	819.806																					110	177.055	0.2028	847.951
60	165.127	0.1572	819.847																					106	176.151	0.1954	848.855
141	163.149	0.3694	821.825																					182	175.149	0.3356	849.857
156	161.131	0.4087	823.843																					109	174.134	0.2009	850.872
26	160.091	0.0681	824.883																					87	171.115	0.1604	853.891
74	157.12	0.1938	827.854																					51	171.076	0.094	853.93
150	149.131	0.393	835.843																					62	170.069	0.1143	854.937
62	147.168	0.1624	837.807																					36	169.132	0.0663	855.874
155	147.117	0.4061	837.858																					144	165.163	0.2655	859.843
122	145.104	0.3196	839.871																					69	165.09	0.1272	859.915
100	141.071	0.262	843.903																					228	164.153	0.4204	860.853
30	140.092	0.0786	844.882																					301	163.149	0.555	861.857
64	137.058	0.1676	847.916																					31	162.197	0.0571	862.809
126	135.118	0.3301	849.856																					179	161.131	0.33	863.875
36	134.764	0.0943	850.211																					242	159.119	0.4462	865.887
54	133.1	0.1414	851.874																					84	151.147	0.1548	873.859
61	131.085	0.1598	853.89																					128	151.076	0.236	873.93
64	123.12	0.1676	861.854																					293	150.137	0.5402	874.869
61	122.107	0.1598	862.867																					362	149.133	0.6675	875.873
74	121.101	0.1938	863.873																					161	147.116	0.2968	877.889
28	119.015	0.0733	865.959																					118	147.081	0.2175	877.925
135	109.101	0.3537	875.873																					58	146.172	0.1069	878.834
160	106.077	0.4192	878.898																					128	145.102	0.236	879.904
123	105.071	0.3222	879.904																					23	142.057	0.0424	882.948
127	105.033	0.3327	879.941																					114	137.131	0.2102	887.875
61	97.1011	0.1598	887.873																					121	136.121	0.2231	888.885
64	92.0628	0.1676	892.912																					416	135.117	0.767	889.889
239	91.0543	0.6262	893.92																					127	134.107	0.2341	890.899
51	82.8243	0.1336	902.15																					48	132.058	0.0885	892.948
81	81.0679	0.2122	903.906																					44	129.072	0.0811	895.934
135	78.0452	0.3537	906.929																					55	127.04	0.1014	897.966
48	77.0384	0.1257	907.936																					249	123.117	0.4591	901.889
29	72.0411	0.0759	912.933																					148	122.106	0.2729	902.9
																								234	121.103	0.4314	903.903
																								148	120.093	0.2729	904.913
																								216	119.085	0.3982	905.921
																								37	118.573	0.0682	906.433
																								112	117.069	0.2065	907.937
																								96	110.106	0.177	914.9
																								161	109.101	0.2968	915.905
																								93	107.086	0.1714	917.92
																								201	106.077	0.3706	918.929
																								151	105.07	0.2784	919.936
																								92	105.033	0.1696	919.973
																								35	102.025	0.0645	922.981
																								38	101.453	0.07	923.553
																								31	98.5232	0.0571	926.483
																								56	98.0718	0.1032	926.934
																								91	97.0763	0.1678	927.93
																								215	95.0861	0.3964	929.92
																								32	95.0314	0.059	929.975
																								31	92.3973	0.0571	932.609
																								438	91.0547	0.8076	933.951
																								25	83.4274	0.046	941.579
																								43	82.0405	0.0792	942.966
																								134	81.069	0.247	943.937
																								95	78.0464	0.1751	946.96
																								43	73.8673	0.0792	951.139
[truncated: 14 more columns]

## Sheet: Cer_HDS
Metabolite name	Cer 33:0;3O|Cer 17:0;2O/16:0;(3OH)	OAD result name	Cer 17:0;2O/16:0;(3OH)		No.1	No.2	No.3	Metabolite name	Cer 33:0;3O|Cer 17:0;2O/16:0;(3OH)	OAD result name	Cer 17:0;2O/16:0;(3OH)		No.1	No.2	No.3	Metabolite name	Cer 33:0;3O|Cer 17:0;2O/16:0;(3OH)	OAD result name	Cer 17:0;2O/16:0;(3OH)		No.1	No.2	No.3	Metabolite name	Cer 34:0;3O|Cer 18:0;2O/16:0;(3OH)	OAD result name	Cer 18:0;2O/16:0;(3OH)		No.1	No.2	No.3	Metabolite name	Cer 34:0;3O|Cer 18:0;2O/16:0;(3OH)	OAD result name	Cer 18:0;2O/16:0;(3OH)		No.1	No.2	No.3	Metabolite name	Cer 35:0;3O|Cer 18:0;2O/17:0;(3OH)	OAD result name	Cer 18:0;2O/17:0;(3OH)		No.1	No.2	No.3	Metabolite name	Cer 35:0;3O|Cer 18:0;2O/17:0;(3OH)
MS1 m/z	542.52	542.52	<-MS1>10ppm	Positions1	N/A	N/A	N/A	MS1 m/z	542.52	542.52	<-MS1>10ppm	Positions1	N/A	N/A	N/A	MS1 m/z	542.521	542.521	<-MS1>10ppm	Positions1	N/A	N/A	N/A	MS1 m/z	556.536	0	<-	Positions1	N/A	N/A	N/A	MS1 m/z	556.536	556.53	<-MS2+O	Positions1	N/A	N/A	N/A	MS1 m/z	570.559	570.549	<-MS2+O	Positions1	N/A	N/A	N/A	MS1 m/z	570.559
Ref m/z	542.514			Score1	N/A	N/A	N/A	Ref m/z	542.514			Score1	N/A	N/A	N/A	Ref m/z	542.514			Score1	N/A	N/A	N/A	Ref m/z	556.53			Score1	N/A	N/A	N/A	Ref m/z	556.53			Score1	N/A	N/A	N/A	Ref m/z	570.545			Score1	N/A	N/A	N/A	Ref m/z	570.545
RT	9.35865			Presence1	N/A	N/A	N/A	RT	9.33335			Presence1	N/A	N/A	N/A	RT	9.3505			Presence1	N/A	N/A	N/A	RT	9.71127			Presence1	N/A	N/A	N/A	RT	9.73637			Presence1	N/A	N/A	N/A	RT	10.1832			Presence1	N/A	N/A	N/A	RT	10.2077
ID	139			Ratio sum1	N/A	N/A	N/A	ID	137			Ratio sum1	N/A	N/A	N/A	ID	138			Ratio sum1	N/A	N/A	N/A	ID	154			Ratio sum1	N/A	N/A	N/A	ID	155			Ratio sum1	N/A	N/A	N/A	ID	166			Ratio sum1	N/A	N/A	N/A	ID	168
Smiles	O=C(NC(CO)C(O)CCCCCCCCCCCCCC)C(O)CCCCCCCCCCCCCC			All results1				Smiles	O=C(NC(CO)C(O)CCCCCCCCCCCCCC)C(O)CCCCCCCCCCCCCC			All results1				Smiles	O=C(NC(CO)C(O)CCCCCCCCCCCCCC)C(O)CCCCCCCCCCCCCC			All results1				Smiles	O=C(NC(CO)C(O)CCCCCCCCCCCCCCC)C(O)CCCCCCCCCCCCCC			All results1				Smiles	O=C(NC(CO)C(O)CCCCCCCCCCCCCCC)C(O)CCCCCCCCCCCCCC			All results1				Smiles	O=C(NC(CO)C(O)CCCCCCCCCCCCCCC)C(O)CCCCCCCCCCCCCCC			All results1				Smiles	O=C(NC(CO)C(O)CCCCCCCCCCCCCCC)C(O)CCCCCCCCCCCCCCC
Subclass info	Sph-H2O= m/z 270.27966(ppm=2.07) Sph-2H2O= m/z 252.26884(ppm=1.34) Sph-H2O-CH2O= m/z 0(ppm=0) Head= 0% Moiety= 66.6666%							Subclass info	Sph-H2O= m/z 270.28088(ppm=6.58) Sph-2H2O= m/z 0(ppm=0) Sph-H2O-CH2O= m/z 0(ppm=0) Head= 0% Moiety= 33.3333%							Subclass info	Sph-H2O= m/z 270.28027(ppm=4.32) Sph-2H2O= m/z 252.27025(ppm=6.93) Sph-H2O-CH2O= m/z 0(ppm=0) Head= 0% Moiety= 66.6666%							Subclass info	Sph-H2O= m/z 284.29651(ppm=6.36) Sph-2H2O= m/z 266.28705(ppm=10.7) Sph-H2O-CH2O= m/z 0(ppm=0) Head= 0% Moiety= 66.6666%							Subclass info	Sph-H2O= m/z 284.29666(ppm=6.89) Sph-2H2O= m/z 266.28653(ppm=8.75) Sph-H2O-CH2O= m/z 254.28653(ppm=9.16) Head= 0% Moiety= 100.0%							Subclass info	Sph-H2O= m/z 284.29633(ppm=5.73) Sph-2H2O= m/z 266.28485(ppm=2.44) Sph-H2O-CH2O= m/z 254.28326(ppm=-3.7) Head= 0% Moiety= 100.0%							Subclass info	Sph-H2O= m/z 284.29623(ppm=5.38) Sph-2H2O= m/z 266.28653(ppm=8.75) Sph-H2O-CH2O= m/z 254.28531(ppm=4.36) Head= 0% Moiety= 100.0%
intensity	frag m/z	Ratio(%)	Delta	Ref NL1	Ref Mz1	ppm1	Type1	intensity	frag m/z	Ratio(%)	Delta	Ref NL1	Ref Mz1	ppm1	Type1	intensity	frag m/z	Ratio(%)	Delta	Ref NL1	Ref Mz1	ppm1	Type1	intensity	frag m/z	Ratio(%)	Delta	Ref NL1	Ref Mz1	ppm1	Type1	intensity	frag m/z	Ratio(%)	Delta	Ref NL1	Ref Mz1	ppm1	Type1	intensity	frag m/z	Ratio(%)	Delta	Ref NL1	Ref Mz1	ppm1	Type1	intensity	frag m/z
9310	543.479	1.0213	-0.9588					17493	543.479	1.9439	-0.9586					13291	543.479	1.4585	-0.9585					44466	557.498	3.8292	-557.498					21793	557.502	1.8616	-0.9716					14162	571.474	1.2902	-0.9253					8935	571.502
2572	543.45	0.2821	-0.9304					3547	543.451	0.3941	-0.931					3118	543.451	0.3421	-0.9305					14516	557.449	1.25	-557.449					5957	557.476	0.5088	-0.9454					5390	571.446	0.491	-0.8973					17250	571.474
4787	543.419	0.5251	-0.8994					4536	543.42	0.504	-0.9002					4403	543.42	0.4831	-0.8997					6202	557.419	0.534	-557.419					10296	557.447	0.8795	-0.9161					5605	571.417	0.5106	-0.8684					7953	571.446
3267	543.393	0.3584	-0.8728					3116	543.393	0.3462	-0.8723					2706	543.392	0.2969	-0.8718					7624	557.39	0.6565	-557.39					6832	557.419	0.5836	-0.8886					5186	571.389	0.4724	-0.8407					9373	571.417
3866	543.362	0.4241	-0.8419					3533	543.364	0.3926	-0.8441					3569	543.362	0.3916	-0.841					7094	557.363	0.6109	-557.363					8081	557.39	0.6902	-0.8594					4407	571.361	0.4015	-0.8125					9856	571.389
4114	543.337	0.4513	-0.817					3710	543.338	0.4122	-0.8173					3547	543.337	0.3892	-0.8162					7013	557.335	0.6039	-557.335					8048	557.363	0.6874	-0.8323					6380	571.335	0.5812	-0.7863					7433	571.363
3798	543.309	0.4166	-0.789					3629	543.285	0.4032	-0.7645					3534	543.309	0.3878	-0.7882					9376	557.309	0.8074	-557.309					6713	557.335	0.5734	-0.8047					4425	571.305	0.4031	-0.7564					11405	571.335
4472	543.284	0.4906	-0.7642					4227	543.233	0.4697	-0.7127					4395	543.283	0.4823	-0.7627					6145	557.279	0.5291	-557.279					9594	557.309	0.8195	-0.7782					6489	571.281	0.5911	-0.7329					7337	571.305
4400	543.232	0.4827	-0.7119					3750	543.203	0.4167	-0.6828					3585	543.232	0.3934	-0.7115					9652	557.256	0.8311	-557.256					6128	557.28	0.5234	-0.7493					6953	571.251	0.6334	-0.7024					12108	571.281
4680	543.203	0.5134	-0.6829					2955	543.176	0.3283	-0.6555					3622	543.203	0.3974	-0.6822					9716	557.226	0.8367	-557.226					9752	557.256	0.833	-0.7252					8416	571.225	0.7667	-0.6764					12079	571.251
3623	543.176	0.3974	-0.6558					3718	543.151	0.4131	-0.6303					3615	543.176	0.3967	-0.6554					8484	557.2	0.7306	-557.2					9612	557.226	0.821	-0.6961					5987	571.197	0.5454	-0.6481					12869	571.225
4622	543.149	0.507	-0.6294					3492	543.097	0.388	-0.577					4518	543.15	0.4958	-0.629					9072	557.172	0.7812	-557.172					9255	557.2	0.7905	-0.6696					6492	571.169	0.5914	-0.6205					11314	571.196
4465	543.123	0.4898	-0.6029					4065	543.067	0.4517	-0.5466					4043	543.097	0.4436	-0.5763					8003	557.145	0.6891	-557.145					8885	557.172	0.7589	-0.6418					6371	571.142	0.5804	-0.5938					12062	571.169
4488	543.097	0.4923	-0.5768					4070	543.042	0.4522	-0.5214					4318	543.067	0.4738	-0.5461					9655	557.119	0.8314	-557.119					9754	557.145	0.8332	-0.6146					6941	571.112	0.6323	-0.5638					11597	571.141
4729	543.067	0.5188	-0.547					3900	543.013	0.4333	-0.4928					4367	543.042	0.4792	-0.521					6198	557.091	0.5337	-557.091					10354	557.119	0.8844	-0.5882					6391	571.085	0.5822	-0.5369					11075	571.113
4756	543.041	0.5217	-0.5214					3656	542.984	0.4062	-0.4638					4828	543.013	0.5298	-0.4925					9443	557.063	0.8131	-557.063					6986	557.091	0.5967	-0.5606					6716	571.057	0.6118	-0.5086					10266	571.086
5121	543.013	0.5618	-0.4934					1660	542.964	0.1844	-0.4438					3962	542.984	0.4347	-0.4634					9444	557.035	0.8132	-557.035					9798	557.063	0.8369	-0.5325					6414	571.028	0.5843	-0.4792					11889	571.057
3741	542.984	0.4104	-0.4643					3916	542.93	0.4351	-0.4101					1947	542.963	0.2136	-0.4424					8504	557.006	0.7323	-557.006					10269	557.035	0.8772	-0.5047					3086	571.003	0.2811	-0.4547					10815	571.028
1866	542.963	0.2047	-0.4428					1408	542.911	0.1564	-0.3908					3466	542.93	0.3803	-0.4095					3768	556.981	0.3244	-556.981					9193	557.006	0.7852	-0.4757					5391	570.974	0.4911	-0.425					7265	571
3891	542.93	0.4268	-0.4105					3618	542.882	0.402	-0.3615					1576	542.911	0.1729	-0.3904					7218	556.952	0.6215	-556.952					6531	556.98	0.5578	-0.4492					4798	570.949	0.4371	-0.4002					9081	570.974
3930	542.881	0.4311	-0.3617					1793	542.861	0.1992	-0.341					3266	542.881	0.3584	-0.3608					7318	556.927	0.6301	-556.928					7808	556.952	0.6669	-0.4218					4818	570.923	0.4389	-0.3742					7815	570.948
2085	542.861	0.2287	-0.341					1964	542.844	0.2182	-0.3235					1671	542.861	0.1833	-0.3404					6641	556.902	0.5718	-556.902					7437	556.927	0.6352	-0.3967					2746	570.899	0.2501	-0.3504					8415	570.922
1789	542.843	0.1962	-0.3237					4569	542.829	0.5077	-0.3085					1981	542.843	0.2173	-0.3228					4543	556.879	0.3912	-556.879					7848	556.902	0.6703	-0.3714					9835	570.872	0.896	-0.3231					5935	570.898
5069	542.828	0.5561	-0.3081					4207	542.796	0.4675	-0.2762					5092	542.829	0.5587	-0.3079					12652	556.851	1.0895	-556.851					4542	556.879	0.3879	-0.3483					7763	570.838	0.7072	-0.2895					14000	570.868
5125	542.798	0.5622	-0.2786					6915	542.747	0.7684	-0.2265					4690	542.796	0.5146	-0.2757					8730	556.819	0.7517	-556.819					13324	556.848	1.1381	-0.3179					5510	570.815	0.5019	-0.2669					11280	570.814
5078	542.749	0.557	-0.2297					7459	542.72	0.8288	-0.1996					3961	542.752	0.4346	-0.2317					8103	556.795	0.6977	-556.795					9609	556.819	0.8208	-0.2884					11525	570.785	1.0499	-0.2364					17825	570.786
9057	542.719	0.9936	-0.1997					10745	542.693	1.194	-0.1727					7780	542.72	0.8537	-0.1989					15979	556.766	1.376	-556.766					9180	556.795	0.7841	-0.2648					13982	570.757	1.2738	-0.2088					28881	570.757
13685	542.693	1.5013	-0.1732					11519	542.668	1.28	-0.1473					11536	542.693	1.2659	-0.1722					21245	556.739	1.8295	-556.739					16616	556.766	1.4193	-0.236					20160	570.73	1.8366	-0.181					47669	570.729
16001	542.667	1.7554	-0.1471					10622	542.639	1.1803	-0.1187					12389	542.667	1.3595	-0.1468					27919	556.711	2.4042	-556.712					23690	556.738	2.0236	-0.2079					46322	570.7	4.2201	-0.1516					172690	570.701
14077	542.639	1.5443	-0.1193					21748	542.614	2.4167	-0.0941					13239	542.639	1.4528	-0.1182					103127	556.682	8.8808	-556.682					31720	556.711	2.7096	-0.1809					39536	570.648	3.6019	-0.0997					73552	570.648
26785	542.614	2.9384	-0.094					24199	542.584	2.6891	-0.0637					23230	542.614	2.5492	-0.0933					56817	556.631	4.8928	-556.631					131247	556.682	11.2114	-0.1514					48643	570.616	4.4316	-0.0676					140644	570.615
32953	542.583	3.6151	-0.0635					899880	542.523	100	-0.0023					26728	542.584	2.9331	-0.063					176138	556.597	15.1682	-556.597					62454	556.631	5.3349	-0.1002					1097632	570.553	100	-0.0048					279936	570.585
911520	542.522	100	-0.002					6413	542.334	0.7126	0.1865					911248	542.522	100	-0.0016					1161226	556.543	100	-556.543					101095	556.599	8.6357	-0.0686					10475	570.464	0.9543	0.0843					1009600	570.553
4208	542.432	0.4616	0.0874					1463	542.261	0.1625	0.2596					4583	542.429	0.5029	0.0913					16526	556.449	1.4231	-556.449					1170651	556.543	100	-0.013					5613	570.395	0.5113	0.1533					4771	570.399
4464	542.405	0.4897	0.1145					995	542.222	0.1105	0.2978					2502	542.388	0.2745	0.1329					7352	556.413	0.6331	-556.413					9771	556.449	0.8346	0.0814					2386	570.317	0.2173	0.2315					2066	570.369
1185	542.352	0.13	0.1679					1771	542.173	0.1968	0.3477					3935	542.338	0.4318	0.1822					1786	556.358	0.1538	-556.359					2789	556.394	0.2382	0.1368					382	570.274	0.0348	0.2743					1762	570.348
4583	542.326	0.5027	0.1938					687	542.108	0.0763	0.4119					3685	542.324	0.4043	0.1964					2692	556.325	0.2318	-556.325					5896	556.376	0.5036	0.1544					9707	570.226	0.8843	0.3229					2656	570.322
802	542.277	0.0879	0.2426					472	542.064	0.0524	0.4562					1095	542.264	0.1201	0.2563					2253	556.309	0.194	-556.309					3420	556.323	0.2921	0.2074					367	570.181	0.0334	0.3673					1814	570.29
989	542.259	0.1085	0.2604					291	542.046	0.0323	0.4744					877	542.236	0.0962	0.2843					1286	556.283	0.1107	-556.283					1611	556.281	0.1376	0.2492					342	570.155	0.0311	0.3936					8924	570.226
1307	542.226	0.1433	0.2934					295	542.014	0.0327	0.5063					504	542.2	0.0553	0.3202					2478	556.252	0.2133	-556.252					1574	556.24	0.1344	0.2908					284	570.133	0.0258	0.4155					3466	570.174
1564	542.172	0.1715	0.3477					226	542.003	0.0251	0.5175					1278	542.171	0.1402	0.3493					2295	556.197	0.1976	-556.197					2877	556.202	0.2457	0.3287					1164	570.1	0.106	0.4486					1361	570.103
467	542.128	0.0512	0.3913					246	541.974	0.0273	0.546					557	542.125	0.0611	0.3957					672	556.165	0.0578	-556.165					1235	556.164	0.1054	0.3665					914	570.072	0.0832	0.4767					1017	570.077
667	542.088	0.0731	0.4313					734	541.938	0.0815	0.5828					566	542.091	0.0621	0.4295					1556	556.124	0.1339	-556.124					456	556.134	0.0389	0.3966					735	570.032	0.0669	0.5164					1443	570.034
560	542.065	0.0614	0.4544					520	541.919	0.0577	0.6014					474	542.071	0.052	0.4493					1310	556.084	0.1128	-556.084					1272	556.102	0.1086	0.428					1571	569.988	0.1431	0.5601					1639	569.992
299	542.023	0.0328	0.497					358	541.892	0.0397	0.6287					647	542.025	0.071	0.4956					522	556.059	0.0449	-556.059					1780	556.042	0.152	0.4885					912	569.933	0.083	0.6156					539	569.946
376	541.99	0.0412	0.5299					378	541.863	0.042	0.6571					443	541.985	0.0486	0.5354					973	556.043	0.0837	-556.043					1192	555.992	0.1018	0.5382					248	569.889	0.0225	0.6598					735	569.93
197	541.978	0.0216	0.542					514	541.833	0.0571	0.6874					143	541.958	0.0156	0.5622					1062	556.008	0.0914	-556.008					827	555.958	0.0706	0.5721					959	569.85	0.0873	0.6986					1255	569.897
811	541.946	0.0889	0.5733					543	541.797	0.0603	0.7234					515	541.936	0.0565	0.585					1480	555.958	0.1274	-555.958					1213	555.922	0.1036	0.608					554	569.796	0.0504	0.7522					507	569.866
257	541.899	0.0281	0.6211					255	541.762	0.0283	0.758					294	541.893	0.0322	0.6273					493	555.939	0.0424	-555.939					910	555.876	0.0777	0.6545					132	569.766	0.012	0.783					505	569.841
306	541.881	0.0335	0.6383					445	541.734	0.0494	0.7864					479	541.845	0.0525	0.6759					1181	555.913	0.1017	-555.913					526	555.838	0.0449	0.6927					532	569.728	0.0484	0.8207					592	569.817
294	541.851	0.0322	0.6684					112	541.702	0.0124	0.8182					690	541.801	0.0757	0.7199					1223	555.876	0.1053	-555.876					782	555.798	0.0668	0.732					408	569.714	0.0371	0.8344					540	569.802
410	541.823	0.0449	0.6964					210	541.688	0.0233	0.8325					240	541.758	0.0263	0.7628					266	555.857	0.0229	-555.857					914	555.745	0.078	0.7851					843	569.685	0.0768	0.8639					265	569.782
316	541.792	0.0346	0.7282					475	541.658	0.0527	0.8626					94	541.737	0.0103	0.7834					1041	555.837	0.0896	-555.837					1438	555.7	0.1228	0.8307					191	569.608	0.0174	0.9404					474	569.756
328	541.769	0.0359	0.7507					465	541.638	0.0516	0.8826					122	541.711	0.0133	0.8101					1619	555.746	0.1394	-555.746					492	555.653	0.042	0.8771					45297	569.541	4.1267	1.0079					1086	569.703
154	541.736	0.0168	0.7835					29203	541.506	3.2452	1.0143					1078	541.653	0.1182	0.8675					217656	555.585	18.7436	-555.585					13139	555.585	1.1223	0.9456					3459	569.474	0.3151	1.0744					964	569.672
179	541.723	0.0196	0.7965					10097	541.465	1.122	1.0548					121	541.6	0.0132	0.9202					60338	555.521	5.196	-555.521					52490	555.522	4.4838	1.0085					939	569.356	0.0855	1.1929					449	569.637
194	541.704	0.0212	0.816					395	541.368	0.0438	1.1521					24420	541.513	2.6798	1.0076					10088	555.482	0.8687	-555.482					5388	555.482	0.4602	1.0483					416	569.325	0.0378	1.2237					231	569.611
240	541.685	0.0263	0.8348					912	541.338	0.1013	1.1822					8751	541.466	0.9603	1.0548					11650	555.445	1.0032	-555.445					4708	555.445	0.4021	1.0857					134	569.286	0.0122	1.2625					55482	569.541
179	541.671	0.0196	0.8484					634	541.31	0.0704	1.2102					675	541.384	0.074	1.1367					1302	555.349	0.1121	-555.349					851	555.413	0.0726	1.1172					6248	569.223	0.5692	1.3256					4516	569.502
727	541.631	0.0797	0.8885					357	541.282	0.0396	1.2381					1862	541.34	0.2043	1.1802					466	555.286	0.0401	-555.286					1051	555.358	0.0897	1.1728					148	569.184	0.0134	1.365					3266	569.467
302	541.601	0.0331	0.9183					459	541.233	0.051	1.2869					174	541.248	0.019	1.2724					621	555.254	0.0534	-555.254					523	555.304	0.0446	1.2261					315	569.158	0.0286	1.391					1377	569.416
24372	541.506	2.6737	1.0134					234	541.19	0.026	1.3298					446	541.165	0.0489	1.3555					503	555.219	0.0433	-555.219					360	555.275	0.0307	1.2558					78	569.124	0.0071	1.4247					543	569.375
6537	541.465	0.7171	1.0545					160	541.149	0.0177	1.3708					106	541.137	0.0116	1.3835					550	555.172	0.0473	-555.173					163	555.248	0.0139	1.2825					187	569.108	0.017	1.4405					1451	569.34
1680	541.426	0.1843	1.0933					69	541.125	0.0076	1.395					109	541.1	0.0119	1.4205					372	555.137	0.032	-555.137					362	555.218	0.0309	1.3128					159	569.076	0.0144	1.4726					303	569.279
350	541.385	0.0383	1.1351					59	541.096	0.0065	1.4239					75	541.037	0.0082	1.4833					239	555.105	0.0205	-555.105					370	555.19	0.0316	1.3405					158	569.046	0.0143	1.5029					5639	569.223
233	541.372	0.0255	1.1474					194	541.052	0.0215	1.4679					123	540.992	0.0134	1.5287					202	555.072	0.0173	-555.072					114	555.162	0.0097	1.368					205	569.009	0.0186	1.5392					669	569.153
652	541.346	0.0715	1.1742					64	541.003	0.0071	1.5169					109	540.948	0.0119	1.5722					157	555.044	0.0135	-555.044					216	555.125	0.0184	1.4056					78	568.977	0.0071	1.5719					418	569.102
818	541.31	0.0897	1.2099					118	540.969	0.0131	1.5512					128	540.927	0.014	1.5932					375	555.013	0.0322	-555.013					108	555.103	0.0092	1.427					144	568.944	0.0131	1.605					410	569.054
188	541.269	0.0206	1.2503					55	540.934	0.0061	1.5859					130	540.846	0.0142	1.6746					257	554.962	0.0221	-554.962					79	555.086	0.0067	1.4443					159	568.907	0.0144	1.6414					90	569.02
143	541.251	0.0156	1.2691					81	540.916	0.009	1.6045					144	540.808	0.0158	1.7131					134	554.943	0.0115	-554.943					290	555.048	0.0247	1.4821					187	568.873	0.017	1.676					202	568.997
174	541.215	0.019	1.3043					63	540.86	0.007	1.6603					183	540.756	0.02	1.7649					220	554.9	0.0189	-554.9					281	555.023	0.024	1.5077					193	568.844	0.0175	1.7042					228	568.975
378	541.165	0.0414	1.3543					131	540.831	0.0145	1.6897					122	540.702	0.0133	1.8189					159	554.864	0.0136	-554.864					235	554.974	0.02	1.5562					95	568.797	0.0086	1.7519					453	568.937
109	541.117	0.0119	1.4023					126	540.792	0.014	1.728					53	540.673	0.0058	1.8474					195	554.829	0.0167	-554.829					196	554.937	0.0167	1.5934					159	568.774	0.0144	1.7748					175	568.906
164	541.091	0.0179	1.4287					89	540.744	0.0098	1.7764					68	540.647	0.0074	1.8739					109	554.815	0.0093	-554.816					215	554.891	0.0183	1.6395					126	568.727	0.0114	1.8212					191	568.874
186	541.057	0.0204	1.4623					203	540.705	0.0225	1.8153					69	540.569	0.0075	1.9521					457	554.794	0.0393	-554.794					90	554.863	0.0076	1.6673					69	568.696	0.0062	1.8526					171	568.848
108	541.016	0.0118	1.5035					218	540.653	0.0242	1.8677					1567	540.503	0.1719	2.0176					181	554.741	0.0155	-554.741					90	554.85	0.0076	1.6808					124	568.68	0.0112	1.8684					245	568.825
168	540.988	0.0184	1.532					1833	540.505	0.2036	2.0152					90	540.464	0.0098	2.0562					281	554.691	0.0241	-554.691					58	554.826	0.0049	1.7048					115	568.647	0.0104	1.9013					276	568.778
92	540.928	0.01	1.5913					166	540.454	0.0184	2.0661					67	540.45	0.0073	2.0706					284	554.652	0.0244	-554.652					217	554.798	0.0185	1.732					2424	568.533	0.2208	2.016					188	568.75
114	540.882	0.0125	1.6376					172	540.405	0.0191	2.1157					82	540.399	0.0089	2.122					378	554.61	0.0325	-554.611					165	554.748	0.014	1.7825					102	568.453	0.0092	2.0959					124	568.722
91	540.806	0.0099	1.7139					120	540.347	0.0133	2.1733					192	540.304	0.021	2.2166					756	554.575	0.0651	-554.575					203	554.71	0.0173	1.8201					114	568.423	0.0103	2.1256					48	568.697
69	540.78	0.0075	1.7398					94	540.259	0.0104	2.2614					70	540.28	0.0076	2.2405					3019	554.517	0.2599	-554.517					134	554.681	0.0114	1.8495					126	568.377	0.0114	2.1711					89	568.673
115	540.736	0.0126	1.7834					75	540.181	0.0083	2.3392					134	540.207	0.0147	2.3141					95	554.478	0.0081	-554.478					146	554.647	0.0124	1.8839					223	568.334	0.0203	2.2146					184	568.624
176	540.692	0.0193	1.8282					96	540.154	0.0106	2.366					50	540.185	0.0054	2.3358					365	554.429	0.0314	-554.429					47	554.624	0.004	1.9067					164	568.245	0.0149	2.3032					151	568.594
276	540.582	0.0302	1.9382					58	540.031	0.0064	2.4897					56	540.149	0.0061	2.3714					394	554.365	0.0339	-554.365					281	554.59	0.024	1.9405					199	568.18	0.0181	2.3683					3928	568.534
1631	540.502	0.1789	2.0177					79	539.953	0.0087	2.5676					74	540.084	0.0081	2.4367					80	554.331	0.0068	-554.331					3262	554.517	0.2786	2.0133					110	568.142	0.01	2.4064					324	568.458
82	540.461	0.0089	2.0588					90	539.781	0.01	2.7397					94	539.858	0.0103	2.6622					206	554.288	0.0177	-554.288					115	554.476	0.0098	2.0539					52	568.12	0.0047	2.4285					181	568.415
135	540.427	0.0148	2.0927					67	539.663	0.0074	2.8575					51	539.701	0.0055	2.8195					197	554.253	0.0169	-554.254					149	554.464	0.0127	2.0666					231	568.066	0.021	2.4824					203	568.397
105	540.399	0.0115	2.1205					61	539.604	0.0067	2.9165					166	539.489	0.0182	3.0319					69	554.211	0.0059	-554.211					205	554.445	0.0175	2.0858					68	568.036	0.0061	2.5129					199	568.356
148	540.286	0.0162	2.2342					80	539.524	0.0088	2.9966					39	539.459	0.0042	3.0617					95	554.175	0.0081	-554.175					76	554.392	0.0064	2.1387					95	568.001	0.0086	2.5475					397	568.297
58	540.234	0.0063	2.2853					175	539.49	0.0194	3.0299					48	539.438	0.0052	3.0826					58	554.15	0.0049	-554.15					151	554.36	0.0128	2.1705					90	567.946	0.0081	2.6022					59	568.27
72	540.172	0.0078	2.3478					122	539.424	0.0135	3.0967					43	539.378	0.0047	3.1428					99	554.134	0.0085	-554.134					228	554.308	0.0194	2.2225					79	567.876	0.0071	2.6723					52	568.255
77	540.08	0.0084	2.4394					49	539.253	0.0054	3.2675					73	538.954	0.008	3.5662					118	554.087	0.0101	-554.087					126	554.246	0.0107	2.2844					174	567.734	0.0158	2.8142					176	568.223
42	540.052	0.0046	2.4682					72	539.065	0.008	3.4549					61	538.717	0.0066	3.8032					97	554.046	0.0083	-554.046					124	554.227	0.0105	2.3038					93	567.678	0.0084	2.8704					146	568.207
68	540.029	0.0074	2.4903					50	539.031	0.0055	3.4889					109	538.486	0.0119	4.0345					148	553.997	0.0127	-553.997					107	554.168	0.0091	2.3623					64	567.607	0.0058	2.9411					159	568.182
66	539.979	0.0072	2.5408					35	538.974	0.0038	3.5461					43	538.459	0.0047	4.0612					157	553.943	0.0135	-553.943					127	554.127	0.0108	2.4034					128	567.534	0.0116	3.0148					180	568.133
80	539.928	0.0087	2.5919					91	538.935	0.0101	3.5853					53	538.075	0.0058	4.4453					54	553.841	0.0046	-553.841					52	554.096	0.0044	2.4343					38	567.444	0.0034	3.1049					105	568.121
72	539.887	0.0078	2.6325					45	538.887	0.005	3.6331					45	537.989	0.0049	4.5317					115	553.815	0.0099	-553.815					147	554.062	0.0125	2.4679					82	567.301	0.0074	3.2475					229	568.057
91	539.84	0.0099	2.6801					64	538.743	0.0071	3.777					76	537.617	0.0083	4.9039					45	553.777	0.0038	-553.777					56	554.011	0.0047	2.5196					59	567.245	0.0053	3.3031					52	568.025
85	539.814	0.0093	2.7061					85	538.596	0.0094	3.9244					38	537.288	0.0041	5.2327					88	553.746	0.0075	-553.746					152	553.979	0.0129	2.5517					50	567.165	0.0045	3.3833					89	567.983
102	539.621	0.0111	2.8988					90	538.492	0.01	4.0278					54	536.35	0.0059	6.1703					84	553.692	0.0072	-553.692					55	553.941	0.0046	2.5892					68	567.136	0.0061	3.4121					213	567.93
88	539.534	0.0096	2.9853					64	538.435	0.0071	4.0851					66	536.251	0.0072	6.2694					91	553.641	0.0078	-553.641					155	553.906	0.0132	2.6244					48	567.071	0.0043	3.4772					86	567.855
107	539.486	0.0117	3.0335					107	538.393	0.0118	4.1276					30	535.342	0.0032	7.1791					122	553.611	0.0105	-553.611					177	553.786	0.0151	2.744					130	566.992	0.0118	3.557					49	567.842
86	539.23	0.0094	3.2901					71	538.31	0.0078	4.2104					49	535.253	0.0053	7.2673					553	553.566	0.0476	-553.566					165	553.741	0.014	2.7895					51	566.907	0.0046	3.6411					143	567.789
90	539.112	0.0098	3.4075					47	538.251	0.0052	4.2697					64	534.95	0.007	7.571					303	553.5	0.026	-553.5					318	553.648	0.0271	2.8823					68	566.798	0.0061	3.7506					131	567.756
77	539.062	0.0084	3.4582					58	538.213	0.0064	4.3073					45	534.445	0.0049	8.076					207	553.464	0.0178	-553.464					40	553.617	0.0034	2.9137					52	566.677	0.0047	3.8718					37	567.725
42	538.976	0.0046	3.5434					67	537.982	0.0074	4.5387					48	534.42	0.0052	8.101					252	553.382	0.0217	-553.382					128	553.583	0.0109	2.9476					51	566.61	0.0046	3.9389					59	567.71
63	538.898	0.0069	3.6221					87	537.599	0.0096	4.921					59	533.469	0.0064	9.0517					89	553.311	0.0076	-553.312					155	553.508	0.0132	3.0221					71	566.57	0.0064	3.9786					145	567.674
91	538.801	0.0099	3.7185					106	537.33	0.0117	5.1904					56	533.455	0.0061	9.0655					127	553.233	0.0109	-553.233					56	553.471	0.0047	3.0599					282	566.513	0.0256	4.0357					66	567.629
88	538.503	0.0096	4.0166					49	537.196	0.0054	5.3246					46	532.446	0.005	10.0747					113	553.192	0.0097	-553.192					125	553.423	0.0106	3.1078					57	566.463	0.0051	4.0851					328	567.526
36	538.349	0.0039	4.171					109	536.995	0.0121	5.5248					53	531.054	0.0058	11.4666					168	553.152	0.0144	-553.152					48	553.373	0.0041	3.1572					68	566.427	0.0061	4.1218					88	567.491
52	538.137	0.0057	4.3832					49	536.903	0.0054	5.6173					111	530.955	0.0121	11.5654					93	553.061	0.008	-553.061					56	553.349	0.0047	3.1811					76	566.298	0.0069	4.2509					95	567.459
84	537.813	0.0092	4.7063					34	536.739	0.0037	5.7816					82	530.802	0.0089	11.7187					62	552.989	0.0053	-552.99					111	553.314	0.0094	3.2169					60	566.256	0.0054	4.2925					51	567.431
131	537.42	0.0143	5.1001					70	536.451	0.0077	6.0692					83	530.76	0.0091	11.7605					65	552.969	0.0055	-552.969					56	553.281	0.0047	3.2496					77	566.214	0.007	4.3347					48	567.401
46	537.369	0.005	5.151					125	535.861	0.0138	6.6595					51	530.675	0.0055	11.8456					113	552.921	0.0097	-552.921					90	553.245	0.0076	3.2855					83	566.101	0.0075	4.4477					137	567.383
58	537.179	0.0063	5.3407					84	535.412	0.0093	7.108					53	530.504	0.0058	12.0169					126	552.78	0.0108	-552.78					67	553.198	0.0057	3.3322					75	565.957	0.0068	4.5918					81	567.347
71	536.957	0.0077	5.563					157	535.357	0.0174	7.1634					72	530.302	0.0079	12.2191					105	552.738	0.009	-552.738					74	553.171	0.0063	3.3597					78	565.819	0.0071	4.7296					80	567.3
46	536.878	0.005	5.6416					59	534.547	0.0065	7.9736					42	529.817	0.0046	12.7038					42	552.71	0.0036	-552.71					93	553.085	0.0079	3.4454					97	565.405	0.0088	5.1433					68	567.273
82	536.434	0.0089	6.0857					43	534.313	0.0047	8.2076					80	529.679	0.0087	12.8418					158	552.648	0.0136	-552.648					94	553.037	0.008	3.4938					57	565.074	0.0051	5.4749					105	567.253
74	536.172	0.0081	6.3473					47	534.063	0.0052	8.457					79	529.628	0.0086	12.8922					153	552.583	0.0131	-552.583					64	553.009	0.0054	3.5215					74	564.951	0.0067	5.5975					161	567.227
42	535.699	0.0046	6.8208					43	533.914	0.0047	8.6063					57	529.595	0.0062	12.9261					126	552.525	0.0108	-552.525					63	552.956	0.0053	3.5747					51	564.768	0.0046	5.7804					129	567.2
50	535.539	0.0054	6.9812					60	533.302	0.0066	9.218					86	529.512	0.0094	13.009					60	552.451	0.0051	-552.451					86	552.925	0.0073	3.6059					70	564.66	0.0063	5.8881					56	567.15
74	535.339	0.0081	7.1805					39	532.422	0.0043	10.0982					207	529.498	0.0227	13.023					120	552.252	0.0103	-552.252					108	552.878	0.0092	3.6525					78	564.266	0.0071	6.2829					147	567.105
51	532.914	0.0055	9.6056					77	531.777	0.0085	10.7429					109	529.473	0.0119	13.0475					46	552.184	0.0039	-552.184					67	552.691	0.0057	3.8392					110	564.199	0.01	6.3492					174	567.054
40	532.893	0.0043	9.6263					69	531.44	0.0076	11.0804					135	529.456	0.0148	13.0643					141	552.07	0.0121	-552.07					92	552.564	0.0078	3.9661					101	563.792	0.0092	6.7568					68	567.026
86	532.437	0.0094	10.0826					32	531.336	0.0035	11.1844					105	529.399	0.0115	13.1212					102	552.011	0.0087	-552.011					42	552.53	0.0035	4.0009					43	563.7	0.0039	6.8482					139	566.991
45	532.385	0.0049	10.1348					35	531.199	0.0038	11.3208					93	529.342	0.0102	13.1782					59	551.899	0.005	-551.899					69	552.511	0.0058	4.0194					152	563.622	0.0138	6.9261					106	566.93
56	532.313	0.0061	10.2067					72	531.134	0.008	11.3867					85	529.296	0.0093	13.2243					105	551.778	0.009	-551.779					149	552.447	0.0127	4.0835					59	563.551	0.0053	6.9976					80	566.869
29	532.015	0.0031	10.5049					102	530.987	0.0113	11.533					189	529.239	0.0207	13.2819					79	551.663	0.0068	-551.663					66	552.412	0.0056	4.1185					44	562.804	0.004	7.745					97	566.856
70	531.408	0.0076	11.1122					46	530.828	0.0051	11.6921					135	529.214	0.0148	13.3071					61	551.633	0.0052	-551.633					153	552.323	0.013	4.2071					65	562.751	0.0059	7.7971					94	566.783
61	531.384	0.0066	11.1354					38	530.507	0.0042	12.0135					79	529.149	0.0086	13.3715					61	551.559	0.0052	-551.559					69	552.231	0.0058	4.2992					92	562.582	0.0083	7.9664					93	566.754
82	531.3	0.0089	11.2194					56	530.442	0.0062	12.0782					165	529.087	0.0181	13.4335					94	551.494	0.008	-551.494					67	552.145	0.0057	4.3852					84	562.245	0.0076	8.3039					66	566.607
65	531.21	0.0071	11.3094					83	530.289	0.0092	12.2311					145	529.056	0.0159	13.4645					47	551.282	0.004	-551.282					44	552.066	0.0037	4.4648					66	562.115	0.006	8.4337					101	566.595
46	530.702	0.005	11.8182					48	530.139	0.0053	12.3813					67	529.025	0.0073	13.4961					31	551.24	0.0026	-551.24					96	552.047	0.0082	4.4834					56	562.089	0.0051	8.4594					96	566.537
43	530.582	0.0047	11.938					32	530.086	0.0035	12.4347					234	528.919	0.0256	13.602					38	551.215	0.0032	-551.215					61	552.002	0.0052	4.528					38	561.726	0.0034	8.8227					237	566.519
136	530.483	0.0149	12.0369					79	529.999	0.0087	12.5208					126	528.885	0.0138	13.6352					70	551.164	0.006	-551.164					50	551.863	0.0042	4.6673					52	561.68	0.0047	8.8683					58	566.46
63	530.245	0.0069	12.2747					69	529.758	0.0076	12.7619					46	528.864	0.005	13.6568					64	551.121	0.0055	-551.121					59	551.827	0.005	4.7035					69	561.634	0.0062	8.9141					218	566.356
34	530.216	0.0037	12.3041					35	529.726	0.0038	12.7941					161	528.781	0.0176	13.7395					69	551.044	0.0059	-551.044					77	551.804	0.0065	4.7264					56	561.574	0.0051	8.9745					102	566.267
56	530.14	0.0061	12.3793					208	529.499	0.0231	13.021					44	528.702	0.0048	13.8183					43	550.936	0.0037	-550.936					88	551.761	0.0075	4.7693					50	561.555	0.0045	8.9932					137	566.063
80	530.082	0.0087	12.4375					300	529.468	0.0333	13.0519					57	528.663	0.0062	13.8575					54	550.736	0.0046	-550.736					110	551.703	0.0093	4.8278					86	561.284	0.0078	9.2643					65	566.033
35	529.511	0.0038	13.009					217	529.433	0.0241	13.087					70	528.649	0.0076	13.8715					75	550.637	0.0064	-550.637					69	551.52	0.0058	5.0102					49	561.197	0.0044	9.3512					42	565.932
35	529.49	0.0038	13.0297					120	529.392	0.0133	13.1287					109	528.615	0.0119	13.9058					86	550.591	0.0074	-550.591					85	551.461	0.0072	5.0699					65	561.142	0.0059	9.4069					95	565.904
155	529.462	0.017	13.058					35	529.335	0.0038	13.1857					48	528.597	0.0052	13.9234					47	550.506	0.004	-550.506					63	551.292	0.0053	5.2388					72	561.106	0.0065	9.4426					43	565.875
183	529.431	0.02	13.0889					71	529.306	0.0078	13.2142					6643	528.488	0.729	14.0324					46	550.428	0.0039	-550.428					86	551.086	0.0073	5.4449					47	561.05	0.0042	9.4986					80	565.826
279	529.243	0.0306	13.2771					68	529.272	0.0075	13.2485					549	528.45	0.0602	14.0706					70	550.387	0.006	-550.387					60	550.77	0.0051	5.7609					44	560.779	0.004	9.7691					60	565.76
122	529.187	0.0133	13.3326					39	529.246	0.0043	13.2741					242	528.412	0.0265	14.1086					72	550.231	0.0062	-550.231					95	550.297	0.0081	6.2331					78	560.662	0.0071	9.8869					44	565.74
93	529.084	0.0102	13.4358					71	529.187	0.0078	13.3333					134	528.353	0.0147	14.1672					128	550.012	0.011	-550.012					30	550.138	0.0025	6.3921					61	560.41	0.0055	10.1383					125	565.678
69	528.861	0.0075	13.6585					53	529.079	0.0058	13.4412					57	528.326	0.0062	14.1942					79	549.775	0.0068	-549.775					80	549.971	0.0068	6.5591					58	560.344	0.0052	10.205					90	565.533
69	528.806	0.0075	13.7138					52	529	0.0057	13.5198					96	528.292	0.0105	14.2284					37	549.761	0.0031	-549.761					74	549.701	0.0063	6.8299					87	560.289	0.0079	10.2594					111	565.209
43	528.687	0.0047	13.833					107	528.925	0.0118	13.5952					60	528.26	0.0065	14.2604					77	549.652	0.0066	-549.652					129	549.48	0.011	7.0504					53	560.235	0.0048	10.314					54	565.175
91	528.654	0.0099	13.8653					54	528.864	0.006	13.6558					67	528.24	0.0073	14.2808					88	549.565	0.0075	-549.565					28	549.014	0.0023	7.5168					49	560.158	0.0044	10.3905					94	565.141
126	528.62	0.0138	13.8998					36	528.783	0.004	13.7377					145	528.21	0.0159	14.3106					34	549.341	0.0029	-549.341					49	548.988	0.0041	7.542					49	560.132	0.0044	10.4163					73	565.072
101	528.592	0.011	13.9273					80	528.757	0.0088	13.7637					108	528.121	0.0118	14.3992					59	549.158	0.005	-549.158					163	548.891	0.0139	7.6393					73	560.097	0.0066	10.4512					69	564.921
4561	528.486	0.5003	14.0334					49	528.705	0.0054	13.8148					122	528.073	0.0133	14.4472					99	549.038	0.0085	-549.038					52	548.595	0.0044	7.9354					45	560.068	0.004	10.4803					42	564.865
548	528.451	0.0601	14.069					82	528.645	0.0091	13.8752					51	528.042	0.0055	14.4791					100	548.653	0.0086	-548.653					61	548.486	0.0052	8.0448					42	559.811	0.0038	10.7376					125	564.741
228	528.415	0.025	14.1048					78	528.615	0.0086	13.9058					46	527.906	0.005	14.6143					89	548.436	0.0076	-548.436					111	548.467	0.0094	8.0632					125	559.683	0.0113	10.866					30	564.59
57	528.368	0.0062	14.1517					81	528.594	0.009	13.9266					154	527.793	0.0168	14.7274					47	548.245	0.004	-548.245					35	548.212	0.0029	8.3185					72	559.573	0.0065	10.9756					93	564.5
107	528.343	0.0117	14.1772					7978	528.488	0.8865	14.0326					171	527.769	0.0187	14.7518					123	548.209	0.0105	-548.209					126	548.046	0.0107	8.484					76	559.459	0.0069	11.09					65	564.461
112	528.302	0.0122	14.2179					857	528.445	0.0952	14.075					76	527.724	0.0083	14.7969					92	548.135	0.0079	-548.135					55	547.148	0.0046	9.3827					91	559.389	0.0082	11.1594					85	564.404
52	528.268	0.0057	14.2519					202	528.415	0.0224	14.1054					40	527.71	0.0043	14.8107					39	548.107	0.0033	-548.107					63	547.119	0.0053	9.4112					37	559.329	0.0033	11.2195					29	564.358
94	528.231	0.0103	14.2883					140	528.37	0.0155	14.1501					127	527.659	0.0139	14.8614					36	547.662	0.0031	-547.662					86	547.069	0.0073	9.4615					72	559.296	0.0065	11.2524					63	564.259
47	528.215	0.0051	14.305					169	528.335	0.0187	14.1855					215	527.638	0.0235	14.8827					71	547.573	0.0061	-547.573					59	547.016	0.005	9.5146					33	559.185	0.003	11.3637					133	564.17
229	528.106	0.0251	14.414					48	528.294	0.0053	14.2267					301	527.607	0.033	14.9134					132	547.552	0.0113	-547.552					171	546.927	0.0146	9.6031					84	559.154	0.0076	11.395					60	563.865
50	528.019	0.0054	14.5003					61	528.261	0.0067	14.2592					16619	527.486	1.8237	15.0349					41	547.42	0.0035	-547.42					58	546.718	0.0049	9.8125					105	559.124	0.0095	11.4244					60	563.761
85	527.987	0.0093	14.5328					119	528.228	0.0132	14.292					346	527.447	0.0379	15.0738					36	547.306	0.0031	-547.306					58	546.542	0.0049	9.9886					60	559.095	0.0054	11.4532					56	563.584
41	527.853	0.0044	14.6668					202	528.191	0.0224	14.3296					823	527.421	0.0903	15.0999					62	547.079	0.0053	-547.079					76	546.479	0.0064	10.0516					39	558.929	0.0035	11.6195					85	563.137
103	527.835	0.0112	14.6852					49	528.15	0.0054	14.3703					87	527.365	0.0095	15.1552					34	546.992	0.0029	-546.992					112	546.132	0.0095	10.3988					63	558.863	0.0057	11.6854					64	562.836
85	527.792	0.0093	14.7281					65	528.103	0.0072	14.4173					479	527.304	0.0525	15.2168					36	546.816	0.0031	-546.816					64	545.932	0.0054	10.5984					107	558.778	0.0097	11.7704					75	562.771
42	527.777	0.0046	14.7431					36	528.053	0.004	14.4668					136	527.265	0.0149	15.2553					47	546.454	0.004	-546.454					67	545.844	0.0057	10.6865					90	558.758	0.0081	11.7901					60	562.568
77	527.744	0.0084	14.7757					97	527.994	0.0107	14.5261					72	527.239	0.0079	15.2818					51	546.381	0.0043	-546.381					114	545.653	0.0097	10.8777					56	558.731	0.0051	11.8172					62	562.423
89	527.694	0.0097	14.8254					73	527.946	0.0081	14.5743					70	527.209	0.0076	15.3112					39	546.36	0.0033	-546.36					61	545.609	0.0052	10.9219					63	558.67	0.0057	11.8789					74	562.374
75	527.666	0.0082	14.854					74	527.903	0.0082	14.6173					162	527.181	0.0177	15.3397					81	546.226	0.0069	-546.226					72	545.521	0.0061	11.0098					270	558.644	0.0245	11.9046					60	562.249
295	527.624	0.0323	14.8957					104	527.786	0.0115	14.7341					120	527.128	0.0131	15.393					133	546.021	0.0114	-546.021					65	545.444	0.0055	11.0865					53	558.594	0.0048	11.9548					52	562.204
145	527.588	0.0159	14.932					174	527.771	0.0193	14.7496					71	527.106	0.0077	15.4145					93	545.954	0.008	-545.954					112	545.402	0.0095	11.1283					40	558.541	0.0036	12.0078					53	562.19
60	527.559	0.0065	14.9605					48	527.745	0.0053	14.7757					79	527.075	0.0086	15.4461					172	545.902	0.0148	-545.902					76	544.926	0.0064	11.6044					122	558.504	0.0111	12.0443					74	561.896
9244	527.486	1.0141	15.0339					56	527.72	0.0062	14.8006					64	527.018	0.007	15.5025					70	545.821	0.006	-545.821					128	544.809	0.0109	11.7218					75	558.482	0.0068	12.0663					119	561.697
334	527.447	0.0366	15.0726					120	527.661	0.0133	14.8589					79	526.967	0.0086	15.5539					70	545.74	0.006	-545.74					34	544.789	0.0029	11.7418					58	558.437	0.0052	12.1113					106	561.626
619	527.42	0.0679	15.1002					156	527.633	0.0173	14.8871					35	526.854	0.0038	15.6667					55	545.607	0.0047	-545.607					60	544.68	0.0051	11.8502					77	558.402	0.007	12.1462					51	561.601
109	527.371	0.0119	15.1487					114	527.613	0.0126	14.9071					61	526.765	0.0066	15.7553					107	545.417	0.0092	-545.417					52	544.485	0.0044	12.0457					183	558.33	0.0166	12.2187					70	561.454
172	527.314	0.0188	15.2062					15412	527.485	1.7126	15.0348					48	526.743	0.0052	15.7772					107	545.355	0.0092	-545.355					47	544.395	0.004	12.1353					138	558.29	0.0125	12.2584					95	561.242
343	527.289	0.0376	15.2309					918	527.448	0.102	15.0724					56	526.713	0.0061	15.8074					51	545.305	0.0043	-545.305					79	544.343	0.0067	12.1875					207	558.25	0.0188	12.2989					68	561.076
154	527.236	0.0168	15.2834					664	527.415	0.0737	15.1048					171	526.659	0.0187	15.862					43	545.214	0.0037	-545.214					40	544.31	0.0034	12.2204					138	558.207	0.0125	12.3411					67	560.971
127	527.207	0.0139	15.3127					149	527.374	0.0165	15.1466					148	526.631	0.0162	15.8899					40	545.125	0.0034	-545.125					69	544.258	0.0058	12.2728					196	558.18	0.0178	12.3683					84	560.806
77	527.183	0.0084	15.3363					104	527.32	0.0115	15.2001					100	526.577	0.0109	15.9436					157	545.084	0.0135	-545.084					50	544.168	0.0042	12.362					126	558.151	0.0114	12.3977					122	560.622
198	527.157	0.0217	15.3623					472	527.292	0.0524	15.2283					6051	526.515	0.664	16.0056					104	545.01	0.0089	-545.01					49	544.139	0.0041	12.391					116	558.12	0.0105	12.4289					39	560.534
168	527.131	0.0184	15.3889					168	527.237	0.0186	15.2833					1086	526.477	0.1191	16.0438					61	544.938	0.0052	-544.938					66	543.948	0.0056	12.5821					97	558.067	0.0088	12.4818					133	560.333
98	527.099	0.0107	15.4211					42	527.127	0.0046	15.3928					1332	526.429	0.1461	16.0921					68	544.858	0.0058	-544.858					81	543.921	0.0069	12.6093					51	558.039	0.0046	12.5098					51	560.189
125	527.073	0.0137	15.4471					97	527.102	0.0107	15.4181					143	526.394	0.0156	16.1271					69	544.824	0.0059	-544.824					118	543.891	0.01	12.6396					52	557.95	0.0047	12.5982					97	560.096
87	527.046	0.0095	15.4741					72	527.073	0.008	15.4474					64	526.36	0.007	16.1609					45	544.795	0.0038	-544.795					116	543.863	0.0099	12.6675					86	557.898	0.0078	12.6507					85	560.068
100	527.02	0.0109	15.4999					150	527.048	0.0166	15.472					238	526.331	0.0261	16.1892					51	544.767	0.0043	-544.767					62	543.836	0.0052	12.6945					51	557.789	0.0046	12.7598					106	560.03
92	526.994	0.01	15.5259					141	526.993	0.0156	15.5275					104	526.314	0.0114	16.2066					83	544.655	0.0071	-544.655					81	543.81	0.0069	12.7205					49	557.771	0.0044	12.7776					61	559.992
52	526.964	0.0057	15.5558					141	526.883	0.0156	15.6373					366	526.289	0.0401	16.2314					75	544.54	0.0064	-544.54					56	543.786	0.0047	12.7443					63	557.706	0.0057	12.8427					62	559.779
140	526.805	0.0153	15.7149					38	526.851	0.0042	15.6689					128	526.261	0.014	16.2595					74	544.513	0.0063	-544.513					56	543.728	0.0047	12.8025					129	557.663	0.0117	12.8853					140	559.754
60	526.77	0.0065	15.7496					87	526.804	0.0096	15.7165					246	526.226	0.0269	16.2948					62	544.433	0.0053	-544.433					79	543.667	0.0067	12.8632					116	557.63	0.0105	12.9182					113	559.713
44	526.736	0.0048	15.7837					74	526.691	0.0082	15.8294					81	526.195	0.0088	16.3256					88	544.377	0.0075	-544.377					44	543.506	0.0037	13.0248					135	557.601	0.0122	12.9477					69	559.687
62	526.713	0.0068	15.8072					138	526.662	0.0153	15.8583					306	526.159	0.0335	16.3616					126	544.309	0.0108	-544.309					392	543.478	0.0334	13.0521					164	557.56	0.0149	12.9882					62	559.629
121	526.691	0.0132	15.8292					149	526.632	0.0165	15.8885					217	526.094	0.0238	16.427					86	544.233	0.0074	-544.233					219	543.445	0.0187	13.0854					71	557.535	0.0064	13.014					76	559.602
89	526.661	0.0097	15.859					101	526.614	0.0112	15.9062					119	526.073	0.013	16.4481					60	544.173	0.0051	-544.173					51	543.399	0.0043	13.1315					2307	557.488	0.2101	13.0609					179	559.528
[truncated: 622 more rows]
[truncated: 190 more columns]

## Sheet: Cer_HS
Metabolite name	Cer 51:2;3O|Cer 17:1;2O/34:1;O	OAD result name	Cer 17:1;2O/34:1(n-9);O		No.1	No.2	No.3		No.1	No.2	No.3	Metabolite name	Cer 43:1;3O|Cer 17:1;2O/26:0;O	OAD result name	Cer 17:1;2O/26:0;O		No.1	No.2	No.3	Metabolite name	Cer 51:2;3O|Cer 17:1;2O/34:1;O	OAD result name	Cer 17:1;2O/34:1;O		No.1	No.2	No.3		No.1	No.2	No.3	Metabolite name	Cer 51:2;3O|Cer 17:1;2O/34:1;O	OAD result name	Cer 17:1;2O/34:1;O		No.1	No.2	No.3		No.1	No.2	No.3	Metabolite name	Cer 34:1;3O|Cer 18:1;2O/16:0;(2OH)	OAD result name	Cer 18:1(Δ4);2O/16:0;(2OH)		No.1
[truncated: 1,313 more rows]
[truncated: 94 more columns]

[truncated: 25 more sheets: Cer_NDS, Cer_NS, DHSph, EtherLPC, EtherLPE, EtherPC, EtherPE, HexCer_AP, HexCer_HS, HexCer_NS, LPC, LPE, NAE, NAGly, NAOrn, PC, PE, PI_Cer, PhytoSph, PlasmPE …]
