# Supplementary material for: Computational mass spectrometry accelerates C = C position-resolved untargeted lipidomics using oxygen attachment dissociation
Source: Commun Chem. 2022 Dec 19;5:162. doi: 10.1038/s42004-022-00778-1 (PMC9814143; doi:10.1038/s42004-022-00778-1)
Supplement: Supplementary file 6 — Supplementary Data 3 [file 42004_2022_778_MOESM6_ESM.zip › SupplementaryData3/SupplementaryData3_HumanPlasma_MSRIDD_Analysis_Report.xlsx]

## Sheet: Summary
ID	RT	MS1 m/z	Ref m/z	Precise m/z	m/z type	Metabolite name	OAD result name	Comment	Data from	pmol/mg tissue	Manually changed	Moiety1 Result	Moiety2 Result	Moiety3 Result	Moiety1 resolved	Moiety2 resolved	Moiety3 resolved	C=C in Moiety1	C=C in Moiety2	C=C in Moiety3	Ontology	Heads	Moiety	Alignment ID
4	4.79197	344.281	344.279	344.281	MS1	CAR 12:0	CAR 12:0		hPlasma2	2.097	False				False			n-			CAR	0	0	2751
5	4.79778	344.281	344.279	344.281	MS1	CAR 12:0	CAR 12:0		hPlasma3	1.58	False				False			n-			CAR	0	0	2751
3	4.80722	344.282	344.279	344.282	MS1	CAR 12:0	CAR 12:0		hPlasma1	2.094	False				False			n-			CAR	0	0	2751
14	5.75853	372.313	372.311	372.312	MS1	CAR 14:0	CAR 14:0		hPlasma3	0.956	False				False			n-			CAR	0	0	3274
13	5.72817	372.313	372.311	372.313	MS1	CAR 14:0	CAR 14:0		hPlasma2	1.391	False				False			n-			CAR	0	0	3274
12	5.74233	372.313	372.311	372.313	MS1	CAR 14:0	CAR 14:0		hPlasma1	1.408	False				False			n-			CAR	0	0	3274
17	6.49132	400.344	400.342	400.344	MS1	CAR 16:0	CAR 16:0		hPlasma3	4.565	False				False			n-			CAR	0	0	3795
15	6.47313	400.344	400.342	400.344	MS1	CAR 16:0	CAR 16:0		hPlasma1	6.996	False				False			n-			CAR	0	0	3795
16	6.45935	400.344	400.342	400.344	MS1	CAR 16:0	CAR 16:0		hPlasma2	7.31	False				False			n-			CAR	0	0	3795
23	7.10718	428.376	428.373	428.376	MS1	CAR 18:0	CAR 18:0		hPlasma2	2.793	False				False			n-			CAR	0	0	4240
22	7.12022	428.376	428.373	428.376	MS1	CAR 18:0	CAR 18:0		hPlasma1	3.0179	False				False			n-			CAR	0	0	4240
24	7.13892	428.376	428.373	428.376	MS1	CAR 18:0	CAR 18:0		hPlasma3	2.337	False				False			n-			CAR	0	0	4240
21	6.58392	426.36	426.358	426.36	MS1	CAR 18:1	CAR 18:1		hPlasma3	5.051	False				False			n-			CAR	0	0	4208
20	6.2146	424.344	424.342	424.344	MS1	CAR 18:2	CAR 18:2		hPlasma3	3.831	False				False			n-			CAR	0	0	4171
19	6.18333	424.344	424.342	424.344	MS1	CAR 18:2	CAR 18:2		hPlasma2	6.739	False				False			n-			CAR	0	0	4171
18	6.19715	424.345	424.342	424.345	MS1	CAR 18:2	CAR 18:2		hPlasma1	5.732	False				False			n-			CAR	0	0	4171
0	1.40087	288.218	288.217	288.218	MS1	CAR 8:0	CAR 8:0		hPlasma2	1.038	False				False			n-			CAR	0	0	1923
2	1.32633	288.218	288.217	288.218	MS1	CAR 8:0	CAR 8:0		hPlasma3	1.28	False				False			n-			CAR	0	0	1924
1	1.31647	288.218	288.217	288.218	MS1	CAR 8:0	CAR 8:0		hPlasma1	1.16	False				False			n-			CAR	0	0	1924
92	12.1643	590.59	590.587	590.59	MS1	Cer 39:1;O2|Cer 16:1;O2/23:0	Cer 16:1;O2/23:0		hPlasma1	3.705	False				False			n-			Cer_NS	0	0	7383
117	14.0097	652.664	652.66	652.664	MS1	Cer 42:0;O2|Cer 18:0;O2/24:0	Cer 18:0;O2/24:0		hPlasma1	3.562	False				False			n-			Cer_NDS	100	0	8586
118	14.0169	652.664	652.66	652.664	MS1	Cer 42:0;O2|Cer 18:0;O2/24:0	Cer 18:0;O2/24:0		hPlasma2	3.954	False				False			n-			Cer_NDS	100	0	8586
119	14.0213	652.664	652.66	652.664	MS1	Cer 42:0;O2|Cer 18:0;O2/24:0	Cer 18:0;O2/24:0		hPlasma3	3.077	False				False			n-			Cer_NDS	100	0	8586
125	13.927	672.63	672.626	672.63	MS1	Cer 42:1;O2|Cer 18:1;O2/24:0	Cer 18:1(Δ4);O2/24:0		hPlasma3	6.621	False	Position= Δ4, Score= 519.45,Presence= 10.0, Ratio sum= 0.2372			True			Δ4			Cer_NS	0	0	8900
55	9.86262	513.534	513.537	513.534	MS1	Cer 18:1;O2/15:0(d7)	Cer 18:1;O2/15:0(d7)		hPlasma1	47.087	False				False			n-			Cer_NS	0	0	5720
56	9.8715	513.534	513.537	513.534	MS1	Cer 18:1;O2/15:0(d7)	Cer 18:1;O2/15:0(d7)		hPlasma3	47.087	False				False			n-			Cer_NS	0	0	5720
95	13.7249	618.622	618.618	618.622	MS1	Cer 41:1;O2|Cer 18:1;O2/23:0	Cer 18:1;O2/23:0		hPlasma1	21.138	False				False			n-			Cer_NS	0	0	7961
96	13.7335	618.622	618.618	618.622	MS1	Cer 41:1;O2|Cer 18:1;O2/23:0	Cer 18:1;O2/23:0		hPlasma2	25.037	False				False			n-			Cer_NS	0	0	7961
97	13.7366	618.622	618.618	618.622	MS1	Cer 41:1;O2|Cer 18:1;O2/23:0	Cer 18:1;O2/23:0		hPlasma3	21.148	False				False			n-			Cer_NS	0	0	7961
107	13.927	632.64	632.634	632.64	MS1	Cer 42:1;O2|Cer 18:1;O2/24:0	Cer 18:1;O2/24:0		hPlasma3	40.106	False				False			n-			Cer_NS	0	0	8213
105	13.9154	632.64	632.634	632.64	MS1	Cer 42:1;O2|Cer 18:1;O2/24:0	Cer 18:1;O2/24:0		hPlasma1	58.542	False				False			n-			Cer_NS	0	0	8213
106	13.9226	632.64	632.634	632.64	MS1	Cer 42:1;O2|Cer 18:1;O2/24:0	Cer 18:1;O2/24:0		hPlasma2	56.336	False				False			n-			Cer_NS	0	0	8213
123	13.9154	672.63	672.626	672.63	MS1	Cer 42:1;O2|Cer 18:1;O2/24:0	Cer 18:1;O2/24:0		hPlasma1	9.735	False				False			n-			Cer_NS	0	0	8900
124	13.9226	672.63	672.626	672.63	MS1	Cer 42:1;O2|Cer 18:1;O2/24:0	Cer 18:1;O2/24:0		hPlasma2	10.019	False				False			n-			Cer_NS	0	0	8900
104	13.6394	630.622	630.618	630.622	MS1	Cer 42:2;O2|Cer 18:1;O2/24:1	Cer 18:1;O2/24:1(n-9)		hPlasma2	30.482	False		Position= n-9, Score= 744.44,Presence= 30.0, Ratio sum= 0.1966		False	True		n-	n-9		Cer_NS	0	0	8174
109	14.0169	646.653	646.65	646.653	MS1	Cer 43:1;O2|Cer 18:1;O2/25:0	Cer 18:1;O2/25:0		hPlasma2	10.139	False				False			n-			Cer_NS	0	0	8469
108	14.0097	646.653	646.65	646.653	MS1	Cer 43:1;O2|Cer 18:1;O2/25:0	Cer 18:1;O2/25:0		hPlasma1	9.514	False				False			n-			Cer_NS	0	0	8469
110	13.927	646.654	646.65	646.654	MS1	Cer 43:1;O2|Cer 18:1;O2/25:0	Cer 18:1;O2/25:0		hPlasma3	8.053	False				False			n-			Cer_NS	0	0	8470
122	14.1152	660.669	660.665	660.669	MS1	Cer 44:1;O2|Cer 18:1;O2/26:0	Cer 18:1;O2/26:0		hPlasma3	2.5379	False				False			n-			Cer_NS	0	0	8718
120	14.1032	660.669	660.665	660.669	MS1	Cer 44:1;O2|Cer 18:1;O2/26:0	Cer 18:1;O2/26:0		hPlasma1	2.6269	False				False			n-			Cer_NS	0	0	8718
121	14.111	660.669	660.665	660.669	MS1	Cer 44:1;O2|Cer 18:1;O2/26:0	Cer 18:1;O2/26:0		hPlasma2	2.815	False				False			n-			Cer_NS	0	0	8718
101	13.0745	630.622	630.618	630.622	MS1	Cer 42:2;O2|Cer 18:2;O2/24:0	Cer 18:2;O2/24:0		hPlasma1	38.765	False				False			n-			Cer_NS	0	0	8173
102	13.0818	630.622	630.618	630.622	MS1	Cer 42:2;O2|Cer 18:2;O2/24:0	Cer 18:2;O2/24:0		hPlasma2	39.43	False				False			n-			Cer_NS	0	0	8173
103	13.0849	630.622	630.618	630.622	MS1	Cer 42:2;O2|Cer 18:2;O2/24:0	Cer 18:2;O2/24:0		hPlasma3	31.265	False				False			n-			Cer_NS	0	0	8173
98	11.8862	628.606	628.603	628.606	MS1	Cer 42:3;O2|Cer 18:2;O2/24:1	Cer 18:2;O2/24:1		hPlasma1	15.78	False				False	False		n-	n-		Cer_NS	0	0	8137
100	11.897	628.606	628.603	628.606	MS1	Cer 42:3;O2|Cer 18:2;O2/24:1	Cer 18:2;O2/24:1		hPlasma3	12.23	False				False	False		n-	n-		Cer_NS	0	0	8137
99	11.8933	628.606	628.603	628.606	MS1	Cer 42:3;O2|Cer 18:2;O2/24:1	Cer 18:2;O2/24:1		hPlasma2	15.596	False				False	False		n-	n-		Cer_NS	0	0	8137
94	12.8112	617.515	617.511	617.515	MS1	DG 34:1	DG 34:1		hPlasma3	14.764	False				False			n-			DG	0	0	7942
93	12.8009	617.515	617.511	617.515	MS1	DG 34:1	DG 34:1		hPlasma1	15.156	False				False			n-			DG	0	0	7942
114	13.8206	647.563	647.558	647.563	MS1	DG 36:0	DG 36:0		hPlasma1	22.509	False				False			n-			DG	0	0	8485
115	13.8277	647.563	647.558	647.563	MS1	DG 36:0	DG 36:0		hPlasma2	23.997	False				False			n-			DG	0	0	8485
116	13.8323	647.563	647.558	647.563	MS1	DG 36:0	DG 36:0		hPlasma3	22.87	False				False			n-			DG	0	0	8485
228	13.3579	766.659	766.655	766.659	MS1	HexCer 40:1;O2|HexCer 18:1;O2/22:0	HexCer 18:1;O2/22:0		hPlasma2	7.57	False				False			n-			HexCer_NS	0	0	10842
229	13.2689	766.659	766.655	766.659	MS1	HexCer 40:1;O2|HexCer 18:1;O2/22:0	HexCer 18:1;O2/22:0		hPlasma3	5.462	False				False			n-			HexCer_NS	0	0	10843
257	13.5445	780.676	780.671	780.676	MS1	HexCer 41:1;O2|HexCer 18:1;O2/23:0	HexCer 18:1;O2/23:0		hPlasma2	6.246	False				False			n-			HexCer_NS	0	0	11174
258	13.548	780.676	780.671	780.676	MS1	HexCer 41:1;O2|HexCer 18:1;O2/23:0	HexCer 18:1;O2/23:0		hPlasma3	4.134	False				False			n-			HexCer_NS	0	0	11174
256	13.5362	780.676	780.671	780.676	MS1	HexCer 41:1;O2|HexCer 18:1;O2/23:0	HexCer 18:1;O2/23:0		hPlasma1	6.299	False				False			n-			HexCer_NS	0	0	11174
288	13.7249	794.691	794.687	794.691	MS1	HexCer 42:1;O2|HexCer 18:1;O2/24:0	HexCer 18:1;O2/24:0		hPlasma1	12.5269	False				False			n-			HexCer_NS	0	0	11546
290	13.7366	794.691	794.687	794.691	MS1	HexCer 42:1;O2|HexCer 18:1;O2/24:0	HexCer 18:1;O2/24:0		hPlasma3	8.952	False				False			n-			HexCer_NS	0	0	11546
289	13.7335	794.691	794.687	794.691	MS1	HexCer 42:1;O2|HexCer 18:1;O2/24:0	HexCer 18:1;O2/24:0		hPlasma2	13.137	False				False			n-			HexCer_NS	0	0	11546
25	5.9237	468.311	468.308	468.311	MS1	LPC 14:0	LPC 14:0		hPlasma1	16.17	False				False			n-			LPC	100	0	4923
26	5.90968	468.311	468.308	468.311	MS1	LPC 14:0	LPC 14:0		hPlasma2	17.915	False				False			n-			LPC	100	0	4923
27	5.94007	468.311	468.308	468.311	MS1	LPC 14:0	LPC 14:0		hPlasma3	13.754	False				False			n-			LPC	100	0	4923
31	6.2891	482.327	482.324	482.327	MS1	LPC 15:0	LPC 15:0		hPlasma1	9.884	False				False			n-			LPC	100	0	5145
33	6.30693	482.327	482.324	482.327	MS1	LPC 15:0	LPC 15:0		hPlasma3	8.69	False				False			n-			LPC	100	0	5145
32	6.27542	482.327	482.324	482.327	MS1	LPC 15:0	LPC 15:0		hPlasma2	8.9179	False				False			n-			LPC	100	0	5145
57	6.64408	518.324	518.322	518.324	MS1	LPC 16:0	LPC 16:0		hPlasma2	25.231	False				False			n-			LPC	100	0	5806
58	6.6765	518.324	518.322	518.324	MS1	LPC 16:0	LPC 16:0		hPlasma3	16.196	False				False			n-			LPC	100	0	5806
46	6.73605	496.341	496.34	496.341	MS1	LPC 16:0	LPC 16:0		hPlasma2	122.129	False				False			n-			LPC	100	0	5407
47	6.65785	496.341	496.34	496.341	MS1	LPC 16:0	LPC 16:0		hPlasma1	130.2	False				False			n-			LPC	100	0	5408
48	6.6765	496.341	496.34	496.341	MS1	LPC 16:0	LPC 16:0		hPlasma3	83.031	False				False			n-			LPC	100	0	5408
43	6.18333	494.327	494.324	494.327	MS1	LPC 16:1	LPC 16:1(n-7)		hPlasma2	41.908	False	Position= n-7, Score= 817.7,Presence= 47.0588, Ratio sum= 0.279			True			n-7			LPC	100	0	5350
44	6.10585	494.327	494.324	494.327	MS1	LPC 16:1	LPC 16:1(n-7)		hPlasma1	39.499	False	Position= n-7, Score= 777.72,Presence= 35.2941, Ratio sum= 0.1777			True			n-7			LPC	100	0	5351
45	6.12295	494.327	494.324	494.327	MS1	LPC 16:1	LPC 16:1(n-7)		hPlasma3	31.557	False	Position= n-7, Score= 760.18,Presence= 29.4117, Ratio sum= 0.1442			True			n-7			LPC	100	0	5351
52	6.93515	510.357	510.355	510.357	MS1	LPC 17:0	LPC 17:0		hPlasma1	21.712	False				False			n-			LPC	100	0	5646
53	6.92117	510.357	510.355	510.357	MS1	LPC 17:0	LPC 17:0		hPlasma2	25.0219	False				False			n-			LPC	100	0	5646
54	6.95322	510.358	510.355	510.358	MS1	LPC 17:0	LPC 17:0		hPlasma3	18.494	False				False			n-			LPC	100	0	5646
75	7.29023	546.356	546.353	546.356	MS1	LPC 18:0	LPC 18:0		hPlasma2	25.667	False				False			n-			LPC	100	0	6374
76	7.32155	546.356	546.353	546.356	MS1	LPC 18:0	LPC 18:0		hPlasma3	16.402	False				False			n-			LPC	100	0	6374
74	7.30357	546.356	546.353	546.356	MS1	LPC 18:0	LPC 18:0		hPlasma1	23.177	False				False			n-			LPC	100	0	6374
66	7.32155	524.374	524.371	524.374	MS1	LPC 18:0	LPC 18:0		hPlasma3	76.9509	False				False			n-			LPC	100	0	5965
65	7.29023	524.374	524.371	524.374	MS1	LPC 18:0	LPC 18:0		hPlasma2	73.503	False				False			n-			LPC	100	0	5965
64	7.30357	524.374	524.371	524.374	MS1	LPC 18:0	LPC 18:0		hPlasma1	108.234	False				False			n-			LPC	100	0	5965
63	6.76805	522.347	522.355	522.358	MS2+O	LPC 18:1	LPC 18:1(n-9)		hPlasma3	32.189	False	Position= n-9, Score= 859.65,Presence= 58.8235, Ratio sum= 0.249 Position= n-5, Score= 740.86,Presence= 35.2941, Ratio sum= 0.0714 Position= n-7, Score= 706.54,Presence= 47.0588, Ratio sum= 0.1582			True			n-9			LPC	100	0	5903
67	6.82837	529.394	529.399	529.404	MS2	LPC 18:1(d7)	LPC 18:1(n-9)(d7)		hPlasma2	47.284	False	Position= n-9, Score= 828.61,Presence= 52.9411, Ratio sum= 0.3864			True			n-9			LPC	100	0	6069
68	6.38127	542.324	542.322	542.324	MS1	LPC 18:2	LPC 18:2		hPlasma1	15.548	False				False			n-			LPC	100	0	6305
69	6.36755	542.324	542.322	542.324	MS1	LPC 18:2	LPC 18:2		hPlasma2	17.25	False				False			n-			LPC	100	0	6305
70	6.3993	542.325	542.322	542.325	MS1	LPC 18:2	LPC 18:2(n-6,9)		hPlasma3	12.764	False	Position= n-6,9, Score= 720.72,Presence= 67.647, Ratio sum= 1.8801			True			n-6,9			LPC	100	0	6305
62	6.30693	520.347	520.34	520.342	MS2+O	LPC 18:2	LPC 18:2(n-6,9)		hPlasma3	79.73	False	Position= n-6,9, Score= 887.7,Presence= 82.3529, Ratio sum= 3.2858			True			n-6,9			LPC	100	0	5854
60	6.00095	518.327	518.324	518.327	MS1	LPC 18:3	LPC 18:3		hPlasma2	7.948	False				False			n-			LPC	100	0	5807
59	6.01495	518.327	518.324	518.327	MS1	LPC 18:3	LPC 18:3		hPlasma1	7.541	False				False			n-			LPC	100	0	5807
61	6.0315	518.327	518.324	518.327	MS1	LPC 18:3	LPC 18:3		hPlasma3	6.1369	False				False			n-			LPC	100	0	5807
87	7.83957	552.405	552.402	552.405	MS1	LPC 20:0	LPC 20:0		hPlasma2	1.906	False				False			n-			LPC	100	0	6538
88	7.8542	552.406	552.402	552.406	MS1	LPC 20:0	LPC 20:0		hPlasma3	1.502	False				False			n-			LPC	100	0	6538
86	7.84438	552.406	552.402	552.406	MS1	LPC 20:0	LPC 20:0		hPlasma1	1.982	False				False			n-			LPC	100	0	6538
83	7.39453	550.389	550.387	550.389	MS1	LPC 20:1	LPC 20:1		hPlasma1	3.152	False				False			n-			LPC	100	0	6492
84	7.38127	550.389	550.387	550.389	MS1	LPC 20:1	LPC 20:1		hPlasma2	3.877	False				False			n-			LPC	100	0	6492
85	7.41285	550.389	550.387	550.389	MS1	LPC 20:1	LPC 20:1		hPlasma3	2.981	False				False			n-			LPC	100	0	6492
80	6.93515	548.374	548.371	548.374	MS1	LPC 20:2	LPC 20:2		hPlasma1	5.517	False				False			n-			LPC	50	0	6436
82	6.95322	548.374	548.371	548.374	MS1	LPC 20:2	LPC 20:2		hPlasma3	5.473	False				False			n-			LPC	100	0	6436
81	6.92117	548.374	548.371	548.374	MS1	LPC 20:2	LPC 20:2		hPlasma2	4.7939	False				False			n-			LPC	100	0	6436
77	6.64408	546.358	546.355	546.358	MS1	LPC 20:3	LPC 20:3(n-6,9,12)		hPlasma2	22.373	False	Position= n-6,9,12, Score= 865.94,Presence= 56.8627, Ratio sum= 1.9537			True			n-6,9,12			LPC	100	0	6376
78	6.56532	546.358	546.355	546.358	MS1	LPC 20:3	LPC 20:3(n-6,9,12)		hPlasma1	25.027	False	Position= n-6,9,12, Score= 852.13,Presence= 50.9803, Ratio sum= 2.3742			True			n-6,9,12			LPC	100	0	6377
79	6.58392	546.359	546.355	546.359	MS1	LPC 20:3	LPC 20:3(n-6,9,12)		hPlasma3	24.161	False	Position= n-6,9,12, Score= 847.86,Presence= 52.9411, Ratio sum= 2.1724 Position= n-6,8,12, Score= 680.05,Presence= 47.0588, Ratio sum= 1.4778			True			n-6,9,12			LPC	100	0	6377
73	6.36755	544.343	544.34	544.343	MS1	LPC 20:4	LPC 20:4		hPlasma2	59.659	False				False			n-			LPC	100	0	6341
72	6.30693	544.34	544.34	544.34	MS1	LPC 20:4	LPC 20:4(n-6,9,12,15)		hPlasma3	55.224	False	Position= n-6,9,12,15, Score= 905.93,Presence= 75.0, Ratio sum= 4.613			True			n-6,9,12,15			LPC	100	0	6340
71	6.2891	544.343	544.34	544.343	MS1	LPC 20:4	LPC 20:4(n-6,9,12,15)		hPlasma1	65.449	False	Position= n-6,9,12,15, Score= 894.67,Presence= 67.647, Ratio sum= 4.4913			True			n-6,9,12,15			LPC	100	0	6340
91	6.30693	568.343	568.34	568.343	MS1	LPC 22:6	LPC 22:6		hPlasma3	10.375	False				False			n-			LPC	100	0	6803
89	6.2891	568.343	568.34	568.343	MS1	LPC 22:6	LPC 22:6		hPlasma1	15.924	False				False			n-			LPC	100	0	6803
90	6.27542	568.343	568.34	568.343	MS1	LPC 22:6	LPC 22:6		hPlasma2	17.537	False				False			n-			LPC	100	0	6803
37	6.93515	482.363	482.361	482.363	MS1	LPC O-16:0	LPC O-16:0		hPlasma1	15.862	False				False			n-			EtherLPC	33.3333	0	5149
38	6.92117	482.363	482.361	482.363	MS1	LPC O-16:0	LPC O-16:0		hPlasma2	13.594	False				False			n-			EtherLPC	33.3333	0	5149
39	6.95322	482.363	482.361	482.363	MS1	LPC O-16:0	LPC O-16:0		hPlasma3	12.9469	False				False			n-			EtherLPC	33.3333	0	5149
30	6.95322	480.347	480.345	480.347	MS1	LPC O-16:1	LPC O-16:1		hPlasma3	10.58	False				False			n-			EtherLPC	16.6666	0	5113
28	6.93515	480.347	480.345	480.347	MS1	LPC O-16:1	LPC O-16:1		hPlasma1	17.948	False				False			n-			EtherLPC	33.3333	0	5113
29	6.92117	480.348	480.345	480.348	MS1	LPC O-16:1	LPC O-16:1		hPlasma2	19.925	False				False			n-			EtherLPC	33.3333	0	5113
51	7.04645	508.379	508.376	508.379	MS1	LPC O-18:1	LPC O-18:1		hPlasma3	6.471	False				False			n-			EtherLPC	33.3333	0	5605
50	7.10718	508.379	508.376	508.379	MS1	LPC O-18:1	LPC O-18:1		hPlasma2	6.83	False				False			n-			EtherLPC	33.3333	0	5604
49	7.12022	508.379	508.376	508.379	MS1	LPC O-18:1	LPC O-18:1(n-6)		hPlasma1	7.084	False	Position= n-6, Score= 655.5,Presence= 11.7647, Ratio sum= 0.0735			True			n-6			EtherLPC	33.3333	0	5604
36	7.41285	482.326	482.324	482.326	MS1	LPE 18:0	LPE 18:0		hPlasma3	3.85	False				False			n-			LPE	100	0	5146
34	7.39453	482.327	482.324	482.327	MS1	LPE 18:0	LPE 18:0		hPlasma1	3.492	False				False			n-			LPE	100	0	5146
35	7.38127	482.327	482.324	482.327	MS1	LPE 18:0	LPE 18:0		hPlasma2	4.381	False				False			n-			LPE	100	0	5146
42	6.86028	487.349	487.352	487.349	MS1	LPE 18:1(d7)	LPE 18:1(n-9)(d7)		hPlasma3	51.372	False	Position= n-9, Score= 820.22,Presence= 58.8235, Ratio sum= 0.7449			True			n-9			LPE	100	0	5224
40	6.84242	487.349	487.352	487.349	MS1	LPE 18:1(d7)	LPE 18:1(n-9)(d7)		hPlasma1	51.372	False	Position= n-9, Score= 878.7,Presence= 70.5882, Ratio sum= 0.7363			True			n-9			LPE	100	0	5224
41	6.82837	487.35	487.352	487.35	MS1	LPE 18:1(d7)	LPE 18:1(n-9)(d7)		hPlasma2	51.372	False	Position= n-9, Score= 872.79,Presence= 64.7058, Ratio sum= 0.7872			True			n-9			LPE	100	0	5224
130	8.941	678.51	678.507	678.51	MS1	PC 28:0|PC 14:0_14:0	PC 14:0_14:0		hPlasma2	2.466	False				False			n-			PC	100	0	9007
129	8.93597	678.51	678.507	678.51	MS1	PC 28:0|PC 14:0_14:0	PC 14:0_14:0		hPlasma1	2.454	False				False			n-			PC	100	0	9007
159	9.21985	730.537	730.538	730.537	MS1	PC 32:2|PC 14:0_18:2	PC 14:0_18:2(n-6,9)		hPlasma2	22.98	False	Position= n-6,9, Score= 877.75,Presence= 85.2941, Ratio sum= 2.549 Position= n-7,9, Score= 698.45,Presence= 91.1764, Ratio sum= 2.5334 Position= n-6,8, Score= 664.98,Presence= 73.5294, Ratio sum= 3.0505			True			n-6,9			PC	100	50	9984
160	9.22533	730.537	730.538	730.537	MS1	PC 32:2|PC 14:0_18:2	PC 14:0_18:2(n-6,9)		hPlasma3	33.975	False	Position= n-6,9, Score= 878.97,Presence= 82.3529, Ratio sum= 3.9481 Position= n-6,8, Score= 685.25,Presence= 76.4705, Ratio sum= 4.6419 Position= n-7,9, Score= 641.8,Presence= 82.3529, Ratio sum= 3.9053			True			n-6,9			PC	100	75	9984
158	9.21468	730.538	730.538	730.538	MS1	PC 32:2|PC 14:0_18:2	PC 14:0_18:2(n-6,9)		hPlasma1	22.008	False	Position= n-6,9, Score= 892.74,Presence= 88.2352, Ratio sum= 3.9222 Position= n-6,10, Score= 764.39,Presence= 70.5882, Ratio sum= 2.9738 Position= n-7,9, Score= 679.83,Presence= 88.2352, Ratio sum= 4.2181 Position= n-6,8, Score= 669.49,Presence= 82.3529, Ratio sum= 4.5961 Position= n-7,10, Score= 604.99,Presence= 70.5882, Ratio sum= 3.2697			True			n-6,9			PC	100	50	9984
181	9.49557	744.557	744.554	744.557	MS1	PC 33:2|PC 14:1_19:1	PC 14:1_19:1		hPlasma1	8.359	False				False	False		n-	n-		PC	100	25	10292
182	9.50005	744.557	744.554	744.557	MS1	PC 33:2|PC 14:1_19:1	PC 14:1_19:1		hPlasma2	8.638	False				False	False		n-	n-		PC	100	25	10292
183	9.50485	744.557	744.554	744.557	MS1	PC 33:2|PC 14:1_19:1	PC 14:1_19:1		hPlasma3	12.684	False				False	False		n-	n-		PC	100	0	10292
139	9.50485	706.542	706.538	706.542	MS1	PC 30:0|PC 15:0_15:0	PC 15:0_15:0		hPlasma3	14.165	False				False			n-			PC	100	0	9520
168	10.3288	734.584	734.569	734.567	MS2	PC 32:0|PC 16:0_16:0	PC 16:0_16:0		hPlasma2	19.656	False				False			n-			PC	100	100	10084
169	10.3323	734.584	734.569	734.567	MS2	PC 32:0|PC 16:0_16:0	PC 16:0_16:0		hPlasma3	28.78	False				False			n-			PC	100	100	10084
167	10.323	734.586	734.569	734.576	MS2	PC 32:0|PC 16:0_16:0	PC 16:0_16:0		hPlasma1	11.513	False				False			n-			PC	100	100	10084
164	9.59598	732.551	732.554	732.551	MS1	PC 32:1|PC 16:0_16:1	PC 16:0_16:1(n-7)		hPlasma3	16.227	False	Position= n-7, Score= 891.39,Presence= 82.3529, Ratio sum= 0.4327 Position= n-9, Score= 838.96,Presence= 52.9411, Ratio sum= 0.1793			True			n-7			PC	100	75	10030
166	9.68773	732.563	732.554	732.56	MS2	PC 32:1|PC 16:0_16:1	PC 16:0_16:1(n-7)		hPlasma3	40.237	False	Position= n-7, Score= 891.39,Presence= 82.3529, Ratio sum= 0.4327 Position= n-9, Score= 838.96,Presence= 52.9411, Ratio sum= 0.1793			True			n-7			PC	100	75	10031
165	9.6831	732.57	732.554	732.55	MS2	PC 32:1|PC 16:0_16:1	PC 16:0_16:1(n-7)		hPlasma2	18.572	False	Position= n-7, Score= 940.06,Presence= 88.2352, Ratio sum= 0.7237 Position= n-9, Score= 873.58,Presence= 47.0588, Ratio sum= 0.2005			True			n-7			PC	100	75	10031
217	11.4332	762.606	762.601	762.606	MS1	PC 34:0|PC 16:0_18:0	PC 16:0_18:0		hPlasma2	17.03	False				False			n-			PC	100	50	10733
216	11.4261	762.606	762.601	762.606	MS1	PC 34:0|PC 16:0_18:0	PC 16:0_18:0		hPlasma1	16.838	False				False			n-			PC	100	50	10733
218	11.4362	762.606	762.601	762.606	MS1	PC 34:0|PC 16:0_18:0	PC 16:0_18:0		hPlasma3	25.764	False				False			n-			PC	100	75	10733
214	10.5981	760.58	760.585	760.58	MS1	PC 34:1|PC 16:0_18:1	PC 16:0_18:1(n-9)		hPlasma1	28.561	False	Position= n-9, Score= 984.67,Presence= 100.0, Ratio sum= 2.2346 Position= n-7, Score= 669.48,Presence= 82.3529, Ratio sum= 0.724 Position= n-5, Score= 636.63,Presence= 47.0588, Ratio sum= 0.0984			True			n-9			PC	100	100	10674
215	10.604	760.58	760.585	760.58	MS1	PC 34:1|PC 16:0_18:1	PC 16:0_18:1(n-9)		hPlasma2	28.571	False	Position= n-9, Score= 981.87,Presence= 100.0, Ratio sum= 2.4227 Position= n-7, Score= 729.89,Presence= 88.2352, Ratio sum= 0.7816			True			n-9			PC	100	100	10674
209	9.9627	758.571	758.569	758.571	MS1	PC 34:2|PC 16:0_18:2	PC 16:0_18:2(n-6,9)		hPlasma3	66.364	False	Position= n-6,9, Score= 906.85,Presence= 91.1764, Ratio sum= 10.4075 Position= n-6,8, Score= 689.09,Presence= 88.2352, Ratio sum= 11.7373 Position= n-7,9, Score= 607.62,Presence= 88.2352, Ratio sum= 10.9573			True			n-6,9			PC	100	100	10633
208	9.95395	758.58	758.569	758.573	MS2+O	PC 34:2|PC 16:0_18:2	PC 16:0_18:2(n-6,9)		hPlasma1	43.0349	False	Position= n-6,9, Score= 899.35,Presence= 88.2352, Ratio sum= 10.4069 Position= n-6,10, Score= 731.94,Presence= 76.4705, Ratio sum= 7.426 Position= n-6,8, Score= 679.38,Presence= 85.2941, Ratio sum= 12.085 Position= n-7,9, Score= 611.27,Presence= 88.2352, Ratio sum= 10.9051 Position= n-7,10, Score= 495.75,Presence= 76.4705, Ratio sum= 7.9242			True			n-6,9			PC	100	100	10633
210	9.86698	758.58	758.569	758.577	MS2	PC 34:2|PC 16:0_18:2	PC 16:0_18:2(n-6,9)		hPlasma2	43.415	False	Position= n-6,9, Score= 900.97,Presence= 94.1176, Ratio sum= 4.2679 Position= n-7,9, Score= 764.51,Presence= 88.2352, Ratio sum= 4.4034 Position= n-6,8, Score= 700.26,Presence= 85.2941, Ratio sum= 4.909			True			n-6,9			PC	100	75	10636
264	10.1376	786.603	786.601	786.603	MS1	PC 36:2|PC 16:0_20:2	PC 16:0_20:2(n-6,9)		hPlasma1	42.739	True	Position= n-6,9, Score= 641.95,Presence= 70.5882, Ratio sum= 4.8227 Position= n-6,12, Score= 719.45,Presence= 79.4117, Ratio sum= 3.2631 Position= n-6,11, Score= 612.48,Presence= 73.5294, Ratio sum= 3.2553 Position= n-7,12, Score= 602.94,Presence= 76.4705, Ratio sum= 3.8959 Position= n-7,9, Score= 524.1,Presence= 67.647, Ratio sum= 5.4556 Position= n-6,8, Score= 508.91,Presence= 67.647, Ratio sum…			True			n-6,9			PC	100	100	11304
265	10.1431	786.605	786.601	786.605	MS1	PC 36:2|PC 16:0_20:2	PC 16:0_20:2(n-9,12)		hPlasma2	43.509	True	Position= n-9,12*, Score= 787.39,Presence= 82.3529, Ratio sum= 3.8299 Position= n-9,11, Score= 694.65,Presence= 82.3529, Ratio sum= 3.9078 Position= n-6,9, Score= 656.55,Presence= 76.4705, Ratio sum= 4.6763 Position= n-6,11, Score= 612.39,Presence= 76.4705, Ratio sum= 3.0222 Position= n-8,11, Score= 590.7,Presence= 79.4117, Ratio sum= 2.2746 Position= n-7,9, Score= 565.54,Presence= 79.4117, Ratio…			True			n-9,12*			PC	100	50	11304
266	10.1465	786.598	786.601	786.598	MS1	PC 36:2|PC 16:0_20:2	PC 16:0_20:2(n-9,12)		hPlasma3	63.843	False	Position= n-9,12, Score= 821.72,Presence= 79.4117, Ratio sum= 3.2527 Position= n-8,12, Score= 705.06,Presence= 73.5294, Ratio sum= 2.0709 Position= n-6,12, Score= 679.1,Presence= 73.5294, Ratio sum= 2.9411 Position= n-6,9, Score= 657.66,Presence= 82.3529, Ratio sum= 4.5049 Position= n-7,12, Score= 600.48,Presence= 73.5294, Ratio sum= 3.4837 Position= n-7,9, Score= 562.3,Presence= 82.3529, Ratio s…			True			n-9,12			PC	100	50	11304
309	9.6831	806.573	806.569	806.573	MS1	PC 38:6|PC 16:0_22:6	PC 16:0_22:6(n-3,6,9,12,15,18)		hPlasma2	36.75	False	Position= n-3,6,9,12,15,18, Score= 915.33,Presence= 81.3725, Ratio sum= 12.8968 Position= n-3,6,9,12,15,17, Score= 891.14,Presence= 81.3725, Ratio sum= 13.223 Position= n-3,6,8,12,15,18, Score= 879.27,Presence= 83.3333, Ratio sum= 12.0636 Position= n-3,6,8,12,15,17, Score= 855.8,Presence= 83.3333, Ratio sum= 12.3898 Position= n-3,6,8,10,15,18, Score= 797.43,Presence= 81.3725, Ratio sum= 10.6247 P…			True			n-3,6,9,12,15,18			PC	100	50	11860
310	9.59598	806.573	806.569	806.573	MS1	PC 38:6|PC 16:0_22:6	PC 16:0_22:6(n-3,6,9,12,15,18)		hPlasma3	54.189	False	Position= n-3,6,9,12,15,18, Score= 850.2,Presence= 74.5098, Ratio sum= 7.0727 Position= n-3,6,9,12,14,18, Score= 787.94,Presence= 74.5098, Ratio sum= 6.7586 Position= n-3,7,9,12,15,18, Score= 787.89,Presence= 73.5294, Ratio sum= 6.6999 Position= n-3,7,9,12,14,18, Score= 736.38,Presence= 73.5294, Ratio sum= 6.3858			True			n-3,6,9,12,15,18			PC	100	50	11861
201	9.13195	754.543	754.538	754.543	MS1	PC 34:4|PC 16:1_18:3	PC 16:1(n-6)_18:3(n-6,9,12)		hPlasma3	27.043	False	Position= n-6, Score= 502.94,Presence= 64.7058, Ratio sum= 2.29	Position= n-6,9,12, Score= 542.59,Presence= 64.7058, Ratio sum= 4.0844		True	True		n-6	n-6,9,12		PC	100	50	10533
199	9.12137	754.543	754.538	754.543	MS1	PC 34:4|PC 16:1_18:3	PC 16:1_18:3		hPlasma1	17.837	False				False	False		n-	n-		PC	100	50	10533
200	9.12622	754.543	754.538	754.543	MS1	PC 34:4|PC 16:1_18:3	PC 16:1_18:3(n-3,6,9)		hPlasma2	18.721	False		Position= n-3,6,9, Score= 807.74,Presence= 76.4705, Ratio sum= 6.6926 Position= n-3,5,9, Score= 766.01,Presence= 70.5882, Ratio sum= 3.9025 Position= n-3,6,12, Score= 674.98,Presence= 64.7058, Ratio sum= 3.9011 Position= n-3,7,9, Score= 636.88,Presence= 76.4705, Ratio sum= 8.0445 Position= n-3,6,8, Score= 609.93,Presence= 74.5098, Ratio sum= 6.8499 Position= n-3,5,12, Score= 588.9,Presence= 58.82…		False	True		n-	n-3,6,9		PC	100	50	10533
251	10.9696	774.605	774.601	774.605	MS1	PC 35:1|PC 17:0_18:1	PC 17:0_18:1(n-9)		hPlasma2	16.591	False	Position= n-9, Score= 812.88,Presence= 52.9411, Ratio sum= 0.3637 Position= n-8, Score= 569.28,Presence= 41.1764, Ratio sum= 0.2149			True			n-9			PC	100	25	11036
250	10.9635	774.605	774.601	774.605	MS1	PC 35:1|PC 17:0_18:1	PC 17:0_18:1(n-9)		hPlasma1	16.101	False	Position= n-9, Score= 799.23,Presence= 52.9411, Ratio sum= 0.2895			True			n-9			PC	100	25	11036
252	10.9731	774.606	774.601	774.606	MS1	PC 35:1|PC 17:0_18:1	PC 17:0_18:1(n-9)		hPlasma3	24.372	False	Position= n-9, Score= 836.88,Presence= 47.0588, Ratio sum= 0.2881			True			n-9			PC	100	50	11036
238	10.2299	772.59	772.585	772.59	MS1	PC 35:2|PC 17:0_18:2	PC 17:0_18:2(n-6,9)		hPlasma1	26.189	False	Position= n-6,9, Score= 812.16,Presence= 44.1176, Ratio sum= 1.8571			True			n-6,9			PC	100	75	10971
239	10.2356	772.59	772.585	772.59	MS1	PC 35:2|PC 17:0_18:2	PC 17:0_18:2(n-6,9)		hPlasma2	26.936	False	Position= n-6,9, Score= 823.19,Presence= 64.7058, Ratio sum= 2.3444 Position= n-6,8, Score= 634.5,Presence= 64.7058, Ratio sum= 2.7204			True			n-6,9			PC	100	75	10971
240	10.239	772.591	772.585	772.591	MS1	PC 35:2|PC 17:0_18:2	PC 17:0_18:2(n-6,9)		hPlasma3	39.771	False	Position= n-6,9, Score= 863.36,Presence= 67.647, Ratio sum= 2.4888 Position= n-6,8, Score= 661.47,Presence= 67.647, Ratio sum= 3.019			True			n-6,9			PC	100	75	10971
291	10.2299	796.589	796.585	796.589	MS1	PC 37:4|PC 17:0_20:4	PC 17:0_20:4		hPlasma1	13.116	False				False			n-			PC	100	0	11611
292	10.239	796.589	796.585	796.589	MS1	PC 37:4|PC 17:0_20:4	PC 17:0_20:4		hPlasma3	20.7	False				False			n-			PC	100	50	11611
272	11.621	788.63	788.616	788.622	MS2	PC 36:1|PC 18:0_18:1	PC 18:0_18:1(n-9)		hPlasma3	64.328	False	Position= n-9, Score= 950.37,Presence= 88.2352, Ratio sum= 0.8391			True			n-9			PC	100	100	11364
267	10.7875	786.609	786.601	786.605	MS2+O	PC 36:2|PC 18:0_18:2	PC 18:0_18:2(n-6,9)		hPlasma2	46.527	False	Position= n-6,9, Score= 903.47,Presence= 94.1176, Ratio sum= 10.2386 Position= n-6,8, Score= 685.73,Presence= 88.2352, Ratio sum= 11.4488			True			n-6,9			PC	100	100	11305
268	10.7911	786.61	786.601	786.605	MS2+O	PC 36:2|PC 18:0_18:2	PC 18:0_18:2(n-6,9)		hPlasma3	68.376	False	Position= n-6,9, Score= 908.51,Presence= 91.1764, Ratio sum= 9.8875 Position= n-6,8, Score= 688.23,Presence= 85.2941, Ratio sum= 11.1097			True			n-6,9			PC	100	100	11305
315	11.2478	812.618	812.616	812.618	MS1	PC 38:3|PC 18:0_20:3	PC 18:0_20:3(n-6,9,12)		hPlasma2	51.8549	False	Position= n-6,9,12, Score= 926.71,Presence= 80.3921, Ratio sum= 7.5323 Position= n-6,9,11, Score= 808.67,Presence= 78.4313, Ratio sum= 7.7675 Position= n-6,8,12, Score= 774.55,Presence= 82.3529, Ratio sum= 5.5304 Position= n-6,8,11, Score= 580.76,Presence= 80.3921, Ratio sum= 5.7656			True			n-6,9,12			PC	100	100	11990
316	11.2509	812.618	812.616	812.618	MS1	PC 38:3|PC 18:0_20:3	PC 18:0_20:3(n-6,9,12)		hPlasma3	71.343	False	Position= n-6,9,12, Score= 935.05,Presence= 86.2745, Ratio sum= 7.7007 Position= n-6,9,11, Score= 820.59,Presence= 86.2745, Ratio sum= 7.9035			True			n-6,9,12			PC	100	100	11990
317	11.1494	812.618	812.616	812.618	MS1	PC 38:3|PC 18:0_20:3	PC 18:0_20:3(n-6,9,12)		hPlasma1	48.338	False	Position= n-6,9,12, Score= 921.16,Presence= 74.5098, Ratio sum= 7.7089 Position= n-6,9,11, Score= 805.71,Presence= 74.5098, Ratio sum= 7.8993			True			n-6,9,12			PC	100	100	11991
312	10.696	810.603	810.601	810.603	MS1	PC 38:4|PC 18:0_20:4	PC 18:0_20:4(n-6,9,12,15)		hPlasma2	54.44	False	Position= n-6,9,12,15, Score= 917.48,Presence= 79.4117, Ratio sum= 13.1372 Position= n-6,9,12,14, Score= 848.96,Presence= 79.4117, Ratio sum= 13.5367			True			n-6,9,12,15			PC	100	100	11941
311	10.69	810.603	810.601	810.603	MS1	PC 38:4|PC 18:0_20:4	PC 18:0_20:4(n-6,9,12,15)		hPlasma1	53.48	False	Position= n-6,9,12,15, Score= 920.1,Presence= 85.2941, Ratio sum= 19.0401 Position= n-6,9,12,14, Score= 849.64,Presence= 82.3529, Ratio sum= 19.6704			True			n-6,9,12,15			PC	100	100	11941
373	11.6108	838.638	838.632	838.638	MS1	PC 40:4|PC 18:0_22:4	PC 18:0_22:4(n-6,9,12,15)		hPlasma1	21.547	False	Position= n-6,9,12,15, Score= 893.77,Presence= 69.1176, Ratio sum= 4.9991 Position= n-6,9,11,15, Score= 818.21,Presence= 64.7058, Ratio sum= 3.6403			True			n-6,9,12,15			PC	100	75	12598
374	11.6181	838.638	838.632	838.638	MS1	PC 40:4|PC 18:0_22:4	PC 18:0_22:4(n-6,9,12,15)		hPlasma2	21.735	False	Position= n-6,9,12,15, Score= 886.99,Presence= 63.2352, Ratio sum= 4.9664 Position= n-6,9,11,15, Score= 818.32,Presence= 60.2941, Ratio sum= 3.8171			True			n-6,9,12,15			PC	100	50	12598
375	11.621	838.638	838.632	838.638	MS1	PC 40:4|PC 18:0_22:4	PC 18:0_22:4(n-6,9,12,15)		hPlasma3	32.809	False	Position= n-6,9,12,15, Score= 900.8,Presence= 67.647, Ratio sum= 4.7422			True			n-6,9,12,15			PC	100	75	12598
367	10.8724	836.622	836.616	836.622	MS1	PC 40:5|PC 18:0_22:5	PC 18:0_22:5(n-3,6,9,12,15)		hPlasma1	27	False	Position= n-3,6,9,12,15, Score= 910.59,Presence= 77.647, Ratio sum= 7.3664 Position= n-3,5,9,12,15, Score= 862.5,Presence= 77.647, Ratio sum= 6.937 Position= n-3,6,9,12,14, Score= 857.82,Presence= 77.647, Ratio sum= 7.8054 Position= n-3,5,9,12,14, Score= 829.15,Presence= 77.647, Ratio sum= 7.376			True			n-3,6,9,12,15			PC	100	75	12550
368	10.8782	836.622	836.616	836.622	MS1	PC 40:5|PC 18:0_22:5	PC 18:0_22:5(n-3,6,9,12,15)		hPlasma2	28.186	False	Position= n-3,6,9,12,15, Score= 904.84,Presence= 76.4705, Ratio sum= 7.0739 Position= n-3,6,8,12,15, Score= 867.66,Presence= 78.8235, Ratio sum= 6.7161 Position= n-3,6,9,12,14, Score= 860.42,Presence= 76.4705, Ratio sum= 7.5163 Position= n-3,5,9,12,15, Score= 852.2,Presence= 75.2941, Ratio sum= 6.6688 Position= n-3,6,8,12,14, Score= 830.82,Presence= 78.8235, Ratio sum= 7.1585 Position= n-3,5,9,12…			True			n-3,6,9,12,15			PC	100	75	12550
369	10.8817	836.623	836.616	836.623	MS1	PC 40:5|PC 18:0_22:5	PC 18:0_22:5(n-3,6,9,12,15)		hPlasma3	40.533	False	Position= n-3,6,9,12,15, Score= 905.57,Presence= 76.4705, Ratio sum= 7.659 Position= n-3,6,8,12,15, Score= 871.56,Presence= 77.647, Ratio sum= 7.1632 Position= n-3,6,9,12,14, Score= 861.24,Presence= 77.647, Ratio sum= 8.1255 Position= n-3,6,9,11,15, Score= 857.23,Presence= 75.2941, Ratio sum= 6.3233 Position= n-3,5,9,12,15, Score= 848.88,Presence= 71.7647, Ratio sum= 7.2191 Position= n-3,6,8,12,1…			True			n-3,6,9,12,15			PC	100	50	12550
361	10.5981	834.618	834.601	834.598	MS2	PC 40:6|PC 18:0_22:6	PC 18:0_22:6(n-3,6,9,12,15,18)		hPlasma1	11.1	True	Position= n-3,6*,9,12,15,18, Score= 891.86,Presence= 79.4117, Ratio sum= 11.615 Position= n-3,5,9,12,15,18, Score= 864.57,Presence= 80.3921, Ratio sum= 11.3054 Position= n-3,5,9,12,15,17, Score= 834.66,Presence= 80.3921, Ratio sum= 11.6414 Position= n-3,5,9,11,15,18, Score= 824.77,Presence= 81.3725, Ratio sum= 10.6405 Position= n-3,5,9,11,15,17, Score= 793.31,Presence= 81.3725, Ratio sum= 10.9766…			True			n-3,6*,9,12,15,18			PC	100	75	12515
363	10.6074	834.618	834.601	834.598	MS2	PC 40:6|PC 18:0_22:6	PC 18:0_22:6(n-3,6,9,12,15,18)		hPlasma3	19.216	True	Position= n-3,6,9,12,15,18*, Score= 889.9,Presence= 73.5294, Ratio sum= 11.36 Position= n-3,6,9,12,15,17, Score= 879.58,Presence= 76.4705, Ratio sum= 12.0228 Position= n-3,6,9,11,15,17, Score= 861.41,Presence= 78.4313, Ratio sum= 11.3931 Position= n-3,5,9,12,15,17, Score= 835.9,Presence= 74.5098, Ratio sum= 11.2216 Position= n-3,5,9,11,15,17, Score= 805.72,Presence= 76.4705, Ratio sum= 10.592			True			n-3,6,9,12,15,18*			PC	100	75	12515
362	10.604	834.618	834.601	834.599	MS2	PC 40:6|PC 18:0_22:6	PC 18:0_22:6(n-3,6,9,12,15,18)		hPlasma2	11.3989	True	Position= n-3,6,9,12,15,18*, Score= 885.62,Presence= 74.5098, Ratio sum= 12.5326 Position= n-3,6,9,12,15,17, Score= 872.8,Presence= 75.4901, Ratio sum= 13.1667			True			n-3,6,9,12,15,18*			PC	100	75	12515
253	9.3097	780.563	780.554	780.56	MS2	PC 36:5|PC 18:2_18:3	PC 18:2(n-3,6)_18:3(n-3,6,9)		hPlasma1	43.01	False	Position= n-3,6, Score= 806.99,Presence= 79.4117, Ratio sum= 4.28 Position= n-3,5, Score= 734.53,Presence= 82.3529, Ratio sum= 1.2301 Position= n-3,9, Score= 612.75,Presence= 67.647, Ratio sum= 2.4623 Position= n-3,7, Score= 543.66,Presence= 76.4705, Ratio sum= 4.7213	Position= n-3,6,9, Score= 870.13,Presence= 82.3529, Ratio sum= 7.6532 Position= n-3,5,9, Score= 828.29,Presence= 84.3137, Ratio sum= 4.6032 Position= n-3,6,8, Score= 689.68,Presence= 84.3137, Ratio sum= 7.3957 Position= n-3,7,9, Score= 612.33,Presence= 80.3921, Ratio sum= 8.0945 Position= n-3,5,8, Score= 599.99,Presence= 86.2745, Ratio sum= 4.3458 Position= n-3,5,7, Score= 546.45,Presence= 78.431…		True	True		n-3,6	n-3,6,9		PC	100	25	11170
255	9.31903	780.571	780.554	780.552	MS2	PC 36:5|PC 18:2_18:3	PC 18:2(n-3,6)_18:3(n-3,6,9)		hPlasma3	35.712	False	Position= n-3,6, Score= 821.35,Presence= 82.3529, Ratio sum= 6.4807 Position= n-3,5, Score= 752.3,Presence= 79.4117, Ratio sum= 1.9486 Position= n-3,7, Score= 547.96,Presence= 76.4705, Ratio sum= 7.2429	Position= n-3,6,9, Score= 881.63,Presence= 86.2745, Ratio sum= 11.5689 Position= n-3,5,9, Score= 840.78,Presence= 84.3137, Ratio sum= 7.0367 Position= n-3,6,10, Score= 770.64,Presence= 84.3137, Ratio sum= 8.2546 Position= n-3,6,12, Score= 766.96,Presence= 76.4705, Ratio sum= 7.179 Position= n-3,6,8, Score= 702.43,Presence= 88.2352, Ratio sum= 11.0836 Position= n-3,5,12, Score= 686.24,Presence= 74…		True	True		n-3,6	n-3,6,9		PC	100	50	11170
254	9.31448	780.571	780.554	780.56	MS2	PC 36:5|PC 18:2_18:3	PC 18:2(n-3,6)_18:3(n-3,6,9)		hPlasma2	16.591	False	Position= n-3,6, Score= 807.7,Presence= 82.3529, Ratio sum= 4.5001 Position= n-3,7, Score= 542.09,Presence= 79.4117, Ratio sum= 4.9723	Position= n-3,6,9, Score= 871.43,Presence= 86.2745, Ratio sum= 7.9865 Position= n-3,6,8, Score= 688.75,Presence= 86.2745, Ratio sum= 7.7295 Position= n-3,7,9, Score= 609.28,Presence= 84.3137, Ratio sum= 8.4587		True	True		n-3,6	n-3,6,9		PC	100	50	11170
307	9.21985	804.558	804.554	804.558	MS1	PC 38:7|PC 18:2_20:5	PC 18:2(n-6,9)_20:5(n-3,6,9,12,15)		hPlasma2	13.644	True	Position= n-6*,9*, Score= 507.58,Presence= 44.1176, Ratio sum= 1.6862 Position= n-3,6, Score= 808.17,Presence= 61.7647, Ratio sum= 2.9749 Position= n-3,8, Score= 717.88,Presence= 55.8823, Ratio sum= 1.4266 Position= n-3,5, Score= 701.99,Presence= 61.7647, Ratio sum= 1.6646 Position= n-3,7, Score= 675.13,Presence= 58.8235, Ratio sum= 2.4933	Position= n-3,6,9,12,15, Score= 871.98,Presence= 68.2352, Ratio sum= 7.7154 Position= n-3,5,9,12,15, Score= 854.6,Presence= 68.2352, Ratio sum= 6.4051 Position= n-3,6,8,12,15, Score= 808.63,Presence= 65.8823, Ratio sum= 7.2553 Position= n-3,7,9,12,15, Score= 796.61,Presence= 67.0588, Ratio sum= 7.2338 Position= n-3,5,8,12,15, Score= 777.37,Presence= 65.8823, Ratio sum= 5.9451 Position= n-3,5,7,9,…		True	True		n-6*,9*	n-3,6,9,12,15		PC	100	0	11817
308	9.22533	804.558	804.554	804.558	MS1	PC 38:7|PC 18:2_20:5	PC 18:2(n-6,9)_20:5(n-3,6,9,12,15)		hPlasma3	20.442	True	Position= n-6*,9*, Score= 626.65,Presence= 52.9411, Ratio sum= 1.6312 Position= n-3,6, Score= 891.19,Presence= 64.7058, Ratio sum= 2.6683	Position= n-3,6,9,12,15, Score= 900.39,Presence= 69.4117, Ratio sum= 6.7561		True	True		n-6*,9*	n-3,6,9,12,15		PC	100	0	11817
306	9.21468	804.558	804.554	804.558	MS1	PC 38:7|PC 18:2_20:5	PC 18:2(n-6,9)_20:5(n-3,6,9,12,15)		hPlasma1	12.485	True	Position= n-6,9, Score= 628.46,Presence= 55.8823, Ratio sum= 1.7036 Position= n-5,7, Score= 646.55,Presence= 70.5882, Ratio sum= 1.831 Position= n-5,9, Score= 617.31,Presence= 58.8235, Ratio sum= 1.2493 Position= n-3,6, Score= 828.83,Presence= 73.5294, Ratio sum= 3.3234 Position= n-3,5, Score= 728.97,Presence= 73.5294, Ratio sum= 2.2402 Position= n-3,7, Score= 695.84,Presence= 70.5882, Ratio sum=…	Position= n-3,6,9,12,15, Score= 879.04,Presence= 74.1176, Ratio sum= 8.4432 Position= n-3,5,9,12,15, Score= 859.21,Presence= 74.1176, Ratio sum= 7.3599 Position= n-5,7,9,12,15, Score= 851.85,Presence= 72.9411, Ratio sum= 6.9507 Position= n-3,6,9,13,15, Score= 813.5,Presence= 70.5882, Ratio sum= 7.5195 Position= n-3,7,9,12,15, Score= 803.59,Presence= 72.9411, Ratio sum= 7.6315 Position= n-3,5,9,13…		True	True		n-6,9	n-3,6,9,12,15		PC	100	0	11817
299	11.333	800.621	800.616	800.621	MS1	PC 37:2|PC 19:0_18:2	PC 19:0_18:2		hPlasma1	6.353	False				False			n-			PC	100	0	11727
300	11.3399	800.621	800.616	800.621	MS1	PC 37:2|PC 19:0_18:2	PC 19:0_18:2		hPlasma2	6.745	False				False			n-			PC	100	0	11727
301	11.3433	800.621	800.616	800.621	MS1	PC 37:2|PC 19:0_18:2	PC 19:0_18:2		hPlasma3	9.939	False				False			n-			PC	100	0	11727
319	11.9794	814.637	814.632	814.637	MS1	PC 38:2|PC 19:1_19:1	PC 19:1(n-6)_19:1(n-6)		hPlasma1	20.4549	False	Position= n-6, Score= 846.47,Presence= 58.8235, Ratio sum= 1.5315	Position= n-6, Score= 846.47,Presence= 58.8235, Ratio sum= 1.5315		True	True		n-6	n-6		PC	100	0	12031
320	11.8933	814.637	814.632	814.637	MS1	PC 38:2|PC 19:1_19:1	PC 19:1(n-6)_19:1(n-6)		hPlasma2	20.317	False	Position= n-6, Score= 845.7,Presence= 70.5882, Ratio sum= 1.5589	Position= n-6, Score= 845.7,Presence= 70.5882, Ratio sum= 1.5589		True	True		n-6	n-6		PC	100	0	12032
321	11.897	814.637	814.632	814.637	MS1	PC 38:2|PC 19:1_19:1	PC 19:1(n-6)_19:1(n-6)		hPlasma3	30.473	False	Position= n-6, Score= 857.25,Presence= 58.8235, Ratio sum= 1.6079	Position= n-6, Score= 857.25,Presence= 58.8235, Ratio sum= 1.6079		True	True		n-6	n-6		PC	100	0	12032
356	9.31448	830.575	830.569	830.575	MS1	PC 40:8|PC 20:4_20:4	PC 20:4(n-3,6,9,12)_20:4(n-6,9,12,15)		hPlasma2	13.441	False	Position= n-3,6,9,12, Score= 819.76,Presence= 79.4117, Ratio sum= 5.7225 Position= n-3,6,9,16, Score= 762.23,Presence= 69.1176, Ratio sum= 4.6214 Position= n-3,6,9,11, Score= 747.3,Presence= 73.5294, Ratio sum= 5.5176 Position= n-3,7,9,12, Score= 743.35,Presence= 79.4117, Ratio sum= 5.7438 Position= n-3,6,8,12, Score= 728.71,Presence= 75.0, Ratio sum= 5.7549 Position= n-3,6,11,16, Score= 691.1,Pr…	Position= n-6,9,12,15, Score= 898.42,Presence= 75.0, Ratio sum= 8.3 Position= n-3,9,12,15, Score= 892.58,Presence= 72.0588, Ratio sum= 6.6535 Position= n-3,6,12,15, Score= 860.01,Presence= 70.5882, Ratio sum= 5.9919 Position= n-3,6,9,15, Score= 837.07,Presence= 75.0, Ratio sum= 5.793 Position= n-6,9,11,15, Score= 829.79,Presence= 75.0, Ratio sum= 7.2337 Position= n-6,9,12,16, Score= 828.57,Presen…		True	True		n-3,6,9,12	n-6,9,12,15		PC	100	100	12419
357	9.31903	830.576	830.569	830.576	MS1	PC 40:8|PC 20:4_20:4	PC 20:4(n-3,6,9,12)_20:4(n-6,9,12,15)		hPlasma3	20.018	False	Position= n-3,6,9,12, Score= 761.99,Presence= 63.2352, Ratio sum= 5.1777 Position= n-3,6,9,14, Score= 728.31,Presence= 63.2352, Ratio sum= 4.8764 Position= n-3,6,11,14, Score= 676.78,Presence= 61.7647, Ratio sum= 4.3959 Position= n-3,8,11,14, Score= 618.5,Presence= 66.1764, Ratio sum= 4.2668 Position= n-6,9,12,15, Score= 908.31,Presence= 73.5294, Ratio sum= 8.2303 Position= n-3,9,12,15, Score= 89…	Position= n-6,9,12,15, Score= 908.31,Presence= 73.5294, Ratio sum= 8.2303 Position= n-3,9,12,15, Score= 890.26,Presence= 69.1176, Ratio sum= 6.4838 Position= n-6,9,12,14, Score= 860.94,Presence= 73.5294, Ratio sum= 7.8336 Position= n-3,6,12,15, Score= 849.59,Presence= 63.2352, Ratio sum= 5.9393 Position= n-6,9,11,15, Score= 836.82,Presence= 72.0588, Ratio sum= 7.0836 Position= n-6,8,12,15, Score=…		True	True		n-3,6,9,12	n-6,9,12,15		PC	100	100	12419
355	9.3097	830.575	830.569	830.575	MS1	PC 40:8|PC 20:4_20:4	PC 20:4(n-6,9,12,15)_20:4(n-6,9,12,15)		hPlasma1	12.946	False	Position= n-6,9,12,15, Score= 898.36,Presence= 70.5882, Ratio sum= 8.0913 Position= n-6,8,12,15, Score= 834.73,Presence= 72.0588, Ratio sum= 7.4015	Position= n-6,9,12,15, Score= 898.36,Presence= 70.5882, Ratio sum= 8.0913 Position= n-6,8,12,15, Score= 834.73,Presence= 72.0588, Ratio sum= 7.4015		True	True		n-6,9,12,15	n-6,9,12,15		PC	100	50	12419
326	13.0818	816.652	816.648	816.652	MS1	PC 38:1	PC 38:1		hPlasma2	4.117	False				False			n-			PC	100	0	12075
327	13.0849	816.652	816.648	816.652	MS1	PC 38:1	PC 38:1		hPlasma3	6.022	False				False			n-			PC	100	0	12075
328	13.1662	816.652	816.648	816.652	MS1	PC 38:1	PC 38:1		hPlasma1	3.998	False				False			n-			PC	100	0	12076
150	10.9696	720.595	720.59	720.595	MS1	PC O-32:0|PC O-16:0_16:0	PC O-16:0_16:0		hPlasma2	13.23	False				False			n-			EtherPC	25	0	9798
151	10.9731	720.595	720.59	720.595	MS1	PC O-32:0|PC O-16:0_16:0	PC O-16:0_16:0		hPlasma3	19.402	False				False			n-			EtherPC	25	0	9798
149	10.9635	720.595	720.59	720.595	MS1	PC O-32:0|PC O-16:0_16:0	PC O-16:0_16:0		hPlasma1	12.655	False				False			n-			EtherPC	25	0	9798
188	10.3288	744.593	744.59	744.593	MS1	PC O-34:2|PC O-16:1_18:1	PC O-16:1(n-6)_18:1(n-6)		hPlasma2	16.88	False	Position= n-6, Score= 837.67,Presence= 58.8235, Ratio sum= 1.4179	Position= n-6, Score= 837.67,Presence= 58.8235, Ratio sum= 1.4179		True	True		n-6	n-6		EtherPC	25	0	10295
187	10.323	744.593	744.59	744.593	MS1	PC O-34:2|PC O-16:1_18:1	PC O-16:1(n-6)_18:1(n-6)		hPlasma1	16.32	False	Position= n-6, Score= 806.2,Presence= 47.0588, Ratio sum= 1.5139	Position= n-6, Score= 806.2,Presence= 47.0588, Ratio sum= 1.5139		True	True		n-6	n-6		EtherPC	25	0	10295
189	10.3323	744.594	744.59	744.594	MS1	PC O-34:2|PC O-16:1_18:1	PC O-16:1(n-6)_18:1(n-6)		hPlasma3	25.392	False	Position= n-6, Score= 855.7,Presence= 58.8235, Ratio sum= 1.5667	Position= n-6, Score= 855.7,Presence= 58.8235, Ratio sum= 1.5667		True	True		n-6	n-6		EtherPC	50	0	10295
178	10.323	742.58	742.574	742.58	MS1	PC O-34:3|PC O-16:1_18:2	PC O-16:1(n-6)_18:2(n-6,9)		hPlasma1	21.449	False	Position= n-6, Score= 840.5,Presence= 58.8235, Ratio sum= 2.4153	Position= n-6,9, Score= 843.15,Presence= 67.647, Ratio sum= 3.339 Position= n-6,15, Score= 687.87,Presence= 47.0588, Ratio sum= 2.7439 Position= n-6,8, Score= 639.7,Presence= 67.647, Ratio sum= 4.1289		True	True		n-6	n-6,9		EtherPC	100	0	10241
179	10.2356	742.58	742.574	742.58	MS1	PC O-34:3|PC O-16:1_18:2	PC O-16:1(n-6)_18:2(n-6,9)		hPlasma2	21.952	False	Position= n-6, Score= 873.01,Presence= 76.4705, Ratio sum= 2.2946	Position= n-6,9, Score= 853.26,Presence= 73.5294, Ratio sum= 3.2199 Position= n-6,15, Score= 723.64,Presence= 58.8235, Ratio sum= 2.7106 Position= n-6,8, Score= 660.58,Presence= 73.5294, Ratio sum= 3.8284		True	True		n-6	n-6,9		EtherPC	75	0	10242
180	10.239	742.581	742.574	742.581	MS1	PC O-34:3|PC O-16:1_18:2	PC O-16:1(n-6)_18:2(n-6,9)		hPlasma3	32.734	False	Position= n-6, Score= 874.46,Presence= 76.4705, Ratio sum= 2.3655	Position= n-6,9, Score= 869.09,Presence= 76.4705, Ratio sum= 3.3547 Position= n-6,15, Score= 713.29,Presence= 55.8823, Ratio sum= 2.7214 Position= n-6,8, Score= 663.9,Presence= 76.4705, Ratio sum= 3.9702		True	True		n-6	n-6,9		EtherPC	75	0	10242
226	10.2356	766.574	766.574	766.574	MS1	PC O-36:5|PC O-16:1_20:4	PC O-16:1(n-6)_20:4(n-6,9,12,15)		hPlasma2	21.532	False	Position= n-6, Score= 878.72,Presence= 70.5882, Ratio sum= 1.6293	Position= n-6,9,12,15, Score= 909.78,Presence= 75.0, Ratio sum= 7.8069 Position= n-6,9,12,14, Score= 851.63,Presence= 77.9411, Ratio sum= 8.2802 Position= n-6,9,11,15, Score= 810.48,Presence= 72.0588, Ratio sum= 6.1337 Position= n-6,9,11,14, Score= 708.54,Presence= 75.0, Ratio sum= 6.6071		True	True		n-6	n-6,9,12,15		EtherPC	75	0	10840
225	10.2299	766.574	766.574	766.574	MS1	PC O-36:5|PC O-16:1_20:4	PC O-16:1(n-6)_20:4(n-6,9,12,15)		hPlasma1	21.645	False	Position= n-6, Score= 696.34,Presence= 52.9411, Ratio sum= 1.4486	Position= n-6,9,12,15, Score= 726.21,Presence= 60.2941, Ratio sum= 6.3492		True	True		n-6	n-6,9,12,15		EtherPC	75	0	10840
227	10.239	766.574	766.574	766.574	MS1	PC O-36:5|PC O-16:1_20:4	PC O-16:1(n-6)_20:4(n-6,9,12,15)		hPlasma3	31.56	False	Position= n-6, Score= 903.6,Presence= 82.3529, Ratio sum= 1.7516	Position= n-6,9,12,15, Score= 906.18,Presence= 72.0588, Ratio sum= 7.6319 Position= n-6,8,12,15, Score= 824.85,Presence= 70.5882, Ratio sum= 6.8138 Position= n-6,9,11,15, Score= 815.72,Presence= 76.4705, Ratio sum= 6.2959 Position= n-6,8,11,15, Score= 692.73,Presence= 75.0, Ratio sum= 5.4778		True	True		n-6	n-6,9,12,15		EtherPC	75	0	10840
185	10.9696	744.594	744.59	744.594	MS1	PC O-34:2|PC O-16:1_18:1	PC O-16:1(n-9)_18:1(n-9)		hPlasma2	16.779	False	Position= n-9, Score= 738.82,Presence= 29.4117, Ratio sum= 0.2032	Position= n-9, Score= 738.82,Presence= 29.4117, Ratio sum= 0.2032		True	True		n-9	n-9		EtherPC	75	0	10294
186	10.9731	744.594	744.59	744.594	MS1	PC O-34:2|PC O-16:1_18:1	PC O-16:1(n-9)_18:1(n-9)		hPlasma3	24.885	False	Position= n-9, Score= 795.48,Presence= 47.0588, Ratio sum= 0.2689	Position= n-9, Score= 795.48,Presence= 47.0588, Ratio sum= 0.2689		True	True		n-9	n-9		EtherPC	75	0	10294
184	10.9635	744.594	744.59	744.594	MS1	PC O-34:2|PC O-16:1_18:1	PC O-16:1(n-9)_18:1(n-9)		hPlasma1	16.329	True	Position= n-9*, Score= 647.26,Presence= 47.0588, Ratio sum= 0.2047	Position= n-9*, Score= 647.26,Presence= 47.0588, Ratio sum= 0.2047 Position= n-15, Score= 700.31,Presence= 23.5294, Ratio sum= 0.078		True	True		n-9*	n-9*		EtherPC	50	0	10294
293	11.4261	796.629	796.621	796.629	MS1	PC O-38:4|PC O-18:0_20:4	PC O-18:0_20:4(n-6,9,12,15)		hPlasma1	32.97	True	Position= n-6,9,12,15*, Score= 879.29,Presence= 60.2941, Ratio sum= 5.1746 Position= n-6,9,12,14, Score= 824.07,Presence= 66.1764, Ratio sum= 5.5381			True			n-6,9,12,15*			EtherPC	25	0	11612
294	11.4332	796.628	796.621	796.628	MS1	PC O-38:4|PC O-18:0_20:4	PC O-18:0_20:4(n-6,9,12,15)		hPlasma2	33.577	False	Position= n-6,9,12,15, Score= 887.31,Presence= 63.2352, Ratio sum= 5.2843			True			n-6,9,12,15			EtherPC	50	0	11612
295	11.4362	796.63	796.621	796.629	MS2	PC O-38:4|PC O-18:0_20:4	PC O-18:0_20:4(n-6,9,12,15)		hPlasma3	50.107	False	Position= n-6,9,12,15, Score= 890.95,Presence= 69.1176, Ratio sum= 5.1355 Position= n-6,9,12,14, Score= 838.0,Presence= 73.5294, Ratio sum= 5.4808 Position= n-6,8,12,15, Score= 814.23,Presence= 69.1176, Ratio sum= 4.6495 Position= n-6,8,12,14, Score= 770.99,Presence= 73.5294, Ratio sum= 4.9948			True			n-6,9,12,15			EtherPC	25	0	11612
282	11.2409	794.61	794.606	794.61	MS1	PC O-38:5|PC O-18:1_20:4	PC O-18:1(n-6)_20:4(n-6,9,12,15)		hPlasma1	19.195	True	Position= n-6, Score= 482.78,Presence= 41.1764, Ratio sum= 0.6671	Position= n-6,9,12,15*, Score= 484.61,Presence= 36.7647, Ratio sum= 3.1115		True	True		n-6	n-6,9,12,15*		EtherPC	25	0	11543
284	11.2509	794.611	794.606	794.611	MS1	PC O-38:5|PC O-18:1_20:4	PC O-18:1(n-6)_20:4(n-6,9,12,15)		hPlasma3	29.507	True	Position= n-6, Score= 666.14,Presence= 47.0588, Ratio sum= 0.7823	Position= n-6,9,12,15*, Score= 660.18,Presence= 48.5294, Ratio sum= 3.4687		True	True		n-6	n-6,9,12,15*		EtherPC	75	0	11543
283	11.2478	794.611	794.606	794.611	MS1	PC O-38:5|PC O-18:1_20:4	PC O-18:1(n-6)_20:4(n-6,9,12,15)		hPlasma2	19.811	False	Position= n-6, Score= 799.07,Presence= 64.7058, Ratio sum= 1.2478	Position= n-6,9,12,15, Score= 802.41,Presence= 51.4705, Ratio sum= 5.0905		True	True		n-6	n-6,9,12,15		EtherPC	75	0	11543
190	11.1494	746.611	746.606	746.611	MS1	PC O-34:1|PC O-18:1_16:0	PC O-18:1(n-9)_16:0		hPlasma1	23.861	False	Position= n-9, Score= 806.8,Presence= 35.2941, Ratio sum= 0.1545			True			n-9			EtherPC	25	0	10351
191	11.1558	746.611	746.606	746.611	MS1	PC O-34:1|PC O-18:1_16:0	PC O-18:1(n-9)_16:0		hPlasma2	24.97	False	Position= n-9, Score= 708.7,Presence= 29.4117, Ratio sum= 0.1402			True			n-9			EtherPC	25	0	10351
286	10.513	794.611	794.606	794.611	MS1	PC O-38:5|PC O-18:1_20:4	PC O-18:1(n-9)_20:4(n-6,9,12,15)		hPlasma2	30.095	True	Position= n-9, Score= 772.12,Presence= 41.1764, Ratio sum= 1.2307 Position= n-3, Score= 789.11,Presence= 41.1764, Ratio sum= 0.1044 Position= n-6, Score= 886.16,Presence= 70.5882, Ratio sum= 1.3462	Position= n-6,9,12,15, Score= 912.23,Presence= 75.0, Ratio sum= 5.936 Position= n-3,9,12,15, Score= 851.98,Presence= 67.647, Ratio sum= 4.6942 Position= n-6,9,12,14, Score= 846.18,Presence= 72.0588, Ratio sum= 5.7907 Position= n-6,9,11,15, Score= 825.99,Presence= 75.0, Ratio sum= 5.208 Position= n-3,6,12,15, Score= 780.93,Presence= 61.7647, Ratio sum= 3.7639 Position= n-3,9,12,14, Score= 755.84,P…		True	True		n-9	n-6,9,12,15		EtherPC	25	0	11544
285	10.5073	794.612	794.606	794.612	MS1	PC O-38:5|PC O-18:1_20:4	PC O-18:1(n-9)_20:4(n-6,9,12,15)		hPlasma1	29.023	False	Position= n-9, Score= 823.39,Presence= 70.5882, Ratio sum= 1.3765 Position= n-7, Score= 544.75,Presence= 76.4705, Ratio sum= 1.3665 Position= n-6, Score= 900.46,Presence= 82.3529, Ratio sum= 1.4093	Position= n-6,9,12,15, Score= 911.76,Presence= 75.0, Ratio sum= 6.2119 Position= n-6,8,12,15, Score= 857.76,Presence= 77.9411, Ratio sum= 5.529 Position= n-7,9,12,15, Score= 846.23,Presence= 73.5294, Ratio sum= 6.169 Position= n-6,9,12,14, Score= 845.53,Presence= 77.9411, Ratio sum= 5.9879 Position= n-6,8,12,14, Score= 789.43,Presence= 80.8823, Ratio sum= 5.305 Position= n-7,9,12,14, Score= 776.8…		True	True		n-9	n-6,9,12,15		EtherPC	25	0	11544
287	10.425	794.612	794.606	794.612	MS1	PC O-38:5|PC O-18:1_20:4	PC O-18:1(n-9)_20:4(n-6,9,12,15)		hPlasma3	45.336	False	Position= n-9, Score= 782.25,Presence= 58.8235, Ratio sum= 1.5516 Position= n-7, Score= 575.1,Presence= 82.3529, Ratio sum= 1.6103 Position= n-6, Score= 897.45,Presence= 82.3529, Ratio sum= 1.2644	Position= n-6,9,12,15, Score= 916.51,Presence= 82.3529, Ratio sum= 6.3289 Position= n-6,8,12,15, Score= 858.47,Presence= 83.8235, Ratio sum= 5.4761 Position= n-6,9,12,14, Score= 852.25,Presence= 80.8823, Ratio sum= 6.1308 Position= n-7,9,12,15, Score= 850.95,Presence= 82.3529, Ratio sum= 6.6748 Position= n-6,9,11,15, Score= 826.92,Presence= 79.4117, Ratio sum= 5.5084 Position= n-6,8,12,14, Score=…		True	True		n-9	n-6,9,12,15		EtherPC	50	0	11545
192	11.1593	746.611	746.606	746.611	MS1	PC O-34:1|PC O-18:1_16:0	PC O-18:1_16:0		hPlasma3	35.658	False				False			n-			EtherPC	25	0	10351
195	12.3575	748.625	748.621	748.625	MS1	PC O-34:0	PC O-34:0		hPlasma3	3.103	False				False			n-			EtherPC	25	0	10411
193	12.3472	748.626	748.621	748.626	MS1	PC O-34:0	PC O-34:0		hPlasma1	1.974	False				False			n-			EtherPC	25	0	10411
194	12.3538	748.626	748.621	748.626	MS1	PC O-34:0	PC O-34:0		hPlasma2	2.044	False				False			n-			EtherPC	25	0	10411
241	11.4261	772.625	772.621	772.625	MS1	PC O-36:2	PC O-36:2		hPlasma1	13.284	False				False			n-			EtherPC	25	0	10972
242	11.4332	772.625	772.621	772.625	MS1	PC O-36:2	PC O-36:2		hPlasma2	13.542	False				False			n-			EtherPC	25	0	10972
243	11.4362	772.625	772.621	772.625	MS1	PC O-36:2	PC O-36:2		hPlasma3	20.618	False				False			n-			EtherPC	25	0	10972
246	12.3575	772.625	772.621	772.625	MS1	PC O-36:2	PC O-36:2		hPlasma3	3.191	False				False			n-			EtherPC	25	0	10973
244	12.3472	772.626	772.621	772.626	MS1	PC O-36:2	PC O-36:2		hPlasma1	2.0099	False				False			n-			EtherPC	25	0	10973
245	12.3538	772.626	772.621	772.626	MS1	PC O-36:2	PC O-36:2		hPlasma2	2.02	False				False			n-			EtherPC	25	0	10973
237	11.3433	770.61	770.606	770.61	MS1	PC O-36:3	PC O-36:3		hPlasma3	18.489	False				False			n-			EtherPC	25	0	10924
236	11.3399	770.61	770.606	770.61	MS1	PC O-36:3	PC O-36:3		hPlasma2	12.513	False				False			n-			EtherPC	25	0	10924
278	10.323	792.595	792.59	792.595	MS1	PC O-38:6	PC O-38:6		hPlasma1	17.494	False				False			n-			EtherPC	25	0	11483
345	13.0745	826.67	826.668	826.67	MS1	PC O-40:3	PC O-40:3		hPlasma1	3.343	False				False			n-			EtherPC	25	0	12326
346	13.0849	826.671	826.668	826.671	MS1	PC O-40:3	PC O-40:3		hPlasma3	5.236	False				False			n-			EtherPC	25	0	12326
342	12.9908	824.657	824.653	824.657	MS1	PC O-40:4	PC O-40:4		hPlasma2	7.277	False				False			n-			EtherPC	25	0	12274
334	11.5186	822.641	822.637	822.641	MS1	PC O-40:5	PC O-40:5		hPlasma1	12.01	False				False			n-			EtherPC	25	0	12214
335	11.5257	822.641	822.637	822.641	MS1	PC O-40:5	PC O-40:5		hPlasma2	12.232	False				False			n-			EtherPC	25	0	12214
336	11.5288	822.641	822.637	822.641	MS1	PC O-40:5	PC O-40:5		hPlasma3	18.321	False				False			n-			EtherPC	25	0	12214
401	13.631	852.688	852.684	852.688	MS1	PC O-42:4	PC O-42:4		hPlasma1	6.248	False				False			n-			EtherPC	25	0	12886
402	13.6394	852.689	852.684	852.689	MS1	PC O-42:4	PC O-42:4		hPlasma2	6.257	False				False			n-			EtherPC	25	0	12886
403	13.548	852.689	852.684	852.689	MS1	PC O-42:4	PC O-42:4		hPlasma3	7.977	False				False			n-			EtherPC	25	0	12887
393	13.0745	850.673	850.668	850.673	MS1	PC O-42:5	PC O-42:5		hPlasma1	10.898	False				False			n-			EtherPC	25	0	12851
394	13.0818	850.673	850.668	850.673	MS1	PC O-42:5	PC O-42:5		hPlasma2	11.066	False				False			n-			EtherPC	25	0	12851
395	13.0849	850.673	850.668	850.673	MS1	PC O-42:5	PC O-42:5		hPlasma3	16.052	False				False			n-			EtherPC	25	0	12851
387	11.8045	848.657	848.653	848.657	MS1	PC O-42:6	PC O-42:6		hPlasma3	6.689	False				False			n-			EtherPC	25	0	12820
386	11.8011	848.657	848.653	848.657	MS1	PC O-42:6	PC O-42:6		hPlasma2	4.372	False				False			n-			EtherPC	25	0	12820
385	11.7938	848.658	848.653	848.658	MS1	PC O-42:6	PC O-42:6		hPlasma1	4.456	False				False			n-			EtherPC	25	0	12820
388	12.8079	848.658	848.653	848.658	MS1	PC O-42:6	PC O-42:6		hPlasma2	2.559	False				False			n-			EtherPC	25	0	12821
389	12.8112	848.658	848.653	848.658	MS1	PC O-42:6	PC O-42:6		hPlasma3	3.749	False				False			n-			EtherPC	25	0	12821
431	13.6425	878.705	878.7	878.705	MS1	PC O-44:5	PC O-44:5		hPlasma3	17.984	False				False			n-			EtherPC	25	0	13407
429	13.631	878.705	878.7	878.705	MS1	PC O-44:5	PC O-44:5		hPlasma1	13.378	False				False			n-			EtherPC	25	0	13407
430	13.6394	878.705	878.7	878.705	MS1	PC O-44:5	PC O-44:5		hPlasma2	13.553	False				False			n-			EtherPC	25	0	13407
423	13.2689	876.689	876.684	876.689	MS1	PC O-44:6	PC O-44:6		hPlasma3	15.274	False				False			n-			EtherPC	25	0	13363
424	13.35	876.689	876.684	876.689	MS1	PC O-44:6	PC O-44:6		hPlasma1	9.721	False				False			n-			EtherPC	25	0	13364
425	13.3579	876.689	876.684	876.689	MS1	PC O-44:6	PC O-44:6		hPlasma2	10.35	False				False			n-			EtherPC	25	0	13364
144	10.1431	711.583	711.566	711.572	MS2	PE 15:0_18:1(d7)	PE 15:0_18:1(n-9)(d7)		hPlasma2	35.1599	False	Position= n-9, Score= 917.87,Presence= 76.4705, Ratio sum= 0.5269			True			n-9			PE	100	0	9619
145	10.1465	711.583	711.566	711.565	MS2	PE 15:0_18:1(d7)	PE 15:0_18:1(n-9)(d7)		hPlasma3	35.1599	False	Position= n-9, Score= 894.91,Presence= 70.5882, Ratio sum= 0.575			True			n-9			PE	100	50	9619
143	10.1376	711.583	711.566	711.571	MS2	PE 15:0_18:1(d7)	PE 15:0_18:1(n-9)(d7)		hPlasma1	35.1599	False	Position= n-9, Score= 857.57,Presence= 70.5882, Ratio sum= 0.3472			True			n-9			PE	100	0	9619
220	9.86698	764.525	764.523	764.525	MS1	PE 38:6|PE 16:1_22:5	PE 16:1_22:5		hPlasma2	6.791	False				False	False		n-	n-		PE	0	0	10790
219	9.86262	764.525	764.523	764.525	MS1	PE 38:6|PE 16:1_22:5	PE 16:1_22:5		hPlasma1	6.913	False				False	False		n-	n-		PE	0	0	10790
221	9.8715	764.525	764.523	764.525	MS1	PE 38:6|PE 16:1_22:5	PE 16:1_22:5		hPlasma3	7.345	False				False	False		n-	n-		PE	100	0	10790
235	10.9731	768.558	768.554	768.558	MS1	PE 38:4|PE 18:0_20:4	PE 18:0_20:4		hPlasma3	35.731	False				False			n-			PE	100	0	10890
233	10.9635	768.558	768.554	768.558	MS1	PE 38:4|PE 18:0_20:4	PE 18:0_20:4		hPlasma1	38.508	False				False			n-			PE	100	0	10890
234	10.9696	768.558	768.554	768.558	MS1	PE 38:4|PE 18:0_20:4	PE 18:0_20:4		hPlasma2	37.556	False				False			n-			PE	100	0	10890
277	10.7817	792.557	792.554	792.557	MS1	PE 40:6|PE 18:0_22:6	PE 18:0_22:6		hPlasma1	5.658	False				False			n-			PE	100	0	11480
197	11.5257	752.563	752.559	752.563	MS1	PE P-38:4|PE P-18:0_20:4	PE P-18:0_20:4		hPlasma2	41.138	False				False			n-			PlasmPE	25	100	10483
198	11.5288	752.563	752.559	752.563	MS1	PE P-38:4|PE P-18:0_20:4	PE P-18:0_20:4		hPlasma3	42.8519	False				False			n-			PlasmPE	25	100	10483
196	11.5186	752.563	752.559	752.563	MS1	PE P-38:4|PE P-18:0_20:4	PE P-18:0_20:4		hPlasma1	41.398	False				False			n-			PlasmPE	25	100	10483
398	8.93597	852.563	852.56	852.563	MS1	PI 15:0_18:1(d7)	PI 15:0_18:1(d7)		hPlasma1	29.511	False				False			n-			PI	66.6666	0	12885
399	8.941	852.563	852.56	852.563	MS1	PI 15:0_18:1(d7)	PI 15:0_18:1(d7)		hPlasma2	29.511	False				False			n-			PI	100	0	12885
400	8.94667	852.564	852.56	852.564	MS1	PI 15:0_18:1(d7)	PI 15:0_18:1(d7)		hPlasma3	29.511	False				False			n-			PI	66.6666	0	12885
204	9.03983	755.561	755.556	755.561	MS1	PS 15:0_18:1(d7)	PS 15:0_18:1(d7)		hPlasma3	32.174	False				False			n-			PS	100	50	10557
202	9.02918	755.562	755.556	755.562	MS1	PS 15:0_18:1(d7)	PS 15:0_18:1(d7)		hPlasma1	32.174	False				False			n-			PS	100	25	10557
203	9.03402	755.562	755.556	755.562	MS1	PS 15:0_18:1(d7)	PS 15:0_18:1(d7)		hPlasma2	32.174	False				False			n-			PS	100	25	10557
131	9.21468	689.566	689.559	689.566	MS1	SM 33:1;O2|SM 17:1;O2/16:0	SM 17:1(Δ4);O2/16:0		hPlasma1	47.361	False	Position= Δ4, Score= 559.48,Presence= 10.0, Ratio sum= 0.023			True			Δ4			SM	100	100	9209
132	9.21985	689.566	689.559	689.566	MS1	SM 33:1;O2|SM 17:1;O2/16:0	SM 17:1(Δ4);O2/16:0		hPlasma2	51.319	False	Position= Δ4, Score= 626.43,Presence= 10.0, Ratio sum= 0.03			True			Δ4			SM	100	0	9209
133	9.22533	689.566	689.559	689.565	MS2	SM 33:1;O2|SM 17:1;O2/16:0	SM 17:1;O2/16:0		hPlasma3	50.489	False				False			n-			SM	100	0	9209
152	9.21468	727.579	727.575	727.579	MS1	SM 36:3;O2|SM 18:1;O2/18:2	SM 18:1(Δ14);O2/18:2		hPlasma1	19.625	False	Position= Δ14, Score= 780.5,Presence= 35.0, Ratio sum= 0.1761 Position= n-6, Score= 771.79,Presence= 30.0, Ratio sum= 0.178 Position= n-8, Score= 711.52,Presence= 20.0, Ratio sum= 0.0646			True	False		Δ14	n-		SM	100	0	9927
365	13.0818	835.671	835.666	835.671	MS1	SM 42:2;O2|SM 18:1;O2/24:1	SM 18:1(Δ14);O2/24:1		hPlasma2	25.364	False	Position= Δ14, Score= 683.52,Presence= 30.0, Ratio sum= 0.3656			True	False		Δ14	n-		SM	66.6666	0	12534
366	13.0849	835.671	835.666	835.671	MS1	SM 42:2;O2|SM 18:1;O2/24:1	SM 18:1(Δ14);O2/24:1		hPlasma3	23.846	False	Position= Δ14, Score= 616.83,Presence= 30.0, Ratio sum= 0.7592			True	False		Δ14	n-		SM	66.6666	0	12534
364	13.0745	835.671	835.666	835.671	MS1	SM 42:2;O2|SM 18:1;O2/24:1	SM 18:1(Δ14);O2/24:1		hPlasma1	24.873	False	Position= Δ14, Score= 644.57,Presence= 25.0, Ratio sum= 0.4709			True	False		Δ14	n-		SM	66.6666	0	12534
360	11.8045	833.655	833.651	833.655	MS1	SM 42:3;O2|SM 18:1;O2/24:2	SM 18:1(Δ14);O2/24:2		hPlasma3	11.398	True	Position= Δ14, Score= 597.87,Presence= 25.0, Ratio sum= 0.5024 Position= n-9, Score= 650.49,Presence= 30.0, Ratio sum= 0.9615			True	False		Δ14	n-		SM	66.6666	0	12489
138	9.49557	703.587	703.575	703.569	MS2	SM 34:1;O2|SM 18:1;O2/16:0	SM 18:1(Δ4);O2/16:0		hPlasma1	62.776	False	Position= Δ4, Score= 566.95,Presence= 10.0, Ratio sum= 0.0607			True			Δ4			SM	100	100	9461
162	10.3288	731.619	731.606	731.609	MS2+O	SM 36:1;O2|SM 18:1;O2/18:0	SM 18:1(Δ4);O2/18:0		hPlasma2	63.13	False	Position= Δ4, Score= 776.85,Presence= 15.0, Ratio sum= 0.0296			True			Δ4			SM	100	0	10010
163	10.3323	731.62	731.606	731.608	MS2+O	SM 36:1;O2|SM 18:1;O2/18:0	SM 18:1(Δ4);O2/18:0		hPlasma3	59.11	False	Position= Δ4, Score= 587.58,Presence= 10.0, Ratio sum= 0.0262			True			Δ4			SM	100	0	10010
161	10.323	731.62	731.606	731.612	MS2+O	SM 36:1;O2|SM 18:1;O2/18:0	SM 18:1(Δ4);O2/18:0		hPlasma1	63.058	False	Position= Δ4, Score= 519.61,Presence= 10.0, Ratio sum= 0.0266			True			Δ4			SM	100	0	10010
270	12.9908	787.674	787.669	787.674	MS1	SM 40:1;O2|SM 18:1;O2/22:0	SM 18:1(Δ4);O2/22:0		hPlasma2	92.795	False	Position= Δ4, Score= 594.92,Presence= 10.0, Ratio sum= 0.0291			True			Δ4			SM	100	100	11332
271	12.9937	787.674	787.669	787.674	MS1	SM 40:1;O2|SM 18:1;O2/22:0	SM 18:1(Δ4);O2/22:0		hPlasma3	86.331	False	Position= Δ4, Score= 774.79,Presence= 15.0, Ratio sum= 0.0292			True			Δ4			SM	100	0	11332
269	12.9832	787.675	787.669	787.675	MS1	SM 40:1;O2|SM 18:1;O2/22:0	SM 18:1(Δ4);O2/22:0		hPlasma1	93.361	False	Position= Δ4, Score= 722.19,Presence= 15.0, Ratio sum= 0.0273			True			Δ4			SM	100	100	11332
302	13.4432	801.701	801.684	801.685	MS2	SM 41:1;O2|SM 18:1;O2/23:0	SM 18:1(Δ4);O2/23:0		hPlasma1	16.227	False	Position= Δ4, Score= 715.17,Presence= 15.0, Ratio sum= 0.0523			True			Δ4			SM	100	0	11758
303	13.4516	801.701	801.684	801.68	MS2	SM 41:1;O2|SM 18:1;O2/23:0	SM 18:1(Δ4);O2/23:0		hPlasma2	15.978	False	Position= Δ4, Score= 756.88,Presence= 20.0, Ratio sum= 0.0642			True			Δ4			SM	100	0	11758
304	13.4548	801.701	801.684	801.68	MS2	SM 41:1;O2|SM 18:1;O2/23:0	SM 18:1(Δ4);O2/23:0		hPlasma3	23.339	False	Position= Δ4, Score= 552.44,Presence= 10.0, Ratio sum= 0.0427			True			Δ4			SM	100	0	11758
323	13.631	815.703	815.7	815.703	MS1	SM 42:1;O2|SM 18:1;O2/24:0	SM 18:1(Δ4);O2/24:0		hPlasma1	71.052	False	Position= Δ4, Score= 697.41,Presence= 15.0, Ratio sum= 0.0714			True			Δ4			SM	100	0	12051
325	13.6425	815.703	815.7	815.703	MS1	SM 42:1;O2|SM 18:1;O2/24:0	SM 18:1(Δ4);O2/24:0		hPlasma3	66.502	False	Position= Δ4, Score= 632.55,Presence= 10.0, Ratio sum= 0.0283			True			Δ4			SM	100	0	12051
324	13.6394	815.703	815.7	815.703	MS1	SM 42:1;O2|SM 18:1;O2/24:0	SM 18:1(Δ4);O2/24:0		hPlasma2	69.597	False	Position= Δ4, Score= 632.22,Presence= 10.0, Ratio sum= 0.0329			True			Δ4			SM	100	0	12051
318	12.9937	813.699	813.684	813.682	MS2	SM 42:2;O2|SM 18:1;O2/24:1	SM 18:1(Δ4);O2/24:1(n-9)		hPlasma3	65.52	False	Position= Δ4, Score= 799.87,Presence= 15.0, Ratio sum= 0.127 Position= n-9, Score= 948.96,Presence= 80.0, Ratio sum= 0.796	Position= n-9, Score= 948.96,Presence= 80.0, Ratio sum= 0.796		True	True		Δ4	n-9		SM	100	0	12014
153	9.21985	727.579	727.575	727.579	MS1	SM 36:3;O2|SM 18:1;O2/18:2	SM 18:1;O2/18:2		hPlasma2	21.053	False				False	False		n-	n-		SM	100	0	9927
154	9.22533	727.579	727.575	727.579	MS1	SM 36:3;O2|SM 18:1;O2/18:2	SM 18:1;O2/18:2		hPlasma3	21.459	False				False	False		n-	n-		SM	100	0	9927
212	11.4332	759.648	759.638	759.641	MS2+O	SM 38:1;O2|SM 18:1;O2/20:0	SM 18:1;O2/20:0		hPlasma2	66.507	False				False			n-			SM	100	0	10662
211	11.4261	759.65	759.638	759.642	MS2+O	SM 38:1;O2|SM 18:1;O2/20:0	SM 18:1;O2/20:0		hPlasma1	67.433	False				False			n-			SM	100	0	10662
213	11.4362	759.651	759.638	759.642	MS2+O	SM 38:1;O2|SM 18:1;O2/20:0	SM 18:1;O2/20:0		hPlasma3	65.3229	False				False			n-			SM	100	0	10662
341	13.4548	823.671	823.666	823.671	MS1	SM 41:1;O2|SM 18:1;O2/23:0	SM 18:1;O2/23:0		hPlasma3	10.982	False				False			n-			SM	66.6666	0	12251
339	13.4432	823.671	823.666	823.671	MS1	SM 41:1;O2|SM 18:1;O2/23:0	SM 18:1;O2/23:0		hPlasma1	11.7289	False				False			n-			SM	66.6666	0	12251
340	13.4516	823.671	823.666	823.671	MS1	SM 41:1;O2|SM 18:1;O2/23:0	SM 18:1;O2/23:0		hPlasma2	11.961	False				False			n-			SM	66.6666	0	12251
359	11.8011	833.655	833.651	833.655	MS1	SM 42:3;O2|SM 18:1;O2/24:2	SM 18:1;O2/24:2		hPlasma2	11.176	False				False	False		n-	n-		SM	66.6666	0	12489
358	11.7938	833.655	833.651	833.655	MS1	SM 42:3;O2|SM 18:1;O2/24:2	SM 18:1;O2/24:2		hPlasma1	11.504	False				False	False		n-	n-		SM	66.6666	0	12489
136	9.03402	701.565	701.559	701.565	MS1	SM 34:2;O2|SM 18:2;O2/16:0	SM 18:2(Δ4,14);O2/16:0		hPlasma2	72.859	False	Position= Δ4,14, Score= 814.39,Presence= 40.0, Ratio sum= 0.7258 Position= n-3,14, Score= 541.65,Presence= 22.5, Ratio sum= 0.2939			True			Δ4,14			SM	100	0	9424
135	9.02918	701.566	701.559	701.566	MS1	SM 34:2;O2|SM 18:2;O2/16:0	SM 18:2(Δ4,14);O2/16:0		hPlasma1	70.499	False	Position= Δ4,14, Score= 771.41,Presence= 35.0, Ratio sum= 0.9805			True			Δ4,14			SM	100	0	9424
137	9.03983	701.574	701.559	701.565	MS2	SM 34:2;O2|SM 18:2;O2/16:0	SM 18:2(Δ4,14);O2/16:0		hPlasma3	52.305	False	Position= Δ4,14, Score= 822.0,Presence= 40.0, Ratio sum= 0.6738 Position= Δ4,15, Score= 611.16,Presence= 27.5, Ratio sum= 0.2602			True			Δ4,14			SM	100	0	9424
261	11.6108	785.659	785.653	785.659	MS1	SM 40:2;O2|SM 18:2;O2/22:0	SM 18:2(Δ4,14);O2/22:0		hPlasma1	89.302	False	Position= Δ4,14, Score= 822.38,Presence= 32.5, Ratio sum= 0.2448			True			Δ4,14			SM	100	0	11282
262	11.6181	785.66	785.653	785.66	MS1	SM 40:2;O2|SM 18:2;O2/22:0	SM 18:2(Δ4,14);O2/22:0		hPlasma2	88.38	False	Position= Δ4,14, Score= 806.03,Presence= 30.0, Ratio sum= 0.2505			True			Δ4,14			SM	100	0	11282
263	11.621	785.662	785.653	785.66	MS2	SM 40:2;O2|SM 18:2;O2/22:0	SM 18:2(Δ4,14);O2/22:0		hPlasma3	87.836	False	Position= Δ4,14, Score= 763.88,Presence= 30.0, Ratio sum= 0.2431			True			Δ4,14			SM	100	0	11282
313	11.7938	811.668	811.669	811.668	MS1	SM 42:3;O2|SM 18:2;O2/24:1	SM 18:2(Δ4,14);O2/24:1(n-9)		hPlasma1	66.4449	True	Position= Δ4,14, Score= 829.17,Presence= 37.5, Ratio sum= 0.5034 Position= n-9,14, Score= 858.72,Presence= 42.5, Ratio sum= 0.7782 Position= n-4,9, Score= 703.64,Presence= 52.5, Ratio sum= 0.684	Position= n-9, Score= 895.21,Presence= 70.0, Ratio sum= 0.6792 Position= n-4, Score= 844.21,Presence= 60.0, Ratio sum= 0.4043		True	True		Δ4,14	n-9		SM	100	0	11961
314	11.8011	811.679	811.669	811.676	MS2	SM 42:3;O2|SM 18:2;O2/24:1	SM 18:2(Δ4,14);O2/24:1(n-9)		hPlasma2	86.699	True	Position= Δ4,14, Score= 846.26,Presence= 37.5, Ratio sum= 0.4611 Position= n-9,14, Score= 860.44,Presence= 37.5, Ratio sum= 0.8049 Position= n-4,9, Score= 712.3,Presence= 50.0, Ratio sum= 0.6985	Position= n-9, Score= 904.51,Presence= 60.0, Ratio sum= 0.7206 Position= n-4, Score= 869.58,Presence= 60.0, Ratio sum= 0.3768		True	True		Δ4,14	n-9		SM	100	0	11961
134	8.84808	697.53	697.528	697.53	MS1	SM 34:4;O2|SM 18:2;O2/16:2	SM 18:2;O2/16:2		hPlasma2	2.475	False				False	False		n-	n-		SM	100	0	9347
155	9.67863	729.596	729.591	729.596	MS1	SM 36:2;O2|SM 18:2;O2/18:0	SM 18:2;O2/18:0		hPlasma1	40.994	False				False			n-			SM	100	0	9964
156	9.6831	729.596	729.591	729.596	MS1	SM 36:2;O2|SM 18:2;O2/18:0	SM 18:2;O2/18:0		hPlasma2	40.232	False				False			n-			SM	100	0	9964
157	9.68773	729.596	729.591	729.596	MS1	SM 36:2;O2|SM 18:2;O2/18:0	SM 18:2;O2/18:0		hPlasma3	38.997	False				False			n-			SM	100	0	9964
296	12.3472	799.674	799.669	799.674	MS1	SM 41:2;O2|SM 19:2;O2/22:0	SM 19:2;O2/22:0		hPlasma1	46.796	False				False			n-			SM	100	0	11697
297	12.3538	799.674	799.669	799.674	MS1	SM 41:2;O2|SM 19:2;O2/22:0	SM 19:2;O2/22:0		hPlasma2	47.795	False				False			n-			SM	100	0	11697
298	12.3575	799.674	799.669	799.674	MS1	SM 41:2;O2|SM 19:2;O2/22:0	SM 19:2;O2/22:0		hPlasma3	46.274	False				False			n-			SM	100	0	11697
127	8.57058	673.531	673.528	673.531	MS1	SM 32:2;O2|SM 20:2;O2/12:0	SM 20:2;O2/12:0		hPlasma2	4.26	False				False			n-			SM	100	0	8911
126	8.56675	673.531	673.528	673.531	MS1	SM 32:2;O2|SM 20:2;O2/12:0	SM 20:2;O2/12:0		hPlasma1	4.3179	False				False			n-			SM	100	0	8911
128	8.57627	673.532	673.528	673.532	MS1	SM 32:2;O2|SM 20:2;O2/12:0	SM 20:2;O2/12:0		hPlasma3	4.188	False				False			n-			SM	100	0	8911
112	8.4787	647.515	647.512	647.515	MS1	SM 30:1;O2	SM 30:1;O2		hPlasma2	1.705	False				False			n-			SM	100	0	8484
111	8.4752	647.516	647.512	647.516	MS1	SM 30:1;O2	SM 30:1;O2		hPlasma1	1.688	False				False			n-			SM	100	0	8484
113	8.48392	647.516	647.512	647.516	MS1	SM 30:1;O2	SM 30:1;O2		hPlasma3	1.58	False				False			n-			SM	100	0	8484
206	10.513	757.625	757.622	757.625	MS1	SM 38:2;O2	SM 38:2;O2		hPlasma2	21.952	False				False			n-			SM	100	0	10610
207	10.5163	757.625	757.622	757.625	MS1	SM 38:2;O2	SM 38:2;O2		hPlasma3	21.703	False				False			n-			SM	100	0	10610
205	10.5073	757.626	757.622	757.626	MS1	SM 38:2;O2	SM 38:2;O2		hPlasma1	21.949	False				False			n-			SM	100	0	10610
247	12.1643	773.657	773.653	773.657	MS1	SM 39:1;O2	SM 39:1;O2		hPlasma1	30.305	False				False			n-			SM	100	0	11009
248	12.1713	773.658	773.653	773.658	MS1	SM 39:1;O2	SM 39:1;O2		hPlasma2	30.39	False				False			n-			SM	100	0	11009
249	12.0826	773.658	773.653	773.658	MS1	SM 39:1;O2	SM 39:1;O2		hPlasma3	29.926	False				False			n-			SM	100	0	11010
260	11.4362	781.624	781.622	781.624	MS1	SM 40:4;O2	SM 40:4;O2		hPlasma3	7.552	False				False			n-			SM	100	0	11192
259	11.4332	781.624	781.622	781.624	MS1	SM 40:4;O2	SM 40:4;O2		hPlasma2	7.367	False				False			n-			SM	100	0	11192
305	13.4548	803.695	803.7	803.695	MS1	SM 41:0;O2	SM 41:0;O2		hPlasma3	20.48	False				False			n-			SM	0	0	11797
370	13.631	837.687	837.682	837.687	MS1	SM 42:1;O2	SM 42:1;O2		hPlasma1	16.905	False				False			n-			SM	66.6666	0	12575
372	13.6425	837.687	837.682	837.687	MS1	SM 42:1;O2	SM 42:1;O2		hPlasma3	14.648	False				False			n-			SM	66.6666	0	12575
371	13.6394	837.687	837.682	837.687	MS1	SM 42:1;O2	SM 42:1;O2		hPlasma2	17.159	False				False			n-			SM	66.6666	0	12575
352	13.7366	829.72	829.716	829.72	MS1	SM 43:1;O2	SM 43:1;O2		hPlasma3	14.623	False				False			n-			SM	100	0	12400
351	13.7335	829.72	829.716	829.72	MS1	SM 43:1;O2	SM 43:1;O2		hPlasma2	15.655	False				False			n-			SM	100	0	12400
350	13.7249	829.721	829.716	829.721	MS1	SM 43:1;O2	SM 43:1;O2		hPlasma1	14.283	False				False			n-			SM	100	0	12400
349	13.3612	827.704	827.7	827.704	MS1	SM 43:2;O2	SM 43:2;O2		hPlasma3	16.696	False				False			n-			SM	100	0	12351
348	13.3579	827.704	827.7	827.704	MS1	SM 43:2;O2	SM 43:2;O2		hPlasma2	17.799	False				False			n-			SM	100	0	12351
347	13.35	827.704	827.7	827.704	MS1	SM 43:2;O2	SM 43:2;O2		hPlasma1	16.581	False				False			n-			SM	100	0	12351
6	7.67055	369.353	369.351	369.353	MS1	ST 27:1;O	ST 27:1;O		hPlasma1	2.923	False				False			n-			ST	0	0	3189
7	7.65728	369.353	369.351	369.353	MS1	ST 27:1;O	ST 27:1;O		hPlasma2	2.809	False				False			n-			ST	0	0	3189
8	7.68908	369.353	369.351	369.353	MS1	ST 27:1;O	ST 27:1;O		hPlasma3	1.573	False				False			n-			ST	0	0	3189
11	9.31903	369.353	369.351	369.353	MS1	ST 27:1;O	ST 27:1;O		hPlasma3	22.893	False				False			n-			ST	0	0	3190
9	9.3097	369.354	369.351	369.353	MS1	ST 27:1;O	ST 27:1;O		hPlasma1	27.433	False				False			n-			ST	0	0	3190
10	9.31448	369.354	369.351	369.353	MS1	ST 27:1;O	ST 27:1;O		hPlasma2	30.218	False				False			n-			ST	0	0	3190
147	14.2047	712.649	712.645	712.649	MS1	TG 40:0|TG 10:0_14:0_16:0	TG 10:0_14:0_16:0		hPlasma2	2.8929	False				False			n-			TG	0	100	9641
146	14.1966	712.649	712.645	712.649	MS1	TG 40:0|TG 10:0_14:0_16:0	TG 10:0_14:0_16:0		hPlasma1	1.522	False				False			n-			TG	0	100	9641
148	14.2092	712.649	712.645	712.649	MS1	TG 40:0|TG 10:0_14:0_16:0	TG 10:0_14:0_16:0		hPlasma3	1.662	False				False			n-			TG	0	100	9641
174	14.2047	738.665	738.66	738.664	MS1	TG 42:1|TG 10:0_14:0_18:1	TG 10:0_14:0_18:1		hPlasma2	7.972	False				False			n-			TG	0	100	10176
175	14.2092	738.665	738.66	738.665	MS1	TG 42:1|TG 10:0_14:0_18:1	TG 10:0_14:0_18:1		hPlasma3	4.541	False				False			n-			TG	0	100	10176
173	14.1966	738.665	738.66	738.665	MS1	TG 42:1|TG 10:0_14:0_18:1	TG 10:0_14:0_18:1(n-9)		hPlasma1	3.793	False	Position= n-9, Score= 597.91,Presence= 17.647, Ratio sum= 0.2252			True			n-9			TG	0	100	10176
224	14.3031	764.68	764.676	764.68	MS1	TG 44:2|TG 10:0_16:0_18:2	TG 10:0_16:0_18:2		hPlasma3	6.273	False				False			n-			TG	0	100	10795
223	14.2988	764.681	764.676	764.681	MS1	TG 44:2|TG 10:0_16:0_18:2	TG 10:0_16:0_18:2		hPlasma2	10.933	False				False			n-			TG	0	100	10795
222	14.2905	764.681	764.676	764.681	MS1	TG 44:2|TG 10:0_16:0_18:2	TG 10:0_16:0_18:2(n-6,9)		hPlasma1	5.4109	False	Position= n-6,9, Score= 669.55,Presence= 29.4117, Ratio sum= 0.9723 Position= n-7,9, Score= 541.81,Presence= 32.3529, Ratio sum= 0.9994			True			n-6,9			TG	0	100	10795
276	14.3031	790.697	790.692	790.697	MS1	TG 46:3|TG 10:0_18:1_18:2	TG 10:0_18:1(n-6)_18:2(n-6,9)		hPlasma3	7.699	False	Position= n-6, Score= 741.06,Presence= 29.4117, Ratio sum= 0.6067	Position= n-6,9, Score= 780.09,Presence= 35.2941, Ratio sum= 1.0672		True	True		n-6	n-6,9		TG	0	100	11428
275	14.2988	790.697	790.692	790.697	MS1	TG 46:3|TG 10:0_18:1_18:2	TG 10:0_18:1(n-9)_18:2		hPlasma2	13.511	False	Position= n-9, Score= 625.11,Presence= 35.2941, Ratio sum= 0.4442			True	False		n-9	n-		TG	0	100	11428
274	14.2905	790.696	790.692	790.696	MS1	TG 46:3|TG 10:0_18:1_18:2	TG 10:0_18:1(n-9)_18:2(n-7,9)		hPlasma1	6.496	False	Position= n-9, Score= 830.33,Presence= 35.2941, Ratio sum= 0.385 Position= n-7, Score= 701.04,Presence= 58.8235, Ratio sum= 0.8503	Position= n-7,9, Score= 626.54,Presence= 52.9411, Ratio sum= 1.2778		True	True		n-9	n-7,9		TG	0	100	11428
273	14.2047	788.68	788.676	788.68	MS1	TG 46:4|TG 10:0_18:2_18:2	TG 10:0_18:2_18:2		hPlasma2	3.761	False				False	False		n-	n-		TG	0	100	11366
176	14.4873	740.68	740.676	740.68	MS1	TG 42:0|TG 12:0_14:0_16:0	TG 12:0_14:0_16:0		hPlasma2	6.699	False				False			n-			TG	0	100	10208
177	14.3978	740.681	740.676	740.681	MS1	TG 42:0|TG 12:0_14:0_16:0	TG 12:0_14:0_16:0		hPlasma3	4.128	False				False			n-			TG	0	100	10209
232	14.4926	766.697	766.692	766.697	MS1	TG 44:1|TG 12:0_14:0_18:1	TG 12:0_14:0_18:1		hPlasma3	10.7289	False				False			n-			TG	0	100	10846
230	14.4789	766.697	766.692	766.697	MS1	TG 44:1|TG 12:0_14:0_18:1	TG 12:0_14:0_18:1		hPlasma1	10.1519	False				False			n-			TG	0	100	10846
231	14.4873	766.697	766.692	766.697	MS1	TG 44:1|TG 12:0_14:0_18:1	TG 12:0_14:0_18:1		hPlasma2	20.059	False				False			n-			TG	0	100	10846
279	14.5736	792.713	792.707	792.713	MS1	TG 46:2|TG 12:0_16:0_18:2	TG 12:0_16:0_18:2(n-6,9)		hPlasma1	18.172	False	Position= n-6,9, Score= 796.43,Presence= 64.7058, Ratio sum= 1.1014 Position= n-5,9, Score= 755.19,Presence= 61.7647, Ratio sum= 0.6651 Position= n-7,9, Score= 682.78,Presence= 70.5882, Ratio sum= 1.3512			True			n-6,9			TG	0	100	11488
280	14.4873	792.714	792.707	792.714	MS1	TG 46:2|TG 12:0_16:0_18:2	TG 12:0_16:0_18:2(n-6,9)		hPlasma2	38.53	False	Position= n-6,9, Score= 758.67,Presence= 61.7647, Ratio sum= 1.127 Position= n-7,9, Score= 730.5,Presence= 58.8235, Ratio sum= 1.213 Position= n-5,9, Score= 704.84,Presence= 58.8235, Ratio sum= 0.5938 Position= n-5,7, Score= 647.53,Presence= 55.8823, Ratio sum= 0.6782			True			n-6,9			TG	0	100	11489
281	14.4926	792.714	792.707	792.714	MS1	TG 46:2|TG 12:0_16:0_18:2	TG 12:0_16:0_18:2(n-6,9)		hPlasma3	21.744	False	Position= n-6,9, Score= 820.64,Presence= 67.647, Ratio sum= 1.2591 Position= n-5,9, Score= 791.79,Presence= 61.7647, Ratio sum= 0.5471 Position= n-7,9, Score= 716.56,Presence= 64.7058, Ratio sum= 1.2279 Position= n-5,7, Score= 601.58,Presence= 52.9411, Ratio sum= 0.7649			True			n-6,9			TG	0	100	11489
329	14.3846	816.712	816.707	816.712	MS1	TG 48:4|TG 12:0_18:2_18:2	TG 12:0_18:2(n-6,9)_18:2(n-6,9)		hPlasma1	10.48	True	Position= n-6,9, Score= 717.49,Presence= 67.647, Ratio sum= 1.7194 Position= n-3,6, Score= 759.87,Presence= 58.8235, Ratio sum= 1.3535 Position= n-3,9, Score= 735.86,Presence= 61.7647, Ratio sum= 1.0743 Position= n-3,5, Score= 676.05,Presence= 58.8235, Ratio sum= 0.5729 Position= n-3,7, Score= 669.41,Presence= 64.7058, Ratio sum= 1.9063	Position= n-6,9, Score= 717.49,Presence= 67.647, Ratio sum= 1.7194 Position= n-3,6, Score= 759.87,Presence= 58.8235, Ratio sum= 1.3535 Position= n-3,9, Score= 735.86,Presence= 61.7647, Ratio sum= 1.0743 Position= n-3,5, Score= 676.05,Presence= 58.8235, Ratio sum= 0.5729 Position= n-3,7, Score= 669.41,Presence= 64.7058, Ratio sum= 1.9063		True	True		n-6,9	n-6,9		TG	0	100	12077
330	14.3929	816.712	816.707	816.712	MS1	TG 48:4|TG 12:0_18:2_18:2	TG 12:0_18:2(n-6,9)_18:2(n-6,9)		hPlasma2	21.889	False	Position= n-6,9, Score= 704.58,Presence= 61.7647, Ratio sum= 1.5947	Position= n-6,9, Score= 704.58,Presence= 61.7647, Ratio sum= 1.5947		True	True		n-6,9	n-6,9		TG	0	100	12077
331	14.3978	816.712	816.707	816.712	MS1	TG 48:4|TG 12:0_18:2_18:2	TG 12:0_18:2_18:2		hPlasma3	12.694	False				False	False		n-	n-		TG	0	100	12077
322	14.2905	814.696	814.692	814.696	MS1	TG 48:5|TG 12:0_18:2_18:3	TG 12:0_18:2_18:3		hPlasma1	2.246	False				False	False		n-	n-		TG	0	100	12034
344	15.4265	824.769	824.77	824.769	MS1	TG 48:0|TG 14:0_16:0_18:0	TG 14:0_16:0_18:0		hPlasma3	16.229	False				False			n-			TG	0	100	12275
343	15.4126	824.777	824.77	824.777	MS1	TG 48:0|TG 14:0_16:0_18:0	TG 14:0_16:0_18:0		hPlasma1	20.555	False				False			n-			TG	0	100	12275
337	15.0388	822.76	822.755	822.76	MS1	TG 48:1|TG 14:0_16:0_18:1	TG 14:0_16:0_18:1(n-9)		hPlasma1	15.915	False	Position= n-9, Score= 924.78,Presence= 76.4705, Ratio sum= 1.1453 Position= n-7, Score= 905.45,Presence= 88.2352, Ratio sum= 0.7318			True			n-9			TG	0	100	12219
338	15.0522	822.77	822.755	822.748	MS2	TG 48:1|TG 14:0_16:0_18:1	TG 14:0_16:0_18:1(n-9)		hPlasma3	20.93	False	Position= n-9, Score= 909.21,Presence= 58.8235, Ratio sum= 0.9035 Position= n-7, Score= 814.85,Presence= 70.5882, Ratio sum= 0.5062			True			n-9			TG	0	100	12219
333	14.7738	820.754	820.739	820.733	MS2	TG 48:2|TG 14:0_16:0_18:2	TG 14:0_16:0_18:2(n-6,9)		hPlasma3	17.256	False	Position= n-6,9, Score= 866.42,Presence= 82.3529, Ratio sum= 2.3833 Position= n-5,9, Score= 772.75,Presence= 73.5294, Ratio sum= 1.15 Position= n-7,9, Score= 765.72,Presence= 85.2941, Ratio sum= 2.4147 Position= n-5,7, Score= 604.37,Presence= 61.7647, Ratio sum= 1.1975			True			n-6,9			TG	0	100	12163
332	14.7603	820.754	820.739	820.734	MS2	TG 48:2|TG 14:0_16:0_18:2	TG 14:0_16:0_18:2(n-7,9)		hPlasma1	25.299	False	Position= n-7,9, Score= 752.67,Presence= 76.4705, Ratio sum= 4.3218 Position= n-6,9, Score= 694.04,Presence= 67.647, Ratio sum= 2.6302 Position= n-5,9, Score= 679.97,Presence= 70.5882, Ratio sum= 2.3803 Position= n-5,7, Score= 670.76,Presence= 64.7058, Ratio sum= 2.0575			True			n-7,9			TG	0	100	12163
381	14.6671	844.743	844.739	844.743	MS1	TG 50:4|TG 14:0_18:2_18:2	TG 14:0_18:2(n-7,9)_18:2(n-6,9)		hPlasma1	39.458	True	Position= n-7,9, Score= 741.65,Presence= 79.4117, Ratio sum= 3.0814 Position= n-7,10, Score= 665.38,Presence= 70.5882, Ratio sum= 2.287 Position= n-5,10, Score= 627.85,Presence= 67.647, Ratio sum= 1.0118 Position= n-5,7, Score= 615.74,Presence= 76.4705, Ratio sum= 1.6135 Position= n-6,9, Score= 911.89,Presence= 82.3529, Ratio sum= 2.9208 Position= n-5,9, Score= 806.31,Presence= 76.4705, Ratio sum…	Position= n-6,9, Score= 911.89,Presence= 82.3529, Ratio sum= 2.9208 Position= n-5,9, Score= 806.31,Presence= 76.4705, Ratio sum= 1.8062 Position= n-6,10, Score= 758.7,Presence= 73.5294, Ratio sum= 2.1264 Position= n-7,9, Score= 741.65,Presence= 79.4117, Ratio sum= 3.0814 Position= n-7,10, Score= 665.38,Presence= 70.5882, Ratio sum= 2.287 Position= n-5,10, Score= 627.85,Presence= 67.647, Ratio sum…		True	True		n-7,9	n-6,9		TG	0	100	12741
383	14.6806	844.744	844.739	844.744	MS1	TG 50:4|TG 14:0_18:2_18:2	TG 14:0_18:2(n-7,9)_18:2(n-6,9)		hPlasma3	31.106	False	Position= n-7,9, Score= 744.8,Presence= 91.1764, Ratio sum= 3.8724 Position= n-6,9, Score= 916.73,Presence= 79.4117, Ratio sum= 3.1977 Position= n-6,8, Score= 680.69,Presence= 76.4705, Ratio sum= 2.5308	Position= n-6,9, Score= 916.73,Presence= 79.4117, Ratio sum= 3.1977 Position= n-7,9, Score= 744.8,Presence= 91.1764, Ratio sum= 3.8724 Position= n-6,8, Score= 680.69,Presence= 76.4705, Ratio sum= 2.5308		True	True		n-7,9	n-6,9		TG	0	100	12741
382	14.6744	844.744	844.739	844.744	MS1	TG 50:4|TG 14:0_18:2_18:2	TG 14:0_18:2(n-7,9)_18:2(n-6,9)		hPlasma2	84.613	False	Position= n-7,9, Score= 693.9,Presence= 73.5294, Ratio sum= 3.2662 Position= n-6,9, Score= 820.67,Presence= 79.4117, Ratio sum= 3.0547	Position= n-6,9, Score= 820.67,Presence= 79.4117, Ratio sum= 3.0547 Position= n-7,9, Score= 693.9,Presence= 73.5294, Ratio sum= 3.2662		True	True		n-7,9	n-6,9		TG	0	100	12741
376	14.3031	840.712	840.707	840.712	MS1	TG 50:6|TG 14:1_18:2_18:3	TG 14:1_18:2_18:3		hPlasma3	3.591	False				False	False	False	n-	n-	n-	TG	0	100	12649
377	14.3929	840.712	840.707	840.712	MS1	TG 50:6|TG 14:1_18:2_18:3	TG 14:1_18:2_18:3		hPlasma2	6.071	False				False	False	False	n-	n-	n-	TG	0	100	12650
353	15.1318	829.801	829.798	829.801	MS1	TG 15:0_18:1(d7)_15:0	TG 15:0_18:1(n-9)(d7)_15:0		hPlasma1	30.774	False	Position= n-9, Score= 916.79,Presence= 64.7058, Ratio sum= 1.8515			True			n-9			TG	0	100	12403
354	15.1452	829.81	829.798	829.798	MS2	TG 15:0_18:1(d7)_15:0	TG 15:0_18:1(n-9)(d7)_15:0		hPlasma3	30.774	False	Position= n-9, Score= 898.25,Presence= 52.9411, Ratio sum= 0.5959			True			n-9			TG	0	100	12403
397	15.4265	850.789	850.786	850.789	MS1	TG 50:1|TG 16:0_16:0_18:1	TG 16:0_16:0_18:1(n-9)		hPlasma3	49.905	False	Position= n-9, Score= 931.98,Presence= 76.4705, Ratio sum= 2.1681 Position= n-7, Score= 636.29,Presence= 58.8235, Ratio sum= 0.6433			True			n-9			TG	0	100	12856
396	15.4126	850.79	850.786	850.79	MS1	TG 50:1|TG 16:0_16:0_18:1	TG 16:0_16:0_18:1(n-9)		hPlasma1	38.215	False	Position= n-9, Score= 775.08,Presence= 76.4705, Ratio sum= 1.2891 Position= n-7, Score= 665.25,Presence= 88.2352, Ratio sum= 1.6611 Position= n-8, Score= 631.05,Presence= 70.5882, Ratio sum= 0.898 Position= n-6, Score= 564.35,Presence= 47.0588, Ratio sum= 1.2332 Position= n-10, Score= 511.34,Presence= 58.8235, Ratio sum= 0.536			True			n-9			TG	0	100	12856
391	15.1389	848.765	848.77	848.765	MS1	TG 50:2|TG 16:0_16:1_18:1	TG 16:0_16:1(n-6)_18:1(n-9)		hPlasma2	70.918	False	Position= n-6, Score= 615.11,Presence= 58.8235, Ratio sum= 1.8129 Position= n-7, Score= 611.23,Presence= 76.4705, Ratio sum= 2.9143 Position= n-10, Score= 604.1,Presence= 76.4705, Ratio sum= 0.6315 Position= n-8, Score= 594.45,Presence= 76.4705, Ratio sum= 1.4995 Position= n-9, Score= 858.27,Presence= 88.2352, Ratio sum= 1.8787	Position= n-9, Score= 858.27,Presence= 88.2352, Ratio sum= 1.8787 Position= n-6, Score= 615.11,Presence= 58.8235, Ratio sum= 1.8129 Position= n-7, Score= 611.23,Presence= 76.4705, Ratio sum= 2.9143 Position= n-10, Score= 604.1,Presence= 76.4705, Ratio sum= 0.6315 Position= n-8, Score= 594.45,Presence= 76.4705, Ratio sum= 1.4995		True	True		n-6	n-9		TG	0	100	12825
390	15.2388	848.765	848.77	848.765	MS1	TG 50:2|TG 16:0_16:1_18:1	TG 16:0_16:1(n-7)_18:1(n-9)		hPlasma3	29.457	False	Position= n-7, Score= 635.98,Presence= 82.3529, Ratio sum= 2.7994 Position= n-6, Score= 541.95,Presence= 41.1764, Ratio sum= 1.6682 Position= n-9, Score= 828.64,Presence= 76.4705, Ratio sum= 1.752	Position= n-9, Score= 828.64,Presence= 76.4705, Ratio sum= 1.752 Position= n-7, Score= 635.98,Presence= 82.3529, Ratio sum= 2.7994 Position= n-6, Score= 541.95,Presence= 41.1764, Ratio sum= 1.6682		True	True		n-7	n-9		TG	0	100	12824
392	15.1452	848.765	848.77	848.765	MS1	TG 50:2|TG 16:0_16:1_18:1	TG 16:0_16:1(n-7)_18:1(n-9)		hPlasma3	40.311	False	Position= n-7, Score= 635.98,Presence= 82.3529, Ratio sum= 2.7994 Position= n-6, Score= 541.95,Presence= 41.1764, Ratio sum= 1.6682 Position= n-9, Score= 828.64,Presence= 76.4705, Ratio sum= 1.752	Position= n-9, Score= 828.64,Presence= 76.4705, Ratio sum= 1.752 Position= n-7, Score= 635.98,Presence= 82.3529, Ratio sum= 2.7994 Position= n-6, Score= 541.95,Presence= 41.1764, Ratio sum= 1.6682		True	True		n-7	n-9		TG	0	100	12825
378	14.4789	842.728	842.723	842.728	MS1	TG 50:5|TG 16:0_16:2_18:3	TG 16:0_16:2(n-6,9)_18:3(n-3,6,9)		hPlasma1	15.321	True	Position= n-6,9, Score= 672.26,Presence= 76.4705, Ratio sum= 2.4825 Position= n-9,11, Score= 679.09,Presence= 61.7647, Ratio sum= 0.6412 Position= n-6,11, Score= 568.57,Presence= 67.647, Ratio sum= 1.4209	Position= n-3*,6,9, Score= 803.89,Presence= 62.745, Ratio sum= 3.7758 Position= n-6,9,12*, Score= 629.32,Presence= 70.5882, Ratio sum= 2.6022		True	True		n-6,9	n-3*,6,9		TG	0	100	12691
380	14.4926	842.728	842.723	842.728	MS1	TG 50:5|TG 16:0_16:2_18:3	TG 16:0_16:2(n-6,9)_18:3(n-6,9,12)		hPlasma3	18.824	True	Position= n-6,9, Score= 880.36,Presence= 76.4705, Ratio sum= 2.4421 Position= n-3,6, Score= 744.77,Presence= 52.9411, Ratio sum= 1.0606 Position= n-3,7, Score= 661.18,Presence= 52.9411, Ratio sum= 1.2442 Position= n-5,7, Score= 625.27,Presence= 67.647, Ratio sum= 1.2381 Position= n-3,5, Score= 616.53,Presence= 44.1176, Ratio sum= 0.7438 Position= n-3,9, Score= 817.89,Presence= 61.7647, Ratio sum=…	Position= n-6,9,12, Score= 884.51,Presence= 72.549, Ratio sum= 2.8787 Position= n-3,6,9, Score= 743.95,Presence= 56.8627, Ratio sum= 2.115 Position= n-3,9,12, Score= 855.92,Presence= 62.745, Ratio sum= 2.286 Position= n-5,9,12, Score= 841.55,Presence= 72.549, Ratio sum= 2.2799 Position= n-3,6,12, Score= 808.94,Presence= 56.8627, Ratio sum= 1.4973 Position= n-7,9,12, Score= 757.61,Presence= 74.509…		True	True		n-6,9	n-6,9,12		TG	0	100	12691
379	14.4873	842.729	842.723	842.729	MS1	TG 50:5|TG 16:0_16:2_18:3	TG 16:0_16:2_18:3		hPlasma2	33.212	False				False	False		n-	n-		TG	0	100	12691
411	15.7019	864.807	864.802	864.807	MS1	TG 51:1|TG 16:0_17:0_18:1	TG 16:0_17:0_18:1(n-9)		hPlasma2	34.287	False	Position= n-9, Score= 853.0,Presence= 47.0588, Ratio sum= 0.2716			True			n-9			TG	0	100	13135
410	15.6947	864.807	864.802	864.807	MS1	TG 51:1|TG 16:0_17:0_18:1	TG 16:0_17:0_18:1(n-9)		hPlasma1	16.855	False	Position= n-9, Score= 781.91,Presence= 52.9411, Ratio sum= 0.2616			True			n-9			TG	0	100	13135
412	15.7084	864.807	864.802	864.807	MS1	TG 51:1|TG 16:0_17:0_18:1	TG 16:0_17:0_18:1(n-9)		hPlasma3	18.901	False	Position= n-9, Score= 834.76,Presence= 29.4117, Ratio sum= 0.1442			True			n-9			TG	0	100	13135
407	15.3197	862.791	862.786	862.791	MS1	TG 51:2|TG 16:0_17:1_18:1	TG 16:0_17:1(n-6)_18:1(n-9)		hPlasma1	23.438	False	Position= n-6, Score= 785.79,Presence= 58.8235, Ratio sum= 0.6647 Position= n-10, Score= 656.33,Presence= 52.9411, Ratio sum= 0.46 Position= n-7, Score= 590.51,Presence= 64.7058, Ratio sum= 0.8788 Position= n-9, Score= 915.1,Presence= 76.4705, Ratio sum= 1.2586	Position= n-9, Score= 915.1,Presence= 76.4705, Ratio sum= 1.2586 Position= n-6, Score= 785.79,Presence= 58.8235, Ratio sum= 0.6647 Position= n-10, Score= 656.33,Presence= 52.9411, Ratio sum= 0.46 Position= n-7, Score= 590.51,Presence= 64.7058, Ratio sum= 0.8788		True	True		n-6	n-9		TG	0	100	13091
408	15.3269	862.792	862.786	862.792	MS1	TG 51:2|TG 16:0_17:1_18:1	TG 16:0_17:1(n-8)_18:1(n-9)		hPlasma2	48.936	False	Position= n-8, Score= 898.38,Presence= 82.3529, Ratio sum= 0.915 Position= n-6, Score= 805.87,Presence= 64.7058, Ratio sum= 0.5417 Position= n-7, Score= 716.3,Presence= 76.4705, Ratio sum= 0.9255 Position= n-9, Score= 931.56,Presence= 76.4705, Ratio sum= 1.3956	Position= n-9, Score= 931.56,Presence= 76.4705, Ratio sum= 1.3956 Position= n-8, Score= 898.38,Presence= 82.3529, Ratio sum= 0.915 Position= n-6, Score= 805.87,Presence= 64.7058, Ratio sum= 0.5417 Position= n-7, Score= 716.3,Presence= 76.4705, Ratio sum= 0.9255		True	True		n-8	n-9		TG	0	100	13091
409	15.3335	862.793	862.786	862.793	MS1	TG 51:2|TG 16:0_17:1_18:1	TG 16:0_17:1(n-8)_18:1(n-9)		hPlasma3	27.109	False	Position= n-8, Score= 885.86,Presence= 76.4705, Ratio sum= 0.8223 Position= n-6, Score= 822.95,Presence= 52.9411, Ratio sum= 0.6681 Position= n-10, Score= 681.26,Presence= 64.7058, Ratio sum= 0.5298 Position= n-9, Score= 919.32,Presence= 64.7058, Ratio sum= 1.1448	Position= n-9, Score= 919.32,Presence= 64.7058, Ratio sum= 1.1448 Position= n-8, Score= 885.86,Presence= 76.4705, Ratio sum= 0.8223 Position= n-6, Score= 822.95,Presence= 52.9411, Ratio sum= 0.6681 Position= n-10, Score= 681.26,Presence= 64.7058, Ratio sum= 0.5298		True	True		n-8	n-9		TG	0	100	13091
432	15.8966	878.822	878.817	878.822	MS1	TG 52:1|TG 16:0_18:0_18:1	TG 16:0_18:0_18:1(n-9)		hPlasma3	42.195	False	Position= n-9, Score= 917.69,Presence= 70.5882, Ratio sum= 0.9153 Position= n-7, Score= 728.01,Presence= 64.7058, Ratio sum= 0.3049			True			n-9			TG	0	100	13412
436	15.8895	883.777	883.773	883.777	MS1	TG 52:1|TG 16:0_18:0_18:1	TG 16:0_18:0_18:1(n-9)		hPlasma2	30.862	False	Position= n-9, Score= 899.34,Presence= 82.3529, Ratio sum= 1.2896 Position= n-8, Score= 618.99,Presence= 52.9411, Ratio sum= 0.6218			True			n-9			TG	0	100	13511
437	15.8966	883.778	883.773	883.778	MS1	TG 52:1|TG 16:0_18:0_18:1	TG 16:0_18:0_18:1(n-9)		hPlasma3	17.038	False	Position= n-9, Score= 874.16,Presence= 70.5882, Ratio sum= 1.2382			True			n-9			TG	0	100	13511
435	15.8818	883.778	883.773	883.778	MS1	TG 52:1|TG 16:0_18:0_18:1	TG 16:0_18:0_18:1(n-9)		hPlasma1	14.285	False	Position= n-9, Score= 876.37,Presence= 70.5882, Ratio sum= 1.2305			True			n-9			TG	0	100	13511
426	15.6002	876.81	876.802	876.81	MS1	TG 52:2|TG 16:0_18:0_18:2	TG 16:0_18:0_18:2(n-7,9)		hPlasma1	49.69	True	Position= n-7,9, Score= 641.89,Presence= 79.4117, Ratio sum= 5.4059 Position= n-3,7, Score= 642.24,Presence= 52.9411, Ratio sum= 0.5679 Position= n-5,7, Score= 607.92,Presence= 64.7058, Ratio sum= 0.7156 Position= n-7,10, Score= 566.63,Presence= 79.4117, Ratio sum= 3.9827 Position= n-5,9, Score= 565.48,Presence= 79.4117, Ratio sum= 3.5533 Position= n-3,9, Score= 562.63,Presence= 67.647, Ratio sum…			True			n-7,9			TG	0	100	13369
427	15.5127	876.816	876.802	876.796	MS2	TG 52:2|TG 16:0_18:0_18:2	TG 16:0_18:0_18:2(n-7,9)		hPlasma2	87.112	True	Position= n-7,9, Score= 636.66,Presence= 76.4705, Ratio sum= 5.3441 Position= n-3,7, Score= 664.16,Presence= 61.7647, Ratio sum= 0.6282 Position= n-7,10, Score= 553.63,Presence= 73.5294, Ratio sum= 3.8926 Position= n-3,9, Score= 539.76,Presence= 64.7058, Ratio sum= 3.344 Position= n-8,10, Score= 521.17,Presence= 79.4117, Ratio sum= 3.9414 Position= n-3,10, Score= 445.14,Presence= 61.7647, Ratio s…			True			n-7,9			TG	0	100	13370
434	15.5127	881.753	881.757	881.753	MS1	TG 52:2|TG 16:0_18:1_18:1	TG 16:0_18:1(n-10)_18:1(n-9)		hPlasma2	46.964	False	Position= n-10, Score= 730.28,Presence= 76.4705, Ratio sum= 0.787 Position= n-8, Score= 716.43,Presence= 82.3529, Ratio sum= 0.9875 Position= n-7, Score= 525.42,Presence= 70.5882, Ratio sum= 0.8766 Position= n-9, Score= 939.44,Presence= 82.3529, Ratio sum= 2.1557	Position= n-9, Score= 939.44,Presence= 82.3529, Ratio sum= 2.1557 Position= n-10, Score= 730.28,Presence= 76.4705, Ratio sum= 0.787 Position= n-8, Score= 716.43,Presence= 82.3529, Ratio sum= 0.9875 Position= n-7, Score= 525.42,Presence= 70.5882, Ratio sum= 0.8766		True	True		n-10	n-9		TG	0	100	13476
433	15.5056	881.753	881.757	881.753	MS1	TG 52:2|TG 16:0_18:1_18:1	TG 16:0_18:1(n-11)_18:1(n-9)		hPlasma1	21.941	False	Position= n-11, Score= 749.82,Presence= 64.7058, Ratio sum= 0.2134 Position= n-10, Score= 695.85,Presence= 88.2352, Ratio sum= 0.821 Position= n-8, Score= 648.0,Presence= 76.4705, Ratio sum= 0.8973 Position= n-7, Score= 476.79,Presence= 52.9411, Ratio sum= 0.9458 Position= n-9, Score= 944.62,Presence= 88.2352, Ratio sum= 2.4349	Position= n-9, Score= 944.62,Presence= 88.2352, Ratio sum= 2.4349 Position= n-11, Score= 749.82,Presence= 64.7058, Ratio sum= 0.2134 Position= n-10, Score= 695.85,Presence= 88.2352, Ratio sum= 0.821 Position= n-8, Score= 648.0,Presence= 76.4705, Ratio sum= 0.8973 Position= n-7, Score= 476.79,Presence= 52.9411, Ratio sum= 0.9458		True	True		n-11	n-9		TG	0	100	13476
472	15.4126	926.824	926.817	926.824	MS1	TG 56:5|TG 16:0_18:1_22:4	TG 16:0_18:1(n-6)_22:4		hPlasma1	31	False	Position= n-6, Score= 846.62,Presence= 70.5882, Ratio sum= 1.3177 Position= n-9, Score= 807.81,Presence= 64.7058, Ratio sum= 1.8614 Position= n-5, Score= 674.13,Presence= 52.9411, Ratio sum= 0.2971 Position= n-10, Score= 579.51,Presence= 41.1764, Ratio sum= 0.6812 Position= n-7, Score= 546.9,Presence= 70.5882, Ratio sum= 1.7949			True	False		n-6	n-		TG	0	100	14354
422	15.1389	874.787	874.786	874.787	MS1	TG 52:3|TG 16:0_18:1_18:2	TG 16:0_18:1(n-9)_18:2(n-6,9)		hPlasma2	94.666	False	Position= n-9, Score= 863.98,Presence= 76.4705, Ratio sum= 5.4357 Position= n-8, Score= 723.55,Presence= 88.2352, Ratio sum= 1.9443 Position= n-7, Score= 619.36,Presence= 94.1176, Ratio sum= 7.1508 Position= n-10, Score= 596.09,Presence= 64.7058, Ratio sum= 1.678 Position= n-6, Score= 892.27,Presence= 88.2352, Ratio sum= 5.3601	Position= n-6,9, Score= 902.05,Presence= 88.2352, Ratio sum= 10.8428 Position= n-7,9, Score= 690.21,Presence= 91.1764, Ratio sum= 12.6335 Position= n-6,8, Score= 682.16,Presence= 88.2352, Ratio sum= 9.7797		True	True		n-9	n-6,9		TG	0	100	13329
474	15.4265	926.823	926.817	926.823	MS1	TG 56:5|TG 16:0_18:1_22:4	TG 16:0_18:1(n-9)_22:4(n-6,9,12,15)		hPlasma3	37.304	False	Position= n-9, Score= 848.41,Presence= 70.5882, Ratio sum= 1.8071 Position= n-6, Score= 875.37,Presence= 76.4705, Ratio sum= 1.3522	Position= n-6,9,12,15, Score= 902.57,Presence= 75.0, Ratio sum= 5.5164 Position= n-6,8,12,15, Score= 829.08,Presence= 76.4705, Ratio sum= 4.7225 Position= n-6,10,12,15, Score= 808.78,Presence= 77.9411, Ratio sum= 5.0369		True	True		n-9	n-6,9,12,15		TG	0	100	14354
473	15.4199	926.824	926.817	926.824	MS1	TG 56:5|TG 16:0_18:1_22:4	TG 16:0_18:1(n-9)_22:4(n-6,9,12,15)		hPlasma2	66.399	False	Position= n-9, Score= 839.24,Presence= 64.7058, Ratio sum= 1.4568 Position= n-6, Score= 807.98,Presence= 64.7058, Ratio sum= 0.8661 Position= n-7, Score= 578.67,Presence= 70.5882, Ratio sum= 1.3204	Position= n-6,9,12,15, Score= 888.67,Presence= 76.4705, Ratio sum= 4.0197 Position= n-7,9,12,15, Score= 809.59,Presence= 77.9411, Ratio sum= 4.474		True	True		n-9	n-6,9,12,15		TG	0	100	14354
419	14.6671	870.748	870.755	870.748	MS1	TG 52:5|TG 16:0_18:2_18:3	TG 16:0_18:2(n-6,9)_18:3(n-6,9,12)		hPlasma1	19.042	True	Position= n-6,9, Score= 647.09,Presence= 61.7647, Ratio sum= 8.7603 Position= n-6,15, Score= 546.33,Presence= 55.8823, Ratio sum= 4.5989	Position= n-6,9,12*, Score= 600.97,Presence= 60.7843, Ratio sum= 9.1118 Position= n-6,9,13, Score= 599.68,Presence= 62.745, Ratio sum= 9.1521		True	True		n-6,9	n-6,9,12*		TG	0	100	13251
421	14.6806	870.749	870.755	870.749	MS1	TG 52:5|TG 16:0_18:2_18:3	TG 16:0_18:2(n-6,9)_18:3(n-6,9,12)		hPlasma3	25.513	True	Position= n-6,9, Score= 552.28,Presence= 61.7647, Ratio sum= 10.3372 Position= n-7,9, Score= 588.54,Presence= 64.7058, Ratio sum= 7.0627	Position= n-6,9,12*, Score= 518.77,Presence= 60.7843, Ratio sum= 10.8081 Position= n-7,9,13, Score= 522.4,Presence= 66.6666, Ratio sum= 7.3292 Position= n-6,9,13, Score= 515.39,Presence= 64.7058, Ratio sum= 10.6037		True	True		n-6,9	n-6,9,12*		TG	0	100	13251
420	14.6744	870.749	870.755	870.749	MS1	TG 52:5|TG 16:0_18:2_18:3	TG 16:0_18:2(n-6,9)_18:3(n-6,9,12)		hPlasma2	42.397	True	Position= n-6,9, Score= 620.09,Presence= 70.5882, Ratio sum= 7.4912 Position= n-8,13, Score= 675.98,Presence= 50.0, Ratio sum= 0.6981 Position= n-6,8, Score= 561.06,Presence= 76.4705, Ratio sum= 4.9626 Position= n-6,13, Score= 502.3,Presence= 67.647, Ratio sum= 3.8932	Position= n-6,9,12*, Score= 556.61,Presence= 62.745, Ratio sum= 7.738 Position= n-6,9,13, Score= 575.6,Presence= 68.6274, Ratio sum= 7.7134 Position= n-6,8,13, Score= 507.42,Presence= 72.549, Ratio sum= 5.1848		True	True		n-6,9	n-6,9,12*		TG	0	100	13251
465	14.7674	920.776	920.77	920.776	MS1	TG 56:8|TG 16:0_18:2_22:6	TG 16:0_18:2(n-6,9)_22:6(n-3,6,9,12,15,18)		hPlasma2	59.918	True	Position= n-6*,9, Score= 771.85,Presence= 61.7647, Ratio sum= 3.13 Position= n-3,9, Score= 809.68,Presence= 64.7058, Ratio sum= 2.4539 Position= n-3,6, Score= 803.31,Presence= 67.647, Ratio sum= 2.3418 Position= n-3,7, Score= 660.03,Presence= 70.5882, Ratio sum= 2.6773	Position= n-3,6,9,12,15,18, Score= 870.37,Presence= 73.5294, Ratio sum= 6.8073 Position= n-3,7,9,12,15,18, Score= 801.2,Presence= 74.5098, Ratio sum= 7.1428 Position= n-3,6,8,12,15,18, Score= 793.16,Presence= 73.5294, Ratio sum= 6.5191		True	True		n-6*,9	n-3,6,9,12,15,18		TG	0	100	14238
464	14.7603	920.776	920.77	920.776	MS1	TG 56:8|TG 16:0_18:2_22:6	TG 16:0_18:2(n-6,9)_22:6(n-3,6,9,12,15,18)		hPlasma1	27.143	False	Position= n-6,9, Score= 729.58,Presence= 64.7058, Ratio sum= 2.9429 Position= n-3,6, Score= 806.33,Presence= 64.7058, Ratio sum= 2.6456 Position= n-3,9, Score= 755.6,Presence= 55.8823, Ratio sum= 2.0526 Position= n-3,7, Score= 646.08,Presence= 70.5882, Ratio sum= 2.7787	Position= n-3,6,9,12,15,18, Score= 850.95,Presence= 70.5882, Ratio sum= 7.328 Position= n-3,6,9,12,16,18, Score= 823.37,Presence= 71.5686, Ratio sum= 6.8379 Position= n-3,7,9,12,15,18, Score= 756.28,Presence= 72.549, Ratio sum= 7.4611 Position= n-3,7,9,12,16,18, Score= 701.83,Presence= 73.5294, Ratio sum= 6.9711		True	True		n-6,9	n-3,6,9,12,15,18		TG	0	100	14238
466	14.7738	920.776	920.77	920.776	MS1	TG 56:8|TG 16:0_18:2_22:6	TG 16:0_18:2(n-6,9)_22:6(n-3,6,9,12,15,18)		hPlasma3	32.759	True	Position= n-6,9, Score= 814.48,Presence= 76.4705, Ratio sum= 3.8596 Position= n-7,9, Score= 632.49,Presence= 70.5882, Ratio sum= 3.7722	Position= n-3*,6,9,12,15,18, Score= 884.42,Presence= 72.549, Ratio sum= 7.2596 Position= n-6,9,11,13,15,18, Score= 763.46,Presence= 77.4509, Ratio sum= 6.9769 Position= n-7,9,11,13,15,18, Score= 698.32,Presence= 75.4901, Ratio sum= 6.8895		True	True		n-6,9	n-3*,6,9,12,15,18		TG	0	100	14238
428	14.9594	877.73	877.726	877.73	MS1	TG 52:4|TG 16:0_18:2_18:2	TG 16:0_18:2(n-9,12)_18:2(n-6,9)		hPlasma3	21.864	False	Position= n-9,12, Score= 695.09,Presence= 50.0, Ratio sum= 1.7038 Position= n-6,9, Score= 902.63,Presence= 70.5882, Ratio sum= 4.2508 Position= n-6,12, Score= 792.33,Presence= 58.8235, Ratio sum= 2.2563 Position= n-6,8, Score= 708.11,Presence= 70.5882, Ratio sum= 3.3728	Position= n-6,9, Score= 902.63,Presence= 70.5882, Ratio sum= 4.2508 Position= n-6,12, Score= 792.33,Presence= 58.8235, Ratio sum= 2.2563 Position= n-6,8, Score= 708.11,Presence= 70.5882, Ratio sum= 3.3728 Position= n-9,12, Score= 695.09,Presence= 50.0, Ratio sum= 1.7038		True	True		n-9,12	n-6,9		TG	0	100	13385
461	14.5736	918.759	918.755	918.759	MS1	TG 56:9|TG 16:0_18:3_22:6	TG 16:0_18:3_22:6		hPlasma1	8.832	False				False	False		n-	n-		TG	0	100	14194
463	14.5864	918.759	918.755	918.759	MS1	TG 56:9|TG 16:0_18:3_22:6	TG 16:0_18:3_22:6		hPlasma3	10.39	False				False	False		n-	n-		TG	0	100	14194
462	14.5812	918.76	918.755	918.76	MS1	TG 56:9|TG 16:0_18:3_22:6	TG 16:0_18:3_22:6		hPlasma2	18.857	False				False	False		n-	n-		TG	0	100	14194
414	14.3929	866.727	866.723	866.727	MS1	TG 52:7|TG 16:2_18:2_18:3	TG 16:2_18:2_18:3		hPlasma2	9.207	False				False	False	False	n-	n-	n-	TG	0	100	13166
415	14.3978	866.728	866.723	866.728	MS1	TG 52:7|TG 16:2_18:2_18:3	TG 16:2_18:2_18:3		hPlasma3	5.283	False				False	False	False	n-	n-	n-	TG	0	100	13166
413	14.3846	866.726	866.723	866.726	MS1	TG 52:7|TG 16:2_18:2_18:3	TG 16:2_18:2_18:3		hPlasma1	4.339	False				False	False	False	n-	n-	n-	TG	0	100	13166
405	14.9528	855.749	855.741	855.749	MS1	TG 50:1|TG 17:0_17:0_16:1	TG 17:0_17:0_16:1		hPlasma2	44.452	False				False			n-			TG	0	33.3333	12942
406	14.9594	855.749	855.741	855.749	MS1	TG 50:1|TG 17:0_17:0_16:1	TG 17:0_17:0_16:1		hPlasma3	24.972	False				False			n-			TG	0	100	12942
404	14.9458	855.749	855.741	855.749	MS1	TG 50:1|TG 17:0_17:0_16:1	TG 17:0_17:0_16:1(n-9)		hPlasma1	22.118	False	Position= n-9, Score= 662.22,Presence= 58.8235, Ratio sum= 0.4646			True			n-9			TG	0	100	12942
441	15.788	890.823	890.817	890.823	MS1	TG 53:2|TG 17:0_18:1_18:1	TG 17:0_18:1(n-8)_18:1(n-9)		hPlasma1	23.591	False	Position= n-8, Score= 763.45,Presence= 64.7058, Ratio sum= 0.7764 Position= n-10, Score= 626.57,Presence= 52.9411, Ratio sum= 0.7215 Position= n-7, Score= 544.91,Presence= 41.1764, Ratio sum= 0.5507 Position= n-9, Score= 941.25,Presence= 76.4705, Ratio sum= 1.8212	Position= n-9, Score= 941.25,Presence= 76.4705, Ratio sum= 1.8212 Position= n-8, Score= 763.45,Presence= 64.7058, Ratio sum= 0.7764 Position= n-10, Score= 626.57,Presence= 52.9411, Ratio sum= 0.7215 Position= n-7, Score= 544.91,Presence= 41.1764, Ratio sum= 0.5507		True	True		n-8	n-9		TG	0	100	13660
442	15.7019	890.823	890.817	890.823	MS1	TG 53:2|TG 17:0_18:1_18:1	TG 17:0_18:1(n-8)_18:1(n-9)		hPlasma2	50.432	False	Position= n-8, Score= 820.01,Presence= 76.4705, Ratio sum= 0.8189 Position= n-10, Score= 692.2,Presence= 76.4705, Ratio sum= 0.8339 Position= n-7, Score= 651.12,Presence= 64.7058, Ratio sum= 0.601 Position= n-9, Score= 960.32,Presence= 88.2352, Ratio sum= 1.8139	Position= n-9, Score= 960.32,Presence= 88.2352, Ratio sum= 1.8139 Position= n-8, Score= 820.01,Presence= 76.4705, Ratio sum= 0.8189 Position= n-10, Score= 692.2,Presence= 76.4705, Ratio sum= 0.8339 Position= n-7, Score= 651.12,Presence= 64.7058, Ratio sum= 0.601		True	True		n-8	n-9		TG	0	100	13661
443	15.7084	890.824	890.817	890.824	MS1	TG 53:2|TG 17:0_18:1_18:1	TG 17:0_18:1(n-8)_18:1(n-9)		hPlasma3	28.993	False	Position= n-8, Score= 763.63,Presence= 70.5882, Ratio sum= 0.7529 Position= n-9, Score= 941.64,Presence= 70.5882, Ratio sum= 1.7818	Position= n-9, Score= 941.64,Presence= 70.5882, Ratio sum= 1.7818 Position= n-8, Score= 763.63,Presence= 70.5882, Ratio sum= 0.7529		True	True		n-8	n-9		TG	0	100	13661
440	15.4265	888.807	888.802	888.807	MS1	TG 53:3|TG 17:0_18:1_18:2	TG 17:0_18:1(n-9)_18:2(n-6,9)		hPlasma3	22.9899	False	Position= n-9, Score= 879.26,Presence= 70.5882, Ratio sum= 1.0806 Position= n-8, Score= 810.2,Presence= 64.7058, Ratio sum= 0.5052 Position= n-6, Score= 794.62,Presence= 47.0588, Ratio sum= 0.7207 Position= n-10, Score= 706.31,Presence= 58.8235, Ratio sum= 0.342	Position= n-6,9, Score= 845.8,Presence= 64.7058, Ratio sum= 1.7894 Position= n-8,10, Score= 711.46,Presence= 61.7647, Ratio sum= 0.9105 Position= n-6,10, Score= 691.05,Presence= 52.9411, Ratio sum= 1.126		True	True		n-9	n-6,9		TG	0	100	13616
439	15.4199	888.807	888.802	888.807	MS1	TG 53:3|TG 17:0_18:1_18:2	TG 17:0_18:1(n-9)_18:2(n-6,9)		hPlasma2	44.22	False	Position= n-9, Score= 873.21,Presence= 58.8235, Ratio sum= 0.9928 Position= n-6, Score= 825.68,Presence= 52.9411, Ratio sum= 0.7883 Position= n-8, Score= 738.07,Presence= 58.8235, Ratio sum= 0.4487	Position= n-6,9, Score= 852.87,Presence= 67.647, Ratio sum= 1.7401		True	True		n-9	n-6,9		TG	0	100	13616
438	15.4126	888.808	888.802	888.808	MS1	TG 53:3|TG 17:0_18:1_18:2	TG 17:0_18:1(n-9)_18:2(n-6,9)		hPlasma1	21.445	False	Position= n-9, Score= 897.5,Presence= 82.3529, Ratio sum= 1.2455 Position= n-8, Score= 854.29,Presence= 82.3529, Ratio sum= 0.5849 Position= n-6, Score= 819.41,Presence= 64.7058, Ratio sum= 0.881 Position= n-10, Score= 710.53,Presence= 58.8235, Ratio sum= 0.3914 Position= n-7, Score= 637.64,Presence= 88.2352, Ratio sum= 1.3162	Position= n-6,9, Score= 868.59,Presence= 76.4705, Ratio sum= 2.0169 Position= n-7,9, Score= 722.75,Presence= 88.2352, Ratio sum= 2.4521 Position= n-6,8, Score= 631.76,Presence= 70.5882, Ratio sum= 1.7957		True	True		n-9	n-6,9		TG	0	100	13616
460	15.9901	909.793	909.788	909.793	MS1	TG 54:2|TG 18:0_18:1_18:1	TG 18:0_18:1(n-10)_18:1(n-9)		hPlasma3	17.542	False	Position= n-10, Score= 720.76,Presence= 70.5882, Ratio sum= 0.726 Position= n-8, Score= 712.04,Presence= 64.7058, Ratio sum= 0.8888 Position= n-6, Score= 712.04,Presence= 47.0588, Ratio sum= 0.4955 Position= n-9, Score= 922.8,Presence= 76.4705, Ratio sum= 1.8356	Position= n-9, Score= 922.8,Presence= 76.4705, Ratio sum= 1.8356 Position= n-10, Score= 720.76,Presence= 70.5882, Ratio sum= 0.726 Position= n-8, Score= 712.04,Presence= 64.7058, Ratio sum= 0.8888 Position= n-6, Score= 712.04,Presence= 47.0588, Ratio sum= 0.4955		True	True		n-10	n-9		TG	0	100	14030
459	15.9838	909.793	909.788	909.793	MS1	TG 54:2|TG 18:0_18:1_18:1	TG 18:0_18:1(n-5)_18:1(n-9)		hPlasma2	30.798	False	Position= n-5, Score= 581.52,Presence= 35.2941, Ratio sum= 0.1994 Position= n-9, Score= 925.73,Presence= 76.4705, Ratio sum= 1.8308	Position= n-9, Score= 925.73,Presence= 76.4705, Ratio sum= 1.8308 Position= n-5, Score= 581.52,Presence= 35.2941, Ratio sum= 0.1994		True	True		n-5	n-9		TG	0	100	14030
455	15.8818	904.841	904.833	904.841	MS1	TG 54:2|TG 18:0_18:1_18:1	TG 18:0_18:1(n-7)_18:1(n-9)		hPlasma1	42.026	True	Position= n-7, Score= 624.96,Presence= 70.5882, Ratio sum= 1.3709 Position= n-3, Score= 763.93,Presence= 35.2941, Ratio sum= 0.0783 Position= n-8, Score= 684.24,Presence= 70.5882, Ratio sum= 1.3972 Position= n-11, Score= 615.13,Presence= 35.2941, Ratio sum= 0.1307 Position= n-9, Score= 936.24,Presence= 70.5882, Ratio sum= 3.9882	Position= n-9, Score= 936.24,Presence= 70.5882, Ratio sum= 3.9882 Position= n-3, Score= 763.93,Presence= 35.2941, Ratio sum= 0.0783 Position= n-8, Score= 684.24,Presence= 70.5882, Ratio sum= 1.3972 Position= n-7, Score= 624.96,Presence= 70.5882, Ratio sum= 1.3709 Position= n-11, Score= 615.13,Presence= 35.2941, Ratio sum= 0.1307		True	True		n-7	n-9		TG	0	100	13935
457	15.8966	904.85	904.833	904.839	MS2	TG 54:2|TG 18:0_18:1_18:1	TG 18:0_18:1(n-8)_18:1(n-9)		hPlasma3	17.6439	False	Position= n-8, Score= 697.46,Presence= 76.4705, Ratio sum= 1.3935 Position= n-5, Score= 637.23,Presence= 64.7058, Ratio sum= 0.1849 Position= n-7, Score= 626.97,Presence= 82.3529, Ratio sum= 1.2355 Position= n-10, Score= 536.91,Presence= 58.8235, Ratio sum= 1.632 Position= n-9, Score= 930.28,Presence= 70.5882, Ratio sum= 3.8365	Position= n-9, Score= 930.28,Presence= 70.5882, Ratio sum= 3.8365 Position= n-8, Score= 697.46,Presence= 76.4705, Ratio sum= 1.3935 Position= n-5, Score= 637.23,Presence= 64.7058, Ratio sum= 0.1849 Position= n-7, Score= 626.97,Presence= 82.3529, Ratio sum= 1.2355 Position= n-10, Score= 536.91,Presence= 58.8235, Ratio sum= 1.632		True	True		n-8	n-9		TG	0	100	13935
456	15.8895	904.851	904.833	904.839	MS2	TG 54:2|TG 18:0_18:1_18:1	TG 18:0_18:1(n-8)_18:1(n-9)		hPlasma2	27.629	False	Position= n-8, Score= 702.68,Presence= 82.3529, Ratio sum= 1.3905 Position= n-5, Score= 673.73,Presence= 64.7058, Ratio sum= 0.2376 Position= n-7, Score= 589.53,Presence= 76.4705, Ratio sum= 1.3175 Position= n-9, Score= 939.07,Presence= 76.4705, Ratio sum= 3.946	Position= n-9, Score= 939.07,Presence= 76.4705, Ratio sum= 3.946 Position= n-8, Score= 702.68,Presence= 82.3529, Ratio sum= 1.3905 Position= n-5, Score= 673.73,Presence= 64.7058, Ratio sum= 0.2376 Position= n-7, Score= 589.53,Presence= 76.4705, Ratio sum= 1.3175		True	True		n-8	n-9		TG	0	100	13935
458	15.9774	909.793	909.788	909.793	MS1	TG 54:2|TG 18:0_18:1_18:1	TG 18:0_18:1(n-8)_18:1(n-9)		hPlasma1	14.122	False	Position= n-8, Score= 560.58,Presence= 64.7058, Ratio sum= 0.7058 Position= n-9, Score= 913.34,Presence= 76.4705, Ratio sum= 1.8665	Position= n-9, Score= 913.34,Presence= 76.4705, Ratio sum= 1.8665 Position= n-8, Score= 560.58,Presence= 64.7058, Ratio sum= 0.7058		True	True		n-8	n-9		TG	0	100	14030
454	15.5191	902.82	902.817	902.82	MS1	TG 54:3|TG 18:0_18:1_18:2	TG 18:0_18:1(n-9)_18:2(n-6,9)		hPlasma3	62.869	True	Position= n-9, Score= 930.54,Presence= 76.4705, Ratio sum= 8.4092 Position= n-8, Score= 677.39,Presence= 88.2352, Ratio sum= 2.8308 Position= n-5, Score= 667.82,Presence= 64.7058, Ratio sum= 0.4283 Position= n-7, Score= 596.49,Presence= 76.4705, Ratio sum= 3.1555 Position= n-10, Score= 510.12,Presence= 64.7058, Ratio sum= 3.089	Position= n-6*,9, Score= 661.41,Presence= 79.4117, Ratio sum= 5.5259 Position= n-5,8, Score= 652.1,Presence= 73.5294, Ratio sum= 1.5707 Position= n-7,9, Score= 643.63,Presence= 85.2941, Ratio sum= 8.0426 Position= n-5,9, Score= 628.71,Presence= 79.4117, Ratio sum= 5.3154 Position= n-5,7, Score= 591.67,Presence= 67.647, Ratio sum= 1.2868 Position= n-8,10, Score= 575.82,Presence= 79.4117, Ratio sum…		True	True		n-9	n-6*,9		TG	0	100	13903
482	16.4549	932.869	932.864	932.869	MS1	TG 56:2|TG 18:0_18:1_20:1	TG 18:0_18:1(n-9)_20:1(n-9)		hPlasma2	11.244	False	Position= n-9, Score= 855.98,Presence= 35.2941, Ratio sum= 1.2263	Position= n-9, Score= 855.98,Presence= 35.2941, Ratio sum= 1.2263		True	True		n-9	n-9		TG	0	100	14469
483	16.4615	932.869	932.864	932.869	MS1	TG 56:2|TG 18:0_18:1_20:1	TG 18:0_18:1(n-9)_20:1(n-9)		hPlasma3	6.615	False	Position= n-9, Score= 840.72,Presence= 41.1764, Ratio sum= 1.0329	Position= n-9, Score= 840.72,Presence= 41.1764, Ratio sum= 1.0329		True	True		n-9	n-9		TG	0	100	14469
481	16.4506	932.87	932.864	932.87	MS1	TG 56:2|TG 18:0_18:1_20:1	TG 18:0_18:1(n-9)_20:1(n-9)		hPlasma1	5.608	False	Position= n-9, Score= 889.93,Presence= 52.9411, Ratio sum= 1.281	Position= n-9, Score= 889.93,Presence= 52.9411, Ratio sum= 1.281		True	True		n-9	n-9		TG	0	100	14469
470	15.2324	924.806	924.802	924.806	MS1	TG 56:6|TG 18:0_18:2_20:4	TG 18:0_18:2(n-6,9)_20:4(n-6,9,12,15)		hPlasma2	68.113	True	Position= n-6,9, Score= 886.59,Presence= 79.4117, Ratio sum= 3.988 Position= n-7,10, Score= 611.7,Presence= 73.5294, Ratio sum= 3.0372 Position= n-7,9, Score= 718.5,Presence= 82.3529, Ratio sum= 4.0876 Position= n-6,10, Score= 710.1,Presence= 70.5882, Ratio sum= 2.9376	Position= n-6,9,12,15, Score= 904.02,Presence= 77.9411, Ratio sum= 6.6756 Position= n-7,9,12,15, Score= 828.22,Presence= 79.4117, Ratio sum= 6.7752 Position= n-6,9,13,15, Score= 801.32,Presence= 75.0, Ratio sum= 5.8763 Position= n-6,10,12,15, Score= 783.6,Presence= 73.5294, Ratio sum= 5.6253 Position= n-7,10,12,15, Score= 732.92,Presence= 75.0, Ratio sum= 5.7249 Position= n-7,9,13,15, Score= 703.…		True	True		n-6,9	n-6,9,12,15		TG	0	100	14319
471	15.1452	924.806	924.802	924.806	MS1	TG 56:6|TG 18:0_18:2_20:4	TG 18:0_18:2(n-6,9)_20:4(n-6,9,12,15)		hPlasma3	38.8579	True	Position= n-6,9, Score= 906.52,Presence= 88.2352, Ratio sum= 4.3275 Position= n-9,13, Score= 727.93,Presence= 73.5294, Ratio sum= 2.2387 Position= n-6,13, Score= 766.47,Presence= 76.4705, Ratio sum= 2.0919	Position= n-6,9,12,15, Score= 915.58,Presence= 83.8235, Ratio sum= 6.8959		True	True		n-6,9	n-6,9,12,15		TG	0	100	14320
475	15.6947	928.838	928.833	928.838	MS1	TG 56:4|TG 18:1_20:1_18:2	TG 18:1(n-10)_20:1(n-9)_18:2(n-6,9)		hPlasma1	21.8909	False	Position= n-10, Score= 652.91,Presence= 52.9411, Ratio sum= 0.5809 Position= n-6, Score= 903.79,Presence= 64.7058, Ratio sum= 0.8808 Position= n-9, Score= 866.84,Presence= 76.4705, Ratio sum= 1.5035	Position= n-9, Score= 866.84,Presence= 76.4705, Ratio sum= 1.5035 Position= n-10, Score= 652.91,Presence= 52.9411, Ratio sum= 0.5809 Position= n-6, Score= 903.79,Presence= 64.7058, Ratio sum= 0.8808	Position= n-6,9, Score= 879.2,Presence= 64.7058, Ratio sum= 2.36	True	True	True	n-10	n-9	n-6,9	TG	0	100	14389
452	15.2324	900.803	900.802	900.803	MS1	TG 54:4|TG 18:1_18:1_18:2	TG 18:1(n-5)_18:1(n-9)_18:2(n-6,9)		hPlasma2	101.259	False	Position= n-5, Score= 752.08,Presence= 82.3529, Ratio sum= 0.6433 Position= n-8, Score= 703.68,Presence= 70.5882, Ratio sum= 1.366 Position= n-11, Score= 641.58,Presence= 58.8235, Ratio sum= 0.3815 Position= n-13, Score= 590.57,Presence= 41.1764, Ratio sum= 0.239 Position= n-6, Score= 909.55,Presence= 88.2352, Ratio sum= 3.6323 Position= n-9, Score= 842.7,Presence= 82.3529, Ratio sum= 4.3877	Position= n-9, Score= 842.7,Presence= 82.3529, Ratio sum= 4.3877 Position= n-5, Score= 752.08,Presence= 82.3529, Ratio sum= 0.6433 Position= n-8, Score= 703.68,Presence= 70.5882, Ratio sum= 1.366 Position= n-11, Score= 641.58,Presence= 58.8235, Ratio sum= 0.3815 Position= n-13, Score= 590.57,Presence= 41.1764, Ratio sum= 0.239 Position= n-6, Score= 909.55,Presence= 88.2352, Ratio sum= 3.6323	Position= n-6,9, Score= 908.11,Presence= 85.2941, Ratio sum= 8.2334 Position= n-5,9, Score= 788.85,Presence= 82.3529, Ratio sum= 5.2444 Position= n-6,8, Score= 686.17,Presence= 85.2941, Ratio sum= 6.5219 Position= n-5,8, Score= 545.51,Presence= 82.3529, Ratio sum= 3.5329 Position= n-5,7, Score= 534.12,Presence= 76.4705, Ratio sum= 2.9985	True	True	True	n-5	n-9	n-6,9	TG	0	100	13870
453	15.2388	900.803	900.802	900.803	MS1	TG 54:4|TG 18:1_18:1_18:2	TG 18:1(n-5)_18:1(n-9)_18:2(n-6,9)		hPlasma3	57.682	False	Position= n-5, Score= 727.82,Presence= 94.1176, Ratio sum= 1.1498 Position= n-10, Score= 661.51,Presence= 70.5882, Ratio sum= 2.6308 Position= n-8, Score= 661.1,Presence= 76.4705, Ratio sum= 2.047 Position= n-7, Score= 581.32,Presence= 82.3529, Ratio sum= 8.4059 Position= n-12, Score= 516.14,Presence= 52.9411, Ratio sum= 0.4517 Position= n-6, Score= 890.03,Presence= 76.4705, Ratio sum= 6.3543 Pos…	Position= n-9, Score= 862.8,Presence= 76.4705, Ratio sum= 7.6182 Position= n-5, Score= 727.82,Presence= 94.1176, Ratio sum= 1.1498 Position= n-10, Score= 661.51,Presence= 70.5882, Ratio sum= 2.6308 Position= n-8, Score= 661.1,Presence= 76.4705, Ratio sum= 2.047 Position= n-7, Score= 581.32,Presence= 82.3529, Ratio sum= 8.4059 Position= n-12, Score= 516.14,Presence= 52.9411, Ratio sum= 0.4517 Posi…	Position= n-6,9, Score= 881.64,Presence= 73.5294, Ratio sum= 13.5078 Position= n-5,9, Score= 765.45,Presence= 82.3529, Ratio sum= 8.3032 Position= n-6,10, Score= 737.4,Presence= 73.5294, Ratio sum= 8.9479 Position= n-7,9, Score= 645.95,Presence= 76.4705, Ratio sum= 15.5593 Position= n-8,10, Score= 607.79,Presence= 73.5294, Ratio sum= 4.6406 Position= n-5,10, Score= 605.34,Presence= 82.3529, Ratio…	True	True	True	n-5	n-9	n-6,9	TG	0	100	13870
469	14.9594	922.791	922.786	922.791	MS1	TG 56:7|TG 18:1_18:2_20:4	TG 18:1(n-6)_18:2(n-6,9)_20:4(n-6,9,12,15)		hPlasma3	43.633	True	Position= n-6, Score= 870.92,Presence= 82.3529, Ratio sum= 2.6033 Position= n-3, Score= 838.05,Presence= 64.7058, Ratio sum= 0.5517	Position= n-6,9, Score= 897.9,Presence= 82.3529, Ratio sum= 5.8603 Position= n-3,6, Score= 728.49,Presence= 67.647, Ratio sum= 2.1785 Position= n-3,8, Score= 595.55,Presence= 67.647, Ratio sum= 2.4768 Position= n-3,7, Score= 581.79,Presence= 70.5882, Ratio sum= 2.7604 Position= n-3,9, Score= 830.16,Presence= 73.5294, Ratio sum= 3.8087 Position= n-6,8, Score= 676.72,Presence= 76.4705, Ratio sum= 4…	Position= n-6,9,12,15, Score= 885.83,Presence= 79.4117, Ratio sum= 8.7619 Position= n-3,9,12,15, Score= 869.12,Presence= 75.0, Ratio sum= 6.7103 Position= n-3,6,12,15, Score= 818.06,Presence= 72.0588, Ratio sum= 5.0801 Position= n-3,6,9,15, Score= 778.42,Presence= 69.1176, Ratio sum= 5.4123 Position= n-3,6,9,12, Score= 776.67,Presence= 75.0, Ratio sum= 5.5817 Position= n-6,8,12,15, Score= 774.49,…	True	True	True	n-6	n-6,9	n-6,9,12,15	TG	0	100	14278
467	14.9458	922.792	922.786	922.792	MS1	TG 56:7|TG 18:1_18:2_20:4	TG 18:1(n-6)_18:2(n-6,9)_20:4(n-6,9,12,15)		hPlasma1	34.444	False	Position= n-6, Score= 844.88,Presence= 88.2352, Ratio sum= 1.8909	Position= n-6,9, Score= 870.04,Presence= 85.2941, Ratio sum= 4.3249 Position= n-6,10, Score= 730.26,Presence= 76.4705, Ratio sum= 2.941 Position= n-6,13, Score= 726.38,Presence= 67.647, Ratio sum= 2.1616	Position= n-6,9,12,15, Score= 864.55,Presence= 77.9411, Ratio sum= 6.5229 Position= n-6,10,12,15, Score= 774.71,Presence= 73.5294, Ratio sum= 5.139	True	True	True	n-6	n-6,9	n-6,9,12,15	TG	0	100	14278
446	14.4926	892.743	892.739	892.743	MS1	TG 54:8|TG 18:1_18:3_18:4	TG 18:1(n-6)_18:3(n-3,6,9)_18:4(n-3,6,9,12)		hPlasma3	8.233	True	Position= n-6, Score= 604.57,Presence= 52.9411, Ratio sum= 1.3692 Position= n-3, Score= 607.77,Presence= 52.9411, Ratio sum= 0.7294	Position= n-3,6,9, Score= 783.26,Presence= 64.7058, Ratio sum= 5.6181 Position= n-3,6,8, Score= 607.96,Presence= 66.6666, Ratio sum= 4.7671 Position= n-3,7,9, Score= 600.14,Presence= 66.6666, Ratio sum= 6.0997	Position= n-3,6,9,12*, Score= 745.32,Presence= 67.647, Ratio sum= 6.0264 Position= n-3,6,9,15, Score= 750.11,Presence= 64.7058, Ratio sum= 5.8472 Position= n-3,7,9,15, Score= 586.76,Presence= 66.1764, Ratio sum= 6.3288 Position= n-3,6,8,15, Score= 580.2,Presence= 66.1764, Ratio sum= 4.9962	True	True	True	n-6	n-3,6,9	n-3,6,9,12*	TG	0	100	13705
476	15.7019	928.838	928.833	928.838	MS1	TG 56:4|TG 18:1_20:1_18:2	TG 18:1(n-6)_20:1(n-9)_18:2(n-6,9)		hPlasma2	42.809	False	Position= n-6, Score= 871.15,Presence= 58.8235, Ratio sum= 0.7818 Position= n-9, Score= 851.1,Presence= 64.7058, Ratio sum= 1.3635	Position= n-9, Score= 851.1,Presence= 64.7058, Ratio sum= 1.3635 Position= n-6, Score= 871.15,Presence= 58.8235, Ratio sum= 0.7818	Position= n-6,9, Score= 854.19,Presence= 61.7647, Ratio sum= 2.0764 Position= n-6,12, Score= 809.66,Presence= 58.8235, Ratio sum= 1.2254 Position= n-9,12, Score= 784.33,Presence= 61.7647, Ratio sum= 1.8071	True	True	True	n-6	n-9	n-6,9	TG	0	100	14389
418	14.5864	868.745	868.739	868.745	MS1	TG 52:6|TG 18:1_16:2_18:3	TG 18:1(n-7)_16:2(n-6,9)_18:3(n-6,9,12)		hPlasma3	26.597	True	Position= n-7, Score= 726.72,Presence= 70.5882, Ratio sum= 1.7419 Position= n-9, Score= 660.96,Presence= 58.8235, Ratio sum= 1.025 Position= n-6, Score= 826.55,Presence= 64.7058, Ratio sum= 1.7895 Position= n-5, Score= 621.39,Presence= 52.9411, Ratio sum= 0.4074	Position= n-6,9, Score= 838.35,Presence= 67.647, Ratio sum= 3.5685 Position= n-5,7, Score= 577.43,Presence= 67.647, Ratio sum= 2.367 Position= n-5,9, Score= 731.95,Presence= 61.7647, Ratio sum= 2.1865 Position= n-7,9, Score= 679.41,Presence= 70.5882, Ratio sum= 3.521	Position= n-6,9,12, Score= 844.57,Presence= 70.5882, Ratio sum= 4.4069 Position= n-5,9,12, Score= 804.24,Presence= 66.6666, Ratio sum= 3.0249 Position= n-5,7,9, Score= 756.27,Presence= 70.5882, Ratio sum= 3.9709 Position= n-7,9,12, Score= 738.25,Presence= 72.549, Ratio sum= 4.3594 Position= n-5,7,12, Score= 710.13,Presence= 70.5882, Ratio sum= 3.2054	True	True	True	n-7	n-6,9	n-6,9,12	TG	0	100	13207
468	14.9528	922.791	922.786	922.791	MS1	TG 56:7|TG 18:1_18:2_20:4	TG 18:1(n-7)_18:2(n-6,9)_20:4(n-6,9,12,15)		hPlasma2	74.253	True	Position= n-7, Score= 716.05,Presence= 82.3529, Ratio sum= 2.2523 Position= n-11, Score= 700.48,Presence= 52.9411, Ratio sum= 0.3107 Position= n-6, Score= 880.3,Presence= 70.5882, Ratio sum= 2.1313 Position= n-5, Score= 745.48,Presence= 82.3529, Ratio sum= 0.5193	Position= n-6,9*, Score= 815.07,Presence= 70.5882, Ratio sum= 4.499 Position= n-6,16, Score= 738.01,Presence= 58.8235, Ratio sum= 2.3009 Position= n-5,16, Score= 711.56,Presence= 64.7058, Ratio sum= 0.6889 Position= n-11,16, Score= 702.44,Presence= 50.0, Ratio sum= 0.4802 Position= n-7,16, Score= 623.68,Presence= 64.7058, Ratio sum= 2.4219 Position= n-5,7, Score= 551.96,Presence= 79.4117, Ratio s…	Position= n-6,9*,12,15, Score= 844.61,Presence= 79.4117, Ratio sum= 7.0891 Position= n-5,7,9,15, Score= 778.65,Presence= 82.3529, Ratio sum= 5.5367 Position= n-5,7,12,15, Score= 770.66,Presence= 83.8235, Ratio sum= 4.9819 Position= n-5,7,9,12, Score= 761.76,Presence= 80.8823, Ratio sum= 5.7215 Position= n-5,7,9,16, Score= 704.41,Presence= 76.4705, Ratio sum= 4.7599 Position= n-5,7,12,16, Score= 6…	True	True	True	n-7	n-6,9*	n-6,9*,12,15	TG	0	100	14278
416	14.5736	868.745	868.739	868.745	MS1	TG 52:6|TG 18:1_16:2_18:3	TG 18:1(n-8)_16:2(n-7,9)_18:3(n-6,9,12)		hPlasma1	23.463	False	Position= n-8, Score= 691.19,Presence= 47.0588, Ratio sum= 0.4332 Position= n-10, Score= 656.84,Presence= 41.1764, Ratio sum= 0.438 Position= n-7, Score= 773.12,Presence= 76.4705, Ratio sum= 1.6548 Position= n-6, Score= 749.88,Presence= 70.5882, Ratio sum= 2.0724	Position= n-7,9, Score= 695.26,Presence= 70.5882, Ratio sum= 3.6574 Position= n-6,9, Score= 765.43,Presence= 67.647, Ratio sum= 4.075	Position= n-6,9,12, Score= 772.14,Presence= 64.7058, Ratio sum= 4.791 Position= n-7,9,12, Score= 703.12,Presence= 66.6666, Ratio sum= 4.3734	True	True	True	n-8	n-7,9	n-6,9,12	TG	0	100	13207
417	14.5812	868.745	868.739	868.745	MS1	TG 52:6|TG 18:1_16:2_18:3	TG 18:1(n-8)_16:2(n-7,9)_18:3(n-7,9,12)		hPlasma2	48.741	False	Position= n-8, Score= 762.77,Presence= 58.8235, Ratio sum= 0.4946 Position= n-7, Score= 786.95,Presence= 76.4705, Ratio sum= 1.3427	Position= n-7,9, Score= 669.17,Presence= 73.5294, Ratio sum= 2.8756	Position= n-7,9,12, Score= 694.33,Presence= 70.5882, Ratio sum= 3.3664	True	True	True	n-8	n-7,9	n-7,9,12	TG	0	100	13207
451	15.2252	900.803	900.802	900.803	MS1	TG 54:4|TG 18:1_18:1_18:2	TG 18:1(n-8)_18:1(n-9)_18:2(n-6,9)		hPlasma1	52.229	False	Position= n-8, Score= 717.97,Presence= 82.3529, Ratio sum= 1.7326 Position= n-5, Score= 715.47,Presence= 88.2352, Ratio sum= 0.8967 Position= n-13, Score= 713.35,Presence= 64.7058, Ratio sum= 0.2433 Position= n-10, Score= 643.75,Presence= 64.7058, Ratio sum= 1.8126 Position= n-7, Score= 614.66,Presence= 94.1176, Ratio sum= 6.7734 Position= n-6, Score= 886.07,Presence= 76.4705, Ratio sum= 4.9551 P…	Position= n-9, Score= 862.61,Presence= 82.3529, Ratio sum= 5.9068 Position= n-8, Score= 717.97,Presence= 82.3529, Ratio sum= 1.7326 Position= n-5, Score= 715.47,Presence= 88.2352, Ratio sum= 0.8967 Position= n-13, Score= 713.35,Presence= 64.7058, Ratio sum= 0.2433 Position= n-10, Score= 643.75,Presence= 64.7058, Ratio sum= 1.8126 Position= n-7, Score= 614.66,Presence= 94.1176, Ratio sum= 6.7734 P…	Position= n-6,9, Score= 908.48,Presence= 85.2941, Ratio sum= 10.9483 Position= n-5,9, Score= 796.38,Presence= 91.1764, Ratio sum= 6.8898 Position= n-7,9, Score= 708.17,Presence= 94.1176, Ratio sum= 12.7665 Position= n-5,7, Score= 531.38,Presence= 79.4117, Ratio sum= 4.0073	True	True	True	n-8	n-9	n-6,9	TG	0	100	13870
478	15.9774	930.845	930.848	930.845	MS1	TG 56:3|TG 18:1_18:1_20:1	TG 18:1(n-9)_18:1(n-6)_20:1(n-9)		hPlasma1	15.539	False	Position= n-9, Score= 892.18,Presence= 64.7058, Ratio sum= 1.2785 Position= n-6, Score= 780.19,Presence= 35.2941, Ratio sum= 0.5162	Position= n-6, Score= 780.19,Presence= 35.2941, Ratio sum= 0.5162 Position= n-9, Score= 892.18,Presence= 64.7058, Ratio sum= 1.2785	Position= n-9, Score= 892.18,Presence= 64.7058, Ratio sum= 1.2785 Position= n-6, Score= 780.19,Presence= 35.2941, Ratio sum= 0.5162	True	True	True	n-9	n-6	n-9	TG	0	100	14435
479	15.9838	930.845	930.848	930.845	MS1	TG 56:3|TG 18:1_18:1_20:1	TG 18:1(n-9)_18:1(n-9)_20:1(n-9)		hPlasma2	33.289	False	Position= n-9, Score= 802.55,Presence= 41.1764, Ratio sum= 1.1474	Position= n-9, Score= 802.55,Presence= 41.1764, Ratio sum= 1.1474	Position= n-9, Score= 802.55,Presence= 41.1764, Ratio sum= 1.1474	True	True	True	n-9	n-9	n-9	TG	0	100	14435
480	15.9901	930.845	930.848	930.845	MS1	TG 56:3|TG 18:1_18:1_20:1	TG 18:1(n-9)_18:1(n-9)_20:1(n-9)		hPlasma3	19.364	False	Position= n-9, Score= 908.85,Presence= 76.4705, Ratio sum= 1.386	Position= n-9, Score= 908.85,Presence= 76.4705, Ratio sum= 1.386	Position= n-9, Score= 908.85,Presence= 76.4705, Ratio sum= 1.386	True	True	True	n-9	n-9	n-9	TG	0	100	14435
445	14.4873	892.744	892.739	892.744	MS1	TG 54:8|TG 18:1_18:3_18:4	TG 18:1(n-9)_18:3(n-3,6,9)_18:4(n-3,6,9,12)		hPlasma2	14.598	True	Position= n-9, Score= 569.44,Presence= 41.1764, Ratio sum= 0.727 Position= n-3, Score= 728.61,Presence= 35.2941, Ratio sum= 1.0713 Position= n-12, Score= 595.54,Presence= 17.647, Ratio sum= 0.2329	Position= n-3,6,9, Score= 717.92,Presence= 47.0588, Ratio sum= 4.4023 Position= n-3,6,12, Score= 735.18,Presence= 49.0196, Ratio sum= 3.4532 Position= n-3,10,12, Score= 637.42,Presence= 50.9803, Ratio sum= 3.131	Position= n-3,6,9,12, Score= 733.51,Presence= 48.5294, Ratio sum= 5.1813	True	True	True	n-9	n-3,6,9	n-3,6,9,12	TG	0	100	13705
477	15.7084	928.838	928.833	928.838	MS1	TG 56:4|TG 18:1_20:1_18:2	TG 18:1(n-9)_20:1(n-9)_18:2(n-6,9)		hPlasma3	24.3909	False	Position= n-9, Score= 872.19,Presence= 76.4705, Ratio sum= 1.2833 Position= n-6, Score= 848.07,Presence= 64.7058, Ratio sum= 0.928	Position= n-9, Score= 872.19,Presence= 76.4705, Ratio sum= 1.2833 Position= n-6, Score= 848.07,Presence= 64.7058, Ratio sum= 0.928	Position= n-6,9, Score= 884.25,Presence= 73.5294, Ratio sum= 2.1553	True	True	True	n-9	n-9	n-6,9	TG	0	100	14389
444	14.4789	892.743	892.739	892.743	MS1	TG 54:8|TG 18:1_18:3_18:4	TG 18:1_18:3_18:4		hPlasma1	6.616	False				False	False	False	n-	n-	n-	TG	0	100	13705
450	14.5864	894.761	894.755	894.761	MS1	TG 54:7|TG 18:2_18:2_18:3	TG 18:2(n-6,9)_18:2(n-6,9)_18:3(n-3,6,9)		hPlasma3	39.458	True	Position= n-6,9*, Score= 553.71,Presence= 61.7647, Ratio sum= 7.6077 Position= n-3,10, Score= 788.94,Presence= 55.8823, Ratio sum= 1.78 Position= n-3,15, Score= 771.53,Presence= 50.0, Ratio sum= 0.7708 Position= n-3,5, Score= 719.0,Presence= 64.7058, Ratio sum= 1.4584 Position= n-6,10, Score= 637.8,Presence= 58.8235, Ratio sum= 4.8435 Position= n-6,15, Score= 525.23,Presence= 52.9411, Ratio sum= …	Position= n-6,9*, Score= 553.71,Presence= 61.7647, Ratio sum= 7.6077 Position= n-11,15, Score= 689.0,Presence= 52.9411, Ratio sum= 0.7511 Position= n-6,10, Score= 637.8,Presence= 58.8235, Ratio sum= 4.8435 Position= n-6,15, Score= 525.23,Presence= 52.9411, Ratio sum= 3.8342 Position= n-3,6, Score= 791.32,Presence= 67.647, Ratio sum= 6.0984 Position= n-3,10, Score= 788.94,Presence= 55.8823, Ratio …	Position= n-3,6,9, Score= 861.97,Presence= 72.549, Ratio sum= 11.9831 Position= n-3,5,9, Score= 814.51,Presence= 70.5882, Ratio sum= 7.343 Position= n-3,10,13, Score= 758.01,Presence= 62.745, Ratio sum= 2.2024 Position= n-3,6,10, Score= 755.46,Presence= 70.5882, Ratio sum= 7.762 Position= n-3,6,13, Score= 751.13,Presence= 70.5882, Ratio sum= 6.5209 Position= n-3,10,14, Score= 745.79,Presence= 60.…	True	True	True	n-6,9*	n-6,9*	n-3,6,9	TG	0	100	13751
448	14.6671	894.761	894.755	894.761	MS1	TG 54:7|TG 18:2_18:2_18:3	TG 18:2(n-6,9)_18:2(n-6,9)_18:3(n-3,6,9)		hPlasma1	31.348	True	Position= n-6,9*, Score= 601.72,Presence= 61.7647, Ratio sum= 7.1897 Position= n-3,12, Score= 677.34,Presence= 61.7647, Ratio sum= 1.163 Position= n-3,11, Score= 651.9,Presence= 67.647, Ratio sum= 1.4623 Position= n-6,12, Score= 554.23,Presence= 58.8235, Ratio sum= 3.6249 Position= n-3,6, Score= 782.71,Presence= 76.4705, Ratio sum= 6.1643 Position= n-6,11, Score= 561.9,Presence= 64.7058, Ratio su…	Position= n-6,9*, Score= 601.72,Presence= 61.7647, Ratio sum= 7.1897 Position= n-6,11, Score= 561.9,Presence= 64.7058, Ratio sum= 3.9242 Position= n-6,12, Score= 554.23,Presence= 58.8235, Ratio sum= 3.6249 Position= n-3,6, Score= 782.71,Presence= 76.4705, Ratio sum= 6.1643 Position= n-3,12, Score= 677.34,Presence= 61.7647, Ratio sum= 1.163 Position= n-3,11, Score= 651.9,Presence= 67.647, Ratio su…	Position= n-3,6,9, Score= 840.04,Presence= 78.4313, Ratio sum= 12.4103	True	True	True	n-6,9*	n-6,9*	n-3,6,9	TG	0	100	13750
447	14.4926	894.751	894.755	894.751	MS1	TG 54:7|TG 18:2_18:2_18:3	TG 18:2(n-6,9)_18:2(n-6,9)_18:3(n-3,6,9)		hPlasma3	13.867	True	Position= n-6,9, Score= 873.72,Presence= 76.4705, Ratio sum= 5.8214 Position= n-3,9, Score= 872.88,Presence= 64.7058, Ratio sum= 4.013 Position= n-3,8, Score= 743.67,Presence= 76.4705, Ratio sum= 3.3216 Position= n-6,8, Score= 700.55,Presence= 88.2352, Ratio sum= 5.1302 Position= n-3,6, Score= 844.23,Presence= 73.5294, Ratio sum= 3.4854	Position= n-6,9, Score= 873.72,Presence= 76.4705, Ratio sum= 5.8214 Position= n-3,9, Score= 872.88,Presence= 64.7058, Ratio sum= 4.013 Position= n-3,6, Score= 844.23,Presence= 73.5294, Ratio sum= 3.4854 Position= n-3,8, Score= 743.67,Presence= 76.4705, Ratio sum= 3.3216 Position= n-6,8, Score= 700.55,Presence= 88.2352, Ratio sum= 5.1302	Position= n-3,6,9, Score= 820.17,Presence= 72.549, Ratio sum= 5.6846 Position= n-3,6,8, Score= 684.73,Presence= 68.6274, Ratio sum= 5.661	True	True	True	n-6,9	n-6,9	n-3,6,9	TG	0	100	13749
449	14.5812	894.761	894.755	894.761	MS1	TG 54:7|TG 18:2_18:2_18:3	TG 18:2(n-6,9)_18:2(n-6,9)_18:3(n-6,9,12)		hPlasma2	68.489	True	Position= n-6,9, Score= 875.63,Presence= 76.4705, Ratio sum= 5.7062 Position= n-3,9, Score= 874.61,Presence= 64.7058, Ratio sum= 3.7758 Position= n-3,14, Score= 774.31,Presence= 55.8823, Ratio sum= 1.285 Position= n-10,14, Score= 719.39,Presence= 47.0588, Ratio sum= 0.8298 Position= n-6,14, Score= 708.21,Presence= 67.647, Ratio sum= 3.2155 Position= n-3,8, Score= 694.11,Presence= 67.647, Ratio su…	Position= n-6,9, Score= 875.63,Presence= 76.4705, Ratio sum= 5.7062 Position= n-3,9, Score= 874.61,Presence= 64.7058, Ratio sum= 3.7758 Position= n-3,6, Score= 836.56,Presence= 64.7058, Ratio sum= 3.2721 Position= n-3,14, Score= 774.31,Presence= 55.8823, Ratio sum= 1.285 Position= n-10,14, Score= 719.39,Presence= 47.0588, Ratio sum= 0.8298 Position= n-6,14, Score= 708.21,Presence= 67.647, Ratio s…	Position= n-6,9,12, Score= 802.99,Presence= 72.549, Ratio sum= 6.1908 Position= n-3,6,9, Score= 844.42,Presence= 70.5882, Ratio sum= 5.3383 Position= n-3,9,12, Score= 827.38,Presence= 64.7058, Ratio sum= 4.2604 Position= n-3,6,12, Score= 796.42,Presence= 64.7058, Ratio sum= 3.7568 Position= n-3,6,10, Score= 779.83,Presence= 66.6666, Ratio sum= 4.0324 Position= n-3,9,14, Score= 764.23,Presence= 52…	True	True	True	n-6,9	n-6,9	n-6,9,12	TG	0	100	13751
484	16.5447	958.885	958.88	958.885	MS1	TG 58:3|TG 22:0_18:1_18:2	TG 22:0_18:1_18:2		hPlasma1	2.285	False				False	False		n-	n-		TG	0	100	14841
485	16.5484	958.885	958.88	958.885	MS1	TG 58:3|TG 22:0_18:1_18:2	TG 22:0_18:1_18:2		hPlasma2	4.5519	False				False	False		n-	n-		TG	0	100	14841
486	16.5553	958.885	958.88	958.885	MS1	TG 58:3|TG 22:0_18:1_18:2	TG 22:0_18:1_18:2		hPlasma3	2.898	False				False	False		n-	n-		TG	0	100	14841
142	14.0213	710.633	710.629	710.633	MS1	TG 40:1|TG 8:0_14:0_18:1	TG 8:0_14:0_18:1		hPlasma3	1.69	False				False			n-			TG	0	100	9595
141	14.0169	710.633	710.629	710.633	MS1	TG 40:1|TG 8:0_14:0_18:1	TG 8:0_14:0_18:1		hPlasma2	3.019	False				False			n-			TG	0	100	9595
140	14.0097	710.634	710.629	710.634	MS1	TG 40:1|TG 8:0_14:0_18:1	TG 8:0_14:0_18:1		hPlasma1	1.3939	False				False			n-			TG	0	100	9595
171	14.0169	736.649	736.645	736.649	MS1	TG 42:2|TG 8:0_16:0_18:2	TG 8:0_16:0_18:2		hPlasma2	3.99	False				False			n-			TG	0	100	10131
170	14.0097	736.649	736.645	736.649	MS1	TG 42:2|TG 8:0_16:0_18:2	TG 8:0_16:0_18:2		hPlasma1	1.761	False				False			n-			TG	0	100	10131
172	14.0213	736.649	736.645	736.649	MS1	TG 42:2|TG 8:0_16:0_18:2	TG 8:0_16:0_18:2		hPlasma3	2.2679	False				False			n-			TG	0	100	10131

## Sheet: CAR
Metabolite name	CAR 12:0	OAD result name	CAR 12:0		No.1	No.2	No.3	Metabolite name	CAR 12:0	OAD result name	CAR 12:0		No.1	No.2	No.3	Metabolite name	CAR 12:0	OAD result name	CAR 12:0		No.1	No.2	No.3	Metabolite name	CAR 14:0	OAD result name	CAR 14:0		No.1	No.2	No.3	Metabolite name	CAR 14:0	OAD result name	CAR 14:0		No.1	No.2	No.3	Metabolite name	CAR 14:0	OAD result name	CAR 14:0		No.1	No.2	No.3	Metabolite name	CAR 16:0
MS1 m/z	344.281	344.281	<-MS1	Positions1	N/A	N/A	N/A	MS1 m/z	344.281	344.281	<-MS1	Positions1	N/A	N/A	N/A	MS1 m/z	344.282	344.282	<-MS1	Positions1	N/A	N/A	N/A	MS1 m/z	372.313	372.312	<-MS1	Positions1	N/A	N/A	N/A	MS1 m/z	372.313	372.313	<-MS1	Positions1	N/A	N/A	N/A	MS1 m/z	372.313	372.313	<-MS1	Positions1	N/A	N/A	N/A	MS1 m/z	400.344
Ref m/z	344.279			Score1	N/A	N/A	N/A	Ref m/z	344.279			Score1	N/A	N/A	N/A	Ref m/z	344.279			Score1	N/A	N/A	N/A	Ref m/z	372.311			Score1	N/A	N/A	N/A	Ref m/z	372.311			Score1	N/A	N/A	N/A	Ref m/z	372.311			Score1	N/A	N/A	N/A	Ref m/z	400.342
RT	4.79197			Presence1	N/A	N/A	N/A	RT	4.79778			Presence1	N/A	N/A	N/A	RT	4.80722			Presence1	N/A	N/A	N/A	RT	5.75853			Presence1	N/A	N/A	N/A	RT	5.72817			Presence1	N/A	N/A	N/A	RT	5.74233			Presence1	N/A	N/A	N/A	RT	6.49132
ID	4			Ratio sum1	N/A	N/A	N/A	ID	5			Ratio sum1	N/A	N/A	N/A	ID	3			Ratio sum1	N/A	N/A	N/A	ID	14			Ratio sum1	N/A	N/A	N/A	ID	13			Ratio sum1	N/A	N/A	N/A	ID	12			Ratio sum1	N/A	N/A	N/A	ID	17
Smiles	O=C([O-])CC(OC(=O)CCCCCCCCCCC)C[N+](C)(C)C			All results1				Smiles	O=C([O-])CC(OC(=O)CCCCCCCCCCC)C[N+](C)(C)C			All results1				Smiles	O=C([O-])CC(OC(=O)CCCCCCCCCCC)C[N+](C)(C)C			All results1				Smiles	O=C([O-])CC(OC(=O)CCCCCCCCCCCCC)C[N+](C)(C)C			All results1				Smiles	O=C([O-])CC(OC(=O)CCCCCCCCCCCCC)C[N+](C)(C)C			All results1				Smiles	O=C([O-])CC(OC(=O)CCCCCCCCCCCCC)C[N+](C)(C)C			All results1				Smiles	O=C([O-])CC(OC(=O)CCCCCCCCCCCCCCC)C[N+](C)(C)C
Subclass info	Head= 0% Moiety= 0%							Subclass info	Head= 0% Moiety= 0%							Subclass info	Head= 0% Moiety= 0%							Subclass info	Head= 0% Moiety= 0%							Subclass info	Head= 0% Moiety= 0%							Subclass info	Head= 0% Moiety= 0%							Subclass info	Head= 0% Moiety= 0%
intensity	frag m/z	Ratio(%)	Delta	Ref NL1	Ref Mz1	ppm1	Type1	intensity	frag m/z	Ratio(%)	Delta	Ref NL1	Ref Mz1	ppm1	Type1	intensity	frag m/z	Ratio(%)	Delta	Ref NL1	Ref Mz1	ppm1	Type1	intensity	frag m/z	Ratio(%)	Delta	Ref NL1	Ref Mz1	ppm1	Type1	intensity	frag m/z	Ratio(%)	Delta	Ref NL1	Ref Mz1	ppm1	Type1	intensity	frag m/z	Ratio(%)	Delta	Ref NL1	Ref Mz1	ppm1	Type1	intensity	frag m/z
196	345.218	0.576	-0.9374					59	345.243	0.2171	-0.962					245	345.243	0.8443	-0.9609					155	373.273	0.9313	-0.961					122	373.275	1.9074	-0.9626					341	373.28	6.0525	-0.9665					153	401.299
239	345.206	0.7024	-0.9245					112	345.225	0.4122	-0.9438					332	345.207	1.1441	-0.9255					399	373.239	2.3975	-0.9265					288	373.234	4.5028	-0.9209					267	373.238	4.739	-0.9245					252	401.268
220	345.115	0.6466	-0.8344					71	345.208	0.2613	-0.927					72	345.158	0.2481	-0.8765					181	373.179	1.0876	-0.8666					320	373.196	5.0031	-0.8831					112	373.217	1.9879	-0.9036					355	401.219
50	345.022	0.1469	-0.7411					61	345.191	0.2245	-0.9093					176	345.14	0.6065	-0.8579					193	373.14	1.1597	-0.8273					50	373.156	0.7817	-0.843					183	373.189	3.2481	-0.8758					754	401.186
171	344.99	0.5025	-0.7089					143	345.175	0.5263	-0.8937					86	345.116	0.2963	-0.8345					55	373.111	0.3304	-0.7981					208	373.12	3.252	-0.8068					120	373.155	2.1299	-0.8422					218	401.153
51	344.417	0.1498	-0.1356					68	345.15	0.2502	-0.8683					38	345.097	0.1309	-0.8155					46	372.958	0.2764	-0.6453					70	373.067	1.0944	-0.754					69	373.043	1.2247	-0.7303					57	401.063
3950	344.281	11.6094	0					118	345.129	0.4343	-0.8481					118	345.076	0.4066	-0.7945					103	372.451	0.6189	-0.1382					52	372.86	0.813	-0.5468					90	372.999	1.5974	-0.6864					61	400.933
206	344.23	0.6054	0.051					57	345.026	0.2097	-0.7446					50	345.029	0.1723	-0.7474					190	372.433	1.1416	-0.1204					46	372.596	0.7191	-0.2831					74	372.821	1.3134	-0.5077					75	400.85
272	344.194	0.7994	0.0869					137	344.988	0.5042	-0.7063					285	344.987	0.9821	-0.7051					16642	372.313	100	-0.0002					41	372.536	0.641	-0.2228					47	372.759	0.8342	-0.446					72	400.71
152	344.127	0.4467	0.1541					54	344.49	0.1987	-0.2083					78	344.501	0.2687	-0.2187					80	372.262	0.4807	0.0506					42	372.456	0.6566	-0.1432					43	372.536	0.7632	-0.2234					49	400.663
130	344.105	0.382	0.1763					59	344.414	0.2171	-0.1329					54	344.412	0.186	-0.1299					57	372.239	0.3425	0.0731					49	372.415	0.7661	-0.1026					5634	372.313	100	0.0002					94	400.641
188	344.076	0.5525	0.2046					7793	344.282	28.6834	-0.0003					39	344.397	0.1343	-0.1155					53	372.226	0.3184	0.0862					6396	372.312	100	0.0006					60	372.281	1.0649	0.0325					66	400.591
30	343.435	0.0881	0.846					259	344.229	0.9532	0.052					10023	344.281	34.5406	0.0005					275	372.165	1.6524	0.1479					245	372.29	3.8305	0.0226					48	372.259	0.8519	0.0545					103	400.577
402	343.297	1.1815	0.9841					79	344.195	0.2907	0.0864					62	344.253	0.2136	0.0285					37	372.009	0.2223	0.3038					89	372.245	1.3914	0.0681					82	372.229	1.4554	0.0836					64	400.561
238	343.244	0.6995	1.0369					85	344.183	0.3128	0.098					340	344.227	1.1716	0.055					744	371.33	4.4706	0.9828					92	372.218	1.4383	0.0953					84	372.206	1.4909	0.1071					145	400.488
49	343.206	0.144	1.0746					64	344.144	0.2355	0.137					173	344.178	0.5961	0.1036					88	371.3	0.5287	1.0128					239	372.184	3.7367	0.129					106	372.186	1.8814	0.1267					403	400.466
104	343.135	0.3056	1.1462					280	344.111	1.0305	0.17					70	344.149	0.2412	0.1328					187	371.237	1.1236	1.0758					108	372.159	1.6885	0.1537					111	372.161	1.9701	0.1523					33644	400.344
330	343.076	0.9699	1.2049					70	344.077	0.2576	0.2038					102	344.125	0.3515	0.157					48	371.202	0.2884	1.1102					48	372.141	0.7504	0.1716					85	372.145	1.5086	0.1683					211	400.307
28	342.99	0.0822	1.291					576	343.299	2.12	0.9827					333	344.104	1.1475	0.1778					71	371.153	0.4266	1.1596					1477	371.328	23.0925	0.985					1779	371.328	31.5761	0.9852					496	400.256
26	338.761	0.0764	5.5197					65	343.27	0.2392	1.0116					76	344.079	0.2619	0.2024					45	371.104	0.2704	1.2084					223	371.299	3.4865	1.0136					67	371.298	1.1892	1.0151					96	400.223
46	329.831	0.1351	14.4505					167	343.228	0.6146	1.0532					801	343.298	2.7603	0.9835					30	359.231	0.1802	13.0811					88	371.261	1.3758	1.0515					140	371.265	2.4849	1.0483					328	400.205
91	329.247	0.2674	15.0336					104	343.179	0.3827	1.1023					336	343.265	1.1579	1.0165					45	359.168	0.2704	13.1442					157	371.234	2.4546	1.0792					54	371.133	0.9584	1.1798					1154	399.358
766	329.086	2.2513	15.1951					325	343.076	1.1962	1.2053					196	343.227	0.6754	1.0544					56	358.184	0.3364	14.1287					50	371.193	0.7817	1.1195					66	371.11	1.1714	1.2026					170	399.337
230	329.008	0.6759	15.2734					81	331.005	0.2981	13.276					76	343.196	0.2619	1.086					70	355.246	0.4206	17.066					54	371.18	0.8442	1.1328					34	365.549	0.6034	6.7645					657	399.314
78	328.738	0.2292	15.5432					52	330.206	0.1913	14.0757					131	343.137	0.4514	1.1445					57	355.176	0.3425	17.1369					71	359.137	1.11	13.1756					73	357.277	1.2957	15.036					108	399.269
57	328.407	0.1675	15.8736					54	330.153	0.1987	14.1284					377	343.075	1.2991	1.2073					206	355.116	1.2378	17.1961					36	358.166	0.5628	14.147					158	355.284	2.8044	17.0292					269	399.254
97	328.362	0.285	15.9194					47	329.345	0.1729	14.9363					59	342.479	0.2033	1.803					70	355.072	0.4206	17.2407					29	358.107	0.4534	14.2062					32	353.316	0.5679	18.9968					34	399.219
112	328.316	0.3291	15.9648					856	329.087	3.1506	15.1938					38	340.824	0.1309	3.4574					71	355.024	0.4266	17.2883					125	357.28	1.9543	15.0324					44	341.278	0.7809	31.0349					62	399.167
68	328.271	0.1998	16.01					215	329.005	0.7913	15.2765					32	331.397	0.1102	12.8847					48	353.263	0.2884	19.049					55	356.289	0.8599	16.0234					23	341.177	0.4082	31.1363					33	397.272
68	328.227	0.1998	16.0536					62	328.689	0.2282	15.5919					177	331.003	0.6099	13.279					60	344.266	0.3605	28.0469					117	355.284	1.8292	17.0291					79	341.145	1.4022	31.1685					90	385.306
95	328.204	0.2792	16.0775					70	328.615	0.2576	15.6666					43	330.202	0.1481	14.0797					69	339.044	0.4146	33.2684					62	355.155	0.9693	17.1583					45	331.12	0.7987	41.1933					46	384.324
76	328.185	0.2233	16.096					111	328.407	0.4085	15.8746					174	330.085	0.5996	14.1966					75	335.035	0.4506	37.2777					72	355.108	1.1257	17.2046					54	331.073	0.9584	41.2402					55	383.331
6964	328.083	20.4679	16.1984					83	328.334	0.3054	15.947					30	329.875	0.1033	14.407					84	332.021	0.5047	40.2911					65	355.073	1.0162	17.2401					33	331.035	0.5857	41.2785					78	383.298
75	328.054	0.2204	16.2272					54	328.315	0.1987	15.9665					64	329.682	0.2205	14.6001					38	323.148	0.2283	49.1643					53	355.014	0.8286	17.2992					31	327.447	0.5502	44.8665					57	382.2
48	327.983	0.141	16.2982					96	328.268	0.3533	16.0132					25	329.466	0.0861	14.816					27	313.768	0.1622	58.5447					68	329.252	1.0631	43.0607					34	319.303	0.6034	53.0101					76	369.126
84	327.892	0.2468	16.3894					177	328.206	0.6514	16.0753					66	329.252	0.2274	15.0294					33	313.235	0.1982	59.0776					74	317.057	1.1569	55.256					51	315.245	0.9052	57.0682					24	367.766
127	327.54	0.3732	16.7411					79	328.186	0.2907	16.095					138	329.237	0.4755	15.0453					56	299.155	0.3364	73.1574					30	299.26	0.469	73.0525					30	315.188	0.5324	57.1247					66	365.318
67	327.529	0.1969	16.7517					5032	328.083	18.5211	16.1983					916	329.087	3.1566	15.1948					32	269.854	0.1922	102.459					57	272.176	0.8911	100.137					55	315.09	0.9762	57.2232					56	365.241
84	327.406	0.2468	16.8747					124	328.021	0.4564	16.2605					354	329.008	1.2199	15.274					251	269.269	1.5082	103.043					52	271.176	0.813	101.137					53	313.103	0.9407	59.21					273	361.024
73	327.353	0.2145	16.928					85	327.405	0.3128	16.8763					77	328.613	0.2653	15.669					1008	268.265	6.0569	104.048					43	270.275	0.6722	102.038					58	313.026	1.0294	59.2866					131	359.039
193	327.304	0.5672	16.9767					39	327.357	0.1435	16.9246					75	328.466	0.2584	15.8161					92	250.991	0.5528	121.321					651	269.269	10.1782	103.044					37	290.015	0.6567	82.2985					55	358.996
93	327.278	0.2733	17.0032					107	327.313	0.3938	16.9678					88	328.404	0.3032	15.8781					35	248.033	0.2103	124.28					2475	268.265	38.696	104.048					39	269.443	0.6922	102.87					23	357.802
721	327.202	2.119	17.0788					634	327.203	2.3335	17.0784					113	328.341	0.3894	15.9404					81	245.228	0.4867	127.085					94	250.986	1.4696	121.326					494	269.268	8.7681	103.045					61	346.266
170	327.174	0.4996	17.1074					91	327.177	0.3349	17.1038					42	328.314	0.1447	15.9681					62	243.212	0.3725	129.101					33	220.179	0.5159	152.134					2064	268.264	36.6347	104.049					74	345.979
34024	327.08	100	17.2013					27169	327.08	100	17.2015					53	328.279	0.1826	16.0027					51	237.227	0.3064	135.086					52	218.683	0.813	153.63					52	261.186	0.9229	111.127					316	345.259
61	327.053	0.1792	17.228					321	327.011	1.1814	17.2699					92	328.252	0.317	16.0299					35	236.666	0.2103	135.646					34	191.102	0.5315	181.21					71	246.233	1.2602	126.08					272	344.985
276	327.012	0.8111	17.2689					52	326.258	0.1913	18.0236					109	328.208	0.3756	16.0742					36	214.989	0.2163	157.323					25	169.815	0.3908	202.497					121	245.227	2.1476	127.086					67	344.002
401	326.072	1.1785	18.2091					303	326.07	1.1152	18.2117					54	328.187	0.186	16.0952					37	213.147	0.2223	159.166					45	156.093	0.7035	216.219					76	243.215	1.3489	129.098					54	342.151
98	325.071	0.288	19.2096					42	325.062	0.1545	19.2188					5861	328.084	20.1978	16.1983					37	213.004	0.2223	159.308					31	151.115	0.4846	221.198					98	239.181	1.7394	133.132					117	342.101
33	321.039	0.0969	23.2425					57	316.142	0.2097	28.1388					54	328.015	0.186	16.2671					34	187.291	0.2043	185.021					51	151.096	0.7973	221.217					32	231.507	0.5679	140.806					53	341.255
28	318.079	0.0822	26.2016					117	313.244	0.4306	31.0369					46	327.456	0.1585	16.8258					53	147.115	0.3184	225.197					33	148.701	0.5159	223.612					32	220.338	0.5679	151.975					72	341.177
93	317.056	0.2733	27.2254					48	311.221	0.1766	33.0601					48	327.433	0.1654	16.849					63	141.07	0.3785	231.243					30	142.038	0.469	230.275					76	219.119	1.3489	153.195					92	340.041
45	309.25	0.1322	35.0313					151	302.026	0.5557	42.2552					108	327.34	0.3721	16.9423					37	135.458	0.2223	236.855					23	140.233	0.3595	232.08					27	204.949	0.4792	167.364					50	339.26
27	308.261	0.0793	36.0203					24	300.517	0.0883	43.764					52	327.257	0.1791	17.0244					31	120.089	0.1862	252.223					31	138.11	0.4846	234.202					31	202.756	0.5502	169.557					97	339.04
26	307.027	0.0764	37.2544					43	283.177	0.1582	61.1044					64	327.246	0.2205	17.0362					89	119.087	0.5347	253.226					44	133.105	0.6879	239.208					28	192.006	0.4969	180.307					137	319.2
40	306.096	0.1175	38.1848					44	283.126	0.1619	61.155					708	327.203	2.4398	17.0785					39	109.099	0.2343	263.213					28	130.581	0.4377	241.732					53	191.188	0.9407	181.125					30	316.008
318	302.021	0.9346	42.2598					40	279.965	0.1472	64.3163					177	327.179	0.6099	17.1032					39	108.091	0.2343	264.221					61	129.07	0.9537	243.243					24	189.044	0.4259	183.269					103	298.302
29	290.238	0.0852	54.0435					39	262.414	0.1435	81.8677					29018	327.079	100	17.2024					90	106.079	0.5408	266.233					57	128.06	0.8911	244.252					34	177.847	0.6034	194.466					457	297.299
203	289.196	0.5966	55.0852					53	261.036	0.195	83.2456					322	327.011	1.1096	17.2706					78	105.069	0.4686	267.243					37	122.228	0.5784	250.085					61	170.107	1.0827	202.206					94	297.047
55	288.04	0.1616	56.2413					27	256.598	0.0993	87.683					71	326.107	0.2446	18.1747					25	100.757	0.1502	271.556					28	119.54	0.4377	252.773					109	170.073	1.9346	202.24					1878	296.296
49	287.201	0.144	57.0805					25	253.743	0.092	90.538					277	326.071	0.9545	18.2113					208	91.0538	1.2498	281.259					90	119.086	1.4071	253.227					31	168.345	0.5502	203.968					65	285.291
46	287.05	0.1351	57.2314					39	253.04	0.1435	91.241					71	317.058	0.2446	27.224													28	112.117	0.4377	260.196					33	163.97	0.5857	208.343					82	285.028
62	285.233	0.1822	59.0479					67	253.009	0.2466	91.2726					50	313.164	0.1723	31.1176													27	111.949	0.4221	260.364					45	162.144	0.7987	210.169					136	284.037
35	285.184	0.1028	59.0966					141	250.999	0.5189	93.2823					40	307.997	0.1378	36.2852													96	106.08	1.5009	266.233					89	161.134	1.5796	211.179					452	283.034
68	284.301	0.1998	59.9801					150	241.234	0.552	103.047					38	307.854	0.1309	36.4279													139	105.07	2.1732	267.243					103	159.117	1.8281	213.196					47	283.004
39	281.855	0.1146	62.4261					38	241.204	0.1398	103.078					51	302.916	0.1757	41.3662													43	105.032	0.6722	267.281					47	147.079	0.8342	225.234					203	271.156
31	281.547	0.0911	62.7341					691	240.233	2.5433	104.049					193	302.021	0.6651	42.2604													32	102.358	0.5003	269.954					26	139.109	0.4614	233.204					34	270.981
32	280.329	0.094	63.9516					29	227.388	0.1067	116.894					43	297.173	0.1481	47.1088													29	100.017	0.4534	272.296					35	137.768	0.6212	234.545					293	268.98
111	262.984	0.3262	81.2975					34	209.537	0.1251	134.744					91	289.199	0.3135	55.0826													83	95.0854	1.2976	277.227					121	135.118	2.1476	237.195					61	245.226
51	261	0.1498	83.2808					41	199.04	0.1509	145.242					37	288.118	0.1275	56.1636													117	95.0474	1.8292	277.265					65	134.109	1.1537	238.204					106	235.151
44	259.209	0.1293	85.0725					83	198.986	0.3054	145.295					67	286.137	0.2308	58.1453													40	94.7513	0.6253	277.562					73	133.103	1.2957	239.21					69	217.193
23	258.597	0.0675	85.6837					82	174.986	0.3018	169.295					36	276.957	0.124	67.3246													220	91.0545	3.4396	281.258					123	131.084	2.1831	241.229					139	217.036
61	250.038	0.1792	94.2431					48	135.116	0.1766	209.166					31	266.999	0.1068	77.2831													27	88.3969	0.4221	283.916					50	131.048	0.8874	241.265					45	215.58
47	246.19	0.1381	98.0913					28	130.625	0.103	213.656					62	263.016	0.2136	81.2656													76	78.0461	1.1882	294.267					53	129.069	0.9407	243.244					27	204.448
102	245.225	0.2997	99.0565					49	117.978	0.1803	226.303					75	262.981	0.2584	81.3005													80	77.0367	1.2507	295.276					203	120.093	3.6031	252.22					27	202.832
131	241.236	0.385	103.045					49	116.062	0.1803	228.219					32	262.9	0.1102	81.3818																					32	119.192	0.5679	253.121					57	191.18
64	241.198	0.1881	103.083					26	110.085	0.0956	234.196					89	260.994	0.3067	83.2874																					339	119.086	6.017	253.227					34	171.401
36	241.098	0.1058	103.183					86	110.06	0.3165	234.221					31	260.898	0.1068	83.3835																					26	118.066	0.4614	254.247					27	168.255
725	240.232	2.1308	104.049					82	109.104	0.3018	235.177					41	258.943	0.1412	85.339																					138	117.07	2.4494	255.244					76	157.014
33	239.241	0.0969	105.04					51	109.099	0.1877	235.182					72	256.216	0.2481	88.0658																					103	115.054	1.8281	257.26					33	154.659
36	232.045	0.1058	112.236					75	109.065	0.276	235.216					64	251.181	0.2205	93.1012																					26	113.817	0.4614	258.496					35	143.069
33	223.053	0.0969	121.228					92	106.077	0.3386	238.205					92	251.001	0.317	93.281																					27	113.698	0.4792	258.615					93	139.006
22	221.515	0.0646	122.766					176	105.069	0.6477	239.212					55	248.96	0.1895	95.322																					104	109.101	1.8459	263.212					75	129.018
33	221.034	0.0969	123.248					66	105.034	0.2429	239.248					28	246.371	0.0964	97.9105																					151	107.083	2.6801	265.23					27	123.571
40	206.373	0.1175	137.908					24	102.74	0.0883	241.541					51	245.955	0.1757	98.3271																					229	106.077	4.0646	266.236					55	121.074
49	197.191	0.144	147.09					65	96.0558	0.2392	248.225					317	245.228	1.0924	99.0535																					365	105.07	6.4785	267.243					112	120.092
69	163.076	0.2027	181.205					67	95.0863	0.2466	249.195					40	243.052	0.1378	101.23																					35	104.749	0.6212	267.564					32	119.352
34	153.37	0.0999	190.911					92	95.0481	0.3386	249.233					33	242.236	0.1137	102.046																					31	95.3659	0.5502	276.947					56	107.087
45	147.114	0.1322	197.167					58	94.077	0.2134	250.204					128	241.237	0.4411	103.045																					219	95.0863	3.8871	277.227					109	106.076
60	131.083	0.1763	213.198					53	93.0414	0.195	251.24					120	241.197	0.4135	103.085																					131	95.0485	2.3251	277.264					261	105.07
32	127.585	0.094	216.696					51	92.0618	0.1877	252.219					54	241.037	0.186	103.245																					88	94.0413	1.5619	278.272					32	97.7862
81	127.081	0.238	217.2					435	91.0549	1.601	253.226					892	240.234	3.0739	104.048																					156	92.0609	2.7689	280.252					160	91.0543
98	121.101	0.288	223.18					28	84.1474	0.103	260.134					89	239.178	0.3067	105.104																					791	91.0542	14.0397	281.259					37	82.9693
47	121.063	0.1381	223.218					55	79.055	0.2024	265.226					40	239.016	0.1378	105.266																					26	84.0563	0.4614	288.257					42	78.044
105	120.094	0.3086	224.187					143	78.0448	0.5263	266.236					43	237.164	0.1481	107.117																					93	81.0697	1.6506	291.243
53	119.18	0.1557	225.101					32	74.1439	0.1177	270.137					44	233.951	0.1516	110.331																					35	79.0969	0.6212	293.216
120	119.091	0.3526	225.19													76	231.212	0.2619	113.07																					145	79.0531	2.5736	293.26
119	117.073	0.3497	227.208													54	229.196	0.186	115.086																					226	78.0459	4.0113	294.267
134	110.06	0.3938	234.221													30	211.15	0.1033	133.132
137	109.103	0.4026	235.178													47	193.102	0.1619	151.18
46	108.061	0.1351	236.22													106	191.178	0.3652	153.104
201	106.077	0.5907	238.204													35	189.167	0.1206	155.115
36	105.717	0.1058	238.564													32	189.13	0.1102	155.152
128	105.07	0.3762	239.211													25	188.827	0.0861	155.455
111	105.04	0.3262	239.241													95	184.124	0.3273	160.157
42	98.0251	0.1234	246.256													78	177.164	0.2687	167.118
72	95.0866	0.2116	249.195													69	175.146	0.2377	169.136
114	95.0483	0.335	249.233													72	173.144	0.2481	171.138
104	94.0399	0.3056	250.241													155	170.078	0.5341	174.204
43	93.0737	0.1263	251.207													90	167.142	0.3101	177.14
129	92.0606	0.3791	252.22													193	163.151	0.6651	181.131
626	91.054	1.8398	253.227													71	163.072	0.2446	181.209
66	84.0567	0.1939	260.224													33	162.57	0.1137	181.712
111	79.0524	0.3262	265.229													40	161.101	0.1378	183.181
256	78.0455	0.7524	266.236													34	159.198	0.1171	185.084
																73	156.096	0.2515	188.186
																50	155.09	0.1723	189.191
																27	151.577	0.093	192.705
																25	147.279	0.0861	197.003
																53	147.117	0.1826	197.165
																21	145.631	0.0723	198.651
																129	145.1	0.4445	199.182
																144	142.077	0.4962	202.205
																26	139.446	0.0895	204.835
																58	137.134	0.1998	207.148
																191	135.12	0.6582	209.162
																68	134.114	0.2343	210.168
																41	133.103	0.1412	211.179
																167	131.086	0.5755	213.196
																87	129.071	0.2998	215.21
																239	128.064	0.8236	216.218
																41	127.075	0.1412	217.207
																54	125.1	0.186	219.181
																106	123.117	0.3652	221.165
																158	122.107	0.5444	222.175
																86	121.1	0.2963	223.182
																400	120.093	1.3784	224.189
																384	119.086	1.3233	225.196
																51	118.077	0.1757	226.204
																26	117.863	0.0895	226.419
																376	117.071	1.2957	227.21
																26	115.188	0.0895	229.094
																48	112.052	0.1654	232.23
																41	111.677	0.1412	232.605
																88	110.105	0.3032	234.177
																156	110.073	0.5375	234.209
																49	110.036	0.1688	234.246
																335	109.101	1.1544	235.181
																436	106.077	1.5025	238.205
																49	105.265	0.1688	239.017
																401	105.07	1.3819	239.212
																49	103.058	0.1688	241.224
																62	98.0719	0.2136	246.21
																38	97.0661	0.1309	247.216
																41	96.4426	0.1412	247.839
																54	96.0218	0.186	248.26
																300	95.0857	1.0338	249.196
																204	95.0485	0.703	249.233
																137	94.0412	0.4721	250.241
																188	93.0696	0.6478	251.212
																305	92.0601	1.051	252.222
																1098	91.0542	3.7838	253.228
																45	84.4191	0.155	259.863
																34	82.0772	0.1171	262.205
																68	82.0391	0.2343	262.243
																397	81.0697	1.3681	263.212
																140	81.0329	0.4824	263.249
																146	79.0539	0.5031	265.228
																285	78.0456	0.9821	266.236
																24	74.1325	0.0827	270.149
[truncated: 102 more columns]

## Sheet: Cer_NDS
Metabolite name	Cer 42:0;2O|Cer 18:0;2O/24:0	OAD result name	Cer 18:0;2O/24:0		No.1	No.2	No.3	Metabolite name	Cer 42:0;2O|Cer 18:0;2O/24:0	OAD result name	Cer 18:0;2O/24:0		No.1	No.2	No.3	Metabolite name	Cer 42:0;2O|Cer 18:0;2O/24:0	OAD result name	Cer 18:0;2O/24:0		No.1	No.2	No.3
MS1 m/z	652.664	652.664	<-MS1	Positions1	N/A	N/A	N/A	MS1 m/z	652.664	652.664	<-MS1	Positions1	N/A	N/A	N/A	MS1 m/z	652.664	652.664	<-MS1	Positions1	N/A	N/A	N/A
Ref m/z	652.66			Score1	N/A	N/A	N/A	Ref m/z	652.66			Score1	N/A	N/A	N/A	Ref m/z	652.66			Score1	N/A	N/A	N/A
RT	14.0097			Presence1	N/A	N/A	N/A	RT	14.0169			Presence1	N/A	N/A	N/A	RT	14.0213			Presence1	N/A	N/A	N/A
ID	117			Ratio sum1	N/A	N/A	N/A	ID	118			Ratio sum1	N/A	N/A	N/A	ID	119			Ratio sum1	N/A	N/A	N/A
Smiles	O=C(NC(CO)C(O)CCCCCCCCCCCCCCC)CCCCCCCCCCCCCCCCCCCCCCC			All results1				Smiles	O=C(NC(CO)C(O)CCCCCCCCCCCCCCC)CCCCCCCCCCCCCCCCCCCCCCC			All results1				Smiles	O=C(NC(CO)C(O)CCCCCCCCCCCCCCC)CCCCCCCCCCCCCCCCCCCCCCC			All results1
Subclass info	H2O loss= m/z 634.65149(ppm=2.97) Sph-H2O= m/z 0(ppm=0) Sph-2H2O= m/z 0(ppm=0) Sph-H2O-CH2O= m/z 0(ppm=0) Head= 100.0% Moiety= 0.0%							Subclass info	H2O loss= m/z 634.6521(ppm=3.93) Sph-H2O= m/z 0(ppm=0) Sph-2H2O= m/z 0(ppm=0) Sph-H2O-CH2O= m/z 0(ppm=0) Head= 100.0% Moiety= 0.0%							Subclass info	H2O loss= m/z 634.65094(ppm=2.11) Sph-H2O= m/z 0(ppm=0) Sph-2H2O= m/z 0(ppm=0) Sph-H2O-CH2O= m/z 0(ppm=0) Head= 100.0% Moiety= 0.0%
intensity	frag m/z	Ratio(%)	Delta	Ref NL1	Ref Mz1	ppm1	Type1	intensity	frag m/z	Ratio(%)	Delta	Ref NL1	Ref Mz1	ppm1	Type1	intensity	frag m/z	Ratio(%)	Delta	Ref NL1	Ref Mz1	ppm1	Type1
751	653.613	3.8343	-0.9494					525	653.606	3.4584	-0.9422					972	653.615	2.1783	-0.9506
434	653.549	2.2158	-0.8856					127	653.58	0.8366	-0.9159					709	653.559	1.5889	-0.8945
125	653.498	0.6382	-0.8347					152	653.552	1.0013	-0.8881					185	653.509	0.4146	-0.8445
119	653.479	0.6075	-0.8154					109	653.523	0.718	-0.8588					127	653.488	0.2846	-0.8232
128	653.455	0.6535	-0.7913					50	653.472	0.3293	-0.8086					229	653.423	0.5132	-0.7584
230	653.36	1.1743	-0.6967					166	653.432	1.0935	-0.7678					224	653.283	0.502	-0.6188
61	653.258	0.3114	-0.5948					92	653.381	0.606	-0.7169					121	653.13	0.2711	-0.4652
178	653.194	0.9088	-0.5306					102	653.291	0.6719	-0.6272					131	653.042	0.2935	-0.3772
158	653.125	0.8066	-0.4615					124	653.199	0.8168	-0.5355					67	653.018	0.1501	-0.3533
103	653.06	0.5258	-0.3968					130	652.984	0.8563	-0.3203					246	652.971	0.5513	-0.3065
72	652.975	0.3676	-0.3116					204	652.839	1.3438	-0.175					109	652.919	0.2442	-0.2546
149	652.914	0.7607	-0.2501					90	652.804	0.5928	-0.1404					71	652.906	0.1591	-0.242
127	652.851	0.6484	-0.1876					15180	652.664	100	0.0002					274	652.853	0.614	-0.1887
397	652.816	2.0269	-0.1529					1440	652.611	9.4861	0.0525					463	652.825	1.0376	-0.1609
52	652.776	0.2654	-0.1123					375	652.554	2.4703	0.1095					44620	652.664	100	0.0008
19586	652.663	100	0.0002					186	652.513	1.2252	0.151					2068	652.61	4.6346	0.054
1406	652.605	7.1785	0.0584					201	652.479	1.3241	0.1845					682	652.554	1.5284	0.1099
335	652.545	1.7104	0.1189					227	652.425	1.4953	0.2384					465	652.504	1.0421	0.1601
391	652.516	1.9963	0.1471					262	652.4	1.7259	0.2641					210	652.447	0.4706	0.2177
178	652.468	0.9088	0.1953					170	652.358	1.1198	0.3059					153	652.424	0.3428	0.2406
397	652.417	2.0269	0.2468					52	652.22	0.3425	0.4436					255	652.404	0.5714	0.2601
148	651.677	0.7556	0.9867					387	651.652	2.5494	1.0121					132	652.315	0.2958	0.3494
852	651.619	4.35	1.0448					394	651.609	2.5955	1.0545					87	652.245	0.1949	0.4191
218	651.538	1.113	1.1258					146	651.533	0.9617	1.1307					34	652.232	0.0761	0.432
68	651.486	0.3471	1.1774					81	651.458	0.5335	1.2061					35	652.2	0.0784	0.4645
80	651.447	0.4084	1.2165					42	650.633	0.2766	2.0306					120	652.143	0.2689	0.521
110	650.643	0.5616	2.0203					43	637.576	0.2832	15.0875					43	651.895	0.0963	0.7695
35	649.591	0.1786	3.0725					38	637.236	0.2503	15.4275					30	651.853	0.0672	0.8113
28	645.231	0.1429	7.4324					370	636.662	2.4374	16.0021					78	651.802	0.1748	0.8626
79	637.661	0.4033	15.003					72	636.62	0.4743	16.0434					646	651.652	1.4477	1.0127
250	636.659	1.2764	16.0044					63	636.139	0.415	16.5249					665	651.61	1.4903	1.0546
118	636.608	0.6024	16.0551					1255	635.655	8.2674	17.0088					368	651.56	0.8247	1.1042
40	636.223	0.2042	16.4404					65	635.604	0.4281	17.0595					104	651.467	0.233	1.1978
62	636.024	0.3165	16.6391					41	634.776	0.27	17.8879					131	650.667	0.2935	1.9972
1248	635.655	6.3718	17.0086					3376	634.652	22.2397	18.0117	634.652	634.65	3.93	H2O loss	229	650.65	0.5132	2.0146
62	635.623	0.3165	17.0401					64	634.614	0.4216	18.0501					53	638.693	0.1187	13.9709
113	635.601	0.5769	17.0628					32	634.152	0.2108	18.5114					85	638.103	0.1904	14.5613
80	635.542	0.4084	17.1217					1456	633.642	9.5915	19.0221					293	637.662	0.6566	15.0019
3639	634.651	18.5795	18.0121	634.651	634.65	2.97	H2O loss	131	621.552	0.8629	31.1123					59	636.871	0.1322	15.7931
2387	633.641	12.1872	19.0224					26	620.057	0.1712	32.6072					1076	636.659	2.4114	16.0055
37	631.034	0.1889	21.6299					75	619.623	0.494	33.0405					85	636.529	0.1904	16.1352
30	629.106	0.1531	23.5576					149	619.527	0.9815	33.1365					76	636.198	0.1703	16.4667
42	626.6	0.2144	26.0638					87	619.473	0.5731	33.1908					48	635.803	0.1075	16.8615
37	626.362	0.1889	26.3017					135	617.518	0.8893	35.1463					3734	635.656	8.3684	17.008
79	621.55	0.4033	31.1137					89	616.631	0.5862	36.033					128	635.601	0.2868	17.063
115	620.536	0.5871	32.1277					55	616.422	0.3623	36.2417					90	635.218	0.2017	17.4461
54	619.602	0.2757	33.0619					105	615.635	0.6916	37.0293					64	635.198	0.1434	17.4664
245	619.529	1.2508	33.1349					58	613.931	0.382	38.7326					58	635.014	0.1299	17.6506
157	618.522	0.8015	34.1419					34	599.302	0.2239	53.3615					106	634.978	0.2375	17.6865
204	617.519	1.0415	35.1446					51	595.89	0.3359	56.7739					105	634.921	0.2353	17.7433
43	617.358	0.2195	35.3057					31	595.473	0.2042	57.1912					77	634.819	0.1725	17.8453
150	615.636	0.7658	37.0272					27	552.219	0.1778	100.445					11214	634.651	25.1322	18.0134	634.651	634.65	2.11	H2O loss
36	595.291	0.1838	57.3727					57	537.529	0.3754	115.135					50	634.427	0.112	18.237
59	594.933	0.3012	57.7301					42	510.42	0.2766	142.244					61	634.191	0.1367	18.4734
28	594.703	0.1429	57.9602					32	505.85	0.2108	146.813					52	634.169	0.1165	18.4949
46	591.965	0.2348	60.6987					33	457.487	0.2173	195.177					63	633.881	0.1411	18.7838
51	580.932	0.2603	71.7317					41	449.056	0.27	203.608					80	633.807	0.1792	18.8574
30	537.979	0.1531	114.684					55	439.381	0.3623	213.283					30	633.776	0.0672	18.8888
34	534.825	0.1735	117.839					27	435.49	0.1778	217.173					7744	633.641	17.3554	19.0234
25	523.486	0.1276	129.178					26	429.397	0.1712	223.267					67	632.658	0.1501	20.0061
40	511.21	0.2042	141.454					33	412.074	0.2173	240.59					127	632.635	0.2846	20.0297
34	495.929	0.1735	156.734					44	388.376	0.2898	264.288					29	623.502	0.0649	29.1625
26	461.254	0.1327	191.41					335	369.357	2.2068	283.307					97	621.556	0.2173	31.1087
39	458.981	0.1991	193.682					48	344.974	0.3162	307.69					42	620.54	0.0941	32.124
38	449.102	0.194	203.562					40	341.302	0.2635	311.362					60	620.463	0.1344	32.2009
63	415.046	0.3216	237.618					35	322.268	0.2305	330.396					252	619.532	0.5647	33.1319
29	404.446	0.148	248.218					30	302.372	0.1976	350.291					46	618.564	0.103	34.1007
40	388.545	0.2042	264.118					34	270.933	0.2239	381.731					53	618.448	0.1187	34.2164
38	386.452	0.194	266.212					40	242.153	0.2635	410.511					52	617.515	0.1165	35.149
118	370.357	0.6024	282.306					27	236.892	0.1778	415.772					120	616.631	0.2689	36.0333
332	369.352	1.695	283.312					33	205.193	0.2173	447.471					473	615.632	1.06	37.0327
102	368.398	0.5207	284.265					38	159.943	0.2503	492.721					36	595.434	0.0806	57.2303
47	365.096	0.2399	287.567					119	120.092	0.7839	532.572					34	594.64	0.0761	58.0244
55	355.07	0.2808	297.593					75	109.102	0.494	543.562					56	593.54	0.1255	59.1244
35	324.664	0.1786	328					131	106.078	0.8629	546.586					48	575.424	0.1075	77.2408
23	322.761	0.1174	329.902					79	105.069	0.5204	547.595					25	574.328	0.056	78.3363
34	316.057	0.1735	336.606					79	92.0603	0.5204	560.604					39	551.533	0.0874	101.132
36	291.602	0.1838	361.061					164	91.0542	1.0803	561.61					53	537.53	0.1187	115.134
23	279.374	0.1174	373.29					98	79.0537	0.6455	573.61					47	534.891	0.1053	117.773
33	261.694	0.1684	390.969					34	71.632	0.2239	581.032					49	520.438	0.1098	132.226
57	245.23	0.291	407.433													28	417.747	0.0627	234.917
39	245.222	0.1991	407.442													56	415.04	0.1255	237.625
32	235.959	0.1633	416.704													69	383.32	0.1546	269.345
83	223.063	0.4237	429.601													52	370.354	0.1165	282.31
28	218.429	0.1429	434.235													36	370.313	0.0806	282.351
96	197.131	0.4901	455.533													869	369.355	1.9475	283.309
52	175.155	0.2654	477.508													30	361.259	0.0672	291.406
68	170.073	0.3471	482.59													69	355.334	0.1546	297.33
32	168.59	0.1633	484.074													70	355.283	0.1568	297.381
34	156.418	0.1735	496.246													146	341.306	0.3272	311.358
48	151.275	0.245	501.389													43	337.27	0.0963	315.394
41	142.079	0.2093	510.585													41	334.554	0.0918	318.111
107	141.071	0.5463	511.593													50	313.146	0.112	339.518
29	133.828	0.148	518.836													46	303.313	0.103	349.351
34	121.624	0.1735	531.039													32	293.59	0.0717	359.074
30	119.486	0.1531	533.178													37	292.262	0.0829	360.402
106	119.086	0.5412	533.578													46	291.174	0.103	361.49
47	117.069	0.2399	535.594													65	282.281	0.1456	370.383
187	109.102	0.9547	543.562													28	274.066	0.0627	378.598
30	107.996	0.1531	544.668													76	264.27	0.1703	388.394
93	106.075	0.4748	546.589													99	253.226	0.2218	399.439
138	105.071	0.7045	547.592													60	252.267	0.1344	400.398
65	105.033	0.3318	547.631													36	252.026	0.0806	400.638
32	98.1758	0.1633	554.488													94	235.213	0.2106	417.452
37	92.0594	0.1889	560.604													35	219.104	0.0784	433.56
411	91.0537	2.0984	561.61													24	217.797	0.0537	434.867
29	84.3826	0.148	568.281													33	207.663	0.0739	445.002
93	79.053	0.4748	573.611													28	205.266	0.0627	447.398
86	77.0374	0.439	575.626													28	178.506	0.0627	474.158
																31	170.593	0.0694	482.072
																51	167.086	0.1142	485.578
																29	166.687	0.0649	485.977
																34	164.89	0.0761	487.775
																56	161.132	0.1255	491.532
																33	149.52	0.0739	503.144
																46	142.407	0.103	510.257
																27	136.541	0.0605	516.124
																28	135.116	0.0627	517.548
																40	129.385	0.0896	523.279
																32	118.04	0.0717	534.624
																38	105.03	0.0851	547.634
																45	96.0384	0.1008	556.626
																67	94.0411	0.1501	558.623
																24	91.1174	0.0537	561.547
																68	91.0543	0.1523	561.61
																39	90.3215	0.0874	562.343
																25	84.5796	0.056	568.085
																71	78.0472	0.1591	574.617

## Sheet: Cer_NS
Metabolite name	Cer 39:1;2O|Cer 16:1;2O/23:0	OAD result name	Cer 16:1;2O/23:0		No.1	No.2	No.3	Metabolite name	Cer 42:1;2O|Cer 18:1;2O/24:0	OAD result name	Cer 18:1(Δ4);2O/24:0		No.1	No.2	No.3	Metabolite name	Cer 42:2;2O|Cer 18:1;2O/24:1	OAD result name	Cer 18:1;2O/24:1(n-9)		No.1	No.2	No.3		No.1	No.2	No.3	Metabolite name	Cer 18:1;2O/15:0(d7)	OAD result name	Cer 18:1;2O/15:0(d7)		No.1	No.2	No.3	Metabolite name	Cer 18:1;2O/15:0(d7)	OAD result name	Cer 18:1;2O/15:0(d7)		No.1	No.2	No.3	Metabolite name	Cer 41:1;2O|Cer 18:1;2O/23:0	OAD result name	Cer 18:1;2O/23:0		No.1
MS1 m/z	590.59	590.59	<-MS1	Positions1	Unresolved	N/A	N/A	MS1 m/z	672.63	672.63	<-MS1	Positions1	Δ4	N/A	N/A	MS1 m/z	630.622	630.622	<-MS1	Positions1	Unresolved	n-9	N/A	Positions2	n-9	N/A	N/A	MS1 m/z	513.534	513.534	<-MS1	Positions1	Unresolved	N/A	N/A	MS1 m/z	513.534	513.534	<-MS1	Positions1	Unresolved	N/A	N/A	MS1 m/z	618.622	618.622	<-MS1	Positions1	Unresolved
Ref m/z	590.587			Score1	###	N/A	N/A	Ref m/z	672.626			Score1	519.45	N/A	N/A	Ref m/z	630.618			Score1	###	744.44	N/A	Score2	744.44	N/A	N/A	Ref m/z	513.537			Score1	###	N/A	N/A	Ref m/z	513.537			Score1	###	N/A	N/A	Ref m/z	618.618			Score1	###
RT	12.1643			Presence1	###	N/A	N/A	RT	13.927			Presence1	10	N/A	N/A	RT	13.6394			Presence1	###	30	N/A	Presence2	30	N/A	N/A	RT	9.86262			Presence1	###	N/A	N/A	RT	9.8715			Presence1	###	N/A	N/A	RT	13.7249			Presence1	###
ID	92			Ratio sum1	###	N/A	N/A	ID	125			Ratio sum1	0.2372	N/A	N/A	ID	104			Ratio sum1	###	0.1966	N/A	Ratio sum2	0.1966	N/A	N/A	ID	55			Ratio sum1	###	N/A	N/A	ID	56			Ratio sum1	###	N/A	N/A	ID	95			Ratio sum1	###
Smiles	O=C(NC(CO)C(O)C=CCCCCCCCCCCC)CCCCCCCCCCCCCCCCCCCCCC			All results1	Position= Unresolved, Score= ###, Presence= ###, Ratio sum= ###			Smiles	O=C(NC(CO)C(O)C=CCCCCCCCCCCCCC)CCCCCCCCCCCCCCCCCCCCCCC			All results1	Position= Δ4, Score= 519.45, Presence= 10.0, Ratio sum= 0.2372 Position= Unresolved, Score= ###, Presence= ###, Ratio sum= ###			Smiles	O=C(NC(CO)C(O)C=CCCCCCCCCCCCCC)CCCCCCCCCCCC=CCCCCCCCCCC			All results1	Position= Unresolved, Score= ###, Presence= ###, Ratio sum= ### Position= n-9, Score= 744.44, Presence= 30.0, Ratio sum= 0.1966			All results2	Position= n-9, Score= 744.44, Presence= 30.0, Ratio sum= 0.1966 Position= Unresolved, Score= ###, Presence= ###, Ratio sum= ###			Smiles	[H][C@@](O)(\C=C\CCCCCCCCCCCCC)[C@]([H])(CO)NC(=O)CCCCCCCCCCCC([2H])([2H])C([2H])([2H])C([2H])([2H])[2H]			All results1	Position= Unresolved, Score= ###, Presence= ###, Ratio sum= ###			Smiles	[H][C@@](O)(\C=C\CCCCCCCCCCCCC)[C@]([H])(CO)NC(=O)CCCCCCCCCCCC([2H])([2H])C([2H])([2H])C([2H])([2H])[2H]			All results1	Position= Unresolved, Score= ###, Presence= ###, Ratio sum= ###			Smiles	O=C(NC(CO)C(O)C=CCCCCCCCCCCCCC)CCCCCCCCCCCCCCCCCCCCCC			All results1	Position= Unresolved, Score= ###, Presence= ###, Ratio sum= ###
Subclass info	Head= 0% Moiety= 0%							Subclass info	Head= 0% Moiety= 0%							Subclass info	Head= 0% Moiety= 0%											Subclass info	Head= 0% Moiety= 0%							Subclass info	Head= 0% Moiety= 0%							Subclass info	Head= 0% Moiety= 0%
intensity	frag m/z	Ratio(%)	Delta	Ref NL1	Ref Mz1	ppm1	Type1	intensity	frag m/z	Ratio(%)	Delta	Ref NL1	Ref Mz1	ppm1	Type1	intensity	frag m/z	Ratio(%)	Delta	Ref NL1	Ref Mz1	ppm1	Type1	Ref NL2	Ref Mz2	ppm2	Type2	intensity	frag m/z	Ratio(%)	Delta	Ref NL1	Ref Mz1	ppm1	Type1	intensity	frag m/z	Ratio(%)	Delta	Ref NL1	Ref Mz1	ppm1	Type1	intensity	frag m/z	Ratio(%)	Delta	Ref NL1	Ref Mz1
341	591.531	3.6023	-0.9417					438	673.535	0.5222	-0.9054					12057	631.569	2.7807	-0.9469									5418	514.496	0.8503	-0.9622					6954	514.496	1.017	-0.962					2754	619.567	0.8957	-0.9449
347	591.495	3.6657	-0.9053					1269	673.486	1.513	-0.8557					419	631.421	0.0966	-0.7991									4655	514.472	0.7306	-0.9375					5729	514.471	0.8378	-0.9366					550	619.526	0.1788	-0.9043
113	591.428	1.1937	-0.8383					523	673.44	0.6235	-0.8098					382	631.408	0.0881	-0.7863									5846	514.417	0.9175	-0.8828					4311	514.445	0.6304	-0.911					315	619.471	0.1024	-0.849
327	591.4	3.4544	-0.8105					234	673.404	0.279	-0.7738					291	631.394	0.0671	-0.7719									4591	514.391	0.7205	-0.8568					6800	514.417	0.9945	-0.8823					205	619.455	0.0666	-0.8337
52	591.338	0.5493	-0.7483					464	673.346	0.5532	-0.7163					775	631.359	0.1787	-0.7371									5361	514.361	0.8414	-0.8272					5948	514.39	0.8699	-0.8559					231	619.417	0.0751	-0.7952
50	591.321	0.5282	-0.731					402	673.255	0.4793	-0.6253					798	631.322	0.184	-0.6995									3626	514.339	0.5691	-0.8051					7071	514.362	1.0341	-0.8276					620	619.381	0.2016	-0.7591
103	591.295	1.0881	-0.7051					163	673.217	0.1943	-0.587					330	631.295	0.0761	-0.6734									5134	514.311	0.8058	-0.7768					4186	514.339	0.6122	-0.8049					543	619.338	0.1766	-0.7162
66	591.212	0.6972	-0.622					229	673.173	0.273	-0.5428					588	631.272	0.1356	-0.6499									7971	514.285	1.251	-0.7508					6849	514.309	1.0016	-0.7748					221	619.319	0.0718	-0.6977
116	590.911	1.2254	-0.3212					45	673.134	0.0536	-0.5044					1293	631.072	0.2982	-0.4504									4455	514.257	0.6992	-0.723					8877	514.284	1.2982	-0.7501					325	619.268	0.1057	-0.6465
64	590.746	0.6761	-0.1563					83	673.104	0.0989	-0.4737					664	631.013	0.1531	-0.3914									6704	514.234	1.0522	-0.6995					5727	514.257	0.8375	-0.7225					474	619.214	0.1541	-0.5923
64	590.717	0.6761	-0.1275					168	673.065	0.2003	-0.4354					226	630.979	0.0521	-0.3565									7670	514.206	1.2038	-0.6715					9058	514.234	1.3247	-0.6993					567	619.177	0.1844	-0.5555
9466	590.59	100	-0.0004					423	673.025	0.5043	-0.3948					696	630.925	0.1605	-0.3033									6290	514.18	0.9872	-0.6457					9394	514.205	1.3738	-0.671					249	619.163	0.0809	-0.5413
880	590.525	9.2964	0.0652					512	672.952	0.6104	-0.3217					992	630.872	0.2287	-0.2495									6864	514.154	1.0773	-0.6195					7698	514.18	1.1258	-0.6455					300	619.083	0.0975	-0.4617
127	590.476	1.3416	0.1142					120	672.913	0.143	-0.2832					1916	630.784	0.4418	-0.1617									6278	514.128	0.9853	-0.5935					9179	514.154	1.3424	-0.6194					421	619.06	0.1369	-0.4386
54	590.443	0.5704	0.1468					265	672.891	0.3159	-0.2613					391854	630.622	90.3741	0.0004									6958	514.102	1.092	-0.5683					8746	514.127	1.2791	-0.5929					485	619.031	0.1577	-0.409
337	590.404	3.5601	0.186					1420	672.804	1.693	-0.1744					2172	630.551	0.5009	0.0708									5298	514.076	0.8315	-0.5414					9478	514.102	1.3861	-0.5676					776	619.004	0.2523	-0.3819
53	590.321	0.5598	0.2683					83870	672.63	100	-0.0003					1122	630.478	0.2587	0.1442									7154	514.049	1.1228	-0.5144					6683	514.076	0.9774	-0.5412					187	618.977	0.0608	-0.3558
98	590.297	1.0352	0.2932					806	672.527	0.961	0.1027					267	630.449	0.0615	0.1733									7835	514.022	1.2297	-0.4876					9079	514.048	1.3278	-0.5139					535	618.951	0.174	-0.3293
58	589.583	0.6127	1.007					752	672.476	0.8966	0.1539					348	630.432	0.0802	0.1899									6773	513.994	1.063	-0.4597					10128	514.022	1.4812	-0.4873					386	618.871	0.1255	-0.2496
833	589.521	8.7999	1.0687					245	672.429	0.2921	0.2015					227	630.403	0.0523	0.219									5940	513.968	0.9323	-0.4337					8361	513.994	1.2228	-0.4594					850	618.81	0.2764	-0.1881
140	589.485	1.4789	1.1043					99	672.388	0.118	0.2423					953	630.354	0.2197	0.2681									6055	513.942	0.9503	-0.408					7092	513.968	1.0372	-0.4337					1451	618.789	0.4719	-0.1672
87	572.575	0.919	18.0149					175	672.341	0.2086	0.2892					509	630.288	0.1173	0.3338									5253	513.894	0.8244	-0.3594					8748	513.942	1.2794	-0.4079					307453	618.622	100	-0.0003
59	571.549	0.6232	19.0408					31	672.261	0.0369	0.3694					74	630.244	0.017	0.3783									2917	513.871	0.4578	-0.3368					7609	513.893	1.1128	-0.3591					658	618.547	0.214	0.0751
31	541.614	0.3274	48.9754					58	672.208	0.0691	0.4218					209	630.221	0.0482	0.4007									10744	513.842	1.6863	-0.3079					3970	513.872	0.5806	-0.3381					1404	618.514	0.4566	0.108
64	534.352	0.6761	56.2374					119	672.174	0.1418	0.4563					223	630.18	0.0514	0.4425									5690	513.817	0.893	-0.2826					12740	513.844	1.8632	-0.3093					272	618.485	0.0884	0.1363
301	533.353	3.1798	57.2365					56	672.076	0.0667	0.554					156	630.145	0.0359	0.4767									6824	513.792	1.071	-0.2574					10414	513.814	1.523	-0.2794					699	618.452	0.2273	0.1693
47	532.222	0.4965	58.3679					45	672.025	0.0536	0.6047					272	630.097	0.0627	0.5251									17078	513.737	2.6804	-0.2026					8447	513.791	1.2353	-0.257					79	618.4	0.0256	0.2221
45	471.633	0.4753	118.957					52	671.858	0.062	0.7717					112	630.034	0.0258	0.5878									24327	513.711	3.8182	-0.1765					15081	513.763	2.2056	-0.2288					144	618.375	0.0468	0.2462
42	434.267	0.4436	156.323					447	671.672	0.5329	0.9584					88	630.004	0.0202	0.6184									51249	513.683	8.0437	-0.1485					21891	513.737	3.2016	-0.2022					112	618.347	0.0364	0.2749
25	412.549	0.2641	178.04					3412	671.61	4.0682	1.0201					49	629.989	0.0113	0.6335									48110	513.633	7.551	-0.0987					28446	513.711	4.1602	-0.1763					386	618.304	0.1255	0.3178
33	400.644	0.3486	189.946					563	671.47	0.6712	1.1603					108	629.964	0.0249	0.6581									58734	513.603	9.2185	-0.0689					107235	513.682	15.6833	-0.1476					234	618.245	0.0761	0.3765
27	396.276	0.2852	194.314					109	671.392	0.1299	1.2381					100	629.902	0.023	0.7197									141742	513.575	22.2469	-0.0404					59773	513.633	8.7419	-0.0984					75	618.181	0.0243	0.4402
32	390.968	0.338	199.621					36	671.177	0.0429	1.4527					150	629.864	0.0345	0.758									382868	513.551	60.0926	-0.0172					80530	513.603	11.7777	-0.0687					47	618.146	0.0152	0.4761
26	356.247	0.2746	234.343					79	670.859	0.0941	1.7709					102	629.81	0.0235	0.8116									501418	513.536	78.6994	-0.0016					143362	513.575	20.967	-0.0405					108	618.113	0.0351	0.5083
67	356.071	0.7077	234.518					34	670.773	0.0405	1.8572					208	629.757	0.0479	0.8647									3919	513.463	0.6151	0.071					463058	513.551	67.7233	-0.017					158	618.069	0.0513	0.5523
95	355.067	1.0035	235.523					43	670.756	0.0512	1.8745					60	629.712	0.0138	0.9105									3752	513.423	0.5888	0.1112					515649	513.535	75.4149	-0.0004					54	618.04	0.0175	0.5813
50	300.263	0.5282	290.327					1970	670.615	2.3488	2.0149					4219	629.611	0.973	1.0107									2084	513.378	0.327	0.1557					2773	513.4	0.4055	0.1345					65	618.024	0.0211	0.5972
97	245.226	1.0247	345.364					46	670.247	0.0548	2.3829					2022	629.559	0.4663	1.063									1009	513.348	0.1583	0.1865					2384	513.372	0.3486	0.1627					105	617.866	0.0341	0.7553
24	224.342	0.2535	366.248					50	670.194	0.0596	2.4361					354	629.482	0.0816	1.1399									1213	513.327	0.1903	0.2069					1569	513.348	0.2294	0.1865					74	617.803	0.024	0.8189
35	209.134	0.3697	381.455					42	669.926	0.05	2.7038					107	629.44	0.0246	1.1821									1237	513.302	0.1941	0.2326					2282	513.311	0.3337	0.2232					75	617.754	0.0243	0.8676
32	209.062	0.338	381.528					49	660.366	0.0584	12.2637					28	629.382	0.0064	1.2398									1932	513.261	0.3032	0.2727					1500	513.28	0.2193	0.2548					38	617.717	0.0123	0.9046
32	205.915	0.338	384.674					3424	658.653	4.0825	13.9769					132	629.347	0.0304	1.2753									1003	513.193	0.1574	0.3407					1779	513.237	0.2601	0.2969					117	617.698	0.038	0.9235
25	170.748	0.2641	419.842					61	657.633	0.0727	14.9974					91	629.289	0.0209	1.3334									410	513.171	0.0643	0.3634					850	513.214	0.1243	0.3201					2328	617.61	0.7571	1.0113
79	163.149	0.8345	427.44					68	656.508	0.081	16.1219					54	629.246	0.0124	1.376									999	513.149	0.1567	0.3851					1181	513.177	0.1727	0.3578					178	617.572	0.0578	1.0492
29	141.926	0.3063	448.663					27	652.101	0.0321	20.5286					45	629.177	0.0103	1.4455									444	513.106	0.0696	0.4284					1551	513.142	0.2268	0.3926					1139	617.516	0.3704	1.1057
36	134.11	0.3803	456.48					45	640.667	0.0536	31.9627					64	629.134	0.0147	1.4884									600	513.082	0.0941	0.4521					890	513.099	0.1301	0.4351					318	617.45	0.1034	1.1718
46	131.086	0.4859	459.504					124	640.642	0.1478	31.9878					89	628.71	0.0205	1.9123									799	513.057	0.1254	0.4772					1316	513.058	0.1924	0.4764					98	617.4	0.0318	1.2218
144	119.086	1.5212	471.503					511	635.537	0.6092	37.0926					37	628.665	0.0085	1.9568									632	512.993	0.0991	0.5407					1192	513.01	0.1743	0.5241					156	617.354	0.0507	1.2674
27	117.775	0.2852	472.815					46	632.667	0.0548	39.9626					1624	628.608	0.3745	2.0137									193	512.971	0.0302	0.5635					285	512.972	0.0416	0.562					60	617.236	0.0195	1.3861
107	109.101	1.1303	481.489					83	632.596	0.0989	40.0337					41	627.477	0.0094	3.1453									215	512.943	0.0337	0.5912					924	512.94	0.1351	0.5943					58	616.744	0.0188	1.8778
121	106.079	1.2782	484.51					55	614.625	0.0655	58.0054					82	627.377	0.0189	3.2447									226	512.922	0.0354	0.6122					675	512.918	0.0987	0.6166					1151	616.606	0.3743	2.0161
308	105.071	3.2537	485.519					53	595.144	0.0631	77.4864					36	625.926	0.0083	4.6958									1582	512.869	0.2483	0.6648					2130	512.849	0.3115	0.6858					75	616.253	0.0243	2.3682
98	105.032	1.0352	485.558					24	581.637	0.0286	90.9931					93	618.947	0.0214	11.6754									720	512.817	0.113	0.717					593	512.801	0.0867	0.7336					30	608.237	0.0097	10.3851
28	99.5723	0.2957	491.017					62	575.44	0.0739	97.1904					334	617.518	0.077	13.1042									302	512.775	0.0474	0.7587					275	512.774	0.0402	0.7608					97	605.551	0.0315	13.0703
86	96.0575	0.9085	494.532					38	530.469	0.0453	142.161					33	616.721	0.0076	13.9014									159	512.757	0.0249	0.777					347	512.738	0.0507	0.7966					114	605.492	0.037	13.1299
44	93.0675	0.4648	497.522					64	502.415	0.0763	170.215					763	616.627	0.1759	13.9951									526	512.722	0.0825	0.812					1134	512.681	0.1658	0.8534					55	605.18	0.0178	13.442
247	91.0544	2.6093	499.535					65	463.394	0.0775	209.237	209.227	463.399	12.75	n-14/dis@n-15/-H/OAD16	806	616.605	0.1858	14.0171									180	512.708	0.0282	0.8261					465	512.659	0.068	0.875					38	604.917	0.0123	13.7045
35	91.0055	0.3697	499.584					134	462.391	0.1597	210.239	210.235	462.392	2.11	n-14/dis@n-15/-2H/OAD17	195	616.513	0.0449	14.1095									1239	512.672	0.1944	0.8625					229	512.633	0.0334	0.9017					3811	604.606	1.2395	14.0158
56	81.0711	0.5915	509.519					188	448.381	0.2241	224.249					84	616.312	0.0193	14.3105									153	512.629	0.024	0.9049					105468	512.533	15.4249	1.001					38	604.485	0.0123	14.1362
60	78.0449	0.6338	512.545					224	434.363	0.267	238.267					67	615.693	0.0154	14.9287									80477	512.533	12.6311	1.001					384	512.463	0.0561	1.0715					202	603.623	0.0657	14.9985
								29	433.76	0.0345	238.87					1966	615.633	0.4534	14.9893									369	512.466	0.0579	1.0683					1124	512.43	0.1643	1.1042					93	603.537	0.0302	15.0842
								82	433.387	0.0977	239.243					88	615.587	0.0202	15.0353									740	512.424	0.1161	1.1103					355	512.381	0.0519	1.1535					165	603.465	0.0536	15.1566
								102	432.383	0.1216	240.247					246	615.504	0.0567	15.1179									469	512.39	0.0736	1.1444					233	512.343	0.034	1.1915					67	603.427	0.0217	15.1947
								119	395.363	0.1418	277.267					68	615.22	0.0156	15.4019									124	512.368	0.0194	1.1662					149	512.326	0.0217	1.2081					1040	602.618	0.3382	16.0038
								29	372.735	0.0345	299.895					44	615.163	0.0101	15.4586									276	512.343	0.0433	1.1908					559	512.298	0.0817	1.2359					121	602.534	0.0393	16.0875
								59	370.353	0.0703	302.277					68	614.751	0.0156	15.8715									90	512.316	0.0141	1.2184					198	512.257	0.0289	1.2778					64	602.522	0.0208	16.0994
								464	369.352	0.5532	303.278					5613	614.625	1.2945	15.9967									288	512.28	0.0452	1.2537					141	512.229	0.0206	1.3058					102	602.463	0.0331	16.1589
								129	368.391	0.1538	304.24					64	614.394	0.0147	16.2278									175	512.259	0.0274	1.2755					309	512.201	0.0451	1.3334					4499	601.614	1.4633	17.008
								75	368.342	0.0894	304.288					80	614.103	0.0184	16.5187									129	512.234	0.0202	1.2998					230	512.155	0.0336	1.3791					169	601.52	0.0549	17.102
								199	367.337	0.2372	305.293					83	613.987	0.0191	16.6346									81	512.208	0.0127	1.3261					149	512.115	0.0217	1.4192					57	601.414	0.0185	17.2076
								61	365.328	0.0727	307.302					99	613.777	0.0228	16.8447									108	512.159	0.0169	1.375					357	512.096	0.0522	1.4383					69	601.378	0.0224	17.2438
								26	321.554	0.031	351.076					81	613.753	0.0186	16.8688									341	512.124	0.0535	1.4102					236	512.048	0.0345	1.486					31	600.984	0.01	17.6372
								31	320.405	0.0369	352.225					5512	613.614	1.2712	17.0078									115	512.079	0.018	1.4547					96	512.034	0.014	1.4999					84	600.936	0.0273	17.6852
								38	317.329	0.0453	355.301					64	613.523	0.0147	17.0986									167	512.057	0.0262	1.4776					65	512.009	0.0095	1.5249					73	600.765	0.0237	17.8564
								93	306.249	0.1108	366.381					83	613.481	0.0191	17.1415									170	511.994	0.0266	1.5405					170	511.977	0.0248	1.5573					9865	600.612	3.2086	18.0101
								56	304.235	0.0667	368.395					62	613.457	0.0142	17.1648									255	511.937	0.04	1.5975					249	511.915	0.0364	1.6198					90	600.446	0.0292	18.176
								168	303.237	0.2003	369.393					41	613.412	0.0094	17.2103									72	511.919	0.0113	1.6148					138	511.899	0.0201	1.6349					594	599.606	0.1932	19.0155
								110	282.285	0.1311	390.345					71	612.963	0.0163	17.6592									90	511.891	0.0141	1.6435					169	511.816	0.0247	1.7185					58	599.505	0.0188	19.1163
								31	275.637	0.0369	396.993					71	612.838	0.0163	17.7841									78	511.865	0.0122	1.6693					139	511.75	0.0203	1.7844					86	598.595	0.0279	20.0264
								64	263.241	0.0763	409.389					72	612.788	0.0166	17.834									66	511.852	0.0103	1.6818					67	511.725	0.0097	1.8097					38	597.73	0.0123	20.892
								45	241.194	0.0536	431.436					59	612.77	0.0136	17.8521									164	511.774	0.0257	1.7597					62	511.692	0.009	1.8419					50	590.641	0.0162	27.9808
								46	231.217	0.0548	441.413					57	612.75	0.0131	17.8724									79	511.723	0.0123	1.8113					79	511.669	0.0115	1.8657					105	590.62	0.0341	28.0012
								36	218.492	0.0429	454.138					48	612.733	0.011	17.8893									102	511.679	0.016	1.8548					78	511.611	0.0114	1.9232					244	589.616	0.0793	29.0061
								51	205.2	0.0608	467.43					11152	612.61	2.572	18.0117									99	511.631	0.0155	1.9034					51	511.58	0.0074	1.9544					513	588.61	0.1668	30.0117
								80	180.093	0.0953	492.537					99	612.549	0.0228	18.073									2393	511.524	0.3755	2.0104					2675	511.523	0.3912	2.011					90	587.598	0.0292	31.0233
								41	180.049	0.0488	492.581					103	612.523	0.0237	18.0993									78	511.475	0.0122	2.0594					135	511.472	0.0197	2.0619					79	587.543	0.0256	31.0784
								22	179.895	0.0262	492.735					128	612.476	0.0295	18.1465									77	511.387	0.012	2.1467					116	511.435	0.0169	2.0998					320	586.593	0.104	32.0285
								28	179.178	0.0333	493.452					675	611.603	0.1556	19.0191									100	511.347	0.0156	2.1867					197	511.377	0.0288	2.1573					151	586.548	0.0491	32.0734
								35	164.627	0.0417	508.003					53	610.655	0.0122	19.9666									88	511.3	0.0138	2.2342					92	511.324	0.0134	2.2103					92	585.551	0.0299	33.0709
								32	143.676	0.0381	528.954					246	610.595	0.0567	20.0273									62	511.263	0.0097	2.2708					64	511.302	0.0093	2.2324					276	584.535	0.0897	34.087
								37	143.084	0.0441	529.546					76	604.632	0.0175	25.9897									99	511.102	0.0155	2.4321					81	511.237	0.0118	2.2977					51	584.189	0.0165	34.4327
								48	133.102	0.0572	539.528					49	604.528	0.0113	26.0936									61	511.068	0.0095	2.4657					185	511.211	0.027	2.323					85	559.952	0.0276	58.6699
								80	120.093	0.0953	552.537					199	602.624	0.0458	27.9983									103	510.913	0.0161	2.6208					42	511.173	0.0061	2.3609					57	543.93	0.0185	74.6915
								31	114.526	0.0369	558.104					310	601.612	0.0714	29.0101									98	510.57	0.0153	2.9645					90	511.111	0.0131	2.4232					73	543.898	0.0237	74.7241
								48	114.138	0.0572	558.492					691	600.612	0.1593	30.0097									239	510.516	0.0375	3.0182					33	510.95	0.0048	2.5843					43	529.263	0.0139	89.3587
								27	91.6622	0.0321	580.968					241	599.601	0.0555	31.0207									57	510.482	0.0089	3.0525					73	510.885	0.0106	2.649					42	525.539	0.0136	93.0826
								26	91.4623	0.031	581.168					103	599.503	0.0237	31.1192									71	510.41	0.0111	3.124					97	510.823	0.0141	2.7117					59	518.927	0.0191	99.6942
								173	91.0545	0.2062	581.576					259	598.597	0.0597	32.0247									56	510.274	0.0087	3.2598					107	510.767	0.0156	2.7669					28	502.31	0.0091	116.312
								45	80.0567	0.0536	592.573					50	596.496	0.0115	34.1262									74	510.017	0.0116	3.5176					66	510.717	0.0096	2.8171					43	466.412	0.0139	152.209
								56	79.2079	0.0667	593.422					190	595.566	0.0438	35.0563									93	509.791	0.0145	3.743					67	510.656	0.0097	2.8786					354	430.406	0.1151	188.216
								85	78.0452	0.1013	594.585					268	594.557	0.0618	36.0654									42	509.747	0.0065	3.7874					107	510.607	0.0156	2.9275					33	425.672	0.0107	192.949
								23	77.5427	0.0274	595.087					72	585.56	0.0166	45.0622									52	509.718	0.0081	3.8157					258	510.515	0.0377	3.0193					47	394.657	0.0152	223.965
																59	584.452	0.0136	46.1703									89	509.571	0.0139	3.9631					92	510.465	0.0134	3.0695					254	379.381	0.0826	239.241
																31	580.506	0.0071	50.116									50	509.532	0.0078	4.0022					84	510.417	0.0122	3.1173					38	378.378	0.0123	240.244
																110	575.565	0.0253	55.0575									115	509.498	0.018	4.0359					82	510.299	0.0119	3.235					34	367.854	0.011	250.767
																144	574.594	0.0332	56.0277									47	508.893	0.0073	4.641					100	510.263	0.0146	3.2714					149	354.373	0.0484	264.248
																58	573.576	0.0133	57.0464									63	508.414	0.0098	5.12					154	510.066	0.0225	3.4684					106	339.3	0.0344	279.322
																78	572.536	0.0179	58.0861									47	508.183	0.0073	5.3516					39	509.956	0.0057	3.5785					88	337.274	0.0286	281.347
																27	570.69	0.0062	59.9324									46	507.913	0.0072	5.6209					67	509.927	0.0097	3.6078					28	323.766	0.0091	294.856
																24	567.86	0.0055	62.7623									36	507.26	0.0056	6.2739					119	509.622	0.0174	3.9123					103	323.296	0.0335	295.326
																108	561.55	0.0249	69.0724									39	507.241	0.0061	6.293					73	509.512	0.0106	4.0226					94	313.278	0.0305	305.344
																49	560.678	0.0113	69.9441									53	507.102	0.0083	6.4318					90	509.365	0.0131	4.1693					34	304.086	0.011	314.536
																25	547.092	0.0057	83.5302									34	506.712	0.0053	6.8222					94	509.208	0.0137	4.326					131	282.281	0.0426	336.341
																112	543.539	0.0258	87.0835									61	503.698	0.0095	9.836					89	509.097	0.013	4.4376					76	281.274	0.0247	337.348
																49	542.614	0.0113	88.008									43	503.594	0.0067	9.9403					35	508.831	0.0051	4.7034					36	280.262	0.0117	338.36
																217	533.482	0.05	97.1396					97.1381	533.48	4.27	n-9/dis@n-8/+O-H/OAD03	37	502.6	0.0058	10.9342					83	508.744	0.0121	4.79					28	273.312	0.0091	345.31
																31	529.431	0.0071	101.191									35	501.184	0.0054	12.35					44	508.131	0.0064	5.4036					81	265.277	0.0263	353.344
																48	515.479	0.011	115.143									111	500.127	0.0174	13.4067					58	507.771	0.0084	5.7629					1162	264.27	0.3779	354.351
																65	515.468	0.0149	115.154					115.149	515.47	3.14	n-9/dis@n-8/+O-H-H2O/OAD07	38	499.422	0.0059	14.1123					28	507.733	0.004	5.8018					87	262.256	0.0282	356.366
																30	515.225	0.0069	115.397									53	499.318	0.0083	14.2164					47	507.547	0.0068	5.9877					91	260.25	0.0295	358.371
																67	506.495	0.0154	124.127					124.125	506.493	4.16	n-9/dis@n-9/none/OAD09	57	499.192	0.0089	14.3419					65	507.5	0.0095	6.0346					48	257.634	0.0156	360.987
																33	506.189	0.0076	124.433									38	498.938	0.0059	14.596					51	507.193	0.0074	6.3412					63	252.27	0.0204	366.351
																188	505.489	0.0433	125.133					125.133	505.485	7.77	n-9/dis@n-9/-H/OAD10	56	498.701	0.0087	14.8333					46	506.933	0.0067	6.6011					201	250.254	0.0653	368.367
																33	496.734	0.0076	133.888									34	498.664	0.0053	14.8704					61	506.647	0.0089	6.8878					50	246.233	0.0162	372.389
																57	494.492	0.0131	136.13									59	498.598	0.0092	14.936					36	505.79	0.0052	7.7447					28	246.185	0.0091	372.437
																232	491.473	0.0535	139.149					139.149	491.47	5.96	n-9/dis@n-10/-H/OAD16	763	498.544	0.1197	14.9906					43	505.705	0.0062	7.8291					91	245.229	0.0295	373.393
																45	488.593	0.0103	142.029									50	498.315	0.0078	15.2194					42	505.588	0.0061	7.9465					28	173.414	0.0091	445.208
																63	487.476	0.0145	143.146									84	498.132	0.0131	15.4025					57	504.344	0.0083	9.1901					28	172.438	0.0091	446.183
																28	484.315	0.0064	146.307									139	498.079	0.0218	15.4555					59	504.139	0.0086	9.3952					28	167.543	0.0091	451.079
																48	483.753	0.011	146.869									39	498.05	0.0061	15.4839					63	502.956	0.0092	10.5779					39	164.723	0.0126	453.899
																41	482.252	0.0094	148.37									141	498.025	0.0221	15.5088					43	502.125	0.0062	11.4093					67	156.093	0.0217	462.529
																77	480.443	0.0177	150.179									64	497.998	0.01	15.5361					31	501.089	0.0045	12.4454					86	155.086	0.0279	463.536
																49	478.441	0.0113	152.181									46	497.891	0.0072	15.6428					260	500.12	0.038	13.4141					25	150.285	0.0081	468.336
																85	473.462	0.0196	157.16					157.159	473.459	5.87	n-9/dis@n-10/-H-H2O/OAD19	48	497.838	0.0075	15.6965					85	500.072	0.0124	13.462					70	149.135	0.0227	469.486
																49	465.424	0.0113	165.198									47	497.671	0.0073	15.8634					60	499.813	0.0087	13.7211					49	145.065	0.0159	473.556
																211	445.423	0.0486	185.199									92	497.653	0.0144	15.8809					137	499.538	0.02	13.9965					104	142.079	0.0338	476.543
																287	444.427	0.0661	186.195									51	497.623	0.008	15.9115					149	499.242	0.0217	14.2921					44	132.081	0.0143	486.541
																28	442.455	0.0064	188.167									3642	497.536	0.5716	15.9985					69	499.183	0.01	14.3517					96	131.085	0.0312	487.537
																149	437.427	0.0343	193.195									40	497.445	0.0062	16.0895					85	499.158	0.0124	14.3768					84	123.115	0.0273	495.506
																37	437.267	0.0085	193.355									169	497.37	0.0265	16.1645					41	499.113	0.0059	14.4218					140	121.101	0.0455	497.521
																43	436.387	0.0099	194.235									38	497.286	0.0059	16.2481					166	499.035	0.0242	14.4994					23	120.928	0.0074	497.693
																158	423.412	0.0364	207.21									130	497.203	0.0204	16.3316					44	498.827	0.0064	14.7077					164	120.093	0.0533	498.528
																49	417.399	0.0113	213.223									131	497.162	0.0205	16.3722					62	498.601	0.009	14.9336					102	119.085	0.0331	499.536
																71	409.392	0.0163	221.23									137	497.104	0.0215	16.4306					608	498.539	0.0889	14.995					109	117.07	0.0354	501.552
																101	394.397	0.0232	236.225									84	497.048	0.0131	16.4859					84	498.496	0.0122	15.038					23	113.802	0.0074	504.82
																909	393.395	0.2096	237.227									120	497.019	0.0188	16.515					83	498.474	0.0121	15.0605					117	109.101	0.038	509.521
																31	392.862	0.0071	237.76									94	496.946	0.0147	16.5885					67	498.445	0.0097	15.0898					134	106.078	0.0435	512.544
																1834	392.391	0.4229	238.231									160	496.916	0.0251	16.6182					97	498.416	0.0141	15.1188					204	105.07	0.0663	513.551
																71	390.381	0.0163	240.241									78	496.888	0.0122	16.646					63	498.366	0.0092	15.1683					60	103.056	0.0195	515.566
																24	383.309	0.0055	247.313									124	496.865	0.0194	16.6695					119	498.155	0.0174	15.3791					46	96.0542	0.0149	522.567
																51	374.338	0.0117	256.284									47	496.835	0.0073	16.6994					86	498.13	0.0125	15.4039					79	95.0854	0.0256	523.536
																92	370.343	0.0212	260.279									63	496.822	0.0098	16.7117					105	498.105	0.0153	15.4292					112	95.0501	0.0364	523.572
																96	369.338	0.0221	261.284									116	496.673	0.0182	16.8613					68	498.082	0.0099	15.4528					125	94.0421	0.0406	524.58
																415	368.392	0.0957	262.23									152	496.654	0.0238	16.8803					62	498.049	0.009	15.485					40	92.962	0.013	525.66
																57	366.374	0.0131	264.248									20264	496.532	3.1805	17.0021					56	498.023	0.0081	15.5113					96	92.0614	0.0312	526.56
																72	365.365	0.0166	265.257									180	496.464	0.0282	17.0706					57	497.947	0.0083	15.5878					382	91.0543	0.1242	527.567
																30	365.303	0.0069	265.319									135	496.388	0.0211	17.146					40	497.866	0.0058	15.668					34	84.0932	0.011	534.529
																112	364.357	0.0258	266.265									48	496.207	0.0075	17.3271					79	497.831	0.0115	15.7032					129	78.0461	0.0419	540.576
																28	363.928	0.0064	266.694									262	496.099	0.0411	17.435					58	497.807	0.0084	15.7273					24	72.6818	0.0078	545.94
																67	363.372	0.0154	267.25									91	496.011	0.0142	17.523					43	497.746	0.0062	15.7882
																43	363.351	0.0099	267.271									56	495.973	0.0087	17.5608					69	497.708	0.01	15.8267
																31	361.378	0.0071	269.244									68	495.949	0.0106	17.5851					136	497.675	0.0198	15.8596
																30	354.699	0.0069	275.923									103	495.933	0.0161	17.6012					61	497.649	0.0089	15.8849
																105	343.312	0.0242	287.31									124	495.903	0.0194	17.6314					71	497.596	0.0103	15.9385
																32	342.441	0.0073	288.181									107	495.866	0.0167	17.6686					5085	497.536	0.7436	15.9983
																89	342.309	0.0205	288.313									101	495.837	0.0158	17.6968					47	497.5	0.0068	16.0348
																243	341.307	0.056	289.315									111	495.819	0.0174	17.7156					125	497.408	0.0182	16.1266
																59	320.008	0.0136	310.614									208	495.776	0.0326	17.7582					123	497.309	0.0179	16.2249
																38	319.268	0.0087	311.354									60	495.755	0.0094	17.7796					101	497.206	0.0147	16.3281
																160	313.277	0.0369	317.345									1006	495.665	0.1578	17.8692					213	497.158	0.0311	16.3765
																29	307.302	0.0066	323.32									56825	495.529	8.9189	18.005					92	497.122	0.0134	16.4128
																115	305.273	0.0265	325.349									342	495.491	0.0536	18.0435					44	497.102	0.0064	16.4328
																58	304.279	0.0133	326.343									193	495.457	0.0302	18.0775					137	497.074	0.02	16.4601
																41	295.287	0.0094	335.335									90	495.425	0.0141	18.1097					121	497.048	0.0176	16.4859
																47	284.293	0.0108	346.329									111	495.327	0.0174	18.2071					51	497.027	0.0074	16.5074
																102	283.286	0.0235	347.337									51	494.727	0.008	18.8067					119	496.994	0.0174	16.5407
																89	283.193	0.0205	347.429									3602	494.522	0.5653	19.0121					60	496.942	0.0087	16.592
																172	282.281	0.0396	348.341									450	493.513	0.0706	20.0208					94	496.915	0.0137	16.6189
																59	282.247	0.0136	348.375									97	492.509	0.0152	21.0253					147	496.892	0.0214	16.642
																313	281.271	0.0721	349.351									31	488.303	0.0048	25.2307					103	496.837	0.015	16.697
																411	280.267	0.0947	350.356									205	485.536	0.0321	27.998					103	496.797	0.015	16.7378
																147	265.274	0.0339	365.348									987	484.532	0.1549	29.0025					67	496.759	0.0097	16.7749
																1232	264.27	0.2841	366.352									35	483.947	0.0054	29.5871					110	496.701	0.016	16.8332
																189	264.243	0.0435	366.379									97	483.91	0.0152	29.6239					120	496.685	0.0175	16.8496
																146	263.257	0.0336	367.365									3063	483.529	0.4807	30.0054					189	496.655	0.0276	16.8797
																104	263.238	0.0239	367.384									46	483.49	0.0072	30.0439					221	496.624	0.0323	16.9101
																763	262.254	0.1759	368.368									71	483.408	0.0111	30.1267					26849	496.533	3.9267	17.0018
																77	262.229	0.0177	368.393									483	482.524	0.0758	31.0097					197	496.446	0.0288	17.0879
																118	261.245	0.0272	369.377									32	481.966	0.005	31.5677					102	496.406	0.0149	17.1286
																45	256.223	0.0103	374.399									483	481.511	0.0758	32.0228					124	496.329	0.0181	17.2052
																55	253.241	0.0126	377.381									52	481.385	0.0081	32.1487					179	496.29	0.0261	17.2442
																70	252.272	0.0161	378.35									51	480.511	0.008	33.0227					72	496.206	0.0105	17.3283
																36	249.696	0.0083	380.926									52	477.233	0.0081	36.3012					59	496.167	0.0086	17.3675
																36	249.496	0.0083	381.127									63	471.492	0.0098	42.0418					105	496.124	0.0153	17.4099
																136	248.248	0.0313	382.374									43	469.976	0.0067	43.5582					99	496.062	0.0144	17.4728
																147	247.245	0.0339	383.377									44	469.168	0.0069	44.3658					108	496.034	0.0157	17.4999
																217	246.234	0.05	384.388									55	455.913	0.0086	57.6213					52	495.951	0.0076	17.5835
																184	245.227	0.0424	385.395									22	442.178	0.0034	71.3564					216	495.912	0.0315	17.6226
																58	224.074	0.0133	406.548									33	440.776	0.0051	72.7578					40	495.883	0.0058	17.6517
																36	210.222	0.0083	420.401									37	439.841	0.0058	73.6935					94	495.853	0.0137	17.6815
																26	175.377	0.0059	455.245									39	439.592	0.0061	73.9422					134	495.827	0.0195	17.7071
																58	168.122	0.0133	462.5									44	434.844	0.0069	78.6897					221	495.803	0.0323	17.7318
																64	161.131	0.0147	469.491									71	434.416	0.0111	79.1185					62	495.788	0.009	17.746
																30	159.306	0.0069	471.316									28	433.867	0.0043	79.6667					138	495.763	0.0201	17.7709
																34	157.034	0.0078	473.588									31	402.473	0.0048	111.061					83	495.729	0.0121	17.8053
																48	156.437	0.011	474.185									55	375.536	0.0086	137.998					394	495.678	0.0576	17.8559
																31	155.07	0.0071	475.553									40	374.129	0.0062	139.405					120	495.66	0.0175	17.8745
																41	145.195	0.0094	485.427									29	360.329	0.0045	153.205					280	495.64	0.0409	17.8948
																45	143.084	0.0103	487.538									36	352.367	0.0056	161.167					72438	495.529	10.5942	18.0053
																115	141.119	0.0265	489.503									44	350.312	0.0069	163.222					274	495.485	0.04	18.0492
																54	141.069	0.0124	489.553									30	346.795	0.0047	166.739					46	495.453	0.0067	18.0818
																30	133.1	0.0069	497.522									101	340.282	0.0158	173.252					133	495.424	0.0194	18.1101
																32	131.518	0.0073	499.104									33	338.431	0.0051	175.104					74	495.391	0.0108	18.1435
																47	127.776	0.0108	502.846									133	330.329	0.0208	183.206					46	494.645	0.0067	18.8895
																55	122.106	0.0126	508.516									53	329.928	0.0083	183.606					29	494.613	0.0042	18.9218
																70	120.092	0.0161	510.53									34	327.876	0.0053	185.658					4499	494.523	0.6579	19.0115
																75	119.088	0.0172	511.534									499	319.285	0.0783	194.249					32	494.124	0.0046	19.4104
																86	118.075	0.0198	512.547									33	318.584	0.0051	194.951					433	493.515	0.0633	20.0192
																151	106.076	0.0348	524.546									1066	318.281	0.1673	195.253					41	493.456	0.0059	20.0785
																30	105.476	0.0069	525.146									66	314.333	0.0103	199.201					63	492.508	0.0092	21.0263
																84	105.069	0.0193	525.553									61	312.314	0.0095	201.22					24	492.187	0.0035	21.3478
																33	95.1346	0.0076	535.487									28	310.795	0.0043	202.739					98	490.95	0.0143	22.5842
																41	95.0489	0.0094	535.573									62	306.291	0.0097	207.243					58	486.156	0.0084	27.3782
																49	93.9417	0.0113	536.68									56	301.329	0.0087	212.205					211	485.541	0.0308	27.9935
																32	93.7528	0.0073	536.869									70	299.303	0.0109	214.231					1384	484.533	0.2024	29.0011
																45	93.0735	0.0103	537.549									69	297.267	0.0108	216.268					4338	483.53	0.6344	30.0043
																125	92.0633	0.0288	538.559									69	292.228	0.0108	221.306					43	483.396	0.0062	30.1381
																39	91.4363	0.0089	539.186									33	291.112	0.0051	222.422					770	482.522	0.1126	31.0123
																458	91.0536	0.1056	539.568									197	290.327	0.0309	223.208					54	482.132	0.0078	31.4019
																126	81.0697	0.029	549.552									1549	289.324	0.2431	224.21					444	481.513	0.0649	32.0213
																26	78.06	0.0059	552.562									467	288.318	0.0732	225.216					101	481.312	0.0147	32.2219
																52	78.0464	0.0119	552.576									122	287.308	0.0191	226.226					45	480.999	0.0065	32.5358
																30	74.7905	0.0069	555.832									39	284.672	0.0061	228.863					64	479.379	0.0093	34.1558
																34	70.0774	0.0078	560.545									56	284.263	0.0087	229.272					50	479.276	0.0073	34.258
																												45	280.262	0.007	233.272					64	478.288	0.0093	35.2466
																												43	273.55	0.0067	239.984					36	476.306	0.0052	37.2284
																												56	273.335	0.0087	240.199					45	473.534	0.0065	40.0006
																												130	273.319	0.0204	240.216					106	473.245	0.0155	40.2897
																												60	272.461	0.0094	241.073					45	472.508	0.0065	41.026
																												1103	272.318	0.1731	241.216					37	468.604	0.0054	44.9302
																												98	272.297	0.0153	241.237					52	466.215	0.0076	47.3192
																												44	272.027	0.0069	241.507					40	466.099	0.0058	47.435
																												54	271.568	0.0084	241.966					56	462.828	0.0081	50.7064
																												241	271.406	0.0378	242.128					56	462.785	0.0081	50.7492
																												14884	271.314	2.3361	242.221					70	462.189	0.0102	51.345
																												212	271.29	0.0332	242.244					39	459.211	0.0057	54.3236
																												2399	270.307	0.3765	243.227					36	459.052	0.0052	54.4819
																												50	270.235	0.0078	243.299					36	458.381	0.0052	55.1538
																												170	269.296	0.0266	244.238					43	455.461	0.0062	58.0731
																												213	268.263	0.0334	245.271					39	455.425	0.0057	58.1096
																												839	267.257	0.1316	246.277					38	455.263	0.0055	58.2711
																												162	266.247	0.0254	247.287					52	454.486	0.0076	59.0486
																												29	262.176	0.0045	251.359					38	454.454	0.0055	59.0806
																												42	261.255	0.0065	252.279					65	453.206	0.0095	60.3288
																												802	259.316	0.1258	254.219					60	449.057	0.0087	64.4773
																												96	258.308	0.015	255.226					44	446.044	0.0064	67.49
																												81	255.29	0.0127	258.244					46	439.623	0.0067	73.9112
																												293	254.288	0.0459	259.246					52	438.461	0.0076	75.073
																												316	253.28	0.0495	260.255					33	435.75	0.0048	77.7841
																												45	252.276	0.007	261.258					46	432.218	0.0067	81.3168
																												95	245.229	0.0149	268.305					72	431.504	0.0105	82.0303
																												479	242.249	0.0751	271.285					36	430.963	0.0052	82.5717
																												45	219.116	0.007	294.418					37	430.466	0.0054	83.0686
																												49	209.74	0.0076	303.795					29	429.575	0.0042	83.9589
																												50	201.163	0.0078	312.372					41	428.582	0.0059	84.9525
																												61	190.173	0.0095	323.361					37	427.022	0.0054	86.512
																												33	171.124	0.0051	342.411					36	424.316	0.0052	89.2183
																												65	169.063	0.0102	344.471					48	416.999	0.007	96.535
																												106	168.094	0.0166	345.441					33	405.943	0.0048	107.591
																												28	165.275	0.0043	348.259					37	404.253	0.0054	109.281
																												192	163.15	0.0301	350.385					63	401.422	0.0092	112.113
																												37	161.078	0.0058	352.456					24	398.38	0.0035	115.154
																												27	159.292	0.0042	354.242					36	396.619	0.0052	116.915
																												55	155.086	0.0086	358.448					35	391.077	0.0051	122.457
																												55	149.134	0.0086	364.4					30	379.041	0.0043	134.493
																												50	147.117	0.0078	366.417					34	361.824	0.0049	151.71
																												147	141.115	0.023	372.419					39	360.328	0.0057	153.206
																												99	141.072	0.0155	372.463					57	347.332	0.0083	166.202
																												52	136.078	0.0081	377.456					74	339.287	0.0108	174.248
																												90	135.118	0.0141	378.416					145	332.343	0.0212	181.192
																												154	134.108	0.0241	379.426					59	330.321	0.0086	183.213
																												126	133.103	0.0197	380.431					32	322.998	0.0046	190.536
																												48	130.069	0.0075	383.466					471	319.286	0.0688	194.248
																												40	129.472	0.0062	384.062					977	318.281	0.1428	195.254
																												52	126.106	0.0081	387.428					138	314.333	0.0201	199.202
																												24	122.877	0.0037	390.658					57	311.284	0.0083	202.25
																												36	121.4	0.0056	392.134					28	308.071	0.004	205.463
																												145	121.102	0.0227	392.432					107	306.279	0.0156	207.255
																												88	119.085	0.0138	394.449					57	299.309	0.0083	214.225
																												25	117.265	0.0039	396.27					39	292.265	0.0057	221.269
																												90	117.07	0.0141	396.464					265	290.327	0.0387	223.208
																												25	115.619	0.0039	397.915					2134	289.324	0.3121	224.21
																												62	115.055	0.0097	398.479					537	288.316	0.0785	225.218
																												146	109.101	0.0229	404.433					181	287.311	0.0264	226.223
																												36	108.444	0.0056	405.09					54	279.252	0.0078	234.283
																												116	108.093	0.0182	405.441					160	273.323	0.0234	240.211
																												86	107.086	0.0134	406.448					39	273.239	0.0057	240.296
																												43	106.115	0.0067	407.419					34	273.015	0.0049	240.519
																												254	106.077	0.0398	407.457					53	272.643	0.0077	240.892
																												547	105.071	0.0858	408.464					65	272.418	0.0095	241.116
																												32	104.758	0.005	408.776					37	272.381	0.0054	241.153
																												40	96.0828	0.0062	417.451					1524	272.317	0.2228	241.217
																												93	95.087	0.0145	418.447					54	272.001	0.0078	241.533
																												107	95.0477	0.0167	418.486					45	271.748	0.0065	241.786
																												103	94.0767	0.0161	419.457					47	271.564	0.0068	241.97
																												76	93.0674	0.0119	420.467					107	271.459	0.0156	242.075
																												183	92.0614	0.0287	421.473					78	271.421	0.0114	242.113
																												452	91.054	0.0709	422.48					54	271.41	0.0078	242.124
																												74	79.0518	0.0116	434.482					17955	271.314	2.6259	242.221
																												32	78.9141	0.005	434.62					52	270.63	0.0076	242.904
																												114	78.0461	0.0178	435.488					3385	270.308	0.495	243.226
																												26	74.3125	0.004	439.222					159	269.298	0.0232	244.237
																																				49	269.268	0.0071	244.267
																																				160	268.264	0.0234	245.271
																																				562	267.256	0.0821	246.278
																																				112	266.25	0.0163	247.284
																																				140	260.318	0.0204	253.216
																																				878	259.314	0.1284	254.22
																																				224	258.308	0.0327	255.227
																																				56	255.217	0.0081	258.317
																																				183	254.29	0.0267	259.245
																																				42	253.793	0.0061	259.741
																																				315	253.277	0.046	260.257
																																				35	248.34	0.0051	265.194
																																				69	245.226	0.01	268.308
																																				68	243.252	0.0099	270.283
																																				1124	242.25	0.1643	271.284
																																				46	231.168	0.0067	282.366
																																				23	208.89	0.0033	304.645
																																				50	204.202	0.0073	309.332
																																				60	190.501	0.0087	323.034
																																				54	160.124	0.0078	353.41
																																				36	158.815	0.0052	354.72
																																				90	149.132	0.0131	364.402
																																				28	143.74	0.004	369.795
																																				83	141.116	0.0121	372.419
																																				168	135.117	0.0245	378.417
																																				89	134.108	0.013	379.426
																																				33	133.506	0.0048	380.029
																																				62	119.086	0.009	394.448
																																				36	116.411	0.0052	397.124
																																				26	113.568	0.0038	399.967
																																				193	106.078	0.0282	407.456
																																				41	105.038	0.0059	408.496
																																				71	96.0924	0.0103	417.442
																																				75	93.0688	0.0109	420.466
																																				89	92.0617	0.013	421.473
																																				323	91.0538	0.0472	422.481
																																				85	82.0654	0.0124	431.469
																																				29	80.0037	0.0042	433.531
																																				83	78.0458	0.0121	435.489
																																				36	75.2313	0.0052	438.303
[truncated: 166 more columns]

## Sheet: DG
Metabolite name	DG 34:1	OAD result name	DG 34:1		No.1	No.2	No.3	Metabolite name	DG 34:1	OAD result name	DG 34:1		No.1	No.2	No.3	Metabolite name	DG 36:0	OAD result name	DG 36:0		No.1	No.2	No.3	Metabolite name	DG 36:0	OAD result name	DG 36:0		No.1	No.2	No.3	Metabolite name	DG 36:0	OAD result name	DG 36:0		No.1	No.2	No.3
MS1 m/z	617.515	617.515	<-MS1	Positions1	N/A	N/A	N/A	MS1 m/z	617.515	617.515	<-MS1	Positions1	N/A	N/A	N/A	MS1 m/z	647.563	647.563	<-MS1	Positions1	N/A	N/A	N/A	MS1 m/z	647.563	647.563	<-MS1	Positions1	N/A	N/A	N/A	MS1 m/z	647.563	647.563	<-MS1	Positions1	N/A	N/A	N/A
Ref m/z	617.511			Score1	N/A	N/A	N/A	Ref m/z	617.511			Score1	N/A	N/A	N/A	Ref m/z	647.558			Score1	N/A	N/A	N/A	Ref m/z	647.558			Score1	N/A	N/A	N/A	Ref m/z	647.558			Score1	N/A	N/A	N/A
RT	12.8112			Presence1	N/A	N/A	N/A	RT	12.8009			Presence1	N/A	N/A	N/A	RT	13.8206			Presence1	N/A	N/A	N/A	RT	13.8277			Presence1	N/A	N/A	N/A	RT	13.8323			Presence1	N/A	N/A	N/A
ID	94			Ratio sum1	N/A	N/A	N/A	ID	93			Ratio sum1	N/A	N/A	N/A	ID	114			Ratio sum1	N/A	N/A	N/A	ID	115			Ratio sum1	N/A	N/A	N/A	ID	116			Ratio sum1	N/A	N/A	N/A
Smiles	O=C(OCC(OC(=O)CCCCCCCCCCCCCC=CCCCCCCCCCC)CO)CCCCCCC			All results1				Smiles	O=C(OCC(OC(=O)CCCCCCCCCCCCCC=CCCCCCCCCCC)CO)CCCCCCC			All results1				Smiles	O=C(OCC(OC(=O)CCCCCCC)CO)CCCCCCCCCCCCCCCCCCCCCCCCCCC			All results1				Smiles	O=C(OCC(OC(=O)CCCCCCC)CO)CCCCCCCCCCCCCCCCCCCCCCCCCCC			All results1				Smiles	O=C(OCC(OC(=O)CCCCCCC)CO)CCCCCCCCCCCCCCCCCCCCCCCCCCC			All results1
Subclass info	Head= 0% Moiety= 0%							Subclass info	Head= 0% Moiety= 0%							Subclass info	Head= 0% Moiety= 0%							Subclass info	Head= 0% Moiety= 0%							Subclass info	Head= 0% Moiety= 0%
intensity	frag m/z	Ratio(%)	Delta	Ref NL1	Ref Mz1	ppm1	Type1	intensity	frag m/z	Ratio(%)	Delta	Ref NL1	Ref Mz1	ppm1	Type1	intensity	frag m/z	Ratio(%)	Delta	Ref NL1	Ref Mz1	ppm1	Type1	intensity	frag m/z	Ratio(%)	Delta	Ref NL1	Ref Mz1	ppm1	Type1	intensity	frag m/z	Ratio(%)	Delta	Ref NL1	Ref Mz1	ppm1	Type1
290	618.457	0.7609	-0.9421					132	618.453	0.3548	-0.9374					270	648.509	0.0706	-0.9469					340	648.509	0.0818	-0.9464					528	648.504	0.1186	-0.9412
128	618.387	0.3358	-0.8719					144	618.43	0.3871	-0.9149					963	648.475	0.2518	-0.9126					1162	648.479	0.2798	-0.916					443	648.469	0.0995	-0.9063
156	618.345	0.4093	-0.83					61	618.387	0.164	-0.8716					332	648.424	0.0868	-0.8611					644	648.431	0.155	-0.8681					508	648.42	0.1141	-0.8572
108	618.31	0.2834	-0.7954					152	618.365	0.4086	-0.8495					243	648.376	0.0635	-0.8139					346	648.386	0.0833	-0.8234					673	648.373	0.1512	-0.8109
112	618.277	0.2939	-0.7616					57	618.302	0.1532	-0.7864					256	648.328	0.0669	-0.7654					313	648.326	0.0753	-0.7633					267	648.273	0.06	-0.71
137	618.162	0.3595	-0.6467					159	618.277	0.4274	-0.7618					210	648.287	0.0549	-0.7244					345	648.219	0.083	-0.6562					189	648.203	0.0424	-0.6405
42	618.073	0.1102	-0.558					323	618.216	0.8683	-0.7008					172	648.262	0.0449	-0.6992					222	648.175	0.0534	-0.6126					254	648.113	0.057	-0.5507
50	618.013	0.1312	-0.4977					92	618.146	0.2473	-0.6304					70	648.245	0.0183	-0.6827					118	648.138	0.0284	-0.5758					214	648.079	0.0481	-0.5166
197	617.92	0.5169	-0.4051					127	618.07	0.3414	-0.5549					148	648.209	0.0387	-0.6466					120	648.097	0.0288	-0.5348					134	647.988	0.0301	-0.4251
137	617.863	0.3595	-0.3477					109	618.018	0.293	-0.5026					204	648.188	0.0533	-0.6257					244	648.068	0.0587	-0.505					149	647.957	0.0334	-0.3943
79	617.824	0.2073	-0.3089					95	617.971	0.2554	-0.4554					141	648.146	0.0368	-0.5837					255	648.036	0.0614	-0.4738					262	647.932	0.0588	-0.3693
192	617.784	0.5038	-0.2688					117	617.939	0.3145	-0.4241					164	648.116	0.0428	-0.5532					289	647.987	0.0695	-0.4241					486	647.857	0.1092	-0.2942
288	617.712	0.7557	-0.1974					126	617.837	0.3387	-0.3219					99	648.068	0.0258	-0.5058					578	647.917	0.1391	-0.354					158	647.819	0.0355	-0.2569
260	617.678	0.6822	-0.1628					136	617.793	0.3656	-0.2783					92	648.045	0.024	-0.482					90	647.874	0.0216	-0.3115					133	647.79	0.0298	-0.2272
4803	617.61	12.6036	-0.0952					47	617.774	0.1263	-0.2587					323	648.003	0.0844	-0.4404					145	647.86	0.0349	-0.2976					127	647.761	0.0285	-0.1984
38108	617.514	100	0.0006					337	617.683	0.906	-0.1683					287	647.967	0.075	-0.4045					138	647.842	0.0332	-0.2793					700	647.732	0.1573	-0.1694
298	617.444	0.7819	0.0713					5701	617.609	15.3273	-0.094					268	647.919	0.07	-0.3563					115	647.828	0.0276	-0.2657					6153	647.656	1.3831	-0.0932
129	617.418	0.3385	0.0968					37195	617.515	100	0.0002					76	647.892	0.0198	-0.3299					123	647.802	0.0296	-0.2392					900	647.625	0.2023	-0.0628
173	617.364	0.4539	0.1509					203	617.38	0.5457	0.1355					448	647.854	0.1171	-0.2912					320	647.773	0.077	-0.21					54255	647.562	12.1965	0.0002
61	617.265	0.16	0.2501					75	617.348	0.2016	0.1672					244	647.815	0.0638	-0.2529					235	647.747	0.0565	-0.1849					1370	647.478	0.3079	0.0846
68	617.223	0.1784	0.2918					50	617.307	0.1344	0.2085					146	647.782	0.0381	-0.2196					503	647.725	0.1211	-0.1626					87	647.424	0.0195	0.1384
86	617.169	0.2256	0.3456					194	617.255	0.5215	0.2598					1057	647.731	0.2764	-0.1689					6991	647.656	1.6835	-0.0938					339	647.393	0.0762	0.1698
74	617.008	0.1941	0.5071					90	617.187	0.2419	0.3283					7313	647.656	1.9128	-0.0937					874	647.625	0.2104	-0.062					370	647.371	0.0831	0.1918
54	616.95	0.1417	0.5654					55	617.152	0.1478	0.3628					80422	647.562	21.0356	0					73349	647.563	17.6631	0					279	647.291	0.0627	0.2713
39	616.89	0.1023	0.6249					70	617.066	0.1881	0.4491					278	647.508	0.0727	0.0543					2444	647.476	0.5885	0.0862					256	647.236	0.0575	0.3266
43	616.867	0.1128	0.6483					44	616.865	0.1182	0.6505					2213	647.465	0.5788	0.0975					410	647.427	0.0987	0.1356					96	647.168	0.0215	0.3946
63	616.765	0.1653	0.7501					49	616.768	0.1317	0.747					333	647.391	0.0871	0.1713					300	647.379	0.0722	0.1835					212	647.107	0.0476	0.4552
7049	616.606	18.4974	0.9091					8371	616.606	22.5057	0.9088					235	647.358	0.0614	0.2045					283	647.331	0.0681	0.2311					150	646.968	0.0337	0.5942
216	616.567	0.5668	0.9482					238	616.547	0.6398	0.9678					405	647.302	0.1059	0.2607					184	647.283	0.0443	0.2795					124	646.939	0.0278	0.6238
79	616.542	0.2073	0.973					394	616.502	1.0592	1.0134					178	647.278	0.0465	0.2845					273	647.246	0.0657	0.3164					146	646.884	0.0328	0.6788
446	616.505	1.1703	1.0096					122	616.427	0.328	1.0886					313	647.217	0.0818	0.3456					35	647.151	0.0084	0.4118					53	646.846	0.0119	0.7165
68	616.462	0.1784	1.0534					66	616.311	0.1774	1.2044					113	647.142	0.0295	0.4206					156	647.082	0.0375	0.4801					189	646.817	0.0424	0.7452
129	615.501	0.3385	2.0139					87	616.212	0.2339	1.3029					94	647.096	0.0245	0.4663					141	647.037	0.0339	0.5253					233	646.788	0.0523	0.7741
49	603.536	0.1285	13.9792					110	615.596	0.2957	1.9188					230	647.059	0.0601	0.504					68	646.999	0.0163	0.5635					54	646.755	0.0121	0.8074
62	602.594	0.1626	14.9206					271	615.505	0.7285	2.0097					165	647.003	0.0431	0.56					140	646.939	0.0337	0.6231					8695	646.653	1.9546	0.9098
32	602.464	0.0839	15.0509					40	603.542	0.1075	13.973					89	646.967	0.0232	0.5951					119	646.919	0.0286	0.6435					3438	646.614	0.7728	0.9481
54	601.535	0.1417	15.9798					60	603.52	0.1613	13.9956					216	646.937	0.0564	0.626					132	646.884	0.0317	0.6781					1690	646.563	0.3799	0.9998
40	599.566	0.1049	17.9488					39	603.326	0.1048	14.1889					46	646.917	0.012	0.6457					129	646.826	0.031	0.7365					115	646.503	0.0258	1.0593
29	597.419	0.076	20.0964					97	601.522	0.2607	15.9929					74	646.878	0.0193	0.6849					394	646.773	0.0948	0.7894					205	646.476	0.046	1.0863
36	587.21	0.0944	30.305					38	599.621	0.1021	17.8939					258	646.786	0.0674	0.7767					9816	646.652	2.3637	0.9102					116	646.451	0.026	1.1118
119	586.547	0.3122	30.9678					49	599.601	0.1317	17.9139					10662	646.652	2.7888	0.9107					3457	646.616	0.8324	0.9466					138	646.414	0.031	1.1482
75	585.536	0.1968	31.9787					98	598.595	0.2634	18.92					3590	646.615	0.939	0.9476					2013	646.559	0.4847	1.0036					155	646.338	0.0348	1.2247
174	584.529	0.4565	32.9863					39	597.584	0.1048	19.931					2493	646.56	0.652	1.0024					255	646.487	0.0614	1.0758					145	646.287	0.0325	1.2753
31	578.01	0.0813	39.505					71	587.596	0.1908	29.9189					471	646.475	0.1231	1.088					280	646.452	0.0674	1.1106					77	646.239	0.0173	1.3238
31	576.737	0.0813	40.7782					134	586.546	0.3602	30.9688					111	646.45	0.029	1.113					83	646.421	0.0199	1.1417					52	646.059	0.0116	1.5036
56	545.417	0.1469	72.0985					46	585.537	0.1236	31.9787					169	646.426	0.0442	1.1367					143	646.402	0.0344	1.1608					85	645.745	0.0191	1.8177
46	534.006	0.1207	83.5092					297	584.532	0.7984	32.9835					127	646.339	0.0332	1.2236					115	646.361	0.0276	1.2016					99	645.72	0.0222	1.8425
26	520.514	0.0682	97.0014					101	582.52	0.2715	34.9951					138	646.29	0.036	1.273					73	646.336	0.0175	1.2267					1269	645.547	0.2852	2.016
159	520.377	0.4172	97.1385					31	577.115	0.0833	40.3998					139	646.226	0.0363	1.3364					91	646.293	0.0219	1.2691					32	645.347	0.0071	2.2155
51	496.932	0.1338	120.583					134	575.53	0.3602	41.9848					83	646.147	0.0217	1.4153					67	646.237	0.0161	1.3258					61	645.123	0.0137	2.4397
30	491.374	0.0787	126.141					31	562.518	0.0833	54.9967					37	646.091	0.0096	1.4711					31	646.093	0.0074	1.4696					74	644.663	0.0166	2.9
30	465.751	0.0787	151.764					33	560.203	0.0887	57.3118					81	645.681	0.0211	1.8817					69	645.802	0.0166	1.7601					69	644.549	0.0155	3.0135
38	465.127	0.0997	152.388					37	559.165	0.0994	58.3502					1623	645.545	0.4245	2.0174					71	645.745	0.017	1.8171					72	644.041	0.0161	3.5213
24	457.93	0.0629	159.585					35	558.011	0.094	59.5042					41	645.256	0.0107	2.3066					80	645.664	0.0192	1.8986					37	643.546	0.0083	4.0163
52	378.375	0.1364	239.14					34	523.142	0.0914	94.3733					57	645.112	0.0149	2.4509					127	645.635	0.0305	1.9279					59	643.492	0.0132	4.0708
33	366.383	0.0865	251.132					54	521.394	0.1451	96.1208					67	645.078	0.0175	2.4844					1559	645.547	0.3754	2.016					105	643.454	0.0236	4.1084
37	355.289	0.097	262.226					95	520.375	0.2554	97.14					101	644.632	0.0264	2.9305					49	645.077	0.0117	2.4857					58	642.97	0.013	4.5927
46	349.278	0.1207	268.237					37	500.286	0.0994	117.229					45	644.614	0.0117	2.949					144	644.638	0.0346	2.9245					63	642.391	0.0141	5.1715
44	343.309	0.1154	274.206					127	492.381	0.3414	125.135					48	644.451	0.0125	3.1115					32	644.068	0.0077	3.4942					75	642.36	0.0168	5.2026
33	337.056	0.0865	280.459					28	473.611	0.0752	143.904					46	644.034	0.012	3.5281					79	644.037	0.019	3.5253					48	642.327	0.0107	5.2354
32	332.069	0.0839	285.446					60	469.868	0.1613	147.647					101	643.526	0.0264	4.0368					39	643.575	0.0093	3.9877					55	641.845	0.0123	5.7175
45	317.248	0.118	300.267					43	450.212	0.1156	167.303					64	643.498	0.0167	4.0649					121	643.53	0.0291	4.0322					63	641.349	0.0141	6.2139
125	313.275	0.328	304.24					28	437.209	0.0752	180.306					108	643.461	0.0282	4.1018					79	643.492	0.019	4.0702					66	641.32	0.0148	6.2425
25	304.418	0.0656	313.097					31	431.987	0.0833	185.528					70	642.877	0.0183	4.6853					60	642.93	0.0144	4.6329					76	641.287	0.017	6.2756
36	279.245	0.0944	338.27					48	378.378	0.129	239.137					58	642.849	0.0151	4.7137					71	642.778	0.017	4.785					83	641.256	0.0186	6.3066
26	249.511	0.0682	368.004					32	360.315	0.086	257.2					74	642.273	0.0193	5.2896					38	642.511	0.0091	5.0514					72	641.203	0.0161	6.3598
105	245.229	0.2755	372.286					72	341.302	0.1935	276.213					50	641.627	0.013	5.9355					70	642.417	0.0168	5.1457					40	641.138	0.0089	6.4247
25	245.084	0.0656	372.431					82	327.261	0.2204	290.254					34	641.346	0.0088	6.2162					73	642.391	0.0175	5.1712					56	641.109	0.0125	6.454
46	237.151	0.1207	380.364					172	313.28	0.4624	304.235					78	641.32	0.0204	6.2429					58	642.362	0.0139	5.201					47	640.964	0.0105	6.5983
25	227.067	0.0656	390.448					35	303.756	0.094	313.759					57	641.26	0.0149	6.3028					60	642.331	0.0144	5.2317					54	640.771	0.0121	6.7919
26	199.171	0.0682	418.344					29	285.485	0.0779	332.031					41	641.205	0.0107	6.3571					33	642.235	0.0079	5.3275					85	640.688	0.0191	6.8742
34	180.993	0.0892	436.522					30	262.932	0.0806	354.583					42	640.927	0.0109	6.6357					83	641.874	0.0199	5.6882					95	640.649	0.0213	6.9132
26	148.764	0.0682	468.751					33	262.254	0.0887	355.261					44	640.803	0.0115	6.7594					36	641.839	0.0086	5.724					73	640.617	0.0164	6.9451
25	139.99	0.0656	477.525					60	245.227	0.1613	372.288					49	640.773	0.0128	6.7897					95	641.384	0.0228	6.1785					66	640.584	0.0148	6.9786
49	139.036	0.1285	478.479					29	187.696	0.0779	429.82					76	640.723	0.0198	6.8392					65	641.35	0.0156	6.213					37	640.497	0.0083	7.0653
30	132.095	0.0787	485.42					57	170.107	0.1532	447.408					68	640.684	0.0177	6.8782					44	641.317	0.0105	6.2452					70	640.262	0.0157	7.3006
23	125.406	0.0603	492.109					81	155.085	0.2177	462.43					57	640.651	0.0149	6.9114					79	641.288	0.019	6.2746					44	640.167	0.0098	7.3957
82	120.093	0.2151	497.422					81	143.085	0.2177	474.43					83	640.619	0.0217	6.9435					90	641.258	0.0216	6.3041					69	640.137	0.0155	7.4257
69	104.109	0.181	513.406					103	141.071	0.2769	476.444					36	640.533	0.0094	7.0292					53	641.173	0.0127	6.3898					59	640.102	0.0132	7.4603
57	95.0851	0.1495	522.43					103	135.118	0.2769	482.397					58	640.465	0.0151	7.0974					50	641.11	0.012	6.4528					54	639.828	0.0121	7.7347
57	92.0674	0.1495	525.448					27	132.798	0.0725	484.718					62	640.413	0.0162	7.1498					66	640.805	0.0158	6.7576					43	639.797	0.0096	7.766
165	91.0545	0.4329	526.461					31	132.253	0.0833	485.262					66	640.169	0.0172	7.3932					111	640.687	0.0267	6.8758					66	639.707	0.0148	7.8552
37	85.8666	0.097	531.649					47	132.057	0.1263	485.458					69	640.073	0.018	7.4899					69	640.652	0.0166	6.9106					68	639.675	0.0152	7.8879
57	78.0463	0.1495	539.469					35	131.092	0.094	486.423					96	640.034	0.0251	7.5285					70	640.594	0.0168	6.969					75	639.615	0.0168	7.948
28	75.5928	0.0734	541.922					24	129.653	0.0645	487.862					52	639.757	0.0136	7.8056					41	640.449	0.0098	7.1139					96	639.585	0.0215	7.9779
								142	120.094	0.3817	497.421					52	639.708	0.0136	7.8545					145	640.266	0.0349	7.2967					79	639.553	0.0177	8.0095
								115	119.087	0.3091	498.428					69	639.677	0.018	7.886					88	640.171	0.0211	7.3918					205	639.509	0.046	8.0537
								27	118.878	0.0725	498.637					55	639.646	0.0143	7.9168					54	640.133	0.013	7.4297					114	639.434	0.0256	8.1285
								109	115.054	0.293	502.461					54	639.617	0.0141	7.9451					42	640.103	0.0101	7.4598					61	639.226	0.0137	8.3365
								56	109.1	0.1505	508.415					108	639.584	0.0282	7.9784					34	640.075	0.0081	7.4877					67	639.195	0.015	8.3677
								39	108.093	0.1048	509.423					60	639.553	0.0156	8.0091					34	639.828	0.0081	7.7346					53	639.163	0.0119	8.3999
								214	106.078	0.5753	511.438					68	639.501	0.0177	8.062					72	639.71	0.0173	7.8528					67	639.103	0.015	8.46
								274	105.07	0.7366	512.445					88	639.469	0.023	8.0931					68	639.677	0.0163	7.8855					79	638.98	0.0177	8.5829
								33	100.529	0.0887	516.986					72	639.436	0.0188	8.1265					78	639.646	0.0187	7.9166					56	638.95	0.0125	8.6128
								76	95.0854	0.2043	522.43					67	639.346	0.0175	8.2168					82	639.617	0.0197	7.9459					87	638.886	0.0195	8.6763
								106	95.0507	0.2849	522.464					46	639.226	0.012	8.337					80	639.584	0.0192	7.979					68	638.639	0.0152	8.9238
								94	92.058	0.2527	525.457					47	639.102	0.0122	8.4608					32	639.559	0.0077	8.0033					87	638.606	0.0195	8.9563
								339	91.0539	0.9114	526.461					38	639.067	0.0099	8.4954					81	639.502	0.0195	8.0609					77	638.575	0.0173	8.9872
								36	87.501	0.0967	530.014					85	638.884	0.0222	8.6783					81	639.435	0.0195	8.1274					72	638.494	0.0161	9.0689
								27	82.5426	0.0725	534.972					46	638.848	0.012	8.7148					53	639.403	0.0127	8.1592					81	638.457	0.0182	9.1055
								101	79.0552	0.2715	538.46					64	638.644	0.0167	8.919					58	639.377	0.0139	8.1857					60	638.425	0.0134	9.1373
								72	78.047	0.1935	539.468					94	638.607	0.0245	8.9553					33	639.31	0.0079	8.2527					93	638.398	0.0209	9.1645
								32	77.1492	0.086	540.366					68	638.575	0.0177	8.9877					52	639.226	0.0125	8.3367					120	638.368	0.0269	9.1947
																76	638.548	0.0198	9.0146					56	639.194	0.0134	8.3683					119	638.336	0.0267	9.2261
																73	638.493	0.019	9.0696					69	639.012	0.0166	8.5507					106	638.279	0.0238	9.2839
																48	638.458	0.0125	9.1041					74	638.979	0.0178	8.5832					67	638.247	0.015	9.3154
																71	638.427	0.0185	9.1352					68	638.919	0.0163	8.644					81	638.218	0.0182	9.345
																116	638.399	0.0303	9.1633					83	638.883	0.0199	8.6797					84	638.187	0.0188	9.3752
																100	638.368	0.0261	9.1949					76	638.762	0.0183	8.8002					90	638.156	0.0202	9.4061
																54	638.336	0.0141	9.2266					66	638.643	0.0158	8.9199					75	638.096	0.0168	9.4665
																93	638.308	0.0243	9.2542					107	638.608	0.0257	8.9546					33	638.064	0.0074	9.4982
																74	638.28	0.0193	9.2826					74	638.575	0.0178	8.9875					103	638.007	0.0231	9.5559
																130	638.126	0.034	9.4366					92	638.519	0.0221	9.0434					84	637.977	0.0188	9.5853
																90	638.007	0.0235	9.5553					78	638.459	0.0187	9.1033					148	637.916	0.0332	9.6463
																85	637.978	0.0222	9.5846					156	638.4	0.0375	9.163					98	637.885	0.022	9.6778
																71	637.916	0.0185	9.6465					131	638.367	0.0315	9.1951					102	637.854	0.0229	9.7085
																73	637.884	0.019	9.6785					100	638.336	0.024	9.2267					191	637.803	0.0429	9.7595
																95	637.852	0.0248	9.7108					87	638.308	0.0209	9.255					101	637.767	0.0227	9.7956
																165	637.801	0.0431	9.7613					87	638.248	0.0209	9.3141					117	637.745	0.0263	9.8171
																79	637.768	0.0206	9.7946					64	638.217	0.0154	9.3455					163	637.71	0.0366	9.8521
																122	637.738	0.0319	9.8245					126	638.187	0.0303	9.3753					176	637.67	0.0395	9.8926
																145	637.709	0.0379	9.8537					53	638.156	0.0127	9.4063					142	637.627	0.0319	9.9356
																142	637.675	0.0371	9.8873					76	638.097	0.0183	9.4659					79	637.597	0.0177	9.9659
																89	637.636	0.0232	9.9261					84	638.007	0.0202	9.5552					107	637.561	0.024	10.0011
																87	637.569	0.0227	9.9938					57	637.976	0.0137	9.5862					85	637.506	0.0191	10.0566
																93	637.473	0.0243	10.0899					74	637.916	0.0178	9.647					84	637.429	0.0188	10.134
																56	637.431	0.0146	10.132					88	637.885	0.0211	9.678					78	637.393	0.0175	10.1697
																96	637.394	0.0251	10.1682					107	637.854	0.0257	9.709					56	637.36	0.0125	10.203
																53	637.36	0.0138	10.2023					45	637.828	0.0108	9.7342					46	637.332	0.0103	10.2309
																110	637.305	0.0287	10.258					199	637.806	0.0479	9.7565					84	637.304	0.0188	10.2581
																64	637.271	0.0167	10.292					76	637.744	0.0183	9.8187					122	637.272	0.0274	10.2907
																124	637.244	0.0324	10.3185					125	637.711	0.0301	9.8517					112	637.242	0.0251	10.3206
																65	637.213	0.017	10.3495					142	637.671	0.0341	9.8914					114	637.212	0.0256	10.3509
																113	637.184	0.0295	10.3782					52	637.639	0.0125	9.9237					169	637.184	0.0379	10.3786
																184	637.152	0.0481	10.4106					66	637.621	0.0158	9.9411					171	637.151	0.0384	10.4115
																153	637.119	0.04	10.4439					79	637.596	0.019	9.9664					156	637.119	0.035	10.4432
																85	637.09	0.0222	10.4725					92	637.562	0.0221	10.0008					93	637.089	0.0209	10.4733
																88	637.062	0.023	10.5003					97	637.531	0.0233	10.0318					149	637.062	0.0334	10.5002
																91	637.028	0.0238	10.5342					84	637.506	0.0202	10.0567					103	637	0.0231	10.5625
																92	636.972	0.024	10.5905					91	637.429	0.0219	10.1338					110	636.972	0.0247	10.5906
																71	636.94	0.0185	10.6221					116	637.393	0.0279	10.17					68	636.941	0.0152	10.6214
																116	636.91	0.0303	10.6527					53	637.331	0.0127	10.2319					156	636.908	0.035	10.6546
																124	636.875	0.0324	10.6877					81	637.275	0.0195	10.2874					117	636.878	0.0263	10.6846
																77	636.848	0.0201	10.7148					80	637.242	0.0192	10.3204					100	636.847	0.0224	10.7157
																64	636.82	0.0167	10.7423					109	637.214	0.0262	10.3489					67	636.819	0.015	10.7432
																114	636.787	0.0298	10.7758					159	637.184	0.0382	10.3784					208	636.789	0.0467	10.7734
																49	636.759	0.0128	10.8031					154	637.152	0.037	10.411					205	636.756	0.046	10.8062
																169	636.729	0.0442	10.8331					153	637.119	0.0368	10.4435					194	636.732	0.0436	10.8307
																160	636.699	0.0418	10.8637					127	637.062	0.0305	10.501					313	636.699	0.0703	10.8636
																188	636.668	0.0491	10.895					135	637.028	0.0325	10.5347					262	636.668	0.0588	10.895
																177	636.638	0.0462	10.9244					83	636.972	0.0199	10.5904					239	636.64	0.0537	10.9228
																156	636.609	0.0408	10.9534					77	636.939	0.0185	10.6236					177	636.608	0.0397	10.9543
																199	636.581	0.052	10.9811					145	636.908	0.0349	10.6543					238	636.578	0.0535	10.9842
																225	636.548	0.0588	11.0144					165	636.878	0.0397	10.6849					214	636.549	0.0481	11.0134
																156	636.519	0.0408	11.0439					124	636.79	0.0298	10.7729					146	636.52	0.0328	11.043
																160	636.491	0.0418	11.0718					124	636.76	0.0298	10.8029					208	636.492	0.0467	11.0705
																241	636.458	0.063	11.1044					141	636.732	0.0339	10.8309					251	636.458	0.0564	11.1045
																126	636.398	0.0329	11.1648					202	636.698	0.0486	10.8644					76	636.399	0.017	11.1631
																83	636.338	0.0217	11.2245					220	636.668	0.0529	10.8941					129	636.368	0.0289	11.1949
																67	636.305	0.0175	11.2572					269	636.639	0.0647	10.9235					86	636.279	0.0193	11.2838
																75	636.249	0.0196	11.3136					244	636.608	0.0587	10.9545					180	636.218	0.0404	11.3444
																129	636.219	0.0337	11.344					147	636.581	0.0353	10.9816					206	636.18	0.0463	11.3827
																178	636.178	0.0465	11.3843					213	636.55	0.0512	11.0126					107	636.136	0.024	11.4267
																266	636.134	0.0695	11.4283					165	636.52	0.0397	11.0426					539	636.097	0.1211	11.4654
																166	636.101	0.0434	11.462					185	636.492	0.0445	11.0708					490	636.048	0.1101	11.5145
																91	636.075	0.0238	11.488					235	636.458	0.0565	11.1041					430	636.018	0.0966	11.5448
																327	636.049	0.0855	11.5135					189	636.427	0.0455	11.1352					270	635.987	0.0606	11.5759
																264	636.016	0.069	11.5468					125	636.402	0.0301	11.1605					211	635.958	0.0474	11.6049
																163	635.991	0.0426	11.5717					142	636.367	0.0341	11.1951					267	635.933	0.06	11.6294
																189	635.96	0.0494	11.6022					108	636.34	0.026	11.2229					262	635.9	0.0588	11.663
																265	635.933	0.0693	11.63					80	636.307	0.0192	11.2551					182	635.84	0.0409	11.7228
																173	635.899	0.0452	11.6632					70	636.279	0.0168	11.2838					173	635.811	0.0388	11.7512
																119	635.867	0.0311	11.6954					118	636.25	0.0284	11.3127					264	635.769	0.0593	11.7939
																159	635.842	0.0415	11.7209					132	636.218	0.0317	11.3444					216	635.723	0.0485	11.8396
																139	635.81	0.0363	11.7524					231	636.175	0.0556	11.3874					207	635.694	0.0465	11.8682
																108	635.724	0.0282	11.8388					306	636.135	0.0736	11.4273					321	635.662	0.0721	11.9008
																194	635.694	0.0507	11.869					312	636.097	0.0751	11.4655					440	635.633	0.0989	11.9296
																223	635.662	0.0583	11.9004					326	636.047	0.0785	11.5157					252	635.602	0.0566	11.9601
																220	635.629	0.0575	11.9331					155	636.015	0.0373	11.5479					382	635.572	0.0858	11.9905
																257	635.602	0.0672	11.9603					456	635.975	0.1098	11.5878					421	635.542	0.0946	12.0208
																331	635.572	0.0865	11.9905					214	635.934	0.0515	11.629					316	635.514	0.071	12.0483
																373	635.542	0.0975	12.0208					209	635.901	0.0503	11.6616					681	635.485	0.153	12.0779
																323	635.513	0.0844	12.0491					120	635.868	0.0288	11.6947					471	635.453	0.1058	12.1098
																478	635.485	0.125	12.0771					228	635.841	0.0549	11.7214					511	635.422	0.1148	12.1409
																478	635.453	0.125	12.1094					131	635.812	0.0315	11.751					417	635.392	0.0937	12.1702
																359	635.423	0.0939	12.1398					149	635.777	0.0358	11.7853					356	635.36	0.08	12.2023
																320	635.392	0.0837	12.1709					115	635.752	0.0276	11.8105					298	635.332	0.0669	12.2307
																262	635.361	0.0685	12.2011					184	635.724	0.0443	11.8383					240	635.302	0.0539	12.2609
																307	635.332	0.0803	12.2306					276	635.694	0.0664	11.8689					189	635.273	0.0424	12.2896
																220	635.301	0.0575	12.2612					211	635.661	0.0508	11.9014					276	635.242	0.062	12.3208
																204	635.243	0.0533	12.3191					215	635.631	0.0517	11.9319					272	635.212	0.0611	12.3509
																238	635.212	0.0622	12.3509					340	635.603	0.0818	11.9598					171	635.179	0.0384	12.3831
																119	635.179	0.0311	12.3831					361	635.572	0.0869	11.9906					156	635.149	0.035	12.4134
																133	635.15	0.0347	12.4124					403	635.541	0.097	12.022					264	635.121	0.0593	12.4419
																340	635.088	0.0889	12.4745					445	635.516	0.1071	12.0466					243	635.088	0.0546	12.4743
																239	635.063	0.0625	12.4997					462	635.484	0.1112	12.0785					205	635.061	0.046	12.5011
																274	635.034	0.0716	12.5284					474	635.454	0.1141	12.109					487	635.035	0.1094	12.5273
																251	635.004	0.0656	12.5586					331	635.422	0.0797	12.1404					333	635.002	0.0748	12.5608
																354	634.973	0.0925	12.5896					354	635.393	0.0852	12.17					333	634.972	0.0748	12.5907
																163	634.949	0.0426	12.6138					397	635.362	0.0956	12.201					476	634.948	0.107	12.615
																322	634.914	0.0842	12.6482					227	635.331	0.0546	12.232					911	634.914	0.2047	12.6481
																249	634.893	0.0651	12.6691					242	635.212	0.0582	12.3505					431	634.858	0.0968	12.7043
																300	634.851	0.0784	12.7111					179	635.18	0.0431	12.3821					135	634.828	0.0303	12.7344
																103	634.826	0.0269	12.7363					271	635.148	0.0652	12.4146					336	634.799	0.0755	12.7635
																260	634.798	0.068	12.7644					339	635.09	0.0816	12.4724					371	634.765	0.0834	12.7972
																231	634.764	0.0604	12.7988					192	635.063	0.0462	12.4994					177	634.716	0.0397	12.8462
																164	634.676	0.0428	12.8869					406	635.034	0.0977	12.5282					348	634.685	0.0782	12.8772
																328	634.652	0.0857	12.911					392	635.003	0.0943	12.56					263	634.649	0.0591	12.9133
																130	634.622	0.034	12.941					312	634.972	0.0751	12.5903					226	634.592	0.0508	12.9702
																129	634.591	0.0337	12.9713					231	634.949	0.0556	12.6137					543	634.567	0.122	12.995
																345	634.564	0.0902	12.9988					355	634.915	0.0854	12.6475					405	634.534	0.091	13.0289
																183	634.532	0.0478	13.0301					233	634.888	0.0561	12.6743					212	634.511	0.0476	13.0517
																119	634.514	0.0311	13.0488					292	634.853	0.0703	12.7096					798	634.483	0.1793	13.0799
																569	634.483	0.1488	13.0791					240	634.827	0.0577	12.7356					934	634.445	0.2099	13.1174
																542	634.445	0.1417	13.1172					271	634.802	0.0652	12.7608					659	634.415	0.1481	13.1474
																541	634.417	0.1415	13.1459					202	634.766	0.0486	12.7969					818	634.385	0.1838	13.1771
																717	634.387	0.1875	13.1755					299	634.722	0.072	12.8406					416	634.354	0.0935	13.2085
																504	634.353	0.1318	13.2093					260	634.682	0.0626	12.8805					305	634.328	0.0685	13.2348
																268	634.328	0.07	13.2348					165	634.64	0.0397	12.9224					628	634.296	0.1411	13.2664
																345	634.264	0.0902	13.2986					261	634.626	0.0628	12.9369					358	634.268	0.0804	13.2947
																432	634.237	0.1129	13.3253					282	634.562	0.0679	13.0004					374	634.235	0.084	13.3273
																523	634.205	0.1367	13.3571					596	634.532	0.1435	13.0301					377	634.205	0.0847	13.3573
																432	634.172	0.1129	13.3901					294	634.51	0.0707	13.0526					343	634.173	0.0771	13.3893
																459	634.147	0.12	13.4159					348	634.48	0.0838	13.0827					498	634.144	0.1119	13.4181
																279	634.062	0.0729	13.5006					506	634.448	0.1218	13.1149					400	634.084	0.0899	13.4785
																325	634.03	0.085	13.5323					590	634.417	0.142	13.1458					544	634.029	0.1222	13.5331
																509	633.967	0.1331	13.5959					605	634.384	0.1456	13.1784					743	633.968	0.167	13.5944
																583	633.93	0.1524	13.6324					740	634.354	0.1781	13.2088					896	633.82	0.2014	13.7427
																317	633.877	0.0829	13.6857					603	634.327	0.1452	13.2354					198380	633.641	44.5958	13.9217
																1057	633.822	0.2764	13.7404					625	634.296	0.1505	13.2665					653	633.582	0.1467	13.9806
																469	633.791	0.1226	13.7713					422	634.269	0.1016	13.2936					328	633.46	0.0737	14.103
																165483	633.641	43.2848	13.9217					362	634.238	0.0871	13.3242					388	633.41	0.0872	14.1524
																616	633.581	0.1611	13.9811					541	634.206	0.1302	13.3567					992	633.378	0.223	14.1849
																289	633.399	0.0755	14.1637					416	634.175	0.1001	13.3872					640	633.349	0.1438	14.2138
																386	633.377	0.1009	14.1855					259	634.143	0.0623	13.4194					759	633.291	0.1706	14.2715
																561	633.312	0.1467	14.251					403	634.114	0.097	13.4485					723	633.26	0.1625	14.3025
																436	633.29	0.114	14.2724					388	634.084	0.0934	13.4784					742	633.232	0.1668	14.3304
																463	633.261	0.1211	14.3013					316	634.062	0.076	13.5007					769	633.202	0.1728	14.3603
																701	633.231	0.1833	14.3312					369	634.029	0.0888	13.5331					663	633.17	0.149	14.3929
																488	633.206	0.1276	14.3566					259	634.002	0.0623	13.5602					662	633.056	0.1488	14.5061
																791	633.109	0.2068	14.4532					272	633.974	0.0655	13.5888					593	633.032	0.1333	14.5309
																150	633.056	0.0392	14.5065					687	633.935	0.1654	13.6276					1115	632.941	0.2506	14.6218
																518	633.032	0.1354	14.5303					238	633.878	0.0573	13.6847					1339	632.884	0.301	14.6787
																505	633.007	0.132	14.556					949	633.82	0.2285	13.7429					444840	632.638	100	14.9247
																1081	632.948	0.2827	14.6145					183966	633.641	44.3008	13.9217					877	632.56	0.1971	15.0026
																643	632.857	0.1681	14.706					758	633.527	0.1825	14.0358					522	632.527	0.1173	15.0356
																1754	632.828	0.4587	14.7347					675	633.377	0.1625	14.1857					525	632.497	0.118	15.0652
																1181	632.8	0.3089	14.7629					375	633.347	0.0903	14.2155					443	632.449	0.0995	15.114
																382312	632.638	100	14.925					635	633.317	0.1529	14.2459					160	632.427	0.0359	15.1357
																357	632.554	0.0933	15.009					634	633.291	0.1526	14.2718					571	632.399	0.1283	15.1636
																370	632.529	0.0967	15.0337					579	633.261	0.1394	14.3015					286	632.36	0.0642	15.2021
																369	632.508	0.0965	15.0548					839	633.233	0.202	14.3296					281	632.32	0.0631	15.2428
																427	632.489	0.1116	15.0734					593	633.2	0.1428	14.3622					257	632.273	0.0577	15.2898
																409	632.459	0.1069	15.1036					440	633.17	0.1059	14.3926					93	632.253	0.0209	15.3096
																344	632.438	0.0899	15.1242					664	633.109	0.1598	14.4533					165	632.235	0.037	15.3277
																245	632.4	0.064	15.1625					632	633.085	0.1521	14.4778					113	632.185	0.0254	15.3774
																255	632.359	0.0666	15.2034					693	633.031	0.1668	14.5318					255	632.146	0.0573	15.4169
																278	632.318	0.0727	15.2446					739	632.942	0.1779	14.621					137	632.121	0.0307	15.442
																191	632.276	0.0499	15.2868					1031	632.885	0.2482	14.6779					217	632.069	0.0487	15.4932
																192	632.222	0.0502	15.3401					1500	632.8	0.3612	14.7627					170	632.014	0.0382	15.5483
																103	632.19	0.0269	15.3726					415265	632.638	100	14.9247					120	631.955	0.0269	15.6073
																187	632.129	0.0489	15.434					1381	632.559	0.3325	15.0032					106	631.937	0.0238	15.6253
																84	632.105	0.0219	15.4573					1084	632.513	0.261	15.0499					142	631.835	0.0319	15.7277
																123	632.067	0.0321	15.4955					449	632.427	0.1081	15.1354					66	631.8	0.0148	15.7628
																242	631.976	0.0632	15.586					179	632.397	0.0431	15.1658					68	631.769	0.0152	15.7939
																81	631.927	0.0211	15.6358					128	632.383	0.0308	15.1791					131	631.737	0.0294	15.8252
																82	631.897	0.0214	15.6658					362	632.355	0.0871	15.2078					3604	631.626	0.8101	15.9365
																149	631.843	0.0389	15.7199					205	632.325	0.0493	15.2379					115	631.531	0.0258	16.0315
																64	631.787	0.0167	15.7758					217	632.285	0.0522	15.2775					116	631.516	0.026	16.0462
																70	631.739	0.0183	15.8237					119	632.272	0.0286	15.291					129	631.486	0.0289	16.0763
																3182	631.628	0.8323	15.9344					148	632.236	0.0356	15.3264					84	631.429	0.0188	16.1335
																40	631.573	0.0104	15.9896					49	632.217	0.0117	15.3459					44	631.396	0.0098	16.1669
																77	631.544	0.0201	16.0187					32	632.162	0.0077	15.4003					107	631.307	0.024	16.2558
																250	631.498	0.0653	16.065					81	632.131	0.0195	15.4315					52	631.194	0.0116	16.3688
																77	631.465	0.0201	16.0978					43	632.102	0.0103	15.4606					77	631.144	0.0173	16.4183
																58	631.436	0.0151	16.1263					33	632.074	0.0079	15.4882					106	630.891	0.0238	16.6714
																112	631.367	0.0292	16.1959					52	632.032	0.0125	15.531					56	630.825	0.0125	16.7372
																60	631.302	0.0156	16.261					131	631.984	0.0315	15.5789					132	630.761	0.0296	16.8017
																88	631.248	0.023	16.3149					136	631.935	0.0327	15.6276					4766	630.623	1.0713	16.9391
																31	631.135	0.0081	16.4279					167	631.861	0.0402	15.7015					164	630.549	0.0368	17.0138
																81	630.923	0.0211	16.6394					155	631.806	0.0373	15.7568					61	630.423	0.0137	17.1396
																5193	630.623	1.3583	16.9398					48	631.78	0.0115	15.7829					93	630.202	0.0209	17.3605
																68	630.577	0.0177	16.9859					119	631.72	0.0286	15.8428					94	630.158	0.0211	17.4045
																40	630.527	0.0104	17.0358					3225	631.628	0.7766	15.935					112	629.647	0.0251	17.9153
																55	630.424	0.0143	17.1387					65	631.581	0.0156	15.9816					194	629.606	0.0436	17.9563
																32	630.062	0.0083	17.5002					170	631.503	0.0409	16.0591					70	629.477	0.0157	18.0852
																35	630.026	0.0091	17.5361					109	631.429	0.0262	16.1333					37	629.4	0.0083	18.1629
																110	629.649	0.0287	17.9131					115	631.351	0.0276	16.2119					65	628.719	0.0146	18.8431
																68	629.611	0.0177	17.9512					68	631.106	0.0163	16.4568					233	628.639	0.0523	18.9234
																113	629.571	0.0295	17.9919					149	631.046	0.0358	16.5162					149	628.607	0.0334	18.9559
																61	629.51	0.0159	18.0524					82	630.924	0.0197	16.6385					50	628.573	0.0112	18.9892
																144	628.644	0.0376	18.9181					5104	630.622	1.229	16.9402					51	621.444	0.0114	26.1189
																221	628.609	0.0578	18.954					86	630.566	0.0207	16.9968					73	618.613	0.0164	28.9495
																115	628.563	0.03	18.9999					99	630.531	0.0238	17.0311					31	618.523	0.0069	29.0398
																66	626.596	0.0172	20.9664					112	630.49	0.0269	17.0722					28	618.429	0.0062	29.1338
																50	621.323	0.013	26.2391					100	630.343	0.024	17.2191					37	618.01	0.0083	29.5526
																71	619.63	0.0185	27.933					51	630.249	0.0122	17.3133					39	617.001	0.0087	30.5612
																45	619.472	0.0117	28.0901					78	629.863	0.0187	17.6993					79	616.813	0.0177	30.7493
																94	618.646	0.0245	28.9169					55	629.753	0.0132	17.8095					97	616.671	0.0218	30.8918
																43	617.905	0.0112	29.6576					93	629.643	0.0223	17.9192					71	616.544	0.0159	31.0181
																57	617.155	0.0149	30.408					170	629.61	0.0409	17.9529					46	616.418	0.0103	31.1449
																44	616.807	0.0115	30.7559					53	629.59	0.0127	17.9729					58	616.354	0.013	31.2082
																98	615.864	0.0256	31.6983					107	629.56	0.0257	18.0028					31	616.311	0.0069	31.2514
																6413	615.63	1.6774	31.9324					140	629.478	0.0337	18.0845					74	616.141	0.0166	31.4217
																33	615.547	0.0086	32.0154					201	628.647	0.0484	18.9151					62	616.09	0.0139	31.4725
																116	615.519	0.0303	32.0433					177	628.602	0.0426	18.9607					31	615.961	0.0069	31.6018
																31	615.407	0.0081	32.1556					60	624.238	0.0144	23.3246					57	615.899	0.0128	31.6639
																63	615.333	0.0164	32.2295					54	623.378	0.013	24.1841					93	615.809	0.0209	31.7534
																76	615.055	0.0198	32.5079					44	619.861	0.0105	27.7015					59	615.745	0.0132	31.8177
																64	615.01	0.0167	32.5524					33	619.626	0.0079	27.9363					7799	615.63	1.7532	31.9325
																44	614.994	0.0115	32.5681					53	618.883	0.0127	28.6791					53	615.516	0.0119	32.0462
																46	614.841	0.012	32.7215					82	616.876	0.0197	30.687					79	615.493	0.0177	32.0699
																84	614.802	0.0219	32.7602					72	616.516	0.0173	31.0468					88	615.279	0.0197	32.2835
																160	614.782	0.0418	32.7808					68	616.247	0.0163	31.3154					66	615.202	0.0148	32.3608
																133	614.755	0.0347	32.808					75	616.024	0.018	31.5384					40	615.113	0.0089	32.4493
																14529	614.626	3.8002	32.9361					63	615.783	0.0151	31.7794					83	615.03	0.0186	32.5328
																110	614.577	0.0287	32.9855					69	615.767	0.0166	31.7959					50	614.938	0.0112	32.6245
																66	614.513	0.0172	33.0491					7325	615.63	1.7639	31.9325					58	614.911	0.013	32.6517
																513	613.616	0.1341	33.9469					283	615.504	0.0681	32.0586					194	614.79	0.0436	32.7721
																321	612.61	0.0839	34.953					42	615.27	0.0101	32.2925					69	614.772	0.0155	32.7909
																68	611.581	0.0177	35.9819					51	615.107	0.0122	32.4553					76	614.748	0.017	32.8145
																48	608.523	0.0125	39.0397					70	615.055	0.0168	32.5075					20132	614.627	4.5256	32.9358
																33	603.778	0.0086	43.7842					107	614.969	0.0257	32.594					113	614.585	0.0254	32.9778
																339	603.628	0.0886	43.9349					112	614.838	0.0269	32.7247					43	614.329	0.0096	33.2335
																745	602.626	0.1948	44.9361					303	614.795	0.0729	32.7674					744	613.617	0.1672	33.9458
																112	601.612	0.0292	45.951					167	614.745	0.0402	32.8172					76	613.488	0.017	34.0744
																210	600.615	0.0549	46.9477					17065	614.627	4.1094	32.9358					44	613.469	0.0098	34.0935
																32	593.815	0.0083	53.748					147	614.537	0.0353	33.0253					221	612.612	0.0496	34.9507
																42	593.37	0.0109	54.1925					68	614.471	0.0163	33.0917					65	612.497	0.0146	35.0658
																60	591.377	0.0156	56.1853					739	613.619	0.1779	33.944					60	609.638	0.0134	37.9246
																42	590.903	0.0109	56.6593					117	613.473	0.0281	34.0898					112	608.631	0.0251	38.9313
																39	590.877	0.0102	56.6853					44	613.408	0.0105	34.155					438	603.63	0.0984	43.933
																65	589.509	0.017	58.0532					321	612.608	0.0773	34.9549					818	602.626	0.1838	44.9365
																31	589.357	0.0081	58.2054					49	612.586	0.0117	34.9763					220	601.618	0.0494	45.9444
																85	588.607	0.0222	58.956					33	611.81	0.0079	35.7524					39	601.579	0.0087	45.9834
																48	587.029	0.0125	60.5334					56	610.597	0.0134	36.9656					313	600.61	0.0703	46.9528
																44	584.256	0.0115	63.307					59	609.29	0.0142	38.2724					32	592.328	0.0071	55.2349
																30	558.021	0.0078	89.5413					64	608.647	0.0154	38.9155					67	589.765	0.015	57.7977
																38	528.761	0.0099	118.801					424	603.633	0.1021	43.9299					66	589.518	0.0148	58.0448
																43	491.481	0.0112	156.082					1064	602.627	0.2562	44.9356					36	561.692	0.008	85.8703
																51	491.003	0.0133	156.559					29	602.254	0.0069	45.309					49	558.968	0.011	88.5944
																28	468.813	0.0073	178.749					120	601.617	0.0288	45.9458					115	551.524	0.0258	96.0384
																52	448.417	0.0136	199.145					271	600.606	0.0652	46.9566					31	547.907	0.0069	99.6553
																83	445.427	0.0217	202.136					39	591.58	0.0093	55.9828					35	547.37	0.0078	100.193
																240	444.427	0.0627	203.136					28	591.374	0.0067	56.1886					41	531.491	0.0092	116.072
																46	439.433	0.012	208.13					91	588.182	0.0219	59.3802					32	530.894	0.0071	116.668
																28	425.272	0.0073	222.291					33	587.876	0.0079	59.6868					41	529.82	0.0092	117.743
																27	406.194	0.007	241.368					30	583.339	0.0072	64.2231					29	505.538	0.0065	142.025
																138	394.406	0.036	253.156					30	578.036	0.0072	69.5264					33	480.053	0.0074	167.51
																340	393.397	0.0889	254.165					29	575.375	0.0069	72.1879					32	477.579	0.0071	169.984
																43	392.36	0.0112	255.203					30	574.354	0.0072	73.2085					35	460.745	0.0078	186.818
																35	370.407	0.0091	277.156					39	572.201	0.0093	75.3617					61	458.472	0.0137	189.091
																40	370.355	0.0104	277.208					72	533.424	0.0173	114.139					97	445.428	0.0218	202.135
																130	369.397	0.034	278.165					49	532.151	0.0117	115.412					349	444.422	0.0784	203.14
																376	369.354	0.0983	278.208					60	491.459	0.0144	156.104					65	431.406	0.0146	216.156
																354	368.39	0.0925	279.173					39	480.458	0.0093	167.105					34	430.389	0.0076	217.174
																198	367.34	0.0517	280.222					32	444.84	0.0077	202.722					49	419.412	0.011	228.151
																74	365.322	0.0193	282.241					295	444.423	0.071	203.139					52	394.407	0.0116	253.155
																95	363.288	0.0248	284.275					55	437.426	0.0132	210.136					272	393.398	0.0611	254.164
																92	362.275	0.024	285.287					45	414.374	0.0108	233.188					84	392.387	0.0188	255.176
																120	359.298	0.0313	288.264					39	406.639	0.0093	240.924					33	391.957	0.0074	255.605
																83	339.29	0.0217	308.272					37	405.135	0.0089	242.428					45	370.37	0.0101	277.192
																34	327.599	0.0088	319.963					32	401.429	0.0077	246.133					36	369.588	0.008	277.974
																67	325.305	0.0175	322.257					32	395.422	0.0077	252.14					41	369.398	0.0092	278.164
																43	321.294	0.0112	326.269					46	394.297	0.011	253.265					193	369.353	0.0433	278.21
																64	319.123	0.0167	328.439					378	393.398	0.091	254.165					46	369.257	0.0103	278.305
																31	316.872	0.0081	330.691					30	387.14	0.0072	260.422					286	368.389	0.0642	279.173
																37	314.731	0.0096	332.832					37	370.385	0.0089	277.178					84	368.343	0.0188	279.219
																26	313.074	0.0068	334.489					112	370.356	0.0269	277.207					178	367.337	0.04	280.225
																47	296.299	0.0122	351.264					38	369.571	0.0091	277.991					55	366.367	0.0123	281.195
																32	293.886	0.0083	353.677					209	369.351	0.0503	278.211					63	365.319	0.0141	282.243
																70	293.274	0.0183	354.288					209	368.39	0.0503	279.172					55	363.289	0.0123	284.274
																94	291.229	0.0245	356.334					119	368.349	0.0286	279.214					78	359.29	0.0175	288.273
																169	282.281	0.0442	365.282					169	367.341	0.0406	280.222					74	323.288	0.0166	324.275
																40	281.275	0.0104	366.287					38	366.404	0.0091	281.159					49	287.274	0.011	360.288
																137	281.252	0.0358	366.311					61	366.375	0.0146	281.188					132	282.282	0.0296	365.28
																112	280.265	0.0292	367.297					38	366.18	0.0091	281.383					60	281.274	0.0134	366.289
																109	280.235	0.0285	367.327					94	363.286	0.0226	284.277					113	281.251	0.0254	366.312
																603	279.233	0.1577	368.329					30	362.249	0.0072	285.314					229	280.269	0.0514	367.294
																33	276.27	0.0086	371.292					93	359.299	0.0223	288.263					228	279.235	0.0512	368.327
																66	265.275	0.0172	382.288					28	355.428	0.0067	292.135					37	270.042	0.0083	377.521
																58	265.254	0.0151	382.309					75	341.311	0.018	306.252					69	265.272	0.0155	382.291
																541	264.27	0.1415	383.293					46	339.304	0.011	308.258					83	265.253	0.0186	382.31
																79	264.246	0.0206	383.317					56	318.456	0.0134	329.106					495	264.27	0.1112	383.293
																55	262.285	0.0143	385.277					63	317.245	0.0151	330.317					137	264.251	0.0307	383.312
																39	252.271	0.0102	395.291					30	296.762	0.0072	350.801					127	262.254	0.0285	385.309
																82	250.255	0.0214	397.308					90	294.287	0.0216	353.276					227	246.235	0.051	401.327
																158	246.236	0.0413	401.327					70	293.27	0.0168	354.292					40	245.23	0.0089	402.332
																176	245.228	0.046	402.334					33	288.934	0.0079	358.628					53	243.211	0.0119	404.351
																62	243.21	0.0162	404.353					72	287.236	0.0173	360.326					73	233.23	0.0164	414.333
																83	239.179	0.0217	408.384					42	284.97	0.0101	362.592					26	199.096	0.0058	448.466
																68	215.181	0.0177	432.381					179	282.281	0.0431	365.282					50	178.126	0.0112	469.436
																48	205.201	0.0125	442.361					242	281.252	0.0582	366.31					46	169.064	0.0103	478.498
																28	193.782	0.0073	453.78					36	280.403	0.0086	367.159					56	155.088	0.0125	492.474
																97	177.161	0.0253	470.401					149	280.266	0.0358	367.296					34	145.545	0.0076	502.018
																82	170.074	0.0214	477.488					161	280.237	0.0387	367.326					41	142.029	0.0092	505.534
																163	163.15	0.0426	484.413					363	279.232	0.0874	368.331					28	135.81	0.0062	511.753
																90	161.132	0.0235	486.43					39	275.745	0.0093	371.817					37	133.469	0.0083	514.093
																57	149.136	0.0149	498.427					48	266.26	0.0115	381.302					31	129.711	0.0069	517.851
																23	141.83	0.006	505.732					537	264.269	0.1293	383.293					27	119.269	0.006	528.293
																48	141.114	0.0125	506.448					76	264.249	0.0183	383.314					38	119.088	0.0085	528.475
																88	134.107	0.023	513.455					47	252.269	0.0113	395.294					31	110.03	0.0069	537.533
																116	133.101	0.0303	514.461					39	251.553	0.0093	396.009					58	109.1	0.013	538.463
																91	131.09	0.0238	516.472					178	246.237	0.0428	401.326					34	107.7	0.0076	539.863
																58	128.059	0.0151	519.504					35	246.124	0.0084	401.439					102	106.077	0.0229	541.486
																58	119.049	0.0151	528.513					31	238.087	0.0074	409.476					140	105.07	0.0314	542.492
																80	117.075	0.0209	530.488					40	237.187	0.0096	410.376					37	103.043	0.0083	544.52
																46	115.053	0.012	532.51					65	223.062	0.0156	424.5					295	91.0545	0.0663	556.508
																32	113.986	0.0083	533.577					30	211.04	0.0072	436.523					24	90.372	0.0053	557.191
																30	110.054	0.0078	537.508					36	206.418	0.0086	441.144					30	88.8627	0.0067	558.7
																84	107.085	0.0219	540.478					38	197.476	0.0091	450.087					30	87.2257	0.0067	560.337
																29	106.434	0.0075	541.129					32	184.715	0.0077	462.848					109	81.0697	0.0245	566.493
																187	106.076	0.0489	541.486					23	181.383	0.0055	466.18					99	79.0533	0.0222	568.509
																271	105.07	0.0708	542.492					27	156.401	0.0065	491.162					169	78.0463	0.0379	569.516
																156	105.034	0.0408	542.529					77	141.118	0.0185	506.444					62	77.0395	0.0139	570.523
																73	94.0398	0.019	553.523					55	137.091	0.0132	510.472					35	75.5927	0.0078	571.97
																60	93.0691	0.0156	554.493					32	134.914	0.0077	512.649
																122	92.0602	0.0319	555.502					33	123.269	0.0079	524.294
																401	91.0547	0.1048	556.508					35	122.958	0.0084	524.604
																47	90.9233	0.0122	556.639					70	119.083	0.0168	528.479
																106	81.0682	0.0277	566.494					43	117.076	0.0103	530.487
																166	78.0458	0.0434	569.517					88	107.084	0.0211	540.479
																								105	106.078	0.0252	541.485
																								162	105.07	0.039	542.492
																								50	105.03	0.012	542.533
																								36	98.4803	0.0086	549.082
																								25	96.1961	0.006	551.366
																								92	95.0501	0.0221	552.512
																								79	93.07	0.019	554.493
																								303	91.0536	0.0729	556.509
																								28	87.5204	0.0067	560.042
																								33	87.4071	0.0079	560.155
																								43	79.0525	0.0103	568.51
																								33	78.9172	0.0079	568.645
																								118	78.047	0.0284	569.516

## Sheet: EtherLPC
Metabolite name	LPC O-16:0	OAD result name	LPC O-16:0		No.1	No.2	No.3	Metabolite name	LPC O-16:0	OAD result name	LPC O-16:0		No.1	No.2	No.3	Metabolite name	LPC O-16:0	OAD result name	LPC O-16:0		No.1	No.2	No.3	Metabolite name	LPC O-16:1	OAD result name	LPC O-16:1		No.1	No.2	No.3	Metabolite name	LPC O-16:1	OAD result name	LPC O-16:1		No.1	No.2	No.3	Metabolite name	LPC O-16:1	OAD result name	LPC O-16:1		No.1	No.2	No.3	Metabolite name	LPC O-18:1
MS1 m/z	482.363	482.363	<-MS1	Positions1	N/A	N/A	N/A	MS1 m/z	482.363	482.363	<-MS1	Positions1	N/A	N/A	N/A	MS1 m/z	482.363	482.363	<-MS1	Positions1	N/A	N/A	N/A	MS1 m/z	480.347	480.347	<-MS1	Positions1	Unresolved	N/A	N/A	MS1 m/z	480.347	480.347	<-MS1	Positions1	Unresolved	N/A	N/A	MS1 m/z	480.348	480.348	<-MS1	Positions1	Unresolved	N/A	N/A	MS1 m/z	508.379
Ref m/z	482.361			Score1	N/A	N/A	N/A	Ref m/z	482.361			Score1	N/A	N/A	N/A	Ref m/z	482.361			Score1	N/A	N/A	N/A	Ref m/z	480.345			Score1	###	N/A	N/A	Ref m/z	480.345			Score1	###	N/A	N/A	Ref m/z	480.345			Score1	###	N/A	N/A	Ref m/z	508.376
RT	6.93515			Presence1	N/A	N/A	N/A	RT	6.92117			Presence1	N/A	N/A	N/A	RT	6.95322			Presence1	N/A	N/A	N/A	RT	6.95322			Presence1	###	N/A	N/A	RT	6.93515			Presence1	###	N/A	N/A	RT	6.92117			Presence1	###	N/A	N/A	RT	7.04645
ID	37			Ratio sum1	N/A	N/A	N/A	ID	38			Ratio sum1	N/A	N/A	N/A	ID	39			Ratio sum1	N/A	N/A	N/A	ID	30			Ratio sum1	###	N/A	N/A	ID	28			Ratio sum1	###	N/A	N/A	ID	29			Ratio sum1	###	N/A	N/A	ID	51
Smiles	O=P([O-])(OCC[N+](C)(C)C)OCC(OCCCCCCCCCCCCCCCC)CO			All results1				Smiles	O=P([O-])(OCC[N+](C)(C)C)OCC(OCCCCCCCCCCCCCCCC)CO			All results1				Smiles	O=P([O-])(OCC[N+](C)(C)C)OCC(OCCCCCCCCCCCCCCCC)CO			All results1				Smiles	O=P([O-])(OCC[N+](C)(C)C)OCC(OCCCCCCCCC=CCCCCCC)CO			All results1	Position= Unresolved, Score= ###, Presence= ###, Ratio sum= ###			Smiles	O=P([O-])(OCC[N+](C)(C)C)OCC(OCCCCCCCCC=CCCCCCC)CO			All results1	Position= Unresolved, Score= ###, Presence= ###, Ratio sum= ###			Smiles	O=P([O-])(OCC[N+](C)(C)C)OCC(OCCCCCCCCC=CCCCCCC)CO			All results1	Position= Unresolved, Score= ###, Presence= ###, Ratio sum= ###			Smiles	O=P([O-])(OCC[N+](C)(C)C)OCC(OCCCCCCCCC=CCCCCCCCC)CO
Subclass info	Plasmalogen OAD1= m/z 0(ppm=0) Plasmalogen OAD1rad= m/z 0(ppm=0) Plasmalogen OAD2= m/z 0(ppm=0) C5H15NO4P+= m/z 184.07376(ppm=2.49) C2H6O4P+= m/z 0(ppm=0) C5H14NO+= m/z 104.10737(ppm=4.51) Head= 33.3333% Moiety= 0%							Subclass info	Plasmalogen OAD1= m/z 0(ppm=0) Plasmalogen OAD1rad= m/z 0(ppm=0) Plasmalogen OAD2= m/z 0(ppm=0) C5H15NO4P+= m/z 184.07434(ppm=5.64) C2H6O4P+= m/z 0(ppm=0) C5H14NO+= m/z 104.1074(ppm=4.8) Head= 33.3333% Moiety= 0%							Subclass info	Plasmalogen OAD1= m/z 0(ppm=0) Plasmalogen OAD1rad= m/z 0(ppm=0) Plasmalogen OAD2= m/z 0(ppm=0) C5H15NO4P+= m/z 184.07339(ppm=0.48) C2H6O4P+= m/z 0(ppm=0) C5H14NO+= m/z 104.1072(ppm=2.88) Head= 33.3333% Moiety= 0%							Subclass info	Plasmalogen OAD1= m/z 0(ppm=0) Plasmalogen OAD1rad= m/z 0(ppm=0) Plasmalogen OAD2= m/z 0(ppm=0) C5H15NO4P+= m/z 0(ppm=0) C2H6O4P+= m/z 0(ppm=0) C5H14NO+= m/z 104.1071(ppm=1.92) Head= 16.6666% Moiety= 0%							Subclass info	Plasmalogen OAD1= m/z 0(ppm=0) Plasmalogen OAD1rad= m/z 0(ppm=0) Plasmalogen OAD2= m/z 0(ppm=0) C5H15NO4P+= m/z 184.07452(ppm=6.62) C2H6O4P+= m/z 0(ppm=0) C5H14NO+= m/z 104.10734(ppm=4.22) Head= 33.3333% Moiety= 0%							Subclass info	Plasmalogen OAD1= m/z 0(ppm=0) Plasmalogen OAD1rad= m/z 0(ppm=0) Plasmalogen OAD2= m/z 0(ppm=0) C5H15NO4P+= m/z 184.07451(ppm=6.57) C2H6O4P+= m/z 0(ppm=0) C5H14NO+= m/z 104.10733(ppm=4.13) Head= 33.3333% Moiety= 0%							Subclass info	Plasmalogen OAD1= m/z 0(ppm=0) Plasmalogen OAD1rad= m/z 0(ppm=0) Plasmalogen OAD2= m/z 0(ppm=0) C5H15NO4P+= m/z 184.07416(ppm=4.67) C2H6O4P+= m/z 0(ppm=0) C5H14NO+= m/z 104.10732(ppm=4.03) Head= 33.3333% Moiety= 0%
intensity	frag m/z	Ratio(%)	Delta	Ref NL1	Ref Mz1	ppm1	Type1	intensity	frag m/z	Ratio(%)	Delta	Ref NL1	Ref Mz1	ppm1	Type1	intensity	frag m/z	Ratio(%)	Delta	Ref NL1	Ref Mz1	ppm1	Type1	intensity	frag m/z	Ratio(%)	Delta	Ref NL1	Ref Mz1	ppm1	Type1	intensity	frag m/z	Ratio(%)	Delta	Ref NL1	Ref Mz1	ppm1	Type1	intensity	frag m/z	Ratio(%)	Delta	Ref NL1	Ref Mz1	ppm1	Type1	intensity	frag m/z
3491	483.323	1.5704	-0.96					4141	483.322	2.4983	-0.9598					3930	483.322	2.6882	-0.9591					1622	481.315	1.4829	-0.9679					3460	481.315	1.2244	-0.9677					4287	481.315	1.3446	-0.9676					9019	509.337
226	483.281	0.1016	-0.9184					405	483.267	0.2443	-0.9044					249	483.259	0.1703	-0.8965					69	481.285	0.063	-0.938					252	481.278	0.0891	-0.9306					58	481.284	0.0181	-0.9368					191	509.265
258	483.246	0.116	-0.8832					282	483.231	0.1701	-0.8686					107	483.234	0.0731	-0.871					573	481.244	0.5238	-0.8971					366	481.245	0.1295	-0.8972					368	481.263	0.1154	-0.9159					55	509.244
464	483.209	0.2087	-0.846					239	483.205	0.1441	-0.8423					84	483.212	0.0574	-0.8489					109	481.22	0.0996	-0.8728					513	481.19	0.1815	-0.8424					163	481.239	0.0511	-0.8913					324	509.199
144	483.176	0.0647	-0.8138					80	483.174	0.0482	-0.811					423	483.16	0.2893	-0.7971					269	481.142	0.2459	-0.7946					308	481.096	0.1089	-0.7484					189	481.219	0.0592	-0.8719					136	509.157
164	483.099	0.0737	-0.736					43	483.142	0.0259	-0.7792					65	483.02	0.0444	-0.6573					46	481.113	0.042	-0.7657					240	481.047	0.0849	-0.7001					139	481.173	0.0435	-0.8259					320	509.121
52	483.078	0.0233	-0.7154					81	483.094	0.0488	-0.7318					110	483.004	0.0752	-0.6409					119	480.963	0.1087	-0.6153					102	480.993	0.036	-0.6453					142	481.159	0.0445	-0.8116					115	509.046
372	483.041	0.1673	-0.6787					160	483.048	0.0965	-0.6849					272	482.925	0.186	-0.5617					268	480.923	0.245	-0.5756					286	480.973	0.1012	-0.6255					148	481.126	0.0464	-0.7789					115	508.992
220	483.008	0.0989	-0.6451					93	483.035	0.0561	-0.6721					63	482.895	0.043	-0.5325					183	480.881	0.1673	-0.534					171	480.931	0.0605	-0.5838					105	481.08	0.0329	-0.7325					184	508.952
303	482.978	0.1363	-0.6157					131	482.998	0.079	-0.6355					163	482.87	0.1114	-0.5074					109	480.794	0.0996	-0.447					102	480.916	0.036	-0.5685					98	480.977	0.0307	-0.6296					331	508.888
484	482.929	0.2177	-0.5668					185	482.951	0.1116	-0.5883					133	482.849	0.0909	-0.4863					193	480.724	0.1764	-0.3767					251	480.877	0.0888	-0.5299					178	480.958	0.0558	-0.6102					262	508.754
163	482.878	0.0733	-0.515					106	482.926	0.0639	-0.5637					153	482.831	0.1046	-0.4679					99	480.686	0.0905	-0.339					316	480.837	0.1118	-0.4892					304	480.893	0.0953	-0.5455					258	508.728
369	482.818	0.1659	-0.4556					51	482.894	0.0307	-0.5313					108	482.798	0.0738	-0.4352					135	480.65	0.1234	-0.3024					78	480.801	0.0276	-0.4535					165	480.855	0.0517	-0.5075					336	508.69
536	482.761	0.2411	-0.398					163	482.848	0.0983	-0.4858					104	482.763	0.0711	-0.4					62	480.61	0.0566	-0.2626					103	480.789	0.0364	-0.4416					192	480.836	0.0602	-0.4885					401	508.654
750	482.704	0.3373	-0.3414					41	482.832	0.0247	-0.469					256	482.744	0.1751	-0.3814					104	480.562	0.095	-0.2152					321	480.74	0.1135	-0.3922					132	480.803	0.0414	-0.4552					264	508.634
445	482.66	0.2001	-0.2974					243	482.807	0.1466	-0.4444					158	482.716	0.108	-0.3536					525	480.493	0.4799	-0.1461					95	480.724	0.0336	-0.3764					288	480.766	0.0903	-0.4188					1379	508.531
334	482.638	0.1502	-0.2758					253	482.773	0.1526	-0.4104					663	482.686	0.4535	-0.3232					312	480.467	0.2852	-0.1198					454	480.683	0.1606	-0.3355					369	480.73	0.1157	-0.3823					121584	508.379
169	482.62	0.076	-0.2578					78	482.75	0.047	-0.3875					486	482.628	0.3324	-0.2654					50186	480.347	45.883	-0.0001					402	480.649	0.1422	-0.3013					265	480.661	0.0831	-0.3138					1021	508.339
169	482.591	0.076	-0.2287					448	482.708	0.2702	-0.3458					193	482.597	0.132	-0.2342					4032	480.311	3.6862	0.0359					583	480.615	0.2063	-0.2673					707	480.632	0.2217	-0.2847					496	508.301
1577	482.512	0.7094	-0.1495					438	482.664	0.2642	-0.3015					281	482.549	0.1922	-0.1857					243	480.276	0.2221	0.0717					328	480.576	0.116	-0.2288					468	480.599	0.1467	-0.2515					122	508.257
222298	482.363	100	-0.0001					249	482.642	0.1502	-0.2793					1367	482.511	0.935	-0.148					218	480.235	0.1993	0.1119					1896	480.5	0.6709	-0.1523					155	480.539	0.0486	-0.1914					99	508.235
1980	482.321	0.8906	0.0418					277	482.616	0.1671	-0.2535					146193	482.363	100	0.0001					105	480.206	0.0959	0.1409					187953	480.347	66.5141	0.0001					1617	480.496	0.5071	-0.1486					235	508.198
526	482.263	0.2366	0.0997					131	482.598	0.079	-0.2356					872	482.324	0.5964	0.0389					83	480.15	0.0758	0.1974					12879	480.311	4.5577	0.0368					223392	480.347	70.0692	0					127	508.167
244	482.226	0.1097	0.1368					79	482.569	0.0476	-0.2064					776	482.263	0.5308	0.0997					66	480.125	0.0603	0.2227					592	480.283	0.2095	0.0648					14675	480.311	4.6029	0.0361					116	508.146
220	482.196	0.0989	0.1663					1677	482.515	1.0117	-0.1521					276	482.208	0.1887	0.1548					64	480.088	0.0585	0.2591					278	480.247	0.0983	0.1					580	480.279	0.1819	0.0684					120	508.116
192	482.158	0.0863	0.2044					165749	482.363	100	-0.0004					256	482.159	0.1751	0.2041					46	480.057	0.042	0.2898					472	480.206	0.167	0.1414					476	480.24	0.1493	0.1074					84	508.087
69	482.141	0.031	0.2216					1060	482.317	0.6395	0.046					211	482.132	0.1443	0.2309					84	479.919	0.0767	0.4281					179	480.16	0.0633	0.187					317	480.215	0.0994	0.1322					61	508.017
72	482.11	0.0323	0.2522					243	482.291	0.1466	0.0718					87	482.094	0.0595	0.269					63	479.809	0.0575	0.5384					427	480.139	0.1511	0.2085					261	480.191	0.0818	0.1568					86	507.819
117	482.068	0.0526	0.2944					807	482.261	0.4868	0.1021					96	482.055	0.0656	0.308					77	479.533	0.0703	0.814					81	479.97	0.0286	0.3776					191	480.164	0.0599	0.1839					39	507.771
151	482.036	0.0679	0.327					109	482.223	0.0657	0.1392					110	481.995	0.0752	0.3679					729	479.395	0.6664	0.9524					53	479.844	0.0187	0.5034					218	480.14	0.0683	0.207					62	507.754
144	481.876	0.0647	0.4865					129	482.202	0.0778	0.1606					43	481.968	0.0294	0.3953					485	479.332	0.4434	1.0154					60	479.745	0.0212	0.6028					174	480.111	0.0545	0.2369					43	507.704
79	481.745	0.0355	0.6172					113	482.186	0.0681	0.1765					79	481.676	0.054	0.687					167	479.279	0.1526	1.0685					45	479.691	0.0159	0.6563					134	480.061	0.042	0.2865					80	507.512
162	481.656	0.0728	0.7062					84	482.164	0.0506	0.1991					71	481.637	0.0485	0.7254					122	479.246	0.1115	1.1015					276	479.413	0.0976	0.9339					76	480.017	0.0238	0.3302					128	507.473
65	481.62	0.0292	0.7424					51	482.137	0.0307	0.226					253	481.596	0.173	0.7665					55	467.38	0.0502	12.9676					204	479.387	0.0721	0.9605					75	479.949	0.0235	0.398					334	507.436
147	481.51	0.0661	0.853					184	482.105	0.111	0.258					294	481.489	0.2011	0.874					233	466.383	0.213	13.964					90	479.376	0.0318	0.9718					65	479.842	0.0203	0.505					3932	507.366
132	481.495	0.0593	0.8673					40	482.052	0.0241	0.3102					491	481.403	0.3358	0.9595					67	466.274	0.0612	14.0728					624	479.335	0.2208	1.012					70	479.773	0.0219	0.5746					301	507.326
258	481.476	0.116	0.887					137	481.981	0.0826	0.3813					13357	481.351	9.1365	1.0119					35	466.245	0.0319	14.1023					51	479.295	0.018	1.0528					73	479.63	0.0228	0.7172					155	507.288
354	481.408	0.1592	0.9543					132	481.928	0.0796	0.4348					760	481.316	0.5198	1.0472					820	465.382	0.7496	14.9656					121	479.241	0.0428	1.106					287	479.403	0.09	0.9442					77	507.242
22081	481.351	9.933	1.0118					97	481.829	0.0585	0.5336					184	481.285	0.1258	1.0776					88	465.308	0.0804	15.0394					61	479.197	0.0215	1.1508					267	479.362	0.0837	0.9853					75	507.209
1189	481.316	0.5348	1.0464					212	481.715	0.1279	0.6478					267	481.242	0.1826	1.1209					41	464.845	0.0374	15.502					271	478.331	0.0959	2.0163					614	479.334	0.1925	1.0132					149	507.147
165	481.249	0.0742	1.1138					45	481.628	0.0271	0.7343					139	480.346	0.095	2.0164					53	464.346	0.0484	16.001					35	476.118	0.0123	4.2292					281	479.268	0.0881	1.0791					58	506.711
105	481.208	0.0472	1.1544					88	481.603	0.053	0.7594					40	479.536	0.0273	2.8264					249	464.311	0.2276	16.0359					50	474.318	0.0176	6.0293					78	479.203	0.0244	1.1446					112	506.361
126	481.137	0.0566	1.2257					67	481.567	0.0404	0.7957					55	468.962	0.0376	13.4008					59	463.396	0.0539	16.9514					226	466.384	0.0799	13.9633					75	479.173	0.0235	1.1741					89	502.864
44	481.103	0.0197	1.2594					288	481.499	0.1737	0.8635					38	468.583	0.0259	13.7795					107	463.373	0.0978	16.9741					1045	465.381	0.3698	14.9662					68	479.16	0.0213	1.1879					62	501.844
245	480.352	0.1102	2.0104					347	481.405	0.2093	0.9579					7162	468.338	4.899	14.0244					1385	463.304	1.2662	17.0435					76	465.332	0.0268	15.0152					67	479.128	0.021	1.2195					251	501.353
54	469.845	0.0242	12.518					15009	481.351	9.0552	1.0116					38	468.187	0.0259	14.1759					86	463.197	0.0786	17.1506					112	465.304	0.0396	15.0431					44	479.023	0.0138	1.3247					459	500.848
44	469.095	0.0197	13.2673					1101	481.314	0.6642	1.0488					165	467.384	0.1128	14.9793					89	463.148	0.0813	17.1989					78	464.374	0.0276	15.9731					182	478.348	0.057	1.9994					85	495.427
56	468.699	0.0251	13.6632					28	481.279	0.0168	1.0834					468	467.33	0.3201	15.0331					38	463.009	0.0347	17.3385					855	464.307	0.3025	16.0401					44	466.627	0.0138	13.7203					75	495.39
41	468.68	0.0184	13.6827					94	481.26	0.0567	1.103					344	466.386	0.2353	15.9773					42	462.501	0.0383	17.8464					227	463.402	0.0803	16.9453					230	466.385	0.0721	13.9628					66	494.812
66	468.649	0.0296	13.7142					44	481.243	0.0265	1.1198					54	466.343	0.0369	16.0202					4467	462.3	4.084	18.0475					136	463.378	0.0481	16.9689					45	466.314	0.0141	14.0339					42	494.734
196	468.474	0.0881	13.8888					107	481.167	0.0645	1.1955					946	465.382	0.647	16.981					65	461.403	0.0594	18.9445					3128	463.303	1.1069	17.0444					55	466.166	0.0172	14.1818					1218	494.354
12988	468.338	5.8426	14.0248					71	480.962	0.0428	1.4002					42	465.307	0.0287	17.0554					43	452.671	0.0393	27.6761					51	463.123	0.018	17.2248					1160	465.381	0.3638	14.966					74	494.316
131	467.393	0.0589	14.97					63	480.347	0.038	2.0154					73	464.371	0.0499	17.9915					63	447.381	0.0575	32.9661					56	463.069	0.0198	17.2782					122	465.311	0.0382	15.036					81	493.911
740	467.332	0.3328	15.0306					41	472.398	0.0247	9.9646					52	464.326	0.0355	18.0367					66	447.344	0.0603	33.0034					141	462.423	0.0498	17.924					45	464.513	0.0141	15.8342					53	493.885
490	466.385	0.2204	15.9778					98	469.171	0.0591	13.1912					264	464.306	0.1805	18.0567					40	443.289	0.0365	37.058					10886	462.3	3.8524	18.0472					101	464.386	0.0316	15.9613					67	493.863
130	466.317	0.0584	16.0459					70	468.478	0.0422	13.8851					75	463.338	0.0513	19.0251					33	443.25	0.0301	37.0977					132	461.289	0.0467	19.058					583	464.308	0.1828	16.0395					66	493.834
45	466.147	0.0202	16.2157					9432	468.338	5.6905	14.0251					817	463.304	0.5588	19.059					29	442.277	0.0265	38.0698					72	447.386	0.0254	32.9615					89	463.857	0.0279	16.4901					35	493.81
800	465.382	0.3598	16.9807					66	468.063	0.0398	14.2997					39	451.379	0.0266	30.9835					38	438.067	0.0347	42.2805					59	447.344	0.0208	33.003					47	463.647	0.0147	16.7009					72	493.736
47	465.353	0.0211	17.0094					87	467.385	0.0524	14.978					75	451.338	0.0513	31.0247					87	429.393	0.0795	50.9546					27	447.093	0.0095	33.2544					411	463.41	0.1289	16.9374					89	493.679
81	465.312	0.0364	17.0502					525	467.336	0.3167	15.0267					46	447.384	0.0314	34.979					48	424.33	0.0438	56.0169					96	446.374	0.0339	33.9729					3388	463.303	1.0626	17.0444					75	493.629
73	464.377	0.0328	17.9856					248	466.384	0.1496	15.979					86	441.217	0.0588	41.1459					27	423.029	0.0246	57.3178					62	445.378	0.0219	34.9695					77	463.264	0.0241	17.0831					86	493.426
658	464.307	0.2959	18.0555					49	466.317	0.0295	16.0454					37	438.353	0.0253	44.0099					52	422.262	0.0475	58.0852					55	431.277	0.0194	49.0707					77	462.669	0.0241	17.6784					135	493.407
108	463.352	0.0485	19.0109					789	465.383	0.476	16.9798					206	426.28	0.1409	56.0824					59	420.364	0.0539	59.9833					85	429.091	0.03	51.2563					104	462.445	0.0326	17.9026					6983	493.351
1160	463.304	0.5218	19.059					97	465.315	0.0585	17.0478					44	423.117	0.03	59.2458					54	419.247	0.0493	61.1002					35	424.015	0.0123	56.3328					89	462.415	0.0279	17.932					231	493.3
102	462.338	0.0458	20.0245					80	464.418	0.0482	17.9445					37	421.275	0.0253	61.0879					38	404.727	0.0347	75.62					70	423.042	0.0247	57.3055					12370	462.301	3.8799	18.0463					63	493.253
27	455.843	0.0121	26.5197					393	464.306	0.2371	18.0565					129	407.257	0.0882	75.106					27	384.837	0.0246	95.5106					64	422.277	0.0226	58.0702					64	461.4	0.02	18.9471					82	493.166
59	451.314	0.0265	31.0482					69	463.356	0.0416	19.0065					29	405.393	0.0198	76.9694					36	368.983	0.0329	111.364					46	421.37	0.0162	58.9772					51	445.391	0.0159	34.9569					97	493.092
77	449.409	0.0346	32.9535					1160	463.303	0.6998	19.0592					65	405.377	0.0444	76.9861					32	364.978	0.0292	115.369					80	421.279	0.0283	59.0687					49	445.373	0.0153	34.9746					54	492.849
39	449.304	0.0175	33.0589					134	462.336	0.0808	20.0267					43	401.346	0.0294	81.0173					235	363.178	0.2148	117.169					49	421.189	0.0173	59.1588					55	443.382	0.0172	36.965					157	492.637
79	447.384	0.0355	34.9782					50	450.241	0.0301	32.1214					94	391.356	0.0642	91.0065					59	362.985	0.0539	117.362					32	420.787	0.0113	59.5608					53	439.155	0.0166	41.1925					276	492.496
30	444.006	0.0134	38.357					35	449.398	0.0211	32.9646					37	384.267	0.0253	98.0961					48	352.278	0.0438	128.069					137	420.239	0.0484	60.1083					48	433.4	0.015	46.9478					140	492.465
75	441.208	0.0337	41.1546					57	449.305	0.0343	33.0572					29	359.009	0.0198	123.354					108	340.301	0.0987	140.046					74	419.375	0.0261	60.9728					34	433.202	0.0106	47.1453					44	492.447
269	426.282	0.121	56.0802					57	448.387	0.0343	33.976					31	354.422	0.0212	127.94					218	339.29	0.1993	141.057					76	419.352	0.0268	60.9957					37	432.265	0.0116	48.0821					22729	492.347
61	425.215	0.0274	57.1481					123	447.387	0.0742	34.9757					382	345.327	0.2612	137.036					39	336.328	0.0356	144.02					133	419.239	0.047	61.1084					37	423.176	0.0116	57.1711					268	492.295
37	425.184	0.0166	57.179					84	446.373	0.0506	35.9899					29	341.509	0.0198	140.854					104	321.212	0.095	159.135					59	419.189	0.0208	61.1585					38	422.676	0.0119	57.6718					65	491.517
26	423.15	0.0116	59.2123					55	441.281	0.0331	41.0816					28	339.297	0.0191	143.065					27	316.266	0.0246	164.082					37	419.052	0.013	61.2957					67	421.369	0.021	58.9781					98	491.443
95	422.281	0.0427	60.0813					28	440.395	0.0168	41.9672					76	322.212	0.0519	160.151					45	305.246	0.0411	175.101					65	417.378	0.023	62.9689					78	421.281	0.0244	59.0667					89	491.387
131	407.259	0.0589	75.1033					30	435.261	0.018	47.1014					25	322.159	0.0171	160.204					41	292.24	0.0374	188.108					29	417.212	0.0102	63.1358					46	421.017	0.0144	59.3307					124	491.321
87	405.375	0.0391	76.9876					42	433.374	0.0253	48.9883					150	321.212	0.1026	161.151					62	284.029	0.0566	196.318					127	403.36	0.0449	76.987					67	420.258	0.021	60.0892					477	491.294
60	397.265	0.0269	85.0978					34	431.359	0.0205	51.0037					47	299.266	0.0321	183.097					232	283.175	0.2121	197.172					54	381.935	0.0191	98.4119					87	420.243	0.0272	60.1049					141	490.374
161	391.362	0.0724	91.0011					34	429.791	0.0205	52.5712					186	283.179	0.1272	199.184					30	279.861	0.0274	200.486					37	371.46	0.013	108.888					123	419.354	0.0385	60.9938					130	490.329
39	391.283	0.0175	91.0799					370	426.287	0.2232	56.076					62	271.301	0.0424	211.062					93	265.256	0.085	215.091					84	364.274	0.0297	116.074					66	419.265	0.0207	61.0826					220	489.433
26	381.242	0.0116	101.121					42	426.051	0.0253	56.3119					35	271.201	0.0239	211.162					120	245.226	0.1097	235.121					42	364.178	0.0148	116.17					112	419.238	0.0351	61.1098					69	489.32
132	365.264	0.0593	117.098					37	425.294	0.0223	57.0685					49	268.207	0.0335	214.155					34	244.335	0.031	236.012					313	363.174	0.1107	117.173					137	417.375	0.0429	62.972					36	478.332
83	364.272	0.0373	118.091					30	423.697	0.018	58.6659					30	260.733	0.0205	221.63					133	226.083	0.1215	254.264					210	340.296	0.0743	140.052					30	411.438	0.0094	68.9099					71	473.406
121	363.29	0.0544	119.072					45	419.359	0.0271	63.0037					30	247.03	0.0205	235.333					44	224.106	0.0402	256.241					753	339.292	0.2664	141.056					37	411.003	0.0116	69.3447					86	471.345
74	363.173	0.0332	119.19					59	407.383	0.0355	74.9795					26	242.566	0.0177	239.797					27	222.162	0.0246	258.186					29	339.223	0.0102	141.124					91	402.358	0.0285	77.9891					35	470.86
79	361.024	0.0355	121.339					95	407.259	0.0573	75.1034					31	238.765	0.0212	243.598					36	222.091	0.0329	258.257					41	322.22	0.0145	158.127					32	399.314	0.01	81.0334					44	470.014
38	358.079	0.017	124.284					37	394.175	0.0223	88.188					70	238.085	0.0478	244.278					39	212.482	0.0356	267.865					242	321.213	0.0856	159.134					53	394.06	0.0166	86.2872					74	469.948
44	351.882	0.0197	130.481					78	391.354	0.047	91.0085					125	226.086	0.0855	256.277					38	204.172	0.0347	276.175					59	284.032	0.0208	196.316					89	392.363	0.0279	87.9847					30	465.419
26	347.615	0.0116	134.748					37	376.451	0.0223	105.911					83	219.174	0.0567	263.189					43	181.227	0.0393	299.12					174	283.179	0.0615	197.169					27	389.997	0.0084	90.35					77	455.823
31	345.418	0.0139	136.945					33	366.619	0.0199	115.743					34	210.588	0.0232	271.775					35	174.916	0.0319	305.431					36	276.849	0.0127	203.499					124	364.27	0.0388	116.078					44	455.038
397	345.329	0.1785	137.033					65	364.287	0.0392	118.076					34	201.998	0.0232	280.365					45	170.064	0.0411	310.284					54	269.248	0.0191	211.1					121	364.174	0.0379	116.173					79	451.378
140	340.295	0.0629	142.068					51	364.27	0.0307	118.093					39	199.106	0.0266	283.257					34	147.545	0.031	332.802					38	258.107	0.0134	222.24					428	363.176	0.1342	117.171					39	451.296
33	338.133	0.0148	144.23					31	362.186	0.0187	120.177					31	184.324	0.0212	298.039					52	142.078	0.0475	338.269					37	247.245	0.013	233.103					54	356.149	0.0169	124.198					35	450.057
43	323.248	0.0193	159.115					418	345.33	0.2521	137.033					94	184.073	0.0642	298.289	184.073	184.073	0.48	C5H15NO4P+	26	125.109	0.0237	355.238					77	246.231	0.0272	234.117					49	340.292	0.0153	140.055					117	449.279
188	321.209	0.0845	161.153					204	340.295	0.123	142.068					23	165.275	0.0157	317.087					70	106.112	0.0639	374.235					267	245.229	0.0944	235.119					808	339.291	0.2534	141.057					66	449.057
32	316.324	0.0143	166.039					259	321.214	0.1562	161.149					59	157.099	0.0403	325.264					273	105.11	0.2495	375.238					31	243.618	0.0109	236.73					29	338.76	0.009	141.587					266	448.285
37	302.786	0.0166	179.577					33	315.565	0.0199	166.798					146	155.01	0.0998	327.353					68	105.07	0.0621	375.277					45	241.197	0.0159	239.15					25	334.474	0.0078	145.873					43	438.239
55	283.288	0.0247	199.075					24	309.994	0.0144	172.369					59	142.026	0.0403	340.337					3365	104.107	3.0764	376.24	104.107	104.107	1.92	C5H14NO+	159	238.087	0.0562	242.26					166	321.222	0.052	159.126					93	437.24
41	283.267	0.0184	199.095					38	304.915	0.0229	177.448					56	141.07	0.0383	341.293					38	97.8956	0.0347	382.452					262	226.085	0.0927	254.262					134	321.209	0.042	159.138					102	436.238
190	283.178	0.0854	199.185					39	283.266	0.0235	199.097					34	134.339	0.0232	348.024					31	95.9699	0.0283	384.377					264	224.107	0.0934	256.24					27	292.732	0.0084	187.616					320	435.232
66	269.281	0.0296	213.082					185	283.179	0.1116	199.183					55	134.11	0.0376	348.253					92	92.0623	0.0841	388.285					79	219.119	0.0279	261.228					71	284.18	0.0222	196.167					33	413.178
52	261.227	0.0233	221.136					24	272.292	0.0144	210.071					75	117.07	0.0513	365.293					300	91.0549	0.2742	389.292					32	207.307	0.0113	273.041					125	283.178	0.0392	197.17					81	407.239
34	251.094	0.0152	231.268					86	271.291	0.0518	211.072					35	113.554	0.0239	368.809					28	88.5969	0.0255	391.75					48	203.18	0.0169	277.167					51	283.032	0.0159	197.315					23	394.643
154	245.227	0.0692	237.135					60	270.251	0.0361	212.111					44	112.055	0.03	370.308					29	88.213	0.0265	392.134					78	199.148	0.0276	281.199					34	266.918	0.0106	213.43					56	388.252
85	241.196	0.0382	241.166					62	269.287	0.0374	213.076					74	106.076	0.0506	376.287					41	81.0693	0.0374	399.278					76	199.076	0.0268	281.271					31	266.777	0.0097	213.57					49	387.242
105	240.101	0.0472	242.261					36	252.974	0.0217	229.389					235	105.111	0.1607	377.252					46	80.2166	0.042	400.131					65	187.147	0.023	293.2					141	265.254	0.0442	215.094					130	380.172
94	239.182	0.0422	243.181					25	250.342	0.015	232.02					154	105.069	0.1053	377.293					138	78.0468	0.1261	402.3					33	185.134	0.0116	295.213					35	253.137	0.0109	227.21					194	379.174
39	238.086	0.0175	244.276					31	238.878	0.0187	243.485					36	104.419	0.0246	377.944					31	75.1476	0.0283	405.2					332	184.075	0.1174	296.273	184.075	184.073	6.62	C5H15NO4P+	63	240.107	0.0197	240.24					29	376.37
45	229.052	0.0202	253.31					171	226.086	0.1031	256.277					4984	104.107	3.4091	378.256	104.107	104.107	2.88	C5H14NO+									37	174.133	0.013	306.214					137	238.084	0.0429	242.263					87	375.292
176	226.088	0.0791	256.274					31	202.177	0.0187	280.185					36	104.071	0.0246	378.292													24	170.494	0.0084	309.853					298	226.085	0.0934	254.262					41	364.183
44	219.549	0.0197	262.814					217	184.074	0.1309	298.288	184.074	184.073	5.64	C5H15NO4P+	66	103.055	0.0451	379.308													34	169.521	0.012	310.826					228	224.106	0.0715	256.241					36	361.186
33	217.197	0.0148	265.166					39	173.209	0.0235	309.154					39	98.4052	0.0266	383.958													76	163.148	0.0268	317.199					85	223.068	0.0266	257.28					36	358.47
67	203.181	0.0301	279.181					34	167.692	0.0205	314.67					28	98.0509	0.0191	384.312													52	161.133	0.0184	319.215					26	195.657	0.0081	284.691					44	355.26
34	197.017	0.0152	285.346					30	162.474	0.018	319.889					52	96.0367	0.0355	386.326													63	155.013	0.0222	325.334					301	184.075	0.0944	296.273	184.075	184.073	6.57	C5H15NO4P+	256	354.256
36	190.823	0.0161	291.54					46	146.071	0.0277	336.292					26	95.4821	0.0177	386.881													30	148.281	0.0106	332.066					31	180.569	0.0097	299.778					128	350.21
61	189.164	0.0274	293.199					55	141.073	0.0331	341.29					124	95.0489	0.0848	387.314													41	144.261	0.0145	336.087					28	180.047	0.0087	300.3					28	333.761
65	185.077	0.0292	297.285					29	122.941	0.0174	359.421					68	94.0398	0.0465	388.323													40	144.093	0.0141	336.254					99	155.009	0.031	325.339					54	327.205
288	184.074	0.1295	298.289	184.074	184.073	2.49	C5H15NO4P+	26	120.15	0.0156	362.213					146	91.0555	0.0998	391.307													137	135.117	0.0484	345.23					39	154.449	0.0122	325.899					41	322.058
55	177.166	0.0247	305.197					65	120.096	0.0392	362.267					36	83.4329	0.0246	398.93													74	133.099	0.0261	347.248					24	151.237	0.0075	329.11					162	311.284
40	170.107	0.0179	312.255					113	119.084	0.0681	363.279					28	80.0412	0.0191	402.322													82	131.086	0.029	349.262					86	149.132	0.0269	331.216					1199	310.284
80	170.071	0.0359	312.292					91	117.07	0.0549	365.293					67	78.0456	0.0458	404.317													63	131.046	0.0222	349.301					38	149.012	0.0119	331.336					80	309.933
32	160.131	0.0143	322.232					46	107.082	0.0277	375.28					32	76.9229	0.0218	405.44													38	129.07	0.0134	351.277					65	142.078	0.0203	338.27					38	309.834
81	157.1	0.0364	325.262					31	106.555	0.0187	375.808																					31	123.664	0.0109	356.683					71	133.104	0.0222	347.244					54	309.492
45	150.137	0.0202	332.226					161	106.074	0.0971	376.288																					90	121.097	0.0318	359.25					37	127.471	0.0116	352.877					4263	309.28
40	148.125	0.0179	334.237					394	105.111	0.2377	377.252																					191	120.091	0.0675	360.256					25	122.661	0.0078	357.686					24	296.711
56	145.065	0.0251	337.298					74	105.07	0.0446	377.293																					195	119.086	0.069	361.262					123	121.098	0.0385	359.249					33	290.041
80	142.079	0.0359	340.284					107	105.033	0.0645	377.329																					63	115.055	0.0222	365.292					47	119.089	0.0147	361.258					38	278.864
29	135.506	0.013	346.857					26	104.972	0.0156	377.391																					82	106.115	0.029	374.232					76	119.084	0.0238	361.264					23	257.588
163	135.119	0.0733	347.244					5508	104.107	3.323	378.255	104.107	104.107	4.8	C5H14NO+																	287	106.078	0.1015	374.269					57	107.083	0.0178	373.264					31	249.222
126	133.102	0.0566	349.26					36	103.696	0.0217	378.667																					64	106.043	0.0226	374.305					152	106.077	0.0476	374.271					30	248.397
87	131.089	0.0391	351.273					33	101.033	0.0199	381.33																					29	105.949	0.0102	374.399					311	105.111	0.0975	375.236					36	247.241
31	123.353	0.0139	359.01					149	95.0487	0.0898	387.314																					359	105.111	0.127	375.236					218	105.069	0.0683	375.278					36	245.164
45	123.118	0.0202	359.245					66	92.0596	0.0398	390.303																					478	105.071	0.1691	375.277					36	104.32	0.0112	376.028					119	240.102
163	121.101	0.0733	361.262					192	91.054	0.1158	391.309																					33	104.627	0.0116	375.72					7190	104.107	2.2552	376.24	104.107	104.107	4.13	C5H14NO+	52	238.098
247	120.092	0.1111	362.271					51	81.0693	0.0307	401.293																					30	104.152	0.0106	376.196					42	98.0256	0.0131	382.322					38	230.533
149	119.086	0.067	363.277					96	78.0462	0.0579	404.317																					6539	104.107	2.314	376.24	104.107	104.107	4.22	C5H14NO+	111	95.0858	0.0348	385.262					264	226.085
32	118.077	0.0143	364.286																													72	97.0781	0.0254	383.269					103	94.0409	0.0323	386.307					114	224.107
93	117.07	0.0418	365.292																													46	96.0594	0.0162	384.288					105	92.059	0.0329	388.288					42	224.018
34	116.597	0.0152	365.766																													58	96.0546	0.0205	384.293					386	91.0541	0.121	389.293					28	203.405
136	109.1	0.0611	373.263																													43	96.0375	0.0152	384.31					25	90.9583	0.0078	389.389					29	201.162
75	107.086	0.0337	375.277																													148	95.085	0.0523	385.262					26	90.7993	0.0081	389.548					59	185.075
59	106.111	0.0265	376.251																													130	95.0494	0.046	385.298					25	74.273	0.0078	406.074					733	184.074
226	106.078	0.1016	376.284																													98	94.0417	0.0346	386.306													27	180.449
324	105.111	0.1457	377.252																													136	92.0607	0.0481	388.287													44	179.152
526	105.07	0.2366	377.292																													836	91.0541	0.2958	389.293													25	173.484
78	105.033	0.035	377.33																													60	86.0988	0.0212	394.248													76	164.01
5733	104.107	2.5789	378.255	104.107	104.107	4.51	C5H14NO+																									28	85.4464	0.0099	394.901													55	129.055
23	97.9022	0.0103	384.461																													96	79.0535	0.0339	401.294													39	123.121
162	95.0866	0.0728	387.276																													28	71.9416	0.0099	408.406													71	119.086
96	93.0697	0.0431	389.293																													24	71.9229	0.0084	408.424													30	115.578
164	92.06	0.0737	390.303																																													38	114.683
651	91.0546	0.2928	391.308																																													46	108.059
45	81.0322	0.0202	401.33																																													279	105.112
25	79.1355	0.0112	403.227																																													102	105.07
157	79.0529	0.0706	403.31																																													5253	104.107
145	78.0457	0.0652	404.317																																													47	98.0737
27	70.3096	0.0121	412.053																																													32	97.1298
																																																56	92.0629
																																																121	91.0535
																																																32	78.2662
																																																93	78.0468
[truncated: 22 more columns]

## Sheet: EtherPC
Metabolite name	PC O-32:0|PC O-16:0_16:0	OAD result name	PC O-16:0_16:0		No.1	No.2	No.3	Metabolite name	PC O-32:0|PC O-16:0_16:0	OAD result name	PC O-16:0_16:0		No.1	No.2	No.3	Metabolite name	PC O-32:0|PC O-16:0_16:0	OAD result name	PC O-16:0_16:0		No.1	No.2	No.3	Metabolite name	PC O-34:2|PC O-16:1_18:1	OAD result name	PC O-16:1(n-6)_18:1(n-6)		No.1	No.2	No.3		No.1	No.2	No.3	Metabolite name	PC O-34:2|PC O-16:1_18:1	OAD result name	PC O-16:1(n-6)_18:1(n-6)		No.1	No.2	No.3		No.1	No.2	No.3	Metabolite name	PC O-34:2|PC O-16:1_18:1
MS1 m/z	720.595	720.595	<-MS1	Positions1	N/A	N/A	N/A	MS1 m/z	720.595	720.595	<-MS1	Positions1	N/A	N/A	N/A	MS1 m/z	720.595	720.595	<-MS1	Positions1	N/A	N/A	N/A	MS1 m/z	744.593	744.593	<-MS1	Positions1	n-6	N/A	N/A	Positions2	n-6	N/A	N/A	MS1 m/z	744.593	744.593	<-MS1	Positions1	n-6	N/A	N/A	Positions2	n-6	N/A	N/A	MS1 m/z	744.594
Ref m/z	720.59			Score1	N/A	N/A	N/A	Ref m/z	720.59			Score1	N/A	N/A	N/A	Ref m/z	720.59			Score1	N/A	N/A	N/A	Ref m/z	744.59			Score1	837.67	N/A	N/A	Score2	837.67	N/A	N/A	Ref m/z	744.59			Score1	806.2	N/A	N/A	Score2	806.2	N/A	N/A	Ref m/z	744.59
RT	10.9696			Presence1	N/A	N/A	N/A	RT	10.9731			Presence1	N/A	N/A	N/A	RT	10.9635			Presence1	N/A	N/A	N/A	RT	10.3288			Presence1	58.8235	N/A	N/A	Presence2	58.8235	N/A	N/A	RT	10.323			Presence1	47.0588	N/A	N/A	Presence2	47.0588	N/A	N/A	RT	10.3323
ID	150			Ratio sum1	N/A	N/A	N/A	ID	151			Ratio sum1	N/A	N/A	N/A	ID	149			Ratio sum1	N/A	N/A	N/A	ID	188			Ratio sum1	1.4179	N/A	N/A	Ratio sum2	1.4179	N/A	N/A	ID	187			Ratio sum1	1.5139	N/A	N/A	Ratio sum2	1.5139	N/A	N/A	ID	189
Smiles	O=C(OC(COCCCCCCCC)COP(=O)([O-])OCC[N+](C)(C)C)CCCCCCCCCCCCCCCCCCCCCCC			All results1				Smiles	O=C(OC(COCCCCCCCC)COP(=O)([O-])OCC[N+](C)(C)C)CCCCCCCCCCCCCCCCCCCCCCC			All results1				Smiles	O=C(OC(COCCCCCCCC)COP(=O)([O-])OCC[N+](C)(C)C)CCCCCCCCCCCCCCCCCCCCCCC			All results1				Smiles	O=C(OC(COCCCCCCCC)COP(=O)([O-])OCC[N+](C)(C)C)CCCCCCCCCCCCCC=CCC=CCCCCCCC			All results1	Position= n-6, Score= 837.67, Presence= 58.8235, Ratio sum= 1.4179 Position= Unresolved, Score= ###, Presence= ###, Ratio sum= ###			All results2	Position= n-6, Score= 837.67, Presence= 58.8235, Ratio sum= 1.4179 Position= Unresolved, Score= ###, Presence= ###, Ratio sum= ###			Smiles	O=C(OC(COCCCCCCCC)COP(=O)([O-])OCC[N+](C)(C)C)CCCCCCCCCCCCCC=CCC=CCCCCCCC			All results1	Position= n-6, Score= 806.2, Presence= 47.0588, Ratio sum= 1.5139 Position= Unresolved, Score= ###, Presence= ###, Ratio sum= ###			All results2	Position= n-6, Score= 806.2, Presence= 47.0588, Ratio sum= 1.5139 Position= Unresolved, Score= ###, Presence= ###, Ratio sum= ###			Smiles	O=C(OC(COCCCCCCCC)COP(=O)([O-])OCC[N+](C)(C)C)CCCCCCCCCCCCCC=CCC=CCCCCCCC
Subclass info	Plasmalogen OAD1= m/z 0(ppm=0) Plasmalogen OAD1rad= m/z 0(ppm=0) Plasmalogen OAD2= m/z 0(ppm=0) C5H15NO4P+= m/z 184.07401(ppm=3.85) Head= 25.0% Moiety= 0%							Subclass info	Plasmalogen OAD1= m/z 0(ppm=0) Plasmalogen OAD1rad= m/z 0(ppm=0) Plasmalogen OAD2= m/z 0(ppm=0) C5H15NO4P+= m/z 184.07402(ppm=3.91) Head= 25.0% Moiety= 0%							Subclass info	Plasmalogen OAD1= m/z 0(ppm=0) Plasmalogen OAD1rad= m/z 0(ppm=0) Plasmalogen OAD2= m/z 0(ppm=0) C5H15NO4P+= m/z 184.07387(ppm=3.09) Head= 25.0% Moiety= 0%							Subclass info	Plasmalogen OAD1= m/z 0(ppm=0) Plasmalogen OAD1rad= m/z 0(ppm=0) Plasmalogen OAD2= m/z 0(ppm=0) C5H15NO4P+= m/z 184.07399(ppm=3.74) Head= 25.0% Moiety= 0%											Subclass info	Plasmalogen OAD1= m/z 0(ppm=0) Plasmalogen OAD1rad= m/z 0(ppm=0) Plasmalogen OAD2= m/z 0(ppm=0) C5H15NO4P+= m/z 184.07391(ppm=3.31) Head= 25.0% Moiety= 0%											Subclass info	Plasmalogen OAD1= m/z 0(ppm=0) Plasmalogen OAD1rad= m/z 0(ppm=0) Plasmalogen OAD2= m/z 562.34961(ppm=-1.05) C5H15NO4P+= m/z 184.07397(ppm=3.63) Head= 50.0% Moiety= 0%
intensity	frag m/z	Ratio(%)	Delta	Ref NL1	Ref Mz1	ppm1	Type1	intensity	frag m/z	Ratio(%)	Delta	Ref NL1	Ref Mz1	ppm1	Type1	intensity	frag m/z	Ratio(%)	Delta	Ref NL1	Ref Mz1	ppm1	Type1	intensity	frag m/z	Ratio(%)	Delta	Ref NL1	Ref Mz1	ppm1	Type1	Ref NL2	Ref Mz2	ppm2	Type2	intensity	frag m/z	Ratio(%)	Delta	Ref NL1	Ref Mz1	ppm1	Type1	Ref NL2	Ref Mz2	ppm2	Type2	intensity	frag m/z
661	721.539	0.1895	-0.9444					458	721.554	0.131	-0.9592					638	721.546	0.2004	-0.9509					2184	745.551	0.4027	-0.9582									1215	745.552	0.2381	-0.9589									1726	745.557
3201	721.512	0.9181	-0.9179					3270	721.511	0.9355	-0.9165					2733	721.509	0.8584	-0.914					1515	745.49	0.2793	-0.8974									1402	745.491	0.2748	-0.8975									1660	745.488
442	721.441	0.1267	-0.8466					358	721.429	0.1024	-0.835					527	721.441	0.1655	-0.8461					726	745.46	0.1338	-0.8668									1240	745.457	0.243	-0.8639									801	745.462
577	721.414	0.1655	-0.8191					316	721.388	0.0904	-0.7936					228	721.405	0.0716	-0.8103					1464	745.431	0.2699	-0.8378									696	745.425	0.1364	-0.8322									1618	745.43
551	721.383	0.158	-0.789					325	721.345	0.0929	-0.7508					440	721.382	0.1382	-0.7872					1294	745.397	0.2386	-0.8039									956	745.397	0.1874	-0.804									931	745.399
358	721.346	0.1026	-0.7517					402	721.292	0.115	-0.6979					378	721.319	0.1187	-0.7239					1508	745.366	0.278	-0.7733									1302	745.364	0.2552	-0.7708									1038	745.364
545	721.291	0.1563	-0.6961					291	721.255	0.0832	-0.6602					222	721.29	0.0697	-0.6956					883	745.333	0.1628	-0.7395									1166	745.333	0.2285	-0.7398									685	745.332
310	721.2	0.0889	-0.6052					443	721.2	0.1267	-0.6057					273	721.259	0.0857	-0.6641					1334	745.27	0.246	-0.6773									923	745.303	0.1809	-0.71									1058	745.303
523	721.159	0.15	-0.5648					447	721.156	0.1278	-0.562					694	721.194	0.2179	-0.5997					789	745.242	0.1454	-0.6488									922	745.271	0.1807	-0.6782									1185	745.272
494	721.094	0.1416	-0.4995					698	721.071	0.1996	-0.477					446	721.155	0.14	-0.5602					1156	745.204	0.2131	-0.6107									896	745.238	0.1756	-0.6445									1021	745.236
366	721.072	0.1049	-0.4779					627	721.048	0.1793	-0.4538					563	721.09	0.1768	-0.4955					1665	745.174	0.307	-0.5805									1009	745.204	0.1978	-0.6107									941	745.204
991	721.023	0.2842	-0.4281					354	721.014	0.1012	-0.4197					385	721.073	0.1209	-0.4782					1006	745.141	0.1855	-0.5484									1066	745.172	0.2089	-0.5792									1290	745.173
475	720.994	0.1362	-0.3996					412	720.994	0.1178	-0.3993					135	721.04	0.0424	-0.4454					1005	745.107	0.1853	-0.5139									811	745.111	0.1589	-0.5177									1111	745.111
1009	720.962	0.2894	-0.3672					1214	720.962	0.3473	-0.3675					478	721.012	0.1501	-0.4176					1457	745.078	0.2686	-0.4851									992	745.049	0.1944	-0.4559									1329	745.079
778	720.919	0.2231	-0.3249					865	720.919	0.2474	-0.3241					425	720.993	0.1335	-0.3988					1488	745.052	0.2744	-0.4586									1069	745.022	0.2095	-0.4287									1090	745.049
532	720.877	0.1525	-0.2825					1129	720.797	0.3229	-0.2029					255	720.977	0.0801	-0.3828					1010	745.022	0.1862	-0.4289									751	745.001	0.1472	-0.4075									1011	745.023
1096	720.797	0.3143	-0.2022					349541	720.594	100	0.0003					289	720.951	0.0907	-0.3561					924	745	0.1703	-0.4071									708	744.978	0.1387	-0.3843									1259	744.956
348634	720.594	100	0.0003					1039	720.539	0.2972	0.0551					789	720.922	0.2478	-0.327					2479	744.963	0.4571	-0.3701									1025	744.955	0.2009	-0.362									1108	744.9
734	720.491	0.2105	0.1037					1152	720.508	0.3295	0.086					509	720.879	0.1598	-0.2841					1461	744.899	0.2694	-0.3058									874	744.899	0.1713	-0.306									3674	744.8
942	720.464	0.2701	0.1308					1316	720.478	0.3764	0.1168					1425	720.79	0.4476	-0.1957					2290	744.859	0.4222	-0.2658									3237	744.8	0.6345	-0.207									3300	744.77
494	720.428	0.1416	0.1667					303	720.409	0.0866	0.1851					926	720.767	0.2908	-0.1727					4176	744.8	0.77	-0.2067									3130	744.769	0.6135	-0.1762									2602	744.705
244	720.376	0.0699	0.218					205	720.372	0.0586	0.2223					318352	720.594	100	0.0006					4036	744.769	0.7442	-0.1761									2167	744.706	0.4248	-0.1123									4557	744.669
227	720.362	0.0651	0.2324					358	720.332	0.1024	0.2624					721	720.541	0.2264	0.0539					3836	744.704	0.7073	-0.1114									3750	744.669	0.7351	-0.0759									521919	744.595
870	720.298	0.2495	0.2966					327	720.303	0.0935	0.2912					823	720.486	0.2585	0.1082					5900	744.669	1.088	-0.0764									510110	744.595	100	-0.0014									1341	744.494
82	720.223	0.0235	0.3717					51	720.263	0.0145	0.3311					788	720.443	0.2475	0.1514					542273	744.595	100	-0.0019									1214	744.515	0.2379	0.0785									893	744.455
181	720.201	0.0519	0.393					149	720.232	0.0426	0.3622					323	720.39	0.1014	0.2043					3170	744.496	0.5845	0.0972									2098	744.494	0.4112	0.0991									1061	744.418
119	720.165	0.0341	0.4295					180	720.217	0.0514	0.3772					273	720.354	0.0857	0.2409					765	744.398	0.141	0.195									316	744.431	0.0619	0.1622									761	744.37
91	720.144	0.0261	0.4502					255	720.188	0.0729	0.4066					321	720.297	0.1008	0.2979					693	744.373	0.1277	0.2199									620	744.399	0.1215	0.1943									1261	744.301
183	720.098	0.0524	0.4967					248	720.136	0.0709	0.4584					69	720.25	0.0216	0.3451					922	744.333	0.17	0.2599									447	744.36	0.0876	0.2336									262	744.202
137	720.05	0.0392	0.5449					66	720.088	0.0188	0.5062					288	720.19	0.0904	0.4048					232	744.285	0.0427	0.3077									388	744.337	0.076	0.256									96	744.19
156	719.975	0.0447	0.6191					124	720.034	0.0354	0.5609					103	720.176	0.0323	0.4185					284	744.229	0.0523	0.3636									960	744.268	0.1881	0.3249									493	744.15
97	719.915	0.0278	0.6795					207	719.967	0.0592	0.6279					152	720.138	0.0477	0.4562					1006	744.177	0.1855	0.4162									471	744.233	0.0923	0.3599									127	744.119
57	719.889	0.0163	0.7054					171	719.927	0.0489	0.667					163	720.089	0.0512	0.5052					402	744.104	0.0741	0.4894									312	744.194	0.0611	0.3996									205	744.086
48	719.856	0.0137	0.7386					92	719.883	0.0263	0.7116					281	720.037	0.0882	0.5576					853	744.053	0.1573	0.5401									454	744.15	0.089	0.4433									351	744.05
73	719.798	0.0209	0.7967					48	719.847	0.0137	0.7473					95	719.976	0.0298	0.6184					260	744.013	0.0479	0.5796									206	744.107	0.0403	0.4861									647	743.996
185	719.762	0.053	0.8324					172	719.818	0.0492	0.7762					230	719.936	0.0722	0.6589					483	743.927	0.089	0.6664									287	744.079	0.0562	0.5146									164	743.931
341	719.719	0.0978	0.8756					44	719.789	0.0125	0.805					214	719.903	0.0672	0.6921					526	743.898	0.0969	0.6949									293	744.034	0.0574	0.5594									95	743.902
84	719.692	0.024	0.9027					66	719.734	0.0188	0.8601					132	719.867	0.0414	0.7277					123	743.866	0.0226	0.7268									421	743.998	0.0825	0.5956									203	743.881
7713	719.582	2.2123	1.0127					93	719.715	0.0266	0.8791					60	719.827	0.0188	0.7672					176	743.844	0.0324	0.7491									168	743.95	0.0329	0.6436									198	743.85
176	719.503	0.0504	1.0919					7231	719.581	2.0687	1.0131					83	719.814	0.026	0.7803					168	743.826	0.0309	0.7675									173	743.934	0.0339	0.6595									670	743.768
244	719.481	0.0699	1.113					54	719.533	0.0154	1.0614					111	719.755	0.0348	0.8392					1549	743.752	0.2856	0.8409									85	743.905	0.0166	0.6879									626	743.739
44	719.405	0.0126	1.1892					393	719.484	0.1124	1.11					223	719.708	0.07	0.8866					55337	743.581	10.2046	1.0116									306	743.879	0.0599	0.7146									37878	743.582
127	719.356	0.0364	1.2386					50	719.37	0.0143	1.2248					7159	719.582	2.2487	1.0123					304	743.488	0.056	1.1046									225	743.836	0.0441	0.7569									1138	743.544
79	719.291	0.0226	1.3033					85	719.149	0.0243	1.4451					182	719.529	0.0571	1.0656					409	743.458	0.0754	1.1346									1014	743.768	0.1987	0.8256									284	743.461
63	718.924	0.018	1.6707					68	719.08	0.0194	1.5146					44	719.501	0.0138	1.0934					207	743.403	0.0381	1.1902									363	743.721	0.0711	0.8727									243	743.394
536	718.581	0.1537	2.0138					108	718.928	0.0308	1.6668					155	719.469	0.0486	1.1254					161	743.353	0.0296	1.2398									45919	743.582	9.0017	1.0111									159	743.368
70	718.287	0.02	2.3073					718	718.579	0.2054	2.0152					51	719.434	0.016	1.161					84	743.326	0.0154	1.2668									292	743.468	0.0572	1.1257									31	743.266
72	717.987	0.0206	2.6079					39	718.012	0.0111	2.5829					121	719.415	0.038	1.1799					90	743.287	0.0165	1.3059									167	743.392	0.0327	1.2012									51	743.225
47	715.292	0.0134	5.302					35	717.7	0.01	2.8943					80	719.359	0.0251	1.2357					231	743.224	0.0425	1.3691									269	743.346	0.0527	1.2476									34	743.071
88	706.531	0.0252	14.063					37	706.64	0.0105	13.9546					97	719.315	0.0304	1.2792					197	743.165	0.0363	1.4276									234	743.263	0.0458	1.3299									65	743.046
32	705.728	0.0091	14.8668					63	677.426	0.018	43.1684					76	719.226	0.0238	1.3689					215	743.045	0.0396	1.5485									157	743.218	0.0307	1.3755									23	742.907
29	672.682	0.0083	47.9124					32	674.952	0.0091	45.6425					101	718.78	0.0317	1.8146					91	742.962	0.0167	1.6314									61	743.168	0.0119	1.4253									88	742.811
34	667.162	0.0097	53.4321					45	665.226	0.0128	55.3689					642	718.579	0.2016	2.0159					148	742.941	0.0272	1.6524									72	743.142	0.0141	1.4511									64	742.694
879	664.459	0.2521	56.135					738	664.46	0.2111	56.1346					48	717.96	0.015	2.6344					72	742.907	0.0132	1.6864									96	743.103	0.0188	1.4905									43	742.651
60	664.084	0.0172	56.5107					2022	663.457	0.5784	57.1379					41	716.891	0.0128	3.7035					118	742.834	0.0217	1.7593									97	742.972	0.019	1.6208									71	742.637
2042	663.458	0.5857	57.1367					29	659.309	0.0082	61.2851					43	716.639	0.0135	3.9559					84	742.769	0.0154	1.824									83	742.908	0.0162	1.6853									1071	742.58
99	662.455	0.0283	58.1394					93	639.497	0.0266	81.0979					29	713.372	0.0091	7.2225					73	742.684	0.0134	1.9093									72	742.767	0.0141	1.8264									81	741.575
60	639.498	0.0172	81.0968					42	636.966	0.012	83.628					30	693.908	0.0094	26.6869					1237	742.578	0.2281	2.0151									1009	742.576	0.1978	2.0175									115	740.587
37	632.11	0.0106	88.4845					60	608.482	0.0171	112.112					764	664.46	0.2399	56.1349					202	742.517	0.0372	2.0759									120	742.329	0.0235	2.2644									1316	730.522
355	608.397	0.1018	112.198					400	608.408	0.1144	112.187					1851	663.458	0.5814	57.1368					58	742.391	0.0106	2.2019									73	742.294	0.0143	2.2991									48	729.543
31	607.553	0.0088	113.042					29	607.477	0.0082	113.117					89	662.44	0.0279	58.155					28	742.068	0.0051	2.5252									52	741.797	0.0101	2.7963									52	727.347
1273	607.394	0.3651	113.2					988	607.394	0.2826	113.201					42	647.501	0.0131	73.0934					168	741.578	0.0309	3.0149									238	741.573	0.0466	3.0207									78	726.591
163	605.543	0.0467	115.052					37	606.751	0.0105	113.844					130	639.502	0.0408	81.093					68	741.201	0.0125	3.3919									37	740.969	0.0072	3.6238									220	691.509
28	600.945	0.008	119.65					88	606.557	0.0251	114.037					68	634.493	0.0213	86.1017					38	740.785	0.007	3.8082									40	740.739	0.0078	3.8541									36	691.222
33	599.8	0.0094	120.795					107	605.561	0.0306	115.034					31	625.425	0.0097	95.1694					26	739.185	0.0047	5.4079									72	740.554	0.0141	4.0394									582	690.506
31	587.409	0.0088	133.185					34	604.541	0.0097	116.054					36	620.928	0.0113	99.6663					54	739.014	0.0099	5.5795									43	740.454	0.0084	4.139									54	689.653
85	579.528	0.0243	141.067					51	578.528	0.0145	142.066					35	615.519	0.0109	105.076					1719	730.519	0.3169	14.0742									55	740.058	0.0107	4.535									1100	689.505
26	573.086	0.0074	147.509					93	552.335	0.0266	168.259					304	608.397	0.0954	112.198					60	730.405	0.011	14.1876									33	736.119	0.0064	8.4739									82	688.491
80	552.341	0.0229	168.253					498	551.332	0.1424	169.262					32	608.137	0.01	112.458					42	729.392	0.0077	15.2008									29	734.865	0.0056	9.7278									62	676.501
432	551.333	0.1239	169.261					40	549.865	0.0114	170.729					1228	607.394	0.3857	113.201					60	726.589	0.011	18.0042									32	734.807	0.0062	9.7858									37	664.657
32	520.538	0.0091	200.056					32	521.702	0.0091	198.892					51	606.562	0.016	114.033					41	721.085	0.0075	23.5078									46	732.34	0.009	12.2535									88	661.505
42	496.269	0.012	224.326					83	497.344	0.0237	223.25					62	606.384	0.0194	114.21					31	720.087	0.0057	24.506									1215	730.52	0.2381	14.0735									137	651.484
44	495.339	0.0126	225.256					59	495.331	0.0168	225.264					58	604.536	0.0182	116.058					31	717.048	0.0057	27.5453									72	729.537	0.0141	15.0565									588	650.478
231	495.269	0.0662	225.325					108	495.266	0.0308	225.328					31	560.698	0.0097	159.897					128	704.524	0.0236	40.0695									87	726.598	0.017	17.9957									508	649.499
72	494.326	0.0206	226.269					32	484.266	0.0091	236.329					93	552.336	0.0292	168.259					29	697.8	0.0053	46.7933									57	726.555	0.0111	18.0383									944	649.472
115	480.344	0.0329	240.251					60	466.157	0.0171	254.438					561	551.329	0.1762	169.265					41	692.263	0.0075	52.3301									30	719.341	0.0058	25.2526									1833	648.496
160	479.336	0.0458	241.258					216	464.354	0.0617	256.24					47	549.489	0.0147	171.106					143	691.51	0.0263	53.0827	53.0755	691.515	6.2	n-6/dis@n-5/+O+H/OAD01	53.0755	691.515	6.2	n-6/dis@n-5/+O+H/OAD01	26	711.86	0.005	32.7333									347	648.463
85	478.335	0.0243	242.259					51	463.768	0.0145	256.826					29	539.382	0.0091	181.212					715	690.509	0.1318	54.0844	54.0833	690.507	2.62	n-6/dis@n-5/+O/OAD02	54.0833	690.507	2.62	n-6/dis@n-5/+O/OAD02	42	707.696	0.0082	36.897									3009	647.492
28	478.316	0.008	242.278					310	463.345	0.0886	257.25					114	495.265	0.0358	225.33					839	689.501	0.1547	55.0923	55.0912	689.499	2.5	n-6/dis@n-5/+O-H/OAD03	55.0912	689.499	2.5	n-6/dis@n-5/+O-H/OAD03	35	702.925	0.0068	41.6687									695	646.482
53	464.356	0.0152	256.238					288	462.334	0.0823	258.26					93	494.324	0.0292	226.271					131	688.526	0.0241	56.067									54	693.516	0.0105	51.0769									127	645.478
100	464.345	0.0286	256.249					22	452.207	0.0062	268.388					116	478.332	0.0364	242.263					66	688.485	0.0121	56.1077	56.099	688.491	8.49	n-6/dis@n-5/+O-2H/OAD04	56.099	688.491	8.49	n-6/dis@n-5/+O-2H/OAD04	598	690.51	0.1172	54.083	54.0833	690.507	4.99	n-6/dis@n-5/+O/OAD02	54.0833	690.507	4.99	n-6/dis@n-5/+O/OAD02	34	636.75
592	463.344	0.1698	257.251					29	441.212	0.0082	279.383					28	477.067	0.0087	243.528					47	688.291	0.0086	56.3022									848	689.503	0.1662	55.0904	55.0912	689.499	5.61	n-6/dis@n-5/+O-H/OAD03	55.0912	689.499	5.61	n-6/dis@n-5/+O-H/OAD03	84	636.49
361	462.336	0.1035	258.259					36	430.879	0.0102	289.716					32	469.421	0.01	251.174					37	688.133	0.0068	56.4605									67	689.461	0.0131	55.1319									228	636.463
32	415.41	0.0091	305.185					228	364.266	0.0652	356.329					95	465.351	0.0298	255.244					54	663.479	0.0099	81.1145	81.1068	663.483	7.11	n-6/dis@n-7/+O-H/OAD12	81.1068	663.483	7.11	n-6/dis@n-7/+O-H/OAD12	70	688.48	0.0137	56.1129	56.099	688.491	15.75	n-6/dis@n-5/+O-2H/OAD04	56.099	688.491	15.75	n-6/dis@n-5/+O-2H/OAD04	111	635.482
27	403.959	0.0077	316.635					43	361.285	0.0123	359.31					30	464.862	0.0094	255.733					184	662.482	0.0339	82.1108	82.1146	662.476	10.26	n-6/dis@n-7/+O-2H/OAD13	82.1146	662.476	10.26	n-6/dis@n-7/+O-2H/OAD13	30	678.313	0.0058	66.2802									410	634.484
29	369.202	0.0083	351.393					26	354.658	0.0074	365.936					213	464.352	0.0669	256.242					40	662.357	0.0073	82.2363									36	675.675	0.007	68.9181									35	633.476
89	364.264	0.0255	356.33					30	320.303	0.0085	400.291					48	463.516	0.015	257.079					316	651.485	0.0582	93.1083									28	668.081	0.0054	76.5124									36	633.458
22	358.481	0.0063	362.113					32	312.332	0.0091	408.263					49	463.472	0.0153	257.122					609	650.474	0.1123	94.119									207	662.476	0.0405	82.1169	82.1146	662.476	1.23	n-6/dis@n-7/+O-2H/OAD13	82.1146	662.476	1.23	n-6/dis@n-7/+O-2H/OAD13	31	633.268
24	340.172	0.0068	380.422					33	296.3	0.0094	424.294					424	463.343	0.1331	257.251					501	649.503	0.0923	95.0896	95.0861	649.504	0.95	n-6/dis@n-7/+H/OAD14	95.0861	649.504	0.95	n-6/dis@n-7/+H/OAD14	121	661.512	0.0237	83.0816	83.0861	661.504	11.42	n-6/dis@n-6/-H/OAD10	83.0861	661.504	11.42	n-6/dis@n-6/-H/OAD10	69	632.466
31	316.416	0.0088	404.178					104	245.228	0.0297	475.366					241	462.336	0.0757	258.259					1026	649.473	0.1892	95.1198									53	652.482	0.0103	92.1117									49	622.494
31	253.6	0.0088	466.995					25	238.225	0.0071	482.37					33	442.051	0.0103	278.544					31	649.226	0.0057	95.3667									66	651.484	0.0129	93.1097									94	607.524
55	248.154	0.0157	472.441					481	238.085	0.1376	482.509					36	412.767	0.0113	307.828					37	648.67	0.0068	95.9226									611	650.476	0.1197	94.1168									92	607.457
31	238.975	0.0088	481.619					40	230.199	0.0114	490.396					64	395.153	0.0201	325.442					2002	648.497	0.3691	96.0965	96.0939	648.496	0.43	n-6/dis@n-7/none/OAD15	96.0939	648.496	0.43	n-6/dis@n-7/none/OAD15	1571	649.475	0.3079	95.1178									178	604.537
362	238.085	0.1038	482.509					145	224.104	0.0414	496.491					30	392.379	0.0094	328.216					2699	647.491	0.4977	97.1023	97.1017	647.488	3.67	n-6/dis@n-7/-H/OAD16	97.1017	647.488	3.67	n-6/dis@n-7/-H/OAD16	2058	648.497	0.4034	96.0964	96.0939	648.496	0.81	n-6/dis@n-7/none/OAD15	96.0939	648.496	0.81	n-6/dis@n-7/none/OAD15	567	603.529
180	224.106	0.0516	496.489					78	222.094	0.0223	498.5					110	364.264	0.0345	356.33					489	646.484	0.0901	98.1094	98.1095	646.481	4.79	n-6/dis@n-7/-2H/OAD17	98.1095	646.481	4.79	n-6/dis@n-7/-2H/OAD17	297	648.459	0.0582	96.1342									1080	602.526
32	216.24	0.0091	504.354					335	186.079	0.0958	534.515					33	364.058	0.0103	356.536					176	636.462	0.0324	108.131									65	648.126	0.0127	96.4671									122	601.518
294	186.078	0.0843	534.517					47	185.578	0.0134	535.017					39	314.855	0.0122	405.739					95	635.512	0.0175	109.081									48	647.611	0.0094	96.9825									90	592.438
67	185.199	0.0192	535.396					67	185.148	0.0191	535.446					39	303.104	0.0122	417.49					167	635.485	0.0307	109.108									3117	647.492	0.611	97.1009	97.1017	647.488	6.03	n-6/dis@n-7/-H/OAD16	97.1017	647.488	6.03	n-6/dis@n-7/-H/OAD16	60	577.514
1981	185.077	0.5682	535.517					2288	185.077	0.6545	535.517					32	255.474	0.01	465.121					687	634.486	0.1266	110.107									705	646.484	0.1382	98.1097	98.1095	646.481	4.51	n-6/dis@n-7/-2H/OAD17	98.1095	646.481	4.51	n-6/dis@n-7/-2H/OAD17	106	575.505
56	185.049	0.016	535.545					49	185.034	0.014	535.56					75	246.235	0.0235	474.36					75	633.469	0.0138	111.124									120	636.469	0.0235	108.124									73	568.337
98	185.034	0.0281	535.56					35	185.018	0.01	535.576					207	245.228	0.065	475.366					47	628.547	0.0086	116.046									165	635.488	0.0323	109.106									50	562.35
36	185.019	0.0103	535.576					67	185.001	0.0191	535.594					43	238.574	0.0135	482.021					37	627.961	0.0068	116.632									389	634.482	0.0762	110.111									33	522.196
55	184.886	0.0157	535.708					59	184.988	0.0168	535.606					269	238.086	0.0844	482.508					29	609.325	0.0053	135.268									40	633.309	0.0078	111.284									208	508.285
54	184.845	0.0154	535.75					41	184.969	0.0117	535.625					57	234.143	0.0179	486.452					241	607.511	0.0444	137.082									35	633.106	0.0068	111.487									185	504.343
75	184.675	0.0215	535.919					57	184.922	0.0163	535.672					42	225.112	0.0131	495.483					40	606.459	0.0073	138.134									68	631.458	0.0133	113.135									343	503.34
36	184.354	0.0103	536.241					43	184.905	0.0123	535.69					129	224.104	0.0405	496.491					39	606.443	0.0071	138.15									32	623.291	0.0062	121.302									56	502.333
59	184.315	0.0169	536.279					74	184.887	0.0211	535.707					71	223.101	0.0223	497.494					192	604.54	0.0354	140.053									87	622.455	0.017	122.138									27	495.95
95	184.244	0.0272	536.351					54	184.873	0.0154	535.721					100	222.092	0.0314	498.502					730	603.529	0.1346	141.064									125	620.465	0.0245	124.128									35	482.369
323	184.163	0.0926	536.432					54	184.717	0.0154	535.877					31	218.488	0.0097	502.107					1277	602.525	0.2354	142.068									146	607.512	0.0286	137.081									69	478.351
29963	184.074	8.5943	536.52	184.074	184.073	3.85	C5H15NO4P+	91	184.681	0.026	535.913					27	197.793	0.0084	522.801					69	601.529	0.0127	143.065									94	607.463	0.0184	137.13									48	478.332
53	183.761	0.0152	536.833					57	184.662	0.0163	535.933					26	197.764	0.0081	522.83					72	592.431	0.0132	152.162									47	604.536	0.0092	140.058									26	476.363
32	160.145	0.0091	560.45					48	184.609	0.0137	535.986					63	190.176	0.0197	530.418					40	575.51	0.0073	169.083									486	603.533	0.0952	141.061									79	465.356
49	145.104	0.014	575.491					69	184.39	0.0197	536.204					25	188.48	0.0078	532.115					34	560.516	0.0062	184.077									1160	602.526	0.2274	142.067									452	464.348
57	142.081	0.0163	578.513					50	184.342	0.0143	536.253					39	186.923	0.0122	533.672					46	552.312	0.0084	192.281									148	601.519	0.029	143.074									34	463.6
32	141.464	0.0091	579.13					132	184.268	0.0377	536.327					240	186.077	0.0753	534.517					34	551.413	0.0062	193.18									92	592.435	0.018	152.158									961	463.344
69	134.105	0.0197	586.489					75	184.239	0.0214	536.355					78	185.679	0.0245	534.916					73	538.353	0.0134	206.24									31	585.541	0.006	159.052									896	462.336
44	106.237	0.0126	614.357					46	184.208	0.0131	536.387					45	185.627	0.0141	534.968					104	536.372	0.0191	208.221									51	578.525	0.0099	166.068									325	385.276
140	106.079	0.0401	614.515					299	184.164	0.0855	536.43					76	185.349	0.0238	535.245					135	508.297	0.0248	236.296									74	576.511	0.0145	168.082									53	366.204
69	105.068	0.0197	615.527					130	184.144	0.0371	536.45					1535	185.077	0.4821	535.518					113	508.284	0.0208	236.309									30	538.349	0.0058	206.244									3259	364.263
94	105.033	0.0269	615.561					31298	184.074	8.954	536.52	184.074	184.073	3.91	C5H15NO4P+	33	185.001	0.0103	535.594					110	505.349	0.0202	239.244									124	536.369	0.0243	208.225									68	310.181
173	92.0647	0.0496	628.53					62	184.033	0.0177	536.562					59	184.971	0.0185	535.624					229	504.353	0.0422	240.24									31	531.026	0.006	213.567									27	282.39
233	91.0539	0.0668	629.54					29	178.394	0.0082	542.201					46	184.923	0.0144	535.672					267	503.339	0.0492	241.255									31	529.815	0.006	214.779									29	280.425
32	73.2074	0.0091	647.387					25	172.746	0.0071	547.848					53	184.873	0.0166	535.722					71	502.337	0.013	242.256									58	521.344	0.0113	223.249									51	278.268
								59	162.104	0.0168	558.49					43	184.78	0.0135	535.815					45	490.384	0.0082	254.209									78	520.338	0.0152	224.255									92	266.287
								37	158.492	0.0105	562.102					43	184.705	0.0135	535.889					85	482.369	0.0156	262.224									314	508.287	0.0615	236.306									116	239.095
								28	154.381	0.008	566.213					61	184.496	0.0191	536.098					24	481.343	0.0044	263.25									102	505.348	0.0199	239.245									865	238.085
								40	147.117	0.0114	573.478					73	184.484	0.0229	536.11					68	480.343	0.0125	264.25									142	504.339	0.0278	240.254									26	225.953
								34	141.19	0.0097	579.405					55	184.45	0.0172	536.144					34	478.344	0.0062	266.249									28	503.431	0.0054	241.163									98	225.107
								39	138.884	0.0111	581.711					59	184.399	0.0185	536.196					64	478.333	0.0118	266.26									150	503.339	0.0294	241.255									373	224.105
								42	131.331	0.012	589.264					69	184.383	0.0216	536.212					24	469.579	0.0044	275.014									36	482.718	0.007	261.875									180	223.097
								77	106.079	0.022	614.516					62	184.241	0.0194	536.354					52	465.354	0.0095	279.239									27	478.217	0.0052	266.376									273	222.089
								86	105.069	0.0246	615.525					84	184.222	0.0263	536.372					43	464.573	0.0079	280.02									523	464.356	0.1025	280.237									108	198.089
								38	103.321	0.0108	617.274					227	184.16	0.0713	536.434					419	464.353	0.0772	280.24									44	463.617	0.0086	280.976									25	193.749
								75	95.0859	0.0214	625.509					135	184.144	0.0424	536.45					54	463.872	0.0099	280.721									1102	463.344	0.216	281.249									41	189.367
								74	95.0499	0.0211	625.544					27327	184.074	8.5838	536.521	184.074	184.073	3.09	C5H15NO4P+	1150	463.346	0.212	281.247									66	462.631	0.0129	281.962									38	186.427
								36	91.3418	0.0102	629.253					50	170.071	0.0157	550.524					37	462.968	0.0068	281.625									623	462.338	0.1221	282.255									350	186.078
								188	91.0538	0.0537	629.541					59	142.077	0.0185	578.517					801	462.337	0.1477	282.256									33	427.205	0.0064	317.388									2639	185.077
								63	78.0462	0.018	642.548					46	126.587	0.0144	594.008					29	445.335	0.0053	299.258									74	396.227	0.0145	348.366									64	185.048
								67	77.0386	0.0191	643.556					115	125	0.0361	595.595					33	443.353	0.006	301.24									51	390.276	0.0099	354.317									56	185.001
																72	122.073	0.0226	598.521					24	429.363	0.0044	315.23									439	385.274	0.086	359.319									45	184.986
																40	121.55	0.0125	599.045					70	388.267	0.0129	356.326									49	381.245	0.0096	363.348									82	184.967
																197	119.085	0.0618	601.509					43	385.472	0.0079	359.121									39	365.993	0.0076	378.6									112	184.955
																30	111.743	0.0094	608.851					267	385.274	0.0492	359.319									56	364.365	0.0109	380.228									46	184.921
																120	109.102	0.0376	611.493					25	375.162	0.0046	369.431									3616	364.263	0.7088	380.33									28	184.902
																124	106.076	0.0389	614.519					34	364.411	0.0062	380.182									58	352.197	0.0113	392.396									68	184.666
																200	105.07	0.0628	615.525					4397	364.264	0.8108	380.329									34	351.977	0.0066	392.616									121	184.548
																115	105.034	0.0361	615.561					35	353.599	0.0064	390.994									33	275.467	0.0064	469.126									51	184.479
																36	104.061	0.0113	616.533					84	310.181	0.0154	434.412									24	270.691	0.0047	473.902									37	184.466
																85	95.0473	0.0267	625.547					29	298.582	0.0053	446.011									29	266.286	0.0056	478.307									60	184.449
																25	92.2245	0.0078	628.37					32	286.692	0.0059	457.901									51	265.278	0.0099	479.316									89	184.354
																163	92.0599	0.0512	628.535					30	285.893	0.0055	458.7									52	247.04	0.0101	497.553									68	184.32
																584	91.0543	0.1834	629.54					28	280.037	0.0051	464.557									192	245.228	0.0376	499.365									41	184.306
																137	78.0467	0.043	642.548					27	276.054	0.0049	468.539									85	239.184	0.0166	505.409									50	184.261
																27	75.0823	0.0084	645.512					123	266.284	0.0226	478.309									688	238.085	0.1348	506.509									66	184.224
																36	70.6323	0.0113	649.962					108	265.276	0.0199	479.317									51	226.087	0.0099	518.507									91	184.191
																								30	257.87	0.0055	486.723									50	225.106	0.0098	519.487									53	184.177
																								28	240.61	0.0051	503.983									479	224.106	0.0939	520.488									254	184.162
																								137	240.095	0.0252	504.498									209	223.095	0.0409	521.498									141	184.147
																								114	239.09	0.021	505.503									145	222.09	0.0284	522.503									37834	184.074
																								921	238.086	0.1698	506.507									52	209.515	0.0101	535.079									28	181.98
																								46	236.264	0.0084	508.329									39	199.614	0.0076	544.979									41	173.681
																								121	225.114	0.0223	519.479									46	196.847	0.009	547.746									65	169.666
																								544	224.105	0.1003	520.488									28	193.109	0.0054	551.484									34	165.122
																								292	223.098	0.0538	521.495									83	191.178	0.0162	553.416									33	164.434
																								120	222.089	0.0221	522.504									47	191.088	0.0092	553.505									28	125.035
																								29	217.975	0.0053	526.618									364	186.079	0.0713	558.515									125	125
																								139	204.04	0.0256	540.553									32	185.788	0.0062	558.806									154	119.086
																								42	192.096	0.0077	552.497									40	185.613	0.0078	558.981									59	108.056
																								28	189.654	0.0051	554.939									34	185.418	0.0066	559.176									103	106.079
																								36	186.334	0.0066	558.259									43	185.395	0.0084	559.198									29	105.111
																								344	186.078	0.0634	558.515									60	185.146	0.0117	559.448									110	105.07
																								45	185.465	0.0082	559.128									2356	185.077	0.4618	559.516									57	105.033
																								32	185.384	0.0059	559.21									78	185.033	0.0152	559.56									33	92.8453
																								54	185.292	0.0099	559.302									45	185.002	0.0088	559.591									44	92.0605
																								2386	185.077	0.4399	559.516									48	184.97	0.0094	559.624									272	91.0549
																								61	185.001	0.0112	559.592									67	184.887	0.0131	559.706									23	84.0781
																								47	184.97	0.0086	559.623									60	184.727	0.0117	559.866									36	79.0508
																								55	184.952	0.0101	559.641									39	184.702	0.0076	559.891									186	78.0457
																								54	184.887	0.0099	559.706									39	184.653	0.0076	559.94
																								62	184.606	0.0114	559.987									97	184.6	0.019	559.994
																								56	184.53	0.0103	560.063									138	184.42	0.027	560.173
																								37	184.382	0.0068	560.211									62	184.372	0.0121	560.221
																								59	184.348	0.0108	560.245									147	184.27	0.0288	560.323
																								118	184.335	0.0217	560.258									69	184.239	0.0135	560.354
																								67	184.247	0.0123	560.346									61	184.207	0.0119	560.386
																								107	184.228	0.0197	560.365									62	184.195	0.0121	560.398
																								376	184.163	0.0693	560.43									60	184.177	0.0117	560.417
																								101	184.145	0.0186	560.448									204	184.164	0.0399	560.429
																								38479	184.074	7.0958	560.519	184.074	184.073	3.74	C5H15NO4P+					93	184.145	0.0182	560.448
																								28	150.083	0.0051	594.51									35160	184.074	6.8926	560.519	184.074	184.073	3.31	C5H15NO4P+
																								38	145.415	0.007	599.178									24	181.079	0.0047	563.514
																								29	141.8	0.0053	602.793									35	178.505	0.0068	566.088
																								69	134.107	0.0127	610.486									174	170.071	0.0341	574.523
																								60	125.001	0.011	619.592									55	167.096	0.0107	577.497
																								71	120.094	0.013	624.499									38	155.072	0.0074	589.521
																								86	119.088	0.0158	625.505									43	154.076	0.0084	590.517
																								112	106.08	0.0206	638.514									31	147.275	0.006	597.318
																								75	105.072	0.0138	639.521									80	147.117	0.0156	597.476
																								59	104.106	0.0108	640.487									27	146.539	0.0052	598.054
																								99	98.0735	0.0182	646.519									35	142.078	0.0068	602.515
																								130	92.0618	0.0239	652.531									85	141.072	0.0166	603.521
																								361	91.0545	0.0665	653.538									60	134.112	0.0117	610.481
																								81	81.0701	0.0149	663.523									77	131.086	0.015	613.507
																								76	78.0476	0.014	666.545									135	125.001	0.0264	619.592
																								33	75.9711	0.006	668.622									87	123.118	0.017	621.476
																																				24	121.883	0.0047	622.71
																																				46	121.099	0.009	623.494
																																				88	120.094	0.0172	624.499
																																				218	119.086	0.0427	625.508
																																				72	119.05	0.0141	625.544
																																				32	118.074	0.0062	626.519
																																				97	117.07	0.019	627.523
																																				46	109.063	0.009	635.53
																																				71	108.913	0.0139	635.681
																																				177	106.078	0.0346	638.515
																																				417	105.07	0.0817	639.523
																																				103	105.035	0.0201	639.558
																																				91	104.11	0.0178	640.483
																																				131	95.0852	0.0256	649.508
																																				81	95.0481	0.0158	649.545
																																				98	94.0416	0.0192	650.552
																																				177	92.0606	0.0346	652.533
																																				423	91.0545	0.0829	653.539
																																				33	87.4431	0.0064	657.15
																																				34	85.8176	0.0066	658.776
																																				26	85.4464	0.005	659.147
																																				53	81.0728	0.0103	663.52
																																				29	79.5388	0.0056	665.054
																																				84	79.0524	0.0164	665.541
																																				39	78.9965	0.0076	665.597
																																				161	78.0463	0.0315	666.547
																																				33	77.0356	0.0064	667.558
																																				33	73.4383	0.0064	671.155
[truncated: 518 more columns]

## Sheet: HexCer_NS
Metabolite name	HexCer 40:1;2O|HexCer 18:1;2O/22:0	OAD result name	HexCer 18:1;2O/22:0		No.1	No.2	No.3	Metabolite name	HexCer 40:1;2O|HexCer 18:1;2O/22:0	OAD result name	HexCer 18:1;2O/22:0		No.1	No.2	No.3	Metabolite name	HexCer 41:1;2O|HexCer 18:1;2O/23:0	OAD result name	HexCer 18:1;2O/23:0		No.1	No.2	No.3	Metabolite name	HexCer 41:1;2O|HexCer 18:1;2O/23:0	OAD result name	HexCer 18:1;2O/23:0		No.1	No.2	No.3	Metabolite name	HexCer 41:1;2O|HexCer 18:1;2O/23:0	OAD result name	HexCer 18:1;2O/23:0		No.1	No.2	No.3	Metabolite name	HexCer 42:1;2O|HexCer 18:1;2O/24:0	OAD result name	HexCer 18:1;2O/24:0		No.1	No.2	No.3	Metabolite name	HexCer 42:1;2O|HexCer 18:1;2O/24:0
MS1 m/z	766.659	766.659	<-MS1	Positions1	Unresolved	N/A	N/A	MS1 m/z	766.659	766.659	<-MS1	Positions1	Unresolved	N/A	N/A	MS1 m/z	780.676	780.676	<-MS1	Positions1	Unresolved	N/A	N/A	MS1 m/z	780.676	780.676	<-MS1	Positions1	Unresolved	N/A	N/A	MS1 m/z	780.676	780.676	<-MS1	Positions1	Unresolved	N/A	N/A	MS1 m/z	794.691	794.691	<-MS1	Positions1	Unresolved	N/A	N/A	MS1 m/z	794.691
Ref m/z	766.655			Score1	###	N/A	N/A	Ref m/z	766.655			Score1	###	N/A	N/A	Ref m/z	780.671			Score1	###	N/A	N/A	Ref m/z	780.671			Score1	###	N/A	N/A	Ref m/z	780.671			Score1	###	N/A	N/A	Ref m/z	794.687			Score1	###	N/A	N/A	Ref m/z	794.687
RT	13.3579			Presence1	###	N/A	N/A	RT	13.2689			Presence1	###	N/A	N/A	RT	13.5445			Presence1	###	N/A	N/A	RT	13.548			Presence1	###	N/A	N/A	RT	13.5362			Presence1	###	N/A	N/A	RT	13.7249			Presence1	###	N/A	N/A	RT	13.7366
ID	228			Ratio sum1	###	N/A	N/A	ID	229			Ratio sum1	###	N/A	N/A	ID	257			Ratio sum1	###	N/A	N/A	ID	258			Ratio sum1	###	N/A	N/A	ID	256			Ratio sum1	###	N/A	N/A	ID	288			Ratio sum1	###	N/A	N/A	ID	290
Smiles	O=C(NC(COC1OC(CO)C(O)C(O)C1O)C(O)C=CCCCCCCCCCCCCC)CCCCCCCCCCCCCCCCCCCCC			All results1	Position= Unresolved, Score= ###, Presence= ###, Ratio sum= ###			Smiles	O=C(NC(COC1OC(CO)C(O)C(O)C1O)C(O)C=CCCCCCCCCCCCCC)CCCCCCCCCCCCCCCCCCCCC			All results1	Position= Unresolved, Score= ###, Presence= ###, Ratio sum= ###			Smiles	O=C(NC(COC1OC(CO)C(O)C(O)C1O)C(O)C=CCCCCCCCCCCCCC)CCCCCCCCCCCCCCCCCCCCCC			All results1	Position= Unresolved, Score= ###, Presence= ###, Ratio sum= ###			Smiles	O=C(NC(COC1OC(CO)C(O)C(O)C1O)C(O)C=CCCCCCCCCCCCCC)CCCCCCCCCCCCCCCCCCCCCC			All results1	Position= Unresolved, Score= ###, Presence= ###, Ratio sum= ###			Smiles	O=C(NC(COC1OC(CO)C(O)C(O)C1O)C(O)C=CCCCCCCCCCCCCC)CCCCCCCCCCCCCCCCCCCCCC			All results1	Position= Unresolved, Score= ###, Presence= ###, Ratio sum= ###			Smiles	O=C(NC(COC1OC(CO)C(O)C(O)C1O)C(O)C=CCCCCCCCCCCCCC)CCCCCCCCCCCCCCCCCCCCCCC			All results1	Position= Unresolved, Score= ###, Presence= ###, Ratio sum= ###			Smiles	O=C(NC(COC1OC(CO)C(O)C(O)C1O)C(O)C=CCCCCCCCCCCCCC)CCCCCCCCCCCCCCCCCCCCCCC
Subclass info	Head= 0% Moiety= 0%							Subclass info	Head= 0% Moiety= 0%							Subclass info	Head= 0% Moiety= 0%							Subclass info	Head= 0% Moiety= 0%							Subclass info	Head= 0% Moiety= 0%							Subclass info	Head= 0% Moiety= 0%							Subclass info	Head= 0% Moiety= 0%
intensity	frag m/z	Ratio(%)	Delta	Ref NL1	Ref Mz1	ppm1	Type1	intensity	frag m/z	Ratio(%)	Delta	Ref NL1	Ref Mz1	ppm1	Type1	intensity	frag m/z	Ratio(%)	Delta	Ref NL1	Ref Mz1	ppm1	Type1	intensity	frag m/z	Ratio(%)	Delta	Ref NL1	Ref Mz1	ppm1	Type1	intensity	frag m/z	Ratio(%)	Delta	Ref NL1	Ref Mz1	ppm1	Type1	intensity	frag m/z	Ratio(%)	Delta	Ref NL1	Ref Mz1	ppm1	Type1	intensity	frag m/z
896	767.592	1.4208	-0.9327					1004	767.599	1.712	-0.9396					1678	781.608	4.2769	-0.9321					864	781.611	4.4483	-0.9358					1356	781.605	4.6884	-0.9293					3315	795.627	3.2721	-0.9359					501	795.634
417	767.509	0.6612	-0.8499					222	767.544	0.3785	-0.8844					1624	781.559	4.1392	-0.8833					1905	781.56	9.8079	-0.8841					1943	781.559	6.718	-0.883					495	795.548	0.4886	-0.8575					809	795.615
77	767.449	0.1221	-0.7897					91	767.509	0.1551	-0.8493					92	781.474	0.2344	-0.7982					111	781.459	0.5714	-0.7835					160	781.482	0.5532	-0.8059					219	795.522	0.2161	-0.8312					371	795.559
211	767.423	0.3345	-0.7639					234	767.485	0.399	-0.8258					199	781.357	0.5072	-0.6817					58	781.327	0.2986	-0.6513					84	781.418	0.2904	-0.742					376	795.48	0.3711	-0.7889					171	795.522
101	767.34	0.1601	-0.6804					80	767.458	0.1364	-0.799					89	781.288	0.2268	-0.6122					53	781.231	0.2728	-0.5551					100	781.313	0.3457	-0.6373					296	795.448	0.2921	-0.757					205	795.498
54	767.292	0.0856	-0.6327					144	767.436	0.2455	-0.7765					59	781.256	0.1503	-0.5808					50	781.207	0.2574	-0.5311					68	781.264	0.2351	-0.588					191	795.392	0.1885	-0.7011					80	795.258
98	767.251	0.1554	-0.5913					92	767.393	0.1568	-0.7333					203	781.181	0.5174	-0.5058					107	781.166	0.5508	-0.4909					48	781.215	0.1659	-0.5394					229	795.361	0.226	-0.6702					88	795.195
77	767.229	0.1221	-0.5696					143	767.342	0.2438	-0.6827					87	781.117	0.2217	-0.442					67	780.859	0.3449	-0.184					92	781.19	0.318	-0.5143					97	795.321	0.0957	-0.6302					40	795.18
84	767.185	0.1332	-0.5253					110	767.308	0.1875	-0.6481					67	781.068	0.1707	-0.3921					57	780.825	0.2934	-0.1495					226	781.045	0.7814	-0.3688					127	795.302	0.1253	-0.6111					64	795.138
43	767.135	0.0681	-0.4754					87	767.282	0.1483	-0.6226					101	781.03	0.2574	-0.3548					68	780.787	0.3501	-0.1115					70	781.001	0.242	-0.3253					176	795.272	0.1737	-0.5815					117	795.073
256	767.104	0.4059	-0.4446					151	767.241	0.2574	-0.5819					132	780.996	0.3364	-0.3209					13322	780.675	68.5887	0.0005					170	780.88	0.5877	-0.204					532	795.195	0.5251	-0.5044					61	795.005
245	767.032	0.3885	-0.3728					168	767.145	0.2864	-0.4852					124	780.936	0.316	-0.2605					2294	780.616	11.8107	0.0591					495	780.845	1.7114	-0.169					257	795.147	0.2536	-0.4563					101	794.964
410	766.977	0.6501	-0.3172					283	767.022	0.4825	-0.3629					417	780.864	1.0628	-0.1882					2179	780.555	11.2186	0.1205					28922	780.675	100	0.0008					383	795.111	0.378	-0.4198					326	794.874
92	766.912	0.1458	-0.2522					149	766.974	0.254	-0.3144					475	780.844	1.2106	-0.1683					91	780.519	0.4685	0.1564					3733	780.614	12.9071	0.0624					261	795.059	0.2576	-0.3678					18857	794.691
562	766.856	0.8911	-0.1963					102	766.936	0.1739	-0.2765					39234	780.675	100	0.0003					67	780.413	0.3449	0.2627					2123	780.557	7.3404	0.1188					111	795.037	0.1095	-0.3456					2052	794.615
622	766.833	0.9863	-0.174					493	766.856	0.8406	-0.1966					3817	780.607	9.7288	0.0681					56	780.309	0.2883	0.3666					158	780.445	0.5462	0.2313					325	795.013	0.3208	-0.3218					395	794.523
63063	766.66	100	-0.0003					519	766.836	0.885	-0.1765					2487	780.555	6.3388	0.1209					67	780.255	0.3449	0.4203					99	779.961	0.3422	0.7149					188	794.973	0.1855	-0.2823					75	794.421
234	766.614	0.371	0.0453					225	766.812	0.3836	-0.1522					73	780.477	0.186	0.1981					30	779.754	0.1544	0.9211					37	779.691	0.1279	0.985					195	794.933	0.1924	-0.242					35	794.118
1226	766.581	1.944	0.0789					58643	766.659	100	0					127	780.438	0.3236	0.2372					246	779.661	1.2665	1.0143					3891	779.617	13.4534	1.059					1728	794.882	1.7056	-0.1912					67	793.702
153	766.545	0.2426	0.1145					1415	766.584	2.4129	0.0756					101	780.373	0.2574	0.302					3567	779.617	18.3648	1.0589					242	779.55	0.8367	1.1259					101309	794.691	100	-0.0001					256	793.672
159	766.528	0.2521	0.1319					306	766.542	0.5218	0.117					69	780.231	0.1758	0.4449					169	779.575	0.8701	1.1009					43	779.5	0.1486	1.1762					4497	794.615	4.4388	0.0761					457	793.621
63	766.441	0.0999	0.2186					57	766.515	0.0971	0.1443					70	779.989	0.1784	0.6861					92	779.53	0.4736	1.1455					45	779.474	0.1555	1.2018					382	794.534	0.377	0.1572					113	793.562
215	766.368	0.3409	0.2912					209	766.481	0.3563	0.1786					73	779.742	0.186	0.9336					44	779.447	0.2265	1.228					56	779.421	0.1936	1.2546					312	794.501	0.3079	0.1901					80	780.669
92	766.057	0.1458	0.6028					84	766.417	0.1432	0.2425					211	779.667	0.5377	1.0085					118	778.605	0.6075	2.0709					79	778.657	0.2731	2.0188					177	794.471	0.1747	0.2202					47	780.614
312	765.647	0.4947	1.0125					37	766.391	0.063	0.2681					4054	779.615	10.3328	1.0604					2037	766.616	10.4875	14.0599					144	777.601	0.4978	3.0751					115	794.43	0.1135	0.2611					41	776.777
548	765.598	0.8689	1.0614					59	766.375	0.1006	0.2849					199	779.579	0.5072	1.096					57	765.614	0.2934	15.0611					121	766.656	0.4183	14.02					144	794.387	0.1421	0.3043					29	776.575
55	765.478	0.0872	1.181					52	766.16	0.0886	0.4993					141	779.548	0.3593	1.1278					73	765.592	0.3758	15.0838					410	766.614	1.4176	14.0619					91	794.263	0.0898	0.4275					100	775.779
41	764.916	0.065	1.7434					365	765.647	0.6224	1.0123					51	779.473	0.1299	1.2029					33	764.634	0.1699	16.041					53	765.594	0.1832	15.0823					81	794.22	0.0799	0.4712					43	759.406
52	764.654	0.0824	2.0051					364	765.595	0.6207	1.0642					125	778.606	0.3186	2.0696					95	764.587	0.4891	16.0884					93	764.595	0.3215	16.0806					109	794.114	0.1075	0.5774					106	738.583
43	764.628	0.0681	2.0318					54	765.528	0.092	1.1314					132	777.604	0.3364	3.0711					28	744.245	0.1441	36.4306					56	763.594	0.1936	17.0815					59	793.899	0.0582	0.7918					131	738.523
57	750.441	0.0903	16.218					34	765.436	0.0579	1.2232					96	766.652	0.2446	14.0232					24	728.833	0.1235	51.8423					57	720.581	0.197	60.0948					47	793.814	0.0463	0.8772					53	737.605
31	707.921	0.0491	58.7382					66	765.303	0.1125	1.3564					440	766.614	1.1214	14.0614					25	726.757	0.1287	53.9188					62	720.294	0.2143	60.3823					776	793.678	0.7659	1.0125					154	737.578
50	706.524	0.0792	60.1354					161	764.639	0.2745	2.0201					28	765.705	0.0713	14.9701					45	724.574	0.2316	56.1013					63	715.474	0.2178	65.2015					837	793.625	0.8261	1.0656					30	737.203
59	699.951	0.0935	66.7082					27	727.201	0.046	39.458					34	765.674	0.0866	15.0014					50	722.521	0.2574	58.1543					62	706.878	0.2143	73.7976					338	793.594	0.3336	1.0967					56	736.635
27	689.941	0.0428	76.7183					31	719.227	0.0528	47.432					45	765.629	0.1146	15.0467					33	722.174	0.1699	58.5019					38	693.386	0.1313	87.29					164	793.547	0.1618	1.1438					54	736.484
33	680.638	0.0523	86.0211					30	711.625	0.0511	55.0341					201	764.596	0.5123	16.0797					50	721.576	0.2574	59.0993					28	688.484	0.0968	92.1923					267	792.674	0.2635	2.0172					35	735.627
38	653.435	0.0602	113.225					124	628.544	0.2114	138.116					88	763.589	0.2242	17.086					140	720.581	0.7207	60.0942					53	687.442	0.1832	93.2339					58	792.593	0.0572	2.0984					117	735.606
32	650.876	0.0507	115.784					139	627.535	0.237	139.124					92	762.587	0.2344	18.0885					29	698.008	0.1493	82.6675					63	685.472	0.2178	95.2043					24	787.979	0.0236	6.7116					416	734.6
134	627.54	0.2124	139.119					123	625.525	0.2097	141.134					25	760.567	0.0637	20.1085					41	696.958	0.211	83.7176					74	647.422	0.2558	133.254					243	780.671	0.2398	14.0202					37	734.41
29	623.268	0.0459	143.391					93	605.608	0.1585	161.051					81	746.51	0.2064	34.1656					134	688.477	0.6899	92.1983					111	646.448	0.3837	134.228					167	780.634	0.1648	14.0574					24	734.092
103	604.607	0.1633	162.053					70	604.607	0.1193	162.053					82	745.634	0.209	35.0416					59	686.455	0.3037	94.2201					82	646.426	0.2835	134.25					58	776.664	0.0572	18.0273					123	713.57
118	588.599	0.1871	178.061					127	588.608	0.2165	178.052					95	727.477	0.2421	53.1988					49	685.486	0.2522	95.1892					176	643.606	0.6085	137.07					148	755.544	0.146	39.1465					39	712.588
404	587.602	0.6406	179.057					343	587.596	0.5848	179.063					80	721.59	0.2039	59.0856					88	685.47	0.453	95.205					82	639.575	0.2835	141.101					44	738.652	0.0434	56.0387					31	704.798
729	586.596	1.1559	180.064					28	587.574	0.0477	179.085					30	710.14	0.0764	70.5353					33	653.332	0.1699	127.343					26	627.379	0.0898	153.297					225	738.574	0.222	56.1167					43	647.569
32	585.604	0.0507	181.056					66	586.737	0.1125	179.923					45	707.379	0.1146	73.2961					93	649.425	0.4788	131.25					89	625.597	0.3077	155.079					42	738.528	0.0414	56.1626					41	616.634
51	574.601	0.0808	192.059					776	586.595	1.3232	180.065					40	706.536	0.1019	74.1397					44	646.451	0.2265	134.225					124	618.624	0.4287	162.052					347	737.575	0.3425	57.1163					73	615.626
37	574.589	0.0586	192.07					30	581.818	0.0511	184.842					93	689.466	0.237	91.2091					53	644.515	0.2728	136.161					29	616.211	0.1002	164.465					37	737.522	0.0365	57.1691					201	614.628
125	572.577	0.1982	194.083					80	572.584	0.1364	194.076					103	687.473	0.2625	93.2025					212	643.604	1.0914	137.071					78	605.409	0.2696	175.267					75	737.45	0.074	57.2412					28	561.354
32	534.999	0.0507	231.66					35	560.547	0.0596	206.112					69	687.442	0.1758	93.2334					28	629.133	0.1441	151.543					80	604.609	0.2766	176.067					51	737.39	0.0503	57.3011					28	523.482
32	491.994	0.0507	274.665					43	541.893	0.0733	224.766					37	686.489	0.0943	94.186					42	618.016	0.2162	162.659					84	602.621	0.2904	178.055					132	736.614	0.1302	58.0767					42	523.47
35	488.797	0.0555	277.862					26	495.689	0.0443	270.97					124	685.466	0.316	95.2097					93	606.421	0.4788	174.255					42	601.612	0.1452	179.064					310	735.607	0.3059	59.0835					34	510.944
82	467.377	0.13	299.283					30	464.135	0.0511	302.524					154	659.445	0.3925	121.231					66	601.627	0.3398	179.048					346	600.621	1.1963	180.055					614	734.601	0.606	60.0904					30	509.518
37	435.41	0.0586	331.25					33	462.909	0.0562	303.751					28	655.343	0.0713	125.332					69	601.615	0.3552	179.061					113	599.503	0.3907	181.173					93	733.594	0.0917	61.097					32	497.179
129	341.307	0.2045	425.352					33	417.391	0.0562	349.268					52	646.434	0.1325	134.241					231	600.616	1.1893	180.06					26	594.838	0.0898	185.838					46	729.796	0.0454	64.8949					41	472.655
39	331.19	0.0618	435.47					31	395.026	0.0528	371.634					68	645.441	0.1733	135.234					85	599.504	0.4376	181.171					24	568.978	0.0829	211.698					33	727.547	0.0325	67.1436					227	462.373
36	268.867	0.057	497.792					28	343.452	0.0477	423.207					145	643.605	0.3695	137.07					36	578.553	0.1853	202.122					24	508.968	0.0829	271.708					54	700.498	0.0533	94.1932					28	441.631
202	264.27	0.3203	502.39					21	304.623	0.0358	462.036					66	627.551	0.1682	153.125					33	571.826	0.1699	208.849					89	507.407	0.3077	273.269					35	694.551	0.0345	100.14					42	392.785
33	211.168	0.0523	555.491					32	277.966	0.0545	488.693					71	618.638	0.1809	162.038					94	537.451	0.4839	243.224					36	485.464	0.1244	295.212					74	657.628	0.073	137.062					97	390.313
24	200.168	0.038	566.491					38	271.968	0.0647	494.692					32	616.074	0.0815	164.601					33	533.059	0.1699	247.616					141	448.361	0.4875	332.315					76	655.586	0.075	139.105					190	389.311
365	184.074	0.5787	582.585					184	264.271	0.3137	502.389					41	607.873	0.1045	172.802					135	509.432	0.695	271.243					1156	446.344	3.9969	334.332					40	653.552	0.0394	141.139					76	387.291
32	121.043	0.0507	645.616					27	261.571	0.046	505.088					28	607.847	0.0713	172.828					28	500.663	0.1441	280.012					405	420.326	1.4003	360.35					40	634.647	0.0394	160.044					51	385.272
57	119.086	0.0903	647.573					30	259.63	0.0511	507.03					93	606.411	0.237	174.264					89	495.444	0.4582	285.231					107	418.309	0.3699	362.367					138	633.648	0.1362	161.043					25	363.963
25	114.446	0.0396	652.213					26	250.719	0.0443	515.94					150	601.614	0.3823	179.062					41	474.397	0.211	306.278					27	416.527	0.0933	364.149					34	632.938	0.0335	161.753					28	356.656
79	109.101	0.1252	657.558					30	247.353	0.0511	519.306					456	600.61	1.1622	180.066					34	463.082	0.175	317.594					41	402.776	0.1417	377.9					273	632.635	0.2694	162.055					78	332.294
160	106.079	0.2537	660.58					41	210.419	0.0699	556.241					126	599.612	0.3211	181.064					201	460.284	1.0348	320.391					145	392.297	0.5013	388.379					67	618.622	0.0661	176.069					72	330.279
266	105.071	0.4218	661.588					41	197.359	0.0699	569.3					159	599.505	0.4052	181.17					36	451.934	0.1853	328.741					43	386.237	0.1486	394.439					263	616.633	0.2596	178.058					37	322.303
67	104.113	0.1062	662.546					56	191.176	0.0954	575.483					36	571.626	0.0917	209.049					40	449.164	0.2059	331.511					38	364.264	0.1313	416.412					670	615.631	0.6613	179.06					87	311.314
44	104.058	0.0697	662.601					28	189.735	0.0477	576.925					42	536.338	0.107	244.338					96	448.484	0.4942	332.192					162	361.275	0.5601	419.401					1191	614.625	1.1756	180.066					36	310.33
72	94.0409	0.1141	672.619					34	184.165	0.0579	582.494					32	523.083	0.0815	257.592					5147	448.357	26.4995	332.318					33	346.81	0.114	433.866					178	613.62	0.1757	181.071					258	310.31
24	93.2074	0.038	673.452					186	184.075	0.3171	582.585					44	515.045	0.1121	265.63					1056	446.345	5.4368	334.33					27	320.33	0.0933	460.346					27	605.567	0.0266	189.124					40	309.565
44	92.0593	0.0697	674.6					33	155.685	0.0562	610.975					93	474.373	0.237	306.302					27	424.191	0.139	356.484					117	313.277	0.4045	467.399					83	601.614	0.0819	193.077					209	309.3
371	91.0536	0.5883	675.606					55	146.111	0.0937	620.548					1176	446.342	2.9974	334.334					83	421.327	0.4273	359.348					229	306.282	0.7917	474.394					66	600.61	0.0651	194.081					649	308.297
36	85.8758	0.057	680.784					23	121.37	0.0392	645.289					157	421.329	0.4001	359.346					430	420.326	2.2138	360.349					29	286.488	0.1002	494.188					57	555.448	0.0562	239.243					58	281.917
35	82.7929	0.0555	683.866					30	112.053	0.0511	654.606					596	420.327	1.519	360.349					36	418.309	0.1853	362.367					38	269.237	0.1313	511.439					36	509.337	0.0355	285.354					42	277.03
53	82.0526	0.084	684.607					34	108.057	0.0579	658.603					245	392.299	0.6244	388.376					189	392.301	0.973	388.375					46	266.082	0.159	514.594					50	502.506	0.0493	292.185					37	261.864
69	78.0457	0.1094	688.614					67	95.0856	0.1142	671.574					125	390.279	0.3186	390.397					146	390.284	0.7516	390.392					181	264.271	0.6258	516.405					37	473.808	0.0365	320.884					58	241.811
								47	93.9406	0.0801	672.719					31	377.736	0.079	402.939					110	385.277	0.5663	395.398					59	243.204	0.2039	537.472					32	467.156	0.0315	327.535					30	216.919
								34	92.52	0.0579	674.139					66	364.263	0.1682	416.413					55	375.556	0.2831	405.119					54	231.212	0.1867	549.464					385	462.372	0.38	332.319					453	184.073
								171	91.0533	0.2915	675.606					97	361.273	0.2472	419.403					30	363.313	0.1544	417.362					63	203.183	0.2178	577.493					70	460.352	0.069	334.339					28	178.235
								30	84.0344	0.0511	682.625					31	360.166	0.079	420.509					98	361.282	0.5045	419.393					66	189.162	0.2281	591.514					135	444.427	0.1332	350.264					28	178.125
								83	81.0694	0.1415	685.59					28	358.835	0.0713	421.84					69	339.286	0.3552	441.39					25	185.947	0.0864	594.729					24	435.735	0.0236	358.956					25	176.368
								46	78.0468	0.0784	688.613					29	337.662	0.0739	443.013					198	337.275	1.0194	443.401					63	185.077	0.2178	595.599					67	389.303	0.0661	405.387					29	169.119
								37	77.7114	0.063	688.948					39	331.169	0.0994	449.506					231	306.279	1.1893	474.397					2731	184.074	9.4426	596.602					108	388.295	0.1066	406.396					52	136.13
																24	319.12	0.0611	461.555					31	296.559	0.1596	484.116					100	163.149	0.3457	617.527					88	368.4	0.0868	426.291					25	122.991
																37	313.349	0.0943	467.327					94	283.283	0.4839	497.392					41	161.131	0.1417	619.544					37	354.478	0.0365	440.213					71	120.091
																73	313.278	0.186	467.397					295	282.282	1.5188	498.393					53	142.078	0.1832	638.598					72	351.303	0.071	443.388					65	119.089
																36	310.79	0.0917	469.885					74	264.268	0.3809	516.407					106	133.101	0.3665	647.575					87	337.273	0.0858	457.418					38	110.11
																32	310.301	0.0815	470.374					25	254.164	0.1287	526.512					43	122.11	0.1486	658.566					105	330.281	0.1036	464.41					38	109.287
																30	309.304	0.0764	471.372					83	245.227	0.4273	535.448					41	120.089	0.1417	660.587					45	322.293	0.0444	472.398					120	106.076
																155	306.279	0.395	474.397					36	245.009	0.1853	535.666					29	119.39	0.1002	661.286					85	310.309	0.0839	484.382					155	105.069
																32	306.07	0.0815	474.605					30	243.137	0.1544	537.538					72	117.071	0.2489	663.605					179	309.295	0.1766	485.396					35	91.1068
																38	291.666	0.0968	489.01					32	230.438	0.1647	550.238					83	109.1	0.2869	671.576					32	308.5	0.0315	486.191					27	91.1017
																34	279.977	0.0866	500.698					24	214.29	0.1235	566.385					26	106.333	0.0898	674.343					102	308.296	0.1006	486.395					208	91.0546
																169	264.269	0.4307	516.406					37	212.915	0.1904	567.76					116	106.077	0.401	674.599					56	282.285	0.0552	512.406					35	82.0096
																30	252.484	0.0764	528.192					26	194.28	0.1338	586.395					169	105.069	0.5843	675.606					64	281.281	0.0631	513.41					63	79.0533
																27	245.004	0.0688	535.671					35	193.11	0.1801	587.566					96	105.034	0.3319	675.642					660	264.27	0.6514	530.421					31	73.0307
																30	240.302	0.0764	540.373					44	193.096	0.2265	587.58					61	103.053	0.2109	677.623					53	247.245	0.0523	547.446
																33	238.338	0.0841	542.337					42	184.164	0.2162	596.512					27	99.3201	0.0933	681.356					73	246.234	0.072	548.457
																31	213.441	0.079	567.235					38	184.148	0.1956	596.528					71	92.0622	0.2454	688.614					98	245.223	0.0967	549.468
																80	203.181	0.2039	577.494					3093	184.074	15.9244	596.601					370	91.0547	1.2793	689.621					52	240.192	0.0513	554.499
																36	201.68	0.0917	578.996					34	182.096	0.175	598.579					55	78.0464	0.1901	702.63					33	210.866	0.0325	583.825
																38	189.482	0.0968	591.193					90	170.07	0.4633	610.605													72	190.175	0.071	604.516
																134	185.078	0.3415	595.598					53	156.043	0.2728	624.633													41	184.269	0.0404	610.422
																2776	184.074	7.0754	596.601					29	151.255	0.1493	629.42													68	184.248	0.0671	610.443
																32	145.998	0.0815	634.677					50	134.072	0.2574	646.604													433	184.074	0.4274	610.617
																36	133.088	0.0917	647.587					87	119.085	0.4479	661.59													26	177.245	0.0256	617.446
																53	129.07	0.135	651.606					58	105.069	0.2986	675.607													64	143.087	0.0631	651.604
																29	123.409	0.0739	657.266					37	98.2915	0.1904	682.384													118	134.111	0.1164	660.58
																29	108.501	0.0739	672.175					62	95.0504	0.3192	685.625													87	121.104	0.0858	673.587
																60	108.057	0.1529	672.619					72	92.0617	0.3706	688.614													46	120.093	0.0454	674.598
																149	105.071	0.3797	675.604					76	91.0521	0.3912	689.623													67	119.087	0.0661	675.604
																33	104.81	0.0841	675.865					28	84.696	0.1441	695.979													111	117.07	0.1095	677.621
																32	98.4086	0.0815	682.267					24	82.8993	0.1235	697.776													47	115.054	0.0463	679.637
																48	94.062	0.1223	686.614					28	82.4824	0.1441	698.193													85	109.101	0.0839	685.59
																179	92.0606	0.4562	688.615					40	78.5402	0.2059	702.135													155	106.077	0.1529	688.614
																210	91.0541	0.5352	689.621					191	78.0454	0.9833	702.63													221	105.07	0.2181	689.621
																																								79	103.057	0.0779	691.634
																																								54	96.0542	0.0533	698.637
																																								114	95.0854	0.1125	699.606
																																								186	92.059	0.1835	702.632
																																								218	91.0542	0.2151	703.637
																																								26	85.7499	0.0256	708.941
																																								29	75.2774	0.0286	719.414
[truncated: 14 more columns]

## Sheet: LPC
Metabolite name	LPC 14:0	OAD result name	LPC 14:0		No.1	No.2	No.3	Metabolite name	LPC 14:0	OAD result name	LPC 14:0		No.1	No.2	No.3	Metabolite name	LPC 14:0	OAD result name	LPC 14:0		No.1	No.2	No.3	Metabolite name	LPC 15:0	OAD result name	LPC 15:0		No.1	No.2	No.3	Metabolite name	LPC 15:0	OAD result name	LPC 15:0		No.1	No.2	No.3	Metabolite name	LPC 15:0	OAD result name	LPC 15:0		No.1	No.2	No.3	Metabolite name	LPC 16:0
MS1 m/z	468.311	468.311	<-MS1	Positions1	N/A	N/A	N/A	MS1 m/z	468.311	468.311	<-MS1	Positions1	N/A	N/A	N/A	MS1 m/z	468.311	468.311	<-MS1	Positions1	N/A	N/A	N/A	MS1 m/z	482.327	482.327	<-MS1	Positions1	N/A	N/A	N/A	MS1 m/z	482.327	482.327	<-MS1	Positions1	N/A	N/A	N/A	MS1 m/z	482.327	482.327	<-MS1	Positions1	N/A	N/A	N/A	MS1 m/z	518.324
Ref m/z	468.308			Score1	N/A	N/A	N/A	Ref m/z	468.308			Score1	N/A	N/A	N/A	Ref m/z	468.308			Score1	N/A	N/A	N/A	Ref m/z	482.324			Score1	N/A	N/A	N/A	Ref m/z	482.324			Score1	N/A	N/A	N/A	Ref m/z	482.324			Score1	N/A	N/A	N/A	Ref m/z	518.322
RT	5.9237			Presence1	N/A	N/A	N/A	RT	5.90968			Presence1	N/A	N/A	N/A	RT	5.94007			Presence1	N/A	N/A	N/A	RT	6.2891			Presence1	N/A	N/A	N/A	RT	6.30693			Presence1	N/A	N/A	N/A	RT	6.27542			Presence1	N/A	N/A	N/A	RT	6.64408
ID	25			Ratio sum1	N/A	N/A	N/A	ID	26			Ratio sum1	N/A	N/A	N/A	ID	27			Ratio sum1	N/A	N/A	N/A	ID	31			Ratio sum1	N/A	N/A	N/A	ID	33			Ratio sum1	N/A	N/A	N/A	ID	32			Ratio sum1	N/A	N/A	N/A	ID	57
Smiles	O=C(OCC(O)COP(=O)([O-])OCC[N+](C)(C)C)CCCCCCCCCCCCC			All results1				Smiles	O=C(OCC(O)COP(=O)([O-])OCC[N+](C)(C)C)CCCCCCCCCCCCC			All results1				Smiles	O=C(OCC(O)COP(=O)([O-])OCC[N+](C)(C)C)CCCCCCCCCCCCC			All results1				Smiles	O=C(OCC(O)COP(=O)([O-])OCC[N+](C)(C)C)CCCCCCCCCCCCCC			All results1				Smiles	O=C(OCC(O)COP(=O)([O-])OCC[N+](C)(C)C)CCCCCCCCCCCCCC			All results1				Smiles	O=C(OCC(O)COP(=O)([O-])OCC[N+](C)(C)C)CCCCCCCCCCCCCC			All results1				Smiles	O=C(OCC(O)COP(=O)([O-])OCC[N+](C)(C)C)CCCCCCCCCCCCCCC
Subclass info	C5H15NO4P+= m/z 184.07349(ppm=1.03) C5H14NO+= m/z 104.10719(ppm=2.78) Head= 100.0% Moiety= 0%							Subclass info	C5H15NO4P+= m/z 184.07446(ppm=6.3) C5H14NO+= m/z 104.10704(ppm=1.34) Head= 100.0% Moiety= 0%							Subclass info	C5H15NO4P+= m/z 184.07471(ppm=7.65) C5H14NO+= m/z 104.10732(ppm=4.03) Head= 100.0% Moiety= 0%							Subclass info	C5H15NO4P+= m/z 184.07384(ppm=2.93) C5H14NO+= m/z 104.10749(ppm=5.66) Head= 100.0% Moiety= 0%							Subclass info	C5H15NO4P+= m/z 184.07404(ppm=4.02) C5H14NO+= m/z 104.10715(ppm=2.4) Head= 100.0% Moiety= 0%							Subclass info	C5H15NO4P+= m/z 184.07391(ppm=3.31) C5H14NO+= m/z 104.10733(ppm=4.13) Head= 100.0% Moiety= 0%							Subclass info	C3H9N loss= m/z 459.24863(ppm=0.93) Head= 100.0% Moiety= 0%
intensity	frag m/z	Ratio(%)	Delta	Ref NL1	Ref Mz1	ppm1	Type1	intensity	frag m/z	Ratio(%)	Delta	Ref NL1	Ref Mz1	ppm1	Type1	intensity	frag m/z	Ratio(%)	Delta	Ref NL1	Ref Mz1	ppm1	Type1	intensity	frag m/z	Ratio(%)	Delta	Ref NL1	Ref Mz1	ppm1	Type1	intensity	frag m/z	Ratio(%)	Delta	Ref NL1	Ref Mz1	ppm1	Type1	intensity	frag m/z	Ratio(%)	Delta	Ref NL1	Ref Mz1	ppm1	Type1	intensity	frag m/z
338	469.273	0.1695	-0.9626					435	469.267	0.2556	-0.9561					276	469.265	0.1264	-0.9542					13634	483.251	9.6666	-0.9241					14810	483.251	11.8401	-0.9241					60	483.296	0.039	-0.9694					1218	519.265
609	469.242	0.3055	-0.9307					53	469.237	0.0311	-0.9264					322	469.245	0.1475	-0.934					174	483.194	0.1233	-0.8668					119	483.172	0.0951	-0.8449					9328	483.251	6.0781	-0.924					233	519.216
182	469.169	0.0913	-0.8578					262	469.205	0.1539	-0.8936					213	469.192	0.0975	-0.8808					348	483.145	0.2467	-0.8187					263	483.136	0.2102	-0.809					125	483.2	0.0814	-0.8732					57	519.168
73	469.142	0.0366	-0.8312					202	469.162	0.1186	-0.8514					94	469.111	0.043	-0.7995					65	483.071	0.046	-0.7438					54	483.07	0.0431	-0.7433					248	483.17	0.1615	-0.843					117	519.137
46	469.108	0.023	-0.7969					417	469.124	0.245	-0.8128					95	469.061	0.0435	-0.7501					190	483.01	0.1347	-0.683					165	483.015	0.1319	-0.6882					109	483.135	0.071	-0.8082					96	519.04
261	469.083	0.1309	-0.7725					100	469.088	0.0587	-0.7766					387	469.035	0.1773	-0.7241					279	482.986	0.1978	-0.6592					56	482.942	0.0447	-0.6148					130	483.056	0.0847	-0.7293					104	518.988
84	469.041	0.0421	-0.7298					96	469.065	0.0564	-0.7542					140	468.966	0.0641	-0.6548					93	482.946	0.0659	-0.6193					121	482.9	0.0967	-0.5728					213	483.013	0.1387	-0.6856					189	518.88
210	468.959	0.1053	-0.6483					256	468.94	0.1504	-0.6287					135	468.942	0.0618	-0.6311					44	482.916	0.0311	-0.5891					120	482.872	0.0959	-0.5455					83	482.983	0.054	-0.6561					159	518.834
472	468.917	0.2368	-0.6066					92	468.863	0.054	-0.5516					66	468.918	0.0302	-0.6068					374	482.865	0.2651	-0.5386					84	482.812	0.0671	-0.4855					80	482.882	0.0521	-0.5551					120	518.786
123	468.872	0.0617	-0.5607					209	468.828	0.1228	-0.5173					126	468.889	0.0577	-0.5778					209	482.818	0.1481	-0.4915					347	482.774	0.2774	-0.4469					94	482.844	0.0612	-0.5174					160	518.712
232	468.851	0.1163	-0.5404					102	468.801	0.0599	-0.4902					197	468.843	0.0902	-0.5318					98	482.778	0.0694	-0.4514					199	482.721	0.159	-0.394					137	482.825	0.0892	-0.498					166	518.669
155	468.813	0.0777	-0.5021					59	468.776	0.0346	-0.4653					274	468.788	0.1255	-0.4765					135	482.714	0.0957	-0.387					209	482.702	0.167	-0.3749					103	482.803	0.0671	-0.4759					185	518.646
209	468.752	0.1048	-0.4409					91	468.733	0.0534	-0.4222					53	468.763	0.0242	-0.4516					318	482.679	0.2254	-0.3522					132	482.654	0.1055	-0.3271					305	482.778	0.1987	-0.4515					247	518.612
252	468.703	0.1264	-0.3925					287	468.706	0.1686	-0.3951					145	468.71	0.0664	-0.3988					230	482.642	0.163	-0.3149					409	482.626	0.3269	-0.299					205	482.744	0.1335	-0.4172					161	518.574
272	468.682	0.1364	-0.3708					189	468.685	0.111	-0.3739					284	468.652	0.1301	-0.3409					612	482.6	0.4339	-0.2737					147	482.596	0.1175	-0.2689					317	482.722	0.2065	-0.3948					65	518.532
324	468.634	0.1625	-0.3236					77	468.666	0.0452	-0.3552					647	468.609	0.2964	-0.2977					277	482.576	0.1963	-0.2497					351	482.578	0.2806	-0.2508					93	482.703	0.0605	-0.3757					1301	518.477
574	468.611	0.2879	-0.3					205	468.645	0.1204	-0.3343					270	468.591	0.1237	-0.2797					124	482.547	0.0879	-0.2207					262	482.55	0.2094	-0.2237					595	482.662	0.3877	-0.3348					84370	518.325
952	468.571	0.4776	-0.2599					523	468.588	0.3073	-0.2773					263	468.558	0.1205	-0.2467					90	482.526	0.0638	-0.1994					120	482.512	0.0959	-0.1853					300	482.624	0.1954	-0.2973					138	518.247
125	468.531	0.0627	-0.2199					792	468.561	0.4653	-0.2503					75	468.527	0.0343	-0.2162					1083	482.474	0.7678	-0.1477					1157	482.476	0.9249	-0.1489					532	482.598	0.3466	-0.2713					144	518.223
1716	468.458	0.8609	-0.1473					1723	468.456	1.0124	-0.145					1626	468.457	0.745	-0.1462					11431	482.407	8.1046	-0.0807					9921	482.407	7.9315	-0.0807					370	482.559	0.241	-0.2322					202	518.189
199320	468.311	100	0					170181	468.311	100	0.0001					218245	468.311	100	0.0001					141042	482.327	100	0.0001					125083	482.327	100	0.0001					124	482.529	0.0807	-0.2019					60	518.108
548	468.235	0.2749	0.0763					224	468.237	0.1316	0.0742					816	468.247	0.3738	0.0642					266	482.25	0.1885	0.0765					221	482.271	0.1766	0.0553					742	482.482	0.4834	-0.1554					123	518.062
282	468.192	0.1414	0.1193					240	468.204	0.141	0.1069					451	468.217	0.2066	0.0937					242	482.225	0.1715	0.1022					400	482.246	0.3197	0.0807					807	482.469	0.5258	-0.1418					60	517.984
70	468.165	0.0351	0.1457					226	468.178	0.1327	0.1325					222	468.182	0.1017	0.1287					131	482.202	0.0928	0.1252					76	482.203	0.0607	0.1238					10542	482.408	6.8691	-0.0809					140	517.478
188	468.116	0.0943	0.1951					107	468.146	0.0628	0.165					101	468.167	0.0462	0.1438					144	482.161	0.102	0.166					165	482.182	0.1319	0.1447					153469	482.327	100	0.0004					111	517.428
181	468.073	0.0908	0.2374					116	468.114	0.0681	0.1972					242	468.145	0.1108	0.1656					148	482.134	0.1049	0.193					110	482.107	0.0879	0.2198					538	482.26	0.3505	0.0672					1074	517.39
56	468.008	0.028	0.3031					102	468.08	0.0599	0.2305					56	468.086	0.0256	0.2251					99	481.921	0.0701	0.4062					60	482.072	0.0479	0.2544					594	482.241	0.387	0.0862					46	517.357
100	467.98	0.0501	0.3305					152	468.04	0.0893	0.2705					57	468.009	0.0261	0.3021					52	481.878	0.0368	0.4484					71	482.041	0.0567	0.2858					316	482.167	0.2059	0.1595					272	517.309
61	467.957	0.0306	0.3534					88	467.766	0.0517	0.5453					74	467.815	0.0339	0.4962					54	481.687	0.0382	0.6398					54	481.818	0.0431	0.5091					131	482.123	0.0853	0.2043					226	517.27
82	467.795	0.0411	0.5158					38	467.501	0.0223	0.8096					79	467.702	0.0361	0.6088					48	481.515	0.034	0.8122					75	481.757	0.0599	0.5695					51	482.104	0.0332	0.2225					102	517.234
40	467.749	0.02	0.5614					839	467.381	0.493	0.9301					56	467.642	0.0256	0.6689					1007	481.401	0.7139	0.9256					657	481.399	0.5252	0.9278					72	482.041	0.0469	0.2862					54	517.204
78	467.689	0.0391	0.6217					201	467.342	0.1181	0.9692					71	467.544	0.0325	0.7669					95	481.347	0.0673	0.9798					178	481.32	0.1423	1.0072					35	482.03	0.0228	0.2972					36	506.767
760	467.383	0.3812	0.9283					803	467.314	0.4718	0.9974					121	467.409	0.0554	0.9022					182	481.312	0.129	1.0143					80	481.301	0.0639	1.0259					58	481.988	0.0377	0.3392					81	505.546
576	467.31	0.2889	1.0006					160	467.26	0.094	1.0514					507	467.373	0.2323	0.9384					103	481.233	0.073	1.0933					28	481.275	0.0223	1.0522					71	481.967	0.0462	0.3602					82	505.425
101	467.229	0.0506	1.0817					75	467.215	0.044	1.0955					96	467.34	0.0439	0.9706					69	480.308	0.0489	2.019					283	481.241	0.2262	1.0853					41	481.689	0.0267	0.6382					85	505.395
129	467.154	0.0647	1.157					85	467.006	0.0499	1.3049					648	467.31	0.2969	1.001					35	480.141	0.0248	2.1858					64	481.175	0.0511	1.1515					47	481.661	0.0306	0.6658					68	505.304
94	467.105	0.0471	1.2055					138	466.298	0.081	2.0132					74	467.251	0.0339	1.0597					61	469.39	0.0432	12.9369					55	480.317	0.0439	2.01					696	481.402	0.4535	0.9247					69	504.812
117	466.298	0.0586	2.0128					119	461.841	0.0699	6.4703					75	467.229	0.0343	1.0817					66	468.435	0.0467	13.8922					45	470.453	0.0359	11.874					276	481.357	0.1798	0.9701					56	504.589
26	462.829	0.013	5.4817					54	457.009	0.0317	11.3021					42	467.041	0.0192	1.2704					112	468.39	0.0794	13.9372					107	469.392	0.0855	12.9349					343	481.321	0.2234	1.006					52	504.504
92	462.345	0.0461	5.9663					84	454.317	0.0493	13.9941					76	466.296	0.0348	2.0154					91	468.333	0.0645	13.9941					162	468.387	0.1295	13.9396					58	481.28	0.0377	1.047					96	504.472
112	461.841	0.0561	6.4699					57	453.375	0.0334	14.9357					134	461.84	0.0613	6.4715					54	467.821	0.0382	14.5053					44	467.917	0.0351	14.4097					78	481.252	0.0508	1.0752					478	504.416
51	460.833	0.0255	7.4776					95	453.341	0.0558	14.9701					65	459.872	0.0297	8.4392					457	467.387	0.324	14.9397					33	467.857	0.0263	14.4696					246	481.236	0.1602	1.0906					8169	504.347
59	458.97	0.0296	9.341					350	453.31	0.2056	15.0014					39	459.109	0.0178	9.2023					327	467.328	0.2318	14.999					68	467.779	0.0543	14.5481					36	480.331	0.0234	1.9962					50	504.196
49	455.794	0.0245	12.5165					70	453.29	0.0411	15.0208					72	455.371	0.0329	12.9396					79	467.264	0.056	15.0631					447	467.387	0.3573	14.9401					49	480.149	0.0319	2.1777					58	503.952
37	455.7	0.0185	12.6111					66	453.154	0.0387	15.157					82	454.233	0.0375	14.0778					67	467.161	0.0475	15.1658					284	467.324	0.227	15.0024					32	478.26	0.0208	4.0668					55	503.834
96	455.378	0.0481	12.9333					64	452.808	0.0376	15.5026					63	454.193	0.0288	14.1183					46	466.906	0.0326	15.4207					45	467.038	0.0359	15.2883					100	469.388	0.0651	12.9391					52	503.682
62	455.197	0.0311	13.114					68	452.778	0.0399	15.5325					49	453.878	0.0224	14.4334					58	466.863	0.0411	15.4637					84	466.698	0.0671	15.6284					91	468.397	0.0592	13.9304					45	503.482
39	453.682	0.0195	14.6289					65	452.675	0.0381	15.6363					53	453.553	0.0242	14.7584					114	466.806	0.0808	15.5203					62	466.627	0.0495	15.6999					46	468.367	0.0299	13.9596					2074	503.412
123	453.355	0.0617	14.9563					100	452.604	0.0587	15.7071					82	453.391	0.0375	14.9202					1431	466.384	1.0145	15.9425					52	466.504	0.0415	15.8224					52	467.977	0.0338	14.3497					3610	503.336
71	453.329	0.0356	14.9821					45	452.554	0.0264	15.7574					127	453.334	0.0581	14.9768					1415	466.32	1.0032	16.0063					1174	466.385	0.9385	15.9422					70	467.791	0.0456	14.5361					44	503.262
282	453.306	0.1414	15.0053					58	452.428	0.034	15.8831					425	453.31	0.1947	15.0008					55	466.161	0.0389	16.1659					1822	466.323	1.4566	16.0035					372	467.382	0.2423	14.9447					77	503.201
86	453.256	0.0431	15.0545					112	452.384	0.0658	15.9274					41	452.85	0.0187	15.4614					54	466.096	0.0382	16.2304					40	466.281	0.0319	16.0459					349	467.326	0.2274	15.0012					118	503.001
151	453.236	0.0757	15.0752					2155	452.307	1.2662	16.0043					102	452.825	0.0467	15.4859					64	466.045	0.0453	16.2818					86	466.202	0.0687	16.1245					40	467.114	0.026	15.2133					97	502.596
50	453.148	0.025	15.1629					99	452.259	0.0581	16.0521					52	452.779	0.0238	15.5318					38	465.992	0.0269	16.3351					54	466.044	0.0431	16.2832					38	467.033	0.0247	15.2936					90	502.477
99	452.944	0.0496	15.3664					76	452.196	0.0446	16.115					77	452.733	0.0352	15.5781					83	465.963	0.0588	16.3635					49	465.962	0.0391	16.3645					47	467.006	0.0306	15.3205					184	502.4
42	452.772	0.021	15.5386					52	452.103	0.0305	16.2081					63	452.65	0.0288	15.6612					80	465.936	0.0567	16.3904					67	465.901	0.0535	16.4261					57	466.781	0.0371	15.5462					11257	502.332
31	452.753	0.0155	15.5583					59	452.031	0.0346	16.2803					58	452.478	0.0265	15.8333					53	465.903	0.0375	16.4234					74	465.786	0.0591	16.5403					63	466.751	0.041	15.5764					543	501.397
62	452.475	0.0311	15.8362					65	451.954	0.0381	16.3574					60	452.399	0.0274	15.9125					78	465.86	0.0553	16.4665					64	465.683	0.0511	16.6437					87	466.446	0.0566	15.8809					91	501.355
41	452.434	0.0205	15.8773					51	451.921	0.0299	16.39					2539	452.305	1.1633	16.0058					70	465.814	0.0496	16.513					70	465.632	0.0559	16.6943					1264	466.385	0.8236	15.9424					142	501.323
56	452.392	0.028	15.9191					44	451.9	0.0258	16.4111					79	452.202	0.0361	16.1094					50	465.764	0.0354	16.5631					57	465.608	0.0455	16.7184					1815	466.321	1.1826	16.0059					45	501.291
91	452.368	0.0456	15.9426					130	451.828	0.0763	16.4826					87	452.127	0.0398	16.184					110	465.609	0.0779	16.7173					65	465.559	0.0519	16.7679					70	466.269	0.0456	16.058					51	500.423
59	452.352	0.0296	15.959					85	451.799	0.0499	16.5116					65	452.07	0.0297	16.2407					53	465.562	0.0375	16.7646					40	465.533	0.0319	16.7937					121	466.207	0.0788	16.12					183	500.318
2056	452.305	1.0315	16.0058					109	451.749	0.064	16.5617					63	451.973	0.0288	16.3376					4386	465.382	3.1097	16.9452					120	465.483	0.0959	16.8437					46	466.144	0.0299	16.1827					90	499.369
45	452.271	0.0225	16.0394					81	451.722	0.0475	16.589					41	451.926	0.0187	16.3851					8819	465.319	6.2527	17.0076					4440	465.382	3.5496	16.9447					87	466.112	0.0566	16.2147					170	486.412
126	452.228	0.0632	16.0831					116	451.672	0.0681	16.6391					89	451.899	0.0407	16.4121					155	465.239	0.1098	17.0877					9183	465.319	7.3415	17.0076					50	466.016	0.0325	16.311					39	486.119
74	452.171	0.0371	16.1398					94	451.628	0.0552	16.683					66	451.853	0.0302	16.4581					73	464.882	0.0517	17.4448					144	465.25	0.1151	17.0768					122	465.998	0.0794	16.3285					690	485.401
143	452.139	0.0717	16.1717					99	451.598	0.0581	16.7128					70	451.828	0.032	16.4826					127	464.657	0.09	17.6698					78	465.112	0.0623	17.2147					68	465.948	0.0443	16.3791					79	484.388
65	452.011	0.0326	16.3001					45	451.546	0.0264	16.7645					54	451.798	0.0247	16.5126					146	464.584	0.1035	17.7424					107	464.984	0.0855	17.343					88	465.922	0.0573	16.4046					256	483.393
107	451.973	0.0536	16.3375					91	451.525	0.0534	16.786					54	451.775	0.0247	16.536					73	464.545	0.0517	17.7822					55	464.944	0.0439	17.3825					67	465.844	0.0436	16.4834					63	483.339
158	451.938	0.0792	16.3729					73	451.476	0.0428	16.8344					232	451.753	0.1063	16.5578					43	464.532	0.0304	17.7949					70	464.917	0.0559	17.4095					54	465.817	0.0351	16.5103					37	481.407
84	451.822	0.0421	16.4884					103	451.45	0.0605	16.8611					123	451.725	0.0563	16.5856					49	464.513	0.0347	17.8137					99	464.574	0.0791	17.7524					85	465.764	0.0553	16.5628					138	481.314
157	451.777	0.0787	16.534					116	451.417	0.0681	16.8937					54	451.701	0.0247	16.6105					228	464.471	0.1616	17.8558					47	464.557	0.0375	17.7694					33	465.739	0.0215	16.588					56	479.189
97	451.752	0.0486	16.5588					294	451.375	0.1727	16.9356					54	451.651	0.0247	16.6601					278	464.442	0.1971	17.885					397	464.455	0.3173	17.8718					87	465.658	0.0566	16.6689					67	477.307
119	451.726	0.0597	16.5849					11435	451.304	6.7193	17.0072					60	451.621	0.0274	16.6899					34731	464.316	24.6245	18.0107					213	464.436	0.1702	17.8905					66	465.63	0.043	16.697					166	476.304
92	451.678	0.0461	16.6326					122	451.245	0.0716	17.0661					99	451.6	0.0453	16.7111					75	464.237	0.0531	18.0893					33845	464.316	27.058	18.0103					94	465.608	0.0612	16.7189					119	468.402
66	451.547	0.0331	16.7635					61	451.233	0.0358	17.0775					87	451.572	0.0398	16.739					72	463.404	0.051	18.9231					41	464.254	0.0327	18.0728					102	465.521	0.0664	16.8058					221	467.393
103	451.452	0.0516	16.8593					72	451.089	0.0423	17.222					64	451.469	0.0293	16.8418					48	451.378	0.034	30.9492					52	464.153	0.0415	18.1735					108	465.466	0.0703	16.8609					195	465.381
67	451.387	0.0336	16.9241					80	451.041	0.047	17.2698					186	451.428	0.0852	16.8826					29	450.992	0.0205	31.335					52	463.351	0.0415	18.9762					4195	465.382	2.7334	16.9452					74	462.253
11732	451.304	5.886	17.0065					45	450.973	0.0264	17.3376					14964	451.304	6.8565	17.0075					62	449.462	0.0439	32.8645					223	449.365	0.1782	32.9622					11029	465.319	7.1864	17.0078					40	462.21
95	451.254	0.0476	17.0567					51	450.93	0.0299	17.3814					196	451.257	0.0898	17.0542					141	449.366	0.0999	32.9604					35	448.38	0.0279	33.9468					89	465.274	0.0579	17.0534					54	461.947
104	451.207	0.0521	17.1034					66	450.883	0.0387	17.4281					58	451.207	0.0265	17.1041					53	449.328	0.0375	32.9984					104	447.384	0.0831	34.9423					71	465.245	0.0462	17.0817					30	461.281
50	451.116	0.025	17.1949					123	450.834	0.0722	17.4773					69	451.187	0.0316	17.1243					87	449.267	0.0616	33.0602					39	447.352	0.0311	34.9747					136	465.173	0.0886	17.1543					60	461.139
33	451.043	0.0165	17.2681					54	450.799	0.0317	17.5115					68	451.142	0.0311	17.1687					65	448.35	0.046	33.9765					109	433.368	0.0871	48.9584					84	465.091	0.0547	17.2359					93	460.305
58	450.949	0.029	17.3619					57	450.764	0.0334	17.5465					47	451.112	0.0215	17.1993					96	447.359	0.068	34.9681					133	431.353	0.1063	50.974					92	464.949	0.0599	17.3775					74	460.273
69	450.894	0.0346	17.4169					51	450.686	0.0299	17.6253					163	450.995	0.0746	17.3163					53	447.34	0.0375	34.9868					24	421.102	0.0191	61.2246					106	464.915	0.069	17.4122					75	460.254
75	450.864	0.0376	17.4467					145	450.588	0.0852	17.723					136	450.954	0.0623	17.3567					93	433.372	0.0659	48.9545					32	412.984	0.0255	69.3425					33	464.799	0.0215	17.5279					56	459.389
124	450.674	0.0622	17.6367					82	450.564	0.0481	17.7466					56	450.891	0.0256	17.4198					47	432.356	0.0333	49.9712					59	405.371	0.0471	76.9561					85	464.724	0.0553	17.6034					610	459.249
44	450.66	0.022	17.6512					66	450.533	0.0387	17.7779					137	450.83	0.0627	17.4806					126	431.352	0.0893	50.9749					69	385.142	0.0551	97.1852					76	464.619	0.0495	17.7077					29	440.311
154	450.638	0.0772	17.6727					75	450.485	0.044	17.8256					64	450.803	0.0293	17.5076					81	429.351	0.0574	52.9759					56	377.326	0.0447	105.001					79	464.594	0.0514	17.733					28	437.336
155	450.59	0.0777	17.7205					743	450.442	0.4365	17.8687					118	450.758	0.054	17.5534					33	421.226	0.0233	61.1004					30	357.715	0.0239	124.612					134	464.536	0.0873	17.7912					26	435.896
132	450.56	0.0662	17.7507					43204	450.3	25.387	18.0108					87	450.728	0.0398	17.5831					91	415.358	0.0645	66.9691					33	319.956	0.0263	162.371					414	464.461	0.2697	17.8658					65	435.067
167	450.54	0.0837	17.7708					175	450.248	0.1028	18.0631					103	450.672	0.0471	17.6387					31	412.073	0.0219	70.2536					30	306.872	0.0239	175.454					251	464.431	0.1635	17.8957					98	425.221
767	450.434	0.3848	17.8769					104	450.211	0.0611	18.0995					223	450.597	0.1021	17.7144					30	408.876	0.0212	73.4506					33	294.59	0.0263	187.736					38877	464.316	25.3321	18.011					250	423.238
45791	450.3	22.9736	18.0107					50	449.783	0.0293	18.528					167	450.551	0.0765	17.7605					84	405.378	0.0595	76.949					170	284.181	0.1359	198.145					101	464.264	0.0658	18.0633					99	422.239
154	450.256	0.0772	18.0549					412	449.364	0.242	18.9471					116	450.515	0.0531	17.7959					118	403.36	0.0836	78.9672					622	283.177	0.4972	199.149					96	464.232	0.0625	18.0946					34	422.133
91	450.226	0.0456	18.0846					65	437.376	0.0381	30.9346					910	450.433	0.4169	17.8781					29	402.995	0.0205	79.332					43	275.032	0.0343	207.295					30	464.092	0.0195	18.2353					61	420.251
38	450.159	0.019	18.1518					53	437.366	0.0311	30.9447					55564	450.3	25.4594	18.0107					42	395.341	0.0297	86.9859					27	204.673	0.0215	277.653					103	463.426	0.0671	18.901					143	419.234
321	449.368	0.161	18.9432					102	436.25	0.0599	32.0609					72	450.232	0.0329	18.0787					53	387.324	0.0375	95.0027					31	200.184	0.0247	282.143					51	463.378	0.0332	18.9486					61	417.054
35	448.947	0.0175	19.3636					215	435.362	0.1263	32.9494					114	450.181	0.0522	18.1302					110	385.179	0.0779	97.1473					1138	184.074	0.9097	298.253	184.074	184.073	4.02	C5H15NO4P+	60	462.762	0.039	19.5653					33	416.969
38	448.253	0.019	20.0583					139	435.345	0.0816	32.9664					465	449.364	0.213	18.9473					83	384.166	0.0588	98.1605					24	175.115	0.0191	307.212					54	451.383	0.0351	30.9435					77	407.319
31	440.15	0.0155	28.1613					286	435.252	0.168	33.059					50	449.306	0.0229	19.0047					34	382.056	0.0241	100.271					31	173.687	0.0247	308.64					64	451.225	0.0417	31.1019					286	405.376
31	437.566	0.0155	30.7449					493	434.376	0.2896	33.935					153	437.367	0.0701	30.9442					31	366.488	0.0219	115.839					25	172.91	0.0199	309.417					31	449.98	0.0201	32.3465					40	394.894
118	437.369	0.0592	30.9421					63	434.002	0.037	34.3094					63	437.298	0.0288	31.0127					36	363.063	0.0255	119.264					37	167.706	0.0295	314.62					129	449.361	0.084	32.9656					28	393.945
57	436.353	0.0285	31.9579					1556	433.372	0.9143	34.9391					118	436.257	0.054	32.054					40	354.841	0.0283	127.486					36	155.086	0.0287	327.24					173	449.265	0.1127	33.0618					88	393.3
103	436.256	0.0516	32.0545					180	432.356	0.1057	35.9545					110	435.377	0.0504	32.9342					36	353.319	0.0255	129.007					102	146.983	0.0815	335.344					32	445.289	0.0208	37.0383					148	391.36
126	435.357	0.0632	32.9534					459	431.355	0.2697	36.9558					79	435.35	0.0361	32.9613					27	347.375	0.0191	134.951					82	133.104	0.0655	349.222					29	441.512	0.0188	40.8153					48	379.311
508	435.255	0.2548	33.056					68	431.228	0.0399	37.0826					373	435.252	0.1709	33.0595					28	339.348	0.0198	142.979					124	121.104	0.0991	361.223					41	436.379	0.0267	45.948					32	378.367
35	434.882	0.0175	33.429					84	427.224	0.0493	41.0867					282	434.374	0.1292	33.9369					87	337.283	0.0616	145.044					83	119.091	0.0663	363.236					115	433.369	0.0749	48.9581					85	378.212
246	434.371	0.1234	33.94					148	426.225	0.0869	42.0861					36	434.207	0.0164	34.1045					30	333.248	0.0212	149.078					26	116.126	0.0207	366.2					31	422.288	0.0201	60.0393					38	366.176
850	433.369	0.4264	34.942					78	421.368	0.0458	46.9434					26	433.81	0.0119	34.5015					35	323.167	0.0248	159.16					31	110.137	0.0247	372.19					119	386.147	0.0775	96.1795					86	365.178
64	433.334	0.0321	34.9765					114	419.35	0.0669	48.9609					763	433.369	0.3496	34.9422					29	306.715	0.0205	175.612					25	108.136	0.0199	374.19					98	385.175	0.0638	97.1516					299	364.175
159	432.358	0.0797	35.9525					145	416.367	0.0852	51.9443					102	433.331	0.0467	34.9799					28	291.235	0.0198	191.092					24	108.056	0.0191	374.27					135	377.334	0.0879	104.993					164	363.175
369	431.352	0.1851	36.9587					40	416.037	0.0235	52.2737					234	432.359	0.1072	35.9519					498	283.175	0.353	199.152					96	106.113	0.0767	376.214					34	331.597	0.0221	150.73					45	341.96
33	430.009	0.0165	38.3023					870	415.361	0.5112	52.9501					236	431.352	0.1081	36.9594					40	270.989	0.0283	211.338					131	106.078	0.1047	376.249					82	286.248	0.0534	196.078					66	299.118
38	427.111	0.019	41.2004					63	415.326	0.037	52.9849					59	431.218	0.027	37.0934					41	267.488	0.029	214.839					113	105.112	0.0903	377.215					686	283.176	0.4469	199.151					42	295.23
69	426.219	0.0346	42.0917					28	415.114	0.0164	53.1967					84	429.118	0.0384	39.1935					48	262.221	0.034	220.106					185	105.07	0.1479	377.257					75	263.235	0.0488	219.092					29	284.893
87	417.334	0.0436	50.9768					44	414.316	0.0258	53.9954					47	428.797	0.0215	39.5145					146	245.228	0.1035	237.099					37	104.323	0.0295	378.004					22	256.289	0.0143	226.038					141	284.111
262	416.364	0.1314	51.9467					99	413.346	0.0581	54.9652					51	425.344	0.0233	42.9669					75	243.21	0.0531	239.116					2914	104.107	2.3296	378.22	104.107	104.107	2.4	C5H14NO+	37	252.953	0.0241	229.374					113	283.113
288	415.357	0.1444	52.9541					59	412.169	0.0346	56.1419					105	419.356	0.0481	48.9553					41	239.097	0.029	243.23					66	95.0874	0.0527	387.239					124	245.23	0.0807	237.097					73	281.25
44	414.348	0.022	53.9632					42	412.032	0.0246	56.2788					35	417.365	0.016	50.9464					66	234.141	0.0467	248.185					254	91.0545	0.203	391.272					65	228.208	0.0423	254.119					66	281.098
69	413.341	0.0346	54.9698					35	411.033	0.0205	57.2777					51	417.334	0.0233	50.9775					66	231.215	0.0467	251.112					35	79.4663	0.0279	402.861					74	227.201	0.0482	255.126					78	279.232
33	413.302	0.0165	55.0092					39	410.022	0.0229	58.2893					123	416.368	0.0563	51.9431					38	230.451	0.0269	251.876					43	78.0453	0.0343	404.281					45	220.228	0.0293	262.099					42	265.123
84	411.058	0.0421	57.2525					189	409.252	0.111	59.0594					480	415.361	0.2199	52.9499					69	227.201	0.0489	255.126					53	77.3373	0.0423	404.989					1329	184.074	0.8659	298.253	184.074	184.073	3.31	C5H15NO4P+	54	261.073
35	409.457	0.0175	58.8542					37	408.244	0.0217	60.0667					36	415.331	0.0164	52.9802					35	223.134	0.0248	259.193					25	77.1302	0.0199	405.197					33	166.481	0.0215	315.846					60	253.124
143	405.37	0.0717	62.941					41	406.378	0.024	61.9326					59	414.348	0.027	53.9632					129	217.197	0.0914	265.13					33	76.6903	0.0263	405.637					28	146.872	0.0182	335.455					30	247.437
23	404.018	0.0115	64.2927					45	406.298	0.0264	62.0132					96	413.347	0.0439	54.9641					54	203.181	0.0382	279.146													27	146.162	0.0175	336.165					98	241.196
108	401.35	0.0541	66.9609					70	405.374	0.0411	62.9373					33	413.306	0.0151	55.0053					26	198.51	0.0184	283.817													43	145.066	0.028	337.261					56	239.165
66	395.35	0.0331	72.9613					31	401.348	0.0182	66.9632					31	412.791	0.0142	55.5197					117	185.077	0.0829	297.25													31	142.387	0.0201	339.94					63	227.178
75	391.361	0.0376	76.9504					104	397.346	0.0611	70.9648					55	409.243	0.0252	59.0679					1192	184.074	0.8451	298.253	184.074	184.073	2.93	C5H15NO4P+									107	141.068	0.0697	341.259					69	223.067
119	390.346	0.0597	77.9645					29	387.584	0.017	80.7272					54	409.159	0.0247	59.1522					30	182.794	0.0212	299.533													32	139.301	0.0208	343.026					38	222.173
46	387.366	0.023	80.9449					114	385.181	0.0669	83.13					73	409.121	0.0334	59.1899					36	182.111	0.0255	300.215													37	132.88	0.0241	349.447					33	207.876
64	387.317	0.0321	80.9943					70	377.342	0.0411	90.9692					34	407.377	0.0155	60.9341					47	178.125	0.0333	304.202													32	129.067	0.0208	353.26					88	206.062
99	387.161	0.0496	81.1502					396	371.165	0.2326	97.1459					91	405.372	0.0416	62.9391					113	170.073	0.0801	312.254													51	120.098	0.0332	362.229					50	187.154
57	373.314	0.0285	94.9966					59	367.358	0.0346	100.953					85	404.343	0.0389	63.9685					71	169.102	0.0503	313.225													53	119.051	0.0345	363.276					63	185.079
35	373.276	0.0175	95.0353					45	366.174	0.0264	102.137					41	402.305	0.0187	66.0059					46	163.151	0.0326	319.175													102	115.057	0.0664	367.27					2875	184.074
607	371.165	0.3045	97.1458					48	356.305	0.0282	112.006					132	397.348	0.0604	70.9629					41	161.132	0.029	321.195													104	109.101	0.0677	373.226					27	179.085
43	367.363	0.0215	100.948					41	349.356	0.024	118.954					27	392.354	0.0123	75.9575					48	155.088	0.034	327.238													74	107.051	0.0482	375.276					56	163.146
44	367.349	0.022	100.962					38	320.538	0.0223	147.773					129	391.361	0.0591	76.9499					157	149.135	0.1113	333.192													347	105.111	0.2261	377.216					60	149.132
64	349.348	0.0321	118.963					29	314.43	0.017	153.881					32	385.196	0.0146	83.1153					37	147.675	0.0262	334.652													197	105.072	0.1283	377.255					38	149.048
37	328.927	0.0185	139.384					170	299.262	0.0998	169.049					44	374.308	0.0201	94.0033					40	143.092	0.0283	339.235													35	104.224	0.0228	378.103					40	148.933
34	323.24	0.017	145.071					44	283.307	0.0258	185.004					72	373.311	0.0329	95					53	142.077	0.0375	340.25													3807	104.107	2.4806	378.22	104.107	104.107	4.13	C5H14NO+	35	129.981
24	309.849	0.012	158.462					36	245.23	0.0211	223.081					606	371.165	0.2776	97.146					82	141.07	0.0581	341.256													136	95.085	0.0886	387.242					26	120.731
40	297.243	0.02	171.068					29	240.743	0.017	227.568					68	371.031	0.0311	97.2797					77	135.116	0.0545	347.21													50	93.0717	0.0325	389.255					87	120.098
74	281.246	0.0371	187.065					36	227.665	0.0211	240.646					47	369.203	0.0215	99.1084					59	134.112	0.0418	348.215													115	92.0617	0.0749	390.265					28	119.631
35	277.804	0.0175	190.507					31	224.993	0.0182	243.318					29	347.939	0.0132	120.372					29	134.085	0.0205	348.242													33	92.0165	0.0215	390.31					82	119.084
26	277.005	0.013	191.306					41	219.191	0.024	249.119					37	340.196	0.0169	128.115					118	133.101	0.0836	349.226													488	91.0551	0.3179	391.272					51	118.818
27	275.488	0.0135	192.823					45	203.182	0.0264	265.129					50	337.272	0.0229	131.039					47	132.056	0.0333	350.271													25	90.7749	0.0162	391.552					67	107.084
34	265.25	0.017	203.061					51	199.105	0.0299	269.206					45	333.285	0.0206	135.026					63	131.086	0.0446	351.24													76	79.0532	0.0495	403.274					38	106.608
54	258.12	0.027	210.19					34	192.092	0.0199	276.219					36	308.924	0.0164	159.387					119	129.07	0.0843	353.256													27	74.373	0.0175	407.954					101	106.08
319	245.228	0.16	223.083					36	192.072	0.0211	276.239					106	299.263	0.0485	169.048					43	122.532	0.0304	359.795																					91	105.108
96	241.199	0.0481	227.111					27	186.417	0.0158	281.894					29	270.622	0.0132	197.689					298	120.093	0.2112	362.234																					107	105.07
34	235.744	0.017	232.566					79	185.08	0.0464	283.231					37	267.562	0.0169	200.749					230	119.086	0.163	363.24																					1256	104.107
38	227.202	0.019	241.109					1298	184.074	0.7627	284.236	184.074	184.073	6.3	C5H15NO4P+	25	253.977	0.0114	214.334					43	118.04	0.0304	364.287																					133	95.0844
26	216.07	0.013	252.241					69	163.153	0.0405	305.158					79	245.23	0.0361	223.082					187	117.069	0.1325	365.257																					39	94.3786
31	210.868	0.0155	257.443					30	158.756	0.0176	309.555					26	204.71	0.0119	263.601					29	115.056	0.0205	367.27																					85	94.04
36	207.148	0.018	261.163					41	147.121	0.024	321.19					41	201.498	0.0187	266.813					127	109.101	0.09	373.225																					39	93.4074
87	203.183	0.0436	265.127					58	143.086	0.034	325.225					95	185.074	0.0435	283.237					69	108.056	0.0489	374.271																					110	92.062
1246	184.073	0.6251	284.237	184.073	184.073	1.03	C5H15NO4P+	68	134.114	0.0399	334.197					1575	184.075	0.7216	284.236	184.075	184.073	7.65	C5H15NO4P+	35	107.402	0.0248	374.925																					45	91.6616
39	179.036	0.0195	289.275					30	133.813	0.0176	334.498					34	171.078	0.0155	297.233					150	107.083	0.1063	375.243																					284	91.0541
36	169.149	0.018	299.162					66	133.103	0.0387	335.208					54	157.097	0.0247	311.214					206	106.078	0.146	376.249																					34	83.2067
79	169.066	0.0396	299.245					29	126.701	0.017	341.61					48	155.008	0.0219	313.303					301	105.11	0.2134	377.216																					40	81.0708
193	163.15	0.0968	305.161					33	124.45	0.0193	343.861					37	152.623	0.0169	315.688					445	105.07	0.3155	377.257
70	155.083	0.0351	313.228					36	107.294	0.0211	361.017					84	134.108	0.0384	334.203					151	105.034	0.107	377.292
30	150.696	0.015	317.614					162	106.079	0.0951	362.232					83	133.101	0.038	335.211					34	104.719	0.0241	377.608
66	149.135	0.0331	319.176					321	105.111	0.1886	363.2					34	122.911	0.0155	345.4					2989	104.107	2.1192	378.219	104.107	104.107	5.66	C5H14NO+
35	148.825	0.0175	319.486					260	105.07	0.1527	363.241					76	120.095	0.0348	348.216					68	104.06	0.0482	378.267
151	145.102	0.0757	323.209					55	104.792	0.0323	363.519					76	106.076	0.0348	362.235					67	103.055	0.0475	379.272
90	142.078	0.0451	326.233					3779	104.107	2.2205	364.204	104.107	104.107	1.34	C5H14NO+	216	105.111	0.0989	363.2					46	100.832	0.0326	381.495
73	135.119	0.0366	333.192					62	95.0851	0.0364	373.226					195	105.072	0.0893	363.239					31	100.665	0.0219	381.662
160	134.107	0.0802	334.204					25	93.4978	0.0146	374.813					60	104.265	0.0274	364.046					58	97.0639	0.0411	385.263
35	134.038	0.0175	334.273					84	92.062	0.0493	376.249					4730	104.107	2.1672	364.204	104.107	104.107	4.03	C5H14NO+	31	96.3835	0.0219	385.943
63	133.104	0.0316	335.207					308	91.0543	0.1809	377.257					77	95.0869	0.0352	373.224					40	95.0725	0.0283	387.254
61	133.065	0.0306	335.246					28	86.5306	0.0164	381.78					41	92.0593	0.0187	376.252					111	95.0496	0.0786	387.277
78	129.069	0.0391	339.241					33	79.8424	0.0193	388.469					336	91.0542	0.1539	377.257					180	92.0601	0.1276	390.267
47	124.082	0.0235	344.229					68	79.0537	0.0399	389.257					126	78.0457	0.0577	390.265					533	91.0552	0.3779	391.272
39	123.114	0.0195	345.197					169	78.048	0.0993	390.263													31	83.2201	0.0219	399.107
64	123.081	0.0321	345.229					39	76.1264	0.0229	392.185													58	81.0711	0.0411	401.256
144	121.102	0.0722	347.209					29	70.2465	0.017	398.064													37	79.2791	0.0262	403.048
219	120.092	0.1098	348.219																					63	79.0523	0.0446	403.274
232	119.089	0.1163	349.222																					157	78.0452	0.1113	404.281
32	118.041	0.016	350.27																					31	70.3897	0.0219	411.937
162	117.069	0.0812	351.242
32	114.17	0.016	354.141
25	112.366	0.0125	355.945
157	109.102	0.0787	359.208
277	106.077	0.1389	362.234
243	105.111	0.1219	363.2
423	105.07	0.2122	363.241
91	105.033	0.0456	363.278
3536	104.107	1.774	364.204	104.107	104.107	2.78	C5H14NO+
33	103.052	0.0165	365.258
30	97.9416	0.015	370.369
229	95.0864	0.1148	373.224
159	95.0484	0.0797	373.262
176	94.041	0.0883	374.27
81	93.0707	0.0406	375.24
187	92.0604	0.0938	376.25
718	91.0539	0.3602	377.257
99	84.0559	0.0496	384.255
33	83.8435	0.0165	384.467
30	83.0522	0.015	385.259
29	81.15	0.0145	387.161
35	81.0919	0.0175	387.219
82	81.0693	0.0411	387.241
149	79.0529	0.0747	389.258
138	78.0461	0.0692	390.265
61	77.0403	0.0306	391.271
37	72.6526	0.0185	395.658
[truncated: 350 more columns]

## Sheet: LPE
Metabolite name	LPE 18:0	OAD result name	LPE 18:0		No.1	No.2	No.3	Metabolite name	LPE 18:0	OAD result name	LPE 18:0		No.1	No.2	No.3	Metabolite name	LPE 18:0	OAD result name	LPE 18:0		No.1	No.2	No.3	Metabolite name	LPE 18:1(d7)	OAD result name	LPE 18:1(n-9)(d7)		No.1	No.2	No.3	Metabolite name	LPE 18:1(d7)	OAD result name	LPE 18:1(n-9)(d7)		No.1	No.2	No.3	Metabolite name	LPE 18:1(d7)	OAD result name	LPE 18:1(n-9)(d7)		No.1	No.2	No.3
MS1 m/z	482.326	482.326	<-MS1	Positions1	N/A	N/A	N/A	MS1 m/z	482.327	482.327	<-MS1	Positions1	N/A	N/A	N/A	MS1 m/z	482.327	482.327	<-MS1	Positions1	N/A	N/A	N/A	MS1 m/z	487.349	487.349	<-MS1	Positions1	n-9	N/A	N/A	MS1 m/z	487.349	487.349	<-MS1	Positions1	n-9	N/A	N/A	MS1 m/z	487.35	487.35	<-MS1	Positions1	n-9	N/A	N/A
Ref m/z	482.324			Score1	N/A	N/A	N/A	Ref m/z	482.324			Score1	N/A	N/A	N/A	Ref m/z	482.324			Score1	N/A	N/A	N/A	Ref m/z	487.352			Score1	820.22	N/A	N/A	Ref m/z	487.352			Score1	878.7	N/A	N/A	Ref m/z	487.352			Score1	872.79	N/A	N/A
RT	7.41285			Presence1	N/A	N/A	N/A	RT	7.39453			Presence1	N/A	N/A	N/A	RT	7.38127			Presence1	N/A	N/A	N/A	RT	6.86028			Presence1	58.8235	N/A	N/A	RT	6.84242			Presence1	70.5882	N/A	N/A	RT	6.82837			Presence1	64.7058	N/A	N/A
ID	36			Ratio sum1	N/A	N/A	N/A	ID	34			Ratio sum1	N/A	N/A	N/A	ID	35			Ratio sum1	N/A	N/A	N/A	ID	42			Ratio sum1	0.7449	N/A	N/A	ID	40			Ratio sum1	0.7363	N/A	N/A	ID	41			Ratio sum1	0.7872	N/A	N/A
Smiles	O=C(OCC(O)COP(=O)(O)OCCN)CCCCCCCCCCCCCCCCC			All results1				Smiles	O=C(OCC(O)COP(=O)(O)OCCN)CCCCCCCCCCCCCCCCC			All results1				Smiles	O=C(OCC(O)COP(=O)(O)OCCN)CCCCCCCCCCCCCCCCC			All results1				Smiles	[C@](COP(=O)(O)OCCN)([H])(O)COC(CCCCCCC/C=C\CCCCCC([2H])([2H])C([2H])([2H])C([2H])([2H])[2H])=O			All results1	Position= n-9, Score= 820.22, Presence= 58.8235, Ratio sum= 0.7449 Position= Unresolved, Score= ###, Presence= ###, Ratio sum= ###			Smiles	[C@](COP(=O)(O)OCCN)([H])(O)COC(CCCCCCC/C=C\CCCCCC([2H])([2H])C([2H])([2H])C([2H])([2H])[2H])=O			All results1	Position= n-9, Score= 878.7, Presence= 70.5882, Ratio sum= 0.7363 Position= Unresolved, Score= ###, Presence= ###, Ratio sum= ###			Smiles	[C@](COP(=O)(O)OCCN)([H])(O)COC(CCCCCCC/C=C\CCCCCC([2H])([2H])C([2H])([2H])C([2H])([2H])[2H])=O			All results1	Position= n-9, Score= 872.79, Presence= 64.7058, Ratio sum= 0.7872 Position= Unresolved, Score= ###, Presence= ###, Ratio sum= ###
Subclass info	C2H8NO4P loss= m/z 341.30716(ppm=6.32) Head= 100.0% Moiety= 0%							Subclass info	C2H8NO4P loss= m/z 341.30606(ppm=3.1) Head= 100.0% Moiety= 0%							Subclass info	C2H8NO4P loss= m/z 341.30627(ppm=3.72) Head= 100.0% Moiety= 0%							Subclass info	C2H8NO4P loss= m/z 346.33502(ppm=5.54) Head= 100.0% Moiety= 0%							Subclass info	C2H8NO4P loss= m/z 346.33493(ppm=5.28) Head= 100.0% Moiety= 0%							Subclass info	C2H8NO4P loss= m/z 346.33505(ppm=5.63) Head= 100.0% Moiety= 0%
intensity	frag m/z	Ratio(%)	Delta	Ref NL1	Ref Mz1	ppm1	Type1	intensity	frag m/z	Ratio(%)	Delta	Ref NL1	Ref Mz1	ppm1	Type1	intensity	frag m/z	Ratio(%)	Delta	Ref NL1	Ref Mz1	ppm1	Type1	intensity	frag m/z	Ratio(%)	Delta	Ref NL1	Ref Mz1	ppm1	Type1	intensity	frag m/z	Ratio(%)	Delta	Ref NL1	Ref Mz1	ppm1	Type1	intensity	frag m/z	Ratio(%)	Delta	Ref NL1	Ref Mz1	ppm1	Type1
53	483.291	0.3857	-0.9645					403	483.266	1.4153	-0.9397					67	483.296	0.2208	-0.969					4132	488.314	0.5139	-0.9654					3745	488.314	0.4748	-0.9651					4447	488.314	0.5368	-0.964
276	483.253	2.0088	-0.9268					68	483.217	0.2388	-0.8902					406	483.262	1.3381	-0.9348					3638	488.288	0.4524	-0.9392					3699	488.288	0.4689	-0.9391					4050	488.288	0.4889	-0.9375
126	483.163	0.917	-0.837					51	483.189	0.1791	-0.8624					143	483.207	0.4713	-0.8801					3648	488.264	0.4537	-0.9152					3966	488.209	0.5028	-0.8602					3189	488.264	0.3849	-0.9139
63	483.103	0.4585	-0.7769					43	483.111	0.151	-0.7848					70	483.135	0.2307	-0.8082					4068	488.209	0.5059	-0.8597					3310	488.183	0.4196	-0.8337					4408	488.209	0.5321	-0.8586
44	482.974	0.3202	-0.6481					129	483.069	0.453	-0.7421					80	482.925	0.2636	-0.5984					3129	488.183	0.3891	-0.8343					3803	488.129	0.4821	-0.7801					3348	488.183	0.4041	-0.8327
78	482.956	0.5677	-0.6294					51	482.911	0.1791	-0.5848					69	482.908	0.2274	-0.5806					4396	488.155	0.5467	-0.806					4418	488.081	0.5601	-0.7316					4705	488.131	0.5679	-0.7805
37	482.924	0.2693	-0.5975					44	482.718	0.1545	-0.3915					43	482.568	0.1417	-0.2414					4095	488.131	0.5093	-0.7822					4813	488.03	0.6102	-0.681					5055	488.081	0.6102	-0.7304
80	482.884	0.5822	-0.5577					97	482.654	0.3406	-0.3276					108	482.463	0.3559	-0.1356					4603	488.08	0.5724	-0.7315					4933	488.004	0.6254	-0.6551					5178	488.03	0.625	-0.6802
35	482.821	0.2547	-0.4947					36	482.592	0.1264	-0.2651					1521	482.408	5.0131	-0.0811					4881	488.03	0.607	-0.6811					3876	487.978	0.4914	-0.6293					5577	488.004	0.6732	-0.6538
80	482.765	0.5822	-0.4384					67	482.504	0.2353	-0.177					15049	482.326	49.6011	0.0006					5700	488.004	0.7089	-0.6552					4291	487.954	0.544	-0.6047					4953	487.978	0.5979	-0.6282
95	482.47	0.6914	-0.1442					101	482.471	0.3547	-0.1443					171	482.289	0.5636	0.0377					4000	487.978	0.4974	-0.6296					5363	487.904	0.6799	-0.5548					5012	487.954	0.605	-0.6034
1042	482.408	7.5842	-0.082					1467	482.408	5.152	-0.0816					144	482.26	0.4746	0.0669					4957	487.954	0.6165	-0.6049					4832	487.875	0.6126	-0.5265					6116	487.904	0.7383	-0.5534
6442	482.327	46.8884	-0.0006					15385	482.326	54.0317	0.0002					102	482.231	0.3361	0.096					5313	487.904	0.6607	-0.5551					5666	487.85	0.7183	-0.5012					4972	487.876	0.6002	-0.5254
205	482.265	1.4921	0.0613					256	482.288	0.899	0.0386					152	481.447	0.5009	0.8795					4987	487.875	0.6202	-0.5266					5854	487.824	0.7421	-0.4752					5609	487.85	0.6771	-0.5002
47	482.232	0.342	0.0937					50	482.267	0.1755	0.0595					784	481.402	2.584	0.9248					5601	487.851	0.6966	-0.5018					4750	487.797	0.6022	-0.4482					6885	487.824	0.8311	-0.474
107	482.201	0.7788	0.1252					90	482.226	0.316	0.1004					355	481.351	1.17	0.9756					6482	487.824	0.8061	-0.4754					1792	487.776	0.2271	-0.4272					5224	487.797	0.6306	-0.4466
27	481.516	0.1965	0.8102					86	482.196	0.302	0.1306					27	470.585	0.0889	11.7423					5026	487.797	0.625	-0.4477					4478	487.746	0.5677	-0.3972					1945	487.776	0.2348	-0.4258
48	481.455	0.3493	0.8713					53	482.074	0.1861	0.253					45	468.419	0.1483	13.9078					1844	487.776	0.2293	-0.4274					3935	487.724	0.4988	-0.3751					4888	487.747	0.59	-0.3964
[truncated: 726 more rows]

[truncated: 8 more sheets: PC, PE, PI, PS, PlasmPE, SM, ST, TG]
