# Supplementary material for: Computational mass spectrometry accelerates C = C position-resolved untargeted lipidomics using oxygen attachment dissociation
Source: Commun Chem. 2022 Dec 19;5:162. doi: 10.1038/s42004-022-00778-1 (PMC9814143; doi:10.1038/s42004-022-00778-1)
Supplement: Supplementary file 6 — Supplementary Data 3 [file 42004_2022_778_MOESM6_ESM.zip › SupplementaryData3/SupplementaryData3_Liver_MSRIDD_Analysis_Report.xlsx]

## Sheet: Summary
ID	RT	MS1 m/z	Ref m/z	Precise m/z	m/z type	Metabolite name	OAD result name	Comment	Data from	pmol/mg tissue	Manually changed	Moiety1 Result	Moiety2 Result	Moiety3 Result	Moiety1 resolved	Moiety2 resolved	Moiety3 resolved	C=C in Moiety1	C=C in Moiety2	C=C in Moiety3	Ontology	Heads	Moiety	Alignment ID
17	5.69797	372.313	372.311	372.313	MS1	CAR 14:0	CAR 14:0		Liver1	7.0632	False				False			n-			CAR	0	0	4467
18	5.70218	372.313	372.311	372.313	MS1	CAR 14:0	CAR 14:0		Liver2	6.9793	False				False			n-			CAR	0	0	4467
19	5.68753	372.313	372.311	372.313	MS1	CAR 14:0	CAR 14:0		Liver3	5.8807	False				False			n-			CAR	0	0	4467
20	4.75463	382.297	382.295	382.297	MS1	CAR 15:2	CAR 15:2		Liver1	3.3236	False				False			n-			CAR	0	0	4657
21	4.76038	382.297	382.295	382.297	MS1	CAR 15:2	CAR 15:2		Liver2	2.1491	False				False			n-			CAR	0	0	4657
22	4.74168	382.297	382.295	382.297	MS1	CAR 15:2	CAR 15:2		Liver3	1.5091	False				False			n-			CAR	0	0	4657
32	6.54633	400.342	400.342	400.342	MS1	CAR 16:0	CAR 16:0		Liver2	16.5223	False				False			n-			CAR	0	0	5044
34	6.45217	400.346	400.342	400.346	MS1	CAR 16:0	CAR 16:0		Liver2	20.9372	False				False			n-			CAR	0	0	5045
33	6.44667	400.346	400.342	400.346	MS1	CAR 16:0	CAR 16:0		Liver1	20.9419	False				False			n-			CAR	0	0	5045
35	6.43678	400.346	400.342	400.34	MS2	CAR 16:0	CAR 16:0		Liver3	21.7204	False				False			n-			CAR	0	0	5045
29	5.979	398.329	398.327	398.329	MS1	CAR 16:1	CAR 16:1(n-6)		Liver1	9.4303	False	Position= n-6, Score= 649.66,Presence= 29.4117, Ratio sum= 0.0852			True			n-6			CAR	0	0	5001
30	5.984	398.329	398.327	398.329	MS1	CAR 16:1	CAR 16:1(n-7)		Liver2	8.6771	False	Position= n-7, Score= 762.49,Presence= 47.0588, Ratio sum= 0.2528			True			n-7			CAR	0	0	5001
31	5.96942	398.329	398.327	398.329	MS1	CAR 16:1	CAR 16:1(n-7)		Liver3	10.1189	False	Position= n-7, Score= 767.29,Presence= 41.1764, Ratio sum= 0.296			True			n-7			CAR	0	0	5001
28	5.4997	396.313	396.311	396.313	MS1	CAR 16:2	CAR 16:2		Liver3	1.5118	False				False			n-			CAR	0	0	4953
27	5.51408	396.313	396.311	396.313	MS1	CAR 16:2	CAR 16:2		Liver2	1.5331	False				False			n-			CAR	0	0	4953
26	5.50985	396.313	396.311	396.313	MS1	CAR 16:2	CAR 16:2		Liver1	1.5398	False				False			n-			CAR	0	0	4953
41	7.10985	428.376	428.373	428.376	MS1	CAR 18:0	CAR 18:0		Liver2	15.8877	False				False			n-			CAR	0	0	5640
42	7.19905	428.377	428.373	428.377	MS1	CAR 18:0	CAR 18:0		Liver1	16.4256	False				False			n-			CAR	0	0	5641
43	7.18942	428.377	428.373	428.377	MS1	CAR 18:0	CAR 18:0		Liver3	14.7958	False				False			n-			CAR	0	0	5641
39	6.63405	426.361	426.358	426.361	MS1	CAR 18:1	CAR 18:1(n-9)		Liver1	11.7761	False	Position= n-9, Score= 796.0,Presence= 52.9411, Ratio sum= 0.3217			True			n-9			CAR	0	0	5592
40	6.62402	426.361	426.358	426.361	MS1	CAR 18:1	CAR 18:1(n-9)		Liver3	12.2501	False	Position= n-9, Score= 858.96,Presence= 47.0588, Ratio sum= 0.3474 Position= n-7, Score= 583.66,Presence= 17.647, Ratio sum= 0.0598			True			n-9			CAR	0	0	5592
36	6.16715	424.345	424.342	424.345	MS1	CAR 18:2	CAR 18:2(n-6,9)		Liver1	12.696	False	Position= n-6,9, Score= 804.45,Presence= 64.7058, Ratio sum= 1.9028			True			n-6,9			CAR	0	0	5552
37	6.17213	424.346	424.342	424.346	MS1	CAR 18:2	CAR 18:2(n-6,9)		Liver2	11.8634	False	Position= n-6,9, Score= 782.68,Presence= 50.0, Ratio sum= 1.6265 Position= n-6,8, Score= 612.97,Presence= 52.9411, Ratio sum= 2.1012			True			n-6,9			CAR	0	0	5552
38	6.15747	424.346	424.342	424.346	MS1	CAR 18:2	CAR 18:2(n-6,9)		Liver3	13.092	False	Position= n-6,9, Score= 812.23,Presence= 58.8235, Ratio sum= 1.8706			True			n-6,9			CAR	0	0	5552
50	7.7658	456.407	456.405	456.407	MS1	CAR 20:0	CAR 20:0		Liver1	7.2806	False				False			n-			CAR	0	0	6294
49	7.18942	454.392	454.389	454.392	MS1	CAR 20:1	CAR 20:1(n-9)		Liver3	12.3847	False	Position= n-9, Score= 873.47,Presence= 70.5882, Ratio sum= 0.5871 Position= n-7, Score= 720.45,Presence= 52.9411, Ratio sum= 0.2019			True			n-9			CAR	0	0	6255
47	7.19905	454.393	454.389	454.393	MS1	CAR 20:1	CAR 20:1(n-9)		Liver1	15.9317	False	Position= n-9, Score= 876.05,Presence= 70.5882, Ratio sum= 1.196 Position= n-7, Score= 715.12,Presence= 35.2941, Ratio sum= 0.2515			True			n-9			CAR	0	0	6255
48	7.20418	454.393	454.389	454.393	MS1	CAR 20:1	CAR 20:1(n-9)		Liver2	13.216	False	Position= n-9, Score= 852.86,Presence= 82.3529, Ratio sum= 0.5737 Position= n-7, Score= 581.32,Presence= 35.2941, Ratio sum= 0.0905			True			n-9			CAR	0	0	6255
65	7.7658	482.423	482.42	482.423	MS1	CAR 22:1	CAR 22:1(n-9)		Liver1	10.0349	False	Position= n-9, Score= 865.01,Presence= 58.8235, Ratio sum= 0.4597 Position= n-7, Score= 732.02,Presence= 41.1764, Ratio sum= 0.1777 Position= n-11, Score= 703.48,Presence= 35.2941, Ratio sum= 0.1265			True			n-9			CAR	0	0	6962
0	0.5637	232.155	232.154	232.155	MS1	CAR 4:0	CAR 4:0		Liver1	2.797	False				False			n-			CAR	0	0	1699
1	0.5637	246.173	246.17	246.173	MS1>10ppm	CAR 5:0	CAR 5:0		Liver1	6.072	False				False			n-			CAR	0	0	1901
2	0.569517	246.174	246.17	246.174	MS1>10ppm	CAR 5:0	CAR 5:0		Liver2	4.0242	False				False			n-			CAR	0	0	1901
4	0.6649	260.188	260.186	260.188	MS1	CAR 6:0	CAR 6:0		Liver2	6.22	False				False			n-			CAR	0	0	2099
5	0.639433	260.188	260.186	260.188	MS1	CAR 6:0	CAR 6:0		Liver3	6.5526	False				False			n-			CAR	0	0	2099
3	0.659033	260.188	260.186	260.188	MS2	CAR 6:0	CAR 6:0		Liver1	7.7698	False				False			n-			CAR	0	0	2099
6	0.849383	274.203	274.201	274.203	MS1	CAR 7:0	CAR 7:0		Liver1	4.9755	False				False			n-			CAR	0	0	2415
7	0.8537	274.203	274.201	274.203	MS1	CAR 7:0	CAR 7:0		Liver2	4.1455	False				False			n-			CAR	0	0	2415
8	0.829467	274.203	274.201	274.203	MS1	CAR 7:0	CAR 7:0		Liver3	1.0452	False				False			n-			CAR	0	0	2415
9	1.3215	288.218	288.217	288.218	MS1	CAR 8:0	CAR 8:0		Liver1	4.4615	False				False			n-			CAR	0	0	2671
10	1.32945	288.219	288.217	288.219	MS1	CAR 8:0	CAR 8:0		Liver2	4.9955	False				False			n-			CAR	0	0	2671
11	1.39762	288.219	288.217	288.219	MS1	CAR 8:0	CAR 8:0		Liver3	2.5417	False				False			n-			CAR	0	0	2672
128	13.7597	624.632	624.629	624.632	MS1	Cer 40:0;O2|Cer 18:0;O2/22:0	Cer 18:0;O2/22:0		Liver1	12.9667	False				False			n-			Cer_NDS	100	66.6666	11513
143	14.0374	652.665	652.66	652.665	MS1	Cer 42:0;O2|Cer 18:0;O2/24:0	Cer 18:0;O2/24:0		Liver3	14.8351	False				False			n-			Cer_NDS	100	66.6666	12427
142	14.0435	652.665	652.66	652.665	MS1	Cer 42:0;O2|Cer 18:0;O2/24:0	Cer 18:0;O2/24:0		Liver1	16.649	False				False			n-			Cer_NDS	100	66.6666	12427
127	13.7532	618.621	618.618	618.621	MS1	Cer 41:1;O2|Cer 18:1;O2/23:0	Cer 18:1(Δ4);O2/23:0		Liver3	41.8644	False	Position= Δ4, Score= 930.64,Presence= 20.0, Ratio sum= 0.1896			True			Δ4			Cer_NS	0	0	11302
125	13.7597	618.624	618.618	618.624	MS1	Cer 41:1;O2|Cer 18:1;O2/23:0	Cer 18:1(Δ4);O2/23:0		Liver1	37.8268	False	Position= Δ4, Score= 639.05,Presence= 15.0, Ratio sum= 0.032			True			Δ4			Cer_NS	0	0	11302
134	13.9418	632.634	632.634	632.634	MS1	Cer 42:1;O2|Cer 18:1;O2/24:0	Cer 18:1(Δ4);O2/24:0		Liver3	42.8777	False	Position= Δ4, Score= 923.33,Presence= 25.0, Ratio sum= 0.0474			True			Δ4			Cer_NS	0	0	11772
132	13.8623	632.644	632.634	632.637	MS2+O	Cer 42:1;O2|Cer 18:1;O2/24:0	Cer 18:1(Δ4);O2/24:0		Liver2	41.1332	False	Position= Δ4, Score= 768.32,Presence= 15.0, Ratio sum= 0.0515			True			Δ4			Cer_NS	0	0	11771
133	13.948	632.648	632.634	632.631	MS2	Cer 42:1;O2|Cer 18:1;O2/24:0	Cer 18:1(Δ4);O2/24:0		Liver1	42.2297	False	Position= Δ4, Score= 845.38,Presence= 20.0, Ratio sum= 0.0631			True			Δ4			Cer_NS	0	0	11772
146	13.948	672.631	672.626	672.631	MS1	Cer 42:1;O2|Cer 18:1;O2/24:0	Cer 18:1(Δ4);O2/24:0		Liver1	15.1658	False	Position= Δ4, Score= 647.36,Presence= 15.0, Ratio sum= 0.1592			True			Δ4			Cer_NS	0	0	12974
147	13.9418	672.631	672.626	672.631	MS1	Cer 42:1;O2|Cer 18:1;O2/24:0	Cer 18:1(Δ4);O2/24:0		Liver3	14.7465	False	Position= Δ4, Score= 517.84,Presence= 10.0, Ratio sum= 0.1523			True			Δ4			Cer_NS	0	0	12974
131	13.6585	630.63	630.618	630.622	MS2+O	Cer 42:2;O2|Cer 18:1;O2/24:1	Cer 18:1(Δ4);O2/24:1(n-9)		Liver3	42.9203	False	Position= Δ4, Score= 834.16,Presence= 20.0, Ratio sum= 0.0546 Position= n-9, Score= 945.42,Presence= 70.0, Ratio sum= 0.7117	Position= n-9, Score= 945.42,Presence= 70.0, Ratio sum= 0.7117		True	True		Δ4	n-9		Cer_NS	0	0	11702
129	13.6646	630.632	630.618	630.621	MS2+O	Cer 42:2;O2|Cer 18:1;O2/24:1	Cer 18:1(Δ4);O2/24:1(n-9)		Liver1	38.0755	False	Position= Δ4, Score= 815.88,Presence= 15.0, Ratio sum= 0.0231 Position= n-9, Score= 965.02,Presence= 80.0, Ratio sum= 0.8508	Position= n-9, Score= 965.02,Presence= 80.0, Ratio sum= 0.8508		True	True		Δ4	n-9		Cer_NS	0	0	11702
130	13.6731	630.622	630.618	630.622	MS1	Cer 42:2;O2|Cer 18:1;O2/24:1	Cer 18:1(Δ4);O2/24:1(n-9)		Liver2	39.0587	True	Position= Δ4, Score= 768.08,Presence= 20.0, Ratio sum= 0.0322 Position= n-3, Score= 862.22,Presence= 45.0, Ratio sum= 0.078 Position= n-4, Score= 804.1,Presence= 50.0, Ratio sum= 0.0889 Position= n-7, Score= 456.13,Presence= 40.0, Ratio sum= 0.2454 Position= n-9, Score= 973.83,Presence= 90.0, Ratio sum= 1.6183	Position= n-9, Score= 973.83,Presence= 90.0, Ratio sum= 1.6183 Position= n-3, Score= 862.22,Presence= 45.0, Ratio sum= 0.078 Position= n-4, Score= 804.1,Presence= 50.0, Ratio sum= 0.0889 Position= n-7, Score= 456.13,Presence= 40.0, Ratio sum= 0.2454		True	True		Δ4	n-9		Cer_NS	0	0	11702
126	13.7675	618.623	618.618	618.623	MS1	Cer 41:1;O2|Cer 18:1;O2/23:0	Cer 18:1;O2/23:0		Liver2	40.5952	False				False			n-			Cer_NS	0	0	11302
140	14.0522	646.655	646.65	646.655	MS1	Cer 43:1;O2|Cer 18:1;O2/25:0	Cer 18:1;O2/25:0		Liver2	15.2191	False				False			n-			Cer_NS	0	0	12201
139	14.0435	646.662	646.65	646.655	MS2	Cer 43:1;O2|Cer 18:1;O2/25:0	Cer 18:1;O2/25:0		Liver1	28.0531	False				False			n-			Cer_NS	0	0	12201
141	14.0374	646.664	646.65	646.653	MS2	Cer 43:1;O2|Cer 18:1;O2/25:0	Cer 18:1;O2/25:0		Liver3	8.5924	False				False			n-			Cer_NS	0	0	12201
122	11.7914	610.545	610.54	610.545	MS1	DG 34:2|DG 16:0_18:2	DG 16:0_18:2		Liver1	326.312	False				False			n-			DG	100	100	10981
123	11.7985	610.546	610.54	610.546	MS1	DG 34:2|DG 16:0_18:2	DG 16:0_18:2		Liver2	1713.42	False				False			n-			DG	0	100	10981
124	11.785	610.546	610.54	610.546	MS1	DG 34:2|DG 16:0_18:2	DG 16:0_18:2		Liver3	376.808	False				False			n-			DG	100	100	10981
144	11.5108	658.546	658.54	658.546	MS1	DG 38:6|DG 16:0_22:6	DG 16:0_22:6		Liver1	277.608	False				False			n-			DG	100	100	12622
145	11.5175	658.546	658.54	658.546	MS1	DG 38:6|DG 16:0_22:6	DG 16:0_22:6		Liver2	1396.97	False				False			n-			DG	100	100	12622
135	12.0724	636.561	636.556	636.561	MS1	DG 36:3|DG 18:1_18:2	DG 18:1(n-9)_18:2(n-6,9)		Liver1	287.308	True	Position= n-9, Score= 712.47,Presence= 41.1764, Ratio sum= 0.2689 Position= n-6, Score= 759.19,Presence= 29.4117, Ratio sum= 0.1644	Position= n-6,9*, Score= 727.46,Presence= 32.3529, Ratio sum= 0.3361		True	True		n-9	n-6,9*		DG	100	100	11879
136	11.9868	636.562	636.556	636.562	MS1	DG 36:3|DG 18:1_18:2	DG 18:1(n-9)_18:2(n-6,9)		Liver2	1397.58	True	Position= n-9, Score= 851.84,Presence= 41.1764, Ratio sum= 0.2377	Position= n-6*,9, Score= 667.46,Presence= 35.2941, Ratio sum= 0.3112		True	True		n-9	n-6*,9		DG	100	100	11880
137	11.9731	636.561	636.556	636.561	MS1	DG 36:3|DG 18:1_18:2	DG 18:1(n-9)_18:2(n-6,9)		Liver3	323.68	False	Position= n-9, Score= 774.75,Presence= 29.4117, Ratio sum= 0.1559 Position= n-6, Score= 789.28,Presence= 35.2941, Ratio sum= 0.1513	Position= n-6,9, Score= 746.97,Presence= 35.2941, Ratio sum= 0.298		True	True		n-9	n-6,9		DG	100	100	11880
138	11.5175	641.519	641.511	641.518	MS2+O	DG 36:3	DG 36:3		Liver2	1223.28	False				False			n-			DG	0	0	12046
267	13.7597	794.682	794.687	794.682	MS1	HexCer 42:1;O2|HexCer 18:1;O2/24:0	HexCer 18:1(Δ8);O2/24:0		Liver1	17.8615	False	Position= Δ8, Score= 653.56,Presence= 55.0, Ratio sum= 1.9552 Position= Δ5, Score= 534.93,Presence= 45.0, Ratio sum= 0.548			True			Δ8			HexCer_NS	0	0	16540
215	13.3762	766.659	766.655	766.659	MS1	HexCer 40:1;O2|HexCer 18:1;O2/22:0	HexCer 18:1;O2/22:0		Liver3	28.0951	False				False			n-			HexCer_NS	0	0	15621
214	13.3819	766.671	766.655	766.661	MS2+O	HexCer 40:1;O2|HexCer 18:1;O2/22:0	HexCer 18:1;O2/22:0		Liver1	19.9593	False				False			n-			HexCer_NS	0	0	15621
237	13.5792	780.677	780.671	780.677	MS1	HexCer 41:1;O2|HexCer 18:1;O2/23:0	HexCer 18:1;O2/23:0		Liver2	12.8053	False				False			n-			HexCer_NS	0	0	16101
236	13.571	780.684	780.671	780.678	MS2+O	HexCer 41:1;O2|HexCer 18:1;O2/23:0	HexCer 18:1;O2/23:0		Liver1	19.966	False				False			n-			HexCer_NS	0	0	16101
238	13.5649	780.684	780.671	780.676	MS2+O	HexCer 41:1;O2|HexCer 18:1;O2/23:0	HexCer 18:1;O2/23:0		Liver3	20.7192	False				False			n-			HexCer_NS	0	0	16101
269	13.7532	794.683	794.687	794.683	MS1	HexCer 42:1;O2|HexCer 18:1;O2/24:0	HexCer 18:1;O2/24:0		Liver3	18.3868	False				False			n-			HexCer_NS	0	0	16540
268	13.7675	794.693	794.687	794.693	MS1	HexCer 42:1;O2|HexCer 18:1;O2/24:0	HexCer 18:1;O2/24:0		Liver2	20.0239	False				False			n-			HexCer_NS	0	0	16540
262	13.3914	792.678	792.671	792.678	MS1	HexCer 42:2;O2|HexCer 18:1;O2/24:1	HexCer 18:1;O2/24:1		Liver2	17.6149	False				False	False		n-	n-		HexCer_NS	0	0	16474
263	13.3762	792.678	792.671	792.678	MS1	HexCer 42:2;O2|HexCer 18:1;O2/24:1	HexCer 18:1;O2/24:1		Liver3	16.8129	False				False	False		n-	n-		HexCer_NS	0	0	16474
52	5.984	468.311	468.308	468.311	MS1	LPC 14:0	LPC 14:0		Liver2	10.8109	False				False			n-			LPC	100	0	6589
51	5.979	468.311	468.308	468.311	MS1	LPC 14:0	LPC 14:0		Liver1	11.0895	False				False			n-			LPC	100	0	6589
53	5.96942	468.312	468.308	468.312	MS1	LPC 14:0	LPC 14:0		Liver3	10.6889	False				False			n-			LPC	100	0	6589
61	6.35863	482.327	482.324	482.327	MS1	LPC 15:0	LPC 15:0		Liver2	10.8395	False				False			n-			LPC	100	0	6959
60	6.35362	482.327	482.324	482.327	MS1	LPC 15:0	LPC 15:0		Liver1	11.5508	False				False			n-			LPC	100	0	6959
62	6.34358	482.327	482.324	482.327	MS1	LPC 15:0	LPC 15:0		Liver3	11.5215	False				False			n-			LPC	100	0	6959
72	6.72778	496.348	496.34	496.34	MS2	LPC 16:0	LPC 16:0		Liver1	36.7569	False				False			n-			LPC	100	0	7348
73	6.71832	496.348	496.34	496.344	MS2	LPC 16:0	LPC 16:0		Liver3	41.2205	False				False			n-			LPC	100	0	7348
74	6.64018	496.348	496.34	496.345	MS2	LPC 16:0	LPC 16:0		Liver2	39.5913	False				False			n-			LPC	100	0	7349
88	6.06357	516.309	516.306	516.309	MS1	LPC 16:1	LPC 16:1		Liver3	1.7531	False				False			n-			LPC	100	0	7909
71	6.06357	494.323	494.324	494.323	MS1	LPC 16:1	LPC 16:1(n-7)		Liver3	26.8606	False	Position= n-7, Score= 941.52,Presence= 82.3529, Ratio sum= 0.6364			True			n-7			LPC	100	0	7279
70	6.0779	494.338	494.324	494.327	MS2+O	LPC 16:1	LPC 16:1(n-7)		Liver2	27.0852	False	Position= n-7, Score= 919.58,Presence= 76.4705, Ratio sum= 0.7206			True			n-7			LPC	100	0	7279
69	6.07302	494.339	494.324	494.326	MS2+O	LPC 16:1	LPC 16:1(n-7)		Liver1	7.7338	False	Position= n-7, Score= 951.65,Presence= 94.1176, Ratio sum= 0.6794			True			n-7			LPC	100	0	7279
84	6.92105	510.351	510.355	510.351	MS1	LPC 17:0	LPC 17:0		Liver2	14.0205	False				False			n-			LPC	100	0	7729
86	7.0153	510.361	510.355	510.358	MS2+O	LPC 17:0	LPC 17:0		Liver2	27.3699	False				False			n-			LPC	100	0	7730
87	7.00052	510.362	510.355	0		LPC 17:0	LPC 17:0		Liver3	30.1023	False				False			n-			LPC	100	0	7730
85	7.00983	510.362	510.355	510.358	MS2+O	LPC 17:0	LPC 17:0		Liver1	28.9831	False				False			n-			LPC	100	0	7730
81	6.44667	508.342	508.34	508.342	MS1	LPC 17:1	LPC 17:1(n-8)		Liver1	11.8028	False	Position= n-8, Score= 780.38,Presence= 41.1764, Ratio sum= 0.2165 Position= n-9, Score= 730.3,Presence= 41.1764, Ratio sum= 0.1744			True			n-8			LPC	100	0	7686
82	6.45217	508.343	508.34	508.343	MS1	LPC 17:1	LPC 17:1(n-8)		Liver2	10.0069	False	Position= n-8, Score= 762.28,Presence= 23.5294, Ratio sum= 0.0939			True			n-8			LPC	100	0	7686
83	6.43678	508.343	508.34	508.343	MS1	LPC 17:1	LPC 17:1(n-8)		Liver3	11.6355	False	Position= n-8, Score= 779.45,Presence= 29.4117, Ratio sum= 0.1756			True			n-8			LPC	100	0	7686
99	6.82207	529.411	529.399	529.403	MS2	LPC 18:1(d7)	LPC 18:1(n-9)(d7)		Liver1	31.5195	False	Position= n-9, Score= 794.83,Presence= 41.1764, Ratio sum= 0.2803			True			n-9			LPC	100	0	8297
101	6.81268	529.411	529.399	529.404	MS2	LPC 18:1(d7)	LPC 18:1(n-9)(d7)		Liver3	31.5195	False	Position= n-9, Score= 853.89,Presence= 58.8235, Ratio sum= 0.3741			True			n-9			LPC	100	0	8297
100	6.82752	529.412	529.399	529.403	MS2+O	LPC 18:1(d7)	LPC 18:1(n-9)(d7)		Liver2	31.5195	False	Position= n-9, Score= 945.56,Presence= 94.1176, Ratio sum= 0.7093 Position= n-8, Score= 649.41,Presence= 47.0588, Ratio sum= 0.2953 Position= n-3, Score= 560.78,Presence= 35.2941, Ratio sum= 0.8613			True			n-9			LPC	100	0	8297
92	6.2651	520.334	520.34	520.342	MS2+O	LPC 18:2	LPC 18:2(n-6,9)		Liver2	23.8922	False	Position= n-6,9, Score= 895.68,Presence= 97.0588, Ratio sum= 9.5379 Position= n-6,8, Score= 685.16,Presence= 91.1764, Ratio sum= 11.8679 Position= n-7,9, Score= 594.02,Presence= 85.2941, Ratio sum= 9.813			True			n-6,9			LPC	100	0	8025
93	6.35362	520.347	520.34	520.343	MS2+O	LPC 18:2	LPC 18:2(n-6,9)		Liver1	37.0782	False	Position= n-6,9, Score= 889.64,Presence= 94.1176, Ratio sum= 8.9446 Position= n-6,8, Score= 668.02,Presence= 85.2941, Ratio sum= 11.3006 Position= n-7,9, Score= 583.04,Presence= 82.3529, Ratio sum= 9.1802			True			n-6,9			LPC	100	0	8027
94	6.34358	520.347	520.34	520.343	MS2+O	LPC 18:2	LPC 18:2(n-6,9)		Liver3	41.3918	False	Position= n-6,9, Score= 868.14,Presence= 76.4705, Ratio sum= 2.4678 Position= n-6,8, Score= 662.82,Presence= 76.4705, Ratio sum= 3.1423			True			n-6,9			LPC	100	0	8027
90	5.984	518.329	518.324	518.329	MS1	LPC 18:3	LPC 18:3		Liver2	21.7524	False				False			n-			LPC	100	0	7961
89	5.979	518.329	518.324	518.329	MS1	LPC 18:3	LPC 18:3(n-3,6,9)		Liver1	21.0745	False	Position= n-3,6,9, Score= 909.15,Presence= 84.3137, Ratio sum= 3.8265 Position= n-3,6,10, Score= 832.99,Presence= 72.549, Ratio sum= 3.2862			True			n-3,6,9			LPC	100	0	7961
91	5.96942	518.329	518.324	518.329	MS1	LPC 18:3	LPC 18:3(n-3,6,9)		Liver3	24.0342	False	Position= n-3,6,9, Score= 892.36,Presence= 74.5098, Ratio sum= 3.3704			True			n-3,6,9			LPC	100	0	7961
103	7.57735	538.391	538.387	538.391	MS1	LPC 19:0	LPC 19:0		Liver1	21.1025	False				False			n-			LPC	100	0	8525
104	7.58052	538.391	538.387	538.391	MS1	LPC 19:0	LPC 19:0		Liver2	21.0898	False				False			n-			LPC	100	0	8525
105	7.56757	538.391	538.387	538.391	MS1	LPC 19:0	LPC 19:0		Liver3	23.2863	False				False			n-			LPC	100	0	8525
102	7.09517	536.374	536.371	536.374	MS1	LPC 19:1	LPC 19:1		Liver3	4.6202	False				False			n-			LPC	100	0	8461
116	7.86028	552.407	552.402	552.407	MS1	LPC 20:0	LPC 20:0		Liver1	18.6981	False				False			n-			LPC	100	0	8965
117	7.86325	552.407	552.402	552.407	MS1	LPC 20:0	LPC 20:0		Liver2	19.0707	False				False			n-			LPC	100	0	8965
118	7.85118	552.408	552.402	552.408	MS1	LPC 20:0	LPC 20:0		Liver3	22.6164	False				False			n-			LPC	100	0	8965
114	7.3924	550.391	550.387	550.391	MS1	LPC 20:1	LPC 20:1(n-9)		Liver2	14.6298	False	Position= n-9, Score= 755.13,Presence= 58.8235, Ratio sum= 0.3801			True			n-9			LPC	100	0	8881
113	7.38682	550.391	550.387	550.391	MS1	LPC 20:1	LPC 20:1(n-9)		Liver1	16.589	False	Position= n-9, Score= 873.27,Presence= 58.8235, Ratio sum= 0.5028			True			n-9			LPC	100	0	8881
115	7.37733	550.391	550.387	550.391	MS1	LPC 20:1	LPC 20:1(n-9)		Liver3	17.2389	False	Position= n-9, Score= 910.45,Presence= 70.5882, Ratio sum= 0.4384 Position= n-7, Score= 784.45,Presence= 52.9411, Ratio sum= 0.2418			True			n-9			LPC	100	0	8881
111	7.0153	548.374	548.371	548.374	MS1	LPC 20:2	LPC 20:2(n-6,9)		Liver2	14.2552	False	Position= n-6,9, Score= 748.81,Presence= 58.8235, Ratio sum= 2.5162			True			n-6,9			LPC	100	0	8815
110	7.00983	548.375	548.371	548.375	MS1	LPC 20:2	LPC 20:2(n-6,9)		Liver1	15.789	False	Position= n-6,9, Score= 700.15,Presence= 47.0588, Ratio sum= 2.4886			True			n-6,9			LPC	100	0	8815
112	7.00052	548.375	548.371	548.375	MS1	LPC 20:2	LPC 20:2(n-6,9)		Liver3	15.0171	False	Position= n-6,9, Score= 705.98,Presence= 52.9411, Ratio sum= 2.6862			True			n-6,9			LPC	100	0	8815
107	6.44667	546.353	546.355	546.353	MS1	LPC 20:3	LPC 20:3(n-6,9,12)		Liver1	24.4768	False	Position= n-6,9,12, Score= 909.1,Presence= 72.549, Ratio sum= 3.7545 Position= n-3,9,12, Score= 810.49,Presence= 58.8235, Ratio sum= 2.6665 Position= n-7,9,12, Score= 748.33,Presence= 66.6666, Ratio sum= 3.915 Position= n-3,6,12, Score= 717.57,Presence= 58.8235, Ratio sum= 1.3195 Position= n-3,6,9, Score= 532.87,Presence= 47.0588, Ratio sum= 0.9177			True			n-6,9,12			LPC	100	0	8752
108	6.45217	546.354	546.355	546.354	MS1	LPC 20:3	LPC 20:3(n-6,9,12)		Liver2	21.6565	False	Position= n-6,9,12, Score= 925.89,Presence= 76.4705, Ratio sum= 3.1764			True			n-6,9,12			LPC	100	0	8752
109	6.53055	546.362	546.355	546.361	MS2	LPC 20:3	LPC 20:3(n-6,9,12)		Liver3	28.1091	False	Position= n-6,9,12, Score= 883.21,Presence= 64.7058, Ratio sum= 3.342 Position= n-6,9,11, Score= 789.35,Presence= 60.7843, Ratio sum= 3.5916			True			n-6,9,12			LPC	100	0	8755
106	6.2651	544.342	544.34	544.342	MS1	LPC 20:4	LPC 20:4(n-6,9,12,15)		Liver2	41.6078	False	Position= n-6,9,12,15, Score= 913.84,Presence= 82.3529, Ratio sum= 5.4754			True			n-6,9,12,15			LPC	100	0	8692
120	6.35863	570.359	570.355	570.359	MS1	LPC 22:5	LPC 22:5(n-3,6,9,12,15)		Liver2	18.5488	False	Position= n-3,6,9,12,15, Score= 879.62,Presence= 75.2941, Ratio sum= 4.5088			True			n-3,6,9,12,15			LPC	100	0	9540
121	6.34358	570.359	570.355	570.359	MS1	LPC 22:5	LPC 22:5(n-3,6,9,12,15)		Liver3	18.4714	False	Position= n-3,6,9,12,15, Score= 843.53,Presence= 57.647, Ratio sum= 3.5177			True			n-3,6,9,12,15			LPC	100	0	9540
119	6.35362	570.359	570.355	570.359	MS1	LPC 22:5	LPC 22:5(n-3,6,9,12,15)		Liver1	20.7625	False	Position= n-3,6,9,12,15, Score= 890.04,Presence= 78.8235, Ratio sum= 5.009			True			n-3,6,9,12,15			LPC	100	0	9540
63	7.00983	482.363	482.361	482.363	MS1	LPC O-16:0	LPC O-16:0		Liver1	10.2643	False				False			n-			EtherLPC	33.3333	0	6960
64	7.00052	482.363	482.361	482.363	MS1	LPC O-16:0	LPC O-16:0		Liver3	9.897	False				False			n-			EtherLPC	33.3333	0	6960
44	6.72778	454.297	454.293	454.297	MS1	LPE 16:0	LPE 16:0		Liver1	33.4346	False				False			n-			LPE	100	0	6252
46	6.71832	454.298	454.293	454.298	MS1>10ppm	LPE 16:0	LPE 16:0		Liver3	28.5064	False				False			n-			LPE	100	0	6252
45	6.7339	454.298	454.293	454.298	MS1>10ppm	LPE 16:0	LPE 16:0		Liver2	34.8411	False				False			n-			LPE	100	0	6252
58	7.3924	482.321	482.324	482.321	MS1	LPE 18:0	LPE 18:0		Liver2	28.2438	False				False			n-			LPE	100	0	6957
57	7.38682	482.321	482.324	482.321	MS1	LPE 18:0	LPE 18:0		Liver1	26.0973	False				False			n-			LPE	100	0	6957
59	7.47322	482.322	482.324	482.322	MS1	LPE 18:0	LPE 18:0		Liver3	22.387	False				False			n-			LPE	100	0	6958
54	6.91573	480.313	480.308	480.313	MS1	LPE 18:1	LPE 18:1(n-9)		Liver1	36.2557	False	Position= n-9, Score= 875.15,Presence= 76.4705, Ratio sum= 0.8775 Position= n-7, Score= 730.95,Presence= 41.1764, Ratio sum= 0.2058			True			n-9			LPE	100	0	6887
55	6.92105	480.313	480.308	480.313	MS1	LPE 18:1	LPE 18:1(n-9)		Liver2	37.9288	False	Position= n-9, Score= 888.62,Presence= 76.4705, Ratio sum= 0.8698 Position= n-7, Score= 636.96,Presence= 41.1764, Ratio sum= 0.1629			True			n-9			LPE	100	0	6887
56	6.9063	480.313	480.308	480.313	MS1	LPE 18:1	LPE 18:1(n-9)		Liver3	30.4116	False	Position= n-9, Score= 867.1,Presence= 70.5882, Ratio sum= 0.8743			True			n-9			LPE	100	0	6887
66	6.91573	487.351	487.352	487.351	MS1	LPE 18:1(d7)	LPE 18:1(n-9)(d7)		Liver1	34.2445	False	Position= n-9, Score= 876.72,Presence= 64.7058, Ratio sum= 0.7941			True			n-9			LPE	100	0	7090
67	6.92105	487.351	487.352	487.351	MS1	LPE 18:1(d7)	LPE 18:1(n-9)(d7)		Liver2	34.2445	False	Position= n-9, Score= 760.08,Presence= 41.1764, Ratio sum= 0.4303			True			n-9			LPE	100	0	7090
68	6.9063	487.357	487.352	487.35	MS2	LPE 18:1(d7)	LPE 18:1(n-9)(d7)		Liver3	34.2445	False	Position= n-9, Score= 928.07,Presence= 82.3529, Ratio sum= 1.5525			True			n-9			LPE	100	0	7090
78	6.26018	502.297	502.293	502.297	MS1	LPE 20:4	LPE 20:4		Liver1	25.5201	False				False			n-			LPE	100	0	7518
79	6.2651	502.297	502.293	502.297	MS1	LPE 20:4	LPE 20:4		Liver2	28.5004	False				False			n-			LPE	100	0	7518
80	6.25033	502.297	502.293	502.297	MS1	LPE 20:4	LPE 20:4		Liver3	23.2403	False				False			n-			LPE	100	0	7518
75	5.8851	500.28	500.277	500.28	MS1	LPE 20:5	LPE 20:5		Liver1	8.0025	False				False			n-			LPE	100	0	7465
76	5.88988	500.28	500.277	500.28	MS1	LPE 20:5	LPE 20:5		Liver2	10.5209	False				False			n-			LPE	100	0	7465
77	5.87542	500.28	500.277	500.28	MS1	LPE 20:5	LPE 20:5		Liver3	9.681	False				False			n-			LPE	100	0	7465
96	6.26018	526.297	526.293	526.297	MS1	LPE 22:6	LPE 22:6		Liver1	22.9657	False				False			n-			LPE	100	0	8197
97	6.2651	526.297	526.293	526.297	MS1	LPE 22:6	LPE 22:6		Liver2	27.4612	False				False			n-			LPE	100	0	8197
98	6.25033	526.297	526.293	526.297	MS1	LPE 22:6	LPE 22:6		Liver3	23.211	False				False			n-			LPE	100	0	8197
257	9.36358	792.558	792.554	792.558	MS1	PC 37:6|PC 15:0_22:6	PC 15:0_22:6(n-3,6,9,12,15,18)		Liver1	39.548	False	Position= n-3,6,9,12,15,18, Score= 923.07,Presence= 81.3725, Ratio sum= 14.6459 Position= n-3,6,9,11,15,18, Score= 895.67,Presence= 83.3333, Ratio sum= 14.0005 Position= n-3,6,9,12,15,17, Score= 890.53,Presence= 82.3529, Ratio sum= 15.0227 Position= n-3,6,8,12,15,18, Score= 887.18,Presence= 82.3529, Ratio sum= 13.8149 Position= n-3,6,9,12,14,18, Score= 886.39,Presence= 83.3333, Ratio sum= 12.6324…			True			n-3,6,9,12,15,18			PC	100	50	16470
258	9.36807	792.559	792.554	792.559	MS1	PC 37:6|PC 15:0_22:6	PC 15:0_22:6(n-3,6,9,12,15,18)		Liver2	33.9906	False	Position= n-3,6,9,12,15,18, Score= 915.01,Presence= 77.4509, Ratio sum= 10.5898 Position= n-3,6,9,12,15,17, Score= 885.16,Presence= 78.4313, Ratio sum= 10.8969 Position= n-3,6,8,12,15,18, Score= 884.42,Presence= 80.3921, Ratio sum= 9.9829 Position= n-3,5,9,12,15,18, Score= 875.3,Presence= 79.4117, Ratio sum= 9.9746 Position= n-3,6,9,12,14,18, Score= 874.61,Presence= 74.5098, Ratio sum= 9.0125 Pos…			True			n-3,6,9,12,15,18			PC	100	75	16470
165	10.3934	734.571	734.569	734.571	MS1	PC 32:0|PC 16:0_16:0	PC 16:0_16:0		Liver2	53.6679	False				False			n-			PC	100	100	14567
164	10.3887	734.571	734.569	734.571	MS1	PC 32:0|PC 16:0_16:0	PC 16:0_16:0		Liver1	59.5367	False				False			n-			PC	100	100	14567
166	10.3813	734.571	734.569	734.571	MS1	PC 32:0|PC 16:0_16:0	PC 16:0_16:0		Liver3	53.9372	False				False			n-			PC	100	100	14567
162	9.64843	732.557	732.554	732.557	MS1	PC 32:1|PC 16:0_16:1	PC 16:0_16:1(n-7)		Liver2	41.2405	False	Position= n-7, Score= 983.77,Presence= 100.0, Ratio sum= 2.9603 Position= n-9, Score= 870.18,Presence= 82.3529, Ratio sum= 0.5131 Position= n-8, Score= 656.8,Presence= 70.5882, Ratio sum= 1.1561			True			n-7			PC	100	100	14501
161	9.6432	732.558	732.554	732.558	MS1	PC 32:1|PC 16:0_16:1	PC 16:0_16:1(n-7)		Liver1	46.2633	False	Position= n-7, Score= 979.81,Presence= 100.0, Ratio sum= 3.5101 Position= n-9, Score= 906.66,Presence= 82.3529, Ratio sum= 0.7085 Position= n-3, Score= 591.27,Presence= 64.7058, Ratio sum= 0.2446			True			n-7			PC	100	100	14501
163	9.6359	732.558	732.554	732.558	MS1	PC 32:1|PC 16:0_16:1	PC 16:0_16:1(n-7)		Liver3	41.2832	False	Position= n-7, Score= 982.26,Presence= 100.0, Ratio sum= 3.217 Position= n-9, Score= 858.86,Presence= 76.4705, Ratio sum= 0.5053 Position= n-6, Score= 726.59,Presence= 88.2352, Ratio sum= 1.2673			True			n-7			PC	100	100	14501
175	10.1021	746.575	746.569	746.575	MS1	PC 33:1|PC 16:0_17:1	PC 16:0_17:1(n-8)		Liver3	34.1792	False	Position= n-8, Score= 886.33,Presence= 82.3529, Ratio sum= 0.399 Position= n-9, Score= 833.8,Presence= 64.7058, Ratio sum= 0.4478			True			n-8			PC	100	75	14949
174	10.1138	746.574	746.569	746.574	MS1	PC 33:1|PC 16:0_17:1	PC 16:0_17:1(n-9)		Liver2	31.1388	False	Position= n-9, Score= 898.96,Presence= 76.4705, Ratio sum= 0.5313 Position= n-8, Score= 827.34,Presence= 82.3529, Ratio sum= 0.4294 Position= n-7, Score= 650.12,Presence= 41.1764, Ratio sum= 0.1808			True			n-9			PC	100	75	14949
173	10.1098	746.575	746.569	746.575	MS1	PC 33:1|PC 16:0_17:1	PC 16:0_17:1(n-9)		Liver1	40.7572	False	Position= n-9, Score= 926.97,Presence= 94.1176, Ratio sum= 0.6314 Position= n-8, Score= 896.82,Presence= 82.3529, Ratio sum= 0.6763			True			n-9			PC	100	100	14949
212	11.5044	762.604	762.601	762.604	MS1	PC 34:0|PC 16:0_18:0	PC 16:0_18:0		Liver3	72.734	False				False			n-			PC	100	100	15494
210	11.5108	762.604	762.601	762.604	MS1	PC 34:0|PC 16:0_18:0	PC 16:0_18:0		Liver1	73.9386	False				False			n-			PC	100	100	15494
211	11.5175	762.604	762.601	762.604	MS1	PC 34:0|PC 16:0_18:0	PC 16:0_18:0		Liver2	73.6819	False				False			n-			PC	100	100	15494
201	10.1098	758.577	758.569	758.575	MS2	PC 34:2|PC 16:0_18:2	PC 16:0_18:2(n-6,9)		Liver1	80.2639	False	Position= n-6,9, Score= 942.17,Presence= 94.1176, Ratio sum= 2.0166 Position= n-5,9, Score= 786.77,Presence= 82.3529, Ratio sum= 1.4242 Position= n-5,7, Score= 669.39,Presence= 79.4117, Ratio sum= 1.5323			True			n-6,9			PC	100	75	15374
203	10.1021	758.577	758.569	758.574	MS2	PC 34:2|PC 16:0_18:2	PC 16:0_18:2(n-6,9)		Liver3	74.6012	False	Position= n-6,9, Score= 899.09,Presence= 85.2941, Ratio sum= 6.5698 Position= n-7,9, Score= 673.64,Presence= 82.3529, Ratio sum= 7.0634 Position= n-6,8, Score= 663.41,Presence= 76.4705, Ratio sum= 7.486			True			n-6,9			PC	100	100	15374
202	10.1138	758.578	758.569	758.573	MS2+O	PC 34:2|PC 16:0_18:2	PC 16:0_18:2(n-6,9)		Liver2	81.1298	False	Position= n-6,9, Score= 910.88,Presence= 94.1176, Ratio sum= 11.0764 Position= n-6,8, Score= 691.73,Presence= 91.1764, Ratio sum= 12.5695 Position= n-7,9, Score= 657.61,Presence= 88.2352, Ratio sum= 11.7475			True			n-6,9			PC	100	100	15374
197	8.33452	756.558	756.554	756.558	MS1	PC 34:3|PC 16:0_18:3	PC 16:0_18:3		Liver2	83.2796	False				False			n-			PC	100	100	15300
198	8.32188	756.558	756.554	756.558	MS1	PC 34:3|PC 16:0_18:3	PC 16:0_18:3(n-6,9,12)		Liver3	68.7864	True	Position= n-6,9*,12*, Score= 581.71,Presence= 54.9019, Ratio sum= 1.1125			True			n-6,9*,12*			PC	100	75	15300
196	8.33078	756.558	756.554	756.558	MS1	PC 34:3|PC 16:0_18:3	PC 16:0_18:3(n-3,6,9)		Liver1	77.4489	True	Position= n-3*,6,9, Score= 432.79,Presence= 62.745, Ratio sum= 2.8836 Position= n-4,6,9, Score= 588.95,Presence= 64.7058, Ratio sum= 2.2284 Position= n-4,6,8, Score= 575.27,Presence= 62.745, Ratio sum= 1.8939			True			n-3*,6,9			PC	100	75	15300
246	10.0166	784.586	784.585	784.586	MS1	PC 36:3|PC 16:0_20:3	PC 16:0_20:3(n-6,9,12)		Liver1	102.198	True	Position= n-6,9,12*, Score= 795.37,Presence= 82.3529, Ratio sum= 14.4995 Position= n-5,7,9, Score= 579.07,Presence= 72.549, Ratio sum= 7.8974			True			n-6,9,12*			PC	100	50	16209
247	10.0087	784.585	784.585	784.585	MS1	PC 36:3|PC 16:0_20:3	PC 16:0_20:3(n-6,9,12)		Liver3	93.6479	False	Position= n-6,9,12, Score= 788.49,Presence= 78.4313, Ratio sum= 16.6375 Position= n-5,9,12, Score= 713.31,Presence= 74.5098, Ratio sum= 9.2525 Position= n-7,9,12, Score= 601.57,Presence= 80.3921, Ratio sum= 19.1865 Position= n-5,7,9, Score= 586.91,Presence= 78.4313, Ratio sum= 9.5517 Position= n-6,8,12, Score= 564.61,Presence= 78.4313, Ratio sum= 16.3356 Position= n-5,8,12, Score= 512.56,Presence…			True			n-6,9,12			PC	100	25	16209
245	10.1138	784.585	784.585	784.585	MS1	PC 36:3|PC 16:0_20:3	PC 16:0_20:3(n-6,9,12)		Liver2	99.9893	True	Position= n-6,9,12, Score= 797.16,Presence= 80.3921, Ratio sum= 15.6326 Position= n-6,9,15, Score= 815.5,Presence= 86.2745, Ratio sum= 15.4416 Position= n-6,9,11, Score= 808.81,Presence= 78.4313, Ratio sum= 17.3309 Position= n-5,9,15, Score= 743.48,Presence= 78.4313, Ratio sum= 8.7863 Position= n-5,9,12, Score= 717.93,Presence= 72.549, Ratio sum= 8.9773 Position= n-5,9,11, Score= 666.89,Presence=…			True			n-6,9,12			PC	100	75	16208
195	9.36807	756.556	756.554	756.556	MS1	PC 34:3|PC 16:1_18:2	PC 16:1(n-7)_18:2(n-6,9)		Liver2	62.8163	True	Position= n-7, Score= 519.5,Presence= 88.2352, Ratio sum= 4.1448 Position= n-3, Score= 837.48,Presence= 76.4705, Ratio sum= 0.2527 Position= n-6, Score= 908.81,Presence= 94.1176, Ratio sum= 4.4315	Position= n-6,9, Score= 927.32,Presence= 94.1176, Ratio sum= 9.2872 Position= n-3,9, Score= 783.5,Presence= 85.2941, Ratio sum= 5.1083 Position= n-7,9, Score= 696.53,Presence= 91.1764, Ratio sum= 9.0005 Position= n-6,8, Score= 694.86,Presence= 88.2352, Ratio sum= 7.0779 Position= n-3,6, Score= 655.19,Presence= 79.4117, Ratio sum= 2.575 Position= n-3,7, Score= 522.27,Presence= 82.3529, Ratio sum= …		True	True		n-7	n-6,9		PC	100	25	15299
199	9.45685	756.559	756.554	756.559	MS1	PC 34:3|PC 16:1_18:2	PC 16:1(n-10)_18:2(n-6,9)		Liver1	75.4731	True	Position= n-10, Score= 793.6,Presence= 70.5882, Ratio sum= 0.3971 Position= n-3, Score= 897.9,Presence= 70.5882, Ratio sum= 0.9506 Position= n-6, Score= 889.9,Presence= 88.2352, Ratio sum= 3.4701 Position= n-9, Score= 739.79,Presence= 76.4705, Ratio sum= 1.6079 Position= n-7, Score= 639.31,Presence= 70.5882, Ratio sum= 2.9418	Position= n-6,9, Score= 907.44,Presence= 88.2352, Ratio sum= 6.0334 Position= n-3,9, Score= 893.96,Presence= 79.4117, Ratio sum= 3.514 Position= n-3,6, Score= 826.84,Presence= 79.4117, Ratio sum= 3.5053 Position= n-6,10, Score= 736.79,Presence= 79.4117, Ratio sum= 4.3683 Position= n-3,10, Score= 725.72,Presence= 70.5882, Ratio sum= 1.8488 Position= n-7,9, Score= 717.18,Presence= 79.4117, Ratio su…		True	True		n-10	n-6,9		PC	100	100	15301
200	9.44963	756.559	756.554	756.559	MS1	PC 34:3|PC 16:1_18:2	PC 16:1(n-6)_18:2(n-6,9)		Liver3	61.1705	True	Position= n-6, Score= 899.1,Presence= 82.3529, Ratio sum= 4.474 Position= n-3, Score= 790.89,Presence= 47.0588, Ratio sum= 0.2628	Position= n-6,9, Score= 924.22,Presence= 85.2941, Ratio sum= 10.2551 Position= n-3,9, Score= 773.51,Presence= 67.647, Ratio sum= 6.0439 Position= n-6,10, Score= 739.38,Presence= 82.3529, Ratio sum= 7.1517 Position= n-6,8, Score= 674.14,Presence= 85.2941, Ratio sum= 7.5606 Position= n-3,10, Score= 536.07,Presence= 64.7058, Ratio sum= 2.9404 Position= n-3,8, Score= 477.83,Presence= 67.647, Ratio su…		True	True		n-6	n-6,9		PC	100	75	15301
192	9.08203	754.543	754.538	754.543	MS1	PC 34:4|PC 16:1_18:3	PC 16:1(n-7)_18:3(n-3,6,9)		Liver1	51.7121	True	Position= n-7, Score= 727.82,Presence= 76.4705, Ratio sum= 4.6117 Position= n-3, Score= 876.04,Presence= 64.7058, Ratio sum= 0.8307 Position= n-8, Score= 602.2,Presence= 64.7058, Ratio sum= 0.851 Position= n-6, Score= 896.35,Presence= 82.3529, Ratio sum= 4.1468	Position= n-3,6,9, Score= 814.62,Presence= 82.3529, Ratio sum= 5.9688 Position= n-6,9,12, Score= 875.74,Presence= 82.3529, Ratio sum= 8.8402 Position= n-3,9,12, Score= 866.93,Presence= 76.4705, Ratio sum= 5.5242 Position= n-3,6,12, Score= 824.34,Presence= 76.4705, Ratio sum= 4.1362 Position= n-3,5,12, Score= 773.95,Presence= 70.5882, Ratio sum= 2.3791 Position= n-3,6,10, Score= 757.69,Presence= 7…		True	True		n-7	n-3,6,9		PC	100	100	15238
194	9.07497	754.543	754.538	754.543	MS1	PC 34:4|PC 16:1_18:3	PC 16:1(n-7)_18:3(n-6,9,12)		Liver3	49.3677	True	Position= n-7, Score= 741.55,Presence= 82.3529, Ratio sum= 4.5085 Position= n-3, Score= 909.89,Presence= 70.5882, Ratio sum= 0.8415 Position= n-5, Score= 695.31,Presence= 82.3529, Ratio sum= 0.9093 Position= n-6, Score= 913.65,Presence= 100.0, Ratio sum= 4.1691	Position= n-6,9,12, Score= 883.16,Presence= 94.1176, Ratio sum= 9.1161 Position= n-6,9,11, Score= 874.37,Presence= 94.1176, Ratio sum= 9.6378 Position= n-3,9,12, Score= 871.76,Presence= 84.3137, Ratio sum= 5.7885 Position= n-3,6,12, Score= 842.8,Presence= 82.3529, Ratio sum= 4.206 Position= n-5,9,12, Score= 832.29,Presence= 88.2352, Ratio sum= 5.8563 Position= n-3,6,9, Score= 823.35,Presence= 84.…		True	True		n-7	n-6,9,12		PC	100	100	15238
191	8.0393	754.543	754.538	754.543	MS1	PC 34:4|PC 16:1_18:3	PC 16:1_18:3		Liver3	31.0048	False				False	False		n-	n-		PC	100	25	15237
190	8.05175	754.543	754.538	754.543	MS1	PC 34:4|PC 16:1_18:3	PC 16:1_18:3		Liver2	33.1673	False				False	False		n-	n-		PC	100	25	15237
193	9.08737	754.543	754.538	754.543	MS1	PC 34:4|PC 16:1_18:3	PC 16:1(n-7)_18:3(n-3,6,9)		Liver2	52.6514	True	Position= n-7, Score= 628.29,Presence= 70.5882, Ratio sum= 2.7994 Position= n-6, Score= 649.92,Presence= 88.2352, Ratio sum= 4.3298 Position= n-5, Score= 511.77,Presence= 70.5882, Ratio sum= 1.3469 Position= n-3, Score= 840.5,Presence= 64.7058, Ratio sum= 0.2832	Position= n-3,6,9, Score= 817.82,Presence= 84.3137, Ratio sum= 11.6192 Position= n-5,7,9, Score= 810.47,Presence= 88.2352, Ratio sum= 15.6969 Position= n-3,6,12, Score= 770.23,Presence= 76.4705, Ratio sum= 7.279 Position= n-3,5,9, Score= 767.35,Presence= 78.4313, Ratio sum= 6.8889 Position= n-3,5,12, Score= 735.95,Presence= 70.5882, Ratio sum= 2.5487 Position= n-3,9,12, Score= 725.86,Presence= 70…		True	True		n-7	n-3,6,9		PC	100	50	15238
155	9.18108	730.543	730.538	730.543	MS1	PC 32:2|PC 16:1_16:1	PC 16:1(n-7)_16:1(n-6)		Liver2	47.6145	False	Position= n-7, Score= 663.14,Presence= 88.2352, Ratio sum= 6.8828 Position= n-9, Score= 612.52,Presence= 58.8235, Ratio sum= 2.0471 Position= n-6, Score= 881.82,Presence= 82.3529, Ratio sum= 5.8688	Position= n-6, Score= 881.82,Presence= 82.3529, Ratio sum= 5.8688 Position= n-7, Score= 663.14,Presence= 88.2352, Ratio sum= 6.8828 Position= n-9, Score= 612.52,Presence= 58.8235, Ratio sum= 2.0471		True	True		n-7	n-6		PC	100	100	14449
189	8.04827	754.543	754.538	754.543	MS1	PC 34:4|PC 16:1_18:3	PC 16:1_18:3		Liver1	36.0703	False				False	False		n-	n-		PC	100	25	15237
232	9.44963	780.557	780.554	780.557	MS1	PC 36:5|PC 16:1_20:4	PC 16:1(n-7)_20:4(n-6,9,12,15)		Liver3	72.0694	False	Position= n-7, Score= 762.09,Presence= 82.3529, Ratio sum= 6.6806 Position= n-6, Score= 895.42,Presence= 82.3529, Ratio sum= 4.7121	Position= n-6,9,12,15, Score= 929.63,Presence= 89.7058, Ratio sum= 18.7456 Position= n-6,9,12,16, Score= 867.43,Presence= 88.2352, Ratio sum= 16.7676 Position= n-6,9,12,14, Score= 865.46,Presence= 88.2352, Ratio sum= 18.534 Position= n-7,9,12,15, Score= 863.42,Presence= 89.7058, Ratio sum= 20.714 Position= n-6,9,13,15, Score= 823.56,Presence= 86.7647, Ratio sum= 17.6753 Position= n-7,9,12,14, Sco…		True	True		n-7	n-6,9,12,15		PC	100	100	16094
156	9.16883	730.541	730.538	730.541	MS1	PC 32:2|PC 16:1_16:1	PC 16:1(n-9)_16:1(n-6)		Liver3	44.6348	False	Position= n-9, Score= 728.43,Presence= 94.1176, Ratio sum= 1.7213 Position= n-7, Score= 721.14,Presence= 82.3529, Ratio sum= 6.1256 Position= n-6, Score= 891.37,Presence= 88.2352, Ratio sum= 5.4332	Position= n-6, Score= 891.37,Presence= 88.2352, Ratio sum= 5.4332 Position= n-9, Score= 728.43,Presence= 94.1176, Ratio sum= 1.7213 Position= n-7, Score= 721.14,Presence= 82.3529, Ratio sum= 6.1256		True	True		n-9	n-6		PC	100	100	14449
157	9.27012	730.543	730.538	730.543	MS1	PC 32:2|PC 16:1_16:1	PC 16:1(n-9)_16:1(n-6)		Liver1	67.4512	False	Position= n-9, Score= 633.72,Presence= 64.7058, Ratio sum= 0.7472 Position= n-7, Score= 607.4,Presence= 82.3529, Ratio sum= 2.7967 Position= n-6, Score= 887.47,Presence= 88.2352, Ratio sum= 2.8178	Position= n-6, Score= 887.47,Presence= 88.2352, Ratio sum= 2.8178 Position= n-9, Score= 633.72,Presence= 64.7058, Ratio sum= 0.7472 Position= n-7, Score= 607.4,Presence= 82.3529, Ratio sum= 2.7967		True	True		n-9	n-6		PC	100	100	14450
184	8.89468	752.527	752.523	752.527	MS1	PC 34:5|PC 16:2_18:3	PC 16:2(n-3,6)_18:3(n-3,6,9)		Liver1	24.4602	False	Position= n-3,6, Score= 789.71,Presence= 82.3529, Ratio sum= 5.7697 Position= n-3,5, Score= 724.18,Presence= 82.3529, Ratio sum= 2.0513 Position= n-3,7, Score= 680.16,Presence= 76.4705, Ratio sum= 5.4823 Position= n-6*,9*, Score= 476.46,Presence= 55.8823, Ratio sum= 3.8037	Position= n-3,6,9, Score= 857.13,Presence= 88.2352, Ratio sum= 9.3687 Position= n-3,5,9, Score= 836.35,Presence= 88.2352, Ratio sum= 5.6503 Position= n-3,6,12, Score= 756.65,Presence= 82.3529, Ratio sum= 6.1488 Position= n-3,6,8, Score= 715.3,Presence= 88.2352, Ratio sum= 8.8129 Position= n-3,5,12, Score= 707.67,Presence= 82.3529, Ratio sum= 2.4304 Position= n-3,7,9, Score= 699.07,Presence= 84.31…		True	True		n-3,6	n-3,6,9		PC	100	25	15173
185	8.8869	752.527	752.523	752.527	MS1	PC 34:5|PC 16:2_18:3	PC 16:2(n-3,6)_18:3(n-3,6,9)		Liver3	21.8184	False	Position= n-3,6, Score= 790.38,Presence= 73.5294, Ratio sum= 5.188 Position= n-3,7, Score= 697.15,Presence= 70.5882, Ratio sum= 5.0325	Position= n-3,6,9, Score= 841.32,Presence= 78.4313, Ratio sum= 8.6517 Position= n-3,7,9, Score= 692.06,Presence= 76.4705, Ratio sum= 8.4962		True	True		n-3,6	n-3,6,9		PC	100	50	15173
228	10.3002	772.587	772.585	772.587	MS1	PC 35:2|PC 17:0_18:2	PC 17:0_18:2(n-6,9)		Liver2	46.2547	False	Position= n-6,9, Score= 908.61,Presence= 85.2941, Ratio sum= 7.2845 Position= n-6,10, Score= 769.6,Presence= 73.5294, Ratio sum= 5.2556 Position= n-6,8, Score= 702.82,Presence= 85.2941, Ratio sum= 8.2226			True			n-6,9			PC	100	100	15827
229	10.2883	772.601	772.585	772.59	MS2	PC 35:2|PC 17:0_18:2	PC 17:0_18:2(n-6,9)		Liver3	66.9499	False	Position= n-6,9, Score= 907.56,Presence= 91.1764, Ratio sum= 7.6835 Position= n-5,9, Score= 810.32,Presence= 88.2352, Ratio sum= 3.0982 Position= n-6,8, Score= 706.78,Presence= 88.2352, Ratio sum= 9.0071 Position= n-5,8, Score= 525.4,Presence= 85.2941, Ratio sum= 4.4219 Position= n-5,7, Score= 515.44,Presence= 76.4705, Ratio sum= 3.1586			True			n-6,9			PC	100	100	15827
227	10.2959	772.601	772.585	772.589	MS2+O	PC 35:2|PC 17:0_18:2	PC 17:0_18:2(n-6,9)		Liver1	77.5642	False	Position= n-6,9, Score= 912.17,Presence= 94.1176, Ratio sum= 5.3011 Position= n-6,8, Score= 700.06,Presence= 85.2941, Ratio sum= 5.8468			True			n-6,9			PC	100	100	15827
273	10.2883	796.591	796.585	796.591	MS1	PC 37:4|PC 17:0_20:4	PC 17:0_20:4(n-6,9,12,15)		Liver3	47.1352	False	Position= n-6,9,12,15, Score= 921.83,Presence= 82.3529, Ratio sum= 8.3517 Position= n-6,8,12,15, Score= 866.91,Presence= 88.2352, Ratio sum= 7.8637 Position= n-6,9,12,14, Score= 863.93,Presence= 82.3529, Ratio sum= 8.7214 Position= n-6,8,12,14, Score= 801.62,Presence= 88.2352, Ratio sum= 8.2334			True			n-6,9,12,15			PC	100	75	16589
272	10.3002	796.596	796.585	796.589	MS2+O	PC 37:4|PC 17:0_20:4	PC 17:0_20:4(n-6,9,12,15)		Liver2	49.079	False	Position= n-6,9,12,15, Score= 923.18,Presence= 85.2941, Ratio sum= 8.481 Position= n-6,8,12,15, Score= 867.44,Presence= 89.7058, Ratio sum= 7.8303 Position= n-6,9,12,14, Score= 860.35,Presence= 83.8235, Ratio sum= 8.6948 Position= n-6,9,11,15, Score= 832.75,Presence= 86.7647, Ratio sum= 7.0222 Position= n-6,9,13,15, Score= 821.74,Presence= 86.7647, Ratio sum= 7.7511 Position= n-6,8,12,14, Score= …			True			n-6,9,12,15			PC	100	100	16589
306	10.1949	820.589	820.585	820.589	MS1	PC 39:6|PC 17:0_22:6	PC 17:0_22:6(n-3,6,9,12,15,18)		Liver3	34.5118	False	Position= n-3,6,9,12,15,18, Score= 920.24,Presence= 84.3137, Ratio sum= 14.4684 Position= n-3,6,9,12,15,17, Score= 894.78,Presence= 85.2941, Ratio sum= 14.8358 Position= n-3,6,9,11,15,18, Score= 887.47,Presence= 82.3529, Ratio sum= 13.4105 Position= n-3,6,9,11,15,17, Score= 871.87,Presence= 83.3333, Ratio sum= 13.7779 Position= n-3,6,9,12,16,18, Score= 866.04,Presence= 81.3725, Ratio sum= 12.957 …			True			n-3,6,9,12,15,18			PC	100	75	17224
304	10.2025	820.59	820.585	820.59	MS1	PC 39:6|PC 17:0_22:6	PC 17:0_22:6(n-3,6,9,12,15,18)		Liver1	40.3326	False	Position= n-3,6,9,12,15,18, Score= 910.5,Presence= 77.4509, Ratio sum= 14.6808 Position= n-3,6,9,12,15,17, Score= 881.49,Presence= 77.4509, Ratio sum= 15.1028 Position= n-3,6,9,12,14,18, Score= 860.78,Presence= 73.5294, Ratio sum= 12.6864 Position= n-3,6,9,12,16,18, Score= 850.21,Presence= 73.5294, Ratio sum= 13.2454 Position= n-3,6,9,12,14,17, Score= 811.97,Presence= 73.5294, Ratio sum= 13.1084			True			n-3,6,9,12,15,18			PC	100	75	17224
305	10.2067	820.59	820.585	820.59	MS1	PC 39:6|PC 17:0_22:6	PC 17:0_22:6(n-3,6,9,12,15,18)		Liver2	40.5272	False	Position= n-3,6,9,12,15,18, Score= 912.68,Presence= 79.4117, Ratio sum= 10.8515 Position= n-3,6,9,12,15,17, Score= 889.42,Presence= 82.3529, Ratio sum= 11.2855 Position= n-3,6,9,12,14,18, Score= 873.25,Presence= 78.4313, Ratio sum= 9.2771 Position= n-3,6,9,12,14,17, Score= 835.36,Presence= 81.3725, Ratio sum= 9.7112			True			n-3,6,9,12,15,18			PC	100	100	17224
251	11.691	788.616	788.616	788.616	MS1	PC 36:1|PC 18:0_18:1	PC 18:0_18:1(n-9)		Liver3	64.6168	False	Position= n-9, Score= 987.6,Presence= 100.0, Ratio sum= 2.0549 Position= n-7, Score= 868.53,Presence= 88.2352, Ratio sum= 1.4582 Position= n-8, Score= 772.9,Presence= 94.1176, Ratio sum= 1.2412			True			n-9			PC	100	100	16349
252	11.7914	788.617	788.616	788.617	MS1	PC 36:1|PC 18:0_18:1	PC 18:0_18:1(n-9)		Liver1	70.7742	False	Position= n-9, Score= 979.75,Presence= 94.1176, Ratio sum= 2.7506 Position= n-7, Score= 609.97,Presence= 82.3529, Ratio sum= 0.715			True			n-9			PC	100	100	16350
253	11.7985	788.617	788.616	788.617	MS1	PC 36:1|PC 18:0_18:1	PC 18:0_18:1(n-9)		Liver2	86.7333	False	Position= n-9, Score= 981.57,Presence= 100.0, Ratio sum= 3.826 Position= n-8, Score= 762.65,Presence= 94.1176, Ratio sum= 1.9278 Position= n-7, Score= 755.54,Presence= 76.4705, Ratio sum= 1.3713 Position= n-3, Score= 665.57,Presence= 58.8235, Ratio sum= 0.2187			True			n-9			PC	100	100	16350
301	11.3238	814.626	814.632	814.626	MS1	PC 38:2|PC 18:0_20:2	PC 18:0_20:2(n-6,9)		Liver1	55.985	False	Position= n-6,9, Score= 641.4,Presence= 79.4117, Ratio sum= 10.4995 Position= n-6,11, Score= 617.65,Presence= 82.3529, Ratio sum= 7.3599 Position= n-5,11, Score= 614.81,Presence= 85.2941, Ratio sum= 3.6244 Position= n-5,9, Score= 604.88,Presence= 82.3529, Ratio sum= 6.7641 Position= n-8,11, Score= 552.35,Presence= 82.3529, Ratio sum= 4.9889 Position= n-7,9, Score= 533.69,Presence= 79.4117, Ratio …			True			n-6,9			PC	100	75	17065
297	11.0366	812.625	812.616	812.62	MS2+O	PC 38:3|PC 18:0_20:3	PC 18:0_20:3(n-6,9,12)		Liver3	94.6838	False	Position= n-6,9,12, Score= 927.81,Presence= 84.3137, Ratio sum= 19.5002 Position= n-6,9,11, Score= 811.61,Presence= 84.3137, Ratio sum= 19.7482 Position= n-7,9,12, Score= 776.91,Presence= 84.3137, Ratio sum= 20.2278 Position= n-7,9,11, Score= 644.25,Presence= 84.3137, Ratio sum= 20.4758			True			n-6,9,12			PC	100	100	17022
294	10.9499	810.61	810.601	810.603	MS2	PC 38:4|PC 18:0_20:4	PC 18:0_20:4(n-6,9,12,15)		Liver1	78.3308	False	Position= n-6,9,12,15, Score= 875.5,Presence= 82.3529, Ratio sum= 12.5171 Position= n-6,8,12,15, Score= 817.69,Presence= 83.8235, Ratio sum= 10.2982 Position= n-6,9,11,15, Score= 786.05,Presence= 83.8235, Ratio sum= 11.4911 Position= n-6,8,11,15, Score= 688.58,Presence= 85.2941, Ratio sum= 9.2721			True			n-6,9,12,15			PC	100	100	16964
295	10.9557	810.611	810.601	810.603	MS2	PC 38:4|PC 18:0_20:4	PC 18:0_20:4(n-6,9,12,15)		Liver2	74.1185	False	Position= n-6,9,12,15, Score= 888.58,Presence= 88.2352, Ratio sum= 13.4865 Position= n-6,8,12,15, Score= 833.14,Presence= 91.1764, Ratio sum= 11.1914 Position= n-6,9,11,15, Score= 796.42,Presence= 86.7647, Ratio sum= 12.0846 Position= n-6,8,11,15, Score= 695.38,Presence= 89.7058, Ratio sum= 9.7895			True			n-6,9,12,15			PC	100	75	16964
296	10.9423	810.611	810.601	810.607	MS2	PC 38:4|PC 18:0_20:4	PC 18:0_20:4(n-6,9,12,15)		Liver3	71.5441	False	Position= n-6,9,12,15, Score= 863.99,Presence= 86.7647, Ratio sum= 10.1321 Position= n-6,9,11,15, Score= 777.42,Presence= 89.7058, Ratio sum= 9.6203			True			n-6,9,12,15			PC	100	75	16964
322	10.9423	836.621	836.616	836.621	MS1	PC 40:5|PC 18:0_22:5	PC 18:0_22:5		Liver3	70.6276	False				False			n-			PC	100	75	17734
321	10.9557	836.615	836.616	836.615	MS1	PC 40:5|PC 18:0_22:5	PC 18:0_22:5(n-3,6,9,12,15)		Liver2	72.834	True	Position= n-3,6,9,12,15*, Score= 895.15,Presence= 85.8823, Ratio sum= 8.5951 Position= n-3,6,9,12,14, Score= 873.02,Presence= 84.7058, Ratio sum= 9.2487 Position= n-3,6,8,12,14, Score= 834.41,Presence= 83.5294, Ratio sum= 8.9023 Position= n-3,5,9,12,14, Score= 826.22,Presence= 84.7058, Ratio sum= 9.0973 Position= n-3,6,9,11,14, Score= 813.71,Presence= 85.8823, Ratio sum= 7.9554 Position= n-3,5,8,…			True			n-3,6,9,12,15*			PC	100	75	17734
320	10.9499	836.621	836.616	836.621	MS1	PC 40:5|PC 18:0_22:5	PC 18:0_22:5(n-3,6,9,12,15)		Liver1	77.9688	False	Position= n-3,6,9,12,15, Score= 914.19,Presence= 83.5294, Ratio sum= 8.4352 Position= n-3,6,9,12,16, Score= 887.05,Presence= 80.0, Ratio sum= 7.8842 Position= n-3,6,9,11,15, Score= 867.68,Presence= 81.1764, Ratio sum= 7.1405 Position= n-3,6,8,12,15, Score= 867.29,Presence= 81.1764, Ratio sum= 8.0127 Position= n-3,6,9,12,14, Score= 863.45,Presence= 81.1764, Ratio sum= 8.8545 Position= n-3,6,8,12,1…			True			n-3,6,9,12,15			PC	100	75	17734
318	10.568	834.609	834.601	834.609	MS1	PC 40:6|PC 18:0_22:6	PC 18:0_22:6(n-3,6,9,12,15,18)		Liver3	70.5342	False	Position= n-3,6,9,12,15,18, Score= 924.57,Presence= 83.3333, Ratio sum= 21.9409 Position= n-3,6,9,11,15,18, Score= 893.74,Presence= 85.2941, Ratio sum= 20.6918 Position= n-3,6,9,12,15,17, Score= 891.76,Presence= 84.3137, Ratio sum= 22.1423 Position= n-3,6,8,12,15,18, Score= 885.33,Presence= 82.3529, Ratio sum= 20.3635 Position= n-3,6,9,12,14,18, Score= 876.88,Presence= 82.3529, Ratio sum= 19.2232…			True			n-3,6,9,12,15,18			PC	100	100	17692
317	10.5757	834.609	834.601	834.609	MS1	PC 40:6|PC 18:0_22:6	PC 18:0_22:6(n-3,6,9,12,15,18)		Liver1	67.5685	False	Position= n-3,6,9,12,15,18, Score= 918.59,Presence= 79.4117, Ratio sum= 35.6589 Position= n-3,6,9,11,15,18, Score= 889.36,Presence= 83.3333, Ratio sum= 33.5926 Position= n-3,6,9,12,15,17, Score= 881.07,Presence= 79.4117, Ratio sum= 36.4033 Position= n-3,5,9,12,15,18, Score= 869.62,Presence= 79.4117, Ratio sum= 33.6104 Position= n-3,6,9,11,15,17, Score= 857.41,Presence= 83.3333, Ratio sum= 34.3369…			True			n-3,6,9,12,15,18			PC	100	100	17692
239	8.51895	782.575	782.569	782.575	MS1	PC 36:4|PC 18:1_18:3	PC 18:1(n-10)_18:3(n-6,9,12)		Liver1	79.9939	True	Position= n-10, Score= 808.98,Presence= 64.7058, Ratio sum= 0.2146 Position= n-9, Score= 748.04,Presence= 64.7058, Ratio sum= 0.2393 Position= n-6, Score= 824.3,Presence= 76.4705, Ratio sum= 0.5546	Position= n-6,9,12*, Score= 742.22,Presence= 76.4705, Ratio sum= 1.0947 Position= n-6,9,13, Score= 777.47,Presence= 78.4313, Ratio sum= 1.2135		True	True		n-10	n-6,9,12*		PC	100	100	16151
248	10.2025	786.596	786.601	786.596	MS1	PC 36:2|PC 18:1_18:1	PC 18:1(n-9)_18:1(n-9)		Liver1	82.431	True	Position= n-9, Score= 851.59,Presence= 94.1176, Ratio sum= 7.4315 Position= n-15, Score= 810.23,Presence= 82.3529, Ratio sum= 0.3777 Position= n-5, Score= 724.43,Presence= 82.3529, Ratio sum= 0.9239 Position= n-11, Score= 686.81,Presence= 82.3529, Ratio sum= 0.4807 Position= n-6, Score= 638.72,Presence= 76.4705, Ratio sum= 5.2958 Position= n-8, Score= 585.65,Presence= 88.2352, Ratio sum= 3.3505 P…	Position= n-9, Score= 851.59,Presence= 94.1176, Ratio sum= 7.4315 Position= n-15, Score= 810.23,Presence= 82.3529, Ratio sum= 0.3777 Position= n-5, Score= 724.43,Presence= 82.3529, Ratio sum= 0.9239 Position= n-11, Score= 686.81,Presence= 82.3529, Ratio sum= 0.4807 Position= n-6, Score= 638.72,Presence= 76.4705, Ratio sum= 5.2958 Position= n-8, Score= 585.65,Presence= 88.2352, Ratio sum= 3.3505 P…		True	True		n-9	n-9		PC	100	100	16274
286	9.55508	806.571	806.569	806.571	MS1	PC 38:6|PC 18:1_20:5	PC 18:1(n-7)_20:5(n-3,6,9,12,15)		Liver2	95.3511	True	Position= n-7, Score= 502.92,Presence= 88.2352, Ratio sum= 11.5376 Position= n-3, Score= 833.26,Presence= 70.5882, Ratio sum= 0.7913 Position= n-5, Score= 700.01,Presence= 100.0, Ratio sum= 2.1346 Position= n-6, Score= 889.27,Presence= 76.4705, Ratio sum= 10.3871	Position= n-3,6*,9*,12*,15, Score= 602.77,Presence= 75.2941, Ratio sum= 16.8826 Position= n-6,9,11,13,15, Score= 712.43,Presence= 85.8823, Ratio sum= 31.6669 Position= n-5,9,11,13,15, Score= 667.19,Presence= 90.5882, Ratio sum= 23.4144 Position= n-3,9,11,13,15, Score= 654.24,Presence= 84.7058, Ratio sum= 22.0711 Position= n-3,5,7,13,15, Score= 652.2,Presence= 77.647, Ratio sum= 9.2923 Position= n…		True	True		n-7	n-3,6*,9*,12*,15		PC	100	75	16879
249	10.2067	786.595	786.601	786.595	MS1	PC 36:2|PC 18:1_18:1	PC 18:1(n-6)_18:1(n-5)		Liver2	78.5321	False	Position= n-6, Score= 632.59,Presence= 70.5882, Ratio sum= 5.0962 Position= n-8, Score= 530.59,Presence= 82.3529, Ratio sum= 2.852 Position= n-7, Score= 456.55,Presence= 82.3529, Ratio sum= 6.4073 Position= n-5, Score= 652.79,Presence= 58.8235, Ratio sum= 0.7689	Position= n-5, Score= 652.79,Presence= 58.8235, Ratio sum= 0.7689 Position= n-6, Score= 632.59,Presence= 70.5882, Ratio sum= 5.0962 Position= n-8, Score= 530.59,Presence= 82.3529, Ratio sum= 2.852 Position= n-7, Score= 456.55,Presence= 82.3529, Ratio sum= 6.4073		True	True		n-6	n-5		PC	100	50	16274
250	10.1949	786.595	786.601	786.595	MS1	PC 36:2|PC 18:1_18:1	PC 18:1(n-6)_18:1(n-9)		Liver3	76.1583	False	Position= n-6, Score= 626.44,Presence= 76.4705, Ratio sum= 4.6775 Position= n-8, Score= 567.98,Presence= 100.0, Ratio sum= 2.7447 Position= n-12, Score= 479.64,Presence= 52.9411, Ratio sum= 0.698 Position= n-7, Score= 440.85,Presence= 82.3529, Ratio sum= 5.7619 Position= n-9, Score= 838.42,Presence= 94.1176, Ratio sum= 7.292	Position= n-9, Score= 838.42,Presence= 94.1176, Ratio sum= 7.292 Position= n-6, Score= 626.44,Presence= 76.4705, Ratio sum= 4.6775 Position= n-8, Score= 567.98,Presence= 100.0, Ratio sum= 2.7447 Position= n-12, Score= 479.64,Presence= 52.9411, Ratio sum= 0.698 Position= n-7, Score= 440.85,Presence= 82.3529, Ratio sum= 5.7619		True	True		n-6	n-9		PC	100	50	16274
241	8.50977	782.568	782.569	782.568	MS1	PC 36:4|PC 18:1_18:3	PC 18:1_18:3		Liver3	47.5425	False				False	False		n-	n-		PC	100	100	16151
287	9.54258	806.573	806.569	806.573	MS1	PC 38:6|PC 18:1_20:5	PC 18:1(n-9)_20:5(n-3,6,9,12,15)		Liver3	99.4707	True	Position= n-9, Score= 632.17,Presence= 82.3529, Ratio sum= 5.1278 Position= n-6, Score= 899.74,Presence= 94.1176, Ratio sum= 9.8485 Position= n-7, Score= 583.61,Presence= 94.1176, Ratio sum= 8.8679 Position= n-3, Score= 916.51,Presence= 88.2352, Ratio sum= 2.1317	Position= n-3,6,9,12,15, Score= 809.11,Presence= 89.4117, Ratio sum= 22.6829 Position= n-3,5,9,12,15, Score= 813.14,Presence= 92.9411, Ratio sum= 19.4063 Position= n-6,9,12,14,16, Score= 796.77,Presence= 91.7647, Ratio sum= 31.3326 Position= n-3,9,12,14,16, Score= 779.79,Presence= 90.5882, Ratio sum= 23.6157 Position= n-3,6,9,12,16, Score= 769.42,Presence= 88.2352, Ratio sum= 20.8884 Position= n-…		True	True		n-9	n-3,6,9,12,15		PC	100	100	16879
240	8.52218	782.575	782.569	782.575	MS1	PC 36:4|PC 18:1_18:3	PC 18:1_18:3		Liver2	75.883	False				False	False		n-	n-		PC	100	75	16151
233	9.27012	780.558	780.554	780.558	MS1	PC 36:5|PC 18:2_18:3	PC 18:2(n-6,9)_18:3(n-3,6,9)		Liver1	73.8292	True	Position= n-6,9, Score= 875.59,Presence= 88.2352, Ratio sum= 13.5598 Position= n-3,9, Score= 889.05,Presence= 79.4117, Ratio sum= 9.1806 Position= n-3,6, Score= 865.36,Presence= 82.3529, Ratio sum= 9.5694 Position= n-3,11, Score= 760.8,Presence= 76.4705, Ratio sum= 3.6033 Position= n-4,9, Score= 735.79,Presence= 85.2941, Ratio sum= 9.7994 Position= n-3,8, Score= 719.99,Presence= 85.2941, Ratio su…	Position= n-3,6,9, Score= 885.25,Presence= 86.2745, Ratio sum= 14.902 Position= n-3,9,12, Score= 867.14,Presence= 78.4313, Ratio sum= 10.1443 Position= n-3,9,11, Score= 848.09,Presence= 80.3921, Ratio sum= 10.5151 Position= n-3,6,12, Score= 846.42,Presence= 80.3921, Ratio sum= 10.5331 Position= n-6,9,11, Score= 831.03,Presence= 86.2745, Ratio sum= 14.8943 Position= n-6,9,12, Score= 829.58,Presenc…		True	True		n-6,9	n-3,6,9		PC	100	100	16095
242	9.64843	782.578	782.569	782.571	MS2+O	PC 36:4|PC 18:2_18:2	PC 18:2(n-6,9)_18:2(n-6,9)		Liver2	82.4437	True	Position= n-6,9, Score= 923.49,Presence= 85.2941, Ratio sum= 22.8289 Position= n-4,8, Score= 472.24,Presence= 76.4705, Ratio sum= 11.9308 Position= n-4,7, Score= 419.42,Presence= 70.5882, Ratio sum= 10.312 Position= n-4,9, Score= 723.25,Presence= 73.5294, Ratio sum= 14.3634 Position= n-6,8, Score= 717.56,Presence= 88.2352, Ratio sum= 20.3963	Position= n-6,9, Score= 923.49,Presence= 85.2941, Ratio sum= 22.8289 Position= n-4,9, Score= 723.25,Presence= 73.5294, Ratio sum= 14.3634 Position= n-6,8, Score= 717.56,Presence= 88.2352, Ratio sum= 20.3963 Position= n-4,8, Score= 472.24,Presence= 76.4705, Ratio sum= 11.9308 Position= n-4,7, Score= 419.42,Presence= 70.5882, Ratio sum= 10.312		True	True		n-6,9	n-6,9		PC	100	100	16152
285	9.36358	806.57	806.569	806.57	MS1	PC 38:6|PC 18:2_20:4	PC 18:2(n-6,9)_20:4(n-6,9,12,15)		Liver1	94.6811	True	Position= n-6,9, Score= 912.07,Presence= 76.4705, Ratio sum= 20.6453 Position= n-5,14, Score= 633.3,Presence= 88.2352, Ratio sum= 2.1578 Position= n-5,8, Score= 577.17,Presence= 91.1764, Ratio sum= 9.7198 Position= n-5,12, Score= 525.39,Presence= 76.4705, Ratio sum= 6.2662 Position= n-5,7, Score= 513.89,Presence= 88.2352, Ratio sum= 7.459 Position= n-4,8, Score= 513.64,Presence= 82.3529, Ratio su…	Position= n-6,9,12,15, Score= 923.66,Presence= 85.2941, Ratio sum= 33.3033 Position= n-5,9,12,15, Score= 893.75,Presence= 89.7058, Ratio sum= 25.4869 Position= n-6,9,12,14, Score= 878.18,Presence= 85.2941, Ratio sum= 32.3536 Position= n-4,9,12,15, Score= 866.97,Presence= 85.2941, Ratio sum= 25.4561 Position= n-6,8,12,15, Score= 835.23,Presence= 88.2352, Ratio sum= 30.1943 Position= n-6,9,11,15, S…		True	True		n-6,9	n-6,9,12,15		PC	100	100	16877
234	9.18108	780.558	780.554	780.558	MS1	PC 36:5|PC 18:2_18:3	PC 18:2(n-6,9)_18:3(n-6,9,12)		Liver2	105.972	True	Position= n-6,9, Score= 891.57,Presence= 85.2941, Ratio sum= 13.0209 Position= n-3,9, Score= 891.4,Presence= 82.3529, Ratio sum= 8.3951 Position= n-3,6, Score= 857.69,Presence= 88.2352, Ratio sum= 7.7657 Position= n-3,11, Score= 788.18,Presence= 82.3529, Ratio sum= 2.7907 Position= n-4,9, Score= 743.23,Presence= 82.3529, Ratio sum= 8.9864 Position= n-6,11, Score= 715.81,Presence= 85.2941, Ratio s…	Position= n-6,9,12, Score= 878.07,Presence= 88.2352, Ratio sum= 14.7536 Position= n-3,9,12, Score= 904.86,Presence= 86.2745, Ratio sum= 10.1278 Position= n-3,6,12, Score= 879.28,Presence= 90.196, Ratio sum= 9.4985 Position= n-3,6,9, Score= 871.52,Presence= 90.196, Ratio sum= 12.5578 Position= n-3,9,15, Score= 845.67,Presence= 88.2352, Ratio sum= 9.1838 Position= n-6,9,15, Score= 822.72,Presence= …		True	True		n-6,9	n-6,9,12		PC	100	100	16096
284	9.16883	804.552	804.554	804.552	MS1	PC 38:7|PC 18:2_20:5	PC 18:2(n-6,9)_20:5(n-3,6,9,12,15)		Liver3	84.3422	False	Position= n-6,9, Score= 837.72,Presence= 76.4705, Ratio sum= 21.1798 Position= n-6,10, Score= 690.29,Presence= 76.4705, Ratio sum= 14.0604 Position= n-6,15, Score= 674.07,Presence= 67.647, Ratio sum= 11.641 Position= n-8,15, Score= 632.18,Presence= 67.647, Ratio sum= 1.4666 Position= n-7,9, Score= 603.94,Presence= 73.5294, Ratio sum= 17.2069 Position= n-8,10, Score= 571.98,Presence= 76.4705, Rati…	Position= n-3,6,9,12,15, Score= 917.43,Presence= 91.7647, Ratio sum= 40.736 Position= n-3,5,9,12,15, Score= 874.72,Presence= 90.5882, Ratio sum= 35.6675 Position= n-3,6,9,15,17, Score= 873.5,Presence= 90.5882, Ratio sum= 32.8741 Position= n-3,6,9,12,16, Score= 870.36,Presence= 89.4117, Ratio sum= 37.4456 Position= n-3,6,9,12,14, Score= 868.75,Presence= 91.7647, Ratio sum= 40.6539 Position= n-3,6,…		True	True		n-6,9	n-3,6,9,12,15		PC	100	100	16824
283	9.17608	804.552	804.554	804.552	MS1	PC 38:7|PC 18:2_20:5	PC 18:2(n-6,9)_20:5(n-3,6,9,12,15)		Liver1	81.9404	False	Position= n-6,9, Score= 840.47,Presence= 79.4117, Ratio sum= 20.3693 Position= n-5,9, Score= 738.59,Presence= 76.4705, Ratio sum= 11.5141 Position= n-6,8, Score= 696.25,Presence= 85.2941, Ratio sum= 16.8199 Position= n-4,9, Score= 688.39,Presence= 76.4705, Ratio sum= 16.2594 Position= n-6,15, Score= 685.5,Presence= 76.4705, Ratio sum= 11.253 Position= n-6,11, Score= 675.94,Presence= 85.2941, Rati…	Position= n-3,6,9,12,15, Score= 914.82,Presence= 89.4117, Ratio sum= 39.4436 Position= n-3,6,9,12,16, Score= 867.84,Presence= 88.2352, Ratio sum= 36.1558 Position= n-3,6,9,12,14, Score= 866.81,Presence= 89.4117, Ratio sum= 38.8489 Position= n-3,6,9,12,18, Score= 862.02,Presence= 88.2352, Ratio sum= 35.0532 Position= n-4,6,9,12,15, Score= 859.98,Presence= 90.5882, Ratio sum= 40.0595 Position= n-5,…		True	True		n-6,9	n-3,6,9,12,15		PC	100	100	16824
311	9.35592	830.564	830.569	830.564	MS1	PC 40:8|PC 18:2_22:6	PC 18:2(n-6,9)_22:6(n-3,6,9,12,15,18)		Liver3	20.5326	False	Position= n-6,9, Score= 845.12,Presence= 82.3529, Ratio sum= 17.5833 Position= n-5,9, Score= 743.74,Presence= 79.4117, Ratio sum= 9.4393 Position= n-6,8, Score= 685.71,Presence= 79.4117, Ratio sum= 14.7223 Position= n-6,11, Score= 683.09,Presence= 82.3529, Ratio sum= 10.0348 Position= n-5,11, Score= 658.23,Presence= 79.4117, Ratio sum= 1.8906 Position= n-5,7, Score= 566.47,Presence= 76.4705, Rati…	Position= n-3,6,9,12,15,18, Score= 914.19,Presence= 87.2549, Ratio sum= 40.919 Position= n-3,5,9,12,15,18, Score= 880.56,Presence= 88.2352, Ratio sum= 36.4901 Position= n-3,6,9,12,15,17, Score= 873.83,Presence= 86.2745, Ratio sum= 40.5514 Position= n-5,7,9,12,15,18, Score= 871.95,Presence= 86.2745, Ratio sum= 36.3583 Position= n-3,6,9,12,16,18, Score= 850.76,Presence= 88.2352, Ratio sum= 38.5671 …		True	True		n-6,9	n-3,6,9,12,15,18		PC	100	100	17566
235	9.16883	780.57	780.554	780.558	MS2+O	PC 36:5|PC 18:2_18:3	PC 18:2(n-6,9)_18:3(n-6,9,12)		Liver3	77.8422	True	Position= n-6,9, Score= 903.92,Presence= 85.2941, Ratio sum= 10.7843 Position= n-7,9, Score= 776.6,Presence= 85.2941, Ratio sum= 12.7526	Position= n-6,9,12, Score= 916.28,Presence= 88.2352, Ratio sum= 15.8303 Position= n-7,9,12, Score= 840.87,Presence= 88.2352, Ratio sum= 17.7987 Position= n-6,9,13, Score= 813.52,Presence= 84.3137, Ratio sum= 14.7599 Position= n-7,9,13, Score= 707.96,Presence= 84.3137, Ratio sum= 16.7283		True	True		n-6,9	n-6,9,12		PC	100	100	16096
279	8.8869	802.544	802.538	802.544	MS1	PC 38:8|PC 18:3_20:5	PC 18:3(n-3,6,9)_20:5(n-3,6,9,12,15)		Liver3	43.4129	False	Position= n-3,6,9, Score= 911.76,Presence= 78.4313, Ratio sum= 6.8797 Position= n-3,6,12, Score= 848.21,Presence= 74.5098, Ratio sum= 5.757 Position= n-3,6,10, Score= 818.79,Presence= 82.3529, Ratio sum= 6.1521 Position= n-3,8,10, Score= 717.54,Presence= 78.4313, Ratio sum= 4.063 Position= n-3,8,12, Score= 706.6,Presence= 70.5882, Ratio sum= 3.668	Position= n-3,6,9,12,15, Score= 917.42,Presence= 80.0, Ratio sum= 9.5619 Position= n-3,6,9,12,17, Score= 875.64,Presence= 78.8235, Ratio sum= 8.8552 Position= n-3,6,9,15,17, Score= 859.51,Presence= 74.1176, Ratio sum= 7.7838 Position= n-3,6,10,12,15, Score= 849.67,Presence= 82.3529, Ratio sum= 8.8342 Position= n-3,8,10,12,15, Score= 816.28,Presence= 80.0, Ratio sum= 6.7452 Position= n-3,6,10,12,1…		True	True		n-3,6,9	n-3,6,9,12,15		PC	100	50	16767
278	8.89945	802.543	802.538	802.543	MS1	PC 38:8|PC 18:3_20:5	PC 18:3(n-3,6,9)_20:5(n-3,6,9,12,15)		Liver2	37.7528	True	Position= n-3,6,9, Score= 911.72,Presence= 76.4705, Ratio sum= 7.5116 Position= n-6,8,10, Score= 618.84,Presence= 78.4313, Ratio sum= 3.7133 Position= n-3,5,9, Score= 822.7,Presence= 80.3921, Ratio sum= 6.459 Position= n-3,6,10, Score= 821.62,Presence= 76.4705, Ratio sum= 6.5097 Position= n-3,7,9, Score= 762.49,Presence= 80.3921, Ratio sum= 7.0261 Position= n-3,8,10, Score= 728.51,Presence= 78.43…	Position= n-3,6,9,12,15, Score= 908.46,Presence= 76.4705, Ratio sum= 10.1934 Position= n-3,6,9,12,14, Score= 872.19,Presence= 77.647, Ratio sum= 10.0649 Position= n-3,5,9,12,15, Score= 854.3,Presence= 78.8235, Ratio sum= 9.1408 Position= n-3,6,10,12,15, Score= 839.44,Presence= 76.4705, Ratio sum= 9.1915 Position= n-3,7,9,12,15, Score= 815.33,Presence= 78.8235, Ratio sum= 9.7078 Position= n-3,8,10…		True	True		n-3,6,9	n-3,6,9,12,15		PC	100	50	16767
277	8.89468	802.544	802.538	802.544	MS1	PC 38:8|PC 18:3_20:5	PC 18:3(n-6,9,12)_20:5(n-3,6,9,12,15)		Liver1	43.7009	False	Position= n-6,9,12, Score= 680.1,Presence= 74.5098, Ratio sum= 4.4374 Position= n-5,9,12, Score= 676.36,Presence= 72.549, Ratio sum= 3.0864 Position= n-4,9,12, Score= 653.78,Presence= 74.5098, Ratio sum= 4.7407 Position= n-5,8,12, Score= 638.53,Presence= 72.549, Ratio sum= 2.0565 Position= n-6,8,12, Score= 613.32,Presence= 74.5098, Ratio sum= 3.4074 Position= n-4,8,12, Score= 597.46,Presence= 74.…	Position= n-3,6,9,12,15, Score= 931.64,Presence= 78.8235, Ratio sum= 10.136 Position= n-3,6,9,12,14, Score= 899.79,Presence= 78.8235, Ratio sum= 9.8888 Position= n-3,6,9,12,16, Score= 889.0,Presence= 76.4705, Ratio sum= 9.3902 Position= n-3,5,9,12,15, Score= 875.19,Presence= 78.8235, Ratio sum= 9.1472 Position= n-3,6,9,14,16, Score= 871.2,Presence= 75.2941, Ratio sum= 8.047 Position= n-4,6,9,12,1…		True	True		n-6,9,12	n-3,6,9,12,15		PC	100	75	16767
231	8.9935	778.533	778.538	778.533	MS1	PC 36:6|PC 18:3_18:3	PC 18:3_18:3		Liver2	47.4492	False				False	False		n-	n-		PC	100	0	16032
280	12.4454	802.638	802.632	802.638	MS1	PC 37:1|PC 19:0_18:1	PC 19:0_18:1(n-9)		Liver1	52.6367	False	Position= n-9, Score= 937.11,Presence= 76.4705, Ratio sum= 0.4661 Position= n-10, Score= 763.23,Presence= 64.7058, Ratio sum= 0.2663 Position= n-8, Score= 759.44,Presence= 64.7058, Ratio sum= 0.2398			True			n-9			PC	100	75	16773
281	12.4542	802.638	802.632	802.638	MS1	PC 37:1|PC 19:0_18:1	PC 19:0_18:1(n-9)		Liver2	46.8279	False	Position= n-9, Score= 936.04,Presence= 88.2352, Ratio sum= 0.5664 Position= n-11, Score= 710.95,Presence= 47.0588, Ratio sum= 0.1251			True			n-9			PC	100	75	16773
282	12.4397	802.638	802.632	802.638	MS1	PC 37:1|PC 19:0_18:1	PC 19:0_18:1(n-9)		Liver3	53.1386	False	Position= n-9, Score= 905.74,Presence= 82.3529, Ratio sum= 0.5629 Position= n-8, Score= 797.71,Presence= 76.4705, Ratio sum= 0.3533			True			n-9			PC	100	25	16773
307	11.4176	824.625	824.616	824.613	MS2	PC 39:4|PC 19:0_20:4	PC 19:0_20:4(n-6,9,12,15)		Liver1	57.9282	False	Position= n-6,9,12,15, Score= 925.07,Presence= 82.3529, Ratio sum= 9.8398 Position= n-6,9,12,16, Score= 874.81,Presence= 73.5294, Ratio sum= 8.9718 Position= n-6,9,12,14, Score= 863.87,Presence= 82.3529, Ratio sum= 10.1833 Position= n-6,8,12,15, Score= 854.48,Presence= 82.3529, Ratio sum= 8.8547 Position= n-6,9,11,15, Score= 833.64,Presence= 80.8823, Ratio sum= 8.0369 Position= n-6,9,13,15, Score…			True			n-6,9,12,15			PC	100	75	17341
309	11.4112	824.627	824.616	824.613	MS2	PC 39:4|PC 19:0_20:4	PC 19:0_20:4(n-6,9,12,15)		Liver3	53.7012	False	Position= n-6,9,12,15, Score= 907.92,Presence= 76.4705, Ratio sum= 9.1874 Position= n-6,9,12,14, Score= 851.61,Presence= 76.4705, Ratio sum= 9.6474 Position= n-6,8,12,15, Score= 834.66,Presence= 76.4705, Ratio sum= 8.1043 Position= n-6,9,11,15, Score= 811.18,Presence= 75.0, Ratio sum= 7.4052 Position= n-6,9,13,15, Score= 807.64,Presence= 70.5882, Ratio sum= 7.8979 Position= n-6,10,12,15, Score= 7…			True			n-6,9,12,15			PC	100	100	17341
308	11.4242	824.633	824.616	824.621	MS2	PC 39:4|PC 19:0_20:4	PC 19:0_20:4(n-6,9,12,15)		Liver2	15.4924	False	Position= n-6,9,12,15, Score= 854.14,Presence= 66.1764, Ratio sum= 6.3436 Position= n-6,10,12,15, Score= 771.95,Presence= 63.2352, Ratio sum= 5.1591			True			n-6,9,12,15			PC	100	50	17341
337	11.2308	848.621	848.616	848.621	MS1	PC 41:6|PC 19:0_22:6	PC 19:0_22:6(n-3,6,9,12,15,18)		Liver1	36.1243	True	Position= n-3,6,9*,12,15,18, Score= 880.15,Presence= 73.5294, Ratio sum= 10.0746 Position= n-3,6,8,12,15,18, Score= 863.07,Presence= 74.5098, Ratio sum= 9.4828 Position= n-3,6,8,12,15,19, Score= 853.68,Presence= 74.5098, Ratio sum= 9.533 Position= n-3,6,8,12,14,18, Score= 807.35,Presence= 72.549, Ratio sum= 7.8756 Position= n-3,6,8,12,14,19, Score= 796.56,Presence= 72.549, Ratio sum= 7.9259 Posit…			True			n-3,6,9*,12,15,18			PC	100	100	18073
339	11.2236	848.621	848.616	848.621	MS1	PC 41:6|PC 19:0_22:6	PC 19:0_22:6(n-3,6,9,12,15,18)		Liver3	33.7459	False	Position= n-3,6,9,12,15,18, Score= 898.47,Presence= 71.5686, Ratio sum= 10.2361 Position= n-3,6,9,12,15,17, Score= 871.68,Presence= 74.5098, Ratio sum= 10.5759 Position= n-3,6,8,12,15,18, Score= 862.51,Presence= 72.549, Ratio sum= 9.6381 Position= n-3,6,8,12,15,17, Score= 845.09,Presence= 75.4901, Ratio sum= 9.9779 Position= n-3,6,8,10,15,18, Score= 777.96,Presence= 70.5882, Ratio sum= 8.7008 Pos…			True			n-3,6,9,12,15,18			PC	100	50	18073
338	11.2376	848.622	848.616	848.622	MS1	PC 41:6|PC 19:0_22:6	PC 19:0_22:6(n-3,6,9,12,15,18)		Liver2	37.8635	False	Position= n-3,6,9,12,15,18, Score= 903.02,Presence= 75.4901, Ratio sum= 10.096 Position= n-3,6,9,12,15,17, Score= 881.17,Presence= 78.4313, Ratio sum= 10.4414 Position= n-3,6,9,12,14,18, Score= 863.92,Presence= 72.549, Ratio sum= 8.4926 Position= n-3,6,9,12,14,17, Score= 832.82,Presence= 75.4901, Ratio sum= 8.838			True			n-3,6,9,12,15,18			PC	100	50	18073
291	8.80083	808.589	808.585	808.589	MS1	PC 38:5|PC 20:0_18:5	PC 20:0_18:5		Liver1	47.9278	False				False			n-			PC	100	0	16927
293	8.79282	808.589	808.585	808.589	MS1	PC 38:5|PC 20:0_18:5	PC 20:0_18:5		Liver3	41.7058	False				False			n-			PC	100	25	16927
292	8.80533	808.591	808.585	808.591	MS1	PC 38:5|PC 20:0_18:5	PC 20:0_18:5		Liver2	52.1267	False				False			n-			PC	100	25	16927
365	10.7553	860.62	860.616	860.62	MS1	PC 42:7|PC 20:1_22:6	PC 20:1(n-9)_22:6(n-3,6,9,12,15,18)		Liver3	22.1471	True	Position= n-9, Score= 865.19,Presence= 35.2941, Ratio sum= 0.5649 Position= n-3, Score= 855.14,Presence= 47.0588, Ratio sum= 1.1486	Position= n-3,6*,9,12,15,18, Score= 873.45,Presence= 70.5882, Ratio sum= 9.8597 Position= n-3,5,9,12,15,18, Score= 860.54,Presence= 72.549, Ratio sum= 9.8122 Position= n-3,5,9,12,15,17, Score= 825.48,Presence= 69.6078, Ratio sum= 9.7289 Position= n-3,5,8,12,15,18, Score= 793.86,Presence= 68.6274, Ratio sum= 8.8452 Position= n-3,5,7,12,15,18, Score= 781.03,Presence= 67.647, Ratio sum= 9.0005 Posit…		True	True		n-9	n-3,6*,9,12,15,18		PC	100	50	18470
364	10.7626	860.62	860.616	860.62	MS1	PC 42:7|PC 20:1_22:6	PC 20:1(n-9)_22:6(n-3,6,9,12,15,18)		Liver1	25.2214	False	Position= n-9, Score= 911.76,Presence= 58.8235, Ratio sum= 0.6612 Position= n-3, Score= 847.49,Presence= 70.5882, Ratio sum= 1.4678 Position= n-7, Score= 643.69,Presence= 47.0588, Ratio sum= 0.3154	Position= n-3,6,9,12,15,18, Score= 896.98,Presence= 74.5098, Ratio sum= 10.071 Position= n-3,6,9,12,15,17, Score= 851.46,Presence= 72.549, Ratio sum= 10.0251 Position= n-3,5,9,12,15,18, Score= 848.2,Presence= 74.5098, Ratio sum= 9.5688 Position= n-3,5,9,12,15,17, Score= 809.79,Presence= 72.549, Ratio sum= 9.5229 Position= n-3,5,7,12,15,18, Score= 789.65,Presence= 72.549, Ratio sum= 9.0333 Positio…		True	True		n-9	n-3,6,9,12,15,18		PC	100	75	18470
356	9.36358	854.563	854.569	854.563	MS1	PC 42:10|PC 20:4_22:6	PC 20:4(n-6,9,12,15)_22:6(n-3,6,9,12,15,18)		Liver1	17.4289	True	Position= n-6,9,12,15, Score= 843.54,Presence= 79.4117, Ratio sum= 17.7948 Position= n-3,6,9,15, Score= 882.82,Presence= 85.2941, Ratio sum= 15.9518 Position= n-3,6,9,12, Score= 882.29,Presence= 85.2941, Ratio sum= 17.0127 Position= n-3,6,12,15, Score= 874.48,Presence= 83.8235, Ratio sum= 16.4426 Position= n-3,9,12,15, Score= 862.48,Presence= 80.8823, Ratio sum= 16.4609 Position= n-3,6,9,17, Scor…	Position= n-3,6,9,12,15,18, Score= 902.82,Presence= 86.2745, Ratio sum= 24.0622 Position= n-3,5,9,12,15,18, Score= 868.71,Presence= 85.2941, Ratio sum= 22.0662 Position= n-3,6,9,11,15,18, Score= 865.15,Presence= 88.2352, Ratio sum= 22.6534 Position= n-3,6,8,12,15,18, Score= 860.75,Presence= 87.2549, Ratio sum= 23.1044 Position= n-3,6,9,12,15,17, Score= 860.26,Presence= 86.2745, Ratio sum= 24.1268…		True	True		n-6,9,12,15	n-3,6,9,12,15,18		PC	100	100	18247
357	9.35592	854.564	854.569	854.564	MS1	PC 42:10|PC 20:4_22:6	PC 20:4(n-6,9,12,15)_22:6(n-3,6,9,12,15,18)		Liver3	17.1129	True	Position= n-6,9,12,15, Score= 848.7,Presence= 80.8823, Ratio sum= 19.002 Position= n-3,6,9,15, Score= 886.02,Presence= 88.2352, Ratio sum= 16.5242 Position= n-3,6,9,12, Score= 885.31,Presence= 88.2352, Ratio sum= 17.7974 Position= n-3,6,12,15, Score= 882.69,Presence= 89.7058, Ratio sum= 17.2123 Position= n-3,9,12,15, Score= 866.95,Presence= 85.2941, Ratio sum= 17.3125 Position= n-3,6,9,16, Score=…	Position= n-3,6,9,12,15,18, Score= 909.36,Presence= 91.1764, Ratio sum= 25.1255 Position= n-3,5,9,12,15,18, Score= 882.46,Presence= 92.1568, Ratio sum= 23.0862 Position= n-3,6,9,12,15,19, Score= 881.2,Presence= 90.196, Ratio sum= 24.3402 Position= n-3,6,9,12,17,19, Score= 870.97,Presence= 91.1764, Ratio sum= 20.3378 Position= n-3,6,9,12,15,17, Score= 869.42,Presence= 90.196, Ratio sum= 25.065 Pos…		True	True		n-6,9,12,15	n-3,6,9,12,15,18		PC	100	100	18247
358	9.27012	854.576	854.569	854.576	MS1	PC 42:10|PC 20:4_22:6	PC 20:4(n-6,9,12,15)_22:6(n-3,6,9,12,15,18)		Liver1	41.8398	True	Position= n-6,9,12,15, Score= 843.54,Presence= 79.4117, Ratio sum= 17.7948 Position= n-3,6,9,15, Score= 882.82,Presence= 85.2941, Ratio sum= 15.9518 Position= n-3,6,9,12, Score= 882.29,Presence= 85.2941, Ratio sum= 17.0127 Position= n-3,6,12,15, Score= 874.48,Presence= 83.8235, Ratio sum= 16.4426 Position= n-3,9,12,15, Score= 862.48,Presence= 80.8823, Ratio sum= 16.4609 Position= n-3,6,9,17, Scor…	Position= n-3,6,9,12,15,18, Score= 902.82,Presence= 86.2745, Ratio sum= 24.0622 Position= n-3,5,9,12,15,18, Score= 868.71,Presence= 85.2941, Ratio sum= 22.0662 Position= n-3,6,9,11,15,18, Score= 865.15,Presence= 88.2352, Ratio sum= 22.6534 Position= n-3,6,8,12,15,18, Score= 860.75,Presence= 87.2549, Ratio sum= 23.1044 Position= n-3,6,9,12,15,17, Score= 860.26,Presence= 86.2745, Ratio sum= 24.1268…		True	True		n-6,9,12,15	n-3,6,9,12,15,18		PC	100	100	18248
360	9.26253	854.581	854.569	854.572	MS2	PC 42:10|PC 20:4_22:6	PC 20:4(n-6,9,12,15)_22:6(n-3,6,9,12,15,18)		Liver3	39.972	True	Position= n-6,9,12,15, Score= 848.7,Presence= 80.8823, Ratio sum= 19.002 Position= n-3,6,9,15, Score= 886.02,Presence= 88.2352, Ratio sum= 16.5242 Position= n-3,6,9,12, Score= 885.31,Presence= 88.2352, Ratio sum= 17.7974 Position= n-3,6,12,15, Score= 882.69,Presence= 89.7058, Ratio sum= 17.2123 Position= n-3,9,12,15, Score= 866.95,Presence= 85.2941, Ratio sum= 17.3125 Position= n-3,6,9,16, Score=…	Position= n-3,6,9,12,15,18, Score= 909.36,Presence= 91.1764, Ratio sum= 25.1255 Position= n-3,5,9,12,15,18, Score= 882.46,Presence= 92.1568, Ratio sum= 23.0862 Position= n-3,6,9,12,15,19, Score= 881.2,Presence= 90.196, Ratio sum= 24.3402 Position= n-3,6,9,12,17,19, Score= 870.97,Presence= 91.1764, Ratio sum= 20.3378 Position= n-3,6,9,12,15,17, Score= 869.42,Presence= 90.196, Ratio sum= 25.065 Pos…		True	True		n-6,9,12,15	n-3,6,9,12,15,18		PC	100	100	18248
359	9.27462	854.583	854.569	854.574	MS2+O	PC 42:10|PC 20:4_22:6	PC 20:4(n-6,9,12,15)_22:6(n-3,6,9,12,15,18)		Liver2	38.8714	False	Position= n-6,9,12,15, Score= 852.5,Presence= 86.7647, Ratio sum= 14.6302 Position= n-6,9,12,16, Score= 813.42,Presence= 86.7647, Ratio sum= 11.9457 Position= n-6,8,12,15, Score= 805.7,Presence= 86.7647, Ratio sum= 12.7815 Position= n-6,9,14,16, Score= 781.66,Presence= 85.2941, Ratio sum= 8.1311 Position= n-6,9,13,15, Score= 758.69,Presence= 86.7647, Ratio sum= 12.4776 Position= n-6,8,12,16, Scor…	Position= n-3,6,9,12,15,18, Score= 908.37,Presence= 87.2549, Ratio sum= 19.5588 Position= n-3,5,9,12,15,18, Score= 873.86,Presence= 85.2941, Ratio sum= 17.8917 Position= n-3,6,9,12,15,17, Score= 863.76,Presence= 86.2745, Ratio sum= 19.5402 Position= n-3,6,9,12,14,18, Score= 850.01,Presence= 88.2352, Ratio sum= 18.7532 Position= n-3,6,10,12,15,18, Score= 849.64,Presence= 88.2352, Ratio sum= 19.263…		True	True		n-6,9,12,15	n-3,6,9,12,15,18		PC	100	100	18248
324	12.2673	840.653	840.648	840.653	MS1	PC 40:3|PC 22:1_18:2	PC 22:1(n-11)_18:2(n-9,12)		Liver2	59.5393	True	Position= n-11, Score= 910.72,Presence= 64.7058, Ratio sum= 0.3055 Position= n-9, Score= 809.23,Presence= 82.3529, Ratio sum= 1.6887 Position= n-7, Score= 679.54,Presence= 76.4705, Ratio sum= 2.8249 Position= n-5, Score= 661.13,Presence= 94.1176, Ratio sum= 0.8255	Position= n-9,12, Score= 783.75,Presence= 79.4117, Ratio sum= 2.1405 Position= n-5,9, Score= 789.91,Presence= 94.1176, Ratio sum= 2.9706 Position= n-5,12, Score= 732.47,Presence= 85.2941, Ratio sum= 1.2773 Position= n-7,9, Score= 725.41,Presence= 85.2941, Ratio sum= 4.9701 Position= n-9,11, Score= 715.86,Presence= 85.2941, Ratio sum= 2.1946 Position= n-5,11, Score= 678.93,Presence= 91.1764, Ratio…		True	True		n-11	n-9,12		PC	100	100	17834
325	12.2534	840.653	840.648	840.653	MS1	PC 40:3|PC 22:1_18:2	PC 22:1(n-11)_18:2(n-6,9)		Liver3	61.1105	False	Position= n-11, Score= 823.16,Presence= 58.8235, Ratio sum= 0.1885 Position= n-9, Score= 819.01,Presence= 70.5882, Ratio sum= 1.8682 Position= n-7, Score= 669.04,Presence= 70.5882, Ratio sum= 2.6861 Position= n-6, Score= 839.44,Presence= 76.4705, Ratio sum= 2.0046	Position= n-6,9, Score= 857.11,Presence= 85.2941, Ratio sum= 4.2643 Position= n-7,9, Score= 724.54,Presence= 82.3529, Ratio sum= 4.9459		True	True		n-11	n-6,9		PC	100	25	17834
323	12.2587	840.653	840.648	840.653	MS1	PC 40:3|PC 22:1_18:2	PC 22:1(n-6)_18:2(n-6,9)		Liver1	66.9579	False	Position= n-6, Score= 887.14,Presence= 64.7058, Ratio sum= 1.2732	Position= n-6,9, Score= 890.7,Presence= 70.5882, Ratio sum= 3.6022		True	True		n-6	n-6,9		PC	100	0	17834
385	9.18108	878.574	878.569	878.574	MS1	PC 44:12|PC 22:6_22:6	PC 22:6(n-3,6,9,12,15,18)_22:6(n-3,6,9,12,15,18)		Liver2	23.7349	True	Position= n-3,6,9*,12,15,18, Score= 912.73,Presence= 84.3137, Ratio sum= 18.6901 Position= n-3,6,10,12,15,18, Score= 871.46,Presence= 84.3137, Ratio sum= 18.8572 Position= n-3,6,10,12,15,19, Score= 842.34,Presence= 83.3333, Ratio sum= 18.1133 Position= n-3,6,10,12,15,17, Score= 835.16,Presence= 83.3333, Ratio sum= 18.4475 Position= n-3,6,10,12,14,18, Score= 828.61,Presence= 85.2941, Ratio sum= 16…	Position= n-3,6,9*,12,15,18, Score= 912.73,Presence= 84.3137, Ratio sum= 18.6901 Position= n-3,6,10,12,15,18, Score= 871.46,Presence= 84.3137, Ratio sum= 18.8572 Position= n-3,6,10,12,15,19, Score= 842.34,Presence= 83.3333, Ratio sum= 18.1133 Position= n-3,6,10,12,15,17, Score= 835.16,Presence= 83.3333, Ratio sum= 18.4475 Position= n-3,6,10,12,14,18, Score= 828.61,Presence= 85.2941, Ratio sum= 16…		True	True		n-3,6,9*,12,15,18	n-3,6,9*,12,15,18		PC	100	100	19007
181	12.4454	748.626	748.621	748.626	MS1	PC O-34:0	PC O-34:0		Liver1	26.17	False				False			n-			EtherPC	25	0	15028
182	12.4542	748.626	748.621	748.626	MS1	PC O-34:0	PC O-34:0		Liver2	20.4199	False				False			n-			EtherPC	25	0	15028
183	12.4397	748.626	748.621	748.626	MS1	PC O-34:0	PC O-34:0		Liver3	25.7787	False				False			n-			EtherPC	25	0	15028
340	12.8199	848.657	848.653	848.657	MS1	PC O-42:6	PC O-42:6		Liver1	17.7002	False				False			n-			EtherPC	25	0	18074
341	12.8293	848.657	848.653	848.657	MS1	PC O-42:6	PC O-42:6		Liver2	18.7227	False				False			n-			EtherPC	25	0	18074
331	12.6321	846.642	846.637	846.642	MS1	PC O-42:7	PC O-42:7		Liver1	20.7832	False				False			n-			EtherPC	25	0	18009
332	12.6417	846.642	846.637	846.642	MS1	PC O-42:7	PC O-42:7		Liver2	23.271	False				False			n-			EtherPC	25	0	18009
333	12.627	846.642	846.637	846.642	MS1	PC O-42:7	PC O-42:7		Liver3	17.6182	False				False			n-			EtherPC	25	0	18009
151	10.7553	718.543	718.538	718.543	MS1	PE 34:1|PE 16:0_18:1	PE 16:0_18:1(n-7)		Liver3	68.3804	False	Position= n-7, Score= 733.04,Presence= 47.0588, Ratio sum= 0.2504			True			n-7			PE	100	100	14104
149	10.7626	718.543	718.538	718.543	MS1	PE 34:1|PE 16:0_18:1	PE 16:0_18:1(n-7)		Liver1	64.5488	False	Position= n-7, Score= 847.98,Presence= 76.4705, Ratio sum= 0.3104			True			n-7			PE	100	100	14104
150	10.7677	718.543	718.538	718.543	MS1	PE 34:1|PE 16:0_18:1	PE 16:0_18:1(n-9)		Liver2	61.9111	False	Position= n-9, Score= 883.92,Presence= 76.4705, Ratio sum= 0.6583 Position= n-7, Score= 739.14,Presence= 52.9411, Ratio sum= 0.2386			True			n-9			PE	100	100	14104
167	9.46185	738.506	738.507	738.506	MS1	PE 36:5|PE 16:0_20:5	PE 16:0_20:5		Liver2	86.3773	False				False			n-			PE	100	50	14691
168	9.55012	738.512	738.507	738.512	MS1	PE 36:5|PE 16:0_20:5	PE 16:0_20:5(n-3,6,9,12,15)		Liver1	109.644	False	Position= n-3,6,9,12,15, Score= 911.69,Presence= 84.7058, Ratio sum= 9.0812			True			n-3,6,9,12,15			PE	100	100	14693
169	9.54258	738.512	738.507	738.512	MS1	PE 36:5|PE 16:0_20:5	PE 16:0_20:5(n-3,6,9,12,15)		Liver3	132.553	False	Position= n-3,6,9,12,15, Score= 890.42,Presence= 77.647, Ratio sum= 8.6835			True			n-3,6,9,12,15			PE	100	100	14693
207	9.27012	762.512	762.507	762.512	MS1	PE 38:7|PE 16:1_22:6	PE 16:1(n-7)_22:6(n-3,6,9,12,15,18)		Liver1	94.2252	False	Position= n-7, Score= 937.26,Presence= 94.1176, Ratio sum= 0.9465 Position= n-3, Score= 929.34,Presence= 94.1176, Ratio sum= 0.9581	Position= n-3,6,9,12,15,18, Score= 903.34,Presence= 81.3725, Ratio sum= 6.2137 Position= n-3,6,9,12,15,17, Score= 862.79,Presence= 81.3725, Ratio sum= 6.1799 Position= n-3,7,9,12,15,18, Score= 844.03,Presence= 79.4117, Ratio sum= 5.9821 Position= n-3,7,9,12,15,17, Score= 801.62,Presence= 79.4117, Ratio sum= 5.9483		True	True		n-7	n-3,6,9,12,15,18		PE	100	100	15491
209	9.26253	762.512	762.507	762.512	MS1	PE 38:7|PE 16:1_22:6	PE 16:1(n-7)_22:6(n-3,6,9,12,15,18)		Liver3	118.675	False	Position= n-7, Score= 918.17,Presence= 82.3529, Ratio sum= 0.8931 Position= n-3, Score= 927.47,Presence= 82.3529, Ratio sum= 0.9057	Position= n-3,6,9,12,15,18, Score= 908.79,Presence= 78.4313, Ratio sum= 5.8367 Position= n-3,6,9,12,16,18, Score= 845.47,Presence= 77.4509, Ratio sum= 5.4878		True	True		n-7	n-3,6,9,12,15,18		PE	100	100	15491
208	9.27462	762.512	762.507	762.512	MS1	PE 38:7|PE 16:1_22:6	PE 16:1(n-7)_22:6(n-3,6,9,12,15,18)		Liver2	99.9133	False	Position= n-7, Score= 929.64,Presence= 88.2352, Ratio sum= 1.0984 Position= n-3, Score= 915.57,Presence= 82.3529, Ratio sum= 0.8823 Position= n-6, Score= 741.57,Presence= 88.2352, Ratio sum= 0.7903	Position= n-3,6,9,12,15,18, Score= 913.6,Presence= 86.2745, Ratio sum= 6.2382 Position= n-3,7,9,12,15,18, Score= 854.39,Presence= 85.2941, Ratio sum= 6.0605		True	True		n-7	n-3,6,9,12,15,18		PE	100	50	15491
176	11.9793	746.575	746.569	746.575	MS1	PE 36:1|PE 18:0_18:1	PE 18:0_18:1(n-9)		Liver1	75.4897	False	Position= n-9, Score= 869.78,Presence= 76.4705, Ratio sum= 0.7756 Position= n-8, Score= 687.07,Presence= 82.3529, Ratio sum= 0.6631 Position= n-6, Score= 667.81,Presence= 64.7058, Ratio sum= 1.1407			True			n-9			PE	100	100	14950
177	11.9868	746.576	746.569	746.576	MS1	PE 36:1|PE 18:0_18:1	PE 18:0_18:1(n-9)		Liver2	96.2723	False	Position= n-9, Score= 840.49,Presence= 88.2352, Ratio sum= 1.054 Position= n-7, Score= 595.88,Presence= 47.0588, Ratio sum= 0.2441			True			n-9			PE	100	100	14950
170	11.1378	744.554	744.554	744.554	MS1	PE 36:2|PE 18:0_18:2	PE 18:0_18:2(n-6,9)		Liver1	116.37	False	Position= n-6,9, Score= 889.78,Presence= 88.2352, Ratio sum= 5.9797 Position= n-6,8, Score= 689.89,Presence= 85.2941, Ratio sum= 5.8234			True			n-6,9			PE	0	100	14866
171	11.1443	744.554	744.554	744.554	MS1	PE 36:2|PE 18:0_18:2	PE 18:0_18:2(n-6,9)		Liver2	137.346	False	Position= n-6,9, Score= 890.38,Presence= 85.2941, Ratio sum= 6.0799			True			n-6,9			PE	0	100	14866
172	11.1303	744.555	744.554	744.555	MS1	PE 36:2|PE 18:0_18:2	PE 18:0_18:2(n-6,9)		Liver3	126.02	False	Position= n-6,9, Score= 877.89,Presence= 79.4117, Ratio sum= 5.6399 Position= n-6,12, Score= 712.76,Presence= 61.7647, Ratio sum= 3.6073 Position= n-9,12, Score= 585.44,Presence= 55.8823, Ratio sum= 3.7062			True			n-6,9			PE	0	100	14866
224	12.4454	772.59	772.585	772.59	MS1	PE 38:2|PE 18:0_20:2	PE 18:0_20:2(n-6,9)		Liver1	69.4043	False	Position= n-6,9, Score= 778.16,Presence= 47.0588, Ratio sum= 0.5367			True			n-6,9			PE	100	50	15826
226	12.4397	772.59	772.585	772.59	MS1	PE 38:2|PE 18:0_20:2	PE 18:0_20:2(n-6,9)		Liver3	73.8499	False	Position= n-6,9, Score= 786.67,Presence= 58.8235, Ratio sum= 0.7108			True			n-6,9			PE	100	50	15826
225	12.4542	772.59	772.585	772.59	MS1	PE 38:2|PE 18:0_20:2	PE 18:0_20:2(n-6,9)		Liver2	80.1066	False	Position= n-6,9, Score= 818.85,Presence= 52.9411, Ratio sum= 0.3996			True			n-6,9			PE	100	50	15826
221	11.2308	770.575	770.569	770.575	MS1	PE 38:3|PE 18:0_20:3	PE 18:0_20:3(n-6,9,12)		Liver1	130.787	True	Position= n-6,9,12, Score= 752.51,Presence= 78.4313, Ratio sum= 4.1798 Position= n-6,12,15, Score= 852.16,Presence= 90.196, Ratio sum= 3.4654 Position= n-9,12,15, Score= 832.72,Presence= 88.2352, Ratio sum= 4.4175 Position= n-8,12,15, Score= 825.49,Presence= 88.2352, Ratio sum= 2.8036 Position= n-6,9,15, Score= 806.3,Presence= 86.2745, Ratio sum= 3.8815			True			n-6,9,12			PE	100	100	15751
223	11.2236	770.576	770.569	770.576	MS1	PE 38:3|PE 18:0_20:3	PE 18:0_20:3(n-6,9,12)		Liver3	141.452	False	Position= n-6,9,12, Score= 747.12,Presence= 76.4705, Ratio sum= 3.725			True			n-6,9,12			PE	100	100	15751
220	11.1443	770.571	770.569	770.571	MS1	PE 38:3|PE 18:0_20:3	PE 18:0_20:3(n-9,12,15)		Liver2	152.51	False	Position= n-9,12,15, Score= 850.43,Presence= 88.2352, Ratio sum= 8.4182 Position= n-6,12,15, Score= 805.48,Presence= 84.3137, Ratio sum= 6.9871 Position= n-9,12,14, Score= 797.12,Presence= 90.196, Ratio sum= 8.2032 Position= n-7,12,15, Score= 778.18,Presence= 84.3137, Ratio sum= 7.0222 Position= n-6,9,15, Score= 734.0,Presence= 80.3921, Ratio sum= 6.1737 Position= n-6,12,14, Score= 722.37,Presenc…			True			n-9,12,15			PE	100	100	15750
222	11.2376	770.576	770.569	770.576	MS1	PE 38:3|PE 18:0_20:3	PE 18:0_20:3(n-9,12,15)		Liver2	121.589	False	Position= n-9,12,15, Score= 850.43,Presence= 88.2352, Ratio sum= 8.4182 Position= n-6,12,15, Score= 805.48,Presence= 84.3137, Ratio sum= 6.9871 Position= n-9,12,14, Score= 797.12,Presence= 90.196, Ratio sum= 8.2032 Position= n-7,12,15, Score= 778.18,Presence= 84.3137, Ratio sum= 7.0222 Position= n-6,9,15, Score= 734.0,Presence= 80.3921, Ratio sum= 6.1737 Position= n-6,12,14, Score= 722.37,Presenc…			True			n-9,12,15			PE	100	100	15751
219	11.0366	768.561	768.554	768.561	MS1	PE 38:4|PE 18:0_20:4	PE 18:0_20:4(n-6,9,12,15)		Liver3	148.93	False	Position= n-6,9,12,15, Score= 919.36,Presence= 88.2352, Ratio sum= 17.5738 Position= n-6,9,13,15, Score= 794.64,Presence= 88.2352, Ratio sum= 15.5837 Position= n-6,11,13,15, Score= 745.55,Presence= 88.2352, Ratio sum= 13.1649			True			n-6,9,12,15			PE	100	100	15687
264	11.2308	794.574	794.569	794.574	MS1	PE 40:5|PE 18:0_22:5	PE 18:0_22:5		Liver1	75.4304	False				False			n-			PE	100	100	16535
265	11.2376	794.574	794.569	794.574	MS1	PE 40:5|PE 18:0_22:5	PE 18:0_22:5(n-3,6,9,12,15)		Liver2	83.0703	True	Position= n-3,6,9,12,15, Score= 657.38,Presence= 74.1176, Ratio sum= 4.0157 Position= n-3,6,12,15,18, Score= 792.44,Presence= 78.8235, Ratio sum= 4.7859 Position= n-3,6,9,15,18, Score= 753.55,Presence= 77.647, Ratio sum= 4.4786 Position= n-3,6,12,15,17, Score= 750.68,Presence= 77.647, Ratio sum= 4.6568 Position= n-3,6,9,12,18, Score= 706.56,Presence= 76.4705, Ratio sum= 3.7878 Position= n-3,6,9,1…			True			n-3,6,9,12,15			PE	100	100	16535
266	11.1303	794.575	794.569	794.575	MS1	PE 40:5|PE 18:0_22:5	PE 18:0_22:5(n-3,6,9,12,15)		Liver3	83.8102	False	Position= n-3,6,9,12,15, Score= 903.19,Presence= 87.0588, Ratio sum= 7.9772 Position= n-3,6,9,12,14, Score= 839.8,Presence= 82.3529, Ratio sum= 8.1712			True			n-3,6,9,12,15			PE	100	100	16536
261	10.8492	792.558	792.554	792.558	MS1	PE 40:6|PE 18:0_22:6	PE 18:0_22:6(n-3,6,9,12,15,18)		Liver3	156.9	False	Position= n-3,6,9,12,15,18, Score= 911.02,Presence= 79.4117, Ratio sum= 8.7882 Position= n-3,6,9,12,15,17, Score= 888.62,Presence= 81.3725, Ratio sum= 8.7782 Position= n-3,6,8,12,15,18, Score= 867.57,Presence= 77.4509, Ratio sum= 8.055 Position= n-3,5,9,12,15,18, Score= 864.14,Presence= 80.3921, Ratio sum= 8.2056 Position= n-3,6,9,12,16,18, Score= 850.02,Presence= 78.4313, Ratio sum= 7.9367 Posit…			True			n-3,6,9,12,15,18			PE	100	100	16471
260	10.8627	792.567	792.554	792.548	MS2	PE 40:6|PE 18:0_22:6	PE 18:0_22:6(n-3,6,9,12,15,18)		Liver2	100.551	False	Position= n-3,6,9,12,15,18, Score= 916.4,Presence= 83.3333, Ratio sum= 13.5975 Position= n-3,5,9,12,15,18, Score= 873.69,Presence= 85.2941, Ratio sum= 12.7437 Position= n-3,5,7,12,15,18, Score= 797.16,Presence= 81.3725, Ratio sum= 11.3734			True			n-3,6,9,12,15,18			PE	100	100	16471
259	10.8565	792.567	792.554	792.547	MS2	PE 40:6|PE 18:0_22:6	PE 18:0_22:6(n-3,6,9,12,15,18)		Liver1	76.2437	False	Position= n-3,6,9,12,15,18, Score= 913.11,Presence= 80.3921, Ratio sum= 13.8075 Position= n-3,6,9,12,15,17, Score= 883.43,Presence= 81.3725, Ratio sum= 13.8512			True			n-3,6,9,12,15,18			PE	100	100	16471
217	10.3934	768.552	768.554	768.552	MS1	PE 38:4|PE 18:1_20:3	PE 18:1(n-9)_20:3(n-6,9,12)		Liver2	114.641	False	Position= n-9, Score= 795.56,Presence= 70.5882, Ratio sum= 1.4857 Position= n-3, Score= 695.87,Presence= 58.8235, Ratio sum= 0.3725 Position= n-7, Score= 686.79,Presence= 76.4705, Ratio sum= 1.075 Position= n-5, Score= 649.14,Presence= 58.8235, Ratio sum= 0.2857 Position= n-6, Score= 900.89,Presence= 82.3529, Ratio sum= 1.1473	Position= n-6,9,12, Score= 894.31,Presence= 88.2352, Ratio sum= 4.2131 Position= n-7,9,12, Score= 842.06,Presence= 86.2745, Ratio sum= 4.1409 Position= n-3,9,12, Score= 828.0,Presence= 80.3921, Ratio sum= 3.4383 Position= n-5,9,12, Score= 826.89,Presence= 80.3921, Ratio sum= 3.3515 Position= n-6,8,12, Score= 804.41,Presence= 84.3137, Ratio sum= 3.1162 Position= n-3,6,12, Score= 790.29,Presence= 7…		True	True		n-9	n-6,9,12		PE	100	100	15684
218	10.3813	768.553	768.554	768.553	MS1	PE 38:4|PE 18:1_20:3	PE 18:1(n-9)_20:3(n-6,9,12)		Liver3	124.078	False	Position= n-9, Score= 815.18,Presence= 76.4705, Ratio sum= 1.2968 Position= n-3, Score= 670.78,Presence= 52.9411, Ratio sum= 0.2385 Position= n-7, Score= 647.32,Presence= 64.7058, Ratio sum= 0.7574 Position= n-6, Score= 862.15,Presence= 82.3529, Ratio sum= 0.7319	Position= n-6,9,12, Score= 856.52,Presence= 80.3921, Ratio sum= 3.0004 Position= n-7,9,12, Score= 804.28,Presence= 74.5098, Ratio sum= 3.0259 Position= n-3,9,12, Score= 803.56,Presence= 70.5882, Ratio sum= 2.5071 Position= n-3,6,12, Score= 756.08,Presence= 62.745, Ratio sum= 1.8016 Position= n-6,9,11, Score= 723.8,Presence= 76.4705, Ratio sum= 3.0753 Position= n-7,9,11, Score= 695.83,Presence= 70…		True	True		n-9	n-6,9,12		PE	100	100	15684
216	10.3887	768.553	768.554	768.553	MS1	PE 38:4|PE 18:1_20:3	PE 18:1(n-9)_20:3(n-6,9,12)		Liver1	111.145	True	Position= n-9, Score= 827.2,Presence= 76.4705, Ratio sum= 1.318 Position= n-7, Score= 669.37,Presence= 82.3529, Ratio sum= 0.9444	Position= n-6*,9,12, Score= 877.64,Presence= 86.2745, Ratio sum= 3.2024 Position= n-7,9,12, Score= 826.76,Presence= 82.3529, Ratio sum= 3.2132		True	True		n-9	n-6*,9,12		PE	100	100	15684
213	10.2067	766.533	766.538	766.533	MS1	PE 38:5|PE 18:1_20:4	PE 18:1(n-9)_20:4(n-6,9,12,15)		Liver2	135.823	False	Position= n-9, Score= 784.71,Presence= 94.1176, Ratio sum= 4.9545 Position= n-11, Score= 565.55,Presence= 70.5882, Ratio sum= 1.116 Position= n-6, Score= 943.57,Presence= 94.1176, Ratio sum= 2.8642	Position= n-6,9,12,15, Score= 944.2,Presence= 97.0588, Ratio sum= 14.3565 Position= n-6,9,12,16, Score= 877.48,Presence= 92.647, Ratio sum= 12.4491 Position= n-6,9,11,15, Score= 850.16,Presence= 95.5882, Ratio sum= 12.392 Position= n-6,10,12,15, Score= 827.25,Presence= 95.5882, Ratio sum= 13.246 Position= n-6,9,11,16, Score= 754.89,Presence= 91.1764, Ratio sum= 10.4846 Position= n-6,10,12,16, Sco…		True	True		n-9	n-6,9,12,15		PE	0	100	15614
271	12.4397	796.592	796.585	796.592	MS1	PE 40:4|PE 20:0_20:4	PE 20:0_20:4(n-6,9,12,15)		Liver3	107.822	False	Position= n-6,9,12,15, Score= 886.43,Presence= 69.1176, Ratio sum= 1.7621			True			n-6,9,12,15			PE	100	100	16588
270	12.4542	796.592	796.585	796.592	MS1	PE 40:4|PE 20:0_20:4	PE 20:0_20:4(n-6,9,12,15)		Liver2	95.3737	False	Position= n-6,9,12,15, Score= 898.98,Presence= 76.4705, Ratio sum= 2.337			True			n-6,9,12,15			PE	100	100	16588
153	10.4867	724.531	724.528	724.531	MS1	PE P-36:4|PE P-16:0_20:4	PE P-16:0_20:4		Liver2	46.5866	False				False			n-			PlasmPE	50	100	14276
154	10.4741	724.531	724.528	724.531	MS1	PE P-36:4|PE P-16:0_20:4	PE P-16:0_20:4		Liver3	52.2814	False				False			n-			PlasmPE	25	100	14276
152	10.4817	724.532	724.528	724.532	MS1	PE P-36:4|PE P-16:0_20:4	PE P-16:0_20:4(n-6,9,12,15)		Liver1	49.6703	False	Position= n-6,9,12,15, Score= 883.34,Presence= 60.2941, Ratio sum= 2.1605			True			n-6,9,12,15			PlasmPE	50	100	14276
178	10.2959	748.532	748.528	748.532	MS1	PE P-38:6|PE P-16:0_22:6	PE P-16:0_22:6		Liver1	62.1144	False				False			n-			PlasmPE	50	100	15025
179	10.3002	748.532	748.528	748.532	MS1	PE P-38:6|PE P-16:0_22:6	PE P-16:0_22:6		Liver2	62.6857	False				False			n-			PlasmPE	75	100	15025
180	10.2883	748.532	748.528	748.532	MS1	PE P-38:6|PE P-16:0_22:6	PE P-16:0_22:6		Liver3	66.8226	False				False			n-			PlasmPE	50	100	15025
187	11.7044	752.564	752.559	752.564	MS1	PE P-38:4|PE P-18:0_20:4	PE P-18:0_20:4		Liver2	73.3339	False				False			n-			PlasmPE	25	100	15174
188	11.691	752.564	752.559	752.564	MS1	PE P-38:4|PE P-18:0_20:4	PE P-18:0_20:4		Liver3	75.6497	False				False			n-			PlasmPE	25	100	15174
186	11.6974	752.564	752.559	752.564	MS1	PE P-38:4|PE P-18:0_20:4	PE P-18:0_20:4(n-6,9,12,15)		Liver1	71.3535	False	Position= n-6,9,12,15, Score= 868.99,Presence= 61.7647, Ratio sum= 2.7482			True			n-6,9,12,15			PlasmPE	75	100	15174
230	11.4242	776.565	776.559	776.565	MS1	PE P-40:6|PE P-18:0_22:6	PE P-18:0_22:6(n-3,6,9,12,15,18)		Liver2	72.726	False	Position= n-3,6,9,12,15,18, Score= 898.71,Presence= 71.5686, Ratio sum= 4.4635			True			n-3,6,9,12,15,18			PlasmPE	50	100	15973
346	8.98838	852.559	852.56	852.559	MS1	PI 15:0_18:1(d7)	PI 15:0_18:1(d7)		Liver1	19.672	False				False			n-			PI	0	0	18182
347	8.9935	852.56	852.56	852.56	MS1	PI 15:0_18:1(d7)	PI 15:0_18:1(d7)		Liver2	19.672	False				False			n-			PI	0	0	18182
348	8.98108	852.56	852.56	852.56	MS1	PI 15:0_18:1(d7)	PI 15:0_18:1(d7)		Liver3	19.672	False				False			n-			PI	0	0	18182
244	9.07497	784.517	784.512	784.517	MS1	PS 36:4|PS 16:0_20:4	PS 16:0_20:4		Liver3	12.5207	False				False			n-			PS	100	100	16207
243	9.08737	784.517	784.512	784.517	MS1	PS 36:4|PS 16:0_20:4	PS 16:0_20:4		Liver2	12.0101	False				False			n-			PS	100	100	16207
288	8.98838	808.525	808.512	808.517	MS2	PS 38:6|PS 16:0_22:6	PS 16:0_22:6		Liver1	16.4076	False				False			n-			PS	100	100	16924
290	8.98108	808.526	808.512	808.518	MS2	PS 38:6|PS 16:0_22:6	PS 16:0_22:6		Liver3	16.4783	False				False			n-			PS	100	100	16924
289	8.9935	808.526	808.512	808.505	MS2	PS 38:6|PS 16:0_22:6	PS 16:0_22:6		Liver2	16.5596	False				False			n-			PS	100	100	16924
319	9.55012	836.558	836.543	836.551	MS2	PS 40:6|PS 18:0_22:6	PS 18:0_22:6		Liver1	6.7786	False				False			n-			PS	100	100	17731
274	12.352	799.676	799.669	799.676	MS1	SM 41:2;O2|SM 17:1;O2/24:1	SM 17:1(Δ4);O2/24:1(n-9)		Liver1	154.649	True	Position= Δ4, Score= 780.18,Presence= 15.0, Ratio sum= 0.0877 Position= n-8, Score= 807.47,Presence= 65.0, Ratio sum= 0.3646 Position= n-9, Score= 930.19,Presence= 80.0, Ratio sum= 0.598	Position= n-9, Score= 930.19,Presence= 80.0, Ratio sum= 0.598 Position= n-8, Score= 807.47,Presence= 65.0, Ratio sum= 0.3646		True	True		Δ4	n-9		SM	100	0	16680
276	12.3466	799.676	799.669	799.676	MS1	SM 41:2;O2|SM 17:1;O2/24:1	SM 17:1(Δ4);O2/24:1(n-9)		Liver3	168.799	True	Position= Δ4, Score= 796.75,Presence= 20.0, Ratio sum= 0.0599 Position= n-8, Score= 843.14,Presence= 60.0, Ratio sum= 0.2888 Position= n-9, Score= 900.61,Presence= 65.0, Ratio sum= 0.4863	Position= n-9, Score= 900.61,Presence= 65.0, Ratio sum= 0.4863 Position= n-8, Score= 843.14,Presence= 60.0, Ratio sum= 0.2888		True	True		Δ4	n-9		SM	100	0	16680
275	12.3605	799.677	799.669	799.677	MS1	SM 41:2;O2|SM 17:1;O2/24:1	SM 17:1(Δ4);O2/24:1(n-9)		Liver2	156.83	True	Position= Δ4, Score= 775.56,Presence= 20.0, Ratio sum= 0.1031 Position= n-8, Score= 804.54,Presence= 60.0, Ratio sum= 0.3775 Position= n-9, Score= 915.12,Presence= 80.0, Ratio sum= 0.6048	Position= n-9, Score= 915.12,Presence= 80.0, Ratio sum= 0.6048 Position= n-8, Score= 804.54,Presence= 60.0, Ratio sum= 0.3775		True	True		Δ4	n-9		SM	100	100	16680
206	11.5044	759.641	759.638	759.641	MS1	SM 38:1;O2|SM 18:1;O2/20:0	SM 18:1(Δ4);O2/20:0		Liver3	80.7772	False	Position= Δ4, Score= 760.68,Presence= 15.0, Ratio sum= 0.0518			True			Δ4			SM	100	100	15401
204	11.5108	759.641	759.638	759.641	MS1	SM 38:1;O2|SM 18:1;O2/20:0	SM 18:1(Δ4);O2/20:0		Liver1	73.4986	False	Position= Δ4, Score= 791.14,Presence= 15.0, Ratio sum= 0.051			True			Δ4			SM	100	100	15401
302	13.1942	815.708	815.7	815.708	MS1	SM 42:1;O2|SM 18:1;O2/24:0	SM 18:1(Δ4);O2/24:0		Liver1	148.577	False	Position= Δ4, Score= 714.02,Presence= 15.0, Ratio sum= 0.1158			True			Δ4			SM	100	100	17103
303	13.204	815.711	815.7	815.697	MS2	SM 42:1;O2|SM 18:1;O2/24:0	SM 18:1(Δ4);O2/24:0		Liver2	120.712	False	Position= Δ4, Score= 762.42,Presence= 15.0, Ratio sum= 0.2254			True			Δ4			SM	100	100	17103
298	13.1888	813.687	813.684	813.687	MS1	SM 42:2;O2|SM 18:1;O2/24:1	SM 18:1(Δ4);O2/24:1(n-9)		Liver3	129.75	False	Position= Δ4, Score= 851.1,Presence= 20.0, Ratio sum= 0.2341 Position= n-9, Score= 954.76,Presence= 90.0, Ratio sum= 1.5544	Position= n-9, Score= 954.76,Presence= 90.0, Ratio sum= 1.5544 Position= n-14, Score= 715.33,Presence= 60.0, Ratio sum= 0.3628		True	True		Δ4	n-9		SM	100	100	17044
299	13.1015	813.687	813.684	813.687	MS1	SM 42:2;O2|SM 18:1;O2/24:1	SM 18:1(Δ4);O2/24:1(n-9)		Liver1	152.053	False	Position= Δ4, Score= 813.94,Presence= 15.0, Ratio sum= 0.1978 Position= n-9, Score= 957.6,Presence= 95.0, Ratio sum= 1.2912	Position= n-9, Score= 957.6,Presence= 95.0, Ratio sum= 1.2912		True	True		Δ4	n-9		SM	100	0	17045
300	13.111	813.687	813.684	813.687	MS1	SM 42:2;O2|SM 18:1;O2/24:1	SM 18:1(Δ4);O2/24:1(n-9)		Liver2	157.816	False	Position= Δ4, Score= 814.09,Presence= 15.0, Ratio sum= 0.2136 Position= n-3, Score= 793.14,Presence= 50.0, Ratio sum= 0.1755 Position= n-4, Score= 688.09,Presence= 40.0, Ratio sum= 0.1768 Position= n-9, Score= 964.77,Presence= 90.0, Ratio sum= 1.3741	Position= n-9, Score= 964.77,Presence= 90.0, Ratio sum= 1.3741 Position= n-3, Score= 793.14,Presence= 50.0, Ratio sum= 0.1755 Position= n-4, Score= 688.09,Presence= 40.0, Ratio sum= 0.1768		True	True		Δ4	n-9		SM	100	100	17045
312	12.2587	831.699	831.695	831.699	MS1	SM 42:1;O2|SM 18:1;O2/24:0	SM 18:1(Δ4);O2/24:0		Liver1	39.408	True	Position= Δ4*, Score= 461.26,Presence= 5.0, Ratio sum= 0.0111 Position= n-9, Score= 761.08,Presence= 35.0, Ratio sum= 0.3156			True			Δ4*			SM	100	0	17600
313	12.2673	831.699	831.695	831.699	MS1	SM 42:1;O2|SM 18:1;O2/24:0	SM 18:1(Δ4);O2/24:0		Liver2	37.1096	True	Position= Δ4*, Score= 103.14,Presence= 5.0, Ratio sum= 0.0347 Position= n-9, Score= 674.83,Presence= 35.0, Ratio sum= 0.3343			True			Δ4*			SM	100	0	17600
314	12.2534	831.7	831.695	831.7	MS1	SM 42:1;O2|SM 18:1;O2/24:0	SM 18:1(Δ4);O2/24:0		Liver3	40.5279	True	Position= Δ4, Score= 483.49,Presence= 15.0, Ratio sum= 0.0979 Position= n-9, Score= 700.63,Presence= 40.0, Ratio sum= 0.2986			True			Δ4			SM	100	0	17600
158	10.3887	731.611	731.606	731.611	MS1	SM 36:1;O2|SM 18:1;O2/18:0	SM 18:1;O2/18:0		Liver1	52.2207	False				False			n-			SM	100	0	14476
159	10.3934	731.612	731.606	731.611	MS1	SM 36:1;O2|SM 18:1;O2/18:0	SM 18:1;O2/18:0		Liver2	56.6456	False				False			n-			SM	100	0	14476
160	10.3813	731.612	731.606	731.612	MS1	SM 36:1;O2|SM 18:1;O2/18:0	SM 18:1;O2/18:0		Liver3	57.6822	False				False			n-			SM	100	0	14476
205	11.5175	759.641	759.638	759.641	MS1	SM 38:1;O2|SM 18:1;O2/20:0	SM 18:1;O2/20:0		Liver2	76.0877	False				False			n-			SM	100	0	15401
148	9.08737	701.564	701.559	701.563	MS1	SM 34:2;O2|SM 18:2;O2/16:0	SM 18:2(Δ4,14);O2/16:0		Liver2	45.1414	False	Position= Δ4,14, Score= 820.27,Presence= 45.0, Ratio sum= 0.5548			True			Δ4,14			SM	100	0	13638
254	13.1942	789.682	789.684	789.682	MS1	SM 40:0;O2	SM 40:0;O2		Liver1	127.6	False				False			n-			SM	100	0	16384
255	13.111	789.682	789.684	789.682	MS1	SM 40:0;O2	SM 40:0;O2		Liver2	126.552	False				False			n-			SM	100	0	16385
256	13.0958	789.683	789.684	789.683	MS1	SM 40:0;O2	SM 40:0;O2		Liver3	146.813	False				False			n-			SM	100	0	16385
315	13.4756	833.715	833.711	833.715	MS1	SM 42:0;O3	SM 42:0;O3		Liver1	35.2004	False				False			n-			SM	100	0	17660
316	13.4697	833.716	833.711	833.716	MS1	SM 42:0;O3	SM 42:0;O3		Liver3	42.0844	False				False			n-			SM	100	0	17660
14	9.36358	369.354	369.351	369.354	MS1	ST 27:1;O	ST 27:1;O		Liver1	20.1839	False				False			n-			ST	0	0	4376
15	9.35592	369.354	369.351	369.354	MS1	ST 27:1;O	ST 27:1;O		Liver3	20.3206	False				False			n-			ST	0	0	4376
16	9.27462	369.355	369.351	369.355	MS1	ST 27:1;O	ST 27:1;O		Liver2	19.804	False				False			n-			ST	0	0	4377
12	7.86028	367.338	367.336	367.338	MS1	ST 27:2;O	ST 27:2;O		Liver1	9.605	False				False			n-			ST	0	0	4316
13	7.86325	367.338	367.336	367.338	MS1	ST 27:2;O	ST 27:2;O		Liver2	10.1996	False				False			n-			ST	0	0	4316
23	7.86028	385.349	385.346	385.349	MS1	ST 27:2;O	ST 27:2;O		Liver1	9.8796	False				False			n-			ST	0	0	4728
25	7.85118	385.349	385.346	385.349	MS1	ST 27:2;O	ST 27:2;O		Liver3	9.3483	False				False			n-			ST	0	0	4728
24	7.86325	385.349	385.346	385.349	MS1	ST 27:2;O	ST 27:2;O		Liver2	10.3762	False				False			n-			ST	0	0	4728
310	15.5557	824.773	824.77	824.773	MS1	TG 48:0|TG 14:0_16:0_18:0	TG 14:0_16:0_18:0		Liver2	31.2828	False				False			n-			TG	0	100	17344
366	15.1724	860.775	860.77	860.775	MS1	TG 51:3|TG 15:0_18:1_18:2	TG 15:0_18:1(n-8)_18:2(n-6,9)		Liver1	19.8786	False	Position= n-8, Score= 885.43,Presence= 82.3529, Ratio sum= 0.6859 Position= n-6, Score= 872.48,Presence= 76.4705, Ratio sum= 1.5561 Position= n-9, Score= 836.82,Presence= 76.4705, Ratio sum= 1.4091 Position= n-10, Score= 623.12,Presence= 58.8235, Ratio sum= 0.3689	Position= n-6,9, Score= 890.05,Presence= 79.4117, Ratio sum= 3.056 Position= n-6,8, Score= 677.93,Presence= 79.4117, Ratio sum= 2.9027		True	True		n-8	n-6,9		TG	0	100	18473
368	15.1663	860.777	860.77	860.777	MS1	TG 51:3|TG 15:0_18:1_18:2	TG 15:0_18:1(n-8)_18:2(n-6,9)		Liver3	34.0459	False	Position= n-8, Score= 893.77,Presence= 88.2352, Ratio sum= 0.7636 Position= n-6, Score= 868.09,Presence= 76.4705, Ratio sum= 1.5746 Position= n-9, Score= 858.38,Presence= 76.4705, Ratio sum= 1.1905 Position= n-11, Score= 718.73,Presence= 58.8235, Ratio sum= 0.1562	Position= n-6,9, Score= 889.0,Presence= 82.3529, Ratio sum= 2.9214 Position= n-8,10, Score= 789.39,Presence= 82.3529, Ratio sum= 1.2739 Position= n-6,10, Score= 738.53,Presence= 76.4705, Ratio sum= 2.0849 Position= n-6,8, Score= 693.63,Presence= 79.4117, Ratio sum= 2.905		True	True		n-8	n-6,9		TG	0	100	18473
367	15.1829	860.775	860.77	860.775	MS1	TG 51:3|TG 15:0_18:1_18:2	TG 15:0_18:1(n-9)_18:2(n-6,9)		Liver2	30.2123	False	Position= n-9, Score= 882.56,Presence= 70.5882, Ratio sum= 0.8684 Position= n-6, Score= 852.42,Presence= 58.8235, Ratio sum= 0.8502 Position= n-8, Score= 837.32,Presence= 70.5882, Ratio sum= 0.4708	Position= n-6,9, Score= 856.85,Presence= 64.7058, Ratio sum= 1.8486 Position= n-6,8, Score= 666.34,Presence= 67.647, Ratio sum= 1.7158		True	True		n-9	n-6,9		TG	0	100	18473
349	16.1073	852.807	852.802	852.807	MS1	TG 50:0|TG 16:0_16:0_18:0	TG 16:0_16:0_18:0		Liver1	24.8308	False				False			n-			TG	0	100	18189
350	16.1011	852.808	852.802	852.808	MS1	TG 50:0|TG 16:0_16:0_18:0	TG 16:0_16:0_18:0		Liver3	38.5254	False				False			n-			TG	0	100	18189
351	16.0237	852.809	852.802	852.809	MS1	TG 50:0|TG 16:0_16:0_18:0	TG 16:0_16:0_18:0		Liver2	41.3138	False				False			n-			TG	0	100	18190
343	15.5392	850.781	850.786	850.781	MS1	TG 50:1|TG 16:0_16:0_18:1	TG 16:0_16:0_18:1(n-9)		Liver3	45.4161	False	Position= n-9, Score= 922.27,Presence= 88.2352, Ratio sum= 2.2294 Position= n-7, Score= 556.96,Presence= 52.9411, Ratio sum= 0.4687			True			n-9			TG	0	100	18129
345	15.6327	850.79	850.786	850.79	MS1	TG 50:1|TG 16:0_16:0_18:1	TG 16:0_16:0_18:1(n-9)		Liver3	63.6949	False	Position= n-9, Score= 922.27,Presence= 88.2352, Ratio sum= 2.2294 Position= n-7, Score= 556.96,Presence= 52.9411, Ratio sum= 0.4687			True			n-9			TG	0	100	18130
344	15.6389	850.794	850.786	850.794	MS1	TG 50:1|TG 16:0_16:0_18:1	TG 16:0_16:0_18:1(n-9)		Liver1	39.1414	False	Position= n-9, Score= 930.67,Presence= 82.3529, Ratio sum= 2.4831 Position= n-7, Score= 726.74,Presence= 76.4705, Ratio sum= 0.7293			True			n-9			TG	0	100	18130
352	14.7935	853.733	853.726	853.733	MS1	TG 50:2|TG 16:0_16:0_18:2	TG 16:0_16:0_18:2		Liver3	38.5814	False				False			n-			TG	0	100	18218
354	13.9571	853.744	853.726	853.726	MS2	TG 50:2|TG 16:0_16:1_18:1	TG 16:0_16:1_18:1		Liver2	16.3003	False				False	False		n-	n-		TG	0	100	18219
353	13.948	853.732	853.726	853.732	MS1	TG 50:2|TG 16:0_16:1_18:1	TG 16:0_16:1(n-6)_18:1(n-6)		Liver1	19.6307	True	Position= n-6, Score= 632.68,Presence= 52.9411, Ratio sum= 0.6389 Position= n-3, Score= 638.25,Presence= 52.9411, Ratio sum= 0.7705	Position= n-6, Score= 632.68,Presence= 52.9411, Ratio sum= 0.6389 Position= n-3, Score= 638.25,Presence= 52.9411, Ratio sum= 0.7705		True	True		n-6	n-6		TG	0	100	18219
355	13.9418	853.734	853.726	853.734	MS1	TG 50:2|TG 16:0_16:1_18:1	TG 16:0_16:1(n-7)_18:1(n-7)		Liver3	41.6071	True	Position= n-7, Score= 643.21,Presence= 64.7058, Ratio sum= 1.7018 Position= n-3, Score= 665.36,Presence= 52.9411, Ratio sum= 0.7545	Position= n-7, Score= 643.21,Presence= 64.7058, Ratio sum= 1.7018 Position= n-3, Score= 665.36,Presence= 52.9411, Ratio sum= 0.7545		True	True		n-7	n-7		TG	0	100	18219
342	15.1724	848.767	848.77	848.767	MS1	TG 50:2|TG 16:0_16:1_18:1	TG 16:0_16:1(n-7)_18:1(n-6)		Liver1	29.4003	False	Position= n-7, Score= 683.24,Presence= 82.3529, Ratio sum= 3.3316 Position= n-6, Score= 889.54,Presence= 76.4705, Ratio sum= 3.6541	Position= n-6, Score= 889.54,Presence= 76.4705, Ratio sum= 3.6541 Position= n-7, Score= 683.24,Presence= 82.3529, Ratio sum= 3.3316		True	True		n-7	n-6		TG	0	100	18077
336	14.98	846.766	846.755	846.759	MS2+O	TG 50:3|TG 16:0_16:1_18:2	TG 16:0_16:1(n-7)_18:2(n-6,9)		Liver3	52.822	False	Position= n-7, Score= 734.92,Presence= 88.2352, Ratio sum= 2.1894 Position= n-9, Score= 716.24,Presence= 41.1764, Ratio sum= 1.1102 Position= n-10, Score= 571.04,Presence= 35.2941, Ratio sum= 0.2305 Position= n-6, Score= 894.03,Presence= 76.4705, Ratio sum= 1.4813	Position= n-6,9, Score= 902.17,Presence= 79.4117, Ratio sum= 3.0459 Position= n-7,9, Score= 747.82,Presence= 85.2941, Ratio sum= 3.7539		True	True		n-7	n-6,9		TG	0	100	18015
335	14.9968	846.767	846.755	846.759	MS2+O	TG 50:3|TG 16:0_16:1_18:2	TG 16:0_16:1(n-7)_18:2(n-6,9)		Liver2	53.2146	False	Position= n-7, Score= 810.07,Presence= 88.2352, Ratio sum= 7.8588 Position= n-9, Score= 683.98,Presence= 64.7058, Ratio sum= 2.7378 Position= n-5, Score= 542.94,Presence= 64.7058, Ratio sum= 1.2741 Position= n-6, Score= 887.72,Presence= 82.3529, Ratio sum= 5.2011	Position= n-6,9, Score= 886.42,Presence= 82.3529, Ratio sum= 9.5765 Position= n-7,9, Score= 761.07,Presence= 85.2941, Ratio sum= 12.2341 Position= n-5,9, Score= 734.11,Presence= 73.5294, Ratio sum= 5.6495 Position= n-5,7, Score= 468.12,Presence= 61.7647, Ratio sum= 4.9858		True	True		n-7	n-6,9		TG	0	100	18015
334	14.9863	846.767	846.755	846.757	MS2+O	TG 50:3|TG 16:0_16:1_18:2	TG 16:0_16:1(n-9)_18:2(n-6,9)		Liver1	30.8775	False	Position= n-9, Score= 773.43,Presence= 64.7058, Ratio sum= 3.2026 Position= n-7, Score= 772.6,Presence= 76.4705, Ratio sum= 7.613 Position= n-5, Score= 538.61,Presence= 58.8235, Ratio sum= 1.1567 Position= n-6, Score= 884.13,Presence= 70.5882, Ratio sum= 5.0397	Position= n-6,9, Score= 887.27,Presence= 79.4117, Ratio sum= 9.5944 Position= n-7,9, Score= 748.55,Presence= 82.3529, Ratio sum= 12.1676 Position= n-5,9, Score= 734.12,Presence= 73.5294, Ratio sum= 5.7112 Position= n-5,7, Score= 505.1,Presence= 64.7058, Ratio sum= 4.8172		True	True		n-9	n-6,9		TG	0	100	18015
330	14.6997	844.752	844.739	844.746	MS2	TG 50:4|TG 16:0_16:2_18:2	TG 16:0_16:2(n-7,9)_18:2(n-6,9)		Liver3	46.6606	True	Position= n-7,9, Score= 711.83,Presence= 88.2352, Ratio sum= 4.6406 Position= n-7,10, Score= 662.2,Presence= 85.2941, Ratio sum= 3.1096 Position= n-8,10, Score= 642.29,Presence= 73.5294, Ratio sum= 1.1732 Position= n-6,9, Score= 918.66,Presence= 79.4117, Ratio sum= 3.7848 Position= n-6,10, Score= 798.44,Presence= 76.4705, Ratio sum= 2.2538	Position= n-6,9, Score= 918.66,Presence= 79.4117, Ratio sum= 3.7848 Position= n-6,10, Score= 798.44,Presence= 76.4705, Ratio sum= 2.2538 Position= n-7,9, Score= 711.83,Presence= 88.2352, Ratio sum= 4.6406 Position= n-7,10, Score= 662.2,Presence= 85.2941, Ratio sum= 3.1096 Position= n-8,10, Score= 642.29,Presence= 73.5294, Ratio sum= 1.1732		True	True		n-7,9	n-6,9		TG	0	100	17959
329	14.7055	844.744	844.739	844.744	MS1	TG 50:4|TG 16:0_16:2_18:2	TG 16:0_16:2(n-7,9)_18:2(n-6,9)		Liver1	35.7737	False	Position= n-7,9, Score= 666.9,Presence= 73.5294, Ratio sum= 7.4463 Position= n-6,9, Score= 929.66,Presence= 79.4117, Ratio sum= 6.6948	Position= n-6,9, Score= 929.66,Presence= 79.4117, Ratio sum= 6.6948 Position= n-7,9, Score= 666.9,Presence= 73.5294, Ratio sum= 7.4463		True	True		n-7,9	n-6,9		TG	0	100	17959
361	15.3591	857.764	857.757	857.764	MS1	TG 50:0|TG 16:0_17:0_17:0	TG 16:0_17:0_17:0		Liver1	26.6833	False				False			n-			TG	0	100	18361
362	15.3692	857.764	857.757	857.764	MS1	TG 50:0|TG 16:0_17:0_17:0	TG 16:0_17:0_17:0		Liver2	46.3173	False				False			n-			TG	0	100	18361
363	15.3533	857.764	857.757	857.764	MS1	TG 50:0|TG 16:0_17:0_17:0	TG 16:0_17:0_17:0		Liver3	45.7767	False				False			n-			TG	0	100	18361
370	15.5452	862.79	862.786	862.79	MS1	TG 51:2|TG 16:0_17:1_18:1	TG 16:0_17:1(n-6)_18:1(n-9)		Liver1	24.7855	True	Position= n-6, Score= 837.43,Presence= 58.8235, Ratio sum= 0.7471 Position= n-8, Score= 873.71,Presence= 76.4705, Ratio sum= 0.9433 Position= n-11, Score= 783.69,Presence= 41.1764, Ratio sum= 0.1303 Position= n-7, Score= 707.78,Presence= 88.2352, Ratio sum= 1.0286 Position= n-10, Score= 677.51,Presence= 58.8235, Ratio sum= 0.5229 Position= n-9, Score= 921.92,Presence= 70.5882, Ratio sum= 1.3951	Position= n-9, Score= 921.92,Presence= 70.5882, Ratio sum= 1.3951 Position= n-8, Score= 873.71,Presence= 76.4705, Ratio sum= 0.9433 Position= n-6, Score= 837.43,Presence= 58.8235, Ratio sum= 0.7471 Position= n-11, Score= 783.69,Presence= 41.1764, Ratio sum= 0.1303 Position= n-7, Score= 707.78,Presence= 88.2352, Ratio sum= 1.0286 Position= n-10, Score= 677.51,Presence= 58.8235, Ratio sum= 0.5229		True	True		n-6	n-9		TG	0	100	18538
369	15.4622	862.791	862.786	862.791	MS1	TG 51:2|TG 16:0_17:1_18:1	TG 16:0_17:1(n-8)_18:1(n-9)		Liver2	39.45	False	Position= n-8, Score= 881.87,Presence= 82.3529, Ratio sum= 1.1203 Position= n-6, Score= 872.56,Presence= 76.4705, Ratio sum= 1.5108 Position= n-7, Score= 669.0,Presence= 70.5882, Ratio sum= 1.6192 Position= n-10, Score= 583.38,Presence= 70.5882, Ratio sum= 0.7072 Position= n-9, Score= 943.94,Presence= 82.3529, Ratio sum= 1.8142	Position= n-9, Score= 943.94,Presence= 82.3529, Ratio sum= 1.8142 Position= n-8, Score= 881.87,Presence= 82.3529, Ratio sum= 1.1203 Position= n-6, Score= 872.56,Presence= 76.4705, Ratio sum= 1.5108 Position= n-7, Score= 669.0,Presence= 70.5882, Ratio sum= 1.6192 Position= n-10, Score= 583.38,Presence= 70.5882, Ratio sum= 0.7072		True	True		n-8	n-9		TG	0	100	18537
371	15.5392	862.791	862.786	862.791	MS1	TG 51:2|TG 16:0_17:1_18:1	TG 16:0_17:1(n-8)_18:1(n-9)		Liver3	41.4225	False	Position= n-8, Score= 910.26,Presence= 100.0, Ratio sum= 1.5086 Position= n-6, Score= 862.84,Presence= 76.4705, Ratio sum= 1.2077 Position= n-7, Score= 707.61,Presence= 94.1176, Ratio sum= 1.7939 Position= n-10, Score= 678.86,Presence= 82.3529, Ratio sum= 0.9327 Position= n-9, Score= 938.57,Presence= 82.3529, Ratio sum= 2.4639	Position= n-9, Score= 938.57,Presence= 82.3529, Ratio sum= 2.4639 Position= n-8, Score= 910.26,Presence= 100.0, Ratio sum= 1.5086 Position= n-6, Score= 862.84,Presence= 76.4705, Ratio sum= 1.2077 Position= n-7, Score= 707.61,Presence= 94.1176, Ratio sum= 1.7939 Position= n-10, Score= 678.86,Presence= 82.3529, Ratio sum= 0.9327		True	True		n-8	n-9		TG	0	100	18538
390	14.1382	881.764	881.757	881.764	MS1	TG 52:2|TG 16:0_18:0_18:2	TG 16:0_18:0_18:2		Liver1	19.8293	False				False			n-			TG	0	100	19101
392	14.0522	881.764	881.757	881.764	MS1	TG 52:2|TG 16:0_18:0_18:2	TG 16:0_18:0_18:2(n-6,9)		Liver2	45.7987	False	Position= n-6,9, Score= 709.97,Presence= 85.2941, Ratio sum= 1.9755 Position= n-6,10, Score= 664.41,Presence= 79.4117, Ratio sum= 1.5815 Position= n-3,9, Score= 591.26,Presence= 70.5882, Ratio sum= 4.218 Position= n-3,10, Score= 537.96,Presence= 64.7058, Ratio sum= 3.824			True			n-6,9			TG	0	100	19103
375	14.8928	872.762	872.77	872.762	MS1	TG 52:4|TG 16:0_18:1_18:3	TG 16:0_18:1(n-10)_18:3(n-6,9,12)		Liver1	24.1522	True	Position= n-10, Score= 652.21,Presence= 52.9411, Ratio sum= 1.7816 Position= n-7, Score= 551.53,Presence= 82.3529, Ratio sum= 13.7594 Position= n-6, Score= 870.77,Presence= 64.7058, Ratio sum= 10.9502	Position= n-6,9,12*, Score= 786.04,Presence= 70.5882, Ratio sum= 21.9005 Position= n-6,9,16, Score= 801.27,Presence= 78.4313, Ratio sum= 22.0835 Position= n-7,9,16, Score= 552.22,Presence= 84.3137, Ratio sum= 24.8927		True	True		n-10	n-6,9,12*		TG	0	100	18853
396	15.9197	890.821	890.817	890.821	MS1	TG 53:2|TG 16:0_18:1_19:1	TG 16:0_18:1(n-10)_19:1(n-9)		Liver1	40.0393	False	Position= n-10, Score= 835.72,Presence= 76.4705, Ratio sum= 1.7722 Position= n-8, Score= 778.69,Presence= 88.2352, Ratio sum= 1.3142 Position= n-7, Score= 573.49,Presence= 70.5882, Ratio sum= 1.0405 Position= n-9, Score= 943.34,Presence= 70.5882, Ratio sum= 2.9624	Position= n-9, Score= 943.34,Presence= 70.5882, Ratio sum= 2.9624 Position= n-10, Score= 835.72,Presence= 76.4705, Ratio sum= 1.7722 Position= n-8, Score= 778.69,Presence= 88.2352, Ratio sum= 1.3142 Position= n-7, Score= 573.49,Presence= 70.5882, Ratio sum= 1.0405		True	True		n-10	n-9		TG	0	100	19354
397	15.9297	890.834	890.817	890.82	MS2	TG 53:2|TG 16:0_18:1_19:1	TG 16:0_18:1(n-10)_19:1(n-9)		Liver2	34.8218	False	Position= n-10, Score= 809.61,Presence= 76.4705, Ratio sum= 1.8302 Position= n-8, Score= 690.4,Presence= 76.4705, Ratio sum= 1.276 Position= n-11, Score= 681.52,Presence= 64.7058, Ratio sum= 0.4111 Position= n-9, Score= 965.61,Presence= 88.2352, Ratio sum= 3.27	Position= n-9, Score= 965.61,Presence= 88.2352, Ratio sum= 3.27 Position= n-10, Score= 809.61,Presence= 76.4705, Ratio sum= 1.8302 Position= n-8, Score= 690.4,Presence= 76.4705, Ratio sum= 1.276 Position= n-11, Score= 681.52,Presence= 64.7058, Ratio sum= 0.4111		True	True		n-10	n-9		TG	0	100	19354
398	15.9133	890.835	890.817	890.821	MS2	TG 53:2|TG 16:0_18:1_19:1	TG 16:0_18:1(n-10)_19:1(n-9)		Liver3	32.2894	False	Position= n-10, Score= 829.55,Presence= 82.3529, Ratio sum= 1.8292 Position= n-8, Score= 756.34,Presence= 88.2352, Ratio sum= 1.325 Position= n-11, Score= 656.97,Presence= 58.8235, Ratio sum= 0.4653 Position= n-7, Score= 572.47,Presence= 76.4705, Ratio sum= 0.9782 Position= n-9, Score= 962.53,Presence= 94.1176, Ratio sum= 3.1936	Position= n-9, Score= 962.53,Presence= 94.1176, Ratio sum= 3.1936 Position= n-10, Score= 829.55,Presence= 82.3529, Ratio sum= 1.8292 Position= n-8, Score= 756.34,Presence= 88.2352, Ratio sum= 1.325 Position= n-11, Score= 656.97,Presence= 58.8235, Ratio sum= 0.4653 Position= n-7, Score= 572.47,Presence= 76.4705, Ratio sum= 0.9782		True	True		n-10	n-9		TG	0	100	19354
423	16.1179	909.793	909.788	909.793	MS1	TG 54:2|TG 16:0_18:1_20:1	TG 16:0_18:1(n-11)_20:1(n-9)		Liver2	32.654	False	Position= n-11, Score= 876.54,Presence= 70.5882, Ratio sum= 0.3221 Position= n-6, Score= 796.9,Presence= 41.1764, Ratio sum= 0.3775 Position= n-15, Score= 732.61,Presence= 47.0588, Ratio sum= 0.2215 Position= n-8, Score= 628.19,Presence= 64.7058, Ratio sum= 0.909 Position= n-9, Score= 939.66,Presence= 88.2352, Ratio sum= 2.344	Position= n-9, Score= 939.66,Presence= 88.2352, Ratio sum= 2.344 Position= n-11, Score= 876.54,Presence= 70.5882, Ratio sum= 0.3221 Position= n-6, Score= 796.9,Presence= 41.1764, Ratio sum= 0.3775 Position= n-15, Score= 732.61,Presence= 47.0588, Ratio sum= 0.2215 Position= n-17, Score= 723.4,Presence= 64.7058, Ratio sum= 0.2183 Position= n-8, Score= 628.19,Presence= 64.7058, Ratio sum= 0.909		True	True		n-11	n-9		TG	0	100	19856
424	16.1011	909.793	909.788	909.793	MS1	TG 54:2|TG 16:0_18:1_20:1	TG 16:0_18:1(n-11)_20:1(n-9)		Liver3	30.6755	False	Position= n-11, Score= 851.47,Presence= 70.5882, Ratio sum= 0.3425 Position= n-10, Score= 694.16,Presence= 70.5882, Ratio sum= 0.904 Position= n-7, Score= 438.81,Presence= 41.1764, Ratio sum= 0.7737 Position= n-9, Score= 939.68,Presence= 88.2352, Ratio sum= 2.316	Position= n-9, Score= 939.68,Presence= 88.2352, Ratio sum= 2.316 Position= n-11, Score= 851.47,Presence= 70.5882, Ratio sum= 0.3425 Position= n-10, Score= 694.16,Presence= 70.5882, Ratio sum= 0.904 Position= n-7, Score= 438.81,Presence= 41.1764, Ratio sum= 0.7737		True	True		n-11	n-9		TG	0	100	19856
386	14.8097	879.748	879.741	879.748	MS1	TG 52:3|TG 16:0_18:1_18:2	TG 16:0_18:1(n-6)_18:2(n-6,9)		Liver2	37.2796	True	Position= n-6, Score= 804.97,Presence= 76.4705, Ratio sum= 1.1095 Position= n-3, Score= 730.15,Presence= 47.0588, Ratio sum= 0.2022	Position= n-6,9, Score= 788.36,Presence= 76.4705, Ratio sum= 2.5006 Position= n-6,8, Score= 700.95,Presence= 76.4705, Ratio sum= 2.4198 Position= n-3,9, Score= 696.53,Presence= 61.7647, Ratio sum= 1.5933 Position= n-3,7, Score= 620.86,Presence= 61.7647, Ratio sum= 1.2908 Position= n-3,8, Score= 611.98,Presence= 61.7647, Ratio sum= 1.5125		True	True		n-6	n-6,9		TG	0	100	19044
388	15.1724	881.763	881.757	881.763	MS1	TG 52:2|TG 16:0_18:1_18:1	TG 16:0_18:1(n-6)_18:1(n-9)		Liver1	27.7832	False	Position= n-6, Score= 802.83,Presence= 88.2352, Ratio sum= 0.8779 Position= n-3, Score= 783.71,Presence= 58.8235, Ratio sum= 0.1501 Position= n-5, Score= 731.37,Presence= 82.3529, Ratio sum= 0.5703 Position= n-10, Score= 672.07,Presence= 58.8235, Ratio sum= 0.6285 Position= n-9, Score= 837.31,Presence= 76.4705, Ratio sum= 0.9122	Position= n-9, Score= 837.31,Presence= 76.4705, Ratio sum= 0.9122 Position= n-6, Score= 802.83,Presence= 88.2352, Ratio sum= 0.8779 Position= n-3, Score= 783.71,Presence= 58.8235, Ratio sum= 0.1501 Position= n-5, Score= 731.37,Presence= 82.3529, Ratio sum= 0.5703 Position= n-10, Score= 672.07,Presence= 58.8235, Ratio sum= 0.6285		True	True		n-6	n-9		TG	0	100	19100
391	15.0899	881.764	881.757	881.764	MS1	TG 52:2|TG 16:0_18:1_18:1	TG 16:0_18:1(n-6)_18:1(n-9)		Liver2	41.0138	False	Position= n-6, Score= 778.37,Presence= 88.2352, Ratio sum= 0.8742 Position= n-7, Score= 696.49,Presence= 82.3529, Ratio sum= 0.9959 Position= n-9, Score= 848.81,Presence= 88.2352, Ratio sum= 0.9563	Position= n-9, Score= 848.81,Presence= 88.2352, Ratio sum= 0.9563 Position= n-6, Score= 778.37,Presence= 88.2352, Ratio sum= 0.8742 Position= n-7, Score= 696.49,Presence= 82.3529, Ratio sum= 0.9959		True	True		n-6	n-9		TG	0	100	19102
389	15.1663	881.763	881.757	881.763	MS1	TG 52:2|TG 16:0_18:1_18:1	TG 16:0_18:1(n-6)_18:1(n-7)		Liver3	36.8149	True	Position= n-6, Score= 756.76,Presence= 76.4705, Ratio sum= 0.7439 Position= n-7, Score= 761.89,Presence= 76.4705, Ratio sum= 0.8072 Position= n-5, Score= 731.81,Presence= 76.4705, Ratio sum= 0.5546 Position= n-3, Score= 852.08,Presence= 64.7058, Ratio sum= 0.148	Position= n-7, Score= 761.89,Presence= 76.4705, Ratio sum= 0.8072 Position= n-3, Score= 852.08,Presence= 64.7058, Ratio sum= 0.148 Position= n-6, Score= 756.76,Presence= 76.4705, Ratio sum= 0.7439 Position= n-5, Score= 731.81,Presence= 76.4705, Ratio sum= 0.5546		True	True		n-6	n-7		TG	0	100	19100
384	15.7262	876.803	876.802	876.803	MS1	TG 52:2|TG 16:0_18:1_18:1	TG 16:0_18:1(n-7)_18:1(n-9)		Liver3	95.5517	False	Position= n-7, Score= 618.86,Presence= 76.4705, Ratio sum= 2.4076 Position= n-10, Score= 473.36,Presence= 70.5882, Ratio sum= 3.3349 Position= n-9, Score= 928.71,Presence= 70.5882, Ratio sum= 7.9507	Position= n-9, Score= 928.71,Presence= 70.5882, Ratio sum= 7.9507 Position= n-7, Score= 618.86,Presence= 76.4705, Ratio sum= 2.4076 Position= n-10, Score= 473.36,Presence= 70.5882, Ratio sum= 3.3349		True	True		n-7	n-9		TG	0	66.6666	18969
382	15.3692	874.8	874.786	874.778	MS2	TG 52:3|TG 16:0_18:1_18:2	TG 16:0_18:1(n-7)_18:2(n-6,9)		Liver2	102.377	False	Position= n-7, Score= 517.86,Presence= 82.3529, Ratio sum= 7.4783 Position= n-8, Score= 513.03,Presence= 76.4705, Ratio sum= 3.5437 Position= n-6, Score= 629.14,Presence= 64.7058, Ratio sum= 5.6162	Position= n-6,9, Score= 651.07,Presence= 73.5294, Ratio sum= 10.6793 Position= n-7,9, Score= 541.28,Presence= 82.3529, Ratio sum= 12.5414 Position= n-6,8, Score= 514.35,Presence= 70.5882, Ratio sum= 10.6062		True	True		n-7	n-6,9		TG	0	100	18912
383	15.7324	876.803	876.802	876.803	MS1	TG 52:2|TG 16:0_18:1_18:1	TG 16:0_18:1(n-8)_18:1(n-9)		Liver1	68.5084	False	Position= n-8, Score= 660.66,Presence= 82.3529, Ratio sum= 2.7381 Position= n-7, Score= 624.48,Presence= 70.5882, Ratio sum= 2.6278 Position= n-9, Score= 952.13,Presence= 88.2352, Ratio sum= 8.4986	Position= n-9, Score= 952.13,Presence= 88.2352, Ratio sum= 8.4986 Position= n-8, Score= 660.66,Presence= 82.3529, Ratio sum= 2.7381 Position= n-7, Score= 624.48,Presence= 70.5882, Ratio sum= 2.6278		True	True		n-8	n-9		TG	0	100	18969
387	13.9571	879.751	879.741	879.738	MS2	TG 52:3|TG 16:0_18:1_18:2	TG 16:0_18:1(n-9)_18:2(n-5,9)		Liver2	49.2364	False	Position= n-9, Score= 835.53,Presence= 82.3529, Ratio sum= 2.1347 Position= n-5, Score= 678.85,Presence= 82.3529, Ratio sum= 1.6869 Position= n-3, Score= 664.19,Presence= 76.4705, Ratio sum= 1.8289	Position= n-5,9, Score= 720.46,Presence= 85.2941, Ratio sum= 4.1997 Position= n-3,9, Score= 714.2,Presence= 82.3529, Ratio sum= 4.3417 Position= n-5,10, Score= 656.48,Presence= 76.4705, Ratio sum= 3.2352 Position= n-3,10, Score= 648.89,Presence= 73.5294, Ratio sum= 3.3772 Position= n-3,7, Score= 644.98,Presence= 85.2941, Ratio sum= 3.3798 Position= n-5,7, Score= 642.75,Presence= 88.2352, Ratio su…		True	True		n-9	n-5,9		TG	0	100	19045
379	15.2659	874.785	874.786	874.785	MS1	TG 52:3|TG 16:0_18:1_18:2	TG 16:0_18:1(n-9)_18:2(n-6,9)		Liver1	68.1931	False	Position= n-9, Score= 680.1,Presence= 70.5882, Ratio sum= 2.9653 Position= n-8, Score= 678.73,Presence= 70.5882, Ratio sum= 0.6969 Position= n-7, Score= 600.89,Presence= 88.2352, Ratio sum= 3.0545 Position= n-6, Score= 840.22,Presence= 64.7058, Ratio sum= 1.165	Position= n-6,9, Score= 868.82,Presence= 76.4705, Ratio sum= 5.6907 Position= n-7,9, Score= 727.43,Presence= 88.2352, Ratio sum= 7.5802		True	True		n-9	n-6,9		TG	0	100	18906
380	15.2597	874.788	874.786	874.788	MS1	TG 52:3|TG 16:0_18:1_18:2	TG 16:0_18:1(n-9)_18:2(n-6,9)		Liver3	101.421	False	Position= n-9, Score= 854.77,Presence= 76.4705, Ratio sum= 5.3911 Position= n-11, Score= 747.07,Presence= 58.8235, Ratio sum= 0.2904 Position= n-7, Score= 565.66,Presence= 88.2352, Ratio sum= 7.1998 Position= n-6, Score= 875.48,Presence= 70.5882, Ratio sum= 5.5559	Position= n-6,9, Score= 883.92,Presence= 73.5294, Ratio sum= 11.1183 Position= n-6,8, Score= 658.22,Presence= 73.5294, Ratio sum= 10.0741 Position= n-7,9, Score= 657.34,Presence= 82.3529, Ratio sum= 12.7623		True	True		n-9	n-6,9		TG	0	100	18906
381	15.452	874.795	874.786	874.793	MS2	TG 52:3|TG 16:0_18:1_18:2	TG 16:0_18:1(n-9)_18:2(n-6,9)		Liver1	57.9502	False	Position= n-9, Score= 680.1,Presence= 70.5882, Ratio sum= 2.9653 Position= n-8, Score= 678.73,Presence= 70.5882, Ratio sum= 0.6969 Position= n-7, Score= 600.89,Presence= 88.2352, Ratio sum= 3.0545 Position= n-6, Score= 840.22,Presence= 64.7058, Ratio sum= 1.165	Position= n-6,9, Score= 868.82,Presence= 76.4705, Ratio sum= 5.6907 Position= n-7,9, Score= 727.43,Presence= 88.2352, Ratio sum= 7.5802		True	True		n-9	n-6,9		TG	0	100	18911
437	15.1829	922.8	922.786	922.781	MS2	TG 56:7|TG 16:0_18:1_22:6	TG 16:0_18:1(n-9)_22:6(n-3,6,9,12,15,18)		Liver2	62.9117	True	Position= n-9, Score= 854.91,Presence= 52.9411, Ratio sum= 3.2688 Position= n-6, Score= 508.12,Presence= 47.0588, Ratio sum= 2.9769	Position= n-3*,6*,9,12,15,18, Score= 895.58,Presence= 72.549, Ratio sum= 31.2498		True	True		n-9	n-3*,6*,9,12,15,18		TG	0	100	20263
438	15.1663	922.8	922.786	922.781	MS2	TG 56:7|TG 16:0_18:1_22:6	TG 16:0_18:1(n-9)_22:6(n-3,6,9,12,15,18)		Liver3	77.4202	True	Position= n-9, Score= 884.47,Presence= 64.7058, Ratio sum= 3.5713	Position= n-3*,6*,9,12,15,18, Score= 898.01,Presence= 73.5294, Ratio sum= 29.9333		True	True		n-9	n-3*,6*,9,12,15,18		TG	0	100	20263
436	15.1724	922.8	922.786	922.781	MS2	TG 56:7|TG 16:0_18:1_22:6	TG 16:0_18:1(n-9)_22:6(n-3,6,9,12,15,18)		Liver1	55.4377	True	Position= n-9, Score= 904.94,Presence= 76.4705, Ratio sum= 4.0552 Position= n-7, Score= 738.57,Presence= 58.8235, Ratio sum= 2.832 Position= n-13, Score= 607.77,Presence= 47.0588, Ratio sum= 0.2493	Position= n-3*,6*,9,12,15,18, Score= 890.82,Presence= 69.6078, Ratio sum= 30.5506		True	True		n-9	n-3*,6*,9,12,15,18		TG	0	100	20263
422	14.8871	903.749	903.741	903.749	MS1	TG 54:5|TG 16:0_18:2_20:3	TG 16:0_18:2(n-6,9)_20:3(n-6,9,12)		Liver3	39.2134	True	Position= n-6*,9, Score= 794.42,Presence= 79.4117, Ratio sum= 4.1407 Position= n-5,9, Score= 747.71,Presence= 70.5882, Ratio sum= 3.5822	Position= n-6*,9,12*, Score= 745.22,Presence= 74.5098, Ratio sum= 5.2108		True	True		n-6*,9	n-6*,9,12*		TG	0	100	19718
421	14.9034	903.748	903.741	903.748	MS1	TG 54:5|TG 16:0_18:2_20:3	TG 16:0_18:2(n-6,9)_20:3(n-6,9,12)		Liver2	41.7444	True	Position= n-6,9*, Score= 741.59,Presence= 73.5294, Ratio sum= 3.4247 Position= n-6,12, Score= 715.05,Presence= 67.647, Ratio sum= 2.1661 Position= n-9,12, Score= 632.26,Presence= 58.8235, Ratio sum= 1.1224 Position= n-7,12, Score= 613.33,Presence= 52.9411, Ratio sum= 1.8577	Position= n-6,9*,12*, Score= 695.57,Presence= 70.5882, Ratio sum= 4.2553		True	True		n-6,9*	n-6,9*,12*		TG	0	100	19718
435	14.9968	922.787	922.786	922.787	MS1	TG 56:7|TG 16:0_18:2_22:5	TG 16:0_18:2_22:5		Liver2	65.5214	False				False	False		n-	n-		TG	0	100	20261
373	14.8097	870.757	870.755	870.757	MS1	TG 52:5|TG 16:0_18:2_18:3	TG 16:0_18:2(n-6,9)_18:3(n-6,9,12)		Liver2	87.0746	True	Position= n-6,9, Score= 816.68,Presence= 79.4117, Ratio sum= 11.1799 Position= n-7,9, Score= 700.88,Presence= 82.3529, Ratio sum= 11.2305 Position= n-6,8, Score= 655.41,Presence= 79.4117, Ratio sum= 11.5705	Position= n-6,9,12*, Score= 726.98,Presence= 80.3921, Ratio sum= 11.5367 Position= n-6,8,10, Score= 577.3,Presence= 82.3529, Ratio sum= 12.7571		True	True		n-6,9	n-6,9,12*		TG	0	100	18799
420	14.8928	903.748	903.741	903.748	MS1	TG 54:5|TG 16:0_18:2_20:3	TG 16:0_18:2(n-6,9)_20:3(n-6,9,12)		Liver1	29.357	True	Position= n-6,9, Score= 828.4,Presence= 82.3529, Ratio sum= 4.1013 Position= n-3,9, Score= 772.47,Presence= 79.4117, Ratio sum= 2.7327 Position= n-4,9, Score= 768.68,Presence= 73.5294, Ratio sum= 3.0464	Position= n-6,9,12*, Score= 777.86,Presence= 78.4313, Ratio sum= 5.0254		True	True		n-6,9	n-6,9,12*		TG	0	100	19718
407	14.8871	896.773	896.77	896.773	MS1	TG 54:6|TG 16:0_18:2_20:4	TG 16:0_18:2(n-6,9)_20:4(n-6,9,12,15)		Liver3	81.4771	True	Position= n-6,9, Score= 875.11,Presence= 76.4705, Ratio sum= 10.9511 Position= n-7,9, Score= 637.92,Presence= 73.5294, Ratio sum= 10.7434	Position= n-6,9,12*,15, Score= 789.52,Presence= 79.4117, Ratio sum= 12.8752		True	True		n-6,9	n-6,9,12*,15		TG	0	100	19545
406	14.8928	896.772	896.77	896.772	MS1	TG 54:6|TG 16:0_18:2_20:4	TG 16:0_18:2(n-6,9)_20:4(n-6,9,12,15)		Liver1	55.9077	True	Position= n-6,9, Score= 731.01,Presence= 76.4705, Ratio sum= 15.0028 Position= n-7,10, Score= 679.74,Presence= 67.647, Ratio sum= 6.576 Position= n-7,9, Score= 639.56,Presence= 70.5882, Ratio sum= 11.8654 Position= n-6,10, Score= 637.57,Presence= 73.5294, Ratio sum= 9.7134 Position= n-8,10, Score= 627.1,Presence= 61.7647, Ratio sum= 4.1857 Position= n-7,13, Score= 623.63,Presence= 64.7058, Ratio …	Position= n-6,9,12,15, Score= 722.79,Presence= 82.3529, Ratio sum= 17.6824 Position= n-8,10,12,15, Score= 773.09,Presence= 75.0, Ratio sum= 6.8653 Position= n-7,10,12,15, Score= 731.43,Presence= 77.9411, Ratio sum= 9.2557 Position= n-8,10,12,17, Score= 704.42,Presence= 73.5294, Ratio sum= 6.3401 Position= n-8,10,13,15, Score= 700.13,Presence= 76.4705, Ratio sum= 6.2067 Position= n-8,10,12,16, Sco…		True	True		n-6,9	n-6,9,12,15		TG	0	100	19545
433	14.7935	920.774	920.77	920.774	MS1	TG 56:8|TG 16:0_18:2_22:6	TG 16:0_18:2(n-6,9)_22:6		Liver3	82.689	False	Position= n-6,9, Score= 897.09,Presence= 85.2941, Ratio sum= 11.0725 Position= n-6,14, Score= 742.98,Presence= 82.3529, Ratio sum= 6.3997 Position= n-7,9, Score= 694.96,Presence= 79.4117, Ratio sum= 10.6065 Position= n-7,14, Score= 606.02,Presence= 76.4705, Ratio sum= 5.9337			True	False		n-6,9	n-		TG	0	100	20196
374	14.6997	870.757	870.755	870.757	MS1	TG 52:5|TG 16:0_18:2_18:3	TG 16:0_18:2(n-6,9)_18:3(n-6,9,12)		Liver3	54.6325	True	Position= n-6,9, Score= 888.1,Presence= 88.2352, Ratio sum= 19.6104 Position= n-7,13, Score= 554.08,Presence= 79.4117, Ratio sum= 11.299 Position= n-6,13, Score= 689.11,Presence= 76.4705, Ratio sum= 10.8413 Position= n-7,9, Score= 686.38,Presence= 91.1764, Ratio sum= 20.0681 Position= n-6,8, Score= 670.96,Presence= 88.2352, Ratio sum= 16.9167	Position= n-6,9,12*, Score= 790.68,Presence= 84.3137, Ratio sum= 20.1206 Position= n-6,9,11, Score= 829.55,Presence= 90.196, Ratio sum= 21.4308 Position= n-6,9,13, Score= 784.66,Presence= 84.3137, Ratio sum= 19.9486 Position= n-7,9,11, Score= 609.17,Presence= 92.1568, Ratio sum= 21.8885 Position= n-7,9,13, Score= 596.62,Presence= 86.2745, Ratio sum= 20.4063 Position= n-6,8,10, Score= 596.28,Prese…		True	True		n-6,9	n-6,9,12*		TG	0	100	18800
434	14.7991	922.782	922.786	922.782	MS1	TG 56:7|TG 16:0_18:2_22:5	TG 16:0_18:2_22:5		Liver1	31.1875	False				False	False		n-	n-		TG	0	0	20260
429	14.6219	918.764	918.755	918.748	MS2	TG 56:9|TG 16:0_18:3_22:6	TG 16:0_18:3_22:6		Liver2	71.9388	False				False	False		n-	n-		TG	0	100	20147
465	14.6059	968.775	968.77	968.775	MS1	TG 60:12|TG 16:0_22:6_22:6	TG 16:0_22:6_22:6		Liver3	59.1107	False				False	False		n-	n-		TG	0	100	21505
463	14.7055	968.775	968.77	968.775	MS1	TG 60:12|TG 16:0_22:6_22:6	TG 16:0_22:6_22:6		Liver1	52.2241	False				False	False		n-	n-		TG	0	100	21504
464	14.6219	968.776	968.77	968.776	MS1	TG 60:12|TG 16:0_22:6_22:6	TG 16:0_22:6_22:6		Liver2	75.6351	False				False	False		n-	n-		TG	0	100	21505
472	16.4818	1006.88	1006.88	1006.88	MS1	TG 62:7|TG 16:0_24:1_22:6	TG 16:0_24:1_22:6		Liver1	15.6311	False				False	False		n-	n-		TG	0	100	22412
473	16.4935	1006.88	1006.88	1006.88	MS1	TG 62:7|TG 16:0_24:1_22:6	TG 16:0_24:1_22:6		Liver2	18.1755	False				False	False		n-	n-		TG	0	100	22412
327	14.528	842.729	842.723	842.729	MS1	TG 50:5|TG 16:1_16:2_18:2	TG 16:1(n-7)_16:2(n-6,9)_18:2(n-6,9)		Liver2	36.4856	True	Position= n-7, Score= 730.25,Presence= 82.3529, Ratio sum= 2.1522 Position= n-6, Score= 867.77,Presence= 70.5882, Ratio sum= 1.9655	Position= n-6,9, Score= 874.25,Presence= 73.5294, Ratio sum= 3.8947 Position= n-7,9, Score= 705.9,Presence= 79.4117, Ratio sum= 4.0813 Position= n-6,8, Score= 684.12,Presence= 67.647, Ratio sum= 3.2464	Position= n-6,9, Score= 874.25,Presence= 73.5294, Ratio sum= 3.8947 Position= n-7,9, Score= 705.9,Presence= 79.4117, Ratio sum= 4.0813 Position= n-6,8, Score= 684.12,Presence= 67.647, Ratio sum= 3.2464	True	True	True	n-7	n-6,9	n-6,9	TG	0	100	17890
326	14.5179	842.728	842.723	842.728	MS1	TG 50:5|TG 16:1_16:2_18:2	TG 16:1(n-7)_16:2(n-6,9)_18:2(n-6,9)		Liver1	18.6528	True	Position= n-7, Score= 728.89,Presence= 64.7058, Ratio sum= 1.9973 Position= n-6, Score= 861.44,Presence= 64.7058, Ratio sum= 1.9411 Position= n-3, Score= 801.12,Presence= 47.0588, Ratio sum= 0.2799	Position= n-6,9, Score= 869.67,Presence= 70.5882, Ratio sum= 3.6919 Position= n-3,6, Score= 765.19,Presence= 67.647, Ratio sum= 2.046 Position= n-3,7, Score= 709.78,Presence= 70.5882, Ratio sum= 2.5733 Position= n-3,9, Score= 787.39,Presence= 61.7647, Ratio sum= 2.0307 Position= n-7,9, Score= 719.21,Presence= 70.5882, Ratio sum= 3.7481	Position= n-6,9, Score= 869.67,Presence= 70.5882, Ratio sum= 3.6919 Position= n-3,9, Score= 787.39,Presence= 61.7647, Ratio sum= 2.0307 Position= n-3,6, Score= 765.19,Presence= 67.647, Ratio sum= 2.046 Position= n-7,9, Score= 719.21,Presence= 70.5882, Ratio sum= 3.7481 Position= n-3,7, Score= 709.78,Presence= 70.5882, Ratio sum= 2.5733	True	True	True	n-7	n-6,9	n-6,9	TG	0	100	17890
328	14.5122	842.73	842.723	842.73	MS1	TG 50:5|TG 16:1_16:2_18:2	TG 16:1(n-7)_16:2(n-6,9)_18:2(n-6,9)		Liver3	42.0677	True	Position= n-7, Score= 767.08,Presence= 94.1176, Ratio sum= 2.3543 Position= n-8, Score= 660.64,Presence= 58.8235, Ratio sum= 0.6879 Position= n-6, Score= 865.87,Presence= 76.4705, Ratio sum= 2.119 Position= n-3, Score= 859.99,Presence= 52.9411, Ratio sum= 0.6801	Position= n-6,9, Score= 886.63,Presence= 82.3529, Ratio sum= 4.431 Position= n-3,6, Score= 833.15,Presence= 64.7058, Ratio sum= 2.2706 Position= n-3,7, Score= 679.53,Presence= 70.5882, Ratio sum= 2.7205 Position= n-3,9, Score= 853.63,Presence= 70.5882, Ratio sum= 2.9921 Position= n-7,9, Score= 721.47,Presence= 91.1764, Ratio sum= 4.6663	Position= n-6,9, Score= 886.63,Presence= 82.3529, Ratio sum= 4.431 Position= n-3,9, Score= 853.63,Presence= 70.5882, Ratio sum= 2.9921 Position= n-3,6, Score= 833.15,Presence= 64.7058, Ratio sum= 2.2706 Position= n-7,9, Score= 721.47,Presence= 91.1764, Ratio sum= 4.6663 Position= n-3,7, Score= 679.53,Presence= 70.5882, Ratio sum= 2.7205	True	True	True	n-7	n-6,9	n-6,9	TG	0	100	17890
372	14.4183	866.729	866.723	866.729	MS1	TG 52:7|TG 16:2_18:2_18:3	TG 16:2(n-6,9)_18:2(n-6,9)_18:3(n-3,6,9)		Liver3	39.0207	True	Position= n-6*,9, Score= 585.55,Presence= 52.9411, Ratio sum= 3.9296 Position= n-3,7, Score= 724.95,Presence= 61.7647, Ratio sum= 5.7278 Position= n-3,9, Score= 708.81,Presence= 55.8823, Ratio sum= 2.5678 Position= n-4,6, Score= 663.55,Presence= 61.7647, Ratio sum= 5.7925 Position= n-4,9, Score= 587.93,Presence= 52.9411, Ratio sum= 2.4224 Position= n-3,6, Score= 806.07,Presence= 64.7058, Ratio su…	Position= n-6*,9, Score= 585.55,Presence= 52.9411, Ratio sum= 3.9296 Position= n-4,7, Score= 640.9,Presence= 58.8235, Ratio sum= 5.5825 Position= n-4,9, Score= 587.93,Presence= 52.9411, Ratio sum= 2.4224 Position= n-3,6, Score= 806.07,Presence= 64.7058, Ratio sum= 5.9378 Position= n-3,7, Score= 724.95,Presence= 61.7647, Ratio sum= 5.7278 Position= n-3,9, Score= 708.81,Presence= 55.8823, Ratio sum…	Position= n-3,6,9*, Score= 791.54,Presence= 68.6274, Ratio sum= 9.0916 Position= n-3,6,12, Score= 775.75,Presence= 68.6274, Ratio sum= 6.6234 Position= n-3,6,11, Score= 759.76,Presence= 72.549, Ratio sum= 6.4963 Position= n-3,6,14, Score= 749.81,Presence= 60.7843, Ratio sum= 6.1752 Position= n-3,7,12, Score= 708.59,Presence= 66.6666, Ratio sum= 6.4134 Position= n-3,9,12, Score= 702.12,Presence= 6…	True	True	True	n-6*,9	n-6*,9	n-3,6,9*	TG	0	100	18665
427	14.4183	916.746	916.739	916.746	MS1	TG 56:10|TG 16:2_18:2_22:6	TG 16:2_18:2_22:6		Liver3	41.3285	False				False	False	False	n-	n-	n-	TG	0	100	20082
425	14.4238	916.745	916.739	916.745	MS1	TG 56:10|TG 16:2_18:2_22:6	TG 16:2(n-6,9)_18:2(n-6,9)_22:6		Liver1	23.8816	True	Position= n-6,9, Score= 764.27,Presence= 64.7058, Ratio sum= 5.5018 Position= n-7,9, Score= 690.54,Presence= 64.7058, Ratio sum= 5.2111 Position= n-6,8, Score= 590.56,Presence= 61.7647, Ratio sum= 4.5408 Position= n-3,6, Score= 871.58,Presence= 61.7647, Ratio sum= 4.8817 Position= n-3,9, Score= 837.13,Presence= 64.7058, Ratio sum= 4.52 Position= n-3,7, Score= 718.98,Presence= 76.4705, Ratio sum= …	Position= n-6,9, Score= 764.27,Presence= 64.7058, Ratio sum= 5.5018 Position= n-3,6, Score= 871.58,Presence= 61.7647, Ratio sum= 4.8817 Position= n-3,9, Score= 837.13,Presence= 64.7058, Ratio sum= 4.52 Position= n-3,7, Score= 718.98,Presence= 76.4705, Ratio sum= 5.4967 Position= n-3,8, Score= 704.17,Presence= 61.7647, Ratio sum= 3.559 Position= n-7,9, Score= 690.54,Presence= 64.7058, Ratio sum= 5…		True	True	False	n-6,9	n-6,9	n-	TG	0	100	20082
426	14.434	916.745	916.739	916.745	MS1	TG 56:10|TG 16:2_18:2_22:6	TG 16:2(n-7,9)_18:2(n-7,9)_22:6		Liver2	38.6461	False	Position= n-7,9, Score= 721.83,Presence= 67.647, Ratio sum= 4.3882	Position= n-7,9, Score= 721.83,Presence= 67.647, Ratio sum= 4.3882		True	True	False	n-7,9	n-7,9	n-	TG	0	100	20082
393	15.452	883.779	883.773	883.779	MS1	TG 52:1|TG 18:0_18:0_16:1	TG 18:0_18:0_16:1(n-9)		Liver1	26.6166	False	Position= n-9, Score= 773.18,Presence= 82.3529, Ratio sum= 0.7032 Position= n-3, Score= 752.72,Presence= 41.1764, Ratio sum= 0.2336 Position= n-8, Score= 692.96,Presence= 70.5882, Ratio sum= 0.5425 Position= n-12, Score= 657.52,Presence= 58.8235, Ratio sum= 0.4579			True			n-9			TG	0	100	19155
395	15.4462	883.779	883.773	883.779	MS1	TG 52:1|TG 18:0_18:0_16:1	TG 18:0_18:0_16:1(n-9)		Liver3	31.3488	False	Position= n-9, Score= 723.49,Presence= 64.7058, Ratio sum= 0.4751 Position= n-7, Score= 688.46,Presence= 70.5882, Ratio sum= 0.5009			True			n-9			TG	0	100	19155
394	15.4622	883.78	883.773	883.78	MS1	TG 52:1|TG 18:0_18:0_16:1	TG 18:0_18:0_16:1(n-9)		Liver2	37.5609	False	Position= n-9, Score= 747.37,Presence= 76.4705, Ratio sum= 0.7217 Position= n-8, Score= 623.23,Presence= 76.4705, Ratio sum= 0.5195			True			n-9			TG	0	100	19155
460	15.3533	950.819	950.817	950.819	MS1	TG 58:7|TG 18:0_18:1_22:6	TG 18:0_18:1(n-9)_22:6(n-3,6,9,12,15,18)		Liver3	59.7946	True	Position= n-9, Score= 859.74,Presence= 64.7058, Ratio sum= 1.595 Position= n-4, Score= 614.3,Presence= 47.0588, Ratio sum= 0.9244	Position= n-3*,6*,9,12,15,18, Score= 867.17,Presence= 71.5686, Ratio sum= 12.1478		True	True		n-9	n-3*,6*,9,12,15,18		TG	0	100	21058
458	15.3591	950.82	950.817	950.82	MS1	TG 58:7|TG 18:0_18:1_22:6	TG 18:0_18:1(n-9)_22:6(n-3,6,9,12,15,18)		Liver1	59.354	True	Position= n-9, Score= 864.13,Presence= 82.3529, Ratio sum= 2.4554 Position= n-3, Score= 786.76,Presence= 64.7058, Ratio sum= 1.4512 Position= n-10, Score= 720.83,Presence= 70.5882, Ratio sum= 1.5025 Position= n-7, Score= 676.58,Presence= 88.2352, Ratio sum= 2.7251	Position= n-3,6,9,12,15,18, Score= 800.17,Presence= 77.4509, Ratio sum= 11.0753 Position= n-3,6,9,12,15,17, Score= 801.23,Presence= 74.5098, Ratio sum= 11.2333 Position= n-3,7,9,12,15,18, Score= 738.03,Presence= 76.4705, Ratio sum= 11.2327 Position= n-3,7,9,12,15,17, Score= 724.86,Presence= 73.5294, Ratio sum= 11.3907		True	True		n-9	n-3,6,9,12,15,18		TG	0	100	21058
459	15.3692	950.82	950.817	950.82	MS1	TG 58:7|TG 18:0_18:1_22:6	TG 18:0_18:1(n-9)_22:6(n-3,6,9,12,15,18)		Liver2	72.9147	True	Position= n-9, Score= 803.72,Presence= 52.9411, Ratio sum= 3.3218 Position= n-7, Score= 762.01,Presence= 76.4705, Ratio sum= 5.1339 Position= n-15, Score= 752.08,Presence= 47.0588, Ratio sum= 0.4255	Position= n-3*,6*,9,12,15,18, Score= 878.56,Presence= 78.4313, Ratio sum= 30.4653 Position= n-7,9,12,14,16,18, Score= 667.24,Presence= 84.3137, Ratio sum= 24.5798 Position= n-7,9,12,14,16,20, Score= 611.46,Presence= 82.3529, Ratio sum= 23.1401		True	True		n-9	n-3*,6*,9,12,15,18		TG	0	100	21058
415	15.4622	900.81	900.802	900.81	MS1	TG 54:4|TG 18:1_18:1_18:2	TG 18:1(n-10)_18:1(n-9)_18:2(n-6,9)		Liver2	72.4734	False	Position= n-10, Score= 596.08,Presence= 47.0588, Ratio sum= 1.1615 Position= n-7, Score= 576.04,Presence= 70.5882, Ratio sum= 4.5748 Position= n-6, Score= 881.91,Presence= 70.5882, Ratio sum= 2.5059 Position= n-9, Score= 782.15,Presence= 70.5882, Ratio sum= 4.9149	Position= n-9, Score= 782.15,Presence= 70.5882, Ratio sum= 4.9149 Position= n-10, Score= 596.08,Presence= 47.0588, Ratio sum= 1.1615 Position= n-7, Score= 576.04,Presence= 70.5882, Ratio sum= 4.5748 Position= n-6, Score= 881.91,Presence= 70.5882, Ratio sum= 2.5059	Position= n-6,9, Score= 895.92,Presence= 79.4117, Ratio sum= 8.8072 Position= n-7,9, Score= 714.88,Presence= 79.4117, Ratio sum= 10.876	True	True	True	n-10	n-9	n-6,9	TG	0	100	19645
408	15.0792	898.787	898.786	898.787	MS1	TG 54:5|TG 18:1_18:2_18:2	TG 18:1(n-10)_18:2(n-6,9)_18:2(n-6,9)		Liver1	69.2477	True	Position= n-10, Score= 731.62,Presence= 47.0588, Ratio sum= 1.235 Position= n-11, Score= 712.82,Presence= 52.9411, Ratio sum= 0.6847 Position= n-5, Score= 610.09,Presence= 64.7058, Ratio sum= 1.182 Position= n-7, Score= 600.5,Presence= 64.7058, Ratio sum= 5.3627 Position= n-3, Score= 797.82,Presence= 47.0588, Ratio sum= 0.3221 Position= n-6, Score= 679.85,Presence= 76.4705, Ratio sum= 5.8622	Position= n-6,9, Score= 787.68,Presence= 76.4705, Ratio sum= 17.2277 Position= n-3,6, Score= 716.86,Presence= 61.7647, Ratio sum= 8.1199 Position= n-5,7, Score= 577.18,Presence= 76.4705, Ratio sum= 13.0692 Position= n-3,7, Score= 565.07,Presence= 67.647, Ratio sum= 12.2093 Position= n-5,9, Score= 726.37,Presence= 70.5882, Ratio sum= 12.5473 Position= n-3,9, Score= 709.25,Presence= 61.7647, Ratio …	Position= n-6,9, Score= 787.68,Presence= 76.4705, Ratio sum= 17.2277 Position= n-5,9, Score= 726.37,Presence= 70.5882, Ratio sum= 12.5473 Position= n-3,6, Score= 716.86,Presence= 61.7647, Ratio sum= 8.1199 Position= n-3,9, Score= 709.25,Presence= 61.7647, Ratio sum= 11.6875 Position= n-7,9, Score= 657.65,Presence= 70.5882, Ratio sum= 16.728 Position= n-5,7, Score= 577.18,Presence= 76.4705, Ratio …	True	True	True	n-10	n-6,9	n-6,9	TG	0	0	19594
441	16.1073	930.85	930.848	930.85	MS1	TG 56:3|TG 18:1_18:1_20:1	TG 18:1(n-11)_18:1(n-6)_20:1(n-9)		Liver1	66.5886	False	Position= n-11, Score= 868.52,Presence= 64.7058, Ratio sum= 0.9713 Position= n-7, Score= 675.95,Presence= 94.1176, Ratio sum= 7.3631 Position= n-5, Score= 618.7,Presence= 64.7058, Ratio sum= 0.7567 Position= n-9, Score= 938.9,Presence= 82.3529, Ratio sum= 10.4861 Position= n-6, Score= 893.57,Presence= 88.2352, Ratio sum= 3.9902	Position= n-6, Score= 893.57,Presence= 88.2352, Ratio sum= 3.9902 Position= n-11, Score= 868.52,Presence= 64.7058, Ratio sum= 0.9713 Position= n-7, Score= 675.95,Presence= 94.1176, Ratio sum= 7.3631 Position= n-5, Score= 618.7,Presence= 64.7058, Ratio sum= 0.7567 Position= n-9, Score= 938.9,Presence= 82.3529, Ratio sum= 10.4861	Position= n-9, Score= 938.9,Presence= 82.3529, Ratio sum= 10.4861 Position= n-6, Score= 893.57,Presence= 88.2352, Ratio sum= 3.9902 Position= n-11, Score= 868.52,Presence= 64.7058, Ratio sum= 0.9713 Position= n-7, Score= 675.95,Presence= 94.1176, Ratio sum= 7.3631 Position= n-5, Score= 618.7,Presence= 64.7058, Ratio sum= 0.7567	True	True	True	n-11	n-6	n-9	TG	0	100	20447
443	16.1948	930.852	930.848	930.852	MS1	TG 56:3|TG 18:1_18:1_20:1	TG 18:1(n-11)_18:1(n-6)_20:1(n-9)		Liver3	78.6947	False	Position= n-11, Score= 871.12,Presence= 64.7058, Ratio sum= 0.5629 Position= n-7, Score= 672.06,Presence= 94.1176, Ratio sum= 3.753 Position= n-8, Score= 660.9,Presence= 88.2352, Ratio sum= 1.7812 Position= n-9, Score= 931.52,Presence= 76.4705, Ratio sum= 5.5302 Position= n-6, Score= 893.26,Presence= 88.2352, Ratio sum= 2.0442	Position= n-6, Score= 893.26,Presence= 88.2352, Ratio sum= 2.0442 Position= n-11, Score= 871.12,Presence= 64.7058, Ratio sum= 0.5629 Position= n-7, Score= 672.06,Presence= 94.1176, Ratio sum= 3.753 Position= n-8, Score= 660.9,Presence= 88.2352, Ratio sum= 1.7812 Position= n-9, Score= 931.52,Presence= 76.4705, Ratio sum= 5.5302	Position= n-9, Score= 931.52,Presence= 76.4705, Ratio sum= 5.5302 Position= n-6, Score= 893.26,Presence= 88.2352, Ratio sum= 2.0442 Position= n-11, Score= 871.12,Presence= 64.7058, Ratio sum= 0.5629 Position= n-7, Score= 672.06,Presence= 94.1176, Ratio sum= 3.753 Position= n-8, Score= 660.9,Presence= 88.2352, Ratio sum= 1.7812	True	True	True	n-11	n-6	n-9	TG	0	100	20448
466	15.5557	976.835	976.833	976.835	MS1	TG 60:8|TG 18:1_20:1_22:6	TG 18:1(n-11)_20:1(n-9)_22:6		Liver2	43.9116	False	Position= n-11, Score= 788.84,Presence= 47.0588, Ratio sum= 0.2917 Position= n-4, Score= 586.98,Presence= 64.7058, Ratio sum= 0.8777 Position= n-9, Score= 895.84,Presence= 70.5882, Ratio sum= 1.3392	Position= n-9, Score= 895.84,Presence= 70.5882, Ratio sum= 1.3392 Position= n-11, Score= 788.84,Presence= 47.0588, Ratio sum= 0.2917 Position= n-4, Score= 586.98,Presence= 64.7058, Ratio sum= 0.8777		True	True	False	n-11	n-9	n-	TG	0	100	21708
461	16.3055	956.869	956.864	956.869	MS1	TG 58:4|TG 18:1_22:1_18:2	TG 18:1(n-11)_22:1(n-9)_18:2(n-6,9)		Liver2	79.1914	False	Position= n-11, Score= 858.03,Presence= 64.7058, Ratio sum= 0.4293 Position= n-7, Score= 694.69,Presence= 94.1176, Ratio sum= 5.7551 Position= n-6, Score= 871.71,Presence= 70.5882, Ratio sum= 3.5904 Position= n-9, Score= 863.28,Presence= 76.4705, Ratio sum= 5.2299	Position= n-9, Score= 863.28,Presence= 76.4705, Ratio sum= 5.2299 Position= n-11, Score= 858.03,Presence= 64.7058, Ratio sum= 0.4293 Position= n-7, Score= 694.69,Presence= 94.1176, Ratio sum= 5.7551 Position= n-6, Score= 871.71,Presence= 70.5882, Ratio sum= 3.5904	Position= n-6,9, Score= 875.07,Presence= 79.4117, Ratio sum= 8.755 Position= n-7,9, Score= 720.85,Presence= 91.1764, Ratio sum= 10.9198 Position= n-6,11, Score= 673.09,Presence= 67.647, Ratio sum= 4.6478 Position= n-9,11, Score= 661.19,Presence= 70.5882, Ratio sum= 6.2874 Position= n-7,11, Score= 560.19,Presence= 79.4117, Ratio sum= 6.8127	True	True	True	n-11	n-9	n-6,9	TG	0	100	21226
462	16.2885	956.881	956.864	956.87	MS2	TG 58:4|TG 18:1_22:1_18:2	TG 18:1(n-11)_22:1(n-9)_18:2(n-6,9)		Liver3	44.7928	False	Position= n-11, Score= 827.24,Presence= 82.3529, Ratio sum= 0.6503 Position= n-7, Score= 648.39,Presence= 82.3529, Ratio sum= 4.4034 Position= n-6, Score= 896.01,Presence= 76.4705, Ratio sum= 2.9232 Position= n-9, Score= 890.81,Presence= 82.3529, Ratio sum= 4.6271	Position= n-9, Score= 890.81,Presence= 82.3529, Ratio sum= 4.6271 Position= n-11, Score= 827.24,Presence= 82.3529, Ratio sum= 0.6503 Position= n-7, Score= 648.39,Presence= 82.3529, Ratio sum= 4.4034 Position= n-6, Score= 896.01,Presence= 76.4705, Ratio sum= 2.9232	Position= n-6,9, Score= 877.69,Presence= 79.4117, Ratio sum= 7.1396 Position= n-11,15, Score= 762.6,Presence= 67.647, Ratio sum= 0.8358 Position= n-6,15, Score= 742.25,Presence= 64.7058, Ratio sum= 3.1087 Position= n-9,15, Score= 720.41,Presence= 67.647, Ratio sum= 4.8126 Position= n-6,11, Score= 719.98,Presence= 76.4705, Ratio sum= 4.0515 Position= n-9,11, Score= 711.64,Presence= 79.4117, Ratio …	True	True	True	n-11	n-9	n-6,9	TG	0	100	21226
453	14.8871	946.79	946.786	946.79	MS1	TG 58:9|TG 18:1_18:2_22:6	TG 18:1(n-7)_18:2(n-6,9)_22:6(n-3,6,9,12,15,18)		Liver3	78.5274	True	Position= n-7, Score= 715.51,Presence= 82.3529, Ratio sum= 6.0632 Position= n-3, Score= 836.08,Presence= 64.7058, Ratio sum= 3.1982	Position= n-6*,9, Score= 796.2,Presence= 76.4705, Ratio sum= 11.7007 Position= n-3,9, Score= 837.18,Presence= 73.5294, Ratio sum= 9.4271 Position= n-3,6, Score= 833.45,Presence= 70.5882, Ratio sum= 8.1812 Position= n-7,9, Score= 681.99,Presence= 82.3529, Ratio sum= 12.2919	Position= n-3,6,9,12,15,18, Score= 901.87,Presence= 82.3529, Ratio sum= 23.5943 Position= n-3,6,9,12,15,19, Score= 870.9,Presence= 81.3725, Ratio sum= 22.8534 Position= n-3,6,9,12,15,17, Score= 868.88,Presence= 82.3529, Ratio sum= 23.2074 Position= n-3,6,9,12,14,18, Score= 849.13,Presence= 81.3725, Ratio sum= 22.0485 Position= n-3,6,8,12,15,18, Score= 834.79,Presence= 81.3725, Ratio sum= 22.8425 …	True	True	True	n-7	n-6*,9	n-3,6,9,12,15,18	TG	0	100	20952
442	16.1179	930.849	930.848	930.849	MS1	TG 56:3|TG 18:1_18:1_20:1	TG 18:1(n-6)_18:1(n-11)_20:1(n-9)		Liver2	98.3308	False	Position= n-6, Score= 850.26,Presence= 64.7058, Ratio sum= 1.7751 Position= n-13, Score= 666.39,Presence= 47.0588, Ratio sum= 0.1467 Position= n-7, Score= 528.52,Presence= 70.5882, Ratio sum= 2.5538 Position= n-9, Score= 871.13,Presence= 76.4705, Ratio sum= 2.4876 Position= n-11, Score= 853.78,Presence= 70.5882, Ratio sum= 0.2454	Position= n-11, Score= 853.78,Presence= 70.5882, Ratio sum= 0.2454 Position= n-6, Score= 850.26,Presence= 64.7058, Ratio sum= 1.7751 Position= n-13, Score= 666.39,Presence= 47.0588, Ratio sum= 0.1467 Position= n-7, Score= 528.52,Presence= 70.5882, Ratio sum= 2.5538 Position= n-9, Score= 871.13,Presence= 76.4705, Ratio sum= 2.4876	Position= n-9, Score= 871.13,Presence= 76.4705, Ratio sum= 2.4876 Position= n-11, Score= 853.78,Presence= 70.5882, Ratio sum= 0.2454 Position= n-6, Score= 850.26,Presence= 64.7058, Ratio sum= 1.7751 Position= n-13, Score= 666.39,Presence= 47.0588, Ratio sum= 0.1467 Position= n-7, Score= 528.52,Presence= 70.5882, Ratio sum= 2.5538	True	True	True	n-6	n-11	n-9	TG	0	100	20447
414	15.452	900.81	900.802	900.81	MS1	TG 54:4|TG 18:1_18:1_18:2	TG 18:1(n-7)_18:1(n-9)_18:2(n-6,9)		Liver1	48.3118	False	Position= n-7, Score= 628.92,Presence= 82.3529, Ratio sum= 15.7712 Position= n-9, Score= 876.87,Presence= 70.5882, Ratio sum= 15.0438 Position= n-6, Score= 876.67,Presence= 76.4705, Ratio sum= 10.6073	Position= n-9, Score= 876.87,Presence= 70.5882, Ratio sum= 15.0438 Position= n-6, Score= 876.67,Presence= 76.4705, Ratio sum= 10.6073 Position= n-7, Score= 628.92,Presence= 82.3529, Ratio sum= 15.7712	Position= n-6,9, Score= 867.42,Presence= 79.4117, Ratio sum= 24.1209 Position= n-7,9, Score= 684.13,Presence= 82.3529, Ratio sum= 29.2847 Position= n-6,8, Score= 655.27,Presence= 76.4705, Ratio sum= 19.3279	True	True	True	n-7	n-9	n-6,9	TG	0	100	19645
416	15.3533	900.811	900.802	900.807	MS2+O	TG 54:4|TG 18:1_18:1_18:2	TG 18:1(n-7)_18:1(n-9)_18:2(n-6,9)		Liver3	66.6846	False	Position= n-7, Score= 661.77,Presence= 88.2352, Ratio sum= 11.2395 Position= n-11, Score= 551.53,Presence= 58.8235, Ratio sum= 0.5835 Position= n-6, Score= 881.93,Presence= 76.4705, Ratio sum= 7.4541 Position= n-9, Score= 879.38,Presence= 76.4705, Ratio sum= 10.2278	Position= n-9, Score= 879.38,Presence= 76.4705, Ratio sum= 10.2278 Position= n-7, Score= 661.77,Presence= 88.2352, Ratio sum= 11.2395 Position= n-11, Score= 551.53,Presence= 58.8235, Ratio sum= 0.5835 Position= n-6, Score= 881.93,Presence= 76.4705, Ratio sum= 7.4541	Position= n-6,9, Score= 877.11,Presence= 82.3529, Ratio sum= 16.9201 Position= n-6,15, Score= 743.56,Presence= 70.5882, Ratio sum= 8.2126 Position= n-6,10, Score= 732.86,Presence= 79.4117, Ratio sum= 10.7627 Position= n-9,15, Score= 729.14,Presence= 70.5882, Ratio sum= 10.9862 Position= n-6,16, Score= 706.23,Presence= 70.5882, Ratio sum= 8.2098 Position= n-7,9, Score= 704.26,Presence= 88.2352, Ra…	True	True	True	n-7	n-9	n-6,9	TG	0	100	19646
456	15.1829	948.807	948.802	948.807	MS1	TG 58:8|TG 18:1_18:1_22:6	TG 18:1(n-7)_18:1(n-9)_22:6(n-3,6,9,12,15,18)		Liver2	79.8773	True	Position= n-7, Score= 700.8,Presence= 70.5882, Ratio sum= 2.8758 Position= n-9, Score= 795.82,Presence= 58.8235, Ratio sum= 1.9207	Position= n-9, Score= 795.82,Presence= 58.8235, Ratio sum= 1.9207 Position= n-7, Score= 700.8,Presence= 70.5882, Ratio sum= 2.8758	Position= n-3*,6,9,12,15,18, Score= 899.35,Presence= 79.4117, Ratio sum= 13.8846	True	True	True	n-7	n-9	n-3*,6,9,12,15,18	TG	0	100	21007
454	15.0792	948.806	948.802	948.806	MS1	TG 58:8|TG 18:1_18:1_22:6	TG 18:1(n-7)_18:1(n-9)_22:6(n-3,6,9,12,15,18)		Liver1	61.3078	False	Position= n-7, Score= 692.48,Presence= 82.3529, Ratio sum= 5.4767 Position= n-15, Score= 645.18,Presence= 47.0588, Ratio sum= 0.2816 Position= n-9, Score= 841.63,Presence= 70.5882, Ratio sum= 3.3947 Position= n-3, Score= 830.48,Presence= 76.4705, Ratio sum= 2.7216	Position= n-9, Score= 841.63,Presence= 70.5882, Ratio sum= 3.3947 Position= n-3, Score= 830.48,Presence= 76.4705, Ratio sum= 2.7216 Position= n-7, Score= 692.48,Presence= 82.3529, Ratio sum= 5.4767 Position= n-15, Score= 645.18,Presence= 47.0588, Ratio sum= 0.2816	Position= n-3,6,9,12,15,18, Score= 886.37,Presence= 82.3529, Ratio sum= 20.2632 Position= n-3,6,9,12,15,17, Score= 865.87,Presence= 78.4313, Ratio sum= 20.2464 Position= n-3,6,10,12,15,18, Score= 820.8,Presence= 83.3333, Ratio sum= 18.7606 Position= n-3,7,9,12,15,18, Score= 819.25,Presence= 83.3333, Ratio sum= 20.7722 Position= n-3,6,10,12,15,17, Score= 780.37,Presence= 79.4117, Ratio sum= 18.743…	True	True	True	n-7	n-9	n-3,6,9,12,15,18	TG	0	100	21005
455	15.1724	948.812	948.802	948.803	MS2	TG 58:8|TG 18:1_18:1_22:6	TG 18:1(n-7)_18:1(n-9)_22:6(n-3,6,9,12,15,18)		Liver1	55.9597	False	Position= n-7, Score= 692.48,Presence= 82.3529, Ratio sum= 5.4767 Position= n-15, Score= 645.18,Presence= 47.0588, Ratio sum= 0.2816 Position= n-9, Score= 841.63,Presence= 70.5882, Ratio sum= 3.3947 Position= n-3, Score= 830.48,Presence= 76.4705, Ratio sum= 2.7216	Position= n-9, Score= 841.63,Presence= 70.5882, Ratio sum= 3.3947 Position= n-3, Score= 830.48,Presence= 76.4705, Ratio sum= 2.7216 Position= n-7, Score= 692.48,Presence= 82.3529, Ratio sum= 5.4767 Position= n-15, Score= 645.18,Presence= 47.0588, Ratio sum= 0.2816	Position= n-3,6,9,12,15,18, Score= 886.37,Presence= 82.3529, Ratio sum= 20.2632 Position= n-3,6,9,12,15,17, Score= 865.87,Presence= 78.4313, Ratio sum= 20.2464 Position= n-3,6,10,12,15,18, Score= 820.8,Presence= 83.3333, Ratio sum= 18.7606 Position= n-3,7,9,12,15,18, Score= 819.25,Presence= 83.3333, Ratio sum= 20.7722 Position= n-3,6,10,12,15,17, Score= 780.37,Presence= 79.4117, Ratio sum= 18.743…	True	True	True	n-7	n-9	n-3,6,9,12,15,18	TG	0	100	21007
409	15.0899	898.787	898.786	898.787	MS1	TG 54:5|TG 18:1_18:2_18:2	TG 18:1(n-7)_18:2(n-6,9)_18:2(n-6,9)		Liver2	76.7636	True	Position= n-7, Score= 658.34,Presence= 94.1176, Ratio sum= 4.5791 Position= n-9, Score= 645.98,Presence= 52.9411, Ratio sum= 4.0324 Position= n-3, Score= 774.91,Presence= 47.0588, Ratio sum= 0.3108 Position= n-6, Score= 718.85,Presence= 82.3529, Ratio sum= 4.6283	Position= n-6,9, Score= 812.12,Presence= 79.4117, Ratio sum= 13.1308 Position= n-3,6, Score= 722.56,Presence= 64.7058, Ratio sum= 6.0533 Position= n-3,13, Score= 654.5,Presence= 52.9411, Ratio sum= 0.6739 Position= n-3,7, Score= 599.65,Presence= 73.5294, Ratio sum= 9.1166 Position= n-7,13, Score= 552.35,Presence= 76.4705, Ratio sum= 4.9421 Position= n-9,13, Score= 548.06,Presence= 55.8823, Ratio …	Position= n-6,9, Score= 812.12,Presence= 79.4117, Ratio sum= 13.1308 Position= n-3,9, Score= 725.82,Presence= 61.7647, Ratio sum= 8.8134 Position= n-3,6, Score= 722.56,Presence= 64.7058, Ratio sum= 6.0533 Position= n-7,9, Score= 708.26,Presence= 85.2941, Ratio sum= 13.0816 Position= n-3,13, Score= 654.5,Presence= 52.9411, Ratio sum= 0.6739 Position= n-3,7, Score= 599.65,Presence= 73.5294, Ratio s…	True	True	True	n-7	n-6,9	n-6,9	TG	0	0	19594
457	15.1663	948.817	948.802	948.803	MS2	TG 58:8|TG 18:1_18:1_22:6	TG 18:1(n-9)_18:1(n-9)_22:6(n-3,6,9,12,15,18)		Liver3	53.6406	True	Position= n-9, Score= 892.25,Presence= 70.5882, Ratio sum= 2.319	Position= n-9, Score= 892.25,Presence= 70.5882, Ratio sum= 2.319	Position= n-3*,6,9*,12,15,18, Score= 855.76,Presence= 74.5098, Ratio sum= 14.3278	True	True	True	n-9	n-9	n-3*,6,9*,12,15,18	TG	0	100	21007
452	14.9034	946.789	946.786	946.789	MS1	TG 58:9|TG 18:1_18:2_22:6	TG 18:1(n-9)_18:2(n-6,9)_22:6(n-3,6,9,12,15,18)		Liver2	75.0004	True	Position= n-9, Score= 840.1,Presence= 52.9411, Ratio sum= 5.3282 Position= n-3, Score= 807.72,Presence= 58.8235, Ratio sum= 4.2729 Position= n-7, Score= 703.28,Presence= 76.4705, Ratio sum= 9.7416	Position= n-6*,9, Score= 749.86,Presence= 67.647, Ratio sum= 17.3453 Position= n-3,9, Score= 803.39,Presence= 70.5882, Ratio sum= 13.8564 Position= n-9,16, Score= 708.52,Presence= 55.8823, Ratio sum= 6.0102 Position= n-3,16, Score= 694.71,Presence= 58.8235, Ratio sum= 4.9549 Position= n-7,9, Score= 674.15,Presence= 79.4117, Ratio sum= 19.3251 Position= n-3,7, Score= 663.48,Presence= 70.5882, Rati…	Position= n-3,6*,9,12,15,18, Score= 877.41,Presence= 73.5294, Ratio sum= 38.6666 Position= n-3,5,9,12,15,18, Score= 860.98,Presence= 73.5294, Ratio sum= 34.9613 Position= n-3,7,9,12,15,18, Score= 830.55,Presence= 74.5098, Ratio sum= 40.4243 Position= n-3,5,9,12,15,19, Score= 829.69,Presence= 77.4509, Ratio sum= 33.4943 Position= n-3,5,9,12,15,17, Score= 820.56,Presence= 75.4901, Ratio sum= 34.261…	True	True	True	n-9	n-6*,9	n-3,6*,9,12,15,18	TG	0	100	20952
450	14.7991	946.789	946.786	946.789	MS1	TG 58:9|TG 18:1_18:2_22:6	TG 18:1(n-9)_18:2(n-6,9)_22:6(n-3,6,9,12,15,18)		Liver1	46.55	True	Position= n-9, Score= 841.2,Presence= 64.7058, Ratio sum= 3.2382 Position= n-3, Score= 826.71,Presence= 64.7058, Ratio sum= 2.6159 Position= n-16, Score= 617.62,Presence= 41.1764, Ratio sum= 0.2646	Position= n-6*,9, Score= 734.26,Presence= 67.647, Ratio sum= 10.5709 Position= n-3,9, Score= 809.13,Presence= 73.5294, Ratio sum= 8.0095 Position= n-9,14, Score= 764.47,Presence= 64.7058, Ratio sum= 4.0816 Position= n-3,14, Score= 763.23,Presence= 64.7058, Ratio sum= 3.4593 Position= n-3,7, Score= 680.89,Presence= 73.5294, Ratio sum= 9.3115 Position= n-3,5, Score= 625.72,Presence= 70.5882, Ratio …	Position= n-3,6*,9,12,15,18, Score= 886.28,Presence= 80.3921, Ratio sum= 26.1875 Position= n-3,5,9,12,15,18, Score= 873.69,Presence= 78.4313, Ratio sum= 22.3252 Position= n-3,7,9,12,15,18, Score= 837.76,Presence= 79.4117, Ratio sum= 26.6766 Position= n-3,5,9,12,15,19, Score= 836.79,Presence= 77.4509, Ratio sum= 21.3367 Position= n-3,5,9,12,15,17, Score= 831.88,Presence= 79.4117, Ratio sum= 21.635…	True	True	True	n-9	n-6*,9	n-3,6*,9,12,15,18	TG	0	100	20950
451	14.8097	946.8	946.786	946.793	MS2	TG 58:9|TG 18:1_18:2_22:6	TG 18:1(n-9)_18:2(n-6,9)_22:6(n-3,6,9,12,15,18)		Liver2	24.1822	True	Position= n-9, Score= 840.1,Presence= 52.9411, Ratio sum= 5.3282 Position= n-3, Score= 807.72,Presence= 58.8235, Ratio sum= 4.2729 Position= n-7, Score= 703.28,Presence= 76.4705, Ratio sum= 9.7416	Position= n-6*,9, Score= 749.86,Presence= 67.647, Ratio sum= 17.3453 Position= n-3,9, Score= 803.39,Presence= 70.5882, Ratio sum= 13.8564 Position= n-9,16, Score= 708.52,Presence= 55.8823, Ratio sum= 6.0102 Position= n-3,16, Score= 694.71,Presence= 58.8235, Ratio sum= 4.9549 Position= n-7,9, Score= 674.15,Presence= 79.4117, Ratio sum= 19.3251 Position= n-3,7, Score= 663.48,Presence= 70.5882, Rati…	Position= n-3,6*,9,12,15,18, Score= 877.41,Presence= 73.5294, Ratio sum= 38.6666 Position= n-3,5,9,12,15,18, Score= 860.98,Presence= 73.5294, Ratio sum= 34.9613 Position= n-3,7,9,12,15,18, Score= 830.55,Presence= 74.5098, Ratio sum= 40.4243 Position= n-3,5,9,12,15,19, Score= 829.69,Presence= 77.4509, Ratio sum= 33.4943 Position= n-3,5,9,12,15,17, Score= 820.56,Presence= 75.4901, Ratio sum= 34.261…	True	True	True	n-9	n-6*,9	n-3,6*,9,12,15,18	TG	0	100	20950
410	14.98	898.788	898.786	898.788	MS1	TG 54:5|TG 18:1_18:2_18:2	TG 18:1(n-9)_18:2(n-7,9)_18:2(n-7,9)		Liver3	86.8933	False	Position= n-9, Score= 572.89,Presence= 47.0588, Ratio sum= 3.757 Position= n-7, Score= 618.31,Presence= 76.4705, Ratio sum= 3.7807	Position= n-7,9, Score= 679.79,Presence= 76.4705, Ratio sum= 11.9634	Position= n-7,9, Score= 679.79,Presence= 76.4705, Ratio sum= 11.9634	True	True	True	n-9	n-7,9	n-7,9	TG	0	100	19595
439	15.5392	926.821	926.817	926.821	MS1	TG 56:5|TG 18:1_18:2_20:2	TG 18:1(n-9)_18:2(n-7,9)_20:2(n-6,9)		Liver3	52.9333	False	Position= n-9, Score= 780.05,Presence= 82.3529, Ratio sum= 5.4128 Position= n-11, Score= 731.1,Presence= 82.3529, Ratio sum= 0.866 Position= n-6, Score= 878.19,Presence= 70.5882, Ratio sum= 5.1552 Position= n-7, Score= 603.06,Presence= 88.2352, Ratio sum= 6.9763	Position= n-7,9, Score= 689.43,Presence= 94.1176, Ratio sum= 13.8141 Position= n-6,9, Score= 909.47,Presence= 85.2941, Ratio sum= 11.993	Position= n-6,9, Score= 909.47,Presence= 85.2941, Ratio sum= 11.993 Position= n-7,9, Score= 689.43,Presence= 94.1176, Ratio sum= 13.8141	True	True	True	n-9	n-7,9	n-6,9	TG	0	100	20354
400	14.7055	894.751	894.755	894.751	MS1	TG 54:7|TG 18:2_18:2_18:3	TG 18:2(n-6,8)_18:2(n-6,8)_18:3(n-3,6,9)		Liver1	42.2197	True	Position= n-6,8, Score= 533.55,Presence= 67.647, Ratio sum= 11.796 Position= n-3,11, Score= 719.12,Presence= 64.7058, Ratio sum= 3.4433 Position= n-3,8, Score= 625.1,Presence= 64.7058, Ratio sum= 5.5881 Position= n-6,11, Score= 544.69,Presence= 67.647, Ratio sum= 9.6512 Position= n-3,6, Score= 798.49,Presence= 67.647, Ratio sum= 15.3942 Position= n-7,11, Score= 718.49,Presence= 52.9411, Ratio sum…	Position= n-6,8, Score= 533.55,Presence= 67.647, Ratio sum= 11.796 Position= n-7,11, Score= 718.49,Presence= 52.9411, Ratio sum= 4.2844 Position= n-6,11, Score= 544.69,Presence= 67.647, Ratio sum= 9.6512 Position= n-3,6, Score= 798.49,Presence= 67.647, Ratio sum= 15.3942 Position= n-3,11, Score= 719.12,Presence= 64.7058, Ratio sum= 3.4433 Position= n-3,8, Score= 625.1,Presence= 64.7058, Ratio sum…	Position= n-3,6,9, Score= 862.57,Presence= 72.549, Ratio sum= 29.5669 Position= n-3,6,13, Score= 749.04,Presence= 70.5882, Ratio sum= 16.0064 Position= n-3,6,14, Score= 743.97,Presence= 74.5098, Ratio sum= 16.0341 Position= n-7,11,13, Score= 719.22,Presence= 60.7843, Ratio sum= 4.8966 Position= n-3,11,13, Score= 710.81,Presence= 68.6274, Ratio sum= 4.0555 Position= n-7,11,14, Score= 690.1,Presenc…	True	True	True	n-6,8	n-6,8	n-3,6,9	TG	0	100	19487
403	14.7991	894.758	894.755	894.758	MS1	TG 54:7|TG 18:2_18:2_18:3	TG 18:2(n-6,8)_18:2(n-6,8)_18:3(n-3,6,9)		Liver1	51.9561	True	Position= n-6,8, Score= 533.55,Presence= 67.647, Ratio sum= 11.796 Position= n-3,11, Score= 719.12,Presence= 64.7058, Ratio sum= 3.4433 Position= n-3,8, Score= 625.1,Presence= 64.7058, Ratio sum= 5.5881 Position= n-6,11, Score= 544.69,Presence= 67.647, Ratio sum= 9.6512 Position= n-3,6, Score= 798.49,Presence= 67.647, Ratio sum= 15.3942 Position= n-7,11, Score= 718.49,Presence= 52.9411, Ratio sum…	Position= n-6,8, Score= 533.55,Presence= 67.647, Ratio sum= 11.796 Position= n-7,11, Score= 718.49,Presence= 52.9411, Ratio sum= 4.2844 Position= n-6,11, Score= 544.69,Presence= 67.647, Ratio sum= 9.6512 Position= n-3,6, Score= 798.49,Presence= 67.647, Ratio sum= 15.3942 Position= n-3,11, Score= 719.12,Presence= 64.7058, Ratio sum= 3.4433 Position= n-3,8, Score= 625.1,Presence= 64.7058, Ratio sum…	Position= n-3,6,9, Score= 862.57,Presence= 72.549, Ratio sum= 29.5669 Position= n-3,6,13, Score= 749.04,Presence= 70.5882, Ratio sum= 16.0064 Position= n-3,6,14, Score= 743.97,Presence= 74.5098, Ratio sum= 16.0341 Position= n-7,11,13, Score= 719.22,Presence= 60.7843, Ratio sum= 4.8966 Position= n-3,11,13, Score= 710.81,Presence= 68.6274, Ratio sum= 4.0555 Position= n-7,11,14, Score= 690.1,Presenc…	True	True	True	n-6,8	n-6,8	n-3,6,9	TG	0	100	19488
447	14.6997	944.773	944.77	944.773	MS1	TG 58:10|TG 18:2_18:2_22:6	TG 18:2(n-6,9)_18:2(n-6,9)_22:6(n-3,6,9,12,15,18)		Liver3	76.5916	True	Position= n-6,9, Score= 860.17,Presence= 70.5882, Ratio sum= 20.0606 Position= n-3,9, Score= 847.6,Presence= 67.647, Ratio sum= 13.2563 Position= n-3,7, Score= 647.7,Presence= 70.5882, Ratio sum= 13.9829 Position= n-3,6, Score= 810.54,Presence= 64.7058, Ratio sum= 12.4944	Position= n-6,9, Score= 860.17,Presence= 70.5882, Ratio sum= 20.0606 Position= n-3,9, Score= 847.6,Presence= 67.647, Ratio sum= 13.2563 Position= n-3,6, Score= 810.54,Presence= 64.7058, Ratio sum= 12.4944 Position= n-3,7, Score= 647.7,Presence= 70.5882, Ratio sum= 13.9829	Position= n-3,6,9,12,15,18, Score= 883.37,Presence= 75.4901, Ratio sum= 34.5042 Position= n-3,6,9,12,15,19, Score= 860.22,Presence= 77.4509, Ratio sum= 33.1971 Position= n-3,6,9,12,15,17, Score= 845.85,Presence= 76.4705, Ratio sum= 33.995 Position= n-3,6,9,12,17,19, Score= 838.79,Presence= 79.4117, Ratio sum= 29.168 Position= n-3,7,9,12,15,18, Score= 811.44,Presence= 77.4509, Ratio sum= 35.9927 P…	True	True	True	n-6,9	n-6,9	n-3,6,9,12,15,18	TG	0	100	20880
399	14.6059	894.755	894.755	894.755	MS1	TG 54:7|TG 18:2_18:2_18:3	TG 18:2_18:2_18:3		Liver3	65.3028	False				False	False	False	n-	n-	n-	TG	0	100	19486
402	14.6997	894.757	894.755	894.757	MS1	TG 54:7|TG 18:2_18:2_18:3	TG 18:2_18:2_18:3		Liver3	75.6224	False				False	False	False	n-	n-	n-	TG	0	100	19487
446	14.716	944.786	944.77	944.774	MS2+O	TG 58:10|TG 18:2_18:2_22:6	TG 18:2(n-6,9)_18:2(n-6,9)_22:6(n-3,6,9,12,15,18)		Liver2	53.3559	True	Position= n-6,9, Score= 834.55,Presence= 67.647, Ratio sum= 17.8034 Position= n-3,15, Score= 760.26,Presence= 64.7058, Ratio sum= 4.3924 Position= n-3,14, Score= 751.56,Presence= 61.7647, Ratio sum= 4.3656 Position= n-6,15, Score= 691.14,Presence= 61.7647, Ratio sum= 10.4068 Position= n-6,14, Score= 684.88,Presence= 58.8235, Ratio sum= 10.38 Position= n-7,9, Score= 657.97,Presence= 70.5882, Ratio…	Position= n-6,9, Score= 834.55,Presence= 67.647, Ratio sum= 17.8034 Position= n-3,9, Score= 840.26,Presence= 70.5882, Ratio sum= 11.7891 Position= n-3,6, Score= 836.67,Presence= 70.5882, Ratio sum= 12.2061 Position= n-3,15, Score= 760.26,Presence= 64.7058, Ratio sum= 4.3924 Position= n-3,14, Score= 751.56,Presence= 61.7647, Ratio sum= 4.3656 Position= n-6,15, Score= 691.14,Presence= 61.7647, Rati…	Position= n-3,6,9,12,15,18, Score= 901.17,Presence= 78.4313, Ratio sum= 33.9613 Position= n-3,6,9,12,15,19, Score= 874.83,Presence= 80.3921, Ratio sum= 32.5241 Position= n-3,6,9,12,15,17, Score= 865.31,Presence= 80.3921, Ratio sum= 33.0418 Position= n-3,6,9,12,17,19, Score= 848.11,Presence= 79.4117, Ratio sum= 27.9044 Position= n-3,6,10,12,15,18, Score= 839.95,Presence= 77.4509, Ratio sum= 30.725…	True	True	True	n-6,9	n-6,9	n-3,6,9,12,15,18	TG	0	100	20880
445	14.7055	944.787	944.77	944.765	MS2	TG 58:10|TG 18:2_18:2_22:6	TG 18:2(n-6,9)_18:2(n-6,9)_22:6(n-3,6,9,12,15,18)		Liver1	34.5338	True	Position= n-6,9, Score= 842.65,Presence= 70.5882, Ratio sum= 18.6251 Position= n-3,5, Score= 667.29,Presence= 85.2941, Ratio sum= 7.1203 Position= n-3,7, Score= 665.47,Presence= 79.4117, Ratio sum= 13.433 Position= n-3,9, Score= 845.42,Presence= 70.5882, Ratio sum= 12.2177 Position= n-3,6, Score= 842.75,Presence= 73.5294, Ratio sum= 12.481	Position= n-6,9, Score= 842.65,Presence= 70.5882, Ratio sum= 18.6251 Position= n-3,9, Score= 845.42,Presence= 70.5882, Ratio sum= 12.2177 Position= n-3,6, Score= 842.75,Presence= 73.5294, Ratio sum= 12.481 Position= n-3,5, Score= 667.29,Presence= 85.2941, Ratio sum= 7.1203 Position= n-3,7, Score= 665.47,Presence= 79.4117, Ratio sum= 13.433	Position= n-3,6,9,12,15,18, Score= 899.8,Presence= 80.3921, Ratio sum= 33.8857 Position= n-3,6,9,12,15,19, Score= 877.66,Presence= 83.3333, Ratio sum= 32.7064 Position= n-3,5,9,12,15,18, Score= 870.46,Presence= 84.3137, Ratio sum= 28.5249 Position= n-3,6,9,12,15,17, Score= 867.56,Presence= 83.3333, Ratio sum= 33.2545 Position= n-3,6,9,12,15,20, Score= 859.66,Presence= 80.3921, Ratio sum= 31.9611 …	True	True	True	n-6,9	n-6,9	n-3,6,9,12,15,18	TG	0	100	20880
401	14.716	894.757	894.755	894.757	MS1	TG 54:7|TG 18:2_18:2_18:3	TG 18:2_18:2_18:3		Liver2	75.6304	False				False	False	False	n-	n-	n-	TG	0	100	19487
405	14.716	894.758	894.755	894.758	MS1	TG 54:7|TG 18:2_18:2_18:3	TG 18:2_18:2_18:3		Liver2	89.9989	False				False	False	False	n-	n-	n-	TG	0	100	19489
404	14.8097	894.767	894.755	894.757	MS2	TG 54:7|TG 18:2_18:2_18:3	TG 18:2_18:2_18:3		Liver2	52.9887	False				False	False	False	n-	n-	n-	TG	0	100	19488
444	14.4183	940.744	940.739	940.744	MS1	TG 58:12|TG 18:3_18:3_22:6	TG 18:3(n-3,6,9)_18:3(n-3,6,9)_22:6(n-3,6,9,12,15,18)		Liver3	25.7634	False	Position= n-3,6,9, Score= 876.7,Presence= 70.5882, Ratio sum= 6.4341	Position= n-3,6,9, Score= 876.7,Presence= 70.5882, Ratio sum= 6.4341	Position= n-3,6,9,12,15,18, Score= 890.57,Presence= 74.5098, Ratio sum= 10.8399 Position= n-3,6,9,12,15,17, Score= 880.02,Presence= 74.5098, Ratio sum= 10.7396	True	True	True	n-3,6,9	n-3,6,9	n-3,6,9,12,15,18	TG	0	100	20761
431	16.3991	918.856	918.848	918.856	MS1	TG 55:2|TG 19:0_18:1_18:1	TG 19:0_18:1(n-10)_18:1(n-9)		Liver2	43.0083	False	Position= n-10, Score= 763.65,Presence= 70.5882, Ratio sum= 0.8092 Position= n-8, Score= 710.88,Presence= 64.7058, Ratio sum= 0.5978 Position= n-9, Score= 951.18,Presence= 82.3529, Ratio sum= 1.5671	Position= n-9, Score= 951.18,Presence= 82.3529, Ratio sum= 1.5671 Position= n-10, Score= 763.65,Presence= 70.5882, Ratio sum= 0.8092 Position= n-8, Score= 710.88,Presence= 64.7058, Ratio sum= 0.5978		True	True		n-10	n-9		TG	0	100	20154
430	16.3879	918.856	918.848	918.856	MS1	TG 55:2|TG 19:0_18:1_18:1	TG 19:0_18:1(n-11)_18:1(n-9)		Liver1	28.8131	False	Position= n-11, Score= 849.16,Presence= 64.7058, Ratio sum= 0.1627 Position= n-8, Score= 761.79,Presence= 76.4705, Ratio sum= 0.5852 Position= n-10, Score= 735.97,Presence= 70.5882, Ratio sum= 0.7323 Position= n-9, Score= 913.06,Presence= 64.7058, Ratio sum= 1.3443	Position= n-9, Score= 913.06,Presence= 64.7058, Ratio sum= 1.3443 Position= n-11, Score= 849.16,Presence= 64.7058, Ratio sum= 0.1627 Position= n-8, Score= 761.79,Presence= 76.4705, Ratio sum= 0.5852 Position= n-10, Score= 735.97,Presence= 70.5882, Ratio sum= 0.7323		True	True		n-11	n-9		TG	0	100	20154
432	16.3822	918.855	918.848	918.855	MS1	TG 55:2|TG 19:0_18:1_18:1	TG 19:0_18:1(n-6)_18:1(n-9)		Liver3	31.6335	False	Position= n-6, Score= 742.57,Presence= 35.2941, Ratio sum= 0.1406 Position= n-10, Score= 721.64,Presence= 64.7058, Ratio sum= 0.5294 Position= n-9, Score= 945.46,Presence= 88.2352, Ratio sum= 1.1682	Position= n-9, Score= 945.46,Presence= 88.2352, Ratio sum= 1.1682 Position= n-6, Score= 742.57,Presence= 35.2941, Ratio sum= 0.1406 Position= n-10, Score= 721.64,Presence= 64.7058, Ratio sum= 0.5294		True	True		n-6	n-9		TG	0	100	20154
428	15.9133	916.832	916.833	916.832	MS1	TG 55:3|TG 19:0_18:1_18:2	TG 19:0_18:1(n-9)_18:2(n-6,9)		Liver3	37.4662	False	Position= n-9, Score= 913.23,Presence= 76.4705, Ratio sum= 3.4673 Position= n-6, Score= 905.84,Presence= 76.4705, Ratio sum= 1.5675 Position= n-10, Score= 839.56,Presence= 76.4705, Ratio sum= 1.996 Position= n-8, Score= 831.13,Presence= 94.1176, Ratio sum= 1.7371 Position= n-7, Score= 641.64,Presence= 76.4705, Ratio sum= 2.4478	Position= n-6,9, Score= 867.68,Presence= 85.2941, Ratio sum= 4.22 Position= n-6,10, Score= 787.19,Presence= 82.3529, Ratio sum= 3.0573 Position= n-6,8, Score= 754.82,Presence= 88.2352, Ratio sum= 3.1085 Position= n-8,10, Score= 750.88,Presence= 91.1764, Ratio sum= 3.2269 Position= n-7,9, Score= 689.41,Presence= 85.2941, Ratio sum= 5.1002 Position= n-7,10, Score= 647.77,Presence= 82.3529, Ratio su…		True	True		n-9	n-6,9		TG	0	100	20086
440	15.9133	930.842	930.848	930.842	MS1	TG 56:3|TG 20:0_18:1_18:2	TG 20:0_18:1(n-9)_18:2(n-6,9)		Liver3	68.9957	False	Position= n-9, Score= 931.52,Presence= 76.4705, Ratio sum= 5.5302 Position= n-6, Score= 893.26,Presence= 88.2352, Ratio sum= 2.0442 Position= n-11, Score= 871.12,Presence= 64.7058, Ratio sum= 0.5629 Position= n-7, Score= 672.06,Presence= 94.1176, Ratio sum= 3.753 Position= n-8, Score= 660.9,Presence= 88.2352, Ratio sum= 1.7812	Position= n-6,9, Score= 826.39,Presence= 85.2941, Ratio sum= 5.9271 Position= n-6,10, Score= 709.6,Presence= 79.4117, Ratio sum= 3.6438 Position= n-7,9, Score= 707.31,Presence= 88.2352, Ratio sum= 7.6359 Position= n-9,11, Score= 701.99,Presence= 73.5294, Ratio sum= 7.0588 Position= n-6,11, Score= 658.8,Presence= 79.4117, Ratio sum= 3.5728 Position= n-7,10, Score= 593.06,Presence= 82.3529, Ratio s…		True	True		n-9	n-6,9		TG	0	100	20446
467	16.0133	978.855	978.848	978.855	MS1	TG 60:7|TG 20:0_18:1_22:6	TG 20:0_18:1_22:6		Liver1	29.713	False				False	False		n-	n-		TG	0	100	21766
468	16.0237	978.855	978.848	978.855	MS1	TG 60:7|TG 20:0_18:1_22:6	TG 20:0_18:1_22:6		Liver2	44.0889	False				False	False		n-	n-		TG	0	100	21766
449	16.4935	944.87	944.864	944.87	MS1	TG 57:3|TG 21:0_18:1_18:2	TG 21:0_18:1(n-9)_18:2(n-6,9)		Liver2	28.8717	False	Position= n-9, Score= 900.33,Presence= 82.3529, Ratio sum= 1.3174 Position= n-8, Score= 825.32,Presence= 82.3529, Ratio sum= 0.6019 Position= n-6, Score= 784.33,Presence= 47.0588, Ratio sum= 0.691 Position= n-10, Score= 717.86,Presence= 58.8235, Ratio sum= 0.5091 Position= n-7, Score= 626.97,Presence= 76.4705, Ratio sum= 1.1933	Position= n-6,9, Score= 836.12,Presence= 67.647, Ratio sum= 1.8913 Position= n-7,9, Score= 700.09,Presence= 82.3529, Ratio sum= 2.3936 Position= n-6,8, Score= 621.75,Presence= 58.8235, Ratio sum= 1.4603		True	True		n-9	n-6,9		TG	0	100	20886
448	16.4818	944.87	944.864	944.87	MS1	TG 57:3|TG 21:0_18:1_18:2	TG 21:0_18:1(n-9)_18:2(n-6,9)		Liver1	20.7372	False	Position= n-9, Score= 905.53,Presence= 82.3529, Ratio sum= 1.6045 Position= n-10, Score= 815.65,Presence= 76.4705, Ratio sum= 0.7993 Position= n-6, Score= 800.21,Presence= 47.0588, Ratio sum= 0.623 Position= n-8, Score= 794.49,Presence= 88.2352, Ratio sum= 0.7302 Position= n-7, Score= 665.41,Presence= 82.3529, Ratio sum= 1.2747	Position= n-6,9, Score= 810.91,Presence= 64.7058, Ratio sum= 1.8636 Position= n-7,9, Score= 724.55,Presence= 82.3529, Ratio sum= 2.5153 Position= n-8,10, Score= 693.85,Presence= 76.4705, Ratio sum= 1.4618 Position= n-6,10, Score= 678.34,Presence= 55.8823, Ratio sum= 1.3545 Position= n-7,10, Score= 617.11,Presence= 73.5294, Ratio sum= 2.0061 Position= n-6,8, Score= 592.49,Presence= 58.8235, Ratio …		True	True		n-9	n-6,9		TG	0	100	20886
471	16.3822	982.885	982.88	982.885	MS1	TG 60:5|TG 24:1_18:2_18:2	TG 24:1(n-11)_18:2(n-6,9)_18:2(n-6,9)		Liver3	21.1845	False	Position= n-11, Score= 687.85,Presence= 52.9411, Ratio sum= 0.5206 Position= n-9, Score= 681.86,Presence= 52.9411, Ratio sum= 1.3364 Position= n-6, Score= 811.61,Presence= 64.7058, Ratio sum= 1.6102	Position= n-6,9, Score= 848.05,Presence= 61.7647, Ratio sum= 3.3104 Position= n-6,10, Score= 687.58,Presence= 61.7647, Ratio sum= 2.618	Position= n-6,9, Score= 848.05,Presence= 61.7647, Ratio sum= 3.3104 Position= n-6,10, Score= 687.58,Presence= 61.7647, Ratio sum= 2.618	True	True	True	n-11	n-6,9	n-6,9	TG	0	100	21873
469	16.4818	982.885	982.88	982.885	MS1	TG 60:5|TG 24:1_18:2_18:2	TG 24:1(n-9)_18:2(n-6,9)_18:2(n-6,9)		Liver1	27.8792	False	Position= n-9, Score= 786.28,Presence= 70.5882, Ratio sum= 2.5533 Position= n-11, Score= 660.71,Presence= 47.0588, Ratio sum= 0.2186 Position= n-6, Score= 890.68,Presence= 82.3529, Ratio sum= 1.9351	Position= n-6,9, Score= 900.07,Presence= 79.4117, Ratio sum= 5.1868 Position= n-6,8, Score= 664.63,Presence= 85.2941, Ratio sum= 3.7369	Position= n-6,9, Score= 900.07,Presence= 79.4117, Ratio sum= 5.1868 Position= n-6,8, Score= 664.63,Presence= 85.2941, Ratio sum= 3.7369	True	True	True	n-9	n-6,9	n-6,9	TG	0	100	21872
470	16.3991	982.886	982.88	982.886	MS1	TG 60:5|TG 24:1_18:2_18:2	TG 24:1(n-9)_18:2(n-7,9)_18:2(n-6,9)		Liver2	33.3646	True	Position= n-9, Score= 730.54,Presence= 64.7058, Ratio sum= 1.9065 Position= n-6, Score= 803.28,Presence= 41.1764, Ratio sum= 1.6153 Position= n-7, Score= 579.36,Presence= 64.7058, Ratio sum= 2.3002	Position= n-7,9, Score= 599.68,Presence= 67.647, Ratio sum= 4.3265 Position= n-7,10, Score= 554.88,Presence= 67.647, Ratio sum= 3.1676 Position= n-6,9, Score= 857.97,Presence= 55.8823, Ratio sum= 3.6416 Position= n-6,10, Score= 690.07,Presence= 55.8823, Ratio sum= 2.4826	Position= n-6,9, Score= 857.97,Presence= 55.8823, Ratio sum= 3.6416 Position= n-6,10, Score= 690.07,Presence= 55.8823, Ratio sum= 2.4826 Position= n-7,9, Score= 599.68,Presence= 67.647, Ratio sum= 4.3265 Position= n-7,10, Score= 554.88,Presence= 67.647, Ratio sum= 3.1676	True	True	True	n-9	n-7,9	n-6,9	TG	0	100	21873
411	15.1829	899.798	899.804	899.798	MS1	TG 53:0|TG 8:0_20:0_25:0	TG 8:0_20:0_25:0		Liver2	70.3269	False				False			n-			TG	0	100	19625
412	15.2659	899.8	899.804	899.8	MS1	TG 53:0|TG 8:0_20:0_25:0	TG 8:0_20:0_25:0		Liver1	37.9342	False				False			n-			TG	0	66.6666	19626
413	15.2597	899.8	899.804	899.8	MS1	TG 53:0|TG 8:0_20:0_25:0	TG 8:0_20:0_25:0		Liver3	48.1985	False				False			n-			TG	0	100	19626
95	12.6321	523.454	523.451	523.454	MS1	VAE 16:1	VAE 16:1		Liver1	6.4906	False				False			n-			VAE	0	100	8121

## Sheet: CAR
Metabolite name	CAR 14:0	OAD result name	CAR 14:0		No.1	No.2	No.3	Metabolite name	CAR 14:0	OAD result name	CAR 14:0		No.1	No.2	No.3	Metabolite name	CAR 14:0	OAD result name	CAR 14:0		No.1	No.2	No.3	Metabolite name	CAR 15:2	OAD result name	CAR 15:2		No.1	No.2	No.3	Metabolite name	CAR 15:2	OAD result name	CAR 15:2		No.1	No.2	No.3	Metabolite name	CAR 15:2	OAD result name	CAR 15:2		No.1	No.2	No.3	Metabolite name	CAR 16:0
MS1 m/z	372.313	372.313	<-MS1	Positions1	N/A	N/A	N/A	MS1 m/z	372.313	372.313	<-MS1	Positions1	N/A	N/A	N/A	MS1 m/z	372.313	372.313	<-MS1	Positions1	N/A	N/A	N/A	MS1 m/z	382.297	382.297	<-MS1	Positions1	Unresolved	N/A	N/A	MS1 m/z	382.297	382.297	<-MS1	Positions1	Unresolved	N/A	N/A	MS1 m/z	382.297	382.297	<-MS1	Positions1	Unresolved	N/A	N/A	MS1 m/z	400.342
Ref m/z	372.311			Score1	N/A	N/A	N/A	Ref m/z	372.311			Score1	N/A	N/A	N/A	Ref m/z	372.311			Score1	N/A	N/A	N/A	Ref m/z	382.295			Score1	###	N/A	N/A	Ref m/z	382.295			Score1	###	N/A	N/A	Ref m/z	382.295			Score1	###	N/A	N/A	Ref m/z	400.342
RT	5.69797			Presence1	N/A	N/A	N/A	RT	5.70218			Presence1	N/A	N/A	N/A	RT	5.68753			Presence1	N/A	N/A	N/A	RT	4.75463			Presence1	###	N/A	N/A	RT	4.76038			Presence1	###	N/A	N/A	RT	4.74168			Presence1	###	N/A	N/A	RT	6.54633
ID	17			Ratio sum1	N/A	N/A	N/A	ID	18			Ratio sum1	N/A	N/A	N/A	ID	19			Ratio sum1	N/A	N/A	N/A	ID	20			Ratio sum1	###	N/A	N/A	ID	21			Ratio sum1	###	N/A	N/A	ID	22			Ratio sum1	###	N/A	N/A	ID	32
Smiles	O=C([O-])CC(OC(=O)CCCCCCCCCCCCC)C[N+](C)(C)C			All results1				Smiles	O=C([O-])CC(OC(=O)CCCCCCCCCCCCC)C[N+](C)(C)C			All results1				Smiles	O=C([O-])CC(OC(=O)CCCCCCCCCCCCC)C[N+](C)(C)C			All results1				Smiles	O=C([O-])CC(OC(=O)CCCCCCC=CCC=CCCC)C[N+](C)(C)C			All results1	Position= Unresolved, Score= ###, Presence= ###, Ratio sum= ###			Smiles	O=C([O-])CC(OC(=O)CCCCCCC=CCC=CCCC)C[N+](C)(C)C			All results1	Position= Unresolved, Score= ###, Presence= ###, Ratio sum= ###			Smiles	O=C([O-])CC(OC(=O)CCCCCCC=CCC=CCCC)C[N+](C)(C)C			All results1	Position= Unresolved, Score= ###, Presence= ###, Ratio sum= ###			Smiles	O=C([O-])CC(OC(=O)CCCCCCCCCCCCCCC)C[N+](C)(C)C
Subclass info	Head= 0% Moiety= 0%							Subclass info	Head= 0% Moiety= 0%							Subclass info	Head= 0% Moiety= 0%							Subclass info	Head= 0% Moiety= 0%							Subclass info	Head= 0% Moiety= 0%							Subclass info	Head= 0% Moiety= 0%							Subclass info	Head= 0% Moiety= 0%
intensity	frag m/z	Ratio(%)	Delta	Ref NL1	Ref Mz1	ppm1	Type1	intensity	frag m/z	Ratio(%)	Delta	Ref NL1	Ref Mz1	ppm1	Type1	intensity	frag m/z	Ratio(%)	Delta	Ref NL1	Ref Mz1	ppm1	Type1	intensity	frag m/z	Ratio(%)	Delta	Ref NL1	Ref Mz1	ppm1	Type1	intensity	frag m/z	Ratio(%)	Delta	Ref NL1	Ref Mz1	ppm1	Type1	intensity	frag m/z	Ratio(%)	Delta	Ref NL1	Ref Mz1	ppm1	Type1	intensity	frag m/z
1989	373.279	0.661	-0.9656					1037	373.279	0.3161	-0.9661					639	373.277	0.3647	-0.9638					2554	383.268	2.1792	-0.9711					2551	383.269	4.1313	-0.9718					1476	383.265	3.3867	-0.9673					4185	401.308
1129	373.239	0.3752	-0.9263					1272	373.241	0.3877	-0.9275					730	373.238	0.4167	-0.9251					1306	383.224	1.1143	-0.9269					2032	383.222	3.2907	-0.9246					1586	383.221	3.6392	-0.9234					4964	401.285
330	373.204	0.1096	-0.8912					458	373.203	0.1396	-0.8897					547	373.219	0.3122	-0.9056					1067	383.192	0.9104	-0.8947					928	383.194	1.5028	-0.8967					169	383.163	0.3877	-0.866					2883	401.235
115	373.187	0.0382	-0.8738					268	373.188	0.0817	-0.8753					567	373.186	0.3236	-0.8725					261	383.14	0.2227	-0.8431					267	383.163	0.4324	-0.8657					225	383.141	0.5162	-0.8436					3580	401.19
456	373.168	0.1515	-0.8549					261	373.169	0.0795	-0.8558					145	373.158	0.0827	-0.8449					479	383.103	0.4087	-0.8062					358	383.136	0.5797	-0.8385					250	383.109	0.5736	-0.8113					3504	401.119
272	372.899	0.0903	-0.5866					492	373.109	0.1499	-0.7956					212	373.144	0.121	-0.831					134	383.047	0.1143	-0.7497					95	383.113	0.1538	-0.8155					86	383.026	0.1973	-0.7288					2643	401.095
177	372.856	0.0588	-0.5429					288	372.976	0.0877	-0.6629					259	373.119	0.1478	-0.8056					82	382.963	0.0699	-0.6658					67	383.094	0.1085	-0.7964					59	382.986	0.1353	-0.6885					3443	401.046
284	372.745	0.0943	-0.432					507	372.907	0.1545	-0.594					50	373.053	0.0285	-0.74					249	382.948	0.2124	-0.6514					66	383.071	0.1068	-0.7736					81	382.806	0.1858	-0.5083					3800	401.002
288	372.721	0.0957	-0.4083					43	372.878	0.0131	-0.5647					85	373.029	0.0485	-0.7154					53	382.931	0.0452	-0.6335					108	383.027	0.1749	-0.7294					67	382.609	0.1537	-0.3114					3079	400.956
184	372.675	0.0611	-0.3618					218	372.831	0.0664	-0.5175					99	373.003	0.0565	-0.6898					190	382.878	0.1621	-0.5807					46	382.998	0.0744	-0.7004					102	382.545	0.234	-0.2474					4020	400.933
158	372.635	0.0525	-0.3221					211	372.721	0.0643	-0.4076					147	372.881	0.0839	-0.5681					71	382.773	0.0605	-0.4761					241	382.959	0.3902	-0.662					168	382.515	0.3854	-0.2182					3283	400.888
322	372.614	0.107	-0.3007					256	372.674	0.078	-0.3613					46	372.856	0.0262	-0.5429					220	382.699	0.1877	-0.402					89	382.893	0.1441	-0.5959					82	382.447	0.1881	-0.1497					5676	400.843
286	372.6	0.095	-0.2869					398	372.64	0.1213	-0.3266					71	372.826	0.0405	-0.5131					88	382.678	0.075	-0.3814					81	382.786	0.1311	-0.4891					396	382.428	0.9086	-0.1311					4441	400.816
489	372.571	0.1625	-0.2586					425	372.613	0.1295	-0.2995					191	372.793	0.109	-0.4797					120	382.653	0.1023	-0.3563					48	382.705	0.0777	-0.4078					125	382.405	0.2868	-0.1077					4953	400.793
501	372.552	0.1665	-0.2395					446	372.6	0.1359	-0.2873					185	372.777	0.1056	-0.4637					82	382.643	0.0699	-0.3459					165	382.674	0.2672	-0.3772					43581	382.297	100	0					5508	400.77
292	372.526	0.097	-0.2127					903	372.573	0.2752	-0.2594					161	372.742	0.0919	-0.429					365	382.604	0.3114	-0.3069					297	382.601	0.4809	-0.3035					341	382.262	0.7824	0.0354					3886	400.745
1166	372.459	0.3875	-0.1458					717	372.552	0.2185	-0.2385					146	372.709	0.0833	-0.3961					143	382.566	0.122	-0.2693					212	382.565	0.3433	-0.2681					449	382.238	1.0302	0.0596					4123	400.699
950	372.435	0.3157	-0.1219					893	372.459	0.2722	-0.1455					259	372.669	0.1478	-0.3555					345	382.543	0.2943	-0.2456					31	382.538	0.0502	-0.2406					975	382.199	2.2372	0.0982					3299	400.658
300891	372.313	100	-0.0001					906	372.437	0.2762	-0.1242					139	372.646	0.0793	-0.3333					139	382.522	0.1186	-0.2251					200	382.512	0.3238	-0.2143					245	382.135	0.5621	0.1625					1840	400.639
3045	372.276	1.0119	0.0369					328021	372.313	100	0.0001					110	372.625	0.0627	-0.3123					307	382.498	0.2619	-0.2014					45	382.493	0.0728	-0.1959					144	382.098	0.3304	0.1994					5552	400.61
969	372.239	0.322	0.0735					2459	372.276	0.7496	0.0376					908	372.578	0.5183	-0.2648					1323	382.431	1.1288	-0.1342					50	382.475	0.0809	-0.178					35	382.034	0.0803	0.2637					6041	400.586
422	372.22	0.1402	0.0927					394	372.221	0.1201	0.092					378	372.533	0.2157	-0.2195					117196	382.297	100	0					905	382.428	1.4656	-0.1308					64	381.992	0.1468	0.3051					4939	400.544
297	372.195	0.0987	0.1176					392	372.199	0.1195	0.1141					92	372.488	0.0525	-0.1745					673	382.256	0.5742	0.041					75	382.406	0.1214	-0.1087					143	381.354	0.3281	0.9429					10744	400.517
637	372.167	0.2117	0.1458					374	372.189	0.114	0.124					1392	372.449	0.7946	-0.1354					866	382.239	0.7389	0.058					61748	382.297	100	0.0001					806	381.311	1.8494	0.9859					21670	400.472
657	372.138	0.2183	0.1744					446	372.164	0.1359	0.1494					175180	372.313	100	0.0001					528	382.208	0.4505	0.0888					577	382.26	0.9344	0.0375					524	381.281	1.2023	1.0162					15723	400.449
158	372.121	0.0525	0.1918					318	372.149	0.0969	0.1639					484	372.255	0.2762	0.0581					283	382.178	0.2414	0.1193					681	382.238	1.1028	0.0595					288	381.246	0.6608	1.0509					29856	400.426
135	372.094	0.0448	0.2187					263	372.123	0.0801	0.1901					413	372.235	0.2357	0.0777					94	382.161	0.0802	0.1365					441	382.218	0.7141	0.0789					182	381.219	0.4176	1.0786					48256	400.378
79	372.074	0.0262	0.2384					199	372.103	0.0606	0.2097					333	372.214	0.19	0.0987					111	382.148	0.0947	0.1494					585	382.199	0.9473	0.0982					201	381.186	0.4612	1.1115					749607	400.346
153	372.053	0.0508	0.2598					176	372.069	0.0536	0.2446					374	372.182	0.2134	0.1314					105	382.126	0.0895	0.1715					196	382.161	0.3174	0.1364					73	381.166	0.1675	1.1317					3765	400.262
114	372.026	0.0378	0.287					102	372.032	0.031	0.2812					399	372.142	0.2277	0.171					117	382.1	0.0998	0.1966					232	382.142	0.3757	0.1553					78	381.128	0.1789	1.1688					1505	400.215
280	371.984	0.093	0.329					65	371.987	0.0198	0.3266					183	372.122	0.1044	0.1911					77	382.081	0.0657	0.2162					291	382.122	0.4712	0.1754					56	368.983	0.1284	13.3143					448	400.194
97	371.946	0.0322	0.367					78	371.94	0.0237	0.3727					184	372.103	0.105	0.2106					101	382.027	0.0861	0.2702					56	382.083	0.0906	0.2142					156	368.269	0.3579	14.0286					630	400.173
71	371.918	0.0235	0.3949					130	371.881	0.0396	0.4326					240	372.075	0.137	0.2383					81	381.937	0.0691	0.3602					46	381.998	0.0744	0.2995					61	368.236	0.1399	14.0608					1630	400.142
221	371.824	0.0734	0.4888					160	371.807	0.0487	0.506					59	372	0.0336	0.3132					64	381.797	0.0546	0.4999					46	381.978	0.0744	0.319					342	367.302	0.7847	14.9953					784	400.069
58	371.783	0.0192	0.53					62	371.775	0.0189	0.5381					34	371.857	0.0194	0.4557					1198	381.315	1.0222	0.9819					85	381.957	0.1376	0.3398					725	367.271	1.6635	15.0264					639	400.024
93	371.736	0.0309	0.5767					104	371.693	0.0317	0.6198					60	371.66	0.0342	0.653					522	381.282	0.4454	1.0146					1025	381.315	1.6599	0.9823					117	367.199	0.2684	15.0982					483	400.003
48	371.614	0.0159	0.6989					45	371.556	0.0137	0.7568					49	371.564	0.0279	0.7494					280	381.256	0.2389	1.0415					334	381.296	0.5409	1.0008					32	367.053	0.0734	15.2438					263	399.971
99	371.464	0.0329	0.8487					30	371.42	0.0091	0.8934					256	371.375	0.1461	0.9383					495	381.244	0.4223	1.0526					514	381.262	0.8324	1.035					1044	366.297	2.3955	16.0007					438	399.936
5110	371.328	1.6982	0.9845					85	371.396	0.0259	0.9172					3970	371.329	2.2662	0.9838					227	381.203	0.1936	1.0941					263	381.227	0.4259	1.0699					58	366.177	0.133	16.1203					228	399.897
872	371.3	0.2898	1.0129					141	371.377	0.0429	0.9356					1306	371.293	0.7455	1.0204					116	381.161	0.0989	1.1364					410	381.202	0.6639	1.0953					46	365.429	0.1055	16.8683					292	399.855
408	371.262	0.1355	1.051					4433	371.329	1.3514	0.9843					640	371.258	0.3653	1.0551					64	381.137	0.0546	1.1597					147	381.162	0.238	1.1355					6768	365.292	15.5297	17.0053					359	399.82
596	371.245	0.198	1.0679					859	371.299	0.2618	1.0146					168	371.235	0.0959	1.0783					71	381.076	0.0605	1.2207					158	381.129	0.2558	1.1686					111	365.24	0.2546	17.057					470	399.784
179	371.223	0.0594	1.09					478	371.264	0.1457	1.0495					165	371.207	0.0941	1.1064					37	375.211	0.0315	7.0858					83	369.269	0.1344	13.0287					27	364.453	0.0619	17.8443					369	399.721
271	371.186	0.09	1.1272					393	371.242	0.1198	1.0709					95	371.182	0.0542	1.1316					36	372.262	0.0307	10.0352					31	369.065	0.0502	13.2326					48	364.312	0.1101	17.9852					496	399.663
207	371.168	0.0687	1.1449					124	371.212	0.0378	1.1009					69	371.13	0.0393	1.1831					35	372.226	0.0298	10.0712					59	368.84	0.0955	13.4569					145	364.285	0.3327	18.0121					233	399.624
158	371.139	0.0525	1.1737					82	371.194	0.0249	1.1193					74	371.11	0.0422	1.2034					44	371.009	0.0375	11.2876					314	368.279	0.5085	14.0183					57	364.228	0.1307	18.0695					191	399.606
74	371.123	0.0245	1.1894					204	371.176	0.0621	1.1367					66	371.048	0.0376	1.2654					179	369.274	0.1527	13.0234					68	368.228	0.1101	14.0694					41	363.307	0.094	18.9907					358	399.559
98	371.017	0.0325	1.2962					69	371.157	0.021	1.1562					102	370.303	0.0582	2.0104					43	368.538	0.0366	13.7594					45	368.09	0.0728	14.2076					64	363.288	0.1468	19.0092					160	399.53
42	370.709	0.0139	1.6039					197	371.125	0.06	1.1879					54	359.316	0.0308	12.9971					118	368.298	0.1006	13.9993					41	367.892	0.0663	14.4051					41	358.876	0.094	23.4208					66	399.513
151	370.302	0.0501	2.0112					66	371.074	0.0201	1.239					200	359.272	0.1141	13.0415					185	368.27	0.1578	14.0268					443	367.297	0.7174	15					195	351.255	0.4474	31.0421					96	399.493
49	359.262	0.0162	13.051					45	370.933	0.0137	1.3805					99	359.235	0.0565	13.078					31	368.114	0.0264	14.1828					709	367.269	1.1482	15.0282					49	350.281	0.1124	32.0163					83	399.476
41	359.202	0.0136	13.1106					187	370.296	0.057	2.0172					37	358.438	0.0211	13.8747					252	367.298	0.215	14.9989					114	367.225	0.1846	15.0726					209	349.237	0.4795	33.0601					238	399.456
112	358.281	0.0372	14.0319					46	369.187	0.014	3.1262					185	358.308	0.1056	14.0054					976	367.27	0.8327	15.0271					52	367.115	0.0842	15.1819					144	348.289	0.3304	34.0083					57	399.405
52	358.163	0.0172	14.1499					41	364.054	0.0124	8.2591					111	358.252	0.0633	14.0609					47	367.229	0.0401	15.0681					1623	366.295	2.6284	16.0027					70	348.224	0.1606	34.0734					2138	399.357
37	358.058	0.0122	14.2547					68	358.246	0.0207	14.0669					42	358.121	0.0239	14.1926					147	367.211	0.1254	15.0865					39	366.264	0.0631	16.0334					83	347.232	0.1904	35.065					3946	399.332
51	357.272	0.0169	15.0405					75	357.314	0.0228	14.9991					185	357.3	0.1056	15.0131					56	367.18	0.0477	15.1166					38	365.977	0.0615	16.3206					45	346.276	0.1032	36.0208					774	399.274
202	357.24	0.0671	15.0726					173	357.301	0.0527	15.0118					226	357.243	0.129	15.0697					1674	366.295	1.4283	16.0017					67	365.728	0.1085	16.5689					35	346.018	0.0803	36.2795					1042	399.252
84	357.075	0.0279	15.2375					184	357.278	0.056	15.0353					175	356.289	0.0998	16.024					53	366.199	0.0452	16.0985					72	365.416	0.1166	16.8814					141	344.98	0.3235	37.3168					155	399.226
49	357.009	0.0162	15.3041					363	357.248	0.1106	15.0653					188	356.267	0.1073	16.046					46	366.169	0.0392	16.1278					6847	365.292	11.0886	17.0051					91	343.226	0.2088	39.0708					251	399.197
173	356.295	0.0574	16.0175					125	357.207	0.0381	15.1066					89	356.111	0.0508	16.2017					112	365.506	0.0955	16.7915					139	365.25	0.2251	17.0471					55	343.206	0.1262	39.0915					67	399.161
93	356.185	0.0309	16.1283					95	357.136	0.0289	15.1767					79	355.339	0.045	16.974					85	365.397	0.0725	16.9001					177	365.224	0.2866	17.0733					72	343.007	0.1652	39.2907					157	399.145
91	356.121	0.0302	16.1916					257	356.283	0.0783	16.0299					647	355.285	0.3693	17.0277					8029	365.291	6.8509	17.0056					111	364.312	0.1797	17.9851					48	341.16	0.1101	41.137					282	399.108
48	355.323	0.0159	16.9897					70	356.117	0.0213	16.1962					130	355.266	0.0742	17.0467					214	365.192	0.1826	17.1046					196	363.315	0.3174	18.9819					44	341.115	0.1009	41.1826					150	399.061
538	355.293	0.1788	17.0203					66	356.079	0.0201	16.2343					114	355.186	0.065	17.1275					55	364.308	0.0469	17.9889					50	355.186	0.0809	27.1109					166	340.364	0.3808	41.9337					118	399.018
195	355.265	0.0648	17.0479					83	355.485	0.0253	16.8278					330	355.11	0.1883	17.203					65	364.286	0.0554	18.0107					42	354.94	0.068	27.3576					43	340.16	0.0986	42.1377					80	398.995
65	355.241	0.0216	17.0721					1000	355.286	0.3048	17.027					76	355.013	0.0433	17.2997					41	364.197	0.0349	18.1002					127	351.26	0.2056	31.0377					49	339.98	0.1124	42.3171					27	398.943
96	355.213	0.0319	17.0996					146	355.26	0.0445	17.053					101	354.271	0.0576	18.0423					98	363.251	0.0836	19.0463					87	351.226	0.1408	31.0712					83	332.237	0.1904	50.06					52	398.87
69	355.164	0.0229	17.1493					152	355.228	0.0463	17.0854					111	354.253	0.0633	18.0605					54	354.972	0.046	27.3251					45	350.277	0.0728	32.0198					40	331.265	0.0917	51.0326					102	398.803
448	355.11	0.1488	17.2028					408	355.11	0.1243	17.2029					80	354.21	0.0456	18.1027					90	354.254	0.0767	28.0433					123	350.239	0.1991	32.0584					89	331.232	0.2042	51.0649					97	398.707
66	355.008	0.0219	17.3046					71	355.053	0.0216	17.2603					68	354.189	0.0388	18.1246					40	353.248	0.0341	29.0491					65	350.199	0.1052	32.0985					201	327.24	0.4612	55.0573					78	398.575
62	354.341	0.0206	17.9718					73	354.277	0.0222	18.0364					91	353.332	0.0519	18.9813					38	352.983	0.0324	29.3145					237	349.239	0.3838	33.058					299	327.08	0.686	55.2175					95	398.546
84	354.28	0.0279	18.0332					42	354.081	0.0128	18.2318					396	353.27	0.226	19.0432					68	351.235	0.058	31.0619					76	347.272	0.123	35.0254					42	326.079	0.0963	56.2182					813	398.33
53	354.208	0.0176	18.1046					37	353.299	0.0112	19.0146					74	353.198	0.0422	19.1155					84	350.318	0.0716	31.9793					82	347.217	0.1327	35.0807					184	323.185	0.4222	59.1124					39	398.135
195	353.264	0.0648	19.0488					425	353.272	0.1295	19.0414					31	353.028	0.0176	19.2855					77	350.242	0.0657	32.0549					104	347.18	0.1684	35.1168					65	322.992	0.1491	59.3056					41	398.009
31	345.078	0.0103	27.2353					101	353.247	0.0307	19.0666					36	342.913	0.0205	29.4003					60	350.174	0.0511	32.1229					70	345.205	0.1133	37.0923					49	322.92	0.1124	59.3775					45	397.906
72	341.26	0.0239	31.0529					36	349.019	0.0109	23.2939					462	341.306	0.2637	31.0067					72	349.292	0.0614	33.0053					92	345.169	0.1489	37.1286					59	322.091	0.1353	60.206					56	397.787
67	341.164	0.0222	31.1492					49	345.878	0.0149	26.4353					137	341.272	0.0782	31.0415					70	349.274	0.0597	33.0229					126	344.018	0.204	38.2795					42	320.966	0.0963	61.3309					43	397.612
36	339.258	0.0119	33.0553					373	341.308	0.1137	31.0051					92	341.178	0.0525	31.1354					146	349.246	0.1245	33.0509					36	343.271	0.0583	39.0259					51	320.227	0.117	62.07					99	397.328
105	339.237	0.0348	33.0758					96	341.268	0.0292	31.0451					117	340.299	0.0667	32.014					99	349.216	0.0844	33.0812					56	342.986	0.0906	39.3113					179	314.233	0.4107	68.0641					96	397.027
87	338.275	0.0289	34.0376					71	341.238	0.0216	31.0756					40	340.113	0.0228	32.2003					75	347.272	0.0639	35.0248					111	341.362	0.1797	40.9348					43	306.147	0.0986	76.1505					45	396.799
138	337.271	0.0458	35.0415					126	341.207	0.0384	31.1064					410	339.29	0.234	33.0229					48	346.008	0.0409	36.2891					62	341.041	0.1004	41.2559					61	305.211	0.1399	77.0864					67	396.322
101	337.24	0.0335	35.0732					56	340.22	0.017	32.0934					63	339.261	0.0359	33.0521					55	345.266	0.0469	37.031					101	340.358	0.1635	41.9397					66	303.234	0.1514	79.0633					222	395.8
61	337.179	0.0202	35.1342					68	340.133	0.0207	32.18					232	339.219	0.1324	33.0944					36	344.985	0.0307	37.3118					151	340.245	0.2445	42.0521					101	303.195	0.2317	79.1023					63	392.786
56	336.229	0.0186	36.0837					334	339.292	0.1018	33.0215					87	339.132	0.0496	33.1814					81	344.965	0.0691	37.3324					58	339.197	0.0939	43.1002					43	302.038	0.0986	80.2597					72	387.291
131	323.226	0.0435	49.0871					257	339.242	0.0783	33.0711					80	338.272	0.0456	34.0412					139	344.017	0.1186	38.2799					54	337.233	0.0874	45.0638					73	300.945	0.1675	81.3518					65	386.305
83	317.054	0.0275	55.2584					145	338.279	0.0442	34.0346					60	338.197	0.0342	34.1157					106	343.226	0.0904	39.0715					128	336.23	0.2072	46.0671					64	298.986	0.1468	83.3116					159	386.262
113	315.231	0.0375	57.0814					93	338.241	0.0283	34.0721					275	337.277	0.1569	35.0364					81	342.917	0.0691	39.3802					60	334.213	0.0971	48.0844					52	298.923	0.1193	83.374					34	386.099
53	314.252	0.0176	58.0609					73	338.023	0.0222	34.2904					53	333.974	0.0302	38.3396					91	341.185	0.0776	41.1123					57	331.263	0.0923	51.0338					51	295.152	0.117	87.1454					90	385.357
62	314.154	0.0206	58.1589					307	337.276	0.0935	35.0369					44	331.855	0.0251	40.4583					92	341.065	0.0785	41.2321					175	331.227	0.2834	51.0701					57	289.248	0.1307	93.0491					143	385.277
281	313.237	0.0933	59.0758					106	337.24	0.0323	35.073					94	331.104	0.0536	41.2096					50	341.039	0.0426	41.2576					81	329.25	0.1311	53.047					111	287.203	0.2546	95.0945					59	385.147
95	311.203	0.0315	61.1102					45	337.19	0.0137	35.1235					44	330.194	0.0251	42.1188					90	340.989	0.0767	41.3084					33	329.001	0.0534	53.2966					50	283.125	0.1147	99.1726					40	385.045
56	295.206	0.0186	77.1068					82	332.112	0.0249	40.2007					58	329.266	0.0331	43.0476					121	340.914	0.1032	41.3826					181	328.247	0.2931	54.0499					34	281.799	0.078	100.499					34	385.002
54	292.965	0.0179	79.348					40	332.047	0.0121	40.2658					47	323.22	0.0268	49.0928					79	340.249	0.0674	42.0484					427	327.245	0.6915	55.0527					27	277.563	0.0619	104.734					183	384.342
76	289.226	0.0252	83.0872					104	331.112	0.0317	41.2013					57	319.261	0.0325	53.0517					61	340.215	0.052	42.0823					564	327.079	0.9133	55.2179					64	277.221	0.1468	105.076					73	383.351
128	270.271	0.0425	102.042					59	327.208	0.0179	45.1055					78	319.148	0.0445	53.165					56	339.196	0.0477	43.1006					192	325.219	0.3109	57.0781					57	271.211	0.1307	111.086					247	383.331
921	269.267	0.306	103.046					44	325.219	0.0134	47.0939					91	316.096	0.0519	56.2172					42	338.117	0.0358	44.1803					75	325.025	0.1214	57.2719					67	271.178	0.1537	111.12					145	383.283
37	268.901	0.0122	103.412					28	324.899	0.0085	47.4145					75	315.127	0.0428	57.186					95	337.251	0.081	45.0462					90	324.965	0.1457	57.3322					37	270.728	0.0848	111.569					88	383.264
3320	268.265	1.1033	104.048					125	323.225	0.0381	49.0885					82	314.249	0.0468	58.0642					42	336.098	0.0358	46.1988					72	324.899	0.1166	57.3979					32	262.012	0.0734	120.286					99	383.234
30	266.271	0.0099	106.042					23	321.189	0.007	51.1239					134	313.24	0.0764	59.0733					152	335.244	0.1296	47.0532					61	323.99	0.0987	58.3072					34	257.197	0.078	125.101					26	382.75
34	265.413	0.0112	106.9					39	318.257	0.0118	54.0566					66	312.255	0.0376	60.0579					96	335.225	0.0819	47.0719					45	322.987	0.0728	59.3099					54	255.211	0.1239	127.087					298	382.31
111	260.252	0.0368	112.061					35	317.212	0.0106	55.1012					91	312.089	0.0519	60.2237					51	331.392	0.0435	50.9051					101	322.919	0.1635	59.3781					44	249.099	0.1009	133.198					84	382.183
44	258.247	0.0146	114.066					99	317.123	0.0301	55.1904					95	311.22	0.0542	61.0932					72	331.268	0.0614	51.0289					63	321.209	0.102	61.0883					26	247.662	0.0596	134.636					71	381.341
77	256.226	0.0255	116.087					69	317.053	0.021	55.2597					79	297.246	0.045	75.0668					123	329.247	0.1049	53.05					91	321.083	0.1473	61.2139					63	247.207	0.1445	135.09					84	381.316
51	255.133	0.0169	117.18					37	316.194	0.0112	56.1193					66	297.1	0.0376	75.2133					54	329.113	0.046	53.1836					70	315.198	0.1133	67.0995					124	245.195	0.2845	137.102					44	381.281
27	254.626	0.0089	117.687					152	313.245	0.0463	59.0685					81	295.192	0.0462	77.1209					266	328.246	0.2269	54.051					194	314.238	0.3141	68.0591					61	243.209	0.1399	139.088					29	374.255
32	253.495	0.0106	118.818					117	313.215	0.0356	59.0981					48	294.974	0.0274	77.3387					48	328.082	0.0409	54.2152					84	309.23	0.136	73.0671					25	242.241	0.0573	140.056					34	373.216
307	246.235	0.102	126.078					56	313.076	0.017	59.2368					45	285.18	0.0256	87.1328					745	327.242	0.6356	55.0553					154	304.238	0.2494	78.059					35	242.155	0.0803	140.142					217	369.27
976	245.23	0.3243	127.083					93	312.211	0.0283	60.1024					60	281.247	0.0342	91.066					883	327.079	0.7534	55.2177					30	303.237	0.0485	79.0607					41	239.064	0.094	143.234					31	368.934
60	245.16	0.0199	127.153					41	309.872	0.0124	62.4415					41	280.161	0.0234	92.1523					181	326.232	0.1544	56.0647					84	302.944	0.136	79.3533					130	237.192	0.2982	145.105					68	368.344
143	243.212	0.0475	129.101					82	308.153	0.0249	64.1604					48	276.281	0.0274	96.0317					58	325.213	0.0494	57.084					79	301.224	0.1279	81.0737					45	234.128	0.1032	148.169					58	368.317
70	243.161	0.0232	129.151					63	304.937	0.0192	67.3763					50	270.278	0.0285	102.035					48	325.163	0.0409	57.1341					74	300.957	0.1198	81.3407					38	232.142	0.0871	150.155					41	368.222
344	241.195	0.1143	131.118					30	298.969	0.0091	73.3445					59	270.27	0.0336	102.043					44	325.116	0.0375	57.1811					41	299.991	0.0663	82.3061					225	230.14	0.5162	152.157					109	367.255
76	240.184	0.0252	132.129					55	297.248	0.0167	75.0647					1503	269.269	0.8579	103.044					97	324.966	0.0827	57.331					120	299.204	0.1943	83.0935					80	221.228	0.1835	161.069					76	367.206
85	239.178	0.0282	133.134					46	297.168	0.014	75.1447					3771	268.265	2.1526	104.048					70	324.073	0.0597	58.2243					112	297.191	0.1813	85.1059					66	219.175	0.1514	163.123					72	365.32
96	231.213	0.0319	141.1					34	297.016	0.0103	75.2968					250	265.252	0.1427	107.061					75	324.027	0.0639	58.2699					38	295.23	0.0615	87.0676					61	217.195	0.1399	165.103					27	365.146
82	229.196	0.0272	143.117					37	296.264	0.0112	76.0494					156	264.242	0.089	108.072					100	323.082	0.0853	59.2154					60	295.176	0.0971	87.121					77	215.18	0.1766	167.117					64	363.312
100	228.188	0.0332	144.125					136	295.2	0.0414	77.1133					546	263.238	0.3116	109.076					136	322.995	0.116	59.3019					65	286.994	0.1052	95.3028					36	211.254	0.0826	171.043					77	363.272
192	227.182	0.0638	145.131					35	285.479	0.0106	86.8337					39	253.227	0.0222	119.086					57	322.204	0.0486	60.093					68	282.922	0.1101	99.3753					54	211.176	0.1239	171.122					52	363.17
115	219.211	0.0382	153.102					68	279.232	0.0207	93.0809					104	247.246	0.0593	125.067					47	321.965	0.0401	60.3322					98	280.964	0.1587	101.333					51	209.119	0.117	173.179					63	363.103
56	219.12	0.0186	153.193					36	273.112	0.0109	99.2008					65	246.234	0.0371	126.08					105	321.209	0.0895	61.0884					76	279.141	0.123	103.156					61	204.19	0.1399	178.107					115	361.223
62	218.2	0.0206	154.112					24	271.27	0.0073	101.043					244	245.229	0.1392	127.084					192	319.232	0.1638	63.0651					52	278.997	0.0842	103.3					142	203.117	0.3258	179.181					210	361.172
48	217.196	0.0159	155.117					44	271.227	0.0134	101.086					48	236.127	0.0274	136.186					51	315.242	0.0435	67.0551					65	278.954	0.1052	103.343					63	201.165	0.1445	181.132					89	361.025
36	216.193	0.0119	156.119					58	271.171	0.0176	101.142					34	235.003	0.0194	137.31					160	315.205	0.1365	67.0919					44	271.18	0.0712	111.118					30	200.275	0.0688	182.022					44	360.103
53	212.153	0.0176	160.16					40	270.385	0.0121	101.928					50	234.141	0.0285	138.172					380	314.234	0.3242	68.0626					56	270.17	0.0906	112.127					58	197.135	0.133	185.163					119	360.029
53	211.155	0.0176	161.158					78	270.272	0.0237	102.041					75	231.172	0.0428	141.141					144	312.218	0.1228	70.0792					36	265.316	0.0583	116.981					31	196.175	0.0711	186.122					145	359.221
269	210.15	0.0894	162.162					920	269.269	0.2804	103.044					33	230.249	0.0188	142.064					60	309.105	0.0511	73.1921					44	260.327	0.0712	121.97					60	190.175	0.1376	192.122					249	359.029
53	205.153	0.0176	167.16					2785	268.266	0.849	104.048					24	221.829	0.0137	150.484					38	309.005	0.0324	73.2917					71	259.18	0.1149	123.118					29	188.966	0.0665	193.332					111	358.994
99	203.182	0.0329	169.131					156	265.251	0.0475	107.062					45	217.195	0.0256	155.118					30	307.264	0.0255	75.0332					40	258.17	0.0647	124.127					49	181.033	0.1124	201.264					42	358.244
133	203.117	0.0442	169.196					104	264.244	0.0317	108.07					45	211.211	0.0256	161.102					56	304.074	0.0477	78.2229					43	257.962	0.0696	124.335					66	174.076	0.1514	208.221					28	355.3
130	199.153	0.0432	173.16					273	263.238	0.0832	109.075					35	195.131	0.0199	177.182					37	303.192	0.0315	79.105					126	255.211	0.204	127.086					314	173.154	0.7204	209.143					70	351.251
64	199.116	0.0212	173.197					56	259.169	0.017	113.145					84	191.178	0.0479	181.135					91	302.96	0.0776	79.3375					62	253.193	0.1004	129.104					36	173.134	0.0826	209.163					35	350.113
106	195.121	0.0352	177.192					53	253.144	0.0161	119.169					55	190.173	0.0313	182.141					36	301.007	0.0307	81.2901					37	247.242	0.0599	135.055					40	172.125	0.0917	210.172					81	346.976
72	192.18	0.0239	180.132					109	246.232	0.0332	126.081					30	190.164	0.0171	182.149					84	300.964	0.0716	81.3328					169	245.227	0.2736	137.07					52	171.138	0.1193	211.159					94	346.264
44	192.149	0.0146	180.164					307	245.226	0.0935	127.087					96	189.166	0.0548	183.148					181	300.944	0.1544	81.3532					23	244.901	0.0372	137.397					31	169.684	0.0711	212.613					42	346.034
27	191.45	0.0089	180.863					84	242.191	0.0256	130.122					38	189.127	0.0216	183.186					37	298.988	0.0315	83.3093					53	244.168	0.0858	138.129					30	169.675	0.0688	212.622					152	345.98
120	191.179	0.0398	181.134					86	241.201	0.0262	131.113					93	175.147	0.053	197.166					25	292.264	0.0213	90.0328					70	242.96	0.1133	139.337					30	167.075	0.0688	215.222					619	345.259
86	189.164	0.0285	183.149					61	240.101	0.0185	132.212					98	170.074	0.0559	202.239					111	289.215	0.0947	93.0819					60	242.205	0.0971	140.093					65	163.135	0.1491	219.162					573	344.98
44	186.102	0.0146	186.211					44	233.24	0.0134	139.073					71	168.91	0.0405	203.403					42	287.24	0.0358	95.0575					121	241.198	0.1959	141.1					52	162.139	0.1193	220.158					45	344.954
150	185.132	0.0498	187.181					25	230.062	0.0076	142.251					171	163.148	0.0976	209.165					41	287.137	0.0349	95.1598					37	238.626	0.0599	143.671					76	159.116	0.1743	223.182					72	344.012
54	181.098	0.0179	191.215					88	219.212	0.0268	153.101					107	159.117	0.061	213.196					114	284.977	0.0972	97.3199					58	237.166	0.0939	145.131					82	158.106	0.1881	224.191					126	343.997
103	177.165	0.0342	195.147					37	213.096	0.0112	159.218					42	149.134	0.0239	223.18					65	283.001	0.0554	99.2958					67	233.175	0.1085	149.122					42	156.361	0.0963	225.936					41	343.902
105	175.147	0.0348	197.166					206	210.15	0.0628	162.163					56	149.1	0.0319	223.213					38	280.979	0.0324	101.318					134	231.21	0.217	151.087					31	156.096	0.0711	226.202					105	343.266
85	173.131	0.0282	199.182					50	201.097	0.0152	171.216					110	148.123	0.0627	224.19					40	273.221	0.0341	109.076					37	231.168	0.0599	151.13					57	153.097	0.1307	229.2					295	343.196
99	171.118	0.0329	201.195					37	192.874	0.0112	179.439					40	144.339	0.0228	227.974					182	272.186	0.1552	110.111					310	230.141	0.502	152.156					63	149.132	0.1445	233.166					236	342.998
130	170.11	0.0432	202.203					82	192.097	0.0249	180.216					71	141.071	0.0405	231.242					63	271.204	0.0537	111.093					72	221.136	0.1166	161.161					32	149.012	0.0734	233.285					163	342.27
112	170.073	0.0372	202.24					59	187.151	0.0179	185.163					32	136.122	0.0182	236.191					38	270.215	0.0324	112.082					85	219.177	0.1376	163.121					51	146.11	0.117	236.187					107	342.081
66	165.07	0.0219	207.243					40	184.092	0.0121	188.221					87	135.119	0.0496	237.194					127	270.171	0.1083	112.126					173	218.944	0.2801	163.353					50	145.067	0.1147	237.23					131	341.362
103	163.149	0.0342	209.164					71	176.159	0.0216	196.154					213	133.101	0.1215	239.212					48	269.163	0.0409	113.134					127	217.201	0.2056	165.097					158	144.104	0.3625	238.193					874	341.271
26	162.573	0.0086	209.74					38	172.13	0.0115	200.183					30	131.07	0.0171	241.244					32	269.126	0.0273	113.171					33	216.762	0.0534	165.535					109	141.069	0.2501	241.228					79	341.239
170	161.133	0.0564	211.179					69	171.118	0.021	201.195					36	124.094	0.0205	248.219					53	263.105	0.0452	119.192					29	215.569	0.0469	166.728					51	139.112	0.117	243.185					218	341.099
51	160.12	0.0169	212.193					113	170.073	0.0344	202.24					63	123.119	0.0359	249.194					45	262.096	0.0383	120.201					60	215.182	0.0971	167.115					114	136.127	0.2615	246.17					127	340.359
49	160.09	0.0162	212.223					57	169.105	0.0173	203.208					74	121.102	0.0422	251.211					41	261.988	0.0349	120.309					27	213.149	0.0437	169.149					60	131.085	0.1376	251.212					78	339.251
38	157.1	0.0126	215.213					77	161.133	0.0234	211.18					186	120.092	0.1061	252.221					43	261.219	0.0366	121.078					43	207.119	0.0696	175.178					44	131.042	0.1009	251.255					48	338.348
143	156.091	0.0475	216.222					61	156.14	0.0185	216.173					141	119.086	0.0804	253.227					84	260.252	0.0716	122.045					37	204.522	0.0599	177.775					47	130.877	0.1078	251.42					97	330.176
38	155.087	0.0126	217.226					31	153.066	0.0094	219.247					42	118.643	0.0239	253.67					101	260.183	0.0861	122.114					80	204.119	0.1295	178.179					44	130.077	0.1009	252.22					35	329.207
59	154.079	0.0196	218.234					99	149.133	0.0301	223.18					36	112.205	0.0205	260.108					59	260.001	0.0503	122.296					28	203.954	0.0453	178.344					28	130.034	0.0642	252.264					285	329.16
43	149.132	0.0142	223.181					51	148.13	0.0155	224.183					41	111.11	0.0234	261.203					33	259.354	0.0281	122.943					112	203.12	0.1813	179.178					56	122.109	0.1284	260.188					27	324.516
47	149.025	0.0156	223.288					62	147.117	0.0189	225.197					23	110.755	0.0131	261.558					258	259.179	0.2201	123.118					27	201.165	0.0437	181.132					82	121.064	0.1881	261.233					106	319.194
71	148.125	0.0235	224.188					33	143.481	0.01	228.833					275	109.101	0.1569	263.212					52	259.122	0.0443	123.175					34	191.186	0.055	191.111					250	120.095	0.5736	262.202					40	318.86
185	147.116	0.0614	225.196					138	143.089	0.042	229.225					46	109.064	0.0262	263.249					30	258.957	0.0255	123.34					90	189.13	0.1457	193.167					215	119.086	0.4933	263.211					47	315.244
85	147.08	0.0282	225.232					56	141.074	0.017	231.239					23	108.98	0.0131	263.333					139	258.237	0.1186	124.06					44	188.162	0.0712	194.135					57	117.07	0.1307	265.227					89	313.08
82	146.105	0.0272	226.208					47	140.628	0.0143	231.685					117	108.095	0.0667	264.219					101	258.176	0.0861	124.121					40	187.147	0.0647	195.15					38	116.065	0.0871	266.232					82	311.245
297	145.104	0.0987	227.209					36	138.542	0.0109	233.771					92	107.086	0.0525	265.227					45	255.158	0.0383	127.139					33	184.079	0.0534	198.219					68	115.076	0.156	267.221					39	310.679
167	145.064	0.0555	227.248					31	136.119	0.0094	236.195					257	106.077	0.1467	266.236					98	254.205	0.0836	128.092					134	175.132	0.217	207.165					317	109.101	0.7273	273.197					101	309.225
180	144.099	0.0598	228.214					250	134.109	0.0762	238.204					373	105.071	0.2129	267.243					81	251.18	0.0691	131.118					74	174.156	0.1198	208.142					28	108.545	0.0642	273.753					72	300.064
29	143.655	0.0096	228.658					112	133.101	0.0341	239.212					62	103.053	0.0353	269.26					34	246.671	0.029	135.626					368	173.155	0.5959	209.143					57	107.084	0.1307	275.214					92	299.163
146	143.089	0.0485	229.224					27	133.085	0.0082	239.228					34	101.099	0.0194	271.214					270	246.234	0.2303	136.063					75	173.135	0.1214	209.162					164	106.077	0.3763	276.221					378	299.062
74	142.078	0.0245	230.235					86	132.095	0.0262	240.218					128	95.0478	0.073	277.265					53	246.135	0.0452	136.162					122	170.075	0.1975	212.223					412	105.07	0.9453	277.228					170	297.297
178	141.07	0.0591	231.243					66	131.084	0.0201	241.229					32	94.2078	0.0182	278.105					37	245.326	0.0315	136.971					57	163.146	0.0923	219.152					144	105.033	0.3304	277.264					178	297.047
72	138.103	0.0239	234.21					88	128.06	0.0268	244.253					56	94.0445	0.0319	278.269					900	245.229	0.7679	137.068					29	154.215	0.0469	228.082					90	103.056	0.2065	279.241					611	296.297
43	137.13	0.0142	235.183					72	123.115	0.0219	249.198					94	93.0698	0.0536	279.243					210	243.213	0.1791	139.084					57	154.078	0.0923	228.22					50	99.0745	0.1147	283.223					107	291.216
198	136.123	0.0658	236.19					149	121.102	0.0454	251.211					193	92.0619	0.1101	280.251					91	243.177	0.0776	139.12					70	151.113	0.1133	231.184					64	95.0853	0.1468	287.212					27	290.931
270	135.114	0.0897	237.198					240	120.092	0.0731	252.222					802	91.0546	0.4578	281.259					351	241.196	0.2994	141.101					47	150.133	0.0761	232.165					73	94.0421	0.1675	288.255					35	289.049
255	134.109	0.0847	238.203					59	119.252	0.0179	253.061					30	85.0907	0.0171	287.222					85	240.186	0.0725	142.111					122	149.131	0.1975	233.166					147	92.0592	0.3373	290.238					31	285.205
314	133.1	0.1043	239.213					293	119.086	0.0893	253.227					48	81.0324	0.0274	291.281					157	239.181	0.1339	143.116					48	149.095	0.0777	233.202					540	91.0545	1.239	291.243					266	285.028
84	132.091	0.0279	240.222					34	118.568	0.0103	253.745					195	78.0464	0.1113	294.267					46	237.178	0.0392	145.119					75	147.116	0.1214	235.181					27	88.9547	0.0619	293.343					302	284.031
94	132.06	0.0312	240.253					100	118.041	0.0304	254.272					106	77.0374	0.0605	295.276					53	235.996	0.0452	146.301					251	144.103	0.4064	238.194					106	79.0529	0.2432	303.244					1108	283.033
167	131.085	0.0555	241.228					187	117.071	0.057	255.242													28	234.489	0.0238	147.808					160	143.083	0.2591	239.214					80	78.0464	0.1835	304.251					105	283.002
71	131.048	0.0235	241.265					61	116.888	0.0185	255.425													93	234.14	0.0793	148.157					84	141.068	0.136	241.229					86	77.0399	0.1973	305.257					54	281.258
62	130.078	0.0206	242.235					145	115.054	0.0442	257.259													71	233.176	0.0605	149.121					67	139.112	0.1085	243.185													126	281.049
88	129.07	0.0292	243.243					364	109.101	0.1109	263.212													176	231.213	0.1501	151.084					115	135.117	0.1862	247.18													27	279.386
44	128.06	0.0146	244.253					87	108.055	0.0265	264.258													51	231.045	0.0435	151.252					32	134.854	0.0518	247.443													48	279.116
71	126.102	0.0235	246.21					83	107.082	0.0253	265.232													433	230.139	0.3694	152.158					180	134.11	0.2915	248.187													31	276.178
85	125.097	0.0282	247.215					471	106.077	0.1435	266.236													54	221.097	0.046	161.201					158	133.099	0.2558	249.198													34	274.27
58	124.047	0.0192	248.266					79	106.038	0.024	266.275													79	219.173	0.0674	163.124					117	129.07	0.1894	253.227													69	274.214
204	123.118	0.0677	249.195					651	105.071	0.1984	267.242													115	218.943	0.0981	163.354					120	128.061	0.1943	254.236													79	273.205
127	123.081	0.0422	249.232					121	105.034	0.0368	267.279													108	218.202	0.0921	164.095					110	123.116	0.1781	259.182													281	273.098
277	122.108	0.092	250.205					86	103.057	0.0262	269.257													31	217.449	0.0264	164.848					241	120.093	0.3902	262.204													160	271.155
85	122.072	0.0282	250.241					27	102.165	0.0082	270.148													245	217.198	0.209	165.099					254	119.086	0.4113	263.212													300	268.981
265	121.101	0.088	251.212					85	100.111	0.0259	272.202													123	216.124	0.1049	166.173					66	119.054	0.1068	263.243													57	265.261
730	120.093	0.2426	252.22					30	98.716	0.0091	273.597													37	215.985	0.0315	166.312					105	117.071	0.17	265.226													28	262.455
75	120.057	0.0249	252.256					80	98.0707	0.0243	274.242													40	214.953	0.0341	167.344					62	116.054	0.1004	266.244													52	260.253
846	119.086	0.2811	253.227					29	96.7943	0.0088	275.519													62	204.186	0.0529	178.111					70	115.074	0.1133	267.223													50	260.146
78	119.049	0.0259	253.264					81	96.0872	0.0246	276.226													145	204.124	0.1237	178.173					61	115.053	0.0987	267.245													59	259.159
133	118.077	0.0442	254.236					233	95.085	0.071	277.228													29	204	0.0247	178.297					104	111.08	0.1684	271.217													57	250.1
467	117.07	0.1552	255.243					116	95.0494	0.0353	277.264													173	203.181	0.1476	179.116					99	110.106	0.1603	272.191													157	245.226
46	117.055	0.0152	255.258					174	94.0421	0.053	278.271													189	203.117	0.1612	179.18					58	110.036	0.0939	272.261													125	245.162
99	115.055	0.0329	257.258					98	93.0708	0.0298	279.242													122	202.17	0.104	180.127					251	109.101	0.4064	273.196													30	244.465
50	114.751	0.0166	257.562					173	92.0614	0.0527	280.252													41	201.665	0.0349	180.632					83	109.065	0.1344	273.232													37	239.172
60	112.052	0.0199	260.261					38	91.1138	0.0115	281.199													122	201.168	0.104	181.129					68	107.083	0.1101	275.214													78	235.144
101	111.118	0.0335	261.195					1069	91.0541	0.3258	281.259													61	198.139	0.052	184.158					371	106.077	0.6008	276.22													24	234.955
98	111.081	0.0325	261.231					47	85.0263	0.0143	287.287													120	197.133	0.1023	185.164					534	105.07	0.8648	277.228													41	228.835
159	110.108	0.0528	262.204					145	83.049	0.0442	289.264													49	193.141	0.0418	189.156					247	105.035	0.4	277.263													45	227.179
160	110.072	0.0531	262.241					172	81.0703	0.0524	291.243													66	192.152	0.0563	190.145					36	103.193	0.0583	279.105													98	221.23
686	109.102	0.2279	263.211					150	79.0529	0.0457	293.26													123	192.094	0.1049	190.203					70	103.075	0.1133	279.223													83	217.2
218	109.066	0.0724	263.247					110	78.0453	0.0335	294.268													170	191.178	0.145	191.119					38	101.581	0.0615	280.716													680	217.035
124	108.095	0.0412	264.217					42	77.9666	0.0128	294.347													191	189.164	0.1629	193.133					44	99.0474	0.0712	283.25													29	216.933
115	108.058	0.0382	264.254																					82	187.148	0.0699	195.149					38	98.2441	0.0615	284.053													114	216.131
293	107.086	0.0973	265.227																					74	186.142	0.0631	196.155					93	98.074	0.1506	284.223													61	204.117
1013	106.078	0.3366	266.235																					34	185.654	0.029	196.643					64	97.0644	0.1036	285.233													50	203.185
38	106.04	0.0126	266.273																					34	183.283	0.029	199.014					189	95.0863	0.306	287.211													454	203.116
1422	105.07	0.4725	267.243																					90	183.119	0.0767	199.179					254	95.0488	0.4113	287.248													31	202.081
278	105.034	0.0923	267.279																					34	179.448	0.029	202.849					103	94.0765	0.1668	288.221													28	200.002
128	104.064	0.0425	268.248																					61	179.181	0.052	203.116					45	94.0448	0.0728	288.252													44	193.095
26	103.233	0.0086	269.079																					107	178.087	0.0913	204.21					252	92.062	0.4081	290.235													67	185.081
179	103.055	0.0594	269.258																					114	176.156	0.0972	206.141					27	91.9115	0.0437	290.386													122	184.075
49	98.1075	0.0162	274.205																					105	175.15	0.0895	207.147					1053	91.0537	1.7053	291.243													24	183.283
34	97.33	0.0112	274.983																					63	175.132	0.0537	207.165					32	82.5409	0.0518	299.756													69	177.167
178	97.0649	0.0591	275.248																					92	174.139	0.0785	208.158					72	82.0409	0.1166	300.256													69	169.1
176	96.0958	0.0584	276.217																					289	173.155	0.2465	209.143					167	81.0692	0.2704	301.228													55	163.146
123	96.0552	0.0408	276.258																					52	173.132	0.0443	209.165					149	79.051	0.2413	303.246													41	161.061
75	96.0357	0.0249	276.277																					132	170.112	0.1126	212.185					97	78.0466	0.157	304.251													258	157.014
51	95.2531	0.0169	277.06																					97	170.074	0.0827	212.224																					30	152.808
775	95.0857	0.2575	277.227																					90	169.103	0.0767	213.194																					93	149.134
341	95.0492	0.1133	277.264																					40	168.618	0.0341	213.679																					121	148.125
187	94.0779	0.0621	278.235																					112	167.087	0.0955	215.21																					92	145.1
96	94.0407	0.0319	278.272																					82	165.092	0.0699	217.205																					38	145.064
302	93.0689	0.1003	279.244																					185	163.15	0.1578	219.147																					24	144.79
537	92.0621	0.1784	280.251																					42	163.133	0.0358	219.164																					238	144.103
33	91.2924	0.0109	281.021																					25	163.04	0.0213	219.257																					37	143.085
2047	91.0543	0.6803	281.259																					34	162.7	0.029	219.597																					109	143.071
73	85.0262	0.0242	287.287																					111	162.139	0.0947	220.158																					212	139.003
91	83.0841	0.0302	289.229																					137	161.133	0.1168	221.164																					168	135.117
70	83.0477	0.0232	289.265																					69	161.098	0.0588	221.2																					114	134.107
118	82.0769	0.0392	290.236																					283	159.117	0.2414	223.18																					63	133.1
221	81.0683	0.0734	291.245																					42	158.126	0.0358	224.171																					87	132.091
120	81.0333	0.0398	291.28																					58	158.104	0.0494	224.193																					43	131.05
295	79.0549	0.098	293.258																					96	157.099	0.0819	225.198																					58	129.058
37	78.343	0.0122	293.97																					50	157.085	0.0426	225.212																					157	129.018
48	78.1847	0.0159	294.128																					33	156.414	0.0281	225.883																					89	128.06
31	78.1636	0.0103	294.149																					63	156.091	0.0537	226.206																					179	127.11
439	78.0461	0.1459	294.267																					132	155.087	0.1126	227.21																					59	122.107
86	77.0399	0.0285	295.273																					64	152.15	0.0546	230.147																					176	121.1
36	71.4775	0.0119	300.835																					46	151.146	0.0392	231.151																					49	121.066
																								57	150.137	0.0486	232.16																					237	120.091
																								121	149.131	0.1032	233.166																					100	119.087
																								253	148.125	0.2158	234.172																					57	118.082
																								193	147.115	0.1646	235.182																					84	111.045
																								29	147.014	0.0247	235.283																					144	109.101
																								153	145.102	0.1305	237.195																					85	107.085
																								70	145.065	0.0597	237.232																					298	106.078
																								267	144.102	0.2278	238.195																					308	105.07
																								203	143.086	0.1732	239.211																					57	100.114
																								174	142.077	0.1484	240.22																					34	97.2085
																								222	141.069	0.1894	241.228																					93	97.0655
																								41	138.11	0.0349	244.187																					178	95.0497
																								135	137.095	0.1151	245.202																					110	94.0745
																								115	136.125	0.0981	246.172																					181	94.0425
																								251	135.116	0.2141	247.181																					37	93.5397
																								62	135.082	0.0529	247.215																					48	93.0638
																								384	134.108	0.3276	248.189																					179	92.0595
																								421	133.101	0.3592	249.196																					659	91.0537
																								94	133.066	0.0802	249.231																					88	85.0634
																								160	132.094	0.1365	250.203																					180	85.0272
																								76	132.056	0.0648	250.241																					22	84.2412
																								236	131.086	0.2013	251.212																					30	83.1115
																								96	130.076	0.0819	252.221																					61	81.069
																								174	128.063	0.1484	254.234																					69	81.033
																								119	124.123	0.1015	258.174																					150	79.0526
																								32	123.673	0.0273	258.625																					28	78.2659
																								265	123.119	0.2261	259.178																					127	78.0457
																								130	123.082	0.1109	259.215																					44	78.0278
																								185	122.108	0.1578	260.189																					54	77.0369
																								371	121.102	0.3165	261.195
																								813	120.093	0.6937	262.204
																								102	120.056	0.087	262.241
																								707	119.086	0.6032	263.212
																								103	119.052	0.0878	263.245
																								98	118.079	0.0836	264.218
																								321	117.072	0.2739	265.225
																								93	116.061	0.0793	266.236
																								75	115.075	0.0639	267.222
																								177	115.055	0.151	267.242
																								64	111.117	0.0546	271.18
																								209	111.081	0.1783	271.216
																								130	110.072	0.1109	272.225
																								49	110.035	0.0418	272.262
																								29	109.795	0.0247	272.502
																								927	109.101	0.7909	273.196
																								135	109.064	0.1151	273.233
																								156	108.094	0.1331	274.203
																								102	108.059	0.087	274.238
																								252	107.085	0.215	275.212
																								165	107.048	0.1407	275.249
																								795	106.077	0.6783	276.22
																								90	106.038	0.0767	276.259
																								1968	105.07	1.6792	277.227
																								341	105.034	0.2909	277.263
																								32	104.189	0.0273	278.108
																								133	104.064	0.1134	278.233
																								149	103.074	0.1271	279.223
																								265	103.053	0.2261	279.244
																								34	100.114	0.029	282.183
																								96	97.0655	0.0819	285.232
																								113	96.0536	0.0964	286.243
																								654	95.0854	0.558	287.212
																								384	95.0492	0.3276	287.248
																								332	94.0417	0.2832	288.255
																								192	93.0698	0.1638	289.227
																								538	92.0597	0.459	290.237
																								39	91.5136	0.0332	290.784
																								2270	91.0543	1.9369	291.243
																								78	86.0716	0.0665	296.226
																								95	85.0277	0.081	297.269
																								56	84.0569	0.0477	298.24
																								101	83.0854	0.0861	299.212
																								62	82.0798	0.0529	300.217
																								60	82.0418	0.0511	300.255
																								454	81.0699	0.3873	301.227
																								74	81.0319	0.0631	301.265
																								43	80.061	0.0366	302.236
																								99	80.0523	0.0844	302.245
																								370	79.0542	0.3157	303.243
																								196	78.047	0.1672	304.25
																								36	73.6141	0.0307	308.683
																								61	73.0659	0.052	309.231
																								54	71.0494	0.046	311.248
[truncated: 278 more columns]

## Sheet: Cer_NDS
Metabolite name	Cer 40:0;2O|Cer 18:0;2O/22:0	OAD result name	Cer 18:0;2O/22:0		No.1	No.2	No.3	Metabolite name	Cer 42:0;2O|Cer 18:0;2O/24:0	OAD result name	Cer 18:0;2O/24:0		No.1	No.2	No.3	Metabolite name	Cer 42:0;2O|Cer 18:0;2O/24:0	OAD result name	Cer 18:0;2O/24:0		No.1	No.2	No.3
MS1 m/z	624.632	624.632	<-MS1	Positions1	N/A	N/A	N/A	MS1 m/z	652.665	652.665	<-MS1	Positions1	N/A	N/A	N/A	MS1 m/z	652.665	652.665	<-MS1	Positions1	N/A	N/A	N/A
Ref m/z	624.629			Score1	N/A	N/A	N/A	Ref m/z	652.66			Score1	N/A	N/A	N/A	Ref m/z	652.66			Score1	N/A	N/A	N/A
RT	13.7597			Presence1	N/A	N/A	N/A	RT	14.0374			Presence1	N/A	N/A	N/A	RT	14.0435			Presence1	N/A	N/A	N/A
ID	128			Ratio sum1	N/A	N/A	N/A	ID	143			Ratio sum1	N/A	N/A	N/A	ID	142			Ratio sum1	N/A	N/A	N/A
Smiles	O=C(NC(CO)C(O)CCCCCCCCCCCCCCC)CCCCCCCCCCCCCCCCCCCCC			All results1				Smiles	O=C(NC(CO)C(O)CCCCCCCCCCCCCCC)CCCCCCCCCCCCCCCCCCCCCCC			All results1				Smiles	O=C(NC(CO)C(O)CCCCCCCCCCCCCCC)CCCCCCCCCCCCCCCCCCCCCCC			All results1
Subclass info	H2O loss= m/z 606.61914(ppm=1.38) Sph-H2O= m/z 284.29614(ppm=5.06) Sph-2H2O= m/z 266.2861(ppm=7.13) Sph-H2O-CH2O= m/z 0(ppm=0) Head= 100.0% Moiety= 66.6666%							Subclass info	H2O loss= m/z 634.6474(ppm=-3.47) Sph-H2O= m/z 284.29486(ppm=0.56) Sph-2H2O= m/z 266.28552(ppm=4.95) Sph-H2O-CH2O= m/z 0(ppm=0) Head= 100.0% Moiety= 66.6666%							Subclass info	H2O loss= m/z 634.64734(ppm=-3.57) Sph-H2O= m/z 284.29611(ppm=4.95) Sph-2H2O= m/z 266.28622(ppm=7.58) Sph-H2O-CH2O= m/z 0(ppm=0) Head= 100.0% Moiety= 66.6666%
intensity	frag m/z	Ratio(%)	Delta	Ref NL1	Ref Mz1	ppm1	Type1	intensity	frag m/z	Ratio(%)	Delta	Ref NL1	Ref Mz1	ppm1	Type1	intensity	frag m/z	Ratio(%)	Delta	Ref NL1	Ref Mz1	ppm1	Type1
1073	625.575	0.16	-0.9432					4416	653.623	0.7514	-0.9578					5763	653.622	0.8546	-0.9573
107245	625.522	15.9973	-0.8895					4204	653.591	0.7153	-0.9261					5883	653.592	0.8724	-0.9271
6558	625.485	0.9782	-0.8526					21233	653.554	3.6131	-0.8887					13284	653.544	1.9699	-0.8787
3442	625.453	0.5134	-0.8212					9669	653.501	1.6453	-0.8361					10826	653.502	1.6054	-0.8372
2670	625.396	0.3982	-0.7641					5109	653.474	0.8693	-0.8091					6351	653.474	0.9418	-0.8084
2380	625.339	0.355	-0.7071					4344	653.445	0.7392	-0.7797					5770	653.447	0.8556	-0.7816
3004	625.311	0.448	-0.6786					3712	653.357	0.6316	-0.6925					6580	653.414	0.9758	-0.7493
2354	625.255	0.3511	-0.6228					4678	653.3	0.796	-0.6346					5379	653.385	0.7976	-0.7203
2926	625.221	0.4364	-0.5892					4787	653.237	0.8145	-0.5725					5520	653.357	0.8186	-0.6914
3642	625.194	0.5432	-0.5614					4337	653.207	0.738	-0.5418					5597	653.298	0.83	-0.6331
3452	625.164	0.5149	-0.5314					3937	653.175	0.6699	-0.5099					4032	653.268	0.5979	-0.6033
2879	625.133	0.4294	-0.5007					3324	653.147	0.5656	-0.4818					6089	653.237	0.9029	-0.5722
2146	625.101	0.3201	-0.4687					3623	653.117	0.6165	-0.4516					5533	653.207	0.8205	-0.542
2398	625.075	0.3577	-0.4433					3240	653.092	0.5513	-0.4269					5150	653.175	0.7637	-0.5102
2007	625.051	0.2993	-0.4185					3644	653.064	0.62	-0.3988					4336	653.147	0.643	-0.4819
3093	625.025	0.4613	-0.3924					3653	653.03	0.6216	-0.3647					5357	653.117	0.7944	-0.452
1365	625.002	0.2036	-0.3694					4550	653.003	0.7742	-0.3384					4009	653.092	0.5945	-0.4264
3802	624.964	0.5671	-0.3321					2443	652.977	0.4157	-0.3123					5042	653.063	0.7477	-0.3977
3062	624.931	0.4567	-0.2991					3447	652.949	0.5865	-0.2842					2584	653.037	0.3832	-0.3723
5818	624.877	0.8678	-0.2453					8260	652.884	1.4055	-0.2193					9323	653.008	1.3825	-0.343
5840	624.847	0.8711	-0.2153					13085	652.855	2.2266	-0.1905					3687	652.976	0.5467	-0.3109
9485	624.82	1.4148	-0.1879					13697	652.827	2.3307	-0.1618					5362	652.948	0.7951	-0.2825
9888	624.792	1.4749	-0.1594					275060	652.677	46.8058	-0.0118					11684	652.915	1.7327	-0.2501
15567	624.734	2.322	-0.102					489382	652.66	83.2761	0.0045					13667	652.886	2.0267	-0.2209
28144	624.674	4.1981	-0.0414					24356	652.542	4.1445	0.1231					20601	652.856	3.055	-0.1907
670392	624.634	100	-0.0021					3911	652.505	0.6655	0.1603					30849	652.826	4.5748	-0.1607
5441	624.584	0.8116	0.0479					2417	652.466	0.4112	0.1994					13963	652.797	2.0706	-0.1318
54435	624.51	8.1198	0.122					539	652.442	0.0917	0.2234					40761	652.769	6.0447	-0.104
5827	624.474	0.8691	0.1583					1990	652.41	0.3386	0.2552					45574	652.735	6.7585	-0.0701
1008	624.388	0.1503	0.2443					1696	652.375	0.2886	0.2897					531780	652.677	78.8621	-0.0116
1312	624.367	0.1957	0.2648					731	652.335	0.1243	0.3297					440134	652.659	65.2711	0.0059
259	624.33	0.0386	0.3018					824	652.296	0.1402	0.3691					27026	652.542	4.0079	0.1235
500	624.304	0.0745	0.3278					613	652.257	0.1043	0.4084					7219	652.506	1.0705	0.1589
1228	624.281	0.1831	0.3516					638	652.225	0.1085	0.44					3829	652.419	0.5678	0.2465
240	624.233	0.0357	0.3988					994	652.176	0.1691	0.4887					3050	652.371	0.4523	0.2939
532	624.207	0.0793	0.4256					305	652.145	0.0519	0.5197					2040	652.315	0.3025	0.3498
558	624.18	0.0832	0.4517					680	652.126	0.1157	0.539					1232	652.252	0.1827	0.4136
611	624.148	0.0911	0.4839					656	652.088	0.1116	0.5774					679	652.213	0.1006	0.4526
521	624.101	0.0777	0.5313					273	652.06	0.0464	0.6048					1374	652.166	0.2037	0.4993
895	624.046	0.1335	0.5866					573	652.027	0.0975	0.6378					1233	652.095	0.1828	0.5704
329	623.99	0.049	0.6418					315	651.99	0.0536	0.6752					744	652.044	0.1103	0.6209
409	623.951	0.061	0.6807					511	651.952	0.0869	0.7129					630	652.003	0.0934	0.6623
431	623.909	0.0642	0.7229					411	651.91	0.0699	0.755					782	651.966	0.1159	0.699
413	623.882	0.0616	0.7498					471	651.86	0.0801	0.805					541	651.92	0.0802	0.7449
639	623.823	0.0953	0.8089					723	651.819	0.123	0.846					723	651.883	0.1072	0.7819
626	623.787	0.0933	0.8449					380	651.777	0.0646	0.8881					179	651.857	0.0265	0.8084
289	623.739	0.0431	0.893					95	651.754	0.0161	0.9105					763	651.822	0.1131	0.8436
249	623.721	0.0371	0.9107					23215	651.652	3.9504	1.0129					455	651.792	0.0674	0.8727
10057	623.627	1.5001	1.0051					957	651.609	0.1628	1.0558					593	651.756	0.0879	0.9094
247	623.576	0.0368	1.0563					26132	651.537	4.4467	1.128					160	651.715	0.0237	0.9498
60389	623.506	9.008	1.1257					2237	651.501	0.3806	1.164					29679	651.652	4.4013	1.0132
2796	623.472	0.417	1.1605					719	651.466	0.1223	1.1988					1089	651.599	0.1614	1.0664
861	623.418	0.1284	1.2142					176	651.42	0.0299	1.2448					30027	651.537	4.4529	1.1281
432	623.381	0.0644	1.2514					154	651.405	0.0262	1.2599					1571	651.462	0.2329	1.2031
194	623.356	0.0289	1.2766					729	651.368	0.124	1.2972					167	651.418	0.0247	1.2471
104	623.334	0.0155	1.298					164	651.292	0.0279	1.3733					948	651.366	0.1405	1.2994
41	623.309	0.0061	1.3231					131	651.262	0.0222	1.4026					98	651.32	0.0145	1.3455
196	623.279	0.0292	1.3535					111	651.246	0.0188	1.4185					170	651.301	0.0252	1.364
116	623.263	0.0173	1.369					66	651.231	0.0112	1.4338					195	651.268	0.0289	1.3973
493	623.201	0.0735	1.4313					216	651.207	0.0367	1.4582					110	651.232	0.0163	1.4333
132	623.148	0.0196	1.4838					41	651.174	0.0069	1.4906					340	651.203	0.0504	1.4621
50	623.125	0.0074	1.5071					270	651.125	0.0459	1.5403					306	651.151	0.0453	1.5138
94	623.102	0.014	1.5305					46	651.081	0.0078	1.5835					95	651.123	0.014	1.542
93	623.06	0.0138	1.5722					151	651.045	0.0256	1.6202					323	651.087	0.0479	1.5779
99	623.017	0.0147	1.6149					155	650.992	0.0263	1.6726					340	651.027	0.0504	1.6381
65	622.999	0.0096	1.633					163	650.957	0.0277	1.7075					312	650.977	0.0462	1.6882
123	622.976	0.0183	1.6562					254	650.906	0.0432	1.7593					226	650.908	0.0335	1.757
141	622.931	0.021	1.7008					75	650.882	0.0127	1.7829					176	650.88	0.0261	1.7847
78	622.89	0.0116	1.7423					177	650.859	0.0301	1.8061					294	650.805	0.0435	1.8597
48	622.838	0.0071	1.7937					74	650.826	0.0125	1.8385					168	650.752	0.0249	1.9134
111	622.784	0.0165	1.848					163	650.81	0.0277	1.8546					179	650.71	0.0265	1.9552
65	622.771	0.0096	1.8616					163	650.748	0.0277	1.9168					5869	650.648	0.8703	2.017
104	622.751	0.0155	1.8814					4987	650.647	0.8486	2.0176					291	650.601	0.0431	2.0639
79	622.705	0.0117	1.9271					113	650.585	0.0192	2.0803					413	650.534	0.0612	2.1307
2850	622.615	0.4251	2.017					264	650.546	0.0449	2.1194					49	650.498	0.0072	2.1667
211	622.536	0.0314	2.0963					87	650.488	0.0148	2.1774					76	650.485	0.0112	2.1804
300	622.498	0.0447	2.1342					381	650.441	0.0648	2.2241					187	650.46	0.0277	2.2056
178	622.444	0.0265	2.1879					60	650.359	0.0102	2.3059					126	650.43	0.0186	2.2349
56	622.383	0.0083	2.2491					82	650.333	0.0139	2.3324					167	650.401	0.0247	2.2637
52	622.227	0.0077	2.4056					95	650.316	0.0161	2.3487					73	650.371	0.0108	2.2938
118	622.208	0.0176	2.4245					126	650.277	0.0214	2.388					111	650.307	0.0164	2.3582
264	621.608	0.0393	3.0246					42	650.237	0.0071	2.4283					62	650.256	0.0091	2.4088
72	621.56	0.0107	3.0719					95	650.206	0.0161	2.4591					157	650.234	0.0232	2.4313
84	621.546	0.0125	3.0864					59	650.166	0.01	2.4986					44	650.209	0.0065	2.456
75	621.422	0.0111	3.2103					74	650.137	0.0125	2.5278					87	650.143	0.0129	2.5222
58	621.373	0.0086	3.2589					143	650.084	0.0243	2.5805					186	650.046	0.0275	2.6196
42	621.325	0.0062	3.3067					76	650.028	0.0129	2.6373					143	650.001	0.0212	2.6645
67	621.23	0.0099	3.4022					105	649.996	0.0178	2.6687					122	649.948	0.018	2.7169
77	620.664	0.0114	3.9683					110	649.905	0.0187	2.7601					66	649.932	0.0097	2.7329
71	620.627	0.0105	4.0049					1000	649.637	0.1701	3.0277					91	649.894	0.0134	2.7708
177	620.603	0.0264	4.0289					71	649.578	0.012	3.0872					62	649.86	0.0091	2.8049
38	620.154	0.0056	4.478					141	649.551	0.0239	3.1136					114	649.802	0.0169	2.863
114	620.069	0.017	4.5634					84	649.465	0.0142	3.1997					164	649.749	0.0243	2.9161
155	619.848	0.0231	4.7841					73	649.44	0.0124	3.2254					65	649.68	0.0096	2.985
86	619.593	0.0128	5.0396					43	649.405	0.0073	3.2598					833	649.638	0.1235	3.0274
77	619.525	0.0114	5.1068					53	649.391	0.009	3.274					97	649.574	0.0143	3.0912
84	619.461	0.0125	5.1715					75	649.122	0.0127	3.5429					113	649.491	0.0167	3.1739
69	619.216	0.0102	5.4165					127	649.1	0.0216	3.5645					101	649.438	0.0149	3.2269
104	619	0.0155	5.6323					69	649.018	0.0117	3.6465					125	649.4	0.0185	3.2656
32	618.346	0.0047	6.286					89	648.958	0.0151	3.7068					157	649.348	0.0232	3.3172
104	618.299	0.0155	6.3333					84	648.886	0.0142	3.7791					60	649.306	0.0088	3.3592
53	618.185	0.0079	6.4471					50	648.866	0.0085	3.7985					120	649.25	0.0177	3.4152
35	617.963	0.0052	6.669					94	648.829	0.0159	3.8364					115	649.182	0.017	3.4828
40	617.461	0.0059	7.1709					91	648.748	0.0154	3.917					68	649.081	0.01	3.5838
67	616.12	0.0099	8.5118					55	648.724	0.0093	3.9413					38	649.062	0.0056	3.6036
75	615.34	0.0111	9.2918					43	648.707	0.0073	3.9579					99	649.01	0.0146	3.655
51	614.581	0.0076	10.0514					67	648.593	0.0114	4.0717					98	648.97	0.0145	3.6954
52	613.514	0.0077	11.1181					120	648.503	0.0204	4.1621					123	648.915	0.0182	3.7497
46	613.483	0.0068	11.1495					124	648.468	0.0211	4.1968					78	648.846	0.0115	3.8193
53	613.206	0.0079	11.4258					77	648.337	0.0131	4.3278					50	648.791	0.0074	3.8737
61	612.833	0.009	11.7987					133	648.218	0.0226	4.4472					67	648.722	0.0099	3.9433
46	612.768	0.0068	11.8646					43	648.194	0.0073	4.4705					51	648.708	0.0075	3.9568
71	612.566	0.0105	12.0657					82	648.019	0.0139	4.6464					124	648.626	0.0183	4.0387
41	612.527	0.0061	12.1055					116	647.945	0.0197	4.7198					46	648.601	0.0068	4.0638
54	612.469	0.008	12.1629					79	647.872	0.0134	4.7932					82	648.569	0.0121	4.096
94	612.295	0.014	12.3368					59	647.828	0.01	4.8371					100	648.501	0.0148	4.1638
50	612.261	0.0074	12.3712					121	647.81	0.0205	4.855					87	648.429	0.0129	4.2366
109	612.124	0.0162	12.5084					56	647.762	0.0095	4.9033					106	648.399	0.0157	4.2665
55	611.682	0.0082	12.9497					73	647.742	0.0124	4.9229					71	648.364	0.0105	4.3016
78	611.622	0.0116	13.0104					95	647.711	0.0161	4.9535					56	648.26	0.0083	4.4047
149	611.598	0.0222	13.0339					90	647.673	0.0153	4.9915					143	648.146	0.0212	4.5195
49	611.577	0.0073	13.0554					101	647.621	0.0171	5.0435					165	648.06	0.0244	4.605
82	611.533	0.0122	13.0994					124	647.431	0.0211	5.2337					49	647.967	0.0072	4.6981
108	611.501	0.0161	13.1315					69	647.278	0.0117	5.3869					96	647.9	0.0142	4.7648
64	611.429	0.0095	13.203					47	647.249	0.0079	5.4159					90	647.873	0.0133	4.7926
93	611.399	0.0138	13.233					61	647.107	0.0103	5.5575					87	647.843	0.0129	4.8222
55	611.341	0.0082	13.2909					57	647.029	0.0096	5.636					56	647.831	0.0083	4.8337
85	611.249	0.0126	13.3834					163	646.788	0.0277	5.8768					38	647.772	0.0056	4.8935
58	611.217	0.0086	13.4151					131	646.77	0.0222	5.8949					78	647.559	0.0115	5.1063
138	611.151	0.0205	13.4816					61	646.728	0.0103	5.9367					60	647.402	0.0088	5.2629
74	611.098	0.011	13.5341					131	646.684	0.0222	5.981					57	647.345	0.0084	5.3197
86	611.066	0.0128	13.5666					74	646.362	0.0125	6.3033					138	647.28	0.0204	5.3854
95	610.978	0.0141	13.6545					34	646.269	0.0057	6.3956					126	647.233	0.0186	5.4317
65	610.945	0.0096	13.687					33	646.242	0.0056	6.423					85	647.138	0.0126	5.5275
68	610.916	0.0101	13.7165					60	646.215	0.0102	6.4503					45	646.913	0.0066	5.7524
51	610.889	0.0076	13.7433					147	646.192	0.025	6.4728					110	646.757	0.0163	5.9078
91	610.837	0.0135	13.7948					89	646.155	0.0151	6.5097					95	646.672	0.014	5.9933
123	610.72	0.0183	13.9124					76	646.124	0.0129	6.5406					78	646.643	0.0115	6.022
78	610.663	0.0116	13.9693					75	646.063	0.0127	6.602					52	646.317	0.0077	6.3483
199	610.631	0.0296	14.0014					79	645.786	0.0134	6.879					70	646.268	0.0103	6.3968
863	610.594	0.1287	14.0383					60	645.746	0.0102	6.9187					87	646.178	0.0129	6.487
143	610.558	0.0213	14.0743					97	645.678	0.0165	6.9872					115	646.125	0.017	6.5405
109	610.535	0.0162	14.097					88	645.633	0.0149	7.0323					66	646.094	0.0097	6.5712
219	610.522	0.0326	14.1104					97	645.536	0.0165	7.1294					78	646.02	0.0115	6.6453
49	610.484	0.0073	14.1483					34	645.38	0.0057	7.2849					57	645.939	0.0084	6.7263
168	610.454	0.025	14.1777					119	645.125	0.0202	7.5398					39	645.902	0.0057	6.7632
179	610.415	0.0267	14.2175					285	645.075	0.0484	7.5899					83	645.7	0.0123	6.9656
76	610.319	0.0113	14.3133					47	644.931	0.0079	7.7338					35	645.681	0.0051	6.9839
59	610.176	0.0088	14.4565					82	644.906	0.0139	7.7591					145	645.647	0.0215	7.0178
57	610.125	0.0085	14.5075					53	644.813	0.009	7.8515					71	645.615	0.0105	7.0497
47	610.06	0.007	14.5725					52	644.63	0.0088	8.0351					146	645.568	0.0216	7.0973
131	610.027	0.0195	14.6049					94	644.537	0.0159	8.1277					71	645.509	0.0105	7.1564
98	609.997	0.0146	14.6347					82	644.443	0.0139	8.2217					46	645.289	0.0068	7.3762
41	609.977	0.0061	14.6552					102	644.416	0.0173	8.2489					72	645.199	0.0106	7.4657
125	609.943	0.0186	14.6896					96	643.976	0.0163	8.6886					82	645.159	0.0121	7.5062
148	609.893	0.022	14.739					61	643.934	0.0103	8.7311					81	645.109	0.012	7.5558
63	609.847	0.0093	14.785					39	643.9	0.0066	8.7654					70	645.051	0.0103	7.6142
66	609.812	0.0098	14.8197					60	643.862	0.0102	8.8031					191	645.004	0.0283	7.6611
85	609.789	0.0126	14.8436					129	643.82	0.0219	8.8448					122	644.937	0.018	7.7286
85	609.728	0.0126	14.9038					49	643.792	0.0083	8.8728					98	644.583	0.0145	8.0822
1223	609.632	0.1824	15.0004					93	643.498	0.0158	9.1669					66	644.528	0.0097	8.1376
644	609.566	0.096	15.0664					71	643.456	0.012	9.2088					156	644.494	0.0231	8.1712
707	609.519	0.1054	15.1133					79	643.432	0.0134	9.2328					145	644.453	0.0215	8.2124
316	609.456	0.0471	15.1758					76	643.402	0.0129	9.263					135	644.406	0.02	8.2593
364	609.437	0.0542	15.1951					125	643.371	0.0212	9.2939					50	644.286	0.0074	8.3794
250	609.413	0.0372	15.2196					78	643.342	0.0132	9.3231					74	644.258	0.0109	8.4075
82	609.379	0.0122	15.2527					62	643.28	0.0105	9.385					44	644.183	0.0065	8.4827
69	609.343	0.0102	15.2892					55	643.247	0.0093	9.4176					54	644.065	0.008	8.5998
77	609.313	0.0114	15.319					73	643.006	0.0124	9.6585					61	644.042	0.009	8.6232
49	609.288	0.0073	15.3444					113	642.923	0.0192	9.7422					41	644.022	0.006	8.643
37	609.257	0.0055	15.3752					79	642.881	0.0134	9.7835					223	643.943	0.033	8.7217
94	609.165	0.014	15.4667					88	642.855	0.0149	9.8102					141	643.892	0.0209	8.773
119	609.139	0.0177	15.4927					167	642.817	0.0284	9.8478					125	643.826	0.0185	8.8389
106	609.108	0.0158	15.5237					96	642.767	0.0163	9.8977					58	643.792	0.0086	8.8728
162	609.04	0.0241	15.5922					53	642.728	0.009	9.9372					28	643.645	0.0041	9.0206
182	608.991	0.0271	15.6408					63	642.676	0.0107	9.9887					67	643.584	0.0099	9.0816
306	608.939	0.0456	15.6929					50	642.573	0.0085	10.0915					163	643.416	0.0241	9.2491
49	608.911	0.0073	15.7211					44	642.538	0.0074	10.1273					99	643.369	0.0146	9.2966
132	608.881	0.0196	15.7509					110	642.447	0.0187	10.218					88	643.342	0.013	9.3231
175	608.812	0.0261	15.8198					41	642.431	0.0069	10.234					101	643.307	0.0149	9.358
70	608.773	0.0104	15.8593					101	642.393	0.0171	10.2718					45	643.196	0.0066	9.4689
162	608.747	0.0241	15.8856					87	642.359	0.0148	10.3063					55	643.13	0.0081	9.5351
7419	608.628	1.1066	16.004					185	642.313	0.0314	10.3521					109	642.92	0.0161	9.7454
291	608.571	0.0434	16.0612					124	642.258	0.0211	10.4073					47	642.883	0.0069	9.7822
135	608.542	0.0201	16.0902					130	642.181	0.0221	10.4837					82	642.851	0.0121	9.8145
548	608.509	0.0817	16.1231					76	642.118	0.0129	10.547					116	642.812	0.0172	9.8531
159	608.45	0.0237	16.1819					64	642.027	0.0108	10.638					88	642.764	0.013	9.9016
143	608.428	0.0213	16.2045					48	641.939	0.0081	10.7257					128	642.712	0.0189	9.9536
193	608.4	0.0287	16.2319					41	641.851	0.0069	10.8144					95	642.605	0.014	10.0598
106	608.362	0.0158	16.2706					186	641.737	0.0316	10.9275					53	642.566	0.0078	10.0992
262	608.331	0.039	16.3007					155	641.698	0.0263	10.9673					79	642.444	0.0117	10.2216
213	608.307	0.0317	16.3253					143	641.66	0.0243	11.0049					118	642.393	0.0174	10.2717
103	608.273	0.0153	16.359					82	641.628	0.0139	11.0374					46	642.358	0.0068	10.3069
83	608.245	0.0123	16.3875					114	641.565	0.0193	11.1004					81	642.328	0.012	10.3367
65	608.218	0.0096	16.414					134	641.463	0.0228	11.202					79	642.299	0.0117	10.3657
113	608.186	0.0168	16.4462					75	641.355	0.0127	11.3103					143	642.263	0.0212	10.4017
77	608.125	0.0114	16.5068					59	641.322	0.01	11.3427					181	642.19	0.0268	10.4748
185	608.059	0.0275	16.5732					105	641.265	0.0178	11.4003					114	642.152	0.0169	10.5132
110	608.001	0.0164	16.6307					40	641.211	0.0068	11.4543					105	642.119	0.0155	10.5463
128	607.982	0.019	16.6505					121	641.18	0.0205	11.4848					93	642.059	0.0137	10.6058
114	607.952	0.017	16.6804					43	641.112	0.0073	11.5526					52	641.909	0.0077	10.7563
321	607.919	0.0478	16.7131					51	641.089	0.0086	11.5759					61	641.879	0.009	10.7864
161	607.897	0.024	16.7352					41	641.066	0.0069	11.5991					67	641.847	0.0099	10.818
101	607.868	0.015	16.7645					87	641.041	0.0148	11.6242					132	641.784	0.0195	10.8808
235	607.832	0.035	16.8003					57	640.998	0.0096	11.6672					43	641.753	0.0063	10.9124
428	607.794	0.0638	16.8384					188	640.845	0.0319	11.8198					82	641.734	0.0121	10.9316
428	607.76	0.0638	16.8718					149	640.764	0.0253	11.9013					100	641.697	0.0148	10.968
60	607.7	0.0089	16.9322					152	640.714	0.0258	11.951					87	641.661	0.0129	11.0043
35301	607.624	5.2657	17.008					65	640.689	0.011	11.9762					47	641.631	0.0069	11.0346
641	607.57	0.0956	17.0619					184	640.658	0.0313	12.0073					108	641.58	0.016	11.0853
77	607.532	0.0114	17.1003					147	640.626	0.025	12.0393					96	641.497	0.0142	11.1677
861	607.489	0.1284	17.1434					93	640.593	0.0158	12.0719					94	641.447	0.0139	11.2178
416	607.442	0.062	17.1904					123	640.563	0.0209	12.1022					65	641.419	0.0096	11.2457
400	607.38	0.0596	17.2522					65	640.546	0.011	12.1191					112	641.364	0.0166	11.301
355	607.322	0.0529	17.3097					243	640.519	0.0413	12.1463					56	641.324	0.0083	11.3412
238	607.3	0.0355	17.3322					129	640.478	0.0219	12.1869					117	641.294	0.0173	11.3708
156	607.23	0.0232	17.4025					112	640.442	0.019	12.2233					178	641.178	0.0263	11.4867
95	607.206	0.0141	17.4257					138	640.426	0.0234	12.2394					73	641.147	0.0108	11.5186
119	607.193	0.0177	17.4392					145	640.387	0.0246	12.2777					154	641.088	0.0228	11.5771
106	607.173	0.0158	17.4587					87	640.355	0.0148	12.3102					77	641.047	0.0114	11.6185
55	607.142	0.0082	17.4904					74	640.323	0.0125	12.3419					64	640.962	0.0094	11.7029
170	607.115	0.0253	17.5167					72	640.234	0.0122	12.4306					52	640.926	0.0077	11.7387
386	607.089	0.0575	17.5435					56	640.203	0.0095	12.4615					44	640.872	0.0065	11.7935
269	607.045	0.0401	17.5875					108	640.114	0.0183	12.5507					43	640.838	0.0063	11.8267
158	607.003	0.0235	17.6292					128	640.05	0.0217	12.6148					122	640.803	0.018	11.8617
111	606.971	0.0165	17.6607					53	640.025	0.009	12.6398					54	640.717	0.008	11.9482
155	606.958	0.0231	17.6738					67	639.987	0.0114	12.6776					142	640.679	0.021	11.9857
498	606.92	0.0742	17.7118					61	639.96	0.0103	12.705					90	640.656	0.0133	12.009
429	606.88	0.0639	17.7526					104	639.929	0.0176	12.7358					120	640.625	0.0177	12.0402
1309	606.783	0.1952	17.8489					95	639.895	0.0161	12.7699					146	640.594	0.0216	12.071
104695	606.619	15.6169	18.013	606.619	606.618	1.38	H2O loss	76	639.858	0.0129	12.8074					105	640.56	0.0155	12.1047
907	606.544	0.1352	18.088					54	639.827	0.0091	12.8377					189	640.535	0.028	12.13
952	606.487	0.142	18.145					89	639.794	0.0151	12.8707					97	640.51	0.0143	12.1547
460	606.434	0.0686	18.1984					84	639.77	0.0142	12.8946					115	640.477	0.017	12.1883
69	606.407	0.0102	18.2255					177	639.734	0.0301	12.9311					96	640.444	0.0142	12.2216
209	606.353	0.0311	18.2789					83	639.711	0.0141	12.9544					101	640.414	0.0149	12.2507
113	606.332	0.0168	18.3001					143	639.685	0.0243	12.9804					167	640.386	0.0247	12.279
307	606.305	0.0457	18.3273					210	639.65	0.0357	13.0147					106	640.354	0.0157	12.3111
104	606.262	0.0155	18.3704					222	639.618	0.0377	13.047					89	640.322	0.0131	12.3436
92	606.239	0.0137	18.3927					97	639.583	0.0165	13.0818					128	640.236	0.0189	12.4294
89	606.187	0.0132	18.4451					120	639.55	0.0204	13.1145					99	640.203	0.0146	12.462
364	606.137	0.0542	18.4955					1393	639.502	0.237	13.1629					89	640.174	0.0131	12.491
263	606.084	0.0392	18.5481					184	639.471	0.0313	13.1937					110	640.112	0.0163	12.5527
417	606.033	0.0622	18.5991					87	639.436	0.0148	13.2287					166	640.056	0.0246	12.6093
140	606.006	0.0208	18.6261					135	639.412	0.0229	13.253					76	640.026	0.0112	12.6391
65	605.982	0.0096	18.6504					203	639.376	0.0345	13.2893					147	639.994	0.0217	12.6714
197	605.95	0.0293	18.6826					111	639.343	0.0188	13.3216					141	639.96	0.0209	12.7056
364	605.915	0.0542	18.7173					113	639.289	0.0192	13.3755					143	639.936	0.0212	12.7292
448	605.878	0.0668	18.7546					119	639.256	0.0202	13.4091					182	639.897	0.0269	12.7686
100	605.837	0.0149	18.7952					155	639.228	0.0263	13.4366					112	639.861	0.0166	12.8037
846	605.78	0.1261	18.8522					152	639.196	0.0258	13.4693					151	639.827	0.0223	12.8386
179	605.746	0.0267	18.8862					171	639.133	0.029	13.5317					183	639.795	0.0271	12.8702
93276	605.609	13.9136	19.0227					111	639.104	0.0188	13.5608					101	639.743	0.0149	12.9219
391	605.554	0.0583	19.0781					147	639.046	0.025	13.6193					232	639.7	0.0344	12.9656
596	605.478	0.0889	19.1538					130	638.986	0.0221	13.6786					179	639.648	0.0265	13.017
56	605.421	0.0083	19.2109					98	638.955	0.0166	13.7101					203	639.616	0.0301	13.0491
134	605.386	0.0199	19.2462					141	638.892	0.0239	13.7734					127	639.584	0.0188	13.0815
82	605.309	0.0122	19.3231					120	638.862	0.0204	13.8034					141	639.554	0.0209	13.1113
70	605.026	0.0104	19.6064					153	638.808	0.026	13.8567					1091	639.502	0.1617	13.1631
41	605.009	0.0061	19.6232					303	638.776	0.0515	13.8894					223	639.469	0.033	13.1966
2306	604.606	0.3439	20.0265					278	638.745	0.0473	13.9203					132	639.411	0.0195	13.254
70	604.067	0.0104	20.5654					259	638.718	0.044	13.9472					172	639.377	0.0255	13.2883
87	603.699	0.0129	20.9327					681	638.668	0.1158	13.9965					142	639.344	0.021	13.3215
103	603.615	0.0153	21.017					1322	638.62	0.2249	14.0454					127	639.316	0.0188	13.3494
169	603.59	0.0252	21.0423					221	638.569	0.0376	14.0961					69	639.287	0.0102	13.3782
35	601.513	0.0052	23.1194					199	638.536	0.0338	14.1291					119	639.257	0.0176	13.4082
46	596.443	0.0068	28.1893					1463	638.489	0.2489	14.176					86	639.227	0.0127	13.4383
39	596.153	0.0058	28.4787					126	638.435	0.0214	14.23					114	639.196	0.0169	13.4688
38	593.667	0.0056	30.9648					200	638.402	0.034	14.2627					103	639.165	0.0152	13.5002
151	593.584	0.0225	31.0485					154	638.37	0.0262	14.2945					166	639.136	0.0246	13.5294
367	593.551	0.0547	31.0811					248	638.31	0.0422	14.3547					142	639.071	0.021	13.5941
564	593.512	0.0841	31.1206					230	638.281	0.0391	14.3838					79	639.045	0.0117	13.6197
89	593.457	0.0132	31.1755					377	638.239	0.0641	14.4256					97	638.985	0.0143	13.6797
43	592.881	0.0064	31.7515					189	638.192	0.0321	14.4733					139	638.954	0.0206	13.7114
43	592.801	0.0064	31.8308					226	638.158	0.0384	14.5066					124	638.924	0.0183	13.7413
520	592.579	0.0775	32.0532					277	638.125	0.0471	14.5402					212	638.891	0.0314	13.7742
1334	592.506	0.1989	32.1263					92	638.099	0.0156	14.5655					152	638.86	0.0225	13.8052
172	592.438	0.0256	32.1946					216	638.07	0.0367	14.5948					154	638.833	0.0228	13.832
92	592.395	0.0137	32.2373					205	638.035	0.0348	14.6303					215	638.809	0.0318	13.8565
37	591.66	0.0055	32.9719					239	638.003	0.0406	14.6623					110	638.776	0.0163	13.8887
1060	591.577	0.1581	33.0556					117	637.947	0.0199	14.7176					201	638.749	0.0298	13.9162
3964	591.503	0.5912	33.129					188	637.915	0.0319	14.7497					246	638.716	0.0364	13.9495
80	591.459	0.0119	33.1736					189	637.884	0.0321	14.7812					563	638.677	0.0834	13.9886
151	591.439	0.0225	33.1927					85	637.854	0.0144	14.8108					758	638.618	0.1124	14.0469
150	591.389	0.0223	33.2427					125	637.828	0.0212	14.8372					366	638.57	0.0542	14.0956
112	591.337	0.0167	33.2948					168	637.793	0.0285	14.8716					180	638.538	0.0266	14.1271
59	590.786	0.0088	33.8463					138	637.767	0.0234	14.8984					1183	638.492	0.1754	14.1733
691	590.529	0.103	34.1028					208	637.736	0.0353	14.9293					343	638.439	0.0508	14.2266
1580	590.488	0.2356	34.144					234	637.707	0.0398	14.9583					289	638.398	0.0428	14.2676
88	589.8	0.0131	34.832					3239	637.661	0.5511	15.0042					80	638.339	0.0118	14.3265
43	589.691	0.0064	34.9412					1314	637.617	0.2235	15.0481					142	638.311	0.021	14.3544
294	589.605	0.0438	35.027					501	637.585	0.0852	15.0801					93	638.279	0.0137	14.386
83	589.558	0.0123	35.0743					472	637.555	0.0803	15.11					110	638.251	0.0163	14.4137
1179	589.524	0.1758	35.1087					365	637.526	0.0621	15.1391					188	638.225	0.0278	14.4405
3393	589.486	0.5061	35.1459					2972	637.488	0.5057	15.1767					169	638.191	0.025	14.4741
222	589.448	0.0331	35.1837					304	637.435	0.0517	15.2295					254	638.159	0.0376	14.5066
110	589.41	0.0164	35.2225					295	637.404	0.0501	15.2606					203	638.126	0.0301	14.5391
95	589.349	0.0141	35.283					202	637.376	0.0343	15.289					244	638.101	0.0361	14.5645
1645	588.604	0.2453	36.0277					152	637.287	0.0258	15.3784					195	638.067	0.0289	14.5979
84	588.513	0.0125	36.119					143	637.255	0.0243	15.4097					158	638.038	0.0234	14.6274
178	588.477	0.0265	36.1551					225	637.226	0.0382	15.4391					182	638.007	0.0269	14.6584
40	588.442	0.0059	36.1903					205	637.188	0.0348	15.4769					141	637.98	0.0209	14.6848
86	588.427	0.0128	36.2053					144	637.142	0.0245	15.5225					165	637.948	0.0244	14.7171
37	588.197	0.0055	36.4354					335	637.104	0.057	15.5611					247	637.916	0.0366	14.7489
2754	587.598	0.4108	37.0338					246	637.088	0.0418	15.5765					200	637.883	0.0296	14.7823
113	587.47	0.0168	37.1617					508	637.05	0.0864	15.6148					82	637.855	0.0121	14.8106
204	586.597	0.0304	38.0353					339	637.02	0.0576	15.6454					143	637.827	0.0212	14.8382
70	586.482	0.0104	38.1498					448	636.995	0.0762	15.6695					257	637.794	0.0381	14.8707
84	585.227	0.0125	39.4052					485	636.969	0.0825	15.6955					68	637.767	0.01	14.8983
105	580.574	0.0156	44.0582					348	636.937	0.0592	15.728					393	637.74	0.0582	14.9252
86	577.578	0.0128	47.0543					383	636.907	0.0651	15.7583					192	637.706	0.0284	14.959
62	576.604	0.0092	48.0286					311	636.874	0.0529	15.7913					3236	637.663	0.4798	15.0022
166	576.575	0.0247	48.0574					347	636.85	0.059	15.8148					596	637.618	0.0883	15.0473
188	575.606	0.028	49.0263					371	636.814	0.0631	15.8506					428	637.583	0.0634	15.0817
184	575.505	0.0274	49.1276					243	636.785	0.0413	15.8798					674	637.558	0.0999	15.1077
51	574.605	0.0076	50.0273					137	636.765	0.0233	15.8995					233	637.528	0.0345	15.1369
68	574.489	0.0101	50.1428					119	636.732	0.0202	15.933					3173	637.488	0.4705	15.1774
99	573.502	0.0147	51.1306					14445	636.657	2.458	16.0075					392	637.434	0.0581	15.2314
72	573.488	0.0107	51.1438					887	636.608	0.1509	16.0573					173	637.406	0.0256	15.2592
106	572.446	0.0158	52.1862					559	636.578	0.0951	16.0874					413	637.374	0.0612	15.291
57	571.435	0.0085	53.1976					401	636.549	0.0682	16.1163					245	637.346	0.0363	15.3196
132	570.443	0.0196	54.1893					856	636.521	0.1456	16.1438					101	637.287	0.0149	15.378
58	569.46	0.0086	55.172					759	636.492	0.1291	16.1728					159	637.255	0.0235	15.41
50	568.458	0.0074	56.1738					667	636.457	0.1135	16.2077					240	637.191	0.0355	15.4738
49	567.316	0.0073	57.3161					688	636.427	0.117	16.2376					372	637.147	0.0551	15.5184
59	564.558	0.0088	60.0743					532	636.399	0.0905	16.2655					597	637.105	0.0885	15.5599
100	564.407	0.0149	60.2252					593	636.368	0.1009	16.2969					565	637.059	0.0837	15.6061
45	558.466	0.0067	66.1666					364	636.336	0.0619	16.3285					373	637.019	0.0553	15.6463
42	555.349	0.0062	69.2831					383	636.308	0.0651	16.3574					741	636.984	0.1098	15.6816
45	553.971	0.0067	70.6607					250	636.281	0.0425	16.3839					374	636.937	0.0554	15.728
118	552.542	0.0176	72.0897					250	636.217	0.0425	16.4478					322	636.906	0.0477	15.7596
43	547.458	0.0064	77.1741					271	636.184	0.0461	16.481					264	636.874	0.0391	15.7907
152	544.448	0.0226	80.1846					263	636.124	0.0447	16.5407					215	636.848	0.0318	15.8174
41	543.439	0.0061	81.1936					406	636.093	0.069	16.5717					231	636.817	0.0342	15.8481
61	542.437	0.009	82.1953					179	636.068	0.0304	16.5967					349	636.784	0.0517	15.8807
41	537.725	0.0061	86.9072					475	636.038	0.0808	16.6273					146	636.758	0.0216	15.9073
44	535.561	0.0065	89.0711					503	636.009	0.0855	16.6562					87	636.73	0.0129	15.935
45	534.461	0.0067	90.1708					521	635.975	0.0886	16.6896					17424	636.658	2.5839	16.007
68	533.461	0.0101	91.171					851	635.95	0.1448	16.7148					701	636.61	0.1039	16.0549
107	533.427	0.0159	91.2048					386	635.916	0.0656	16.7489					506	636.578	0.075	16.0872
74	532.958	0.011	91.6743					350	635.897	0.0595	16.7676					863	636.545	0.1279	16.12
119	532.449	0.0177	92.1829					499	635.861	0.0849	16.8039					665	636.523	0.0986	16.1422
220	532.412	0.0328	92.2198					316	635.842	0.0537	16.8233					806	636.49	0.1195	16.1748
132	531.441	0.0196	93.1909					688	635.805	0.117	16.8599					846	636.46	0.1254	16.2049
99	531.41	0.0147	93.2225					80369	635.653	13.676	17.0122					889	636.428	0.1318	16.2368
54	531.363	0.008	93.2693					887	635.604	0.1509	17.0614					425	636.398	0.063	16.2672
343	530.44	0.0511	94.1925					631	635.57	0.1073	17.095					525	636.367	0.0778	16.2978
83	530.395	0.0123	94.237					574	635.536	0.0976	17.1289					381	636.338	0.0565	16.3269
156	529.42	0.0232	95.2121					611	635.51	0.1039	17.1552					351	636.308	0.052	16.357
67	528.497	0.0099	96.1347					2066	635.484	0.3515	17.1808					269	636.278	0.0398	16.3873
245	528.419	0.0365	96.2131					747	635.42	0.1271	17.2451					328	636.248	0.0486	16.4168
39	527.957	0.0058	96.6753					879	635.389	0.1495	17.2758					343	636.218	0.0508	16.4468
73	527.502	0.0108	97.1304					581	635.359	0.0988	17.3056					239	636.185	0.0354	16.4806
61	527.415	0.009	97.217					287	635.332	0.0488	17.3334					205	636.155	0.0304	16.5099
33	522.434	0.0049	102.198					708	635.3	0.1204	17.3645					318	636.124	0.0471	16.5411
61	522.416	0.009	102.216					712	635.27	0.1211	17.3949					448	636.1	0.0664	16.5656
36	521.504	0.0053	103.128					547	635.21	0.093	17.4549					212	636.067	0.0314	16.598
74	517.4	0.011	107.232					399	635.18	0.0678	17.4846					517	636.04	0.0766	16.6252
82	516.427	0.0122	108.205					392	635.149	0.0667	17.5158					594	636.007	0.088	16.6578
58	514.839	0.0086	109.793					465	634.996	0.0791	17.6691					665	635.979	0.0986	16.6857
45	514.399	0.0067	110.233					585	634.973	0.0995	17.6922					741	635.949	0.1098	16.7158
33	510.329	0.0049	114.303					833	634.915	0.1417	17.7503					483	635.916	0.0716	16.7491
53	505.508	0.0079	119.124					440	634.833	0.0748	17.8315					576	635.896	0.0854	16.7689
119	505.418	0.0177	119.214					610	634.803	0.1038	17.8622					178	635.859	0.0263	16.8058
188	504.421	0.028	120.212					298270	634.647	50.7553	18.0176	634.647	634.65	-3.47	H2O loss	687	635.837	0.1018	16.8285
55	502.402	0.0082	122.23					715	634.585	0.1216	18.0797					657	635.805	0.0974	16.8602
44	494.445	0.0065	130.187					89	634.538	0.0151	18.1273					657	635.769	0.0974	16.8961
40	493.406	0.0059	131.226					803	634.503	0.1366	18.1621					83991	635.653	12.4557	17.0121
61	493.386	0.009	131.246					596	634.464	0.1014	18.2006					765	635.597	0.1134	17.0678
96	492.417	0.0143	132.215					457	634.442	0.0777	18.2232					786	635.572	0.1165	17.0927
57	492.4	0.0085	132.232					466	634.408	0.0792	18.2568					810	635.536	0.1201	17.1293
87	492.378	0.0129	132.254					516	634.383	0.0878	18.2818					526	635.508	0.078	17.1571
84	491.408	0.0125	133.224					428	634.351	0.0728	18.3137					728	635.48	0.1079	17.1855
83	491.378	0.0123	133.254					471	634.317	0.0801	18.3483					1266	635.465	0.1877	17.1999
183	490.413	0.0272	134.219					429	634.297	0.073	18.3683					673	635.418	0.0998	17.2473
131	489.395	0.0195	135.237					341	634.273	0.058	18.392					798	635.39	0.1183	17.2747
164	488.389	0.0244	136.243					756	634.203	0.1286	18.4618					842	635.359	0.1248	17.3062
68	482.464	0.0101	142.168					622	634.175	0.1058	18.4903					780	635.33	0.1156	17.3356
96	476.39	0.0143	148.242					704	634.088	0.1197	18.5769					744	635.302	0.1103	17.3635
117	475.375	0.0174	149.257					659	634.035	0.1121	18.6298					638	635.272	0.0946	17.3927
37	474.377	0.0055	150.255					749	633.995	0.1274	18.6704					401	635.24	0.0594	17.4254
39	471.707	0.0058	152.925					992	633.921	0.1688	18.7435					530	635.21	0.0785	17.4547
107	468.448	0.0159	156.184					1939	633.803	0.3299	18.8624					641	635.18	0.095	17.485
81	466.399	0.012	158.233					2511	633.71	0.4272	18.955					343	635.152	0.0508	17.5134
55	465.392	0.0082	159.24					452976	633.641	77.081	19.0236					444	635.12	0.0658	17.5455
43	465.361	0.0064	159.272					1935	633.529	0.3292	19.1361					346	635.066	0.0513	17.5994
172	464.389	0.0256	160.243					1224	633.477	0.2082	19.1884					772	635.031	0.1144	17.6343
43	463.355	0.0064	161.277					323	633.417	0.0549	19.2483					912	634.973	0.1352	17.6923
63	463.343	0.0093	161.289					468	633.381	0.0796	19.284					874	634.913	0.1296	17.7524
171	462.372	0.0255	162.26					429	633.332	0.073	19.3325					421	634.886	0.0624	17.7794
118	460.357	0.0176	164.275					313	633.28	0.0532	19.3847					523	634.856	0.0775	17.8096
41	455.334	0.0061	169.298					80	633.256	0.0136	19.409					193	634.831	0.0286	17.8337
142	451.38	0.0211	173.252					214	633.23	0.0364	19.4352					753	634.803	0.1116	17.8621
396	450.372	0.059	174.26					378	633.19	0.0643	19.4748					317358	634.647	47.0636	18.0178	634.647	634.65	-3.57	H2O loss
302	449.364	0.045	175.268					154	633.145	0.0262	19.5204					705	634.587	0.1045	18.0783
163	448.356	0.0243	176.276					151	633.122	0.0256	19.5425					668	634.527	0.099	18.1379
88	447.344	0.0131	177.288					142	633.053	0.0241	19.6122					939	634.468	0.1392	18.197
61	446.372	0.009	178.26					138	633.011	0.0234	19.6543					770	634.437	0.1141	18.2282
38	441.409	0.0056	183.223					160	632.956	0.0272	19.7094					536	634.409	0.0794	18.2561
121	436.354	0.018	188.278					108	632.911	0.0183	19.7543					759	634.382	0.1125	18.283
289	435.35	0.0431	189.282					147	632.844	0.025	19.8208					720	634.349	0.1067	18.3161
63	433.381	0.0093	191.251					98	632.804	0.0166	19.8609					815	634.323	0.1208	18.3424
39	425.382	0.0058	199.251					102	632.769	0.0173	19.8963					754	634.294	0.1118	18.371
52	425.358	0.0077	199.274					107	632.732	0.0182	19.9326					800	634.266	0.1186	18.3995
228	424.358	0.034	200.275					7222	632.636	1.2289	20.0287					842	634.203	0.1248	18.4621
128	423.354	0.019	201.278					268	632.583	0.0456	20.0818					785	634.061	0.1164	18.6044
84	422.338	0.0125	202.294					80	632.546	0.0136	20.1187					801	634.035	0.1187	18.63
169	421.338	0.0252	203.294					130	632.495	0.0221	20.1701					577	633.993	0.0855	18.6721
80	419.323	0.0119	205.309					75	632.404	0.0127	20.2605					828	633.975	0.1227	18.6905
23	418.444	0.0034	206.188					29	632.378	0.0049	20.2866					828	633.924	0.1227	18.7413
46	418.375	0.0068	206.257					37	632.365	0.0062	20.2995					2175	633.831	0.3225	18.8339
53	417.396	0.0079	207.236					69	632.304	0.0117	20.3607					2212	633.802	0.328	18.8628
160	417.375	0.0238	207.257					92	632.23	0.0156	20.4347					1852	633.744	0.2746	18.9212
41	412.384	0.0061	212.249					49	632.17	0.0083	20.4947					3799	633.71	0.5633	18.955
190	410.34	0.0283	214.292					121	632.083	0.0205	20.5815					3924	633.678	0.5819	18.9869
171	409.331	0.0255	215.301					68	632.028	0.0115	20.6374					478757	633.641	70.9989	19.0238
103	408.325	0.0153	216.308					43	631.949	0.0073	20.7161					2033	633.573	0.3014	19.092
35	407.112	0.0052	217.52					42	631.912	0.0071	20.7533					1605	633.507	0.238	19.1584
134	406.314	0.0199	218.318					63	631.892	0.0107	20.7729					190	633.452	0.0281	19.2136
331	396.323	0.0493	228.309					42	631.797	0.0071	20.8683					309	633.43	0.0458	19.2347
44	395.387	0.0065	229.245					28	631.687	0.0047	20.9781					273	633.404	0.0404	19.2609
1436	395.317	0.2142	229.315					70	631.669	0.0119	20.9956					497	633.364	0.0737	19.3015
112	394.3	0.0167	230.332					1304	631.625	0.2218	21.0395					157	633.325	0.0232	19.3401
195	393.306	0.029	231.327					46	631.499	0.0078	21.1664					343	633.289	0.0508	19.3764
59	391.387	0.0088	233.245					56	631.282	0.0095	21.3825					438	633.258	0.0649	19.4073
190	391.287	0.0283	233.345					103	630.63	0.0175	22.0347					90	633.228	0.0133	19.4371
108	390.371	0.0161	234.262					40	630.32	0.0068	22.3454					179	633.207	0.0265	19.4582
134	389.346	0.0199	235.286					52	630.248	0.0088	22.4171					324	633.161	0.048	19.5043
51	384.375	0.0076	240.257					44	628.595	0.0074	24.07					154	633.127	0.0228	19.5385
94	383.312	0.014	241.32					47	628.26	0.0079	24.4053					82	633.086	0.0121	19.5787
117	382.371	0.0174	242.261					44	628.115	0.0074	24.5497					300	633.049	0.0444	19.6161
398	382.311	0.0593	242.321					58	627.801	0.0098	24.8638					80	633.009	0.0118	19.6564
81	381.333	0.012	243.299					56	627.369	0.0095	25.2958					41	632.989	0.006	19.676
83	372.271	0.0123	252.362					50	625.861	0.0085	26.8043					115	632.96	0.017	19.7053
28	371.406	0.0041	253.226					33	623.956	0.0056	28.7094					312	632.924	0.0462	19.7416
127	371.294	0.0189	253.338					273	623.483	0.0464	29.1817					57	632.892	0.0084	19.7734
69	371.226	0.0102	253.406					45	622.765	0.0076	29.8997					108	632.839	0.016	19.8259
90	371.1	0.0134	253.532					53	622.753	0.009	29.9124					106	632.807	0.0157	19.8583
107	370.371	0.0159	254.261					88	622.679	0.0149	29.9857					223	632.765	0.033	19.8998
103	370.287	0.0153	254.346					46	622.625	0.0078	30.0403					80	632.701	0.0118	19.9641
106	369.3	0.0158	255.333					93	622.521	0.0158	30.1435					7922	632.637	1.1748	20.0283
206	369.281	0.0307	255.351					114	622.488	0.0193	30.1772					135	632.57	0.02	20.0951
146	368.3	0.0217	256.332					110	622.29	0.0187	30.3748					46	632.516	0.0068	20.1493
117	368.29	0.0174	256.342					49	622.243	0.0083	30.4219					58	632.48	0.0086	20.1847
251	368.267	0.0374	256.366					53	621.864	0.009	30.8007					40	632.466	0.0059	20.1989
61	367.393	0.009	257.24					1198	621.615	0.2038	31.0504					95	632.438	0.014	20.2268
115	367.34	0.0171	257.292					201	621.581	0.0342	31.0839					104	632.406	0.0154	20.2591
132	367.324	0.0196	257.309					152	621.548	0.0258	31.1166					114	632.347	0.0169	20.3179
148	367.288	0.022	257.345					1644	621.484	0.2797	31.1811					100	632.308	0.0148	20.3573
463	367.266	0.069	257.366					34	621.425	0.0057	31.2395					39	632.276	0.0057	20.3894
248	365.305	0.0369	259.327					34	621.372	0.0057	31.293					76	632.241	0.0112	20.4245
33	365.023	0.0049	259.609					85	621.344	0.0144	31.3214					77	632.091	0.0114	20.5743
105	363.289	0.0156	261.343					89	621.229	0.0151	31.4361					105	631.967	0.0155	20.6977
74	362.288	0.011	262.344					88	621.092	0.0149	31.5725					90	631.949	0.0133	20.7161
142	361.276	0.0211	263.356					85	620.904	0.0144	31.7611					101	631.905	0.0149	20.7601
110	360.324	0.0164	264.309					89	620.786	0.0151	31.8789					98	631.821	0.0145	20.8444
179	359.317	0.0267	265.315					93	620.717	0.0158	31.9483					1420	631.627	0.2105	21.0382
121	359.257	0.018	265.375					5571	620.609	0.9479	32.0558					47	631.542	0.0069	21.1229
202	357.304	0.0301	267.328					140	620.571	0.0238	32.0941					61	631.45	0.009	21.2148
121	356.287	0.018	268.345					347	620.533	0.059	32.1318					82	631.158	0.0121	21.5072
48	355.558	0.0071	269.074					2926	620.478	0.4979	32.1873					94	631.128	0.0139	21.5375
87	355.322	0.0129	269.31					139	620.379	0.0236	32.2861					70	631.01	0.0103	21.6555
530	355.286	0.079	269.346					118	620.276	0.02	32.3891					103	630.621	0.0152	22.0442
44	355.261	0.0065	269.371					81	620.164	0.0137	32.5013					48	630.564	0.0071	22.1013
103	355.075	0.0153	269.557					66	620.101	0.0112	32.564					48	629.889	0.0071	22.7765
293	354.275	0.0437	270.357					53	620.052	0.009	32.6134					71	629.139	0.0105	23.5265
45	353.32	0.0067	271.312					39	620.007	0.0066	32.6579					31	628.683	0.0045	23.9827
34	353.302	0.005	271.33					55	619.863	0.0093	32.8019					41	628.071	0.006	24.5944
307	353.271	0.0457	271.361					87	619.77	0.0148	32.8951					44	627.805	0.0065	24.86
83	352.36	0.0123	272.272					12088	619.606	2.0569	33.0589					120	627.71	0.0177	24.9556
46	352.298	0.0068	272.334					107	619.57	0.0182	33.0952					67	626.04	0.0099	26.6252
252	351.259	0.0375	273.373					846	619.536	0.1439	33.1294					47	624.152	0.0069	28.5127
53	349.216	0.0079	275.416					3454	619.475	0.5877	33.1898					207	623.506	0.0306	29.1594
294	347.299	0.0438	277.333					75	619.433	0.0127	33.2315					78	623.45	0.0115	29.2151
445	346.288	0.0663	278.344					83	619.387	0.0141	33.2777					45	623.346	0.0066	29.3191
32	345.527	0.0047	279.105					55	619.309	0.0093	33.356					37	622.579	0.0054	30.0861
1299	345.281	0.1937	279.351					117	619.216	0.0199	33.4494					112	622.48	0.0166	30.185
57	344.872	0.0085	279.76					27	618.861	0.0045	33.8035					42	622.066	0.0062	30.5995
58	344.533	0.0086	280.099					101	618.705	0.0171	33.9601					62	621.824	0.0091	30.8414
678	344.269	0.1011	280.363					137	618.646	0.0233	34.0186					65	621.631	0.0096	31.0345
67	343.527	0.0099	281.106					746	618.592	0.1269	34.0729					227	621.583	0.0336	31.082
205	343.311	0.0305	281.321					407	618.556	0.0692	34.1088					169	621.541	0.025	31.1246
1938	343.264	0.289	281.368					1030	618.52	0.1752	34.1445					1230	621.486	0.1824	31.1788
86	343.229	0.0128	281.403					89	618.467	0.0151	34.1979					82	621.438	0.0121	31.2273
55	343.193	0.0082	281.439					31	618.406	0.0052	34.2593					90	621.402	0.0133	31.2635
42	342.986	0.0062	281.646					61	618.194	0.0103	34.4714					83	620.925	0.0123	31.7404
36	342.926	0.0053	281.706					98	618.015	0.0166	34.6496					445	620.609	0.0659	32.0562
65	342.915	0.0096	281.717					45	617.877	0.0076	34.7881					52	620.577	0.0077	32.0885
73	342.665	0.0108	281.967					105	617.826	0.0178	34.839					416	620.537	0.0616	32.1286
84	342.638	0.0125	281.994					85	617.801	0.0144	34.8644					1625	620.478	0.2409	32.1874
56	342.59	0.0083	282.042					1342	617.637	0.2283	35.0276					33	619.701	0.0048	32.9643
81	342.568	0.012	282.064					1480	617.59	0.2518	35.0746					894	619.608	0.1325	33.057
76	342.526	0.0113	282.106					976	617.556	0.166	35.1089					1115	619.533	0.1653	33.1317
102	342.501	0.0152	282.131					2414	617.517	0.4107	35.1484					1667	619.474	0.2472	33.1909
6251	342.31	0.9324	282.322					47	617.485	0.0079	35.1799					70	619.417	0.0103	33.2486
527	342.257	0.0786	282.375					349	617.441	0.0593	35.2242					73	619.174	0.0108	33.4912
49	342.222	0.0073	282.41					43	617.391	0.0073	35.2735					118	618.647	0.0174	34.0183
47	342.122	0.007	282.51					50	617.263	0.0085	35.4022					194	618.594	0.0287	34.0709
73	341.766	0.0108	282.866					55	617.117	0.0093	35.5482					266	618.56	0.0394	34.1053
38	341.708	0.0056	282.924					56	616.942	0.0095	35.7226					940	618.519	0.1394	34.1459
68	341.68	0.0101	282.952					41	616.767	0.0069	35.8984					92	618.473	0.0136	34.1919
68	341.56	0.0101	283.072					98	616.729	0.0166	35.936					66	618.426	0.0097	34.2389
238	341.431	0.0355	283.201					5528	616.634	0.9406	36.0307					71	618.294	0.0105	34.3715
202	341.403	0.0301	283.229					713	616.507	0.1213	36.1576					68	617.909	0.01	34.7566
145	341.36	0.0216	283.272					66	616.23	0.0112	36.4349					55	617.708	0.0081	34.9576
37955	341.307	5.6616	283.325					81	615.963	0.0137	36.7016					935	617.639	0.1386	35.0259
699	341.249	0.1042	283.383					119	615.907	0.0202	36.7583					395	617.588	0.0585	35.0768
97	341.205	0.0144	283.428					55	615.879	0.0093	36.7863					414	617.554	0.0613	35.1116
60	340.834	0.0089	283.798					71	615.812	0.012	36.8533					2190	617.516	0.3247	35.1487
36	340.811	0.0053	283.821					104	615.783	0.0176	36.8818					166	617.473	0.0246	35.1917
57	340.775	0.0085	283.857					50	615.765	0.0085	36.9					233	617.445	0.0345	35.2201
43	340.605	0.0064	284.027					16780	615.63	2.8553	37.0349					143	617.408	0.0212	35.2575
44	340.585	0.0065	284.047					79	615.579	0.0134	37.0863					73	617.276	0.0108	35.3891
1556	340.359	0.2321	284.273					80	615.558	0.0136	37.1073					44	617.162	0.0065	35.5033
2091	340.294	0.3119	284.338					134	615.519	0.0228	37.1461					89	616.999	0.0131	35.6663
48	340.255	0.0071	284.377					92	615.345	0.0156	37.3199					69	616.808	0.0102	35.8576
37	340.057	0.0055	284.575					27	615.125	0.0045	37.5396					77	616.779	0.0114	35.8859
57	340.026	0.0085	284.606					1037	614.624	0.1764	38.0408					5332	616.634	0.7907	36.0308
212	339.349	0.0316	285.283					92	614.54	0.0156	38.1247					70	616.552	0.0103	36.1129
6892	339.291	1.028	285.341					37	613.774	0.0062	38.8906					635	616.506	0.0941	36.1587
112	339.235	0.0167	285.397					244	613.615	0.0415	39.0496					70	616.209	0.0103	36.4566
738	338.279	0.11	286.353					47	613.313	0.0079	39.352					73	616.143	0.0108	36.522
39	338.054	0.0058	286.578					46	611.925	0.0078	40.7398					79	616.047	0.0117	36.6177
2608	337.275	0.389	287.357					58	605.554	0.0098	47.1112					43	615.761	0.0063	36.9038
70	336.334	0.0104	288.299					35	605.261	0.0059	47.4042					14663	615.63	2.1744	37.0347
67	333.21	0.0099	291.422					317	604.633	0.0539	48.0324					76	615.572	0.0112	37.0933
234	329.251	0.0349	295.381					53	604.573	0.009	48.0916					79	615.525	0.0117	37.1398
24	328.678	0.0035	295.954					1140	603.63	0.1939	49.0348					85	615.491	0.0126	37.1739
49	328.349	0.0073	296.283					71	603.596	0.012	49.0685					51	615.414	0.0075	37.2508
285	328.295	0.0425	296.337					96	603.528	0.0163	49.1373					1087	614.624	0.1612	38.041
113	328.26	0.0168	296.372					46	603.166	0.0078	49.4986					104	614.448	0.0154	38.217
990	327.291	0.1476	297.341					247	602.627	0.042	50.0383					32	614.299	0.0047	38.3666
619	327.254	0.0923	297.378					52	602.56	0.0088	50.1048					34	613.929	0.005	38.7363
155	326.279	0.0231	298.353					109	602.469	0.0185	50.1955					145	613.607	0.0215	39.058
162	326.259	0.0241	298.373					36	601.889	0.0061	50.7762					62	613.381	0.0091	39.2837
131	325.322	0.0195	299.31					229	601.621	0.0389	51.0435					69	612.86	0.0102	39.8057
79	325.298	0.0117	299.334					114	601.523	0.0193	51.1419					40	610.623	0.0059	42.0422
664	325.254	0.099	299.378					184	601.46	0.0313	51.2046					108	610.458	0.016	42.2075
64	324.267	0.0095	300.365					55	600.542	0.0093	52.1233					55	608.597	0.0081	44.0686
72	324.227	0.0107	300.405					70	600.519	0.0119	52.1457					47	608.39	0.0069	44.2754
46	323.232	0.0068	301.4					65	599.199	0.011	53.4657					319	604.637	0.0473	48.0285
32	322.801	0.0047	301.831					80	597.479	0.0136	55.1862					46	604.363	0.0068	48.3019
111	322.317	0.0165	302.315					76	596.478	0.0129	56.1867					1037	603.631	0.1537	49.0345
97	321.275	0.0144	303.357					53	596.44	0.009	56.2247					67	603.533	0.0099	49.1317
37	321.236	0.0055	303.396					28	595.933	0.0047	56.7321					69	603.461	0.0102	49.2043
56	321.22	0.0083	303.412					75	595.605	0.0127	57.0596					33	602.825	0.0048	49.8404
134	320.275	0.0199	304.357					394	595.47	0.067	57.1951					211	602.629	0.0312	50.0362
454	319.266	0.0677	305.366					46	594.83	0.0078	57.8347					163	602.471	0.0241	50.1942
232	318.252	0.0346	306.381					220	594.595	0.0374	58.0696					95	602.444	0.014	50.2213
836	317.249	0.1247	307.384					54	594.226	0.0091	58.4386					46	601.9	0.0068	50.7649
90	315.235	0.0134	309.397					444	593.589	0.0755	59.0761					50	601.631	0.0074	51.0341
83	315.195	0.0123	309.438					865	593.454	0.1471	59.2111					81	601.612	0.012	51.0529
578	314.277	0.0862	310.355					51	593.185	0.0086	59.4796					115	601.52	0.017	51.1451
3165	313.275	0.4721	311.357					2244	592.45	0.3818	60.2154					55	601.206	0.0081	51.4588
112	313.253	0.0167	311.379					75	592.387	0.0127	60.2783					121	599.498	0.0179	53.1672
296	311.26	0.0441	313.373					62	592.333	0.0105	60.3317					89	598.618	0.0131	54.0476
97	311.237	0.0144	313.395					2147	591.443	0.3653	61.2216					78	597.5	0.0115	55.1651
74	310.283	0.011	314.349					49	591.14	0.0083	61.5251					42	597.455	0.0062	55.2098
175	307.24	0.0261	317.392					44	590.622	0.0074	62.0434					40	596.154	0.0059	56.5113
38	304.287	0.0056	320.345					75	590.446	0.0127	62.2194					65	595.476	0.0096	57.1888
125	303.315	0.0186	321.317					63	589.56	0.0107	63.1051					72	595.329	0.0106	57.3362
754	302.306	0.1124	322.326					57	588.265	0.0096	64.3999					24	594.623	0.0035	58.0423
53	300.206	0.0079	324.426					64	586.487	0.0108	66.1778					122	594.584	0.018	58.0807
144	299.25	0.0214	325.382					42	581.328	0.0071	71.3366					105	594.451	0.0155	58.2145
87	297.198	0.0129	327.434					77	580.469	0.0131	72.1963					403	593.45	0.0597	59.2155
220	295.246	0.0328	329.386					148	579.418	0.0251	73.2473					76	593.415	0.0112	59.2499
63	294.538	0.0093	330.094					444	578.431	0.0755	74.2344					71	592.589	0.0105	60.0765
377	293.227	0.0562	331.405					71	577.517	0.012	75.1477					1379	592.448	0.2045	60.2172
72	289.268	0.0107	335.365					556	577.428	0.0946	75.2367					91	592.314	0.0134	60.351
32	288.446	0.0047	336.186					40	577.251	0.0068	75.4142					71	591.994	0.0105	60.6709
40	288.284	0.0059	336.348					46	576.325	0.0078	76.3396					1673	591.444	0.2481	61.2212
123	288.241	0.0183	336.391					102	575.508	0.0173	77.1565					81	590.735	0.012	61.9301
592	287.238	0.0883	337.394					42	575.435	0.0071	77.2303					93	590.437	0.0137	62.2279
353	285.222	0.0526	339.41					58	574.441	0.0098	78.2239					49	589.274	0.0072	63.3911
26	284.89	0.0038	339.743					204	573.432	0.0347	79.233					132	580.577	0.0195	72.0881
932	284.296	0.139	340.336	284.296	284.295	5.06	Sph-H2O	147	566.555	0.025	86.1104					32	580.06	0.0047	72.6056
311	284.272	0.0463	340.36					104	566.398	0.0176	86.2671					108	579.444	0.016	73.2209
36	284.212	0.0053	340.42					64	561.449	0.0108	91.2162					83	579.388	0.0123	73.2773
478	283.285	0.0713	341.347					136	561.433	0.0231	91.232					335	578.434	0.0496	74.2313
125	283.257	0.0186	341.375					35	560.872	0.0059	91.7932					297	577.425	0.044	75.2398
323	282.282	0.0481	342.35					35	560.677	0.0059	91.9879					36	576.732	0.0053	75.9333
51	282.197	0.0076	342.435					102	560.418	0.0173	92.2468					115	574.433	0.017	78.2319
135	281.27	0.0201	343.362					260	559.416	0.0442	93.2494					82	573.49	0.0121	79.1755
77	280.264	0.0114	344.368					42	559.22	0.0071	93.4446					174	573.427	0.0258	79.2377
88	279.178	0.0131	345.454					51	558.562	0.0086	94.1029					41	572.472	0.006	80.1929
47	277.223	0.007	347.409					48	558.436	0.0081	94.2292					53	570.452	0.0078	82.2133
78	275.202	0.0116	349.43					34	557.981	0.0057	94.6837					35	567.685	0.0051	84.98
32	275.099	0.0047	349.533					70	557.463	0.0119	95.2015					88	565.452	0.013	87.2128
70	273.259	0.0104	351.373					58	555.415	0.0098	97.2496					46	565.069	0.0068	87.5963
200	273.186	0.0298	351.446					44	551.507	0.0074	101.158					41	564.588	0.006	88.0776
286	272.248	0.0426	352.384					33	549.504	0.0056	103.161					85	563.443	0.0126	89.2219
1222	271.243	0.1822	353.389					77	549.433	0.0131	103.232					71	561.419	0.0105	91.2458
90	271.208	0.0134	353.424					70	547.425	0.0119	105.24					61	560.441	0.009	92.2241
493	270.28	0.0735	354.352					38	545.88	0.0064	106.785					123	560.419	0.0182	92.2462
2548	270.231	0.38	354.401					148	545.4	0.0251	107.265					321	559.42	0.0476	93.2452
76	270.01	0.0113	354.622					51	544.42	0.0086	108.245					43	558.593	0.0063	94.0718
74	269.86	0.011	354.772					54	543.45	0.0091	109.215					39	558.462	0.0057	94.2031
55	269.41	0.0082	355.222					67	539.097	0.0114	113.568					50	557.431	0.0074	95.2346
45	269.374	0.0067	355.258					52	538.52	0.0088	114.145					66	556.922	0.0097	95.743
95	269.336	0.0141	355.296					94	538.398	0.0159	114.267					50	556.64	0.0074	96.0254
12701	269.228	1.8945	355.404					113	537.392	0.0192	115.273					68	556.453	0.01	96.2122
81	269.189	0.012	355.443					38	529.726	0.0064	122.939					56	555.63	0.0083	97.0351
46	268.409	0.0068	356.223					37	527.98	0.0062	124.685					38	555.253	0.0056	97.4126
29	268.309	0.0043	356.324					83	527.389	0.0141	125.276					53	553.548	0.0078	99.1174
943	268.216	0.1406	356.416					42	525.479	0.0071	127.186					58	551.511	0.0086	101.154
45	267.278	0.0067	357.354					71	525.466	0.012	127.199					34	547.307	0.005	105.358
1523	267.212	0.2271	357.42					37	525.387	0.0062	127.278					56	546.405	0.0083	106.26
152	267.175	0.0226	357.457					76	524.459	0.0129	128.206					56	546.191	0.0083	106.474
114	267.164	0.017	357.469					30	520.807	0.0051	131.858					123	545.406	0.0182	107.259
478	266.286	0.0713	358.346	266.286	266.284	7.13	Sph-2H2O	86	511.48	0.0146	141.185					32	541.436	0.0047	111.229
220	266.262	0.0328	358.37					58	511.029	0.0098	141.636					72	536.458	0.0106	116.207
107	266.203	0.0159	358.429					70	510.369	0.0119	142.296					58	535.516	0.0086	117.149
781	265.274	0.1164	359.358					144	509.372	0.0245	143.293					71	534.967	0.0105	117.698
105	265.199	0.0156	359.433					33	507.534	0.0056	145.131					64	528.382	0.0094	124.284
1155	264.27	0.1722	360.362					134	495.348	0.0228	157.317					196	525.464	0.029	127.201
45	264.252	0.0067	360.381					39	490.88	0.0066	161.785					50	525.312	0.0074	127.353
292	263.236	0.0435	361.396					76	489.066	0.0129	163.599					33	524.775	0.0048	127.89
49	263.163	0.0073	361.469					31	484.359	0.0052	168.306					89	524.502	0.0131	128.164
52	262.254	0.0077	362.378					99	481.345	0.0168	171.32					146	524.46	0.0216	128.205
110	261.222	0.0164	363.41					31	479.969	0.0052	172.696					47	522.877	0.0069	129.788
34	260.285	0.005	364.347					38	478.465	0.0064	174.2					66	520.378	0.0097	132.287
96	260.249	0.0143	364.383					57	478.366	0.0096	174.299					107	519.416	0.0158	133.249
69	257.226	0.0102	367.406					91	477.35	0.0154	175.315					57	515.47	0.0084	137.195
104	256.224	0.0155	368.409					44	476.39	0.0074	176.275					25	514.057	0.0037	138.608
82	256.181	0.0122	368.451					64	475.483	0.0108	177.182					40	513.532	0.0059	139.133
116	253.273	0.0173	371.36					50	473.427	0.0085	179.238					27	511.501	0.004	141.164
85	253.197	0.0126	371.436					86	471.351	0.0146	181.314					39	510.561	0.0057	142.104
37	249.253	0.0055	375.379					61	468.33	0.0103	184.335					94	509.369	0.0139	143.296
156	248.252	0.0232	376.38					86	464.326	0.0146	188.339					28	497.38	0.0041	155.285
40	248.187	0.0059	376.445					90	463.335	0.0153	189.329					37	495.298	0.0054	157.368
152	247.243	0.0226	377.389					47	461.229	0.0079	191.435					39	484.783	0.0057	167.882
141	246.228	0.021	378.404					50	458.404	0.0085	194.261					35	483.15	0.0051	169.515
58	246.162	0.0086	378.47					65	455.316	0.011	197.349					53	480.427	0.0078	172.238
743	245.228	0.1108	379.404					122	451.443	0.0207	201.222					45	479.416	0.0066	173.249
209	244.216	0.0311	380.416					60	451.361	0.0102	201.304					30	477.391	0.0044	175.274
432	243.211	0.0644	381.421					31	448.171	0.0052	204.494					56	475.38	0.0083	177.285
99	243.191	0.0147	381.441					42	446.439	0.0071	206.226					46	474.332	0.0068	178.333
109	242.192	0.0162	382.44					37	446.41	0.0062	206.255					37	465.546	0.0054	187.119
369	241.198	0.055	383.434					257	445.422	0.0437	207.243					47	465.357	0.0069	187.308
46	240.237	0.0068	384.395					63	444.427	0.0107	208.238					42	462.368	0.0062	190.297
115	239.237	0.0171	385.395					32	442.15	0.0054	210.515					42	457.696	0.0062	194.969
145	239.18	0.0216	385.452					105	441.313	0.0178	211.352					96	447.331	0.0142	205.334
69	234.142	0.0102	390.49					49	437.623	0.0083	215.042					118	446.433	0.0174	206.232
52	231.173	0.0077	393.459					119	436.359	0.0202	216.306					207	445.428	0.0306	207.238
88	230.2	0.0131	394.432					59	435.35	0.01	217.315					37	445.096	0.0054	207.569
42	229.133	0.0062	395.499					97	434.435	0.0165	218.23					108	441.3	0.016	211.365
232	227.178	0.0346	397.454					62	433.42	0.0105	219.245					55	438.369	0.0081	214.296
112	227.141	0.0167	397.491					35	431.207	0.0059	221.458					27	436.498	0.004	216.168
66	226.182	0.0098	398.451					62	423.288	0.0105	229.377					131	436.368	0.0194	216.297
44	222.116	0.0065	402.516					49	420.808	0.0083	231.857					29	436.217	0.0043	216.448
250	215.182	0.0372	409.45					75	420.425	0.0127	232.24					36	434.423	0.0053	218.243
81	214.171	0.012	410.461					88	419.414	0.0149	233.251					33	431.343	0.0048	221.322
76	213.165	0.0113	411.467					165	417.372	0.028	235.293					44	428.296	0.0065	224.369
29	211.731	0.0043	412.901					50	417.275	0.0085	235.39					35	422.351	0.0051	230.314
48	211.148	0.0071	413.484					74	413.276	0.0125	239.389					92	419.417	0.0136	233.249
27	210.49	0.004	414.142					43	411.4	0.0073	241.265					275	418.407	0.0407	234.258
76	205.195	0.0113	419.437					59	411.323	0.01	241.342					161	417.373	0.0238	235.292
49	205.119	0.0073	419.513					62	410.405	0.0105	242.26					74	417.285	0.0109	235.38
25	204.959	0.0037	419.673					120	410.395	0.0204	242.27					47	413.346	0.0069	239.32
355	204.186	0.0529	420.446					110	410.279	0.0187	242.386					139	411.407	0.0206	241.258
44	203.212	0.0065	421.42					201	409.384	0.0342	243.281					76	410.417	0.0112	242.248
3223	203.181	0.4807	421.451					69	407.368	0.0117	245.297					42	410.404	0.0062	242.262
77	203.151	0.0114	421.481					132	404.402	0.0224	248.263					82	410.383	0.0121	242.282
241	202.171	0.0359	422.461					43	400.351	0.0073	252.314					136	409.39	0.0201	243.275
667	201.165	0.0994	423.468					156	399.33	0.0265	253.335					54	402.287	0.008	250.378
86	200.152	0.0128	424.481					132	399.255	0.0224	253.41					57	401.311	0.0084	251.354
288	199.149	0.0429	425.483					35	398.845	0.0059	253.82					76	399.361	0.0112	253.304
78	198.14	0.0116	426.492					94	398.347	0.0159	254.318					91	399.253	0.0134	253.412
82	197.132	0.0122	427.5					103	398.264	0.0175	254.401					70	398.347	0.0103	254.318
59	195.136	0.0088	429.496					47	397.378	0.0079	255.287					64	398.263	0.0094	254.402
43	193.128	0.0064	431.504					127	397.31	0.0216	255.355					60	397.315	0.0088	255.35
65	191.108	0.0096	433.524					134	397.262	0.0228	255.403					196	397.249	0.029	255.416
125	190.171	0.0186	434.461					176	396.362	0.0299	256.303					60	397.124	0.0088	255.541
285	189.164	0.0425	435.468					44	396.312	0.0074	256.353					179	396.127	0.0265	256.538
41	189.126	0.0061	435.506					114	396.128	0.0193	256.537					167	395.411	0.0247	257.254
111	188.152	0.0165	436.481					64	395.428	0.0108	257.236					97	395.307	0.0143	257.358
29	187.364	0.0043	437.268					147	395.409	0.025	257.255					412	395.122	0.061	257.543
326	187.148	0.0486	437.484					139	395.374	0.0236	257.291					124	394.4	0.0183	258.265
104	186.136	0.0155	438.496					110	395.355	0.0187	257.31					61	393.412	0.009	259.253
155	185.134	0.0231	439.499					43	395.146	0.0073	257.519					104	393.395	0.0154	259.27
46	185.097	0.0068	439.535					224	395.124	0.0381	257.541					54	387.288	0.008	265.378
485	184.074	0.0723	440.558					191	394.404	0.0325	258.261					30	386.232	0.0044	266.433
100	183.118	0.0149	441.514					216	393.394	0.0367	259.271					54	385.345	0.008	267.32
61	183.102	0.009	441.53					101	393.253	0.0171	259.412					70	385.272	0.0103	267.393
29	179.394	0.0043	445.238					78	389.306	0.0132	263.359					177	383.342	0.0262	269.324
66	179.179	0.0098	445.454					49	385.398	0.0083	267.267					79	383.321	0.0117	269.344
222	177.167	0.0331	447.465					129	385.344	0.0219	267.321					98	382.357	0.0145	270.308
38	176.154	0.0056	448.478					146	385.271	0.0248	267.394					29	382.306	0.0043	270.359
179	175.149	0.0267	449.483					84	384.388	0.0142	268.277					54	381.372	0.008	271.293
172	174.139	0.0256	450.493					166	383.333	0.0282	269.332					94	381.349	0.0139	271.316
64	174.106	0.0095	450.526					174	383.316	0.0296	269.349					72	381.306	0.0106	271.359
223	173.132	0.0332	451.501					151	383.266	0.0256	269.399					55	380.387	0.0081	272.278
44	172.27	0.0065	452.362					92	382.363	0.0156	270.302					95	379.286	0.014	273.379
190	172.124	0.0283	452.508					41	382.309	0.0069	270.356					91	373.316	0.0134	279.349
244	171.117	0.0363	453.515					28	381.704	0.0047	270.961					68	371.3	0.01	281.365
127	170.111	0.0189	454.522					144	381.353	0.0245	271.312					51	371.254	0.0075	281.412
124	170.074	0.0184	454.558					109	381.28	0.0185	271.385					84	370.395	0.0124	282.27
48	169.101	0.0071	455.531					178	381.242	0.0302	271.423					189	370.344	0.028	282.321
34	166.027	0.005	458.605					63	380.387	0.0107	272.278					137	370.286	0.0203	282.38
113	165.129	0.0168	459.503					86	380.346	0.0146	272.319					520	369.393	0.0771	283.272
183	163.148	0.0272	461.485					53	379.322	0.009	273.343					1438	369.35	0.2132	283.316
141	162.141	0.021	462.492					111	379.286	0.0188	273.379					245	369.282	0.0363	283.383
163	161.132	0.0243	463.5					69	379.226	0.0117	273.439					2565	368.39	0.3803	284.275
101	160.124	0.015	464.508					54	378.234	0.0091	274.431					62	368.327	0.0091	284.339
325	159.117	0.0484	465.515					63	374.356	0.0107	278.309					55	368.268	0.0081	284.397
198	157.101	0.0295	467.531					38	371.361	0.0064	281.304					247	367.381	0.0366	285.284
36	156.694	0.0053	467.938					141	370.397	0.0239	282.268					456	367.324	0.0676	285.341
98	155.085	0.0146	469.547					55	370.352	0.0093	282.313					428	367.261	0.0634	285.404
88	154.079	0.0131	470.553					218	370.284	0.037	282.381					354	365.321	0.0524	287.344
131	151.148	0.0195	473.484					35	369.449	0.0059	283.216					64	365.246	0.0094	287.419
95	150.104	0.0141	474.528					469	369.394	0.0798	283.271					60	365.234	0.0088	287.431
261	149.133	0.0389	475.499					1287	369.346	0.219	283.319					88	359.259	0.013	293.406
41	149.099	0.0061	475.533					115	369.294	0.0195	283.371					146	357.303	0.0216	295.363
79	148.123	0.0117	476.51					108	369.279	0.0183	283.386					250	356.33	0.037	296.335
134	147.117	0.0199	477.515					2379	368.391	0.4048	284.274					570	355.324	0.0845	297.341
106	147.084	0.0158	477.548					340	368.326	0.0578	284.339					264	355.288	0.0391	297.377
105	146.109	0.0156	478.524					65	368.295	0.011	284.37					50	354.28	0.0074	298.385
195	145.102	0.029	479.53					44	368.267	0.0074	284.398					212	353.268	0.0314	299.397
65	144.09	0.0096	480.542					32	368.026	0.0054	284.639					76	352.261	0.0112	300.404
173	143.085	0.0258	481.547					121	367.383	0.0205	285.282					167	351.253	0.0247	301.412
109	142.082	0.0162	482.55					1528	367.324	0.26	285.341					83	350.357	0.0123	302.308
90	141.071	0.0134	483.561					59	367.289	0.01	285.376					31	349.332	0.0045	303.333
187	137.133	0.0278	487.499					140	367.259	0.0238	285.406					29	343.472	0.0043	309.193
32	136.68	0.0047	487.953					23	366.955	0.0039	285.71					68	343.261	0.01	309.405
237	135.118	0.0353	489.514					109	366.365	0.0185	286.3					50	342.662	0.0074	310.003
96	134.11	0.0143	490.522					49	366.218	0.0083	286.447					272	342.311	0.0403	310.354
143	133.101	0.0213	491.531					117	365.324	0.0199	287.341					856	341.306	0.1269	311.36
109	132.092	0.0162	492.54					81	365.304	0.0137	287.361					51	341.215	0.0075	311.45
285	131.086	0.0425	493.546					65	365.273	0.011	287.392					311	340.293	0.0461	312.372
157	129.071	0.0234	495.561					43	365.212	0.0073	287.452					813	339.291	0.1205	313.374
94	128.064	0.014	496.569					85	363.29	0.0144	289.375					46	339.245	0.0068	313.421
53	127.114	0.0079	497.518					174	359.261	0.0296	293.404					138	338.283	0.0204	314.383
54	124.131	0.008	500.502					161	356.321	0.0273	296.344					1286	337.276	0.1907	315.389
199	123.117	0.0296	501.515					64	356.285	0.0108	296.38					44	333.329	0.0065	319.336
69	123.053	0.0102	501.579					740	355.323	0.1259	297.341					40	329.253	0.0059	323.412
36	121.847	0.0053	502.785					232	355.284	0.0394	297.381					59	329.177	0.0087	323.488
218	121.1	0.0325	503.532					34	355.2	0.0057	297.465					106	328.302	0.0157	324.363
80	121.07	0.0119	503.562					81	355.167	0.0137	297.498					217	327.293	0.0321	325.372
361	120.094	0.0538	504.538					96	353.309	0.0163	299.356					71	327.256	0.0105	325.409
319	119.085	0.0475	505.547					274	353.275	0.0466	299.39					187	326.302	0.0277	326.363
113	118.076	0.0168	506.556					77	352.255	0.0131	300.41					51	326.265	0.0075	326.4
34	118.06	0.005	506.573					42	352.195	0.0071	300.47					48	326.219	0.0071	326.447
338	117.07	0.0504	507.562					73	351.295	0.0124	301.37					310	325.297	0.0459	327.368
102	115.055	0.0152	509.577					52	351.251	0.0088	301.414					50	325.25	0.0074	327.415
39	112.208	0.0058	512.424					38	349.256	0.0064	303.409					108	324.301	0.016	328.365
46	110.109	0.0068	514.523					46	344.288	0.0078	308.377					53	323.289	0.0078	329.376
96	110.073	0.0143	514.559					71	342.365	0.012	310.3					48	321.27	0.0071	331.395
315	109.101	0.0469	515.532					358	342.31	0.0609	310.355					54	315.268	0.008	337.397
49	109.063	0.0073	515.569					1016	341.307	0.1728	311.358					95	315.196	0.014	337.469
32	108.253	0.0047	516.379					493	340.294	0.0838	312.371					209	314.281	0.0309	338.384
124	107.084	0.0184	517.548					67	340.269	0.0114	312.396					1049	313.274	0.1555	339.391
399	106.076	0.0595	518.556					118	340.236	0.02	312.429					83	313.252	0.0123	339.413
868	105.07	0.1294	519.563					1329	339.29	0.2261	313.375					36	312.259	0.0053	340.406
133	105.033	0.0198	519.599					42	338.923	0.0071	313.742					80	311.309	0.0118	341.356
70	104.107	0.0104	520.525					274	338.278	0.0466	314.387					492	311.261	0.0729	341.404
32	104.048	0.0047	520.584					1691	337.275	0.2877	315.39					192	311.239	0.0284	341.426
116	98.0733	0.0173	526.559					87	331.265	0.0148	321.4					68	307.288	0.01	345.377
82	97.1013	0.0122	527.531					314	327.295	0.0534	325.37					96	307.208	0.0142	345.457
91	96.0937	0.0135	528.538					159	327.26	0.027	325.405					32	306.648	0.0047	346.017
47	95.5932	0.007	529.039					60	327.196	0.0102	325.469					36	306.07	0.0053	346.595
281	95.085	0.0419	529.547					142	326.31	0.0241	326.355					65	305.241	0.0096	347.424
313	95.0491	0.0466	529.583					53	326.237	0.009	326.428					34	304.284	0.005	348.381
37	94.9053	0.0055	529.727					301	325.299	0.0512	327.366					127	303.318	0.0188	349.348
34	94.0439	0.005	530.588					112	325.267	0.019	327.398					641	302.307	0.095	350.359
131	93.0685	0.0195	531.564					56	325.192	0.0095	327.473					73	301.292	0.0108	351.373
217	92.0613	0.0323	532.571					38	323.274	0.0064	329.391					95	301.218	0.014	351.447
843	91.0545	0.1257	533.578					47	321.261	0.0079	331.404					63	297.254	0.0093	355.411
67	84.0563	0.0099	540.576					64	315.238	0.0108	337.426					93	297.185	0.0137	355.48
44	82.0395	0.0065	542.593					34	314.622	0.0057	338.043					178	295.243	0.0263	357.422
54	81.0675	0.008	543.565					477	314.278	0.0811	338.387					68	295.217	0.01	357.448
131	79.0524	0.0195	545.58					22	313.924	0.0037	338.741					57	294.28	0.0084	358.385
113	78.0468	0.0168	546.585					63	313.764	0.0107	338.901					92	294.23	0.0136	358.435
								2252	313.276	0.3832	339.389					188	293.226	0.0278	359.439
								86	313.18	0.0146	339.485					66	287.242	0.0097	365.423
								68	312.242	0.0115	340.423					53	287.201	0.0078	365.464
								847	311.258	0.1441	341.407					43	286.133	0.0063	366.532
								291	311.238	0.0495	341.427					106	285.296	0.0157	367.369
								82	311.198	0.0139	341.467					51	285.225	0.0075	367.441
								58	308.289	0.0098	344.376					2376	284.296	0.3523	368.369	284.296	284.295	4.95	Sph-H2O
								87	307.287	0.0148	345.378					537	284.272	0.0796	368.393
								59	306.278	0.01	346.387					1034	283.285	0.1533	369.38
								52	303.314	0.0088	349.351					73	283.21	0.0108	369.455
								968	302.306	0.1647	350.358					752	282.282	0.1115	370.383
								87	302.185	0.0148	350.48					52	281.259	0.0077	371.406
								89	299.272	0.0151	353.393					101	281.224	0.0149	371.441
								38	297.296	0.0064	355.369					33	275.345	0.0048	377.32
								59	295.165	0.01	357.5					113	271.284	0.0167	381.381
								87	293.244	0.0148	359.421					416	270.28	0.0616	382.385
								164	293.227	0.0279	359.438					68	270.23	0.01	382.435
								70	287.237	0.0119	365.428					514	269.225	0.0762	383.44
								50	286.29	0.0085	366.375					103	268.299	0.0152	384.366
								158	285.303	0.0268	367.362					325	268.216	0.0481	384.449
								92	285.278	0.0156	367.387					185	267.266	0.0274	385.399
								92	285.223	0.0156	367.442					459	267.213	0.068	385.452
								37	284.583	0.0062	368.082					108	267.164	0.016	385.501
								1578	284.295	0.2685	368.37	284.295	284.295	0.56	Sph-H2O	849	266.286	0.1259	386.379	266.286	266.284	7.58	Sph-2H2O
								466	284.272	0.0792	368.393					256	266.266	0.0379	386.399
								985	283.284	0.1676	369.381					67	265.433	0.0099	387.233
								62	283.262	0.0105	369.403					3349	265.273	0.4966	387.392
								1084	282.28	0.1844	370.385					92	265.25	0.0136	387.416
								82	281.271	0.0139	371.394					101	265.147	0.0149	387.518
								79	279.209	0.0134	373.456					4735	264.271	0.7021	388.394
								36	279.154	0.0061	373.511					81	264.243	0.012	388.422
								41	276.447	0.0069	376.218					80	263.238	0.0118	389.427
								109	273.147	0.0185	379.517					94	260.251	0.0139	392.414
								40	271.464	0.0068	381.201					145	258.235	0.0215	394.43
								84	271.282	0.0142	381.383					53	256.225	0.0078	396.44
								113	271.232	0.0192	381.433					62	255.209	0.0091	397.457
								231	270.282	0.0393	382.383					35	253.644	0.0051	399.021
								44	270.234	0.0074	382.431					227	253.274	0.0336	399.392
								43	269.479	0.0073	383.185					87	253.217	0.0129	399.448
								388	269.226	0.066	383.439					418	252.269	0.0619	400.396
								146	268.298	0.0248	384.367					61	251.211	0.009	401.454
								103	268.27	0.0175	384.395					77	251.137	0.0114	401.529
								145	268.224	0.0246	384.441					27	250.624	0.004	402.042
								73	267.267	0.0124	385.397					49	250.225	0.0072	402.44
								250	267.211	0.0425	385.454					78	249.258	0.0115	403.407
								46	266.428	0.0078	386.237					214	248.251	0.0317	404.415
								127	266.286	0.0216	386.379	266.286	266.284	4.95	Sph-2H2O	173	247.241	0.0256	405.424
								208	266.267	0.0353	386.398					30	247.136	0.0044	405.529
								57	266.145	0.0096	386.52					242	246.236	0.0358	406.429
								47	266.112	0.0079	386.553					25	245.848	0.0037	406.817
								36	265.987	0.0061	386.678					227	245.226	0.0336	407.439
								57	265.644	0.0096	387.021					63	243.221	0.0093	409.444
								3242	265.273	0.5516	387.392					129	241.196	0.0191	411.469
								77	265.158	0.0131	387.507					57	240.27	0.0084	412.395
								182	265.144	0.0309	387.521					67	239.24	0.0099	413.425
								5019	264.27	0.854	388.395					129	239.187	0.0191	413.478
								36	264.237	0.0061	388.428					69	239.13	0.0102	413.535
								37	263.819	0.0062	388.846					64	238.227	0.0094	414.438
								325	263.242	0.0553	389.423					67	238.117	0.0099	414.548
								62	261.147	0.0105	391.517					30	237.188	0.0044	415.477
								106	259.245	0.018	393.42					63	237.114	0.0093	415.551
								111	257.192	0.0188	395.473					69	233.224	0.0102	419.441
								317	253.274	0.0539	399.391					219	231.214	0.0324	421.452
								121	253.223	0.0205	399.442					109	229.195	0.0161	423.47
								390	252.27	0.0663	400.395					87	227.186	0.0129	425.479
								56	251.177	0.0095	401.488					93	227.121	0.0137	425.544
								104	250.258	0.0176	402.407					83	226.125	0.0123	426.54
								42	249.253	0.0071	403.412					536	225.113	0.0794	427.552
								295	248.249	0.0501	404.416					49	221.222	0.0072	431.444
								161	247.243	0.0273	405.422					54	221.114	0.008	431.551
								138	246.233	0.0234	406.432					168	218.198	0.0249	434.467
								135	245.228	0.0229	407.437					90	217.195	0.0133	435.47
								81	243.209	0.0137	409.456					67	215.18	0.0099	437.485
								128	241.196	0.0217	411.469					123	214.182	0.0182	438.483
								148	239.238	0.0251	413.427					51	214.106	0.0075	438.559
								39	239.181	0.0066	413.484					218	203.18	0.0323	449.485
								53	237.56	0.009	415.105					36	202.123	0.0053	450.543
								69	237.226	0.0117	415.439					36	201.953	0.0053	450.712
								243	237.116	0.0413	415.549					36	201.173	0.0053	451.492
								45	235.127	0.0076	417.538					53	201.165	0.0078	451.5
								59	235.093	0.01	417.572					61	201.146	0.009	451.52
								53	233.117	0.009	419.548					120	198.085	0.0177	454.58
								78	232.215	0.0132	420.45					373	197.084	0.0553	455.581
								92	231.213	0.0156	421.452					41	196.119	0.006	456.546
								74	231.103	0.0125	421.562					78	195.125	0.0115	457.54
								43	227.179	0.0073	425.486					67	192.183	0.0099	460.482
								125	227.144	0.0212	425.521					28	190.335	0.0041	462.33
								254	226.116	0.0432	426.549					62	187.15	0.0091	465.516
								675	225.113	0.1148	427.552					27	185.992	0.004	466.673
								130	223.099	0.0221	429.566					81	185.138	0.012	467.527
								39	222.237	0.0066	430.428					141	184.072	0.0209	468.593
								56	217.191	0.0095	435.474					73	183.12	0.0108	469.545
								48	216.187	0.0081	436.478					262	183.066	0.0388	469.599
								28	215.271	0.0047	437.394					262	177.167	0.0388	475.498
								72	213.167	0.0122	439.498					74	177.09	0.0109	475.575
								45	203.941	0.0076	448.724					64	176.153	0.0094	476.512
								87	203.178	0.0148	449.487					60	175.149	0.0088	477.516
								90	201.165	0.0153	451.5					97	172.121	0.0143	480.545
								45	200.173	0.0076	452.492					66	170.111	0.0097	482.554
								116	199.146	0.0197	453.519					84	170.072	0.0124	482.593
								92	199.063	0.0156	453.602					61	169.107	0.009	483.558
								158	198.084	0.0268	454.581					28	163.672	0.0041	488.993
								49	197.445	0.0083	455.22					218	163.15	0.0323	489.515
								67	197.133	0.0114	455.532					88	162.14	0.013	490.525
								860	197.083	0.1463	455.582					52	161.134	0.0077	491.531
								90	189.163	0.0153	463.502					151	159.119	0.0223	493.546
								34	188.369	0.0057	464.296					55	157.097	0.0081	495.568
								56	187.149	0.0095	465.516					46	156.091	0.0068	496.574
								117	185.137	0.0199	467.527					61	154.159	0.009	498.506
								123	184.079	0.0209	468.586					53	150.136	0.0078	502.529
								262	183.065	0.0445	469.6					225	149.132	0.0333	503.533
								58	178.166	0.0098	474.499					108	147.116	0.016	505.549
								143	177.165	0.0243	475.5					42	147.013	0.0062	505.652
								45	176.158	0.0076	476.507					55	146.037	0.0081	506.629
								60	175.151	0.0102	477.514					93	145.107	0.0137	507.558
								47	174.137	0.0079	478.528					73	144.087	0.0108	508.578
								72	173.133	0.0122	479.532					41	144.054	0.006	508.611
								46	169.196	0.0078	483.469					77	143.088	0.0114	509.577
								66	165.129	0.0112	487.536					35	142.079	0.0051	510.586
								55	164.149	0.0093	488.516					72	141.122	0.0106	511.543
								23	163.178	0.0039	489.487					48	137.134	0.0071	515.531
								328	163.149	0.0558	489.516					106	136.121	0.0157	516.544
								47	163.056	0.0079	489.609					438	135.116	0.0649	517.549
								61	161.133	0.0103	491.532					41	134.448	0.006	518.217
								164	159.116	0.0279	493.549					118	133.1	0.0174	519.565
								24	154.356	0.004	498.309					210	131.086	0.0311	521.579
								95	150.141	0.0161	502.524					102	128.061	0.0151	524.604
								287	149.133	0.0488	503.532					35	127.073	0.0051	525.592
								86	148.124	0.0146	504.541					122	126.107	0.018	526.558
								60	147.115	0.0102	505.55					109	124.125	0.0161	528.54
								78	145.102	0.0132	507.563					199	123.118	0.0295	529.548
								94	137.133	0.0159	515.532					208	121.1	0.0308	531.565
								42	135.274	0.0071	517.391					63	121.065	0.0093	531.6
								83	135.116	0.0141	517.549					230	120.092	0.0341	532.573
								114	133.101	0.0193	519.564					228	119.085	0.0338	533.58
								177	123.117	0.0301	529.548					31	117.922	0.0045	534.743
								61	122.11	0.0103	530.555					174	117.07	0.0258	535.595
								76	121.106	0.0129	531.559					165	115.099	0.0244	537.566
								84	120.093	0.0142	532.572					74	112.052	0.0109	540.613
								97	119.086	0.0165	533.578					78	111.079	0.0115	541.586
								79	117.069	0.0134	535.596					136	110.103	0.0201	542.562
								57	115.964	0.0096	536.701					99	110.073	0.0146	542.592
								29	115.127	0.0049	537.538					462	109.101	0.0685	543.564
								30	113.413	0.0051	539.252					188	109.064	0.0278	543.601
								37	112.863	0.0062	539.802					124	108.095	0.0183	544.571
								83	111.117	0.0141	541.548					138	107.085	0.0204	545.58
								222	109.1	0.0377	543.565					34	106.477	0.005	546.188
								28	108.31	0.0047	544.355					414	106.078	0.0613	546.587
								102	108.094	0.0173	544.571					547	105.07	0.0811	547.595
								89	107.083	0.0151	545.582					112	105.035	0.0166	547.63
								150	106.078	0.0255	546.587					126	103.055	0.0186	549.61
								275	105.07	0.0467	547.595					34	102.53	0.005	550.135
								99	105.032	0.0168	547.633					127	98.0731	0.0188	554.592
								217	95.0853	0.0369	557.58					41	97.8271	0.006	554.838
								159	95.0491	0.027	557.616					75	97.0639	0.0111	555.601
								86	93.0689	0.0146	559.596					119	96.0577	0.0176	556.607
								179	92.0596	0.0304	560.605					524	95.0858	0.0777	557.579
								588	91.0541	0.1	561.611					100	95.0553	0.0148	557.61
								31	90.2101	0.0052	562.455					117	95.0476	0.0173	557.618
								46	83.0064	0.0078	569.659					55	94.9075	0.0081	557.758
								28	82.1535	0.0047	570.511					68	94.0422	0.01	558.623
								103	81.073	0.0175	571.592					147	93.069	0.0217	559.596
								55	79.0525	0.0093	573.612					289	92.0607	0.0428	560.604
								74	78.0452	0.0125	574.62					1079	91.0542	0.16	561.611
								26	73.6678	0.0044	578.997					27	87.0885	0.004	565.577
								31	71.8064	0.0052	580.859					76	82.0417	0.0112	570.624
								37	70.0863	0.0062	582.579					44	81.3797	0.0065	571.285
																190	81.0699	0.0281	571.595
																242	79.0529	0.0358	573.612
																267	78.0458	0.0395	574.619
																22	78.0098	0.0032	574.655
																51	77.0392	0.0075	575.626

## Sheet: Cer_NS
Metabolite name	Cer 41:1;2O|Cer 18:1;2O/23:0	OAD result name	Cer 18:1(Δ4);2O/23:0		No.1	No.2	No.3	Metabolite name	Cer 41:1;2O|Cer 18:1;2O/23:0	OAD result name	Cer 18:1(Δ4);2O/23:0		No.1	No.2	No.3	Metabolite name	Cer 42:1;2O|Cer 18:1;2O/24:0	OAD result name	Cer 18:1(Δ4);2O/24:0		No.1	No.2	No.3	Metabolite name	Cer 42:1;2O|Cer 18:1;2O/24:0	OAD result name	Cer 18:1(Δ4);2O/24:0		No.1	No.2	No.3	Metabolite name	Cer 42:1;2O|Cer 18:1;2O/24:0	OAD result name	Cer 18:1(Δ4);2O/24:0		No.1	No.2	No.3	Metabolite name	Cer 42:1;2O|Cer 18:1;2O/24:0	OAD result name	Cer 18:1(Δ4);2O/24:0		No.1	No.2	No.3	Metabolite name	Cer 42:1;2O|Cer 18:1;2O/24:0
MS1 m/z	618.621	618.621	<-MS1	Positions1	Δ4	N/A	N/A	MS1 m/z	618.624	618.624	<-MS1	Positions1	Δ4	N/A	N/A	MS1 m/z	632.634	632.634	<-MS1	Positions1	Δ4	N/A	N/A	MS1 m/z	632.644	632.637	<-MS2+O	Positions1	Δ4	N/A	N/A	MS1 m/z	632.648	632.631	<-MS2	Positions1	Δ4	N/A	N/A	MS1 m/z	672.631	672.631	<-MS1	Positions1	Δ4	N/A	N/A	MS1 m/z	672.631
Ref m/z	618.618			Score1	930.64	N/A	N/A	Ref m/z	618.618			Score1	639.05	N/A	N/A	Ref m/z	632.634			Score1	923.33	N/A	N/A	Ref m/z	632.634			Score1	768.32	N/A	N/A	Ref m/z	632.634			Score1	845.38	N/A	N/A	Ref m/z	672.626			Score1	647.36	N/A	N/A	Ref m/z	672.626
RT	13.7532			Presence1	20	N/A	N/A	RT	13.7597			Presence1	15	N/A	N/A	RT	13.9418			Presence1	25	N/A	N/A	RT	13.8623			Presence1	15	N/A	N/A	RT	13.948			Presence1	20	N/A	N/A	RT	13.948			Presence1	15	N/A	N/A	RT	13.9418
ID	127			Ratio sum1	0.1896	N/A	N/A	ID	125			Ratio sum1	0.032	N/A	N/A	ID	134			Ratio sum1	0.0474	N/A	N/A	ID	132			Ratio sum1	0.0515	N/A	N/A	ID	133			Ratio sum1	0.0631	N/A	N/A	ID	146			Ratio sum1	0.1592	N/A	N/A	ID	147
Smiles	O=C(NC(CO)C(O)C=CCCCCCCCCCCCCC)CCCCCCCCCCCCCCCCCCCCCC			All results1	Position= Δ4, Score= 930.64, Presence= 20.0, Ratio sum= 0.1896 Position= Unresolved, Score= ###, Presence= ###, Ratio sum= ###			Smiles	O=C(NC(CO)C(O)C=CCCCCCCCCCCCCC)CCCCCCCCCCCCCCCCCCCCCC			All results1	Position= Δ4, Score= 639.05, Presence= 15.0, Ratio sum= 0.032 Position= Unresolved, Score= ###, Presence= ###, Ratio sum= ###			Smiles	O=C(NC(CO)C(O)C=CCCCCCCCCCCCCC)CCCCCCCCCCCCCCCCCCCCCCC			All results1	Position= Δ4, Score= 923.33, Presence= 25.0, Ratio sum= 0.0474 Position= Unresolved, Score= ###, Presence= ###, Ratio sum= ###			Smiles	O=C(NC(CO)C(O)C=CCCCCCCCCCCCCC)CCCCCCCCCCCCCCCCCCCCCCC			All results1	Position= Δ4, Score= 768.32, Presence= 15.0, Ratio sum= 0.0515 Position= Unresolved, Score= ###, Presence= ###, Ratio sum= ###			Smiles	O=C(NC(CO)C(O)C=CCCCCCCCCCCCCC)CCCCCCCCCCCCCCCCCCCCCCC			All results1	Position= Δ4, Score= 845.38, Presence= 20.0, Ratio sum= 0.0631 Position= Unresolved, Score= ###, Presence= ###, Ratio sum= ###			Smiles	O=C(NC(CO)C(O)C=CCCCCCCCCCCCCC)CCCCCCCCCCCCCCCCCCCCCCC			All results1	Position= Δ4, Score= 647.36, Presence= 15.0, Ratio sum= 0.1592 Position= Unresolved, Score= ###, Presence= ###, Ratio sum= ###			Smiles	O=C(NC(CO)C(O)C=CCCCCCCCCCCCCC)CCCCCCCCCCCCCCCCCCCCCCC
Subclass info	Head= 0% Moiety= 0%							Subclass info	Head= 0% Moiety= 0%							Subclass info	Head= 0% Moiety= 0%							Subclass info	Head= 0% Moiety= 0%							Subclass info	Head= 0% Moiety= 0%							Subclass info	Head= 0% Moiety= 0%							Subclass info	Head= 0% Moiety= 0%
intensity	frag m/z	Ratio(%)	Delta	Ref NL1	Ref Mz1	ppm1	Type1	intensity	frag m/z	Ratio(%)	Delta	Ref NL1	Ref Mz1	ppm1	Type1	intensity	frag m/z	Ratio(%)	Delta	Ref NL1	Ref Mz1	ppm1	Type1	intensity	frag m/z	Ratio(%)	Delta	Ref NL1	Ref Mz1	ppm1	Type1	intensity	frag m/z	Ratio(%)	Delta	Ref NL1	Ref Mz1	ppm1	Type1	intensity	frag m/z	Ratio(%)	Delta	Ref NL1	Ref Mz1	ppm1	Type1	intensity	frag m/z
10256	619.585	1.0185	-0.9637					479859	619.616	45.9814	-0.9926					166587	633.579	12.4298	-0.9452					21511	633.582	2.0571	-0.9442					171819	633.58	13.3593	-0.9483					8337	673.575	1.0742	-0.9438					5402	673.574
10253	619.553	1.0182	-0.9313					59629	619.584	5.7138	-0.9606					132510	633.55	9.8872	-0.9158					78517	633.508	7.5087	-0.8708					122148	633.55	9.4972	-0.9192					8104	673.541	1.0442	-0.9099					6774	673.539
17161	619.528	1.7042	-0.9063					49724	619.555	4.7646	-0.9309					185147	633.518	13.8147	-0.8843					11938	633.467	1.1416	-0.8293					172459	633.518	13.409	-0.8872					10818	673.517	1.3939	-0.8858					8190	673.518
6300	619.495	0.6256	-0.874					53209	619.526	5.0986	-0.9022					131350	633.491	9.8006	-0.8573					5050	633.433	0.4829	-0.7961					120182	633.492	9.3444	-0.8603					5064	673.483	0.6525	-0.8522					3216	673.486
7753	619.47	0.7699	-0.8483					46089	619.494	4.4163	-0.8707					234189	633.463	17.474	-0.8284					7662	633.408	0.7327	-0.7706					192256	633.463	14.9483	-0.8313					4830	673.425	0.6223	-0.7945					2360	673.423
7501	619.44	0.7449	-0.8183					43705	619.468	4.1879	-0.8442					152728	633.429	11.3957	-0.7944					7339	633.376	0.7018	-0.7391					155380	633.429	12.0811	-0.7976					4076	673.393	0.5252	-0.7618					2093	673.365
3243	619.409	0.322	-0.7871					57193	619.439	5.4803	-0.8153					205296	633.407	15.3181	-0.7726					7864	633.348	0.752	-0.7107					185671	633.407	14.4363	-0.7757					3530	673.363	0.4548	-0.7325					1530	673.334
6294	619.384	0.625	-0.7622					42815	619.406	4.1026	-0.7825					245392	633.375	18.3099	-0.7407					7136	633.319	0.6824	-0.6817					220489	633.375	17.1435	-0.7433					3964	673.334	0.5107	-0.7028					2780	673.241
6745	619.352	0.6698	-0.7308					63733	619.385	6.107	-0.7612					199364	633.349	14.8755	-0.7144					7084	633.261	0.6774	-0.624					182589	633.349	14.1966	-0.7178					4582	673.275	0.5904	-0.6437					2874	673.213
5988	619.324	0.5946	-0.7028					61260	619.352	5.8701	-0.7279					237196	633.319	17.6983	-0.6846					7237	633.23	0.692	-0.5926					214817	633.319	16.7024	-0.6877					4206	673.241	0.5419	-0.6102					2851	673.181
5202	619.296	0.5166	-0.6746					57164	619.326	5.4776	-0.7022					203375	633.29	15.1748	-0.6555					7215	633.202	0.6899	-0.5645					184364	633.289	14.3347	-0.6582					4220	673.213	0.5437	-0.5821					1964	673.149
5771	619.267	0.5731	-0.6452					70516	619.297	6.757	-0.6732					185718	633.259	13.8573	-0.625					7572	633.172	0.7241	-0.5348					171970	633.259	13.371	-0.628					4789	673.181	0.617	-0.5506					1970	673.121
6373	619.239	0.6329	-0.6176					60517	619.267	5.7989	-0.6434					193323	633.231	14.4247	-0.5967					6851	633.141	0.6551	-0.5038					158244	633.231	12.3038	-0.5995					4462	673.15	0.5749	-0.5194					2185	673.09
6424	619.18	0.6379	-0.5589					54525	619.237	5.2247	-0.6137					148615	633.201	11.0889	-0.5665					3307	633.115	0.3162	-0.4778					148915	633.201	11.5784	-0.5694					1668	673.124	0.2149	-0.4935					2207	673.065
6355	619.151	0.6311	-0.53					58068	619.209	5.5642	-0.585					140195	633.171	10.4606	-0.5369					5969	633.084	0.5708	-0.447					123606	633.171	9.6106	-0.5398					3516	673.09	0.453	-0.459					1218	673.013
6404	619.12	0.6359	-0.4981					49955	619.179	4.7868	-0.5557					154886	633.14	11.5568	-0.5061					5421	633.058	0.5184	-0.4206					140028	633.14	10.8874	-0.509					2931	673.064	0.3776	-0.4331					3395	672.975
3842	619.095	0.3815	-0.4736					45416	619.15	4.3518	-0.5263					135692	633.108	10.1246	-0.4742					6131	633.031	0.5863	-0.3932					111480	633.109	8.6678	-0.4776					3863	673.036	0.4977	-0.4054					2116	672.941
5726	619.064	0.5686	-0.4425					45769	619.12	4.3857	-0.496					225691	633.081	16.8399	-0.447					2914	633.005	0.2786	-0.3678					179436	633.081	13.9515	-0.4502					1736	673.012	0.2236	-0.3809					4864	672.884
5114	619.038	0.5078	-0.4166					14399	619.094	1.3797	-0.4699					268082	633.05	20.0029	-0.4155					10847	632.976	1.0373	-0.339					252581	633.048	19.6387	-0.4172					1969	672.994	0.2537	-0.3628					4876	672.853
5264	619.01	0.5227	-0.3886					38160	619.061	3.6566	-0.4376					194970	632.987	14.5476	-0.3524					8208	632.941	0.7849	-0.3041					167673	632.987	13.0369	-0.3556					5284	672.976	0.6808	-0.3449					7456	672.825
3038	618.985	0.3017	-0.3639					24168	618.969	2.3158	-0.3452					302177	632.962	22.5469	-0.3283					6905	632.917	0.6603	-0.2798					278354	632.962	21.6426	-0.3308					4599	672.943	0.5926	-0.3118					7800	672.795
9499	618.956	0.9433	-0.3346					138867	618.908	13.3066	-0.2844					619860	632.921	46.2508	-0.2873					13547	632.886	1.2955	-0.2484					397227	632.931	30.8852	-0.2995					3672	672.919	0.4731	-0.2886					11072	672.736
4998	618.925	0.4963	-0.304					285424	618.87	27.3501	-0.2462					219886	632.888	16.4067	-0.2541					16997	632.856	1.6254	-0.2191					214140	632.915	16.6498	-0.2839					9049	672.885	1.166	-0.2542					33379	672.673
6435	618.898	0.639	-0.2766					462697	618.837	44.3369	-0.213					220483	632.859	16.4513	-0.2252					23615	632.827	2.2583	-0.1899					219934	632.888	17.1003	-0.2569					9640	672.854	1.2421	-0.2236					632541	672.632
11633	618.867	1.1552	-0.2459					421513	618.808	40.3905	-0.1843					514777	632.821	38.41	-0.187					67747	632.796	6.4787	-0.1584					219990	632.859	17.1047	-0.2278					13798	672.825	1.7779	-0.1941					6518	672.57
15301	618.838	1.5195	-0.217					331002	618.783	31.7175	-0.1595					450749	632.793	33.6326	-0.1587					47253	632.741	4.5188	-0.1038					514218	632.821	39.9815	-0.1898					15217	672.796	1.9607	-0.1652					9808	672.528
23001	618.81	2.2842	-0.1881					1043592	618.691	100	-0.0673					449341	632.766	33.5275	-0.1318					59676	632.708	5.7069	-0.0704					445383	632.794	34.6295	-0.1629					26403	672.736	3.4021	-0.1055					2565	672.464
45247	618.779	4.4935	-0.1572					523811	618.662	50.193	-0.0385					457648	632.731	34.1473	-0.0965					1045678	632.646	100	-0.0086					446206	632.765	34.6935	-0.1333					32503	672.703	4.1881	-0.0722					2790	672.423
6399	618.759	0.6354	-0.1379					543126	618.63	52.0439	-0.0068					665330	632.699	49.6435	-0.0652					32882	632.574	3.1445	0.0635					461137	632.73	35.8544	-0.0992					68044	672.671	8.7678	-0.0404					1873	672.375
44447	618.725	4.414	-0.1033					542859	618.611	52.0183	0.0129					514350	632.673	38.3781	-0.0389					63240	632.496	6.0477	0.1416					665713	632.7	51.7606	-0.0688					776064	672.633	100	-0.0017					458	672.317
51696	618.691	5.1339	-0.0698					66296	618.522	6.3526	0.1021					1013202	632.632	75.6	0.0025					6003	632.402	0.574	0.2357					514908	632.673	40.0352	-0.0419					13456	672.52	1.7338	0.1113					322	672.302
1006938	618.626	100	-0.0042					51669	618.475	4.951	0.1485					187512	632.501	13.9911	0.1334					3376	632.352	0.3228	0.2858					1000525	632.631	77.793	-0.0001					4160	672.43	0.536	0.2005					290	672.274
16968	618.558	1.6851	0.0636					13434	618.357	1.2872	0.2664					79326	632.401	5.9189	0.2327					1188	632.294	0.1136	0.3436					162581	632.501	12.641	0.1305					2516	672.384	0.3242	0.2464					899	672.241
16779	618.521	1.6663	0.1001					7878	618.312	0.7548	0.3121					37325	632.312	2.785	0.322					681	632.27	0.0651	0.3678					35086	632.407	2.728	0.224					556	672.342	0.0716	0.2893					773	672.189
1843	618.386	0.183	0.2352					8982	618.273	0.8606	0.3502					42278	632.235	3.1545	0.3995					1846	632.231	0.1765	0.4062					20735	632.368	1.6121	0.2634					1553	672.311	0.2001	0.3197					533	672.15
2586	618.358	0.2568	0.2635					8128	618.233	0.7788	0.3907					19471	632.156	1.4528	0.4778					885	632.191	0.0846	0.4459					64424	632.329	5.0091	0.3021					2313	672.253	0.298	0.378					553	672.098
1540	618.316	0.1529	0.3058					5662	618.194	0.5425	0.4297					16340	632.111	1.2192	0.5234					578	632.168	0.0552	0.4697					13141	632.219	1.0217	0.4119					888	672.211	0.1144	0.4202					501	672.07
2604	618.26	0.2586	0.3616					4563	618.167	0.4372	0.457					8335	632.074	0.6219	0.5601					916	632.153	0.0875	0.4845					23604	632.198	1.8352	0.4328					564	672.164	0.0726	0.4667					555	672.017
562	618.208	0.0558	0.4138					8150	618.128	0.7809	0.4952					8968	632.053	0.6691	0.5808					349	632.112	0.0333	0.5253					13977	632.127	1.0867	0.5043					619	672.151	0.0797	0.4802					116	671.984
642	618.172	0.0637	0.4494					3373	618.084	0.3232	0.5398					8403	632.027	0.6269	0.6072					543	632.08	0.0519	0.5578					21091	632.096	1.6398	0.5353					583	672.112	0.0751	0.519					584	671.942
551	618.136	0.0547	0.4852					4077	618.053	0.3906	0.5703					13008	631.989	0.9705	0.645					1047	632.048	0.1001	0.5892					8712	632.036	0.6773	0.5949					209	672.091	0.0269	0.5395					134	671.895
437	618.12	0.0433	0.5013					3036	618.015	0.2909	0.6086					7015	631.938	0.5234	0.6965					795	632.009	0.076	0.6281					9214	631.999	0.7164	0.6322					301	672.075	0.0387	0.5557					390	671.847
747	618.096	0.0741	0.5257					3734	617.992	0.3578	0.6321					7409	631.918	0.5528	0.7161					1855	631.963	0.1773	0.6748					12311	631.953	0.9572	0.6784					993	672.036	0.1279	0.5947					483	671.798
268	618.077	0.0266	0.5447					3428	617.962	0.3284	0.6617					16086	631.892	1.2002	0.7425					840	631.891	0.0803	0.7465					10434	631.908	0.8112	0.7233					98	672.005	0.0126	0.6257					318	671.747
1029	618.029	0.1021	0.5926					5872	617.919	0.5626	0.7044					11174	631.808	0.8337	0.8265					470	631.878	0.0449	0.7592					13314	631.855	1.0351	0.7758					703	671.964	0.0905	0.667					4349	671.675
793	618	0.0787	0.6211					3365	617.867	0.3224	0.7562					6058	631.761	0.452	0.8736					782	631.839	0.0747	0.7987					7826	631.791	0.6084	0.8402					87	671.936	0.0112	0.6944					16938	671.619
1035	617.964	0.1027	0.6578					3484	617.831	0.3338	0.7927					100830	631.627	7.5234	1.0069					865	631.792	0.0827	0.8454					17763	631.685	1.3811	0.9464					263	671.905	0.0338	0.726					4471	671.565
395	617.936	0.0392	0.6859					3046	617.799	0.2918	0.8249					27443	631.567	2.0476	1.0667					622	631.761	0.0594	0.8763					91497	631.627	7.114	1.0045					727	671.866	0.0936	0.7649					6831	671.515
878	617.899	0.0871	0.7222					5462	617.705	0.5233	0.9189					56246	631.496	4.1967	1.1381					505	631.721	0.0482	0.9166					32260	631.566	2.5082	1.0655					709	671.797	0.0913	0.8337					57	671.392
859	617.862	0.0853	0.759					51546	617.613	4.9392	1.0104					7131	631.446	0.532	1.188					258	631.7	0.0246	0.9371					77012	631.496	5.9878	1.1349					481	671.762	0.0619	0.8688					269	671.358
967	617.844	0.096	0.7778					36066	617.514	3.4559	1.1097					5699	631.406	0.4252	1.2278					35035	631.626	3.3504	1.0112					5945	631.443	0.4622	1.1884					102	671.722	0.0131	0.9088					196	671.31
1940	617.774	0.1926	0.8471					5056	617.46	0.4844	1.1632					4280	631.374	0.3193	1.2602					26539	631.569	2.5379	1.0686					5507	631.423	0.4281	1.2082					3027	671.674	0.39	0.9568					177	671.259
171616	617.61	17.0433	1.0118					1872	617.422	0.1793	1.2012					2769	631.352	0.2066	1.2821					62076	631.494	5.9364	1.1434					8007	631.366	0.6225	1.2651					25563	671.619	3.2939	1.012					61	671.225
10772	617.554	1.0697	1.0671					3306	617.389	0.3167	1.2351					9386	631.323	0.7003	1.3109					879	631.416	0.084	1.2209					5164	631.325	0.4015	1.3059					3917	671.568	0.5047	1.0633					141	671.184
16253	617.517	1.6141	1.1047					3581	617.306	0.3431	1.3174					3437	631.243	0.2564	1.3912					261	631.384	0.0249	1.2535					2756	631.283	0.2142	1.3479					6921	671.518	0.8918	1.1128					168	671.15
569	617.423	0.0565	1.1987					1571	617.259	0.1505	1.3649					5467	631.218	0.4079	1.4161					710	631.363	0.0678	1.2739					4620	631.24	0.3592	1.3913					575	671.437	0.074	1.1935					160	671.132
526	617.388	0.0522	1.2333					2653	617.198	0.2542	1.4261					5034	631.16	0.3756	1.4744					544	631.326	0.052	1.3116					5468	631.197	0.4251	1.4347					239	671.365	0.0307	1.2663					155	671.099
555	617.336	0.0551	1.2859					980	617.152	0.0939	1.4719					6117	631.091	0.4564	1.5427					308	631.289	0.0294	1.3485					5401	631.149	0.4199	1.4819					309	671.334	0.0398	1.2966					269	670.995
688	617.27	0.0683	1.3513					1510	617.12	0.1446	1.5041					3258	631.036	0.243	1.5983					392	631.254	0.0374	1.3837					2823	631.095	0.2194	1.5365					507	671.312	0.0653	1.3183					158	670.958
345	617.222	0.0342	1.399					1466	617.07	0.1404	1.5532					2445	631.015	0.1824	1.6193					613	631.224	0.0586	1.4133					1592	631.071	0.1237	1.5599					163	671.26	0.021	1.3707					164	670.927
620	617.196	0.0615	1.4251					1107	617.038	0.106	1.5854					4220	630.969	0.3148	1.6653					223	631.187	0.0213	1.4503					2178	631.037	0.1693	1.5946					359	671.213	0.0462	1.4183					189	670.872
105	617.139	0.0104	1.482					1249	617.003	0.1196	1.6207					3156	630.934	0.2354	1.6997					490	631.141	0.0468	1.4967					2065	631.016	0.1605	1.6152					421	671.169	0.0542	1.4618					62	670.837
77	617.109	0.0076	1.5124					1014	616.953	0.0971	1.6703					2524	630.902	0.1883	1.7318					119	631.097	0.0113	1.5402					2007	630.987	0.156	1.644					186	671.127	0.0239	1.5035					118	670.804
298	617.068	0.0295	1.5531					1296	616.904	0.1241	1.7192					2124	630.867	0.1584	1.7675					93	631.083	0.0088	1.5542					5447	630.944	0.4235	1.6872					318	671.071	0.0409	1.5602					85	670.782
117	617.034	0.0116	1.5879					956	616.862	0.0916	1.7614					4032	630.834	0.3008	1.8005					86	631.067	0.0082	1.5699					2110	630.884	0.164	1.7472					365	671.029	0.047	1.6021					338	670.744
89	617	0.0088	1.621					412	616.847	0.0394	1.7767					2221	630.757	0.1657	1.8775					273	631.037	0.0261	1.6004					2070	630.859	0.1609	1.772					82	670.981	0.0105	1.6501					22417	670.615
127	616.974	0.0126	1.6478					526	616.82	0.0504	1.8032					8919	630.677	0.6654	1.9574					313	630.978	0.0299	1.6592					4398	630.818	0.3419	1.8132					339	670.953	0.0436	1.6777					85	670.559
233	616.938	0.0231	1.6832					1572	616.789	0.1506	1.8346					29363	630.621	2.1909	2.0129					77	630.951	0.0073	1.6859					2218	630.747	0.1724	1.8841					124	670.917	0.0159	1.7134					191	670.523
239	616.894	0.0237	1.7271					311	616.747	0.0298	1.8769					2735	630.557	0.204	2.0774					363	630.917	0.0347	1.7208					4971	630.688	0.3865	1.9434					188	670.876	0.0242	1.7545					59	670.43
199	616.845	0.0197	1.7763					860	616.701	0.0824	1.9227					3323	630.504	0.2479	2.1304					61	630.886	0.0058	1.7518					28188	630.621	2.1916	2.0102					234	670.835	0.0301	1.7961					96	670.41
247	616.82	0.0245	1.8019					1146	616.676	0.1098	1.948					1888	630.464	0.1408	2.1702					193	630.847	0.0184	1.7906					1851	630.561	0.1439	2.0703					137	670.8	0.0176	1.831					63	670.355
117	616.779	0.0116	1.8427					16475	616.606	1.5786	2.0177					4570	630.44	0.3409	2.1946					60	630.813	0.0057	1.8239					2693	630.533	0.2093	2.0982					560	670.767	0.0721	1.8635					46	670.329
117	616.75	0.0116	1.8716					846	616.559	0.081	2.0651					2568	630.358	0.1916	2.2759					459	630.773	0.0438	1.8641					1968	630.492	0.153	2.1393					125	670.728	0.0161	1.9026					128	670.252
171	616.726	0.0169	1.8957					673	616.529	0.0644	2.0943					1631	630.32	0.1216	2.3143					187	630.718	0.0178	1.9192					1343	630.461	0.1044	2.17					31456	670.615	4.0532	2.0163					60	670.193
126	616.675	0.0125	1.9468					350	616.506	0.0335	2.1174					2448	630.28	0.1826	2.3541					5464	630.622	0.5225	2.0152					1637	630.427	0.1272	2.2038					134	670.529	0.0172	2.1016					63	670.153
6616	616.606	0.657	2.0154					776	616.473	0.0743	2.1503					2379	630.247	0.1775	2.3871					377	630.571	0.036	2.0668					2063	630.39	0.1604	2.2417					98	670.496	0.0126	2.1349					125	670.105
250	616.549	0.0248	2.072					1337	616.427	0.1281	2.1971					2481	630.17	0.1851	2.4638					100	630.536	0.0095	2.1012					2735	630.353	0.2126	2.2778					225	670.458	0.0289	2.1731					110	670.06
196	616.511	0.0194	2.1103					795	616.378	0.0761	2.2453					1934	630.128	0.1443	2.5065					304	630.487	0.029	2.1502					2075	630.29	0.1613	2.3415					203	670.431	0.0261	2.2001					36	670.01
162	616.46	0.016	2.1619					348	616.347	0.0333	2.2767					2552	630.079	0.1904	2.555					143	630.416	0.0136	2.2211					1559	630.263	0.1212	2.3686					109	670.389	0.014	2.2419					142	669.925
68	616.405	0.0067	2.216					1052	616.321	0.1008	2.3031					1443	630.047	0.1076	2.5871					115	630.393	0.0109	2.2447					1628	630.222	0.1265	2.4096					323	670.335	0.0416	2.2955					119	669.668
128	616.385	0.0127	2.236					1168	616.254	0.1119	2.3696					1202	630.013	0.0896	2.6213					36	630.365	0.0034	2.2725					1183	630.194	0.0919	2.4372					155	670.304	0.0199	2.3266					488	669.609
101	616.345	0.01	2.276					468	616.221	0.0448	2.4027					1268	629.984	0.0946	2.6498					111	630.341	0.0106	2.2962					1324	630.156	0.1029	2.4757					180	670.29	0.0231	2.3408					353	668.599
252	616.297	0.025	2.324					518	616.188	0.0496	2.4354					759	629.962	0.0566	2.6725					108	630.325	0.0103	2.3126					1535	630.118	0.1193	2.5128					58	670.252	0.0074	2.3788					67	668.286
76	616.26	0.0075	2.3615					741	616.144	0.071	2.48					1067	629.922	0.0796	2.7121					92	630.297	0.0087	2.3405					1445	630.073	0.1123	2.5587					106	670.124	0.0136	2.5069					34	667.077
249	616.222	0.0247	2.399					276	616.111	0.0264	2.5129					1844	629.892	0.1375	2.742					201	630.23	0.0192	2.4071					1350	630.03	0.1049	2.6009					97	670.082	0.0124	2.5487					55	666.964
57	616.194	0.0056	2.4279					747	616.06	0.0715	2.5637					1689	629.841	0.126	2.7935					130	630.163	0.0124	2.4744					862	630.009	0.067	2.6223					58	670.001	0.0074	2.6296					58	664.954
115	616.153	0.0114	2.4681					346	616.017	0.0331	2.6067					1125	629.793	0.0839	2.841					171	630.12	0.0163	2.517					2263	629.958	0.1759	2.6733					127	669.954	0.0163	2.6768					30	663.14
48	616.09	0.0047	2.5312					902	615.961	0.0864	2.6631					1306	629.773	0.0974	2.8611					160	630.091	0.0153	2.5468					2344	629.893	0.1822	2.7379					59	669.897	0.0076	2.7338					61	661.123
102	616.012	0.0101	2.6091					498	615.899	0.0477	2.725					704	629.725	0.0525	2.9095					102	630.039	0.0097	2.598					1629	629.834	0.1266	2.7975					78	669.857	0.01	2.7738					52	660.993
92	615.988	0.0091	2.6334					395	615.854	0.0378	2.7701					1688	629.688	0.1259	2.9458					65	629.923	0.0062	2.7142					1144	629.804	0.0889	2.8269					63	669.82	0.0081	2.811					67	660.578
100	615.964	0.0099	2.6576					429	615.834	0.0411	2.7895					891	629.651	0.0664	2.9827					276	629.881	0.0263	2.7565					1591	629.757	0.1237	2.8745					46	669.785	0.0059	2.846					39	660.493
87	615.941	0.0086	2.68					516	615.788	0.0494	2.8357					2143	629.6	0.1598	3.0341					214	629.834	0.0204	2.8035					404	629.728	0.0314	2.9032					61	669.739	0.0078	2.8917					73	660.435
91	615.918	0.009	2.7031					406	615.75	0.0389	2.8732					606	629.565	0.0452	3.0693					150	629.741	0.0143	2.8967					879	629.702	0.0683	2.9292					57	669.72	0.0073	2.9106					72	660.413
112	615.82	0.0111	2.8014					459	615.723	0.0439	2.9009					1849	629.517	0.1379	3.1174					50	629.678	0.0047	2.9591					875	629.668	0.068	2.9631					48	669.669	0.0061	2.9618					78	660.282
99	615.784	0.0098	2.8372					542	615.685	0.0519	2.9384					1399	629.455	0.1043	3.1796					211	629.607	0.0201	3.0304					2781	629.604	0.2162	3.0277					50	669.644	0.0064	2.9868					67	660.134
92	615.749	0.0091	2.8724					578	615.646	0.0553	2.9778					870	629.421	0.0649	3.2128					74	629.561	0.007	3.0766					558	629.568	0.0433	3.0632					438	669.606	0.0564	3.0246					67	659.919
48	615.696	0.0047	2.9255					211	615.601	0.0202	3.0225					1476	629.385	0.1101	3.2491					126	629.547	0.012	3.0907					1621	629.52	0.126	3.1116					44	669.357	0.0056	3.2738					40	659.77
68	615.678	0.0067	2.9431					348	615.577	0.0333	3.0465					1100	629.343	0.082	3.2914					229	629.478	0.0218	3.159					1511	629.484	0.1174	3.1475					95	669.324	0.0122	3.3071					170	659.671
502	615.6	0.0498	3.0212					393	615.547	0.0376	3.0763					1081	629.301	0.0806	3.3333					85	629.362	0.0081	3.2757					1468	629.444	0.1141	3.1868					33	669.12	0.0042	3.5112					400	659.599
94	615.533	0.0093	3.0889					750	615.513	0.0718	3.1104					401	629.266	0.0299	3.3682					120	629.192	0.0114	3.4456					673	629.381	0.0523	3.2499					605	668.604	0.0779	4.0273					801	659.559
88	615.503	0.0087	3.1183					431	615.444	0.0412	3.1797					754	629.239	0.0562	3.3953					36	629.143	0.0034	3.4943					375	629.368	0.0291	3.2629					88	668.514	0.0113	4.1173					847	659.53
74	615.462	0.0073	3.1594					390	615.396	0.0373	3.228					1889	629.181	0.1409	3.4535					112	629.018	0.0107	3.6198					887	629.341	0.0689	3.2903					48	668.401	0.0061	4.2303					82	659.458
93	615.432	0.0092	3.1897					732	615.349	0.0701	3.2751					1361	629.148	0.1015	3.4866					141	628.996	0.0134	3.6411					399	629.315	0.031	3.3167					43	667.724	0.0055	4.9072					157	659.384
41	615.226	0.004	3.3951					603	615.276	0.0577	3.3478					1127	629.088	0.084	3.5457					74	628.848	0.007	3.7897					517	629.288	0.0401	3.3432					85	667.668	0.0109	4.9626					50	659.307
84	615.177	0.0083	3.4443					448	615.256	0.0429	3.3677					2074	629.033	0.1547	3.6016					155	628.793	0.0148	3.8441					489	629.269	0.038	3.3627					31	667.21	0.0039	5.4205					81	659.228
115	614.805	0.0114	3.8163					332	615.209	0.0318	3.4145					1157	628.97	0.0863	3.6641					77	628.748	0.0073	3.8893					1710	629.224	0.1329	3.407					88	666.863	0.0113	5.7681					121	659.185
45	614.773	0.0044	3.8482					263	615.18	0.0252	3.4436					620	628.947	0.0462	3.6873					114	628.605	0.0109	4.0325					1135	629.169	0.0882	3.4626					56	666.7	0.0072	5.9308					109	659.036
71	614.689	0.007	3.932					285	615.155	0.0273	3.4691					775	628.914	0.0578	3.7198					96	628.525	0.0091	4.1119					633	629.143	0.0492	3.4884					56	666.153	0.0072	6.4783					122	658.969
49	614.664	0.0048	3.957					175	615.139	0.0167	3.4842					1360	628.863	0.1014	3.7709					67	628.467	0.0064	4.1708					759	629.107	0.059	3.5243					41	664.636	0.0052	7.9946					116	658.902
78	614.594	0.0077	4.027					438	615.109	0.0419	3.5143					599	628.834	0.0446	3.8005					90	628.439	0.0086	4.1985					428	629.083	0.0332	3.548					83	663.217	0.0106	9.4138					125	658.841
72	614.35	0.0071	4.2716					472	615.051	0.0452	3.5725					1272	628.778	0.0949	3.8561					40	628.386	0.0038	4.2513					1941	629.04	0.1509	3.5911					79	661.893	0.0101	10.7378					94	658.822
30	614.316	0.0029	4.3058					538	615.01	0.0515	3.6133					386	628.76	0.0288	3.874					53	628.373	0.005	4.2647					1201	628.986	0.0933	3.6455					50	661.555	0.0064	11.0763					116	658.794
42	614.137	0.0041	4.4847					760	614.957	0.0728	3.6663					631	628.731	0.047	3.903					74	628.248	0.007	4.3897					780	628.95	0.0606	3.6808					123	661.057	0.0158	11.574					26162	658.653
71	614.094	0.007	4.5272					171	614.905	0.0163	3.7185					1335	628.685	0.0996	3.9488					70	628.087	0.0066	4.5499					801	628.907	0.0622	3.7238					85	660.974	0.0109	11.6573					279	658.596
89	613.932	0.0088	4.6894					261	614.883	0.025	3.7408					618	628.654	0.0461	3.98					48	628.045	0.0045	4.5922					1375	628.867	0.1069	3.7645					49	660.586	0.0063	12.0447					288	658.554
85	613.838	0.0084	4.7837					158	614.853	0.0151	3.7709					1018	628.627	0.0759	4.0069					151	627.865	0.0144	4.7719					320	628.825	0.0248	3.8065					87	660.559	0.0112	12.0714					584	658.515
62	613.663	0.0061	4.9582					102	614.836	0.0097	3.7876					612	628.589	0.0456	4.0451					109	627.713	0.0104	4.9239					279	628.809	0.0216	3.8224					56	660.466	0.0072	12.1648					83	658.475
106	613.599	0.0105	5.0223					677	614.765	0.0648	3.8582					265	628.564	0.0197	4.0699					98	627.644	0.0093	4.9932					651	628.775	0.0506	3.8562					77	660.435	0.0099	12.1963					168	658.443
43	613.028	0.0042	5.5934					360	614.729	0.0344	3.8948					812	628.536	0.0605	4.0982					58	627.586	0.0055	5.0518					562	628.755	0.0436	3.8758					142	660.409	0.0182	12.222					138	658.41
53	612.984	0.0052	5.6377					231	614.705	0.0221	3.9183					1249	628.495	0.0931	4.1387					34	627.535	0.0032	5.1025					972	628.714	0.0755	3.9171					36	660.345	0.0046	12.2857					69	658.31
50	612.791	0.0049	5.8309					341	614.674	0.0326	3.9498					1008	628.438	0.0752	4.1963					147	627.481	0.014	5.1567					1077	628.663	0.0837	3.9683					68	660.313	0.0087	12.3177					42	657.936
41	612.293	0.004	6.3281					287	614.647	0.0275	3.977					969	628.382	0.0723	4.2519					69	627.447	0.0065	5.1901					848	628.602	0.0659	4.0292					93	660.202	0.0119	12.4291					188	657.646
66	612.155	0.0065	6.4666					152	614.62	0.0145	4.0035					284	628.362	0.0211	4.2722					43	627.342	0.0041	5.2951					398	628.568	0.0309	4.0636					70	659.898	0.009	12.733					390	657.581
35	612.069	0.0034	6.5529					286	614.588	0.0274	4.0354					426	628.337	0.0317	4.2969					67	627.281	0.0064	5.3566					957	628.541	0.0744	4.0898					300	659.601	0.0386	13.0297					311	657.548
50	612.049	0.0049	6.5724					406	614.556	0.0389	4.0677					714	628.305	0.0532	4.3294					65	627.192	0.0062	5.445					1019	628.484	0.0792	4.1469					635	659.562	0.0818	13.0692					1456	657.511
53	611.629	0.0052	6.9924					217	614.516	0.0207	4.1077					429	628.275	0.032	4.3594					93	626.957	0.0088	5.6804					651	628.438	0.0506	4.1938					575	659.524	0.074	13.107					115	657.457
50	611.576	0.0049	7.0453					91	614.493	0.0087	4.1308					1262	628.24	0.0941	4.3937					46	626.865	0.0043	5.7722					734	628.413	0.057	4.2179					99	659.48	0.0127	13.1507					51	656.784
151	611.515	0.0149	7.1063					474	614.455	0.0454	4.1683					497	628.196	0.037	4.4379					56	626.544	0.0053	6.0934					1387	628.363	0.1078	4.2679					43	659.447	0.0055	13.1841					107	656.673
57	611.252	0.0056	7.3697					145	614.405	0.0138	4.2186					1179	628.163	0.0879	4.4712					58	626.455	0.0055	6.1826					467	628.325	0.0363	4.3062					146	659.275	0.0188	13.3559					381	656.637
62	611.162	0.0061	7.4597					168	614.368	0.016	4.256					740	628.113	0.0552	4.5208					43	626.306	0.0041	6.3314					1141	628.275	0.0887	4.3561					122	659.22	0.0157	13.4108					75	656.605
34	610.654	0.0033	7.9673					570	614.327	0.0546	4.2964					1469	628.065	0.1096	4.5688					58	626.098	0.0055	6.539					1358	628.221	0.1055	4.4106					76	659.181	0.0097	13.4494					109	656.572
47	610.002	0.0046	8.619					173	614.29	0.0165	4.3338					900	627.996	0.0671	4.6379					51	625.907	0.0048	6.7307					597	628.185	0.0464	4.4462					173	659.13	0.0222	13.5013					444	656.533
44	609.604	0.0043	9.0174					335	614.259	0.0321	4.365					928	627.967	0.0692	4.667					63	625.567	0.006	7.0708					330	628.165	0.0256	4.466					248	658.958	0.0319	13.673					497	656.499
59	609.427	0.0058	9.1944					324	614.226	0.031	4.3973					1237	627.913	0.0922	4.7211					65	625.311	0.0062	7.3259					798	628.132	0.062	4.4997					121	658.878	0.0155	13.7529					72	656.392
73	609.34	0.0072	9.2819					473	614.189	0.0453	4.4343					833	627.856	0.0621	4.778					73	625.28	0.0069	7.3571					693	628.094	0.0538	4.5372					33	658.861	0.0042	13.7696					62	656.297
82	609.168	0.0081	9.453					493	614.14	0.0472	4.4836					306	627.823	0.0228	4.8111					132	625.234	0.0126	7.403					363	628.067	0.0282	4.5638					272	658.819	0.035	13.8118					37	656.241
66	609.048	0.0065	9.5731					303	614.108	0.029	4.5159					419	627.798	0.0312	4.8364					45	625.136	0.0043	7.5017					934	628.029	0.0726	4.6024					143	658.786	0.0184	13.8448					257	655.664
56	609.02	0.0055	9.6011					309	614.082	0.0296	4.5417					336	627.77	0.025	4.8639					79	624.821	0.0075	7.8159					308	628.003	0.0239	4.6279					31850	658.653	4.104	13.9775					269	655.605
35	608.737	0.0034	9.8845					451	614.031	0.0432	4.5927					933	627.732	0.0696	4.9026					45	624.702	0.0043	7.9357					285	627.979	0.0221	4.6518					271	658.556	0.0349	14.0745					287	655.561
63	608.134	0.0062	10.4877					312	613.989	0.0298	4.6343					470	627.701	0.035	4.9327					51	624.667	0.0048	7.9708					610	627.951	0.0474	4.6806					526	658.517	0.0677	14.1138					649	655.532
60	608.041	0.0059	10.5802					121	613.936	0.0115	4.6873					422	627.667	0.0314	4.9667					46	624.504	0.0043	8.1332					451	627.909	0.035	4.7219					428	658.44	0.0551	14.1908					1129	655.497
53	608.006	0.0052	10.6151					220	613.895	0.021	4.7286					1222	627.622	0.0911	5.012					47	624.152	0.0044	8.4854					629	627.882	0.0489	4.7495					135	658.366	0.0173	14.2652					78	655.451
85	607.969	0.0084	10.652					204	613.873	0.0195	4.7509					943	627.564	0.0703	5.0701					71	623.719	0.0067	8.918					207	627.844	0.016	4.7876					59	657.686	0.0076	14.9444					66	654.931
65	607.951	0.0064	10.6702					253	613.842	0.0242	4.7818					509	627.519	0.0379	5.1148					69	623.424	0.0065	9.2132					761	627.789	0.0591	4.8425					205	657.64	0.0264	14.9913					89	654.72
53	607.891	0.0052	10.7302					358	613.796	0.0343	4.8274					596	627.497	0.0444	5.137					47	623.151	0.0044	9.4867					1197	627.724	0.093	4.9076					418	657.586	0.0538	15.045					82	654.655
55	607.804	0.0054	10.8171					386	613.756	0.0369	4.8678					229	627.469	0.017	5.1647					75	622.942	0.0071	9.6948					601	627.669	0.0467	4.9619					2106	657.517	0.2713	15.1142					221	654.619
49	607.472	0.0048	11.1494					418	613.712	0.04	4.9114					380	627.448	0.0283	5.1861					59	622.841	0.0056	9.7962					473	627.646	0.0367	4.9856					124	657.442	0.0159	15.1884					98	654.591
73	607.419	0.0072	11.2023					138	613.66	0.0132	4.9637					797	627.398	0.0594	5.2364					68	622.642	0.0065	9.995					451	627.618	0.035	5.0134					88	657.348	0.0113	15.2827					122	654.554
86	607.298	0.0085	11.3231					202	613.64	0.0193	4.9839					1203	627.374	0.0897	5.2601					61	622.588	0.0058	10.0496					241	627.595	0.0187	5.0359					75	657.282	0.0096	15.3492					536	654.489
56	607.238	0.0055	11.3831					275	613.602	0.0263	5.022					494	627.311	0.0368	5.3233					89	622.221	0.0085	10.4163					772	627.577	0.06	5.0545					49	657.17	0.0063	15.4605					61	654.435
81	607.084	0.008	11.537					622	613.551	0.0596	5.0723					615	627.284	0.0458	5.3501					67	622.06	0.0064	10.5778					571	627.531	0.0443	5.1007					454	656.635	0.0585	15.996					108	654.402
130	607.033	0.0129	11.5883					261	613.511	0.025	5.1129					198	627.232	0.0147	5.4017					55	622.011	0.0052	10.6265					200	627.502	0.0155	5.1288					192	656.579	0.0247	16.0514					75	653.622
65	606.948	0.0064	11.6739					170	613.479	0.0162	5.1443					375	627.212	0.0279	5.4218					91	621.943	0.0087	10.6947					462	627.474	0.0359	5.1574					142	656.537	0.0182	16.0938					231	653.557
61	606.718	0.006	11.9032					84	613.438	0.008	5.1852					147	627.185	0.0109	5.449					46	621.675	0.0043	10.9627					246	627.462	0.0191	5.1693					636	656.503	0.0819	16.1282					200	653.496
93	606.688	0.0092	11.9339					195	613.4	0.0186	5.2233					780	627.152	0.0581	5.4823					49	621.646	0.0046	10.991					455	627.439	0.0353	5.1927					47	656.469	0.006	16.1622					89	653.478
69	606.654	0.0068	11.9678					245	613.353	0.0234	5.271					651	627.085	0.0485	5.5494					122	621.556	0.0116	11.0816					346	627.409	0.0269	5.2223					101	656.437	0.013	16.1939					88	652.607
82	606.639	0.0081	11.9822					122	613.332	0.0116	5.2914					416	627.064	0.031	5.5701					70	621.511	0.0066	11.126					154	627.377	0.0119	5.2545					60	656.398	0.0077	16.2331					41	644.133
40	606.546	0.0039	12.0753					155	613.298	0.0148	5.3258					677	627.03	0.0505	5.6041					53	621.477	0.005	11.1601					732	627.339	0.0569	5.292					74	655.915	0.0095	16.7157					59	643.588
77	606.487	0.0076	12.1347					158	613.263	0.0151	5.3609					594	626.99	0.0443	5.6446					71	621.405	0.0067	11.2327					339	627.289	0.0263	5.342					39	655.718	0.005	16.9128					74	642.621
79	606.45	0.0078	12.1716					157	613.237	0.015	5.3871					873	626.951	0.0651	5.6828					38	621.295	0.0036	11.3428					417	627.262	0.0324	5.369					172	655.615	0.0221	17.0154					62	641.87
181	606.414	0.0179	12.2073					175	613.21	0.0167	5.4139					282	626.92	0.021	5.7145					141	621.201	0.0134	11.4365					230	627.23	0.0178	5.4008					450	655.565	0.0579	17.0655					31	641.662
96	606.373	0.0095	12.248					123	613.178	0.0117	5.4455					715	626.886	0.0533	5.7484					66	621.125	0.0063	11.5122					577	627.198	0.0448	5.4329					424	655.538	0.0546	17.0925					107	641.616
45	606.342	0.0044	12.2793					181	613.149	0.0173	5.4742					461	626.832	0.0343	5.8026					68	620.924	0.0065	11.7135					686	627.148	0.0533	5.4828					935	655.496	0.1204	17.1347					131	641.588
103	606.317	0.0102	12.3046					250	613.125	0.0239	5.4985					496	626.792	0.037	5.8423					120	620.803	0.0114	11.8344					648	627.111	0.0503	5.5207					41	654.805	0.0052	17.8259					408	641.557
90	606.285	0.0089	12.3367					139	613.095	0.0133	5.5291					284	626.763	0.0211	5.8716					120	620.745	0.0114	11.8928					901	627.046	0.07	5.5852					123	654.633	0.0158	17.9978					1865	641.517
149	606.253	0.0147	12.3681					177	613.061	0.0169	5.5626					500	626.722	0.0373	5.9123					118	620.566	0.0112	12.0717					346	626.991	0.0269	5.6407					409	654.561	0.0527	18.0695					111	641.475
99	606.226	0.0098	12.3955					591	613.005	0.0566	5.619					395	626.685	0.0294	5.9487					76	620.447	0.0072	12.1902					332	626.976	0.0258	5.6549					86	654.523	0.011	18.1083					51	641.438
129	606.171	0.0128	12.4502					305	612.947	0.0292	5.6768					647	626.648	0.0482	5.9857					131	620.422	0.0125	12.2156					399	626.951	0.031	5.6798					193	654.49	0.0248	18.1413					801	640.644
56	606.138	0.0055	12.4831					259	612.921	0.0248	5.7024					388	626.607	0.0289	6.0274					158	620.358	0.0151	12.2791					233	626.915	0.0181	5.7159					59	654.453	0.0076	18.1783					172	640.539
71	605.96	0.007	12.6619					167	612.885	0.016	5.7386					632	626.573	0.0471	6.0615					108	620.279	0.0103	12.358					593	626.884	0.0461	5.7471					196	654.414	0.0252	18.2167					508	640.497
67	605.928	0.0066	12.6931					121	612.858	0.0115	5.7656					402	626.527	0.0299	6.1069					56	620.219	0.0053	12.4182					568	626.843	0.0441	5.7882					115	653.607	0.0148	19.0242					1501	639.5
125	605.787	0.0124	12.8343					138	612.836	0.0132	5.7875					557	626.499	0.0415	6.1349					172	620.189	0.0164	12.4485					419	626.796	0.0325	5.8355					210	653.555	0.027	19.0763					107	638.885
101	605.74	0.01	12.8811					75	612.803	0.0071	5.8206					615	626.456	0.0458	6.1779					129	620.153	0.0123	12.4845					941	626.756	0.0731	5.8752					151	653.513	0.0194	19.1177					173	638.617
138	605.674	0.0137	12.9477					135	612.769	0.0129	5.8551					197	626.42	0.0146	6.2141					45	620.036	0.0043	12.601					625	626.684	0.0485	5.9473					294	653.477	0.0378	19.1537					259	638.488
150	605.605	0.0148	13.0168					231	612.744	0.0221	5.8796					904	626.392	0.0674	6.2426					84	620.01	0.008	12.6273					198	626.645	0.0153	5.9867					84	652.605	0.0108	20.0261					105	638.431
430	605.55	0.0427	13.0711					126	612.683	0.012	5.941					617	626.341	0.046	6.2927					141	619.958	0.0134	12.6788					215	626.625	0.0167	6.0065					39	651.479	0.005	21.1514					33	638.069
167	605.51	0.0165	13.1111					99	612.648	0.0094	5.9758					262	626.299	0.0195	6.3349					106	619.891	0.0101	12.7465					542	626.579	0.0421	6.0518					29	648.131	0.0037	24.5003					64	637.713
372	605.478	0.0369	13.1434					254	612.592	0.0243	6.0318					186	626.274	0.0138	6.3598					80	619.854	0.0076	12.7833					530	626.552	0.0412	6.0793					52	645.085	0.0067	27.5455					235	637.615
75	605.376	0.0074	13.2452					176	612.564	0.0168	6.0596					161	626.249	0.012	6.3851					36	619.831	0.0034	12.8062					541	626.516	0.042	6.1153					53	644.635	0.0068	27.9958					117	637.55
169	605.309	0.0167	13.3128					152	612.528	0.0145	6.0955					294	626.217	0.0219	6.417					228	619.785	0.0218	12.8527					254	626.478	0.0197	6.1531					44	644.571	0.0056	28.0597					84	637.532
133	605.245	0.0132	13.3761					361	612.479	0.0345	6.1444					361	626.188	0.0269	6.4462					108	619.758	0.0103	12.8792					122	626.46	0.0094	6.1717					56	644.423	0.0072	28.2081					785	637.485
39	605.216	0.0038	13.4053					164	612.442	0.0157	6.1811					140	626.165	0.0104	6.4696					41	619.723	0.0039	12.9148					385	626.423	0.0299	6.2085					92	643.627	0.0118	29.0035					45	637.379
141	605.185	0.014	13.4363					168	612.408	0.016	6.216					685	626.132	0.0511	6.5019					68	619.7	0.0065	12.9369					259	626.406	0.0201	6.2254					127	643.353	0.0163	29.2782					85	636.611
184	605.141	0.0182	13.4801					406	612.372	0.0389	6.252					402	626.087	0.0299	6.5473					90	619.662	0.0086	12.9755					661	626.363	0.0513	6.2678					56	642.665	0.0072	29.966					119	636.528
131	605.073	0.013	13.5488					77	612.318	0.0073	6.306					421	626.044	0.0314	6.5897					217	619.635	0.0207	13.0027					756	626.309	0.0587	6.3221					141	642.617	0.0181	30.014					72	636.455
132	605.02	0.0131	13.6019					117	612.287	0.0112	6.3362					249	626.014	0.0185	6.6199					13282	619.532	1.2701	13.105					236	626.278	0.0183	6.3534					68	642.598	0.0087	30.0331					98	634.147
82	604.915	0.0081	13.7067					113	612.244	0.0108	6.3792					337	625.981	0.0251	6.6528					522	619.472	0.0499	13.1655					315	626.251	0.0244	6.38					39	642.572	0.005	30.0591					90	633.651
99	604.902	0.0098	13.7193					100	612.202	0.0095	6.4221					434	625.948	0.0323	6.6862					164	619.39	0.0156	13.2476					365	626.215	0.0283	6.4164					57	642.48	0.0073	30.151					1379	632.638
81	604.884	0.008	13.7378					179	612.167	0.0171	6.457					444	625.915	0.0331	6.7189					187	619.347	0.0178	13.2907					341	626.17	0.0265	6.4611					68	642.397	0.0087	30.2343					47	632.166
73	604.83	0.0072	13.7919					242	612.105	0.0231	6.5183					499	625.861	0.0372	6.7728					89	619.275	0.0085	13.3624					243	626.149	0.0188	6.4818					38	642.131	0.0048	30.4999					30	631.623
307	604.771	0.0304	13.8507					109	612.079	0.0104	6.545					504	625.818	0.0376	6.8158					62	619.211	0.0059	13.4268					361	626.105	0.028	6.5263					31	641.708	0.0039	30.923					205	630.625
272	604.74	0.027	13.8813					205	612.05	0.0196	6.5734					221	625.786	0.0164	6.8486					98	619.186	0.0093	13.4517					162	626.084	0.0125	6.5468					45	641.66	0.0057	30.9711					93	629.563
59790	604.606	5.9378	14.0151					153	612.025	0.0146	6.5991					275	625.751	0.0205	6.8831					123	619.161	0.0117	13.4762					127	626.06	0.0098	6.5714					189	641.612	0.0243	31.0184					110	628.566
903	604.539	0.0896	14.0826					268	611.994	0.0256	6.6298					289	625.718	0.0215	6.9159					95	619.138	0.009	13.4996					327	626.032	0.0254	6.5988					189	641.577	0.0243	31.054					42	626.741
147	604.509	0.0145	14.1125					194	611.966	0.0185	6.6576					409	625.688	0.0305	6.9464					90	619.1	0.0086	13.5378					685	625.988	0.0532	6.6436					1568	641.516	0.202	31.1147					59	626.492
434	604.472	0.0431	14.1493					159	611.933	0.0152	6.6902					151	625.653	0.0112	6.9808					136	619.057	0.013	13.5806					266	625.942	0.0206	6.6891					102	641.475	0.0131	31.1556					52	624.706
121	604.375	0.012	14.2469					163	611.905	0.0156	6.719					423	625.613	0.0315	7.0213					98	619.008	0.0093	13.6289					266	625.917	0.0206	6.7143					94	641.448	0.0121	31.1831					66	621.49
151	604.352	0.0149	14.269					211	611.875	0.0202	6.749					52	625.577	0.0038	7.0568					117	618.943	0.0111	13.6943					636	625.877	0.0494	6.7546					890	640.643	0.1146	31.9878					37	620.055
188	604.185	0.0186	14.4367					129	611.838	0.0123	6.7859					93	625.549	0.0069	7.0847					247	618.799	0.0236	13.8378					359	625.831	0.0279	6.8003					72	640.568	0.0092	32.0627					53	619.505
76	604.09	0.0075	14.5312					148	611.807	0.0141	6.8166					212	625.522	0.0158	7.1122					148	618.757	0.0141	13.8803					418	625.788	0.0325	6.8431					609	640.504	0.0784	32.1271					42	619.003
108	603.799	0.0107	14.8224					108	611.788	0.0103	6.8354					340	625.494	0.0253	7.1398					75	618.731	0.0071	13.9065					409	625.757	0.0318	6.8739					111	639.539	0.0143	33.0923					281	617.189
215	603.738	0.0213	14.8838					168	611.76	0.016	6.864					292	625.469	0.0217	7.1648					223	618.7	0.0213	13.937					239	625.72	0.0185	6.9113					884	639.502	0.1139	33.1293					37	616.827
3724	603.595	0.3698	15.0267					177	611.721	0.0169	6.9028					399	625.433	0.0297	7.2007					16566	618.622	1.5842	14.0152					68	625.697	0.0052	6.9339					61	639.463	0.0078	33.1683					780	616.645
2569	603.538	0.2551	15.0834					96	611.665	0.0091	6.959					472	625.384	0.0352	7.2498					13926	618.521	1.3317	14.1168					173	625.67	0.0134	6.9614					267	638.622	0.0344	34.0084					72	616.57
813	603.463	0.0807	15.158					59	611.603	0.0056	7.0211					732	625.346	0.0546	7.2881					335	618.479	0.032	14.1584					193	625.634	0.015	6.9976					69	638.548	0.0088	34.083					101	616.518
196	603.341	0.0194	15.2808					88	611.576	0.0084	7.0477					485	625.29	0.0361	7.344					292	618.459	0.0279	14.1785					393	625.6	0.0305	7.0311					81	638.515	0.0104	34.1158					69	616.435
43	603.283	0.0042	15.3386					55	611.549	0.0052	7.0743					215	625.263	0.016	7.3714					113	618.429	0.0108	14.2088					231	625.546	0.0179	7.0851					295	638.488	0.038	34.1432					1337	616.183
82	603.264	0.0081	15.3572					163	611.518	0.0156	7.1058					171	625.238	0.0127	7.3961					265	618.404	0.0253	14.2335					336	625.511	0.0261	7.12					167	637.616	0.0215	35.0148					48	616.084
107	603.189	0.0106	15.4321					153	611.487	0.0146	7.137					343	625.223	0.0255	7.4107					99	618.383	0.0094	14.2548					307	625.453	0.0238	7.1781					81	637.557	0.0104	35.0737					42	615.659
80	603.143	0.0079	15.4787					151	611.457	0.0144	7.1667					194	625.192	0.0144	7.442					57	618.321	0.0054	14.3168					301	625.416	0.0234	7.2151					691	637.486	0.089	35.1444					81	615.64
58	603.06	0.0057	15.5615					258	611.427	0.0247	7.1971					209	625.163	0.0155	7.4709					41	618.28	0.0039	14.3569					743	625.368	0.0577	7.2628					69	636.597	0.0088	36.0338					173	615.547
73	603.024	0.0072	15.5979					257	611.399	0.0246	7.2245					364	625.135	0.0271	7.4994					117	618.224	0.0111	14.4131					490	625.343	0.038	7.2886					91	636.474	0.0117	36.1572					175	615.498
102	603	0.0101	15.6213					252	611.365	0.0241	7.2585					294	625.105	0.0219	7.5287					174	618.155	0.0166	14.4828					336	625.299	0.0261	7.332					59	634.458	0.0076	38.1724					162	615.171
54	602.943	0.0053	15.6785					301	611.323	0.0288	7.3009					30	625.08	0.0022	7.5538					76	618.115	0.0072	14.5225					413	625.259	0.0321	7.3718					42	634.237	0.0054	38.3939					77	615.143
59	602.907	0.0058	15.7143					120	611.284	0.0114	7.3392					585	625.019	0.0436	7.6153					114	618.075	0.0109	14.5624					572	625.214	0.0444	7.4176					43	634.213	0.0055	38.4181					581	614.63
71	602.86	0.007	15.7617					151	611.251	0.0144	7.3722					348	624.985	0.0259	7.6492					121	618.048	0.0115	14.5894					62	625.169	0.0048	7.4625					54	634.167	0.0069	38.4634					70	614.566
40	602.832	0.0039	15.789					177	611.221	0.0169	7.4028					331	624.94	0.0246	7.6941					123	618.018	0.0117	14.6193					317	625.138	0.0246	7.4936					139	633.647	0.0179	38.9838					222	614.506
142	602.749	0.0141	15.8722					109	611.195	0.0104	7.4287					438	624.904	0.0326	7.73					172	617.869	0.0164	14.768					402	625.092	0.0312	7.539					47	633.438	0.006	39.1932					168	614.197
75	602.721	0.0074	15.9001					94	611.163	0.009	7.4607					197	624.88	0.0146	7.7543					67	617.847	0.0064	14.7905					240	625.049	0.0186	7.5827					57	633.319	0.0073	39.3122					96	614.169
150	602.695	0.0148	15.9261					61	611.133	0.0058	7.4905					164	624.864	0.0122	7.7698					227	617.781	0.0217	14.8559					395	625.012	0.0307	7.6196					1385	632.637	0.1784	39.994					754	613.492
10063	602.591	0.9993	16.0308					63	611.11	0.006	7.5139					588	624.824	0.0438	7.8104					105	617.741	0.01	14.896					280	624.969	0.0217	7.6624					98	632.179	0.0126	40.4515					85	611.648
2296	602.525	0.228	16.0961					179	611.048	0.0171	7.5752					315	624.773	0.0235	7.8614					352	617.678	0.0336	14.9598					290	624.929	0.0225	7.7019					60	631.626	0.0077	41.0049					39	607.375
330	602.485	0.0327	16.1363					99	611.017	0.0094	7.6063					479	624.741	0.0357	7.8933					1419	617.637	0.1357	15					223	624.897	0.0173	7.734					166	630.617	0.0213	42.0141					86	602.547
145	602.452	0.0144	16.1691					173	610.986	0.0165	7.6373					273	624.695	0.0203	7.9393					1333	617.595	0.1274	15.0424					166	624.868	0.0129	7.7633					47	630.576	0.006	42.0548					80	601.539
138	602.411	0.0137	16.2102					89	610.923	0.0085	7.7009					128	624.673	0.0095	7.9609					32974	617.517	3.1533	15.12					368	624.827	0.0286	7.8046					132	629.569	0.017	43.0616					30	601.421
72	602.348	0.0071	16.2733					176	610.893	0.0168	7.7305					171	624.653	0.0127	7.9807					1659	617.464	0.1586	15.1731					524	624.765	0.0407	7.8658					57	629.499	0.0073	43.1319					144	600.536
49	602.317	0.0048	16.3049					100	610.849	0.0095	7.775					228	624.625	0.017	8.0087					262	617.403	0.025	15.2343					158	624.734	0.0122	7.8973					175	628.568	0.0225	44.0627					58	597.692
128	602.256	0.0127	16.3652					191	610.821	0.0183	7.8024					207	624.572	0.0154	8.062					190	617.378	0.0181	15.2591					468	624.71	0.0363	7.9215					24	624.775	0.003	47.8563					25	593.216
98	602.226	0.0097	16.3956					182	610.797	0.0174	7.8262					416	624.551	0.031	8.0833					125	617.345	0.0119	15.2927					233	624.674	0.0181	7.957					52	623.604	0.0067	49.0265					45	588.422
89	602.204	0.0088	16.4175					105	610.768	0.01	7.8555					467	624.491	0.0348	8.1432					77	617.319	0.0073	15.3181					282	624.651	0.0219	7.9801					49	621.479	0.0063	51.1521					120	587.53
68	602.077	0.0067	16.5444					168	610.745	0.016	7.8782					203	624.448	0.0151	8.1862					187	617.294	0.0178	15.3431					413	624.619	0.0321	8.0121					58	620.208	0.0074	52.4227					235	586.521
109	602.057	0.0108	16.5641					105	610.712	0.01	7.9118					289	624.419	0.0215	8.2154					115	617.271	0.0109	15.3664					353	624.571	0.0274	8.06					276	617.187	0.0355	55.444					224	578.524
140	602.003	0.0139	16.6188					118	610.679	0.0113	7.945					258	624.386	0.0192	8.2479					84	617.125	0.008	15.5126					184	624.53	0.0143	8.1016					490	616.641	0.0631	55.9894					759	577.519
134	601.936	0.0133	16.6851					104	610.651	0.0099	7.9726					303	624.346	0.0226	8.2882					61	617.084	0.0058	15.5532					294	624.483	0.0228	8.1482					131	616.607	0.0168	56.0234					44	577.279
64	601.898	0.0063	16.7237					189	610.618	0.0181	8.0054					313	624.317	0.0233	8.3174					91	617.05	0.0087	15.5874					243	624.45	0.0188	8.1814					81	616.507	0.0104	56.1241					84	576.565
41	601.817	0.004	16.804					205	610.564	0.0196	8.0596					147	624.285	0.0109	8.3489					111	616.987	0.0106	15.6505					823	624.394	0.0639	8.237					97	616.416	0.0124	56.2144					795	576.51
74	601.804	0.0073	16.8171					205	610.532	0.0196	8.0917					403	624.254	0.03	8.38					110	616.926	0.0105	15.7109					665	624.33	0.0517	8.3013					1178	616.181	0.1517	56.4498					46	576.32
99	601.786	0.0098	16.8357					113	610.476	0.0108	8.1476					513	624.21	0.0382	8.4241					116	616.891	0.011	15.7461					248	624.288	0.0192	8.3433					108	615.626	0.0139	57.0049					1622	575.507
68	601.75	0.0067	16.8715					179	610.443	0.0171	8.1803					553	624.164	0.0412	8.4705					95	616.851	0.009	15.7865					219	624.256	0.017	8.3748					94	615.546	0.0121	57.0847					153	574.499
48	601.724	0.0047	16.8977					141	610.413	0.0135	8.211					273	624.128	0.0203	8.5066					173	616.797	0.0165	15.8406					622	624.218	0.0483	8.4136					209	615.505	0.0269	57.1256					170	573.488
45	601.686	0.0044	16.9353					178	610.382	0.017	8.2414					562	624.093	0.0419	8.5412					134	616.747	0.0128	15.8905					269	624.177	0.0209	8.454					81	615.194	0.0104	57.4369					223	572.507
9854	601.615	0.9786	17.0068					183	610.355	0.0175	8.2685					101	624.057	0.0075	8.5776					143	616.71	0.0136	15.9278					162	624.15	0.0125	8.4815					86	615.144	0.011	57.4866					27	568.021
4599	601.523	0.4567	17.0988					210	610.324	0.0201	8.2995					74	624.047	0.0055	8.5876					5436	616.634	0.5198	16.0036					118	624.123	0.0091	8.5079					51	614.822	0.0065	57.8093					95	561.491
516	601.478	0.0512	17.1431					214	610.296	0.0205	8.3281					331	624.023	0.0246	8.6113					8954	616.505	0.8562	16.1324					386	624.07	0.03	8.5617					265	614.629	0.0341	58.0023					38	560.452
479	601.443	0.0475	17.178					285	610.265	0.0273	8.3588					265	623.96	0.0197	8.6743					336	616.452	0.0321	16.1854					265	624.047	0.0206	8.5844					82	614.581	0.0105	58.0499					43	560.358
115	601.379	0.0114	17.2423					239	610.241	0.0229	8.383					239	623.926	0.0178	8.7083					210	616.401	0.02	16.2364					160	624.021	0.0124	8.6103					189	614.55	0.0243	58.0809					144	559.496
81	601.332	0.008	17.2899					213	610.209	0.0204	8.4142					214	623.898	0.0159	8.7357					161	616.373	0.0153	16.2641					178	623.996	0.0138	8.6351					71	614.496	0.0091	58.1346					34	557.564
65	601.262	0.0064	17.3596					272	610.174	0.026	8.4501					230	623.849	0.0171	8.7855					113	616.317	0.0108	16.3201					222	623.965	0.0172	8.6666					79	614.483	0.0101	58.1482					73	557.46
74	601.228	0.0073	17.3931					82	610.153	0.0078	8.4705					194	623.811	0.0144	8.823					36	616.234	0.0034	16.4035					90	623.937	0.0069	8.6942					76	613.88	0.0097	58.7511					36	546.645
42	601.152	0.0041	17.4691					163	610.123	0.0156	8.5007					174	623.782	0.0129	8.8518					105	616.201	0.01	16.4366					122	623.925	0.0094	8.7061					66	613.827	0.0085	58.8043					75	544.476
105	601.083	0.0104	17.538					77	610.09	0.0073	8.5333					546	623.74	0.0407	8.8945					102	616.142	0.0097	16.4957					171	623.9	0.0132	8.7316					320	613.485	0.0412	59.1454					23	539.889
64	600.91	0.0063	17.7118					124	610.061	0.0118	8.563					316	623.695	0.0235	8.9393					85	616.035	0.0081	16.602					310	623.858	0.0241	8.773					64	612.199	0.0082	60.4317					53	532.515
101	600.871	0.01	17.75					132	610.029	0.0126	8.5948					214	623.665	0.0159	8.9688					255	616.007	0.0243	16.6308					408	623.814	0.0317	8.8172					56	611.643	0.0072	60.9883					138	531.444
119	600.804	0.0118	17.817					143	609.972	0.0137	8.6515					196	623.647	0.0146	8.9875					188	615.912	0.0179	16.7256					315	623.768	0.0244	8.8632					62	611.586	0.0079	61.045					189	530.453
159	600.769	0.0157	17.852					141	609.939	0.0135	8.6844					517	623.61	0.0385	9.0246					257	615.815	0.0245	16.8219					331	623.726	0.0257	8.9048					114	601.546	0.0146	71.0844					27	529.676
105	600.744	0.0104	17.8774					138	609.91	0.0132	8.7132					352	623.575	0.0262	9.0589					65	615.784	0.0062	16.8533					640	623.679	0.0497	8.9526					298	600.537	0.0383	72.0941					114	520.432
115	600.726	0.0114	17.8952					172	609.885	0.0164	8.7388					210	623.533	0.0156	9.1014					81	615.762	0.0077	16.8753					636	623.623	0.0494	9.0087					30	596.936	0.0038	75.6953					94	518.456
25693	600.611	2.5515	18.01					201	609.855	0.0192	8.7685					230	623.495	0.0171	9.139					120	615.73	0.0114	16.9077					151	623.581	0.0117	9.05					97	591.499	0.0124	81.1322					57	518.423
974	600.509	0.0967	18.1127					139	609.824	0.0133	8.8					178	623.464	0.0132	9.1703					20644	615.631	1.9742	17.0067					204	623.563	0.0158	9.0686					67	588.494	0.0086	84.1364					57	517.409
115	600.473	0.0114	18.1488					172	609.798	0.0164	8.8259					554	623.417	0.0413	9.2172					176	615.572	0.0168	17.0653					321	623.523	0.0249	9.1084					56	587.803	0.0072	84.8278					273	516.442
57	600.444	0.0056	18.1775					174	609.765	0.0166	8.8589					221	623.384	0.0164	9.2505					17954	615.501	1.7169	17.1362					164	623.489	0.0127	9.1418					69	587.529	0.0088	85.1023					82	506.445
44	600.392	0.0043	18.2297					183	609.736	0.0175	8.8876					92	623.355	0.0068	9.2787					319	615.389	0.0305	17.248					93	623.469	0.0072	9.1627					60	587.312	0.0077	85.3193					90	504.447
85	600.368	0.0084	18.2531					82	609.708	0.0078	8.9156					90	623.331	0.0067	9.3027					71	615.321	0.0067	17.3164					305	623.431	0.0237	9.1998					272	586.519	0.035	86.1123					77	504.406
172	600.342	0.017	18.2795					71	609.682	0.0068	8.9416					386	623.292	0.0288	9.3424					121	615.278	0.0115	17.3591					255	623.386	0.0198	9.2455					51	586.467	0.0065	86.1635					105	503.429
77	600.215	0.0076	18.4066					265	609.661	0.0253	8.9625					99	623.269	0.0073	9.365					73	615.23	0.0069	17.4077					152	623.372	0.0118	9.2596					80	583.226	0.0103	89.4046					152	502.427
79	600.091	0.0078	18.5304					301	609.625	0.0288	8.9985					399	623.236	0.0297	9.3982					45	615.181	0.0043	17.4559					208	623.34	0.0161	9.2916					29	582.951	0.0037	89.6803					23	501.13
117	600.067	0.0116	18.5539					128	609.573	0.0122	9.0508					448	623.205	0.0334	9.4293					91	615.155	0.0087	17.4827					434	623.295	0.0337	9.336					92	578.596	0.0118	94.0348					81	489.414
88	599.811	0.0087	18.8101					159	609.538	0.0152	9.0853					231	623.173	0.0172	9.4614					106	615.068	0.0101	17.5698					120	623.271	0.0093	9.3604					398	578.524	0.0512	94.1069					36	489.195
76	599.744	0.0075	18.8771					257	609.521	0.0246	9.1027					361	623.151	0.0269	9.4829					145	614.986	0.0138	17.6511					340	623.25	0.0264	9.3816					689	577.526	0.0887	95.1046					115	488.413
5247	599.601	0.521	19.0206					251	609.49	0.024	9.1341					449	623.113	0.0335	9.5215					257	614.937	0.0245	17.7					678	623.208	0.0527	9.4237					1057	576.512	0.1362	96.1193					39	482.397
842	599.506	0.0836	19.1159					105	609.454	0.01	9.1693					233	623.083	0.0173	9.5507					93	614.912	0.0088	17.7252					229	623.18	0.0178	9.4511					1672	575.507	0.2154	97.1235					131	476.406
143	599.366	0.0142	19.2559					102	609.425	0.0097	9.1985					210	623.058	0.0156	9.5759					103	614.873	0.0098	17.7642					238	623.143	0.0185	9.4882					57	575.366	0.0073	97.2647					101	475.401
549	598.596	0.0545	20.0251					124	609.393	0.0118	9.2305					154	623.031	0.0114	9.6027					65	614.85	0.0062	17.7872					574	623.116	0.0446	9.5152					117	574.499	0.015	98.1316					53	475.187
106	597.587	0.0105	21.0347					94	609.37	0.009	9.2541					213	623.007	0.0158	9.6276					623	614.778	0.0595	17.8595					188	623.086	0.0146	9.5451					56	574.402	0.0072	98.2287					207	474.395
60	595.222	0.0059	23.3997					116	609.338	0.0111	9.2858					416	622.97	0.031	9.6645					44701	614.627	4.2748	18.0104					138	623.059	0.0107	9.5727					86	573.51	0.011	99.1213					35	470.852
27	594.797	0.0026	23.8249					138	609.309	0.0132	9.3148					215	622.941	0.016	9.6927					59	614.56	0.0056	18.0774					185	623.026	0.0143	9.6053					232	573.488	0.0298	99.1426					312	463.398
51	594.478	0.005	24.1433					84	609.288	0.008	9.3354					221	622.92	0.0164	9.7144					5357	614.489	0.5122	18.1483					375	622.977	0.0291	9.6543					72	573.449	0.0092	99.1817					652	462.393
32	590.955	0.0031	27.666					242	609.255	0.0231	9.3686					301	622.883	0.0224	9.7516					185	614.437	0.0176	18.2002					121	622.946	0.0094	9.6857					330	572.503	0.0425	100.128					121	460.377
187	590.594	0.0185	28.0275					210	609.222	0.0201	9.4012					173	622.853	0.0129	9.7811					342	614.379	0.0327	18.2586					212	622.914	0.0164	9.717					69	571.533	0.0088	101.098					41	456.756
72	590.562	0.0071	28.059					132	609.195	0.0126	9.4286					281	622.817	0.0209	9.8175					71	614.353	0.0067	18.2841					122	622.883	0.0094	9.748					31	571.084	0.0039	101.547					330	449.38
78	590.489	0.0077	28.1324					248	609.166	0.0237	9.4578					169	622.798	0.0126	9.836					68	614.32	0.0065	18.317					331	622.849	0.0257	9.7826					74	562.474	0.0095	110.157					994	448.38
37	590.199	0.0036	28.4223					225	609.136	0.0215	9.4874					62	622.77	0.0046	9.8646					81	614.287	0.0077	18.3501					83	622.802	0.0064	9.8288					43	562.389	0.0055	110.242					60	447.314
65	589.814	0.0064	28.8072					229	609.107	0.0219	9.5168					366	622.728	0.0273	9.9066					64	614.249	0.0061	18.3886					80	622.79	0.0062	9.841					162	561.492	0.0208	111.139					156	446.367
310	589.617	0.0307	29.0047					192	609.077	0.0183	9.5463					194	622.694	0.0144	9.9397					86	614.224	0.0082	18.4133					329	622.748	0.0255	9.8835					83	559.485	0.0106	113.146					75	441.31
96	589.335	0.0095	29.2867					164	609.05	0.0157	9.5738					359	622.649	0.0267	9.9852					76	614.178	0.0072	18.4592					208	622.718	0.0161	9.9129					258	558.49	0.0332	114.141					43	437.331
37	589.249	0.0036	29.3722					280	609.02	0.0268	9.6034					449	622.612	0.0335	10.0221					50	614.02	0.0047	18.6172					278	622.686	0.0216	9.9451					58	556.088	0.0074	116.543					174	435.403
814	588.609	0.0808	30.0127					292	608.987	0.0279	9.6368					403	622.566	0.03	10.0677					60	613.924	0.0057	18.7133					190	622.663	0.0147	9.9678					51	553.015	0.0065	119.616					188	435.364
114	588.438	0.0113	30.1833					158	608.933	0.0151	9.6907					489	622.524	0.0364	10.1097					69	613.777	0.0065	18.86					286	622.636	0.0222	9.9948					65	551.419	0.0083	121.212					425	434.399
95	588.22	0.0094	30.4011					108	608.9	0.0103	9.7236					366	622.489	0.0273	10.1452					3089	613.619	0.2954	19.0184					393	622.606	0.0305	10.0254					71	550.482	0.0091	122.149					734	434.362
68	587.871	0.0067	30.75					143	608.874	0.0137	9.7499					385	622.46	0.0287	10.1742					43	613.576	0.0041	19.0611					337	622.574	0.0262	10.0575					62	547.462	0.0079	125.169					1021	433.392
380	587.596	0.0377	31.0254					115	608.842	0.011	9.7818					185	622.424	0.0138	10.2098					65	613.532	0.0062	19.1052					667	622.528	0.0518	10.103					49	546.437	0.0063	126.194					89	433.349
262	587.54	0.026	31.081					135	608.812	0.0129	9.8118					234	622.4	0.0174	10.2341					5928	613.486	0.5669	19.1513					404	622.489	0.0314	10.1424					106	545.476	0.0136	127.155					291	432.383
580	587.51	0.0576	31.1116					166	608.782	0.0159	9.842					222	622.367	0.0165	10.2673					119	613.378	0.0113	19.2596					289	622.462	0.0224	10.1693					302	544.475	0.0389	128.156					113	432.354
420	587.467	0.0417	31.1549					269	608.752	0.0257	9.8715					97	622.343	0.0072	10.2909					57	613.318	0.0054	19.3189					208	622.436	0.0161	10.1957					49	535.34	0.0063	137.291					124	431.372
53	587.43	0.0052	31.1919					318	608.71	0.0304	9.9141					157	622.311	0.0117	10.3234					48	612.771	0.0045	19.8662					277	622.403	0.0215	10.2283					73	533.425	0.0094	139.206					79	430.368
44	586.926	0.0043	31.6958					316	608.663	0.0302	9.9603					101	622.285	0.0075	10.3488					53	612.744	0.005	19.8931					121	622.37	0.0094	10.2616					143	530.455	0.0184	142.176					28	427.379
31	586.783	0.003	31.838					192	608.635	0.0183	9.9882					124	622.248	0.0092	10.3857					494	612.611	0.0472	20.0266					141	622.338	0.0109	10.2931					40	529.769	0.0051	142.862					49	425.274
1858	586.596	0.1845	32.0258					248	608.608	0.0237	10.0154					247	622.215	0.0184	10.4192					43	612.374	0.0041	20.2638					341	622.296	0.0265	10.3352					71	521.449	0.0091	151.182					61	420.311
235	586.532	0.0233	32.0897					372	608.575	0.0356	10.0488					144	622.202	0.0107	10.4324					31	612.337	0.0029	20.3006					171	622.25	0.0132	10.3811					70	520.435	0.009	152.196					69	419.372
169	586.467	0.0167	32.1545					266	608.547	0.0254	10.0766					305	622.167	0.0227	10.4673					45	612.015	0.0043	20.6218					344	622.216	0.0267	10.4151					57	519.425	0.0073	153.206					76	419.311
82	586.422	0.0081	32.1993					392	608.515	0.0375	10.1091					378	622.133	0.0282	10.5007					29	611.915	0.0027	20.7219					639	622.171	0.0496	10.46					83	518.439	0.0106	154.192					171	419.296
45	586.283	0.0044	32.3384					313	608.487	0.0299	10.1371					167	622.105	0.0124	10.5288					64	611.597	0.0061	21.0399					664	622.118	0.0516	10.5129					46	517.479	0.0059	155.152					74	419.247
185	585.585	0.0183	33.0363					300	608.462	0.0287	10.1619					673	622.051	0.0502	10.5827					71	611.474	0.0067	21.1636					388	622.076	0.0301	10.5554					97	517.452	0.0124	155.179					246	418.405
121	585.559	0.012	33.0622					344	608.429	0.0329	10.1948					720	622.002	0.0537	10.6323					79	608.731	0.0075	23.9062					205	622.048	0.0159	10.5829					65	516.47	0.0083	156.161					197	418.366
96	585.497	0.0095	33.1243					290	608.399	0.0277	10.2247					467	621.964	0.0348	10.6702					34	607.376	0.0032	25.2616					299	622.02	0.0232	10.611					199	516.44	0.0256	156.191					60	418.326
152	585.454	0.015	33.1675					235	608.375	0.0225	10.2482					286	621.941	0.0213	10.6929					30	606.822	0.0028	25.8158					226	621.99	0.0175	10.6417					42	506.452	0.0054	166.179					99	418.287
27	585.413	0.0026	33.2085					305	608.341	0.0292	10.2825					140	621.909	0.0104	10.7251					47	606.365	0.0044	26.272					121	621.962	0.0094	10.6697					42	505.725	0.0054	166.905					213	417.303
45	585.036	0.0044	33.5855					117	608.311	0.0112	10.3125					172	621.882	0.0128	10.7521					83	605.642	0.0079	26.9956					321	621.941	0.0249	10.69					184	504.408	0.0237	168.223					169	417.281
39	584.984	0.0038	33.6377					148	608.252	0.0141	10.3719					195	621.846	0.0145	10.7883					125	605.374	0.0119	27.2631					366	621.916	0.0284	10.7152					28	504.22	0.0036	168.411					39	415.365
305	584.584	0.0302	34.0376					79	608.167	0.0075	10.4565					242	621.807	0.018	10.8271					70	604.967	0.0066	27.6702					343	621.878	0.0266	10.7533					82	503.433	0.0105	169.198					57	406.365
211	584.52	0.0209	34.1017					91	608.138	0.0087	10.4858					327	621.71	0.0243	10.9241					69	604.663	0.0065	27.9744					510	621.83	0.0396	10.8012					260	502.426	0.0335	170.205					71	405.352
96	584.4	0.0095	34.2219					299	608.108	0.0286	10.5154					101	621.68	0.0075	10.9545					278	604.637	0.0265	28.0002					213	621.787	0.0165	10.844					30	498.562	0.0038	174.069					98	404.385
68	584.372	0.0067	34.2493					441	608.067	0.0422	10.5561					329	621.644	0.0245	10.9898					1604	604.448	0.1533	28.1895					185	621.763	0.0143	10.8678					25	497.474	0.0032	175.157					98	404.353
82	583.553	0.0081	35.0683					425	608.026	0.0407	10.5975					263	621.613	0.0196	11.0215					43	604.353	0.0041	28.2844					115	621.733	0.0089	10.8981					122	491.456	0.0157	181.175					60	404.307
188	583.511	0.0186	35.1102					350	607.995	0.0335	10.6283					272	621.597	0.0202	11.0372					49	604.327	0.0046	28.3102					204	621.697	0.0158	10.9341					49	490.41	0.0063	182.221					178	403.372
41	583.398	0.004	35.2239					261	607.973	0.025	10.6508					360	621.56	0.0268	11.0737					63	604.296	0.006	28.3418					362	621.676	0.0281	10.9555					49	489.417	0.0063	183.213					117	403.286
197	582.556	0.0195	36.0658					408	607.944	0.039	10.6796					618	621.528	0.0461	11.1065					36	604.206	0.0034	28.4312					413	621.641	0.0321	10.9904					304	488.416	0.0391	184.215					126	401.385
52	582.406	0.0051	36.2156					389	607.913	0.0372	10.7107					314	621.498	0.0234	11.1359					30	604.124	0.0028	28.5131					183	621.614	0.0142	11.0176					39	486.238	0.005	186.393					117	401.235
56	581.567	0.0055	37.0539					388	607.884	0.0371	10.7399					397	621.47	0.0296	11.1645					65	603.78	0.0062	28.8574					91	621.588	0.007	11.0431					72	481.421	0.0092	191.21					21	400.614
50	574.824	0.0049	43.7975					233	607.858	0.0223	10.7657					419	621.436	0.0312	11.1981					1279	603.632	0.1223	29.005					431	621.561	0.0335	11.07					190	479.393	0.0244	193.238					209	400.369
63	574.703	0.0062	43.9189					388	607.827	0.0371	10.7963					450	621.408	0.0335	11.2264					60	603.578	0.0057	29.0593					620	621.505	0.0482	11.1259					109	478.391	0.014	194.24					456	399.365
57	574.565	0.0056	44.0564					229	607.797	0.0219	10.8271					362	621.378	0.027	11.2563					2733	603.444	0.2613	29.1932					439	621.466	0.0341	11.1648					108	476.404	0.0139	196.227					152	399.261
39	573.245	0.0038	45.3769					134	607.739	0.0128	10.8846					268	621.347	0.0199	11.2872					114	603.29	0.0109	29.3476					464	621.435	0.036	11.1964					99	476.368	0.0127	196.263					51	398.314
33	572.779	0.0032	45.8426					197	607.71	0.0188	10.9136					400	621.325	0.0298	11.3087					77	603.177	0.0073	29.4602					382	621.407	0.0297	11.224					238	475.403	0.0306	197.228					48	396.308
93	571.606	0.0092	47.0153					200	607.679	0.0191	10.9442					444	621.286	0.0331	11.3484					92	603.127	0.0087	29.5101					418	621.376	0.0325	11.2549					239	474.39	0.0307	198.241					123	395.302
84	569.459	0.0083	49.1622					85	607.647	0.0081	10.9766					138	621.257	0.0102	11.3776					29	602.963	0.0027	29.6739					195	621.349	0.0151	11.2819					34	473.452	0.0043	199.179					129	394.404
47	569.131	0.0046	49.4909					303	607.623	0.029	11.0004					106	621.229	0.0079	11.4055					136	602.935	0.013	29.7023					524	621.323	0.0407	11.3079					183	464.403	0.0235	208.227	208.219	464.407	8.37	n-14/dis@n-15/none/OAD15	112	394.354
37	568.55	0.0036	50.0713					327	607.592	0.0313	11.0315					85	621.201	0.0063	11.4327					45	602.85	0.0043	29.7869					555	621.288	0.0431	11.3437					97	464.368	0.0124	208.263					221	393.357
114	561.585	0.0113	57.0364					429	607.562	0.0411	11.0619					400	621.168	0.0298	11.4662					81	602.794	0.0077	29.8431					472	621.244	0.0366	11.3875					322	463.398	0.0414	209.233	209.227	463.399	2.89	n-14/dis@n-15/-H/OAD16	61	393.3
211	561.547	0.0209	57.0744					438	607.534	0.0419	11.0892					186	621.126	0.0138	11.5079					3310	602.625	0.3165	30.0119					149	621.198	0.0115	11.4328					732	462.394	0.0943	210.237	210.235	462.392	3.93	n-14/dis@n-15/-2H/OAD17	203	392.39
51	561.216	0.005	57.4057					510	607.506	0.0488	11.1177					261	621.098	0.0194	11.5365					75	602.535	0.0071	30.1025					101	621.174	0.0078	11.4569					56	462.367	0.0072	210.264					79	392.319
28	560.642	0.0027	57.9797					658	607.476	0.063	11.1479					181	621.054	0.0135	11.5797					110	602.468	0.0105	30.1694					138	621.132	0.0107	11.4989					326	460.379	0.042	212.251					146	391.376
67	560.59	0.0066	58.031					510	607.448	0.0488	11.1759					591	621.002	0.044	11.6319					109	602.435	0.0104	30.2026					184	621.094	0.0143	11.5374					26	458.044	0.0033	214.587					201	391.334
61	560.571	0.006	58.0501					536	607.419	0.0513	11.205					306	620.962	0.0228	11.672					100	602.391	0.0095	30.2468					490	621.052	0.038	11.5789					126	450.382	0.0162	222.249					90	391.301
38	559.368	0.0037	59.2532					609	607.39	0.0583	11.2339					245	620.929	0.0182	11.7053					55	602.354	0.0052	30.2834					197	621.012	0.0153	11.619					375	449.382	0.0483	223.249					702	390.374
29	558.6	0.0028	60.021					668	607.358	0.064	11.2655					441	620.898	0.0329	11.7357					45	602.317	0.0043	30.32					321	620.999	0.0249	11.6325					80	448.576	0.0103	224.055					70	390.311
71	546.529	0.007	72.0929					412	607.329	0.0394	11.2944					434	620.866	0.0323	11.7684					32	602.211	0.003	30.4263					283	620.957	0.022	11.674					828	448.377	0.1066	224.254					77	389.303
47	544.548	0.0046	74.0733					316	607.301	0.0302	11.3226					307	620.85	0.0229	11.7839					81	602.171	0.0077	30.4663					477	620.929	0.037	11.7018					103	447.359	0.0132	225.271					37	388.401
89	542.935	0.0088	75.686					352	607.27	0.0337	11.3534					286	620.815	0.0213	11.8192					52	602.149	0.0049	30.4879					187	620.906	0.0145	11.7257					169	446.361	0.0217	226.27					221	387.291
58	540.205	0.0057	78.4162					173	607.239	0.0165	11.3844					290	620.784	0.0216	11.8497					72	602.073	0.0068	30.5642					425	620.864	0.033	11.7675					55	438.432	0.007	234.198					55	386.292
37	538.892	0.0036	79.7292					221	607.211	0.0211	11.4126					210	620.755	0.0156	11.8788					112	602.041	0.0107	30.5961					218	620.838	0.0169	11.7935					55	437.428	0.007	235.203					371	385.277
78	532.505	0.0077	86.1169					289	607.152	0.0276	11.4714					393	620.722	0.0293	11.9117					95	601.923	0.009	30.7141					417	620.813	0.0324	11.818					73	436.4	0.0094	236.231					127	383.262
45	531.562	0.0044	87.0591					190	607.092	0.0182	11.5317					419	620.689	0.0312	11.9455					179	601.825	0.0171	30.8126					388	620.789	0.0301	11.8426					63	436.369	0.0081	236.262					43	382.28
46	531.442	0.0045	87.1799					149	607.059	0.0142	11.5651					511	620.64	0.0381	11.9936					121	601.803	0.0115	30.8348					404	620.753	0.0314	11.8786					74	435.788	0.0095	236.843					147	381.35
26	530.528	0.0025	88.0933					228	607.033	0.0218	11.5906					717	620.594	0.0534	12.0405					50	601.77	0.0047	30.8671					432	620.726	0.0335	11.9056					48	435.409	0.0061	237.221					54	376.325
54	526.618	0.0053	92.003					455	607.001	0.0435	11.6227					324	620.548	0.0241	12.0865					134	601.714	0.0128	30.9232					354	620.682	0.0275	11.949					46	435.397	0.0059	237.233					57	372.263
29	524.761	0.0028	93.8608					319	606.974	0.0305	11.6498					822	620.484	0.0613	12.1497					276	601.651	0.0263	30.986					393	620.64	0.0305	11.9909					211	435.367	0.0271	237.263					479	370.356
65	522.523	0.0064	96.0989					567	606.95	0.0543	11.6735					396	620.45	0.0295	12.1845					625	601.617	0.0597	31.0199					259	620.605	0.0201	12.0258					45	434.681	0.0057	237.95					63	370.282
119	520.473	0.0118	98.148					773	606.918	0.074	11.7056					724	620.409	0.054	12.225					23886	601.521	2.2842	31.116					269	620.584	0.0209	12.0469					811	434.395	0.1045	238.236					1039	369.354
56	520.065	0.0055	98.5567					680	606.887	0.0651	11.7364					973	620.37	0.0726	12.2643					768	601.455	0.0734	31.182					463	620.554	0.0359	12.0772					642	434.363	0.0827	238.268					199	368.341
46	519.906	0.0045	98.715					576	606.866	0.0551	11.7572					523	620.321	0.039	12.3129					148	601.41	0.0141	31.227					710	620.499	0.0552	12.1326					34	433.657	0.0043	238.974					437	367.338
101	519.467	0.01	99.1548					850	606.842	0.0814	11.782					219	620.289	0.0163	12.3455					44	601.317	0.0042	31.3201					439	620.444	0.0341	12.1877					1619	433.39	0.2086	239.24					102	367.316
51	518.494	0.005	100.127					876	606.807	0.0839	11.8165					357	620.262	0.0266	12.3721					60	601.03	0.0057	31.6076					544	620.41	0.0422	12.221					474	432.384	0.061	240.247					55	366.25
60	507.469	0.0059	111.153					631	606.773	0.0604	11.8504					389	620.233	0.029	12.4014					85	600.795	0.0081	31.8424					372	620.374	0.0289	12.2575					171	432.348	0.022	240.283					111	364.308
32	505.509	0.0031	113.113					498	606.747	0.0477	11.8769					556	620.212	0.0414	12.4221					54	600.719	0.0051	31.9186					525	620.353	0.0408	12.2786					50	430.365	0.0064	242.266					93	363.364
92	504.501	0.0091	114.121					401	606.722	0.0384	11.9015					881	620.164	0.0657	12.4706					124	600.672	0.0118	31.9657					549	620.316	0.0426	12.315					42	421.444	0.0054	251.187					91	363.277
37	501.869	0.0036	116.752					541	606.687	0.0518	11.9365					228	620.115	0.017	12.5193					1225	600.613	0.1171	32.0242					652	620.277	0.0506	12.3539					121	420.331	0.0155	252.3					63	362.294
123	493.488	0.0122	125.134					64	606.663	0.0061	11.9608					270	620.086	0.0201	12.5486					6183	600.51	0.5912	32.1277					169	620.231	0.0131	12.4003					59	419.407	0.0076	253.224					344	361.281
45	492.87	0.0044	125.751					264	606.636	0.0252	11.9878					255	620.058	0.019	12.5766					686	600.458	0.0656	32.1795					235	620.211	0.0182	12.4207					121	419.372	0.0155	253.259					39	359.294
161	492.481	0.0159	126.14					267	606.603	0.0255	12.0206					220	620	0.0164	12.6341					126	600.425	0.012	32.2125					265	620.174	0.0206	12.4572					170	419.314	0.0219	253.316					46	356.856
168	479.377	0.0166	139.244					208	606.567	0.0199	12.057					356	619.971	0.0265	12.6629					56	600.37	0.0053	32.2672					268	620.144	0.0208	12.4875					54	419.251	0.0069	253.38					1113	355.323
55	476.444	0.0054	142.177					486	606.547	0.0465	12.0765					157	619.952	0.0117	12.6818					81	600.279	0.0077	32.3588					202	620.114	0.0157	12.5174					370	418.409	0.0476	254.222					347	355.285
70	473.792	0.0069	144.829					414	606.518	0.0396	12.1059					849	619.903	0.0633	12.7307					92	600.142	0.0087	32.495					205	620.059	0.0159	12.5718					146	418.361	0.0188	254.27					48	354.319
112	463.435	0.0111	155.187					525	606.489	0.0503	12.1345					322	619.853	0.024	12.781					90	600.099	0.0086	32.5388					161	620.036	0.0125	12.595					78	418.309	0.01	254.321					110	353.318
58	463.376	0.0057	155.246					935	606.457	0.0895	12.1669					720	619.809	0.0537	12.8252					41	599.963	0.0039	32.6748					333	620.001	0.0258	12.6304					126	418.285	0.0162	254.346					249	353.273
46	452.701	0.0045	165.921					1206	606.409	0.1155	12.2146					356	619.771	0.0265	12.8628					62	599.89	0.0059	32.7474					597	619.951	0.0464	12.68					235	417.353	0.0302	255.278					27	353.123
171	452.413	0.0169	166.209					1119	606.373	0.1072	12.251					543	619.73	0.0405	12.9043					49	599.646	0.0046	32.9915					224	619.914	0.0174	12.7168					143	417.305	0.0184	255.326					68	352.262
242	451.405	0.024	167.216					858	606.344	0.0822	12.28					524	619.679	0.039	12.9548					68	599.611	0.0065	33.0265					256	619.891	0.0199	12.7404					285	417.283	0.0367	255.347					150	351.254
34	449.48	0.0033	169.142					1193	606.315	0.1143	12.3086					399	619.634	0.0297	12.9999					14531	599.506	1.3896	33.1313					216	619.859	0.0167	12.7722					72	417.238	0.0092	255.393					45	349.29
145	449.432	0.0144	169.19					898	606.284	0.086	12.3393					845	619.604	0.063	13.0297					703	599.461	0.0672	33.1761					336	619.833	0.0261	12.7982					39	416.395	0.005	256.236					69	348.264
37	447.81	0.0036	170.811					1047	606.257	0.1003	12.3665					554	619.58	0.0413	13.0538					42	599.334	0.004	33.3035					310	619.813	0.0241	12.8182					100	415.273	0.0128	257.358					70	345.277
45	446.43	0.0044	172.191					850	606.227	0.0814	12.3968					7234	619.532	0.5397	13.1018					62	599.227	0.0059	33.4107					704	619.766	0.0547	12.8654					80	413.266	0.0103	259.365					210	343.315
56	444.417	0.0055	174.204					835	606.199	0.08	12.4249					348	619.49	0.0259	13.1441					64	599.203	0.0061	33.4342					191	619.735	0.0148	12.8958					49	410.404	0.0063	262.226					39	343.2
54	439.444	0.0053	179.178					444	606.168	0.0425	12.4561					564	619.461	0.042	13.1735					1261	598.494	0.1205	34.143					277	619.72	0.0215	12.9111					81	407.374	0.0104	265.257					284	342.308
67	437.449	0.0066	181.172					742	606.14	0.0711	12.4838					328	619.436	0.0244	13.1979					54	597.629	0.0051	35.0086					274	619.692	0.0213	12.9394					28	405.301	0.0036	267.33					281	341.304
66	436.399	0.0065	182.222					458	606.107	0.0438	12.5163					466	619.398	0.0347	13.236					41	597.589	0.0039	35.048					102	619.665	0.0079	12.9667					187	404.356	0.024	268.275					88	340.295
53	435.405	0.0052	183.217					692	606.051	0.0663	12.5727					254	619.372	0.0189	13.2624					2264	597.49	0.2165	35.1474					534	619.629	0.0415	13.0019					280	403.381	0.036	269.249					215	339.29
56	434.403	0.0055	184.219					494	605.995	0.0473	12.6287					315	619.344	0.0235	13.2897					169	597.454	0.0161	35.1836					1002	619.599	0.0779	13.0326					126	403.286	0.0162	269.345					447	337.276
185	431.408	0.0183	187.214					701	605.933	0.0671	12.6908					557	619.312	0.0415	13.3224					63	597.414	0.006	35.2229					7513	619.532	0.5841	13.0994					101	403.256	0.013	269.375					54	337.237
397	430.411	0.0394	188.21					1421	605.876	0.1361	12.7476					863	619.278	0.0643	13.3563					72	597.393	0.0068	35.244					148	619.494	0.0115	13.137					41	402.229	0.0052	270.401					175	335.271
60	425.425	0.0059	193.196					649	605.854	0.0621	12.7696					585	619.223	0.0436	13.4112					33	597.074	0.0031	35.5634					1036	619.45	0.0805	13.1809					73	401.267	0.0094	271.363					157	334.27
156	424.411	0.0154	194.21					1070	605.822	0.1025	12.8021					411	619.191	0.0306	13.4427					43	596.581	0.0041	36.0563					555	619.393	0.0431	13.2379					205	400.369	0.0264	272.262					45	331.925
528	423.41	0.0524	195.212					1096	605.762	0.105	12.8616					395	619.171	0.0294	13.4636					227	596.482	0.0217	36.1553					411	619.369	0.0319	13.2625					269	399.365	0.0346	273.266					63	329.276
69	422.407	0.0068	196.214					892	605.701	0.0854	12.9224					556	619.137	0.0414	13.4971					138	595.482	0.0131	37.1555					528	619.346	0.041	13.285					33	395.362	0.0042	277.269					242	328.294
31	420.422	0.003	198.2					1002	605.675	0.096	12.9485					430	619.113	0.032	13.5215					91	595.413	0.0087	37.2246					600	619.313	0.0466	13.3178					50	395.263	0.0064	277.368					627	327.292
65	419.412	0.0064	199.209					1123	605.646	0.1076	12.9781					661	619.076	0.0493	13.5586					62	591.442	0.0059	41.195					682	619.279	0.053	13.3518					136	394.407	0.0175	278.224					156	327.252
124	418.41	0.0123	200.211					1282	605.586	0.1228	13.0381					421	619.046	0.0314	13.5882					65	591.386	0.0062	41.2511					1218	619.233	0.0947	13.3983					161	394.361	0.0207	278.27					72	322.278
46	413.303	0.0045	205.318					976	605.555	0.0935	13.069					193	619.018	0.0144	13.6163					93	590.433	0.0088	42.2041					498	619.195	0.0387	13.4363					86	394.299	0.011	278.332					110	321.258
30	410.594	0.0029	208.028					1135	605.414	0.1087	13.2095					258	618.994	0.0192	13.6402					37	589.657	0.0035	42.9807					414	619.168	0.0321	13.463					62	393.394	0.0079	279.237					162	320.256
280	410.396	0.0278	208.225	208.219	410.399	6.84	n-14/dis@n-15/none/OAD15	916	605.357	0.0877	13.2668					245	618.963	0.0182	13.6708					64	589.59	0.0061	43.0477					397	619.135	0.0308	13.4958					313	393.355	0.0403	279.276					118	319.263
57	409.806	0.0056	208.815					1409	605.301	0.135	13.3224					166	618.938	0.0123	13.6957					43	589.486	0.0041	43.1516					149	619.112	0.0115	13.5196					63	393.304	0.0081	279.327					31	319.241
1082	409.396	0.1074	209.226	209.227	409.391	10.25	n-14/dis@n-15/-H/OAD16	1559	605.273	0.1493	13.3509					47	618.805	0.0035	13.8288					215	589.429	0.0205	43.2085					434	619.077	0.0337	13.554					94	393.283	0.0121	279.348					88	317.252
200	395.375	0.0198	223.246					1721	605.216	0.1649	13.4079					7901	618.677	0.5895	13.9569					57	589.219	0.0054	43.4185					245	619.048	0.019	13.5835					47	392.389	0.006	280.242					163	314.278
76	393.391	0.0075	225.231					1482	605.185	0.142	13.4387					114599	618.621	8.5507	14.0127					48	588.534	0.0045	44.1032					261	619.016	0.0202	13.6152					331	391.375	0.0426	281.256					732	313.276
451	392.389	0.0447	226.232	226.23	392.389	1.24	n-14/dis@n-15/-H2O/OAD18	1792	605.158	0.1717	13.4661					6502	618.52	0.4851	14.1141					42	588.002	0.004	44.6351					385	618.985	0.0299	13.6466					787	390.373	0.1014	282.258					69	312.241
99	391.388	0.0098	227.233	227.237	391.381	18.93	n-14/dis@n-15/-H-H2O/OAD19	1727	605.127	0.1654	13.4965					1393	618.487	0.1039	14.1474					82	586.442	0.0078	46.1956					350	618.927	0.0272	13.704					168	390.323	0.0216	282.308					43	311.278
30	384.609	0.0029	234.013					1251	605.099	0.1198	13.5251					857	618.434	0.0639	14.1999					41	586.388	0.0039	46.2493					8506	618.679	0.6613	13.9526					124	389.367	0.0159	283.264					126	311.26
71	383.311	0.007	235.311					1197	605.069	0.1146	13.5551					910	618.397	0.0678	14.2371					149	585.625	0.0142	47.0124					137717	618.621	10.7078	14.01					90	389.31	0.0115	283.321					301	311.237
140	381.392	0.0139	237.23					676	605.015	0.0647	13.6083					538	618.36	0.0401	14.274					112	585.439	0.0107	47.1983					5408	618.521	0.4204	14.1106					37	388.376	0.0047	284.254					55	311.208
422	380.386	0.0419	238.236					1108	604.992	0.1061	13.6317					479	618.327	0.0357	14.307					35	584.886	0.0033	47.7516					550	618.476	0.0427	14.1548					59	388.355	0.0076	284.276					91	308.296
46	380.269	0.0045	238.352					1192	604.929	0.1142	13.6942					280	618.302	0.0208	14.3321					29	583.902	0.0027	48.735					316	618.45	0.0245	14.181					30	388.241	0.0038	284.39					96	307.295
57	379.896	0.0056	238.726					2321	604.844	0.2224	13.7792					439	618.268	0.0327	14.3663					136	583.512	0.013	49.1254					368	618.431	0.0286	14.2001					75	385.349	0.0096	287.281					122	307.26
46	379.544	0.0045	239.077					3629	604.791	0.3477	13.8326					353	618.24	0.0263	14.394					51	583.443	0.0048	49.1941					596	618.411	0.0463	14.2205					176	385.276	0.0226	287.354					72	307.229
2597	379.379	0.2579	239.242					6314	604.734	0.605	13.8901					717	618.196	0.0534	14.4386					57	581.691	0.0054	50.9465					292	618.388	0.0227	14.2429					39	382.352	0.005	290.279					406	306.251
53	379.051	0.0052	239.57					10697	604.706	1.025	13.918					674	618.152	0.0502	14.4824					79	580.412	0.0075	52.2252					423	618.357	0.0328	14.2747					41	381.339	0.0052	291.292					359	305.248
6644	378.375	0.6598	240.246					20530	604.674	1.9672	13.9492					551	618.115	0.0411	14.5187					40	578.351	0.0038	54.2868					272	618.325	0.0211	14.3066					59	378.261	0.0076	294.37					66	304.278
30	372.141	0.0029	246.481					26086	604.646	2.4996	13.978					731	618.083	0.0545	14.5513					46	577.239	0.0043	55.3985					360	618.302	0.0279	14.3292					68	377.36	0.0087	295.271					286	304.239
82	367.29	0.0081	251.332					603981	604.607	57.8752	14.0165					435	618.046	0.0324	14.5883					83	577.128	0.0079	55.5098					323	618.27	0.0251	14.3616					129	377.342	0.0166	295.289					133	303.234
35	365.303	0.0034	253.318					3582	604.54	0.3432	14.0835					460	618.023	0.0343	14.6113					55	576.868	0.0052	55.7692					153	618.238	0.0118	14.3935					56	377.273	0.0072	295.357					80	299.27
121	365.241	0.012	253.381					2531	604.472	0.2425	14.1514					856	617.995	0.0638	14.6394					36	576.623	0.0034	56.0145					404	618.198	0.0314	14.4328					156	376.317	0.0201	296.313					32	297.235
312	363.29	0.0309	255.331					410	604.429	0.0392	14.195					512	617.962	0.0382	14.6725					257	576.512	0.0245	56.125					538	618.157	0.0418	14.4745					74	376.227	0.0095	296.404					204	293.229
82	362.284	0.0081	256.337					1176	604.403	0.1126	14.2208					317	617.933	0.0236	14.7014					230	576.412	0.0219	56.2256					649	618.112	0.0504	14.5193					46	375.271	0.0059	297.36					77	292.262
28	362.249	0.0027	256.373					483	604.361	0.0462	14.2628					330	617.907	0.0246	14.7274					109	576.136	0.0104	56.5014					317	618.075	0.0246	14.5564					52	375.215	0.0067	297.416					59	290.241
62	361.312	0.0061	257.31					736	604.328	0.0705	14.2954					359	617.876	0.0267	14.7579					54	575.651	0.0051	56.9868					429	618.043	0.0333	14.5887					43	374.338	0.0055	298.293					326	287.241
424	361.277	0.0421	257.344					269	604.304	0.0257	14.3199					290	617.845	0.0216	14.7892					63	575.598	0.006	57.0391					350	618.021	0.0272	14.6107					64	373.277	0.0082	299.354					458	282.281
58	359.257	0.0057	259.364					781	604.274	0.0748	14.3501					334	617.815	0.0249	14.8191					673	575.508	0.0643	57.1298					491	617.992	0.0381	14.6388					36	373.096	0.0046	299.534					60	281.198
60	357.251	0.0059	261.371					447	604.237	0.0428	14.3869					130	617.788	0.0096	14.8465					34	575.465	0.0032	57.1723					425	617.961	0.033	14.6698					93	371.363	0.0119	301.268					60	278.284
110	356.346	0.0109	262.276					141	604.216	0.0135	14.4081					282	617.76	0.021	14.8746					548	575.413	0.0524	57.2241					445	617.931	0.0345	14.7					573	370.358	0.0738	302.273					95	277.214
32	355.521	0.0031	263.101					373	604.181	0.0357	14.4423					506	617.725	0.0377	14.9087					327	574.492	0.0312	58.1456					554	617.906	0.043	14.7249					1234	369.353	0.159	303.278					56	276.234
116	355.375	0.0115	263.246					332	604.146	0.0318	14.4779					780	617.697	0.0581	14.9367					36	574.445	0.0034	58.1922					330	617.876	0.0256	14.7555					222	368.338	0.0286	304.293					211	269.228
124	355.32	0.0123	263.302					267	604.112	0.0255	14.5117					9499	617.637	0.7087	14.9968					41	573.885	0.0039	58.7518					219	617.845	0.017	14.7864					606	367.336	0.078	305.295					38	267.216
31	354.82	0.003	263.802					369	604.09	0.0353	14.534					11507	617.591	0.8585	15.0436					714	573.491	0.0682	59.1467					211	617.817	0.0164	14.8145					56	367.263	0.0072	305.368					78	266.173
533	354.374	0.0529	264.248					319	604.069	0.0305	14.5542					15136	617.517	1.1293	15.117					45	573.457	0.0043	59.1805					286	617.789	0.0222	14.8418					117	365.313	0.015	307.318					98	264.265
55	354.339	0.0054	264.282					275	604.037	0.0263	14.5864					1632	617.464	0.1217	15.1703					67	572.482	0.0064	60.1552					406	617.76	0.0315	14.8716					79	364.282	0.0101	308.349					64	263.235
89	353.301	0.0088	265.32					387	604.004	0.037	14.6197					826	617.432	0.0616	15.2021					38	572.45	0.0036	60.1873					377	617.726	0.0293	14.9052					204	363.292	0.0262	309.339					134	245.226
84	352.357	0.0083	266.265					172	603.985	0.0164	14.6384					875	617.403	0.0652	15.2316					25	571.757	0.0023	60.88					623	617.695	0.0484	14.9363					166	363.274	0.0213	309.357					27	242.707
40	350.269	0.0039	268.352					373	603.953	0.0357	14.6709					653	617.374	0.0487	15.2606					152	571.475	0.0145	61.1622					8193	617.636	0.637	14.9948					180	362.265	0.0231	310.365					70	241.194
65	349.368	0.0064	269.253					376	603.919	0.036	14.7042					849	617.35	0.0633	15.2844					186	571.417	0.0177	61.2199					4120	617.592	0.3203	15.0393					41	361.331	0.0052	311.299					24	237.552
39	348.363	0.0038	270.259					450	603.857	0.0431	14.7668					574	617.321	0.0428	15.3127					44	570.502	0.0042	62.135					11680	617.518	0.9081	15.1136					365	361.277	0.047	311.354					57	237.221
53	347.185	0.0052	271.436					471	603.805	0.0451	14.8191					341	617.295	0.0254	15.3387					87	570.206	0.0083	62.431					1571	617.451	0.1221	15.1803					80	360.254	0.0103	312.377					95	235.142
39	346.341	0.0038	272.281					104	603.763	0.0099	14.8606					323	617.263	0.0241	15.3707					52	570.107	0.0049	62.53					729	617.401	0.0566	15.2305					79	357.264	0.0101	315.367					31	234.231
191	345.281	0.0189	273.34					224	603.736	0.0214	14.8872					614	617.23	0.0458	15.4037					221	569.426	0.0211	63.2115					489	617.375	0.038	15.2559					63	356.328	0.0081	316.303					114	230.202
46	343.313	0.0045	275.308					291	603.7	0.0278	14.9236					172	617.199	0.0128	15.4355					82	568.734	0.0078	63.9033					773	617.35	0.0601	15.2815					912	355.323	0.1175	317.308					23	230.082
430	342.311	0.0427	276.311					169	603.669	0.0161	14.9545					224	617.175	0.0167	15.4594					53	568.609	0.005	64.0283					711	617.32	0.0552	15.311					373	355.287	0.048	317.344					33	218.582
41	342.243	0.004	276.378					4184	603.621	0.4009	15.0025					260	617.141	0.0193	15.4928					133	567.426	0.0127	65.2114					929	617.268	0.0722	15.3628					31	355.265	0.0039	317.366					27	215.12
1504	341.308	0.1493	277.313					1659	603.594	0.1589	15.0294					315	617.117	0.0235	15.517					41	567.037	0.0039	65.6006					231	617.228	0.0179	15.4036					55	354.306	0.007	318.324					36	213.162
85	341.251	0.0084	277.37					2422	603.535	0.232	15.0887					107	617.088	0.0079	15.5459					58	566.756	0.0055	65.8815					631	617.2	0.049	15.4315					163	353.268	0.021	319.363					60	211.105
62	340.356	0.0061	278.265					609	603.498	0.0583	15.1259					316	617.057	0.0235	15.5774					138	563.471	0.0131	69.1664					104	617.176	0.008	15.455					45	352.263	0.0057	320.368					61	208.135
188	340.292	0.0186	278.329					1046	603.467	0.1002	15.1566					451	617.038	0.0336	15.5958					92	563.416	0.0087	69.2211					308	617.141	0.0239	15.4901					67	351.25	0.0086	321.381					84	205.123
45	340.27	0.0044	278.351					1117	603.429	0.107	15.1948					290	617.018	0.0216	15.6157					57	563.347	0.0054	69.2905					276	617.119	0.0214	15.5119					82	348.289	0.0105	324.342					105	204.088
1172	339.291	0.1163	279.33					400	603.382	0.0383	15.2421					605	616.993	0.0451	15.641					93	562.396	0.0088	70.2414					213	617.085	0.0165	15.5463					43	347.3	0.0055	325.33					46	198.075
99	339.198	0.0098	279.423					442	603.352	0.0423	15.2715					549	616.961	0.0409	15.6735					100	560.55	0.0095	72.0874					561	617.044	0.0436	15.5877					41	347.257	0.0052	325.374					227	197.081
414	338.28	0.0411	280.341					563	603.324	0.0539	15.2994					423	616.928	0.0315	15.706					40	560.188	0.0038	72.4494					235	617.018	0.0182	15.6134					35	346.272	0.0045	326.358					58	194.156
2020	337.276	0.2006	281.346					446	603.292	0.0427	15.3314					396	616.909	0.0295	15.7253					57	559.378	0.0054	73.2598					630	616.994	0.0489	15.6371					98	342.307	0.0126	330.324					85	191.178
77	337.244	0.0076	281.377					306	603.264	0.0293	15.3592					490	616.87	0.0365	15.7637					59	558.45	0.0056	74.1878					536	616.957	0.0416	15.674					472	341.308	0.0608	331.323					83	187.15
30	336.528	0.0029	282.093					297	603.23	0.0284	15.3935					503	616.842	0.0375	15.7919					89	557.462	0.0085	75.1754					342	616.935	0.0265	15.6961					313	339.291	0.0403	333.34					138	184.073
95	336.337	0.0094	282.284					222	603.177	0.0212	15.4468					261	616.819	0.0194	15.8151					59	557.394	0.0056	75.2429					657	616.908	0.051	15.7232					98	338.278	0.0126	334.353					82	177.167
72	335.335	0.0071	283.287					167	603.147	0.016	15.477					86	616.755	0.0064	15.8788					26	557.289	0.0024	75.348					355	616.873	0.0276	15.7587					58	338.239	0.0074	334.392					47	175.149
287	335.26	0.0285	283.361					152	603.115	0.0145	15.5087					4448	616.691	0.3318	15.9429					71	556.451	0.0067	76.1866					409	616.814	0.0318	15.817					312	337.275	0.0402	335.356					41	174.913
58	326.092	0.0057	292.529					239	603.09	0.0229	15.5341					56912	616.633	4.2464	16.0008					66	553.396	0.0063	79.241					47083	616.633	3.6608	15.9984					79	336.247	0.0101	336.384					71	174.14
[truncated: 2,030 more rows]
[truncated: 74 more columns]

## Sheet: DG
Metabolite name	DG 34:2|DG 16:0_18:2	OAD result name	DG 16:0_18:2		No.1	No.2	No.3	Metabolite name	DG 34:2|DG 16:0_18:2	OAD result name	DG 16:0_18:2		No.1	No.2	No.3	Metabolite name	DG 34:2|DG 16:0_18:2	OAD result name	DG 16:0_18:2		No.1	No.2	No.3	Metabolite name	DG 38:6|DG 16:0_22:6	OAD result name	DG 16:0_22:6		No.1	No.2	No.3	Metabolite name	DG 38:6|DG 16:0_22:6	OAD result name	DG 16:0_22:6		No.1	No.2	No.3	Metabolite name	DG 36:3|DG 18:1_18:2	OAD result name	DG 18:1(n-9)_18:2(n-6,9*)		No.1	No.2	No.3		No.1
[truncated: 2,530 more rows]
[truncated: 34 more columns]

[truncated: 14 more sheets: EtherLPC, EtherPC, HexCer_NS, LPC, LPE, PC, PE, PI, PS, PlasmPE, SM, ST, TG, VAE]
