# Supplementary material for: Computational mass spectrometry accelerates C = C position-resolved untargeted lipidomics using oxygen attachment dissociation
Source: Commun Chem. 2022 Dec 19;5:162. doi: 10.1038/s42004-022-00778-1 (PMC9814143; doi:10.1038/s42004-022-00778-1)
Supplement: Supplementary file 6 — Supplementary Data 3 [file 42004_2022_778_MOESM6_ESM.zip › SupplementaryData3/SupplementaryData3_Skin_MSRIDD_Analysis_Report.xlsx]

## Sheet: Summary
ID	RT	MS1 m/z	Ref m/z	Precise m/z	m/z type	Metabolite name	OAD result name	Comment	Data from	pmol/mg tissue	Manually changed	Moiety1 Result	Moiety2 Result	Moiety3 Result	Moiety1 resolved	Moiety2 resolved	Moiety3 resolved	C=C in Moiety1	C=C in Moiety2	C=C in Moiety3	Ontology	Heads	Moiety	Alignment ID
47	5.69642	372.315	372.311	372.314	MS2	CAR 14:0	CAR 14:0		Skin1	35.7824	False				False			n-			CAR	0	0	3650
49	5.70333	372.315	372.311	372.312	MS2+O	CAR 14:0	CAR 14:0		Skin3	33.7112	False				False			n-			CAR	0	0	3650
48	5.68592	372.315	372.311	372.313	MS2+O	CAR 14:0	CAR 14:0		Skin2	63.8729	False				False			n-			CAR	0	0	3650
46	5.2374	370.298	370.295	370.298	MS1	CAR 14:1	CAR 14:1(n-9)		Skin3	22.2404	False	Position= n-9, Score= 717.9,Presence= 17.647, Ratio sum= 0.1262			True			n-9			CAR	0	0	3581
44	5.23077	370.298	370.295	370.298	MS1	CAR 14:1	CAR 14:1(n-9)		Skin1	23.9682	False	Position= n-9, Score= 750.23,Presence= 29.4117, Ratio sum= 0.2024			True			n-9			CAR	0	0	3581
45	5.22055	370.298	370.295	370.298	MS1	CAR 14:1	CAR 14:1(n-9)		Skin2	44.2329	False	Position= n-9, Score= 756.69,Presence= 23.5294, Ratio sum= 0.1688			True			n-9			CAR	0	0	3581
54	6.07487	386.329	386.327	386.329	MS1	CAR 15:0	CAR 15:0		Skin1	14.2299	False				False			n-			CAR	0	0	3896
55	6.06537	386.329	386.327	386.329	MS1	CAR 15:0	CAR 15:0		Skin2	22.795	False				False			n-			CAR	0	0	3896
56	6.0812	386.329	386.327	386.329	MS1	CAR 15:0	CAR 15:0		Skin3	14.9165	False				False			n-			CAR	0	0	3896
50	5.60187	384.313	384.311	384.313	MS1	CAR 15:1	CAR 15:1		Skin1	4.0935	False				False			n-			CAR	0	0	3861
51	5.5921	384.313	384.311	384.313	MS1	CAR 15:1	CAR 15:1		Skin2	5.8214	False				False			n-			CAR	0	0	3861
52	5.60917	384.313	384.311	384.313	MS1	CAR 15:1	CAR 15:1		Skin3	4.3415	False				False			n-			CAR	0	0	3861
66	6.53987	400.339	400.342	400.339	MS1	CAR 16:0	CAR 16:0		Skin2	58.3728	False				False			n-			CAR	0	0	4179
65	5.98688	398.325	398.327	398.325	MS1	CAR 16:1	CAR 16:1(n-7)		Skin3	40.1473	False	Position= n-7, Score= 841.38,Presence= 58.8235, Ratio sum= 0.5166 Position= n-9, Score= 833.65,Presence= 64.7058, Ratio sum= 0.5525			True			n-7			CAR	0	0	4130
64	5.97073	398.339	398.327	398.325	MS2	CAR 16:1	CAR 16:1(n-7)		Skin2	91.4048	False	Position= n-7, Score= 850.14,Presence= 58.8235, Ratio sum= 0.2874 Position= n-9, Score= 761.69,Presence= 58.8235, Ratio sum= 0.7749			True			n-7			CAR	0	0	4130
63	5.98012	398.34	398.327	398.324	MS2	CAR 16:1	CAR 16:1(n-7)		Skin1	26.642	False	Position= n-7, Score= 875.83,Presence= 64.7058, Ratio sum= 0.7574 Position= n-9, Score= 772.23,Presence= 47.0588, Ratio sum= 0.3933 Position= n-6, Score= 674.42,Presence= 52.9411, Ratio sum= 0.3591			True			n-7			CAR	0	0	4130
60	5.50847	396.313	396.311	396.313	MS1	CAR 16:2	CAR 16:2(n-6,9)		Skin1	22.751	False	Position= n-6,9, Score= 760.22,Presence= 52.9411, Ratio sum= 1.5301			True			n-6,9			CAR	0	0	4079
62	5.5159	396.313	396.311	396.313	MS1	CAR 16:2	CAR 16:2(n-6,9)		Skin3	22.8697	False	Position= n-6,9, Score= 668.09,Presence= 35.2941, Ratio sum= 1.3161			True			n-6,9			CAR	0	0	4079
61	5.49902	396.314	396.311	396.314	MS1	CAR 16:2	CAR 16:2(n-6,9)		Skin2	37.5015	False	Position= n-6,9, Score= 715.71,Presence= 47.0588, Ratio sum= 1.6251			True			n-6,9			CAR	0	0	4079
57	5.0371	394.297	394.295	394.297	MS1	CAR 16:3	CAR 16:3		Skin2	2.2964	False				False			n-			CAR	0	0	4032
58	5.05412	394.298	394.295	394.298	MS1	CAR 16:3	CAR 16:3		Skin3	1.3405	False				False			n-			CAR	0	0	4032
59	5.1392	394.298	394.295	394.298	MS1	CAR 16:3	CAR 16:3		Skin1	1.5205	False				False			n-			CAR	0	0	4033
69	6.2712	412.344	412.342	412.344	MS1	CAR 17:1	CAR 17:1(n-12)		Skin3	13.5279	False	Position= n-12, Score= 626.88,Presence= 17.647, Ratio sum= 0.0839			True			n-12			CAR	0	0	4408
67	6.35062	412.344	412.342	412.344	MS1	CAR 17:1	CAR 17:1(n-8)		Skin2	17.7582	False	Position= n-8, Score= 861.3,Presence= 41.1764, Ratio sum= 0.1857			True			n-8			CAR	0	0	4407
68	6.26463	412.345	412.342	412.345	MS1	CAR 17:1	CAR 17:1(n-8)		Skin1	12.4527	False	Position= n-8, Score= 705.18,Presence= 29.4117, Ratio sum= 0.1535			True			n-8			CAR	0	0	4408
78	6.64238	426.363	426.358	426.36	MS2+O	CAR 18:1	CAR 18:1(n-9)		Skin1	64.0595	False	Position= n-9, Score= 893.94,Presence= 70.5882, Ratio sum= 1.1226 Position= n-7, Score= 796.43,Presence= 47.0588, Ratio sum= 0.3961			True			n-9			CAR	0	0	4673
80	6.65203	426.371	426.358	426.355	MS2	CAR 18:1	CAR 18:1(n-9)		Skin3	61.5705	False	Position= n-9, Score= 871.64,Presence= 70.5882, Ratio sum= 1.2316 Position= n-7, Score= 720.91,Presence= 52.9411, Ratio sum= 0.2345			True			n-9			CAR	0	0	4673
79	6.63572	426.374	426.358	426.36	MS2+O	CAR 18:1	CAR 18:1(n-9)		Skin2	81.7664	False	Position= n-9, Score= 904.3,Presence= 82.3529, Ratio sum= 0.7871 Position= n-7, Score= 646.48,Presence= 52.9411, Ratio sum= 0.1721			True			n-9			CAR	0	0	4673
73	6.25587	424.339	424.342	424.339	MS1	CAR 18:2	CAR 18:2(n-6,9)		Skin2	59.6786	False	Position= n-6,9, Score= 846.54,Presence= 79.4117, Ratio sum= 10.2441 Position= n-6,8, Score= 675.41,Presence= 76.4705, Ratio sum= 13.4057			True			n-6,9			CAR	0	0	4613
74	6.2712	424.339	424.342	424.339	MS1	CAR 18:2	CAR 18:2(n-6,9)		Skin3	43.2363	False	Position= n-6,9, Score= 806.22,Presence= 64.7058, Ratio sum= 2.1592			True			n-6,9			CAR	0	0	4613
77	6.25587	424.341	424.342	424.341	MS1	CAR 18:2	CAR 18:2(n-6,9)		Skin2	59.6786	False	Position= n-6,9, Score= 846.54,Presence= 79.4117, Ratio sum= 10.2441 Position= n-6,8, Score= 675.41,Presence= 76.4705, Ratio sum= 13.4057			True			n-6,9			CAR	0	0	4615
75	6.17625	424.347	424.342	424.344	MS2+O	CAR 18:2	CAR 18:2(n-6,9)		Skin3	56.7769	False	Position= n-6,9, Score= 806.22,Presence= 64.7058, Ratio sum= 2.1592			True			n-6,9			CAR	0	0	4614
76	6.26463	424.354	424.342	424.346	MS2	CAR 18:2	CAR 18:2(n-6,9)		Skin1	44.4762	False	Position= n-6,9, Score= 826.72,Presence= 61.7647, Ratio sum= 2.0805			True			n-6,9			CAR	0	0	4615
72	5.79672	422.329	422.327	422.329	MS1	CAR 18:3	CAR 18:3		Skin3	11.7168	False				False			n-			CAR	0	0	4570
70	5.79057	422.329	422.327	422.329	MS1	CAR 18:3	CAR 18:3(n-3,6,9)		Skin1	13.2766	False	Position= n-3,6,9, Score= 851.17,Presence= 52.9411, Ratio sum= 1.9389			True			n-3,6,9			CAR	0	0	4570
71	5.7805	422.329	422.327	422.329	MS1	CAR 18:3	CAR 18:3(n-3,6,9)		Skin2	22.5997	False	Position= n-3,6,9, Score= 770.85,Presence= 41.1764, Ratio sum= 1.6099			True			n-3,6,9			CAR	0	0	4570
86	6.93332	440.376	440.373	440.376	MS1	CAR 19:1	CAR 19:1		Skin3	9.769	False				False			n-			CAR	0	0	4981
84	6.92348	440.376	440.373	440.376	MS1	CAR 19:1	CAR 19:1(n-10)		Skin1	8.8877	False	Position= n-10, Score= 665.09,Presence= 11.7647, Ratio sum= 0.1875			True			n-10			CAR	0	0	4981
85	6.91777	440.376	440.373	440.376	MS1	CAR 19:1	CAR 19:1(n-8)		Skin2	12.4127	False	Position= n-8, Score= 666.18,Presence= 11.7647, Ratio sum= 0.1287			True			n-8			CAR	0	0	4981
101	7.7776	456.407	456.405	456.407	MS1	CAR 20:0	CAR 20:0		Skin1	7.7918	False				False			n-			CAR	0	0	5335
102	7.77205	456.408	456.405	456.408	MS1	CAR 20:0	CAR 20:0		Skin2	11.3322	False				False			n-			CAR	0	0	5335
103	7.69337	456.408	456.405	456.408	MS1	CAR 20:0	CAR 20:0		Skin3	9.733	False				False			n-			CAR	0	0	5336
98	7.21963	454.388	454.389	454.388	MS1	CAR 20:1	CAR 20:1(n-9)		Skin3	26.8486	False	Position= n-9, Score= 879.15,Presence= 64.7058, Ratio sum= 0.9322			True			n-9			CAR	0	0	5290
99	7.30373	454.389	454.389	454.389	MS1	CAR 20:1	CAR 20:1(n-9)		Skin1	29.6017	False	Position= n-9, Score= 870.27,Presence= 76.4705, Ratio sum= 1.1124 Position= n-7, Score= 652.47,Presence= 41.1764, Ratio sum= 0.2118			True			n-9			CAR	0	0	5291
100	7.29883	454.389	454.389	454.389	MS1	CAR 20:1	CAR 20:1(n-9)		Skin2	49.401	False	Position= n-9, Score= 909.93,Presence= 82.3529, Ratio sum= 1.0754			True			n-9			CAR	0	0	5291
97	6.83957	452.377	452.373	452.377	MS1	CAR 20:2	CAR 20:2(n-6,9)		Skin3	28.8684	False	Position= n-6,9, Score= 836.48,Presence= 64.7058, Ratio sum= 2.2745			True			n-6,9			CAR	0	0	5225
95	6.82977	452.378	452.373	452.378	MS1	CAR 20:2	CAR 20:2(n-6,9)		Skin1	28.3118	False	Position= n-6,9, Score= 843.75,Presence= 67.647, Ratio sum= 2.5095			True			n-6,9			CAR	0	0	5225
96	6.82378	452.378	452.373	452.378	MS1	CAR 20:2	CAR 20:2(n-6,9)		Skin2	46.016	False	Position= n-6,9, Score= 824.26,Presence= 73.5294, Ratio sum= 2.6732			True			n-6,9			CAR	0	0	5225
93	6.45375	450.36	450.358	450.36	MS1	CAR 20:3	CAR 20:3		Skin1	7.5485	False				False			n-			CAR	0	0	5159
94	6.44453	450.36	450.358	450.36	MS1	CAR 20:3	CAR 20:3		Skin2	15.0358	False				False			n-			CAR	0	0	5159
90	6.1701	448.345	448.342	448.345	MS1	CAR 20:4	CAR 20:4(n-6,9,12,15)		Skin1	17.3109	False	Position= n-6,9,12,15, Score= 865.73,Presence= 61.7647, Ratio sum= 3.0444			True			n-6,9,12,15			CAR	0	0	5104
91	6.16155	448.345	448.342	448.345	MS1	CAR 20:4	CAR 20:4(n-6,9,12,15)		Skin2	29.5243	False	Position= n-6,9,12,15, Score= 863.41,Presence= 60.2941, Ratio sum= 2.8006 Position= n-6,9,11,15, Score= 783.76,Presence= 57.3529, Ratio sum= 2.466			True			n-6,9,12,15			CAR	0	0	5104
92	6.17625	448.345	448.342	448.345	MS1	CAR 20:4	CAR 20:4(n-6,9,12,15)		Skin3	18.3821	False	Position= n-6,9,12,15, Score= 864.02,Presence= 58.8235, Ratio sum= 2.9283			True			n-6,9,12,15			CAR	0	0	5104
88	5.7805	446.329	446.327	446.329	MS1	CAR 20:5	CAR 20:5		Skin2	20.0819	False				False			n-			CAR	0	0	5072
87	5.79057	446.329	446.327	446.329	MS1	CAR 20:5	CAR 20:5(n-3,6,9,12,15)		Skin1	9.9583	False	Position= n-3,6,9,12,15, Score= 828.89,Presence= 50.5882, Ratio sum= 3.9363			True			n-3,6,9,12,15			CAR	0	0	5072
89	5.79672	446.329	446.327	446.329	MS1	CAR 20:5	CAR 20:5(n-3,6,9,12,15)		Skin3	10.1463	False	Position= n-3,6,9,12,15, Score= 829.52,Presence= 47.0588, Ratio sum= 3.8196			True			n-3,6,9,12,15			CAR	0	0	5072
132	7.7776	482.423	482.42	482.423	MS1	CAR 22:1	CAR 22:1(n-9)		Skin1	7.5772	False	Position= n-9, Score= 726.55,Presence= 23.5294, Ratio sum= 0.2891			True			n-9			CAR	0	0	5885
133	7.77205	482.423	482.42	482.423	MS1	CAR 22:1	CAR 22:1(n-9)		Skin2	12.8027	False	Position= n-9, Score= 745.6,Presence= 35.2941, Ratio sum= 0.2944			True			n-9			CAR	0	0	5885
134	7.78797	482.424	482.42	482.424	MS1	CAR 22:1	CAR 22:1(n-9)		Skin3	7.4732	False	Position= n-9, Score= 664.26,Presence= 17.647, Ratio sum= 0.2399			True			n-9			CAR	0	0	5885
121	7.39277	480.408	480.405	480.408	MS1	CAR 22:2	CAR 22:2		Skin2	9.6637	False				False			n-			CAR	0	0	5837
120	7.39775	480.408	480.405	480.408	MS1	CAR 22:2	CAR 22:2(n-6,9)		Skin1	7.1026	False	Position= n-6,9, Score= 784.18,Presence= 35.2941, Ratio sum= 1.2127 Position= n-5,9, Score= 641.98,Presence= 29.4117, Ratio sum= 1.2668			True			n-6,9			CAR	0	0	5837
122	7.40858	480.408	480.405	480.408	MS1	CAR 22:2	CAR 22:2(n-6,9)		Skin3	6.1507	False	Position= n-6,9, Score= 723.89,Presence= 35.2941, Ratio sum= 1.2238			True			n-6,9			CAR	0	0	5837
114	6.3588	474.361	474.358	474.361	MS1	CAR 22:5	CAR 22:5		Skin1	10.7755	False				False			n-			CAR	0	0	5704
116	6.36472	474.361	474.358	474.361	MS1	CAR 22:5	CAR 22:5		Skin3	10.8849	False				False			n-			CAR	0	0	5704
115	6.35062	474.361	474.358	474.361	MS1	CAR 22:5	CAR 22:5		Skin2	16.3703	False				False			n-			CAR	0	0	5704
111	6.07487	472.345	472.342	472.345	MS1	CAR 22:6	CAR 22:6(n-3,6,9,12,15,18)		Skin1	10.3149	False	Position= n-3,6,9,12,15,18, Score= 805.28,Presence= 52.9411, Ratio sum= 4.6892 Position= n-3,6,9,12,15,17, Score= 792.71,Presence= 53.9215, Ratio sum= 4.579 Position= n-3,6,8,12,15,17, Score= 773.36,Presence= 52.9411, Ratio sum= 4.2603 Position= n-3,6,8,12,15,18, Score= 770.24,Presence= 51.9607, Ratio sum= 4.3706			True			n-3,6,9,12,15,18			CAR	0	0	5665
112	6.0812	472.345	472.342	472.345	MS1	CAR 22:6	CAR 22:6(n-3,6,9,12,15,18)		Skin3	10.4762	False	Position= n-3,6,9,12,15,18, Score= 824.0,Presence= 55.8823, Ratio sum= 4.6822 Position= n-3,6,8,12,15,18, Score= 784.63,Presence= 53.9215, Ratio sum= 4.4801			True			n-3,6,9,12,15,18			CAR	0	0	5665
113	6.16155	472.345	472.342	472.345	MS1	CAR 22:6	CAR 22:6(n-3,6,9,12,15,18)		Skin2	10.7809	False	Position= n-3,6,9,12,15,18, Score= 778.89,Presence= 48.0392, Ratio sum= 4.1572 Position= n-3,6,8,12,15,18, Score= 736.62,Presence= 46.0784, Ratio sum= 3.9216			True			n-3,6,9,12,15,18			CAR	0	0	5666
0	0.543183	232.155	232.154	232.155	MS1	CAR 4:0	CAR 4:0		Skin1	4.1475	False				False			n-			CAR	0	0	1284
1	0.552417	232.156	232.154	232.156	MS1	CAR 4:0	CAR 4:0		Skin2	6.6526	False				False			n-			CAR	0	0	1284
2	0.543267	232.156	232.154	232.156	MS1	CAR 4:0	CAR 4:0		Skin3	4.3428	False				False			n-			CAR	0	0	1284
3	0.543183	246.172	246.17	246.172	MS1	CAR 5:0	CAR 5:0		Skin1	3.3956	False				False			n-			CAR	0	0	1464
4	0.552417	246.172	246.17	246.172	MS1	CAR 5:0	CAR 5:0		Skin2	7.1332	False				False			n-			CAR	0	0	1464
5	0.543267	246.172	246.17	246.172	MS1	CAR 5:0	CAR 5:0		Skin3	3.4869	False				False			n-			CAR	0	0	1464
6	0.6382	260.187	260.186	260.187	MS1	CAR 6:0	CAR 6:0		Skin1	3.4109	False				False			n-			CAR	0	0	1656
7	0.647467	260.187	260.186	260.187	MS1	CAR 6:0	CAR 6:0		Skin2	5.5054	False				False			n-			CAR	0	0	1656
8	0.638683	260.187	260.186	260.187	MS1	CAR 6:0	CAR 6:0		Skin3	3.223	False				False			n-			CAR	0	0	1656
18	1.37705	288.218	288.217	288.218	MS1	CAR 8:0	CAR 8:0		Skin1	2.2697	False				False			n-			CAR	0	0	2086
19	1.34768	288.219	288.217	288.219	MS1	CAR 8:0	CAR 8:0		Skin2	6.34	False				False			n-			CAR	0	0	2086
20	1.33612	288.219	288.217	288.219	MS1	CAR 8:0	CAR 8:0		Skin3	4.2842	False				False			n-			CAR	0	0	2086
230	13.9667	652.662	652.66	652.662	MS1	Cer 42:0;O2|Cer 16:0;O2/26:0	Cer 16:0;O2/26:0		Skin1	64.9455	False				False			n-			Cer_NDS	100	100	10955
231	13.9553	652.676	652.66	652.66	MS2+O	Cer 42:0;O2|Cer 16:0;O2/26:0	Cer 16:0;O2/26:0		Skin2	92.92	False				False			n-			Cer_NDS	100	66.6666	10955
248	13.6747	668.659	668.655	668.659	MS1	Cer 42:0;O3|Cer 16:0;O2/26:0;O	Cer 16:0;O2/26:0;O		Skin2	83.9256	False				False			n-			Cer_HDS	0	66.6666	11419
200	13.1235	620.601	620.598	620.601	MS1	Cer 40:1;O3|Cer 16:1;O2/24:0;(3OH)	Cer 16:1;O2/24:0;(3OH)		Skin1	30.6795	False				False			n-			Cer_HS	0	0	10007
201	13.1358	620.602	620.598	620.602	MS1	Cer 40:1;O3|Cer 16:1;O2/24:0;(3OH)	Cer 16:1;O2/24:0;(3OH)		Skin3	30.2436	False				False			n-			Cer_HS	0	0	10007
202	13.2073	620.602	620.598	620.602	MS1	Cer 40:1;O3|Cer 16:1;O2/24:0;(3OH)	Cer 16:1;O2/24:0;(3OH)		Skin2	53.04	False				False			n-			Cer_HS	0	0	10008
227	13.5917	648.632	648.629	648.632	MS1	Cer 42:1;O3|Cer 16:1;O2/26:0;(3OH)	Cer 16:1;O2/26:0;(3OH)		Skin1	96.9909	False				False			n-			Cer_HS	0	0	10836
229	13.6041	648.632	648.629	648.632	MS1	Cer 42:1;O3|Cer 16:1;O2/26:0;(3OH)	Cer 16:1;O2/26:0;(3OH)		Skin3	104.786	False				False			n-			Cer_HS	0	0	10836
228	13.5813	648.633	648.629	648.633	MS1	Cer 42:1;O3|Cer 16:1;O2/26:0;(3OH)	Cer 16:1;O2/26:0;(3OH)		Skin2	147.587	False				False			n-			Cer_HS	0	0	10836
242	12.6516	664.629	664.624	664.629	MS1	Cer 42:2;O3|Cer 16:1;O2/26:1;O	Cer 16:1;O2/26:1;O		Skin1	31.5128	False				False	False		n-	n-		Cer_HS	0	66.6666	11306
243	12.6436	664.629	664.624	664.629	MS1	Cer 42:2;O3|Cer 16:1;O2/26:1;O	Cer 16:1;O2/26:1;O		Skin2	60.9219	False				False	False		n-	n-		Cer_HS	0	100	11306
244	12.6672	664.629	664.624	664.629	MS1	Cer 42:2;O3|Cer 16:1;O2/26:1;O	Cer 16:1;O2/26:1;O		Skin3	33.184	False				False	False		n-	n-		Cer_HS	0	100	11306
219	13.9667	638.647	638.644	638.647	MS1	Cer 41:0;O2|Cer 17:0;O2/24:0	Cer 17:0;O2/24:0		Skin1	49.4197	False				False			n-			Cer_NDS	100	66.6666	10564
220	13.8848	638.65	638.644	638.65	MS1	Cer 41:0;O2|Cer 17:0;O2/24:0	Cer 17:0;O2/24:0		Skin3	38.1395	False				False			n-			Cer_NDS	100	100	10565
232	13.5917	654.643	654.639	654.643	MS1	Cer 41:0;O3|Cer 17:0;O2/24:0;O	Cer 17:0;O2/24:0;O		Skin1	23.6109	False				False			n-			Cer_HDS	0	66.6666	11031
233	13.5813	654.644	654.639	654.644	MS1	Cer 41:0;O3|Cer 17:0;O2/24:0;O	Cer 17:0;O2/24:0;O		Skin2	41.3325	False				False			n-			Cer_HDS	0	33.3333	11031
247	14.143	666.678	666.676	666.678	MS1	Cer 43:0;O2|Cer 17:0;O2/26:0	Cer 17:0;O2/26:0		Skin2	108.672	False				False			n-			Cer_NDS	100	100	11369
245	14.0718	666.679	666.676	666.679	MS1	Cer 43:0;O2|Cer 17:0;O2/26:0	Cer 17:0;O2/26:0		Skin3	75.1584	False				False			n-			Cer_NDS	100	100	11368
246	14.1548	666.68	666.676	666.68	MS1	Cer 43:0;O2|Cer 17:0;O2/26:0	Cer 17:0;O2/26:0		Skin1	88.7431	False				False			n-			Cer_NDS	100	100	11369
262	13.7915	682.669	682.671	682.669	MS1	Cer 43:0;O3|Cer 17:0;O2/26:0;O	Cer 17:0;O2/26:0;O		Skin3	56.9016	False				False			n-			Cer_HDS	0	100	11813
266	14.3424	694.713	694.707	694.713	MS1	Cer 45:0;O2|Cer 17:0;O2/28:0	Cer 17:0;O2/28:0		Skin1	41.2878	False				False			n-			Cer_NDS	100	66.6666	12173
267	14.3529	694.713	694.707	694.713	MS1	Cer 45:0;O2|Cer 17:0;O2/28:0	Cer 17:0;O2/28:0		Skin3	37.5089	False				False			n-			Cer_NDS	100	100	12173
156	9.56278	522.493	522.488	522.493	MS1	Cer 33:1;O3|Cer 17:1;O2/16:0;(2OH)	Cer 17:1(Δ4);O2/16:0;(2OH)		Skin1	36.1297	False	Position= Δ4, Score= 659.2,Presence= 15.0, Ratio sum= 0.0237			True			Δ4			Cer_HS	0	0	6949
211	13.4979	634.611	634.613	634.611	MS1	Cer 41:1;O3|Cer 17:1;O2/24:0;(3OH)	Cer 17:1(Δ4);O2/24:0;(3OH)		Skin1	31.3481	False	Position= Δ4, Score= 506.98,Presence= 15.0, Ratio sum= 0.0448			True			Δ4			Cer_HS	0	0	10456
213	13.5103	634.611	634.613	634.611	MS1	Cer 41:1;O3|Cer 17:1;O2/24:0;(3OH)	Cer 17:1(Δ4);O2/24:0;(3OH)		Skin3	32.9593	False	Position= Δ4, Score= 322.12,Presence= 10.0, Ratio sum= 0.0204			True			Δ4			Cer_HS	0	0	10456
212	13.4877	634.618	634.613	634.618	MS1	Cer 41:1;O3|Cer 17:1;O2/24:0;(3OH)	Cer 17:1(Δ4);O2/24:0;(3OH)		Skin2	55.6584	False	Position= Δ4, Score= 842.92,Presence= 15.0, Ratio sum= 0.032			True			Δ4			Cer_HS	0	0	10456
210	13.8618	632.648	632.634	632.639	MS2	Cer 42:1;O2|Cer 17:1;O2/25:0	Cer 17:1(Δ4);O2/25:0		Skin2	88.9244	False	Position= Δ4, Score= 751.43,Presence= 20.0, Ratio sum= 0.0474			True			Δ4			Cer_NS	0	0	10403
224	13.9781	646.641	646.65	646.654	MS2+O	Cer 43:1;O2|Cer 17:1;O2/26:0	Cer 17:1(Δ4);O2/26:0		Skin3	28.5578	False	Position= Δ4, Score= 821.26,Presence= 20.0, Ratio sum= 0.0476			True			Δ4			Cer_NS	0	0	10796
226	14.049	646.651	646.65	646.651	MS1	Cer 43:1;O2|Cer 17:1;O2/26:0	Cer 17:1(Δ4);O2/26:0		Skin2	113.454	False	Position= Δ4, Score= 735.81,Presence= 15.0, Ratio sum= 0.0368			True			Δ4			Cer_NS	0	0	10797
225	14.0607	646.652	646.65	646.652	MS1	Cer 43:1;O2|Cer 17:1;O2/26:0	Cer 17:1(Δ4);O2/26:0		Skin1	79.1474	False	Position= Δ4, Score= 733.61,Presence= 25.0, Ratio sum= 0.045			True			Δ4			Cer_NS	0	0	10797
651	15.819	1008.98	1008.97	1008.97	MS2+O	Cer 67:4;O4|Cer 17:1;O2/32:0;O(FA 18:2)	Cer 17:1;O2/32:0;O(FA 18:2(n-6,9))		Skin2	93.4553	False		Position= n-6,9, Score= 905.87,Presence= 82.5, Ratio sum= 3.1361 Position= n-6,8, Score= 755.41,Presence= 85.0, Ratio sum= 3.0155		False	True		n-	n-6,9		Cer_EOS	0	0	20642
652	15.8415	1008.99	1008.97	1008.98	MS2	Cer 67:4;O4|Cer 17:1;O2/32:0;O(FA 18:2)	Cer 17:1;O2/32:0;O(FA 18:2(n-6,9))		Skin3	40.9172	False		Position= n-6,9, Score= 885.86,Presence= 67.5, Ratio sum= 2.9855		False	True		n-	n-6,9		Cer_EOS	0	0	20642
663	16.2984	1055.02	1055.01	1055.02	MS1	Cer 69:4;O4|Cer 17:1;O2/34:0;O(FA 18:2)	Cer 17:1;O2/34:0;O(FA 18:2(n-6,9))		Skin1	25.7954	True		Position= n-6,9, Score= 481.23,Presence= 40.0, Ratio sum= 2.0764 Position= n-3,6, Score= 597.02,Presence= 45.0, Ratio sum= 1.7877 Position= n-3,9, Score= 458.95,Presence= 30.0, Ratio sum= 1.0419		False	True		n-	n-6,9		Cer_EOS	100	100	21642
657	16.3072	1037.02	1037	1037.01	MS2	Cer 69:4;O4|Cer 17:1;O2/34:0;O(FA 18:2)	Cer 17:1;O2/34:0;O(FA 18:2(n-6,9))		Skin3	41.4478	True		Position= n-6,9*, Score= 817.56,Presence= 70.0, Ratio sum= 2.6449 Position= n-6,8, Score= 740.78,Presence= 72.5, Ratio sum= 2.8347		False	True		n-	n-6,9*		Cer_EOS	0	0	21258
664	16.2138	1055.02	1055.01	1055.02	MS1	Cer 69:4;O4|Cer 17:1;O2/34:0;O(FA 18:2)	Cer 17:1;O2/34:0;O(FA 18:2(n-6,9))		Skin3	15.9077	True		Position= n-6,9*, Score= 499.71,Presence= 40.0, Ratio sum= 1.7272 Position= n-6,8, Score= 529.39,Presence= 42.5, Ratio sum= 1.6448		False	True		n-	n-6,9*		Cer_EOS	100	100	21643
656	16.2842	1037.01	1037	1037.01	MS1	Cer 69:4;O4|Cer 17:1;O2/34:0;O(FA 18:2)	Cer 17:1;O2/34:0;O(FA 18:2(n-6,9))		Skin2	73.222	False		Position= n-6,9, Score= 874.13,Presence= 70.0, Ratio sum= 2.5165		False	True		n-	n-6,9		Cer_EOS	0	0	21258
655	16.2984	1037.02	1037	1037.01	MS2+O	Cer 69:4;O4|Cer 17:1;O2/34:0;O(FA 18:2)	Cer 17:1;O2/34:0;O(FA 18:2(n-6,9))		Skin1	61.9738	False		Position= n-6,9, Score= 839.16,Presence= 75.0, Ratio sum= 3.0568		False	True		n-	n-6,9		Cer_EOS	0	0	21258
665	16.205	1063.01	1063.02	1063.01	MS1	Cer 71:5;O4|Cer 17:1;O2/36:1;O(FA 18:2)	Cer 17:1;O2/36:1;O(FA 18:2(n-6,9))		Skin1	29.0777	False			Position= n-6,9, Score= 841.5,Presence= 75.0, Ratio sum= 2.9075 Position= n-6,8, Score= 713.01,Presence= 75.0, Ratio sum= 2.9756 Position= n-3,9, Score= 609.6,Presence= 42.5, Ratio sum= 1.3073 Position= n-3,8, Score= 484.53,Presence= 42.5, Ratio sum= 1.3754 Position= n-3,6, Score= 361.75,Presence= 35.0, Ratio sum= 0.9005	False	False	True	n-	n-	n-6,9	Cer_EOS	0	0	21825
667	16.3072	1063.02	1063.02	1063.02	MS1	Cer 71:5;O4|Cer 17:1;O2/36:1;O(FA 18:2)	Cer 17:1;O2/36:1;O(FA 18:2(n-6,9))		Skin3	61.7024	True			Position= n-6,9*, Score= 818.59,Presence= 65.0, Ratio sum= 2.5874 Position= n-6,8, Score= 709.73,Presence= 70.0, Ratio sum= 2.5652	False	False	True	n-	n-	n-6,9*	Cer_EOS	0	0	21826
666	16.2842	1063.03	1063.02	1063.02	MS2	Cer 71:5;O4|Cer 17:1;O2/36:1;O(FA 18:2)	Cer 17:1;O2/36:1;O(FA 18:2(n-6,9))		Skin2	95.5951	False			Position= n-6,9, Score= 843.73,Presence= 75.0, Ratio sum= 2.561 Position= n-6,8, Score= 722.43,Presence= 80.0, Ratio sum= 2.8004	False	False	True	n-	n-	n-6,9	Cer_EOS	0	0	21826
670	16.2984	1081.03	1081.03	1081.03	MS1	Cer 71:5;O4|Cer 17:1;O2/36:1;O(FA 18:2)	Cer 17:1;O2/36:1;O(FA 18:2(n-6,9))		Skin1	26.8273	False			Position= n-6,9, Score= 578.76,Presence= 57.4999, Ratio sum= 2.5018	False	False	True	n-	n-	n-6,9	Cer_EOS	100	100	22194
671	16.191	1081.03	1081.03	1081.03	MS1	Cer 71:5;O4|Cer 17:1;O2/36:1;O(FA 18:2)	Cer 17:1;O2/36:1;O(FA 18:2(n-6,9))		Skin2	22.0851	False			Position= n-6,9, Score= 550.11,Presence= 57.4999, Ratio sum= 2.4397 Position= n-6,8, Score= 543.45,Presence= 57.4999, Ratio sum= 1.875	False	False	True	n-	n-	n-6,9	Cer_EOS	100	100	22195
672	16.2138	1081.03	1081.03	1081.03	MS1	Cer 71:5;O4|Cer 17:1;O2/36:1;O(FA 18:2)	Cer 17:1;O2/36:1;O(FA 18:2(n-6,9))		Skin3	19.9653	False			Position= n-6,9, Score= 538.31,Presence= 55.0, Ratio sum= 2.4191	False	False	True	n-	n-	n-6,9	Cer_EOS	100	100	22195
158	9.57567	522.493	522.488	522.493	MS1	Cer 33:1;O3|Cer 17:1;O2/16:0;(2OH)	Cer 17:1;O2/16:0;(2OH)		Skin3	36.4536	False				False			n-			Cer_HS	0	0	6949
157	9.55767	522.494	522.488	522.491	MS2+O	Cer 33:1;O3|Cer 17:1;O2/16:0;(2OH)	Cer 17:1;O2/16:0;(2OH)		Skin2	63.9336	False				False			n-			Cer_HS	0	0	6949
209	13.8729	632.646	632.634	632.638	MS2+O	Cer 42:1;O2|Cer 17:1;O2/25:0	Cer 17:1;O2/25:0		Skin1	73.4839	False				False			n-			Cer_NS	0	0	10403
239	13.6977	662.648	662.644	662.648	MS1	Cer 43:1;O3|Cer 17:1;O2/26:0;(3OH)	Cer 17:1;O2/26:0;(3OH)		Skin3	85.3914	False				False			n-			Cer_HS	0	0	11249
241	13.7685	662.661	662.644	662.648	MS2	Cer 43:1;O3|Cer 17:1;O2/26:0;(3OH)	Cer 17:1;O2/26:0;(3OH)		Skin2	122.164	False				False			n-			Cer_HS	0	0	11250
240	13.7793	662.661	662.644	662.639	MS2+O	Cer 43:1;O3|Cer 17:1;O2/26:0;(3OH)	Cer 17:1;O2/26:0;(3OH)		Skin1	83.019	False				False			n-			Cer_HS	0	0	11250
258	13.6854	680.659	680.655	680.659	MS1	Cer 43:1;O3|Cer 17:1;O2/26:0;O	Cer 17:1;O2/26:0;O		Skin1	45.6061	False				False			n-			Cer_HS	0	100	11762
259	13.6041	680.66	680.655	680.66	MS1	Cer 43:1;O3|Cer 17:1;O2/26:0;O	Cer 17:1;O2/26:0;O		Skin3	45.9147	False				False			n-			Cer_HS	0	100	11764
257	13.4169	678.644	678.639	678.644	MS1	Cer 43:2;O3|Cer 17:1;O2/26:1;O	Cer 17:1;O2/26:1;O		Skin3	56.1763	False				False	False		n-	n-		Cer_HS	0	100	11698
255	13.4041	678.645	678.639	678.645	MS1	Cer 43:2;O3|Cer 17:1;O2/26:1;O	Cer 17:1;O2/26:1;O		Skin1	57.1229	False				False	False		n-	n-		Cer_HS	0	100	11698
256	13.3942	678.645	678.639	678.645	MS1	Cer 43:2;O3|Cer 17:1;O2/26:1;O	Cer 17:1;O2/26:1;O		Skin2	99.082	False				False	False		n-	n-		Cer_HS	0	100	11698
249	14.3424	674.687	674.681	674.687	MS1	Cer 45:1;O2|Cer 17:1;O2/28:0	Cer 17:1;O2/28:0		Skin1	46.3087	False				False			n-			Cer_NS	0	0	11571
250	14.3301	674.687	674.681	674.687	MS1	Cer 45:1;O2|Cer 17:1;O2/28:0	Cer 17:1;O2/28:0		Skin2	64.0895	False				False			n-			Cer_NS	0	0	11571
251	14.2591	674.687	674.681	674.687	MS1	Cer 45:1;O2|Cer 17:1;O2/28:0	Cer 17:1;O2/28:0		Skin3	49.821	False				False			n-			Cer_NS	0	0	11572
183	11.9956	568.572	568.566	568.572	MS1	Cer 36:0;O2|Cer 18:0;O2/18:0	Cer 18:0;O2/18:0		Skin1	45.3961	False				False			n-			Cer_NDS	100	100	8243
185	12.0074	568.572	568.566	568.572	MS1	Cer 36:0;O2|Cer 18:0;O2/18:0	Cer 18:0;O2/18:0		Skin3	41.6658	False				False			n-			Cer_NDS	100	100	8243
184	11.9869	568.572	568.566	568.566	MS2	Cer 36:0;O2|Cer 18:0;O2/18:0	Cer 18:0;O2/18:0		Skin2	72.846	False				False			n-			Cer_NDS	100	66.6666	8243
223	13.4169	640.63	640.624	640.63	MS1	Cer 40:0;O3|Cer 18:0;O2/22:0;O	Cer 18:0;O2/22:0;O		Skin3	41.8998	False				False			n-			Cer_HDS	0	66.6666	10620
221	13.4041	640.63	640.624	640.63	MS1	Cer 40:0;O3|Cer 18:0;O2/22:0;O	Cer 18:0;O2/22:0;O		Skin1	43.3223	False				False			n-			Cer_HDS	0	66.6666	10620
222	13.3942	640.63	640.624	640.63	MS1	Cer 40:0;O3|Cer 18:0;O2/22:0;O	Cer 18:0;O2/22:0;O		Skin2	71.7021	False				False			n-			Cer_HDS	0	66.6666	10620
260	14.2486	680.696	680.692	680.696	MS1	Cer 44:0;O2|Cer 18:0;O2/26:0	Cer 18:0;O2/26:0		Skin1	62.1691	False				False			n-			Cer_NDS	100	100	11765
261	14.2591	680.705	680.692	680.695	MS2	Cer 44:0;O2|Cer 18:0;O2/26:0	Cer 18:0;O2/26:0		Skin3	52.608	False				False			n-			Cer_NDS	100	100	11765
269	13.9553	696.692	696.686	696.692	MS1	Cer 44:0;O3|Cer 18:0;O2/26:0;O	Cer 18:0;O2/26:0;O		Skin2	95.2904	False				False			n-			Cer_HDS	0	100	12240
268	13.9667	696.702	696.686	696.683	MS2	Cer 44:0;O3|Cer 18:0;O2/26:0;O	Cer 18:0;O2/26:0;O		Skin1	18.4094	False				False			n-			Cer_HDS	0	66.6666	12240
270	13.9781	696.703	696.686	696.691	MS2+O	Cer 44:0;O3|Cer 18:0;O2/26:0;O	Cer 18:0;O2/26:0;O		Skin3	16.6949	False				False			n-			Cer_HDS	0	100	12240
207	13.2073	630.623	630.618	630.623	MS1	Cer 42:2;O2|Cer 18:1;O2/24:1	Cer 18:1(Δ4);O2/24:1(n-9)		Skin2	98.4754	False	Position= Δ4, Score= 916.38,Presence= 20.0, Ratio sum= 0.03 Position= n-9, Score= 883.15,Presence= 55.0, Ratio sum= 0.1513	Position= n-9, Score= 883.15,Presence= 55.0, Ratio sum= 0.1513		True	True		Δ4	n-9		Cer_NS	0	0	10334
235	14.1653	660.668	660.665	660.668	MS1	Cer 44:1;O2|Cer 18:1;O2/26:0	Cer 18:1(Δ4);O2/26:0		Skin3	67.0972	False	Position= Δ4, Score= 853.96,Presence= 15.0, Ratio sum= 0.0569			True			Δ4			Cer_NS	0	0	11204
234	14.1548	660.682	660.665	660.664	MS2	Cer 44:1;O2|Cer 18:1;O2/26:0	Cer 18:1(Δ4);O2/26:0		Skin1	61.1905	False	Position= Δ4, Score= 858.58,Presence= 15.0, Ratio sum= 0.0324			True			Δ4			Cer_NS	0	0	11204
653	16.0052	1022.99	1022.98	1022.99	MS1	Cer 68:4;O4|Cer 18:1;O2/32:0;O(FA 18:2)	Cer 18:1;O2/32:0;O(FA 18:2(n-6,9))		Skin2	89.0164	False		Position= n-6,9, Score= 883.12,Presence= 82.5, Ratio sum= 2.6533 Position= n-6,8, Score= 718.24,Presence= 75.0, Ratio sum= 2.7019		False	True		n-	n-6,9		Cer_EOS	0	0	20926
654	16.0276	1023	1022.98	1022.99	MS2	Cer 68:4;O4|Cer 18:1;O2/32:0;O(FA 18:2)	Cer 18:1;O2/32:0;O(FA 18:2(n-6,9))		Skin3	45.844	False		Position= n-6,9, Score= 831.1,Presence= 75.0, Ratio sum= 3.5787 Position= n-6,8, Score= 725.07,Presence= 75.0, Ratio sum= 3.6954		False	True		n-	n-6,9		Cer_EOS	0	0	20926
662	16.4936	1051.03	1051.02	1051.02	MS2	Cer 70:4;O4|Cer 18:1;O2/34:0;O(FA 18:2)	Cer 18:1;O2/34:0;O(FA 18:2(n-6,9))		Skin3	52.46	True		Position= n-6,9*, Score= 806.24,Presence= 70.0, Ratio sum= 2.8355 Position= n-6,8, Score= 712.98,Presence= 65.0, Ratio sum= 2.9338		False	True		n-	n-6,9*		Cer_EOS	0	0	21547
661	16.4719	1051.02	1051.02	1051.02	MS1	Cer 70:4;O4|Cer 18:1;O2/34:0;O(FA 18:2)	Cer 18:1;O2/34:0;O(FA 18:2(n-6,9))		Skin2	54.0325	False		Position= n-6,9, Score= 881.45,Presence= 70.0, Ratio sum= 2.7718 Position= n-6,8, Score= 680.84,Presence= 60.0, Ratio sum= 2.6951		False	True		n-	n-6,9		Cer_EOS	0	0	21547
660	16.0276	1049.01	1049	1049.01	MS1	Cer 70:5;O4|Cer 18:1;O2/34:1;O(FA 18:2)	Cer 18:1;O2/34:1;O(FA 18:2(n-6,9))		Skin3	47.3772	False			Position= n-6,9, Score= 826.92,Presence= 72.5, Ratio sum= 2.9587 Position= n-6,8, Score= 701.53,Presence= 77.5, Ratio sum= 3.0086	False	False	True	n-	n-	n-6,9	Cer_EOS	0	0	21506
658	16.0185	1049.01	1049	1049.01	MS1	Cer 70:5;O4|Cer 18:1;O2/34:1;O(FA 18:2)	Cer 18:1;O2/34:1;O(FA 18:2(n-6,9))		Skin1	68.7844	False			Position= n-6,9, Score= 894.49,Presence= 82.5, Ratio sum= 5.1956 Position= n-6,8, Score= 724.51,Presence= 87.5, Ratio sum= 4.8383	False	False	True	n-	n-	n-6,9	Cer_EOS	0	0	21506
659	16.0052	1049.01	1049	1049.01	MS1	Cer 70:5;O4|Cer 18:1;O2/34:1;O(FA 18:2)	Cer 18:1;O2/34:1;O(FA 18:2(n-6,9))		Skin2	109.811	False			Position= n-6,9, Score= 887.81,Presence= 77.5, Ratio sum= 2.7478 Position= n-6,10, Score= 749.41,Presence= 57.4999, Ratio sum= 1.8045 Position= n-6,8, Score= 729.94,Presence= 82.5, Ratio sum= 2.6462 Position= n-7,9, Score= 625.62,Presence= 75.0, Ratio sum= 2.5508 Position= n-7,10, Score= 575.64,Presence= 55.0, Ratio sum= 1.6075	False	False	True	n-	n-	n-6,9	Cer_EOS	0	0	21506
669	16.4936	1077.04	1077.03	1077.04	MS1	Cer 72:5;O4|Cer 18:1;O2/36:1;O(FA 18:2)	Cer 18:1;O2/36:1;O(FA 18:2(n-6,9))		Skin3	61.1565	False			Position= n-6,9, Score= 799.4,Presence= 65.0, Ratio sum= 3.0073 Position= n-6,8, Score= 704.19,Presence= 70.0, Ratio sum= 3.047 Position= n-5,9, Score= 683.76,Presence= 47.5, Ratio sum= 1.4097 Position= n-5,8, Score= 613.17,Presence= 52.5, Ratio sum= 1.4493 Position= n-5,7, Score= 496.76,Presence= 47.5, Ratio sum= 1.8389	False	False	True	n-	n-	n-6,9	Cer_EOS	0	0	22133
673	16.4719	1095.05	1095.04	1095.05	MS1	Cer 72:5;O4|Cer 18:1;O2/36:1;O(FA 18:2)	Cer 18:1;O2/36:1;O(FA 18:2(n-6,9))		Skin2	18.9687	False			Position= n-6,9, Score= 477.28,Presence= 40.0, Ratio sum= 2.1637 Position= n-5,9, Score= 370.99,Presence= 32.5, Ratio sum= 0.9542	False	False	True	n-	n-	n-6,9	Cer_EOS	100	100	22436
674	16.4936	1095.05	1095.04	1095.05	MS1	Cer 72:5;O4|Cer 18:1;O2/36:1;O(FA 18:2)	Cer 18:1;O2/36:1;O(FA 18:2(n-6,9))		Skin3	17.7522	True			Position= n-6,9*, Score= 463.12,Presence= 40.0, Ratio sum= 2.1407 Position= n-6,8, Score= 516.73,Presence= 42.5, Ratio sum= 1.7233	False	False	True	n-	n-	n-6,9*	Cer_EOS	100	100	22436
668	16.4856	1077.05	1077.03	1077.04	MS2	Cer 72:5;O4|Cer 18:1;O2/36:1;O(FA 18:2)	Cer 18:1;O2/36:1;O(FA 18:2(n-6,9))		Skin1	51.4475	False			Position= n-6,9, Score= 912.3,Presence= 77.5, Ratio sum= 3.2894	False	False	True	n-	n-	n-6,9	Cer_EOS	0	0	22133
206	13.2175	630.622	630.618	630.622	MS1	Cer 42:2;O2|Cer 18:1;O2/24:1	Cer 18:1;O2/24:1(n-9)		Skin1	55.0631	False		Position= n-9, Score= 607.25,Presence= 15.0, Ratio sum= 0.047		False	True		n-	n-9		Cer_NS	0	0	10334
208	13.1358	630.623	630.618	630.623	MS1	Cer 42:2;O2|Cer 18:1;O2/24:1	Cer 18:1;O2/24:1(n-9)		Skin3	59.7913	False		Position= n-9, Score= 936.02,Presence= 65.0, Ratio sum= 0.2454		False	True		n-	n-9		Cer_NS	0	0	10335
150	9.93147	513.541	513.537	513.541	MS1	Cer 18:1;O2/15:0(d7)	Cer 18:1;O2/15:0(d7)		Skin2	31.3881	False				False			n-			Cer_NS	0	0	6677
149	9.93648	513.541	513.537	513.541	MS1	Cer 18:1;O2/15:0(d7)	Cer 18:1;O2/15:0(d7)		Skin1	31.3881	False				False			n-			Cer_NS	0	0	6677
252	13.8618	676.659	676.66	676.659	MS1	Cer 44:1;O3|Cer 18:1;O2/26:0;(3OH)	Cer 18:1;O2/26:0;(3OH)		Skin2	62.533	False				False			n-			Cer_HS	0	0	11646
263	14.436	688.702	688.697	688.702	MS1	Cer 46:1;O2|Cer 18:1;O2/28:0	Cer 18:1;O2/28:0		Skin1	31.9788	False				False			n-			Cer_NS	0	0	11988
265	14.4468	688.702	688.697	688.702	MS1	Cer 46:1;O2|Cer 18:1;O2/28:0	Cer 18:1;O2/28:0		Skin3	28.3844	False				False			n-			Cer_NS	0	0	11988
264	14.4238	688.702	688.697	688.702	MS1	Cer 46:1;O2|Cer 18:1;O2/28:0	Cer 18:1;O2/28:0		Skin2	45.8314	False				False			n-			Cer_NS	0	0	11988
191	13.4979	596.598	596.598	596.598	MS1	Cer 38:0;O2|Cer 20:0;O2/18:0	Cer 20:0;O2/18:0		Skin1	29.8563	False				False			n-			Cer_NDS	100	33.3333	9182
193	13.4169	596.603	596.598	596.603	MS1	Cer 38:0;O2|Cer 20:0;O2/18:0	Cer 20:0;O2/18:0		Skin3	35.4211	False				False			n-			Cer_NDS	100	66.6666	9184
192	13.3942	596.614	596.598	596.601	MS2	Cer 38:0;O2|Cer 20:0;O2/18:0	Cer 20:0;O2/18:0		Skin2	25.85	False				False			n-			Cer_NDS	100	33.3333	9184
218	11.9138	636.56	636.556	636.56	MS1	DG 36:3|DG 18:1_18:2	DG 18:1_18:2		Skin3	662.923	False				False	False		n-	n-		DG	100	100	10508
217	11.9021	636.56	636.556	636.56	MS1	DG 36:3|DG 18:1_18:2	DG 18:1(n-6)_18:2(n-6,9)		Skin1	520.627	False	Position= n-6, Score= 744.41,Presence= 23.5294, Ratio sum= 0.0746	Position= n-6,9, Score= 689.69,Presence= 23.5294, Ratio sum= 0.1362		True	True		n-6	n-6,9		DG	100	100	10508
470	13.8618	808.708	808.702	808.708	MS1	HexCer 43:1;O2|HexCer 17:1;O2/26:0	HexCer 17:1(Δ4);O2/26:0		Skin2	40.6432	False	Position= Δ4, Score= 563.26,Presence= 10.0, Ratio sum= 0.0935			True			Δ4			HexCer_NS	0	0	15638
471	13.7915	808.708	808.702	808.708	MS1	HexCer 43:1;O2|HexCer 17:1;O2/26:0	HexCer 17:1;O2/26:0		Skin3	30.3103	False				False			n-			HexCer_NS	0	0	15639
675	15.7261	1225.07	1225.07	1225.07	MS1	HexCer 71:5;O4|HexCer 17:1;O2/54:4;O2	HexCer 17:1;O2/54:4;O2		Skin2	73.7292	False				False			n-			HexCer_EOS	0	0	23802
676	15.7485	1225.09	1225.07	1225.08	MS2+O	HexCer 71:5;O4|HexCer 17:1;O2/54:4;O2	HexCer 17:1;O2/54:4;O2		Skin3	42.9583	False				False			n-			HexCer_EOS	0	0	23802
436	13.3231	792.689	792.671	792.678	MS2	HexCer 42:2;O2|HexCer 18:1;O2/24:1	HexCer 18:1;O2/24:1(n-9)		Skin3	16.7909	False		Position= n-9, Score= 824.64,Presence= 40.0, Ratio sum= 0.3066		False	True		n-	n-9		HexCer_NS	0	0	15162
338	11.5178	754.624	754.619	754.624	MS1	HexCer 38:1;O3|HexCer 18:1;O2/20:0;O	HexCer 18:1;O2/20:0;O		Skin2	39.4327	False				False			n-			HexCer_HS	0	0	14000
365	13.3106	766.662	766.655	766.662	MS1	HexCer 40:1;O2|HexCer 18:1;O2/22:0	HexCer 18:1;O2/22:0		Skin1	37.7468	False				False			n-			HexCer_NS	0	0	14361
367	13.3231	766.662	766.655	766.662	MS1	HexCer 40:1;O2|HexCer 18:1;O2/22:0	HexCer 18:1;O2/22:0		Skin3	37.3755	False				False			n-			HexCer_NS	0	0	14361
366	13.3008	766.663	766.655	766.663	MS1	HexCer 40:1;O2|HexCer 18:1;O2/22:0	HexCer 18:1;O2/22:0		Skin2	67.9665	False				False			n-			HexCer_NS	0	0	14361
400	13.0308	782.656	782.65	782.656	MS1	HexCer 40:1;O3|HexCer 18:1;O2/22:0;O	HexCer 18:1;O2/22:0;O		Skin1	54.5585	False				False			n-			HexCer_HS	0	0	14863
401	13.0211	782.656	782.65	782.656	MS1	HexCer 40:1;O3|HexCer 18:1;O2/22:0;O	HexCer 18:1;O2/22:0;O		Skin2	84.5755	False				False			n-			HexCer_HS	0	0	14863
402	13.0429	782.657	782.65	782.657	MS1	HexCer 40:1;O3|HexCer 18:1;O2/22:0;O	HexCer 18:1;O2/22:0;O		Skin3	52.0594	False				False			n-			HexCer_HS	0	0	14863
447	13.4877	796.672	796.666	796.672	MS1	HexCer 41:1;O3|HexCer 18:1;O2/23:0;O	HexCer 18:1;O2/23:0;O		Skin2	60.0559	False				False			n-			HexCer_HS	0	0	15274
448	13.4041	796.672	796.666	796.672	MS1	HexCer 41:1;O3|HexCer 18:1;O2/23:0;O	HexCer 18:1;O2/23:0;O		Skin1	40.1819	False				False			n-			HexCer_HS	0	0	15275
449	13.4169	796.673	796.666	796.673	MS1	HexCer 41:1;O3|HexCer 18:1;O2/23:0;O	HexCer 18:1;O2/23:0;O		Skin3	41.0165	False				False			n-			HexCer_HS	0	0	15275
442	13.7685	794.682	794.687	794.682	MS1	HexCer 42:1;O2|HexCer 18:1;O2/24:0	HexCer 18:1;O2/24:0		Skin2	60.5492	False				False			n-			HexCer_NS	0	0	15214
441	13.7793	794.683	794.687	794.683	MS1	HexCer 42:1;O2|HexCer 18:1;O2/24:0	HexCer 18:1;O2/24:0		Skin1	33.4833	False				False			n-			HexCer_NS	0	0	15214
474	13.5813	810.686	810.682	810.686	MS1	HexCer 42:1;O3|HexCer 18:1;O2/24:0;O	HexCer 18:1;O2/24:0;O		Skin2	109.388	False				False			n-			HexCer_HS	0	0	15688
435	13.3008	792.689	792.671	792.677	MS2	HexCer 42:2;O2|HexCer 18:1;O2/24:1	HexCer 18:1;O2/24:1		Skin2	27.6159	False				False	False		n-	n-		HexCer_NS	0	0	15162
434	13.3106	792.689	792.671	792.677	MS2	HexCer 42:2;O2|HexCer 18:1;O2/24:1	HexCer 18:1;O2/24:1		Skin1	15.3644	False				False	False		n-	n-		HexCer_NS	0	0	15162
677	15.9254	1239.09	1239.08	1239.09	MS1	HexCer 72:5;O4|HexCer 18:1;O2/54:4;O2	HexCer 18:1;O2/54:4;O2		Skin1	31.9114	False				False			n-			HexCer_EOS	0	0	23913
678	15.9345	1239.09	1239.08	1239.09	MS1	HexCer 72:5;O4|HexCer 18:1;O2/54:4;O2	HexCer 18:1;O2/54:4;O2		Skin3	52.9747	False				False			n-			HexCer_EOS	0	0	23913
679	16.0052	1239.09	1239.08	1239.09	MS1	HexCer 72:5;O4|HexCer 18:1;O2/54:4;O2	HexCer 18:1;O2/54:4;O2		Skin2	71.8694	False				False			n-			HexCer_EOS	0	0	23914
110	5.97073	468.311	468.308	468.311	MS1	LPC 14:0	LPC 14:0		Skin2	7.1059	False				False			n-			LPC	100	0	5598
123	6.3588	482.327	482.324	482.327	MS1	LPC 15:0	LPC 15:0		Skin1	12.54	False				False			n-			LPC	100	0	5880
125	6.36472	482.327	482.324	482.327	MS1	LPC 15:0	LPC 15:0		Skin3	14.5392	False				False			n-			LPC	100	0	5880
124	6.35062	482.327	482.324	482.327	MS1	LPC 15:0	LPC 15:0		Skin2	22.4917	False				False			n-			LPC	100	0	5880
141	6.65203	496.341	496.34	496.341	MS1	LPC 16:0	LPC 16:0		Skin3	84.6502	False				False			n-			LPC	100	0	6257
142	6.73685	496.341	496.34	496.341	MS1	LPC 16:0	LPC 16:0		Skin1	84.4555	False				False			n-			LPC	100	0	6258
143	6.72993	496.341	496.34	496.341	MS1	LPC 16:0	LPC 16:0		Skin2	140.598	False				False			n-			LPC	100	0	6258
138	6.1701	494.327	494.324	494.327	MS1	LPC 16:1	LPC 16:1(n-7)		Skin1	22.7423	False	Position= n-7, Score= 673.42,Presence= 35.2941, Ratio sum= 0.1906			True			n-7			LPC	100	0	6173
139	6.16155	494.328	494.324	494.328	MS1	LPC 16:1	LPC 16:1(n-7)		Skin2	42.753	False	Position= n-7, Score= 823.84,Presence= 41.1764, Ratio sum= 0.2031			True			n-7			LPC	100	0	6173
140	6.17625	494.327	494.324	494.327	MS1	LPC 16:1	LPC 16:1(n-9)		Skin3	27.7865	False	Position= n-9, Score= 748.72,Presence= 35.2941, Ratio sum= 0.1217 Position= n-7, Score= 737.09,Presence= 35.2941, Ratio sum= 0.1593			True			n-9			LPC	100	0	6173
146	6.92348	510.36	510.355	510.36	MS1	LPC 17:0	LPC 17:0		Skin1	41.5511	False				False			n-			LPC	100	0	6594
147	6.91777	510.36	510.355	510.36	MS1	LPC 17:0	LPC 17:0		Skin2	70.3089	False				False			n-			LPC	100	0	6594
148	6.93332	510.36	510.355	510.36	MS1	LPC 17:0	LPC 17:0		Skin3	43.2356	False				False			n-			LPC	100	0	6594
168	7.30373	546.356	546.353	546.356	MS1	LPC 18:0	LPC 18:0		Skin1	11.5641	False				False			n-			LPC	100	0	7620
169	7.31432	546.356	546.353	546.356	MS1	LPC 18:0	LPC 18:0		Skin3	11.6528	False				False			n-			LPC	100	0	7620
160	7.31432	524.375	524.371	524.375	MS1	LPC 18:0	LPC 18:0		Skin3	69.8363	False				False			n-			LPC	100	0	7013
159	7.30373	524.375	524.371	524.375	MS1	LPC 18:0	LPC 18:0		Skin1	80.5532	False				False			n-			LPC	100	0	7013
161	6.82977	529.394	529.399	529.404	MS2	LPC 18:1(d7)	LPC 18:1(n-9)(d7)		Skin1	31.5195	False	Position= n-9, Score= 888.19,Presence= 64.7058, Ratio sum= 0.5056			True			n-9			LPC	100	0	7166
154	6.82378	522.346	522.355	522.358	MS2+O	LPC 18:1	LPC 18:1(n-9)		Skin2	25.6314	False	Position= n-9, Score= 879.18,Presence= 64.7058, Ratio sum= 0.3807 Position= n-7, Score= 682.39,Presence= 41.1764, Ratio sum= 0.1755			True			n-9			LPC	100	0	6944
155	6.83957	522.349	522.355	522.353	MS2	LPC 18:1	LPC 18:1(n-9)		Skin3	26.6313	False	Position= n-9, Score= 936.61,Presence= 88.2352, Ratio sum= 0.9577 Position= n-7, Score= 797.59,Presence= 64.7058, Ratio sum= 0.4039			True			n-9			LPC	100	0	6944
153	6.36472	520.344	520.34	520.344	MS1	LPC 18:2	LPC 18:2(n-6,9)		Skin3	66.492	False	Position= n-6,9, Score= 879.4,Presence= 85.2941, Ratio sum= 2.3491			True			n-6,9			LPC	100	0	6873
151	6.3588	520.345	520.34	520.345	MS1	LPC 18:2	LPC 18:2(n-6,9)		Skin1	64.7215	False	Position= n-6,9, Score= 878.93,Presence= 79.4117, Ratio sum= 2.6027			True			n-6,9			LPC	100	0	6873
152	6.35062	520.345	520.34	520.345	MS1	LPC 18:2	LPC 18:2(n-6,9)		Skin2	106.991	False	Position= n-6,9, Score= 884.71,Presence= 85.2941, Ratio sum= 3.6389			True			n-6,9			LPC	100	0	6873
164	7.59852	538.39	538.387	538.39	MS1	LPC 19:0	LPC 19:0		Skin3	15.3397	False				False			n-			LPC	100	0	7435
162	7.58788	538.39	538.387	538.39	MS1	LPC 19:0	LPC 19:0		Skin1	15.6357	False				False			n-			LPC	100	0	7435
163	7.58287	538.39	538.387	538.39	MS1	LPC 19:0	LPC 19:0		Skin2	32.7947	False				False			n-			LPC	100	0	7435
174	7.87275	552.406	552.402	552.406	MS1	LPC 20:0	LPC 20:0		Skin1	22.1171	False				False			n-			LPC	100	0	7794
176	7.8825	552.407	552.402	552.407	MS1	LPC 20:0	LPC 20:0		Skin3	23.7429	False				False			n-			LPC	100	0	7794
175	7.86703	552.407	552.402	552.407	MS1	LPC 20:0	LPC 20:0		Skin2	41.5565	False				False			n-			LPC	100	0	7794
172	7.39277	550.39	550.387	550.39	MS1	LPC 20:1	LPC 20:1		Skin2	16.3563	False				False			n-			LPC	100	0	7738
173	7.40858	550.39	550.387	550.39	MS1	LPC 20:1	LPC 20:1		Skin3	9.3923	False				False			n-			LPC	100	0	7738
170	7.01785	548.374	548.371	548.374	MS1	LPC 20:2	LPC 20:2		Skin1	5.822	False				False			n-			LPC	100	0	7681
171	7.0122	548.375	548.371	548.375	MS1	LPC 20:2	LPC 20:2		Skin2	9.4537	False				False			n-			LPC	100	0	7681
165	6.35062	544.343	544.34	544.343	MS1	LPC 20:4	LPC 20:4		Skin2	22.545	False				False			n-			LPC	100	0	7554
166	6.26463	544.343	544.34	544.343	MS1	LPC 20:4	LPC 20:4		Skin1	12.2894	False				False			n-			LPC	100	0	7555
167	6.2712	544.343	544.34	544.343	MS1	LPC 20:4	LPC 20:4		Skin3	14.1299	False				False			n-			LPC	100	0	7555
178	8.15008	566.421	566.418	566.421	MS1	LPC 21:0	LPC 21:0		Skin2	13.8592	False				False			n-			LPC	100	0	8197
177	8.15488	566.422	566.418	566.422	MS1	LPC 21:0	LPC 21:0		Skin1	7.2079	False				False			n-			LPC	100	0	8197
179	8.16498	566.422	566.418	566.422	MS1	LPC 21:0	LPC 21:0		Skin3	8.0231	False				False			n-			LPC	100	0	8197
187	8.44878	580.432	580.434	580.432	MS1	LPC 22:0	LPC 22:0		Skin3	35.4184	False				False			n-			LPC	100	0	8698
186	8.43683	580.433	580.434	580.433	MS1	LPC 22:0	LPC 22:0		Skin1	36.7709	False				False			n-			LPC	100	0	8698
180	6.26463	568.343	568.34	568.343	MS1	LPC 22:6	LPC 22:6		Skin1	13.8572	False				False			n-			LPC	100	0	8237
181	6.25587	568.343	568.34	568.343	MS1	LPC 22:6	LPC 22:6(n-3,6,9,12,15,18)		Skin2	26.6506	False	Position= n-3,6,9,12,15,18, Score= 783.2,Presence= 47.0588, Ratio sum= 4.5912 Position= n-3,6,9,11,15,18, Score= 748.3,Presence= 44.1176, Ratio sum= 4.3655			True			n-3,6,9,12,15,18			LPC	100	0	8237
182	6.2712	568.343	568.34	568.343	MS1	LPC 22:6	LPC 22:6(n-3,6,9,12,15,18)		Skin3	15.3831	False	Position= n-3,6,9,12,15,18, Score= 767.37,Presence= 35.2941, Ratio sum= 4.0584			True			n-3,6,9,12,15,18			LPC	100	0	8237
188	8.62482	594.455	594.449	594.455	MS1	LPC 23:0	LPC 23:0		Skin1	40.7125	False				False			n-			LPC	100	0	9117
190	8.63702	594.455	594.449	594.455	MS2	LPC 23:0	LPC 23:0		Skin3	44.5688	False				False			n-			LPC	100	0	9117
189	8.62005	594.466	594.449	594.455	MS2	LPC 23:0	LPC 23:0		Skin2	26.8313	False				False			n-			LPC	100	0	9117
199	8.82638	608.468	608.465	608.468	MS1	LPC 24:0	LPC 24:0		Skin3	72.8953	False				False			n-			LPC	100	0	9593
198	8.80807	608.468	608.465	608.468	MS1	LPC 24:0	LPC 24:0		Skin2	129.804	False				False			n-			LPC	100	0	9593
197	8.81338	608.469	608.465	608.469	MS1	LPC 24:0	LPC 24:0		Skin1	65.8387	False				False			n-			LPC	100	0	9593
194	8.35312	606.453	606.449	606.453	MS1	LPC 24:1	LPC 24:1		Skin3	10.8589	False				False			n-			LPC	100	0	9518
195	8.43683	606.453	606.449	606.453	MS1	LPC 24:1	LPC 24:1		Skin1	10.3143	False				False			n-			LPC	100	0	9519
196	8.43193	606.453	606.449	606.453	MS1	LPC 24:1	LPC 24:1		Skin2	20.2659	False				False			n-			LPC	100	0	9519
203	9.09688	622.486	622.481	622.486	MS1	LPC 25:0	LPC 25:0		Skin1	31.6914	False				False			n-			LPC	100	0	10045
205	9.10965	622.486	622.481	622.486	MS1	LPC 25:0	LPC 25:0		Skin3	33.7952	False				False			n-			LPC	100	0	10045
204	9.09135	622.487	622.481	622.486	MS1	LPC 25:0	LPC 25:0		Skin2	55.3238	False				False			n-			LPC	100	0	10045
214	9.37637	636.502	636.496	636.502	MS1	LPC 26:0	LPC 26:0		Skin1	31.5628	False				False			n-			LPC	100	0	10507
216	9.38907	636.502	636.496	636.502	MS1	LPC 26:0	LPC 26:0		Skin3	30.8162	False				False			n-			LPC	100	0	10507
215	9.37133	636.502	636.496	636.502	MS1	LPC 26:0	LPC 26:0		Skin2	55.7224	False				False			n-			LPC	100	0	10507
129	6.92348	482.363	482.361	482.363	MS1	LPC O-16:0	LPC O-16:0		Skin1	11.6261	False				False			n-			EtherLPC	50	0	5882
130	6.93332	482.363	482.361	482.363	MS1	LPC O-16:0	LPC O-16:0		Skin3	14.5065	False				False			n-			EtherLPC	33.3333	0	5882
131	7.0122	482.363	482.361	482.363	MS1	LPC O-16:0	LPC O-16:0		Skin2	19.3993	False				False			n-			EtherLPC	33.3333	0	5883
128	7.40858	482.327	482.324	482.327	MS1	LPE 18:0	LPE 18:0		Skin3	14.9271	False				False			n-			LPE	100	0	5881
126	7.39775	482.327	482.324	482.327	MS1	LPE 18:0	LPE 18:0		Skin1	13.0986	False				False			n-			LPE	100	0	5881
127	7.39277	482.327	482.324	482.327	MS1	LPE 18:0	LPE 18:0		Skin2	14.1085	False				False			n-			LPE	100	0	5881
118	6.82977	480.311	480.308	480.311	MS1	LPE 18:1	LPE 18:1		Skin1	15.2218	False				False			n-			LPE	100	0	5834
117	6.91777	480.311	480.308	480.311	MS1	LPE 18:1	LPE 18:1		Skin2	17.6449	False				False			n-			LPE	100	0	5832
119	6.83957	480.312	480.308	480.312	MS1	LPE 18:1	LPE 18:1		Skin3	19.3587	False				False			n-			LPE	100	0	5834
135	6.92348	487.35	487.352	487.35	MS1	LPE 18:1(d7)	LPE 18:1(n-9)(d7)		Skin1	34.2445	False	Position= n-9, Score= 900.66,Presence= 82.3529, Ratio sum= 1.3916			True			n-9			LPE	100	0	5987
137	6.93332	487.35	487.352	487.35	MS1	LPE 18:1(d7)	LPE 18:1(n-9)(d7)		Skin3	34.2445	False	Position= n-9, Score= 861.9,Presence= 70.5882, Ratio sum= 0.6809			True			n-9			LPE	100	0	5987
136	6.91777	487.351	487.352	487.351	MS1	LPE 18:1(d7)	LPE 18:1(n-9)(d7)		Skin2	34.2445	False	Position= n-9, Score= 821.46,Presence= 52.9411, Ratio sum= 0.5969			True			n-9			LPE	100	0	5987
145	6.2712	502.296	502.293	502.296	MS1	LPE 20:4	LPE 20:4		Skin3	6.8386	False				False			n-			LPE	100	0	6402
144	6.26463	502.296	502.293	502.296	MS1	LPE 20:4	LPE 20:4		Skin1	4.9408	False				False			n-			LPE	100	0	6402
81	7.01785	438.3	438.298	438.3	MS1	LPE O-16:1	LPE O-16:1		Skin1	9.3797	False				False			n-			EtherLPE	0	0	4941
83	7.02782	438.301	438.298	438.301	MS1	LPE O-16:1	LPE O-16:1		Skin3	11.5355	False				False			n-			EtherLPE	20	0	4941
82	7.0122	438.301	438.298	438.301	MS1	LPE O-16:1	LPE O-16:1		Skin2	11.0948	False				False			n-			EtherLPE	0	0	4941
107	7.58788	466.332	466.329	466.332	MS1	LPE O-18:1	LPE O-18:1		Skin1	5.0614	False				False			n-			EtherLPE	0	0	5558
108	7.58287	466.332	466.329	466.332	MS1	LPE O-18:1	LPE O-18:1		Skin2	5.6334	False				False			n-			EtherLPE	0	0	5558
109	7.59852	466.332	466.329	466.332	MS1	LPE O-18:1	LPE O-18:1		Skin3	6.8846	False				False			n-			EtherLPE	0	0	5558
104	7.11247	464.316	464.314	464.316	MS1	LPE O-18:2	LPE O-18:2		Skin1	9.1577	False				False			n-			EtherLPE	20	0	5514
105	7.1086	464.316	464.314	464.316	MS1	LPE O-18:2	LPE O-18:2		Skin2	11.0355	False				False			n-			EtherLPE	20	0	5514
106	7.12478	464.317	464.314	464.317	MS1	LPE O-18:2	LPE O-18:2		Skin3	12.2501	False				False			n-			EtherLPE	20	0	5514
33	7.68218	328.325	328.321	328.325	MS1>10ppm	NAE 18:0	NAE 18:0		Skin1	30.6362	False				False			n-			NAE	0	0	2777
34	7.67708	328.325	328.321	328.325	MS1>10ppm	NAE 18:0	NAE 18:0		Skin2	54.3572	False				False			n-			NAE	0	0	2777
35	7.69337	328.325	328.321	328.325	MS1>10ppm	NAE 18:0	NAE 18:0		Skin3	29.7403	False				False			n-			NAE	0	0	2777
32	7.21963	326.308	326.305	326.308	MS1	NAE 18:1	NAE 18:1(n-10)		Skin3	16.7043	False	Position= n-10, Score= 675.4,Presence= 17.647, Ratio sum= 0.1164			True			n-10			NAE	0	0	2728
31	7.20453	326.309	326.305	326.308	MS2	NAE 18:1	NAE 18:1(n-7)		Skin2	31.0915	False	Position= n-7, Score= 660.05,Presence= 29.4117, Ratio sum= 0.0996 Position= n-9, Score= 647.49,Presence= 29.4117, Ratio sum= 0.1441 Position= n-10, Score= 634.8,Presence= 35.2941, Ratio sum= 0.1718			True			n-7			NAE	0	0	2728
30	7.20728	326.308	326.305	326.308	MS1	NAE 18:1	NAE 18:1(n-9)		Skin1	17.8575	False	Position= n-9, Score= 717.74,Presence= 41.1764, Ratio sum= 0.2396 Position= n-8, Score= 702.57,Presence= 41.1764, Ratio sum= 0.1396 Position= n-10, Score= 652.77,Presence= 35.2941, Ratio sum= 0.2026 Position= n-7, Score= 618.76,Presence= 29.4117, Ratio sum= 0.0782			True			n-9			NAE	0	0	2728
288	9.93648	720.559	720.554	720.559	MS1	PC 31:0|PC 15:0_16:0	PC 15:0_16:0		Skin1	19.7006	False				False			n-			PC	100	25	13002
290	9.94877	720.56	720.554	720.56	MS1	PC 31:0|PC 15:0_16:0	PC 15:0_16:0		Skin3	35.3544	False				False			n-			PC	100	25	13002
289	9.93147	720.56	720.554	720.56	MS1	PC 31:0|PC 15:0_16:0	PC 15:0_16:0		Skin2	41.4831	False				False			n-			PC	100	50	13002
285	9.37637	718.543	718.538	718.543	MS1	PC 31:1|PC 15:0_16:1	PC 15:0_16:1		Skin1	15.5957	False				False			n-			PC	100	25	12929
286	9.37133	718.543	718.538	718.543	MS1	PC 31:1|PC 15:0_16:1	PC 15:0_16:1(n-7)		Skin2	34.4345	False	Position= n-7, Score= 903.57,Presence= 58.8235, Ratio sum= 0.1713 Position= n-9, Score= 762.09,Presence= 35.2941, Ratio sum= 0.1004			True			n-7			PC	100	50	12929
333	10.0244	753.629	753.613	753.609	MS2	PC 15:0_18:1(d7)	PC 15:0_18:1(n-9)(d7)		Skin2	22.1277	False	Position= n-9, Score= 954.82,Presence= 88.2352, Ratio sum= 1.7876			True			n-9			PC	100	50	13975
334	10.0417	753.629	753.613	753.612	MS2	PC 15:0_18:1(d7)	PC 15:0_18:1(n-9)(d7)		Skin3	22.1277	False	Position= n-9, Score= 955.98,Presence= 76.4705, Ratio sum= 0.8352			True			n-9			PC	100	25	13975
363	10.0417	766.545	766.538	766.545	MS1	PC 35:5|PC 15:1_20:4	PC 15:1(n-12)_20:4(n-6,9,12,15)		Skin3	36.4656	False	Position= n-12, Score= 848.06,Presence= 52.9411, Ratio sum= 0.3477 Position= n-9, Score= 797.98,Presence= 64.7058, Ratio sum= 0.6562 Position= n-6, Score= 753.43,Presence= 76.4705, Ratio sum= 0.8379	Position= n-6,9,12,15, Score= 779.13,Presence= 70.5882, Ratio sum= 3.0967		True	True		n-12	n-6,9,12,15		PC	100	100	14357
311	10.3209	734.568	734.569	734.568	MS1	PC 32:0|PC 16:0_16:0	PC 16:0_16:0		Skin3	58.996	False				False			n-			PC	100	100	13422
310	10.3033	734.571	734.569	734.571	MS1	PC 32:0|PC 16:0_16:0	PC 16:0_16:0		Skin2	94.5798	False				False			n-			PC	100	100	13422
312	10.4038	734.571	734.569	734.571	MS1	PC 32:0|PC 16:0_16:0	PC 16:0_16:0		Skin1	39.914	False				False			n-			PC	100	50	13423
307	9.65588	732.553	732.554	732.553	MS1	PC 32:1|PC 16:0_16:1	PC 16:0_16:1(n-7)		Skin1	27.7838	False	Position= n-7, Score= 979.07,Presence= 100.0, Ratio sum= 2.9293 Position= n-9, Score= 865.89,Presence= 58.8235, Ratio sum= 0.6238 Position= n-8, Score= 720.59,Presence= 76.4705, Ratio sum= 1.2011			True			n-7			PC	100	100	13360
308	9.6507	732.553	732.554	732.553	MS1	PC 32:1|PC 16:0_16:1	PC 16:0_16:1(n-7)		Skin2	58.0261	False	Position= n-7, Score= 974.78,Presence= 100.0, Ratio sum= 3.5224 Position= n-9, Score= 951.54,Presence= 94.1176, Ratio sum= 1.1378 Position= n-8, Score= 739.28,Presence= 88.2352, Ratio sum= 1.5227 Position= n-3, Score= 700.79,Presence= 47.0588, Ratio sum= 0.0835			True			n-7			PC	100	100	13360
309	9.6686	732.556	732.554	732.556	MS1	PC 32:1|PC 16:0_16:1	PC 16:0_16:1(n-7)		Skin3	47.9478	False	Position= n-7, Score= 964.39,Presence= 94.1176, Ratio sum= 2.0195 Position= n-9, Score= 928.88,Presence= 76.4705, Ratio sum= 0.9351 Position= n-8, Score= 750.83,Presence= 76.4705, Ratio sum= 1.077 Position= n-5, Score= 459.66,Presence= 52.9411, Ratio sum= 0.4136			True			n-7			PC	100	100	13360
355	11.4415	762.606	762.601	762.606	MS1	PC 34:0|PC 16:0_18:0	PC 16:0_18:0		Skin3	45.3341	False				False			n-			PC	100	100	14251
354	11.4244	762.606	762.601	762.606	MS1	PC 34:0|PC 16:0_18:0	PC 16:0_18:0		Skin2	72.724	False				False			n-			PC	100	75	14251
353	11.4308	762.618	762.601	762.597	MS2+O	PC 34:0|PC 16:0_18:0	PC 16:0_18:0		Skin1	26.6226	False				False			n-			PC	100	100	14251
350	10.4979	760.582	760.585	760.582	MS1	PC 34:1|PC 16:0_18:1	PC 16:0_18:1(n-9)		Skin1	30.1009	False	Position= n-9, Score= 984.04,Presence= 100.0, Ratio sum= 1.1545 Position= n-7, Score= 634.26,Presence= 64.7058, Ratio sum= 0.3177			True			n-9			PC	100	75	14188
349	10.3977	760.584	760.585	760.584	MS1	PC 34:1|PC 16:0_18:1	PC 16:0_18:1(n-9)		Skin2	93.3746	False	Position= n-9, Score= 936.59,Presence= 82.3529, Ratio sum= 0.6633 Position= n-7, Score= 875.25,Presence= 82.3529, Ratio sum= 0.5563 Position= n-8, Score= 777.0,Presence= 76.4705, Ratio sum= 0.5619			True			n-9			PC	100	100	14186
351	10.5089	760.594	760.585	760.582	MS2	PC 34:1|PC 16:0_18:1	PC 16:0_18:1(n-9)		Skin3	92.4994	False	Position= n-9, Score= 982.75,Presence= 100.0, Ratio sum= 3.5056 Position= n-7, Score= 856.93,Presence= 88.2352, Ratio sum= 1.7695 Position= n-10, Score= 620.78,Presence= 70.5882, Ratio sum= 1.2419			True			n-9			PC	100	100	14188
469	9.85435	808.59	808.585	808.59	MS1	PC 38:5|PC 16:0_22:5	PC 16:0_22:5(n-3,6,9,12,15)		Skin3	89.111	True	Position= n-3,6,9,12*,15, Score= 617.94,Presence= 74.1176, Ratio sum= 12.2584 Position= n-3,9,11,13,18, Score= 662.46,Presence= 76.4705, Ratio sum= 10.2448 Position= n-3,6,9,13,18, Score= 644.27,Presence= 76.4705, Ratio sum= 10.8758 Position= n-3,6,11,13,18, Score= 637.32,Presence= 76.4705, Ratio sum= 10.2886 Position= n-3,9,11,13,15, Score= 627.4,Presence= 75.2941, Ratio sum= 11.5377 Position= n…			True			n-3,6,9,12*,15			PC	100	50	15635
467	9.6507	806.571	806.569	806.571	MS1	PC 38:6|PC 16:0_22:6	PC 16:0_22:6(n-3,6,9,12,15,18)		Skin2	68.4344	False	Position= n-3,6,9,12,15,18, Score= 910.6,Presence= 83.3333, Ratio sum= 18.5918 Position= n-3,5,9,12,15,18, Score= 870.3,Presence= 79.4117, Ratio sum= 16.9133 Position= n-3,6,8,12,15,18, Score= 867.66,Presence= 83.3333, Ratio sum= 17.0383 Position= n-3,6,9,11,15,18, Score= 864.67,Presence= 82.3529, Ratio sum= 16.4867 Position= n-3,6,9,12,14,18, Score= 859.48,Presence= 83.3333, Ratio sum= 17.0924 P…			True			n-3,6,9,12,15,18			PC	100	75	15578
468	9.6686	806.573	806.569	806.573	MS1	PC 38:6|PC 16:0_22:6	PC 16:0_22:6(n-3,6,9,12,15,18)		Skin3	60.3226	False	Position= n-3,6,9,12,15,18, Score= 924.7,Presence= 86.2745, Ratio sum= 35.4095 Position= n-3,6,9,12,15,17, Score= 887.76,Presence= 84.3137, Ratio sum= 35.4901 Position= n-3,5,9,12,15,18, Score= 881.2,Presence= 89.2156, Ratio sum= 33.2866 Position= n-3,6,9,12,14,18, Score= 879.11,Presence= 85.2941, Ratio sum= 31.0785 Position= n-3,6,10,12,15,18, Score= 857.89,Presence= 87.2549, Ratio sum= 34.3687 …			True			n-3,6,9,12,15,18			PC	100	75	15578
466	9.65588	806.573	806.569	806.573	MS1	PC 38:6|PC 16:0_22:6	PC 16:0_22:6(n-3,6,9,12,15,18)		Skin1	29.093	False	Position= n-3,6,9,12,15,18, Score= 918.85,Presence= 81.3725, Ratio sum= 50.4376 Position= n-3,6,9,11,15,18, Score= 888.44,Presence= 83.3333, Ratio sum= 47.8378 Position= n-3,6,9,12,15,17, Score= 882.7,Presence= 82.3529, Ratio sum= 50.8086 Position= n-3,5,9,12,15,18, Score= 876.12,Presence= 85.2941, Ratio sum= 47.2375 Position= n-3,6,9,12,14,18, Score= 875.99,Presence= 82.3529, Ratio sum= 43.9216 …			True			n-3,6,9,12,15,18			PC	100	75	15578
342	9.37133	756.559	756.554	756.559	MS1	PC 34:3|PC 16:1_18:2	PC 16:1(n-7)_18:2(n-6,9)		Skin2	74.0085	True	Position= n-7, Score= 755.38,Presence= 82.3529, Ratio sum= 5.688 Position= n-3, Score= 845.26,Presence= 58.8235, Ratio sum= 0.3082 Position= n-9, Score= 806.78,Presence= 70.5882, Ratio sum= 2.8205 Position= n-10, Score= 571.5,Presence= 52.9411, Ratio sum= 0.7239 Position= n-6, Score= 896.17,Presence= 88.2352, Ratio sum= 4.6512	Position= n-6,9, Score= 901.76,Presence= 91.1764, Ratio sum= 8.6156 Position= n-3,9, Score= 779.86,Presence= 76.4705, Ratio sum= 4.2727 Position= n-7,9, Score= 757.51,Presence= 88.2352, Ratio sum= 9.6525 Position= n-3,5, Score= 705.61,Presence= 61.7647, Ratio sum= 0.6335 Position= n-3,6, Score= 653.86,Presence= 67.647, Ratio sum= 2.4387 Position= n-3,7, Score= 547.04,Presence= 70.5882, Ratio sum=…		True	True		n-7	n-6,9		PC	100	100	14074
298	9.18987	730.54	730.538	730.54	MS1	PC 32:2|PC 16:1_16:1	PC 16:1(n-6)_16:1(n-9)		Skin1	25.816	False	Position= n-6, Score= 863.12,Presence= 70.5882, Ratio sum= 1.0389 Position= n-7, Score= 817.75,Presence= 100.0, Ratio sum= 1.3863 Position= n-9, Score= 931.02,Presence= 82.3529, Ratio sum= 1.2305	Position= n-9, Score= 931.02,Presence= 82.3529, Ratio sum= 1.2305 Position= n-6, Score= 863.12,Presence= 70.5882, Ratio sum= 1.0389 Position= n-7, Score= 817.75,Presence= 100.0, Ratio sum= 1.3863		True	True		n-6	n-9		PC	100	100	13291
300	9.20268	730.54	730.538	730.54	MS1	PC 32:2|PC 16:1_16:1	PC 16:1(n-7)_16:1(n-9)		Skin3	54.0465	False	Position= n-7, Score= 823.18,Presence= 76.4705, Ratio sum= 0.9617 Position= n-6, Score= 779.83,Presence= 52.9411, Ratio sum= 0.6755 Position= n-9, Score= 883.22,Presence= 64.7058, Ratio sum= 0.5357	Position= n-9, Score= 883.22,Presence= 64.7058, Ratio sum= 0.5357 Position= n-7, Score= 823.18,Presence= 76.4705, Ratio sum= 0.9617 Position= n-6, Score= 779.83,Presence= 52.9411, Ratio sum= 0.6755		True	True		n-7	n-9		PC	100	50	13291
299	9.18452	730.543	730.538	730.543	MS1	PC 32:2|PC 16:1_16:1	PC 16:1(n-7)_16:1(n-9)		Skin2	56.6883	False	Position= n-7, Score= 913.07,Presence= 100.0, Ratio sum= 4.5624 Position= n-6, Score= 857.68,Presence= 76.4705, Ratio sum= 2.3143 Position= n-8, Score= 702.9,Presence= 94.1176, Ratio sum= 2.2046 Position= n-10, Score= 601.33,Presence= 70.5882, Ratio sum= 1.2113 Position= n-9, Score= 938.94,Presence= 88.2352, Ratio sum= 2.8064	Position= n-9, Score= 938.94,Presence= 88.2352, Ratio sum= 2.8064 Position= n-7, Score= 913.07,Presence= 100.0, Ratio sum= 4.5624 Position= n-6, Score= 857.68,Presence= 76.4705, Ratio sum= 2.3143 Position= n-8, Score= 702.9,Presence= 94.1176, Ratio sum= 2.2046 Position= n-10, Score= 601.33,Presence= 70.5882, Ratio sum= 1.2113		True	True		n-7	n-9		PC	100	100	13291
343	9.84218	758.577	758.569	758.577	MS1	PC 34:2|PC 16:1_18:1	PC 16:1(n-7)_18:1(n-9)		Skin1	37.7815	False	Position= n-7, Score= 909.73,Presence= 88.2352, Ratio sum= 5.5379 Position= n-6, Score= 852.03,Presence= 82.3529, Ratio sum= 2.5435 Position= n-5, Score= 548.65,Presence= 70.5882, Ratio sum= 0.8316 Position= n-9, Score= 933.7,Presence= 88.2352, Ratio sum= 3.0636	Position= n-9, Score= 933.7,Presence= 88.2352, Ratio sum= 3.0636 Position= n-7, Score= 909.73,Presence= 88.2352, Ratio sum= 5.5379 Position= n-6, Score= 852.03,Presence= 82.3529, Ratio sum= 2.5435 Position= n-15, Score= 786.18,Presence= 76.4705, Ratio sum= 0.5174 Position= n-5, Score= 548.65,Presence= 70.5882, Ratio sum= 0.8316		True	True		n-7	n-9		PC	100	100	14126
345	9.93147	758.578	758.569	758.573	MS2+O	PC 34:2|PC 16:1_18:1	PC 16:1(n-7)_18:1(n-9)		Skin2	84.0962	False	Position= n-7, Score= 931.02,Presence= 100.0, Ratio sum= 5.3629 Position= n-6, Score= 860.17,Presence= 88.2352, Ratio sum= 2.6366 Position= n-5, Score= 505.81,Presence= 70.5882, Ratio sum= 0.8981 Position= n-9, Score= 948.22,Presence= 88.2352, Ratio sum= 3.1471	Position= n-9, Score= 948.22,Presence= 88.2352, Ratio sum= 3.1471 Position= n-7, Score= 931.02,Presence= 100.0, Ratio sum= 5.3629 Position= n-6, Score= 860.17,Presence= 88.2352, Ratio sum= 2.6366 Position= n-5, Score= 505.81,Presence= 70.5882, Ratio sum= 0.8981		True	True		n-7	n-9		PC	100	100	14127
340	9.29568	756.557	756.554	756.557	MS1	PC 34:3|PC 16:1_18:2	PC 16:1(n-7)_18:2(n-6,9)		Skin3	55.1944	False	Position= n-7, Score= 802.13,Presence= 94.1176, Ratio sum= 5.2143 Position= n-5, Score= 602.63,Presence= 70.5882, Ratio sum= 0.7815 Position= n-6, Score= 889.04,Presence= 82.3529, Ratio sum= 3.552	Position= n-6,9, Score= 893.94,Presence= 88.2352, Ratio sum= 6.5849 Position= n-7,9, Score= 765.53,Presence= 94.1176, Ratio sum= 8.2472 Position= n-5,9, Score= 760.79,Presence= 82.3529, Ratio sum= 3.8144 Position= n-6,10, Score= 755.45,Presence= 79.4117, Ratio sum= 4.2069 Position= n-6,8, Score= 711.68,Presence= 88.2352, Ratio sum= 6.5883 Position= n-7,10, Score= 685.14,Presence= 85.2941, Ratio s…		True	True		n-7	n-6,9		PC	100	100	14071
344	9.85435	758.577	758.569	758.577	MS1	PC 34:2|PC 16:1_18:1	PC 16:1(n-9)_18:1(n-7)		Skin3	58.1675	False	Position= n-9, Score= 927.32,Presence= 76.4705, Ratio sum= 1.2703 Position= n-6, Score= 755.02,Presence= 76.4705, Ratio sum= 1.3774 Position= n-8, Score= 646.18,Presence= 76.4705, Ratio sum= 2.0829 Position= n-5, Score= 499.17,Presence= 58.8235, Ratio sum= 0.8212 Position= n-7, Score= 974.01,Presence= 100.0, Ratio sum= 4.2646	Position= n-7, Score= 974.01,Presence= 100.0, Ratio sum= 4.2646 Position= n-9, Score= 927.32,Presence= 76.4705, Ratio sum= 1.2703 Position= n-6, Score= 755.02,Presence= 76.4705, Ratio sum= 1.3774 Position= n-8, Score= 646.18,Presence= 76.4705, Ratio sum= 2.0829 Position= n-5, Score= 499.17,Presence= 58.8235, Ratio sum= 0.8212		True	True		n-9	n-7		PC	100	100	14126
339	9.28307	756.557	756.554	756.557	MS1	PC 34:3|PC 16:1_18:2	PC 16:1(n-9)_18:2(n-6,9)		Skin1	28.4624	False	Position= n-9, Score= 756.53,Presence= 70.5882, Ratio sum= 4.3367 Position= n-7, Score= 755.99,Presence= 82.3529, Ratio sum= 9.9223 Position= n-6, Score= 904.72,Presence= 94.1176, Ratio sum= 6.7974	Position= n-6,9, Score= 900.04,Presence= 94.1176, Ratio sum= 13.331 Position= n-6,10, Score= 792.81,Presence= 88.2352, Ratio sum= 8.6209 Position= n-6,15, Score= 764.39,Presence= 88.2352, Ratio sum= 7.4995 Position= n-7,9, Score= 750.45,Presence= 88.2352, Ratio sum= 16.4559 Position= n-6,8, Score= 728.03,Presence= 94.1176, Ratio sum= 12.8668 Position= n-9,15, Score= 685.79,Presence= 76.4705, Rati…		True	True		n-9	n-6,9		PC	100	100	14071
341	9.37637	756.567	756.554	756.553	MS2	PC 34:3|PC 16:1_18:2	PC 16:1(n-9)_18:2(n-6,9)		Skin1	15.7377	False	Position= n-9, Score= 756.53,Presence= 70.5882, Ratio sum= 4.3367 Position= n-7, Score= 755.99,Presence= 82.3529, Ratio sum= 9.9223 Position= n-6, Score= 904.72,Presence= 94.1176, Ratio sum= 6.7974	Position= n-6,9, Score= 900.04,Presence= 94.1176, Ratio sum= 13.331 Position= n-6,10, Score= 792.81,Presence= 88.2352, Ratio sum= 8.6209 Position= n-6,15, Score= 764.39,Presence= 88.2352, Ratio sum= 7.4995 Position= n-7,9, Score= 750.45,Presence= 88.2352, Ratio sum= 16.4559 Position= n-6,8, Score= 728.03,Presence= 94.1176, Ratio sum= 12.8668 Position= n-9,15, Score= 685.79,Presence= 76.4705, Rati…		True	True		n-9	n-6,9		PC	100	100	14074
336	8.99728	754.543	754.538	754.543	MS1	PC 34:4|PC 16:2_18:2	PC 16:2(n-6,9)_18:2(n-6,9)		Skin2	31.6001	True	Position= n-6,9, Score= 859.45,Presence= 67.647, Ratio sum= 1.4242 Position= n-7,10, Score= 762.55,Presence= 67.647, Ratio sum= 1.292 Position= n-3,10, Score= 746.75,Presence= 41.1764, Ratio sum= 0.4812 Position= n-3,6, Score= 647.27,Presence= 38.2352, Ratio sum= 0.5011 Position= n-3,7, Score= 617.12,Presence= 47.0588, Ratio sum= 0.6979 Position= n-6,10, Score= 809.79,Presence= 61.7647, Ratio sum…	Position= n-6,9, Score= 859.45,Presence= 67.647, Ratio sum= 1.4242 Position= n-6,10, Score= 809.79,Presence= 61.7647, Ratio sum= 1.0561 Position= n-3,9, Score= 772.01,Presence= 47.0588, Ratio sum= 0.8493 Position= n-7,10, Score= 762.55,Presence= 67.647, Ratio sum= 1.292 Position= n-7,9, Score= 760.2,Presence= 73.5294, Ratio sum= 1.6601 Position= n-3,10, Score= 746.75,Presence= 41.1764, Ratio sum=…		True	True		n-6,9	n-6,9		PC	100	25	13996
337	9.01517	754.543	754.538	754.543	MS1	PC 34:4|PC 16:2_18:2	PC 16:2(n-6,9)_18:2(n-6,9)		Skin3	32.3054	True	Position= n-6,9, Score= 909.4,Presence= 79.4117, Ratio sum= 5.047 Position= n-7,14, Score= 501.15,Presence= 58.8235, Ratio sum= 2.9416 Position= n-6,14, Score= 732.67,Presence= 67.647, Ratio sum= 2.9455 Position= n-6,8, Score= 694.28,Presence= 79.4117, Ratio sum= 4.7253 Position= n-7,9, Score= 644.53,Presence= 70.5882, Ratio sum= 5.0432	Position= n-6,9, Score= 909.4,Presence= 79.4117, Ratio sum= 5.047 Position= n-6,14, Score= 732.67,Presence= 67.647, Ratio sum= 2.9455 Position= n-6,8, Score= 694.28,Presence= 79.4117, Ratio sum= 4.7253 Position= n-7,9, Score= 644.53,Presence= 70.5882, Ratio sum= 5.0432 Position= n-7,14, Score= 501.15,Presence= 58.8235, Ratio sum= 2.9416		True	True		n-6,9	n-6,9		PC	100	50	13996
335	9.00252	754.543	754.538	754.543	MS1	PC 34:4|PC 16:2_18:2	PC 16:2(n-7,9)_18:2(n-6,9)		Skin1	15.6157	False	Position= n-7,9, Score= 726.27,Presence= 73.5294, Ratio sum= 1.4814 Position= n-6,9, Score= 869.78,Presence= 67.647, Ratio sum= 1.2749	Position= n-6,9, Score= 869.78,Presence= 67.647, Ratio sum= 1.2749 Position= n-7,9, Score= 726.27,Presence= 73.5294, Ratio sum= 1.4814		True	True		n-7,9	n-6,9		PC	100	50	13996
393	10.9591	774.604	774.601	774.604	MS1	PC 35:1|PC 17:0_18:1	PC 17:0_18:1(n-9)		Skin2	83.2923	False	Position= n-9, Score= 971.75,Presence= 100.0, Ratio sum= 1.7112 Position= n-8, Score= 743.17,Presence= 88.2352, Ratio sum= 0.7412 Position= n-7, Score= 458.24,Presence= 52.9411, Ratio sum= 0.4142			True			n-9			PC	100	100	14636
394	10.9764	774.604	774.601	774.604	MS1	PC 35:1|PC 17:0_18:1	PC 17:0_18:1(n-9)		Skin3	76.3283	False	Position= n-9, Score= 972.18,Presence= 88.2352, Ratio sum= 1.6582 Position= n-7, Score= 430.97,Presence= 47.0588, Ratio sum= 0.4748			True			n-9			PC	100	100	14636
392	10.9648	774.604	774.601	774.604	MS1	PC 35:1|PC 17:0_18:1	PC 17:0_18:1(n-9)		Skin1	42.9617	False	Position= n-9, Score= 972.94,Presence= 94.1176, Ratio sum= 1.6932 Position= n-8, Score= 767.3,Presence= 88.2352, Ratio sum= 0.8152 Position= n-10, Score= 686.66,Presence= 70.5882, Ratio sum= 0.6608 Position= n-7, Score= 613.69,Presence= 70.5882, Ratio sum= 0.4787			True			n-9			PC	100	100	14636
379	10.2103	772.583	772.585	772.583	MS1	PC 35:2|PC 17:1_18:1	PC 17:1(n-8)_18:1(n-9)		Skin2	68.5791	False	Position= n-8, Score= 915.42,Presence= 100.0, Ratio sum= 2.1575 Position= n-6, Score= 850.63,Presence= 70.5882, Ratio sum= 2.3245 Position= n-7, Score= 675.57,Presence= 88.2352, Ratio sum= 3.1766 Position= n-10, Score= 596.91,Presence= 70.5882, Ratio sum= 1.0973 Position= n-9, Score= 917.55,Presence= 82.3529, Ratio sum= 3.2434	Position= n-9, Score= 917.55,Presence= 82.3529, Ratio sum= 3.2434 Position= n-8, Score= 915.42,Presence= 100.0, Ratio sum= 2.1575 Position= n-6, Score= 850.63,Presence= 70.5882, Ratio sum= 2.3245 Position= n-7, Score= 675.57,Presence= 88.2352, Ratio sum= 3.1766 Position= n-10, Score= 596.91,Presence= 70.5882, Ratio sum= 1.0973		True	True		n-8	n-9		PC	100	100	14561
380	10.135	772.59	772.585	772.59	MS1	PC 35:2|PC 17:1_18:1	PC 17:1(n-8)_18:1(n-9)		Skin3	46.2187	False	Position= n-8, Score= 917.2,Presence= 82.3529, Ratio sum= 2.1343 Position= n-6, Score= 846.99,Presence= 70.5882, Ratio sum= 1.6272 Position= n-7, Score= 733.87,Presence= 82.3529, Ratio sum= 2.3663 Position= n-9, Score= 934.26,Presence= 94.1176, Ratio sum= 3.0946	Position= n-9, Score= 934.26,Presence= 94.1176, Ratio sum= 3.0946 Position= n-8, Score= 917.2,Presence= 82.3529, Ratio sum= 2.1343 Position= n-6, Score= 846.99,Presence= 70.5882, Ratio sum= 1.6272 Position= n-7, Score= 733.87,Presence= 82.3529, Ratio sum= 2.3663		True	True		n-8	n-9		PC	100	75	14562
376	9.57567	770.575	770.569	770.575	MS1	PC 35:3|PC 17:1_18:2	PC 17:1(n-8)_18:2(n-6,9)		Skin3	34.6971	False	Position= n-8, Score= 865.93,Presence= 76.4705, Ratio sum= 1.5241 Position= n-6, Score= 864.84,Presence= 70.5882, Ratio sum= 2.8409 Position= n-7, Score= 610.99,Presence= 88.2352, Ratio sum= 3.5138	Position= n-6,9, Score= 891.15,Presence= 79.4117, Ratio sum= 5.4851 Position= n-6,8, Score= 703.51,Presence= 85.2941, Ratio sum= 5.6157 Position= n-7,9, Score= 680.28,Presence= 88.2352, Ratio sum= 6.1581		True	True		n-8	n-6,9		PC	100	75	14487
377	9.65588	770.575	770.569	770.575	MS1	PC 35:3|PC 17:1_18:2	PC 17:1(n-8)_18:2(n-6,9)		Skin1	18.8114	False	Position= n-8, Score= 862.82,Presence= 70.5882, Ratio sum= 1.5533 Position= n-9, Score= 786.69,Presence= 64.7058, Ratio sum= 2.3981 Position= n-7, Score= 590.93,Presence= 76.4705, Ratio sum= 3.8067 Position= n-6, Score= 876.13,Presence= 70.5882, Ratio sum= 3.1149	Position= n-6,9, Score= 901.19,Presence= 82.3529, Ratio sum= 6.0573 Position= n-6,10, Score= 728.24,Presence= 67.647, Ratio sum= 4.1187 Position= n-8,10, Score= 718.85,Presence= 67.647, Ratio sum= 2.557 Position= n-6,8, Score= 701.18,Presence= 76.4705, Ratio sum= 5.8791 Position= n-7,9, Score= 683.16,Presence= 85.2941, Ratio sum= 6.7491 Position= n-7,10, Score= 547.03,Presence= 70.5882, Ratio sum…		True	True		n-8	n-6,9		PC	100	50	14488
378	9.6507	770.576	770.569	770.576	MS1	PC 35:3|PC 17:1_18:2	PC 17:1(n-8)_18:2(n-6,9)		Skin2	45.0868	False	Position= n-8, Score= 878.11,Presence= 82.3529, Ratio sum= 1.318 Position= n-6, Score= 832.73,Presence= 64.7058, Ratio sum= 2.6239 Position= n-9, Score= 796.39,Presence= 70.5882, Ratio sum= 2.2364 Position= n-10, Score= 680.15,Presence= 52.9411, Ratio sum= 0.4864	Position= n-6,9, Score= 875.96,Presence= 79.4117, Ratio sum= 5.3127 Position= n-8,10, Score= 722.76,Presence= 70.5882, Ratio sum= 2.2124 Position= n-6,10, Score= 675.6,Presence= 61.7647, Ratio sum= 3.5183 Position= n-6,8, Score= 643.64,Presence= 64.7058, Ratio sum= 4.8955		True	True		n-8	n-6,9		PC	100	75	14488
426	11.6317	790.63	790.632	790.63	MS1	PC 36:0|PC 18:0_18:0	PC 18:0_18:0		Skin3	68.5904	False				False			n-			PC	100	100	15099
424	11.6197	790.637	790.632	790.637	MS1	PC 36:0|PC 18:0_18:0	PC 18:0_18:0		Skin1	38.6114	False				False			n-			PC	100	100	15099
425	11.6112	790.638	790.632	790.638	MS1	PC 36:0|PC 18:0_18:0	PC 18:0_18:0		Skin2	80.6092	False				False			n-			PC	100	100	15099
417	10.7788	788.613	788.616	788.613	MS1	PC 36:1|PC 18:0_18:1	PC 18:0_18:1(n-6)		Skin1	41.3585	True	Position= n-6, Score= 568.57,Presence= 58.8235, Ratio sum= 2.4268 Position= n-8, Score= 613.15,Presence= 76.4705, Ratio sum= 1.5765 Position= n-7, Score= 488.01,Presence= 58.8235, Ratio sum= 2.9287			True			n-6			PC	100	100	15040
419	10.7901	788.613	788.616	788.613	MS1	PC 36:1|PC 18:0_18:1	PC 18:0_18:1(n-6)		Skin3	73.3993	True	Position= n-6, Score= 577.17,Presence= 52.9411, Ratio sum= 2.3142 Position= n-8, Score= 637.85,Presence= 82.3529, Ratio sum= 1.3876 Position= n-7, Score= 496.06,Presence= 64.7058, Ratio sum= 2.7449			True			n-6			PC	100	50	15040
418	10.7731	788.613	788.616	788.613	MS1	PC 36:1|PC 18:0_18:1	PC 18:0_18:1(n-9)		Skin2	87.3059	False	Position= n-9, Score= 715.95,Presence= 100.0, Ratio sum= 3.7514 Position= n-7, Score= 686.33,Presence= 76.4705, Ratio sum= 1.1125 Position= n-8, Score= 684.04,Presence= 88.2352, Ratio sum= 1.2569 Position= n-6, Score= 643.18,Presence= 47.0588, Ratio sum= 0.1972 Position= n-15, Score= 546.71,Presence= 47.0588, Ratio sum= 0.3932 Position= n-10, Score= 499.27,Presence= 70.5882, Ratio sum= 1.6695			True			n-9			PC	100	100	15040
472	10.6971	810.603	810.601	810.603	MS1	PC 38:4|PC 18:0_20:4	PC 18:0_20:4(n-6,9,12,15)		Skin3	59.5913	False	Position= n-6,9,12,15, Score= 920.84,Presence= 77.9411, Ratio sum= 16.0763 Position= n-6,9,12,14, Score= 857.12,Presence= 79.4117, Ratio sum= 16.5454 Position= n-6,8,12,15, Score= 847.83,Presence= 82.3529, Ratio sum= 14.4637 Position= n-6,9,11,15, Score= 828.42,Presence= 77.9411, Ratio sum= 13.1924 Position= n-6,8,12,14, Score= 779.1,Presence= 83.8235, Ratio sum= 14.9329 Position= n-6,9,11,14, Sc…			True			n-6,9,12,15			PC	100	100	15683
473	10.7731	810.606	810.601	810.606	MS1	PC 38:4|PC 18:0_20:4	PC 18:0_20:4(n-6,9,12,15)		Skin2	52.3967	False	Position= n-6,9,12,15, Score= 921.32,Presence= 83.8235, Ratio sum= 13.9974 Position= n-6,9,12,14, Score= 855.6,Presence= 80.8823, Ratio sum= 14.3557			True			n-6,9,12,15			PC	100	100	15684
510	10.6857	834.601	834.601	834.601	MS1	PC 40:6|PC 18:0_22:6	PC 18:0_22:6(n-3,6,9,12,15,18)		Skin1	36.0477	False	Position= n-3,6,9,12,15,18, Score= 920.36,Presence= 78.4313, Ratio sum= 28.9285 Position= n-3,6,9,12,15,17, Score= 885.27,Presence= 80.3921, Ratio sum= 29.4017 Position= n-3,5,9,12,15,18, Score= 874.66,Presence= 80.3921, Ratio sum= 27.1869 Position= n-3,5,9,12,15,17, Score= 846.04,Presence= 82.3529, Ratio sum= 27.6601 Position= n-3,6,9,13,15,18, Score= 844.89,Presence= 79.4117, Ratio sum= 27.4551…			True			n-3,6,9,12,15,18			PC	100	100	16440
511	10.6799	834.601	834.601	834.601	MS1	PC 40:6|PC 18:0_22:6	PC 18:0_22:6(n-3,6,9,12,15,18)		Skin2	72.5887	False	Position= n-3,6,9,12,15,18, Score= 921.79,Presence= 82.3529, Ratio sum= 37.7371 Position= n-3,6,9,12,15,19, Score= 897.76,Presence= 79.4117, Ratio sum= 36.8874 Position= n-3,6,9,11,15,18, Score= 887.88,Presence= 84.3137, Ratio sum= 35.4283 Position= n-3,6,9,12,15,17, Score= 881.0,Presence= 81.3725, Ratio sum= 38.236 Position= n-3,5,9,12,15,18, Score= 877.08,Presence= 85.2941, Ratio sum= 35.4507 P…			True			n-3,6,9,12,15,18			PC	100	100	16440
512	10.6026	834.604	834.601	834.604	MS1	PC 40:6|PC 18:0_22:6	PC 18:0_22:6(n-3,6,9,12,15,18)		Skin3	64.0595	False	Position= n-3,6,9,12,15,18, Score= 918.39,Presence= 79.4117, Ratio sum= 32.3707 Position= n-3,6,9,12,15,17, Score= 881.48,Presence= 79.4117, Ratio sum= 32.9047 Position= n-3,5,9,12,15,18, Score= 871.67,Presence= 82.3529, Ratio sum= 30.5094 Position= n-3,6,9,12,16,18, Score= 850.15,Presence= 80.3921, Ratio sum= 29.8539 Position= n-3,5,9,12,15,17, Score= 839.96,Presence= 82.3529, Ratio sum= 31.0434…			True			n-3,6,9,12,15,18			PC	100	100	16441
408	10.0296	786.597	786.601	786.597	MS1	PC 36:2|PC 18:1_18:1	PC 18:1(n-9)_18:1(n-9)		Skin1	32.9813	True	Position= n-9, Score= 846.17,Presence= 76.4705, Ratio sum= 1.9721 Position= n-12, Score= 674.65,Presence= 70.5882, Ratio sum= 0.3109 Position= n-6, Score= 623.54,Presence= 64.7058, Ratio sum= 1.237 Position= n-8, Score= 610.18,Presence= 82.3529, Ratio sum= 0.9066 Position= n-7, Score= 498.0,Presence= 64.7058, Ratio sum= 1.7535	Position= n-9, Score= 846.17,Presence= 76.4705, Ratio sum= 1.9721 Position= n-12, Score= 674.65,Presence= 70.5882, Ratio sum= 0.3109 Position= n-6, Score= 623.54,Presence= 64.7058, Ratio sum= 1.237 Position= n-8, Score= 610.18,Presence= 82.3529, Ratio sum= 0.9066 Position= n-7, Score= 498.0,Presence= 64.7058, Ratio sum= 1.7535		True	True		n-9	n-9		PC	100	0	14979
410	10.0417	786.597	786.601	786.597	MS1	PC 36:2|PC 18:1_18:1	PC 18:1(n-6)_18:1(n-6)		Skin3	56.1563	True	Position= n-6, Score= 579.68,Presence= 52.9411, Ratio sum= 1.3388 Position= n-7, Score= 562.85,Presence= 88.2352, Ratio sum= 1.8686 Position= n-8, Score= 621.91,Presence= 76.4705, Ratio sum= 0.9123	Position= n-6, Score= 579.68,Presence= 52.9411, Ratio sum= 1.3388 Position= n-8, Score= 621.91,Presence= 76.4705, Ratio sum= 0.9123 Position= n-7, Score= 562.85,Presence= 88.2352, Ratio sum= 1.8686		True	True		n-6	n-6		PC	100	50	14979
460	11.2379	800.623	800.616	800.623	MS1	PC 37:2|PC 18:1_19:1	PC 18:1(n-6)_19:1(n-9)		Skin2	71.1655	False	Position= n-6, Score= 888.19,Presence= 64.7058, Ratio sum= 1.0068 Position= n-10, Score= 832.12,Presence= 64.7058, Ratio sum= 0.5714 Position= n-9, Score= 911.33,Presence= 76.4705, Ratio sum= 0.9731	Position= n-9, Score= 911.33,Presence= 76.4705, Ratio sum= 0.9731 Position= n-6, Score= 888.19,Presence= 64.7058, Ratio sum= 1.0068 Position= n-10, Score= 832.12,Presence= 64.7058, Ratio sum= 0.5714		True	True		n-6	n-9		PC	100	75	15389
480	11.8076	814.631	814.632	814.631	MS1	PC 38:2|PC 18:1_20:1	PC 18:1(n-6)_20:1(n-6)		Skin1	18.3534	False	Position= n-6, Score= 869.02,Presence= 64.7058, Ratio sum= 1.9143	Position= n-6, Score= 869.02,Presence= 64.7058, Ratio sum= 1.9143		True	True		n-6	n-6		PC	100	50	15813
481	11.8193	814.631	814.632	814.631	MS1	PC 38:2|PC 18:1_20:1	PC 18:1(n-6)_20:1(n-6)		Skin3	41.4391	False	Position= n-6, Score= 870.05,Presence= 76.4705, Ratio sum= 2.0771	Position= n-6, Score= 870.05,Presence= 76.4705, Ratio sum= 2.0771		True	True		n-6	n-6		PC	100	25	15813
409	10.0244	786.596	786.601	786.596	MS1	PC 36:2|PC 18:1_18:1	PC 18:1(n-9)_18:1(n-9)		Skin2	74.9005	True	Position= n-9, Score= 827.68,Presence= 82.3529, Ratio sum= 3.8455 Position= n-8, Score= 639.09,Presence= 82.3529, Ratio sum= 2.4162 Position= n-5, Score= 583.84,Presence= 47.0588, Ratio sum= 0.217 Position= n-6, Score= 571.11,Presence= 58.8235, Ratio sum= 3.1584 Position= n-7, Score= 520.92,Presence= 70.5882, Ratio sum= 4.2651	Position= n-9, Score= 827.68,Presence= 82.3529, Ratio sum= 3.8455 Position= n-8, Score= 639.09,Presence= 82.3529, Ratio sum= 2.4162 Position= n-5, Score= 583.84,Presence= 47.0588, Ratio sum= 0.217 Position= n-6, Score= 571.11,Presence= 58.8235, Ratio sum= 3.1584 Position= n-7, Score= 520.92,Presence= 70.5882, Ratio sum= 4.2651		True	True		n-9	n-9		PC	100	100	14979
461	11.2556	800.624	800.616	800.624	MS1	PC 37:2|PC 18:1_19:1	PC 18:1(n-8)_19:1(n-9)		Skin3	53.8306	False	Position= n-8, Score= 839.04,Presence= 76.4705, Ratio sum= 0.7391 Position= n-10, Score= 838.92,Presence= 76.4705, Ratio sum= 1.0527 Position= n-9, Score= 937.09,Presence= 82.3529, Ratio sum= 1.4607	Position= n-9, Score= 937.09,Presence= 82.3529, Ratio sum= 1.4607 Position= n-8, Score= 839.04,Presence= 76.4705, Ratio sum= 0.7391 Position= n-10, Score= 838.92,Presence= 76.4705, Ratio sum= 1.0527		True	True		n-8	n-9		PC	100	75	15389
459	11.2445	800.624	800.616	800.624	MS1	PC 37:2|PC 18:1_19:1	PC 18:1(n-8)_19:1(n-9)		Skin1	31.0495	False	Position= n-8, Score= 892.45,Presence= 94.1176, Ratio sum= 0.9442 Position= n-6, Score= 850.15,Presence= 58.8235, Ratio sum= 0.7406 Position= n-10, Score= 834.04,Presence= 70.5882, Ratio sum= 1.0841 Position= n-9, Score= 925.01,Presence= 76.4705, Ratio sum= 1.7647	Position= n-9, Score= 925.01,Presence= 76.4705, Ratio sum= 1.7647 Position= n-8, Score= 892.45,Presence= 94.1176, Ratio sum= 0.9442 Position= n-6, Score= 850.15,Presence= 58.8235, Ratio sum= 0.7406 Position= n-10, Score= 834.04,Presence= 70.5882, Ratio sum= 1.0841		True	True		n-8	n-9		PC	100	75	15389
403	10.0296	784.583	784.585	784.583	MS1	PC 36:3|PC 18:1_18:2	PC 18:1(n-9)_18:2(n-6,9)		Skin1	40.0846	False	Position= n-9, Score= 798.96,Presence= 58.8235, Ratio sum= 4.0488 Position= n-5, Score= 687.15,Presence= 76.4705, Ratio sum= 0.985 Position= n-7, Score= 678.26,Presence= 88.2352, Ratio sum= 6.223 Position= n-8, Score= 624.98,Presence= 70.5882, Ratio sum= 2.1204 Position= n-6, Score= 838.16,Presence= 76.4705, Ratio sum= 4.7918	Position= n-6,9, Score= 841.01,Presence= 82.3529, Ratio sum= 9.5628 Position= n-6,12, Score= 836.7,Presence= 76.4705, Ratio sum= 7.4591 Position= n-9,12, Score= 819.8,Presence= 67.647, Ratio sum= 6.7162 Position= n-5,12, Score= 769.19,Presence= 76.4705, Ratio sum= 3.6524 Position= n-8,12, Score= 745.53,Presence= 73.5294, Ratio sum= 4.7878 Position= n-5,9, Score= 744.25,Presence= 82.3529, Ratio su…		True	True		n-9	n-6,9		PC	100	100	14925
404	10.0244	784.583	784.585	784.583	MS1	PC 36:3|PC 18:1_18:2	PC 18:1(n-9)_18:2(n-6,9)		Skin2	87.2386	False	Position= n-9, Score= 821.91,Presence= 70.5882, Ratio sum= 8.7349 Position= n-8, Score= 661.74,Presence= 88.2352, Ratio sum= 3.5815 Position= n-7, Score= 642.76,Presence= 94.1176, Ratio sum= 13.5943 Position= n-5, Score= 610.93,Presence= 76.4705, Ratio sum= 1.4076 Position= n-6, Score= 885.93,Presence= 88.2352, Ratio sum= 10.4012	Position= n-6,9, Score= 900.98,Presence= 91.1764, Ratio sum= 20.1731 Position= n-5,9, Score= 759.33,Presence= 85.2941, Ratio sum= 11.1795 Position= n-6,10, Score= 742.25,Presence= 82.3529, Ratio sum= 13.3709 Position= n-6,16, Score= 721.21,Presence= 82.3529, Ratio sum= 11.3147 Position= n-6,8, Score= 700.2,Presence= 91.1764, Ratio sum= 19.6286 Position= n-7,9, Score= 699.44,Presence= 94.1176, Rat…		True	True		n-9	n-6,9		PC	100	100	14925
509	9.85435	832.591	832.585	832.591	MS1	PC 40:7|PC 18:1_22:6	PC 18:1(n-9)_22:6(n-3,6,9,12,15,18)		Skin3	48.5831	False	Position= n-9, Score= 948.94,Presence= 82.3529, Ratio sum= 0.8533 Position= n-3, Score= 940.2,Presence= 94.1176, Ratio sum= 1.5057 Position= n-7, Score= 779.96,Presence= 64.7058, Ratio sum= 0.4536	Position= n-3,6,9,12,15,18, Score= 937.49,Presence= 84.3137, Ratio sum= 10.9008 Position= n-3,6,8,12,15,18, Score= 900.26,Presence= 84.3137, Ratio sum= 10.1244 Position= n-3,6,9,12,15,17, Score= 896.5,Presence= 83.3333, Ratio sum= 10.7773 Position= n-3,5,9,12,15,18, Score= 894.77,Presence= 85.2941, Ratio sum= 10.2489 Position= n-3,7,9,12,15,18, Score= 869.5,Presence= 84.3137, Ratio sum= 10.3315 P…		True	True		n-9	n-3,6,9,12,15,18		PC	100	75	16366
507	9.84218	832.592	832.585	832.592	MS1	PC 40:7|PC 18:1_22:6	PC 18:1(n-9)_22:6(n-3,6,9,12,15,18)		Skin1	26.6926	False	Position= n-9, Score= 943.66,Presence= 76.4705, Ratio sum= 1.0034 Position= n-7, Score= 736.78,Presence= 64.7058, Ratio sum= 0.4923 Position= n-3, Score= 945.4,Presence= 100.0, Ratio sum= 2.1502	Position= n-3,6,9,12,15,18, Score= 945.48,Presence= 87.2549, Ratio sum= 14.0099 Position= n-3,6,9,11,15,18, Score= 909.97,Presence= 87.2549, Ratio sum= 13.3418 Position= n-3,6,9,12,15,17, Score= 907.89,Presence= 89.2156, Ratio sum= 13.8847 Position= n-3,5,9,12,15,18, Score= 906.57,Presence= 88.2352, Ratio sum= 13.3508 Position= n-3,6,9,11,15,17, Score= 880.61,Presence= 89.2156, Ratio sum= 13.2165…		True	True		n-9	n-3,6,9,12,15,18		PC	100	75	16366
508	9.83673	832.593	832.585	832.593	MS1	PC 40:7|PC 18:1_22:6	PC 18:1(n-9)_22:6(n-3,6,9,12,15,18)		Skin2	56.8023	False	Position= n-9, Score= 921.53,Presence= 64.7058, Ratio sum= 0.7453 Position= n-3, Score= 914.79,Presence= 76.4705, Ratio sum= 1.5264 Position= n-11, Score= 786.5,Presence= 52.9411, Ratio sum= 0.094 Position= n-7, Score= 777.08,Presence= 64.7058, Ratio sum= 0.4489	Position= n-3,6,9,12,15,18, Score= 929.35,Presence= 77.4509, Ratio sum= 10.8095 Position= n-3,6,9,11,15,18, Score= 900.95,Presence= 81.3725, Ratio sum= 10.2572 Position= n-3,6,9,12,15,17, Score= 887.05,Presence= 78.4313, Ratio sum= 10.8427 Position= n-3,5,9,12,15,18, Score= 882.25,Presence= 78.4313, Ratio sum= 10.2151 Position= n-3,6,9,11,15,17, Score= 868.23,Presence= 82.3529, Ratio sum= 10.2905…		True	True		n-9	n-3,6,9,12,15,18		PC	100	75	16366
503	9.29568	830.572	830.569	830.572	MS1	PC 40:8|PC 18:2_22:6	PC 18:2(n-6,9)_22:6(n-3,6,9,12,15,18)		Skin3	26.8439	True	Position= n-6,9, Score= 851.25,Presence= 73.5294, Ratio sum= 7.3496 Position= n-3,9, Score= 887.1,Presence= 76.4705, Ratio sum= 5.5649 Position= n-3,6, Score= 885.47,Presence= 79.4117, Ratio sum= 6.235 Position= n-3,8, Score= 744.4,Presence= 82.3529, Ratio sum= 4.4846 Position= n-3,5, Score= 740.03,Presence= 79.4117, Ratio sum= 4.2051 Position= n-6,8, Score= 711.04,Presence= 79.4117, Ratio sum= 6…	Position= n-3,6,9,12,15,18, Score= 911.99,Presence= 85.2941, Ratio sum= 17.8894 Position= n-3,5,9,12,15,18, Score= 881.54,Presence= 85.2941, Ratio sum= 15.8595 Position= n-3,6,9,12,15,17, Score= 873.04,Presence= 86.2745, Ratio sum= 17.7097 Position= n-3,6,8,12,15,18, Score= 861.06,Presence= 85.2941, Ratio sum= 17.6323 Position= n-3,6,10,12,15,18, Score= 856.07,Presence= 85.2941, Ratio sum= 16.679…		True	True		n-6,9	n-3,6,9,12,15,18		PC	100	100	16295
399	9.6507	782.572	782.569	782.572	MS1	PC 36:4|PC 18:2_18:2	PC 18:2(n-6,9)_18:2(n-6,9)		Skin2	89.5177	True	Position= n-6,9, Score= 908.06,Presence= 82.3529, Ratio sum= 23.2795 Position= n-5,14, Score= 610.28,Presence= 79.4117, Ratio sum= 2.0834 Position= n-5,13, Score= 563.86,Presence= 73.5294, Ratio sum= 1.8343 Position= n-5,7, Score= 486.27,Presence= 79.4117, Ratio sum= 8.9046 Position= n-5,9, Score= 780.2,Presence= 82.3529, Ratio sum= 12.4004 Position= n-6,14, Score= 698.47,Presence= 79.4117, Ratio…	Position= n-6,9, Score= 908.06,Presence= 82.3529, Ratio sum= 23.2795 Position= n-5,9, Score= 780.2,Presence= 82.3529, Ratio sum= 12.4004 Position= n-6,14, Score= 698.47,Presence= 79.4117, Ratio sum= 12.9625 Position= n-6,13, Score= 672.41,Presence= 73.5294, Ratio sum= 12.7134 Position= n-5,14, Score= 610.28,Presence= 79.4117, Ratio sum= 2.0834 Position= n-5,13, Score= 563.86,Presence= 73.5294, Ra…		True	True		n-6,9	n-6,9		PC	100	100	14859
397	9.37637	782.574	782.569	782.574	MS1	PC 36:4|PC 18:2_18:2	PC 18:2(n-6,9)_18:2(n-6,9)		Skin1	26.248	True	Position= n-6,9, Score= 923.39,Presence= 88.2352, Ratio sum= 11.4763 Position= n-5,8, Score= 528.57,Presence= 88.2352, Ratio sum= 5.7849 Position= n-5,7, Score= 494.4,Presence= 73.5294, Ratio sum= 4.5932 Position= n-5,9, Score= 794.05,Presence= 82.3529, Ratio sum= 6.413 Position= n-6,8, Score= 691.53,Presence= 94.1176, Ratio sum= 10.8482 Position= n-7,9, Score= 634.29,Presence= 82.3529, Ratio sum…	Position= n-6,9, Score= 923.39,Presence= 88.2352, Ratio sum= 11.4763 Position= n-5,9, Score= 794.05,Presence= 82.3529, Ratio sum= 6.413 Position= n-6,8, Score= 691.53,Presence= 94.1176, Ratio sum= 10.8482 Position= n-7,9, Score= 634.29,Presence= 82.3529, Ratio sum= 12.4815 Position= n-5,8, Score= 528.57,Presence= 88.2352, Ratio sum= 5.7849 Position= n-5,7, Score= 494.4,Presence= 73.5294, Ratio su…		True	True		n-6,9	n-6,9		PC	100	100	14856
398	9.65588	782.58	782.569	782.576	MS2	PC 36:4|PC 18:2_18:2	PC 18:2(n-6,9)_18:2(n-6,9)		Skin1	44.3622	True	Position= n-6,9, Score= 923.39,Presence= 88.2352, Ratio sum= 11.4763 Position= n-5,8, Score= 528.57,Presence= 88.2352, Ratio sum= 5.7849 Position= n-5,7, Score= 494.4,Presence= 73.5294, Ratio sum= 4.5932 Position= n-5,9, Score= 794.05,Presence= 82.3529, Ratio sum= 6.413 Position= n-6,8, Score= 691.53,Presence= 94.1176, Ratio sum= 10.8482 Position= n-7,9, Score= 634.29,Presence= 82.3529, Ratio sum…	Position= n-6,9, Score= 923.39,Presence= 88.2352, Ratio sum= 11.4763 Position= n-5,9, Score= 794.05,Presence= 82.3529, Ratio sum= 6.413 Position= n-6,8, Score= 691.53,Presence= 94.1176, Ratio sum= 10.8482 Position= n-7,9, Score= 634.29,Presence= 82.3529, Ratio sum= 12.4815 Position= n-5,8, Score= 528.57,Presence= 88.2352, Ratio sum= 5.7849 Position= n-5,7, Score= 494.4,Presence= 73.5294, Ratio su…		True	True		n-6,9	n-6,9		PC	100	100	14859
396	9.76162	782.573	782.569	782.573	MS1	PC 36:4|PC 18:2_18:2	PC 18:2(n-6,9)_18:2(n-6,9)		Skin3	58.7201	False	Position= n-6,9, Score= 861.3,Presence= 70.5882, Ratio sum= 8.4799	Position= n-6,9, Score= 861.3,Presence= 70.5882, Ratio sum= 8.4799		True	True		n-6,9	n-6,9		PC	100	100	14855
502	9.37133	830.568	830.569	830.568	MS1	PC 40:8|PC 18:2_22:6	PC 18:2(n-6,9)_22:6(n-3,6,9,12,15,18)		Skin2	44.7008	False	Position= n-6,9, Score= 845.64,Presence= 85.2941, Ratio sum= 13.5227 Position= n-6,8, Score= 691.39,Presence= 85.2941, Ratio sum= 11.4498 Position= n-3,6, Score= 895.96,Presence= 91.1764, Ratio sum= 10.9972 Position= n-3,9, Score= 884.2,Presence= 88.2352, Ratio sum= 9.9753 Position= n-3,5, Score= 758.61,Presence= 97.0588, Ratio sum= 7.2806 Position= n-3,8, Score= 735.29,Presence= 88.2352, Ratio s…	Position= n-3,6,9,12,15,18, Score= 920.46,Presence= 91.1764, Ratio sum= 31.3467 Position= n-3,5,9,12,15,18, Score= 891.65,Presence= 93.1372, Ratio sum= 27.6301 Position= n-3,6,9,12,15,17, Score= 879.09,Presence= 89.2156, Ratio sum= 31.0236 Position= n-3,6,9,12,14,18, Score= 874.42,Presence= 90.196, Ratio sum= 28.8391 Position= n-3,6,8,12,15,18, Score= 863.15,Presence= 90.196, Ratio sum= 31.2854 P…		True	True		n-6,9	n-3,6,9,12,15,18		PC	100	100	16294
463	12.268	802.638	802.632	802.638	MS1	PC 37:1|PC 19:0_18:1	PC 19:0_18:1(n-9)		Skin2	71.3008	False	Position= n-9, Score= 966.35,Presence= 100.0, Ratio sum= 0.5468			True			n-9			PC	100	75	15462
465	12.1946	802.639	802.632	802.639	MS1	PC 37:1|PC 19:0_18:1	PC 19:0_18:1(n-9)		Skin3	65.7034	False	Position= n-9, Score= 910.64,Presence= 76.4705, Ratio sum= 0.3827			True			n-9			PC	100	50	15463
464	12.1822	802.639	802.632	802.639	MS1	PC 37:1|PC 19:0_18:1	PC 19:0_18:1(n-9)		Skin1	34.5798	False	Position= n-9, Score= 939.71,Presence= 82.3529, Ratio sum= 0.5996 Position= n-7, Score= 552.27,Presence= 47.0588, Ratio sum= 0.1987			True			n-9			PC	100	75	15463
533	11.1511	848.621	848.616	848.621	MS1	PC 41:6|PC 19:0_22:6	PC 19:0_22:6		Skin1	10.7009	False				False			n-			PC	100	25	16836
535	11.1627	848.621	848.616	848.621	MS1	PC 41:6|PC 19:0_22:6	PC 19:0_22:6		Skin3	19.8006	False				False			n-			PC	100	50	16836
534	11.1448	848.621	848.616	848.621	MS1	PC 41:6|PC 19:0_22:6	PC 19:0_22:6(n-3,6,9,12,15,18)		Skin2	24.2349	False	Position= n-3,6,9,12,15,18, Score= 873.73,Presence= 64.7058, Ratio sum= 8.0194 Position= n-3,6,9,12,15,19, Score= 871.26,Presence= 67.647, Ratio sum= 8.0669 Position= n-3,6,9,12,15,17, Score= 848.26,Presence= 65.6862, Ratio sum= 8.3882 Position= n-3,6,8,12,15,18, Score= 843.09,Presence= 65.6862, Ratio sum= 7.7107 Position= n-3,6,8,12,15,19, Score= 840.51,Presence= 68.6274, Ratio sum= 7.7582 Posit…			True			n-3,6,9,12,15,18			PC	100	75	16836
482	13.1358	816.655	816.648	816.655	MS1	PC 38:1|PC 20:0_18:1	PC 20:0_18:1(n-9)		Skin3	51.8041	False	Position= n-9, Score= 955.15,Presence= 88.2352, Ratio sum= 0.6691 Position= n-7, Score= 788.96,Presence= 58.8235, Ratio sum= 0.2664 Position= n-13, Score= 697.71,Presence= 23.5294, Ratio sum= 0.0429			True			n-9			PC	100	100	15873
504	13.4979	830.669	830.663	830.669	MS1	PC 39:1|PC 21:0_18:1	PC 21:0_18:1(n-9)		Skin1	12.9473	False	Position= n-9, Score= 864.14,Presence= 58.8235, Ratio sum= 0.3899 Position= n-8, Score= 778.33,Presence= 58.8235, Ratio sum= 0.3145 Position= n-7, Score= 761.65,Presence= 52.9411, Ratio sum= 0.2647			True			n-9			PC	100	50	16297
505	13.4877	830.67	830.663	830.67	MS1	PC 39:1|PC 21:0_18:1	PC 21:0_18:1(n-9)		Skin2	32.0181	False	Position= n-9, Score= 954.95,Presence= 88.2352, Ratio sum= 0.3436 Position= n-8, Score= 834.1,Presence= 82.3529, Ratio sum= 0.3171 Position= n-7, Score= 759.95,Presence= 58.8235, Ratio sum= 0.2617 Position= n-3, Score= 603.71,Presence= 35.2941, Ratio sum= 0.1641			True			n-9			PC	100	75	16297
506	13.5103	830.67	830.663	830.67	MS1	PC 39:1|PC 21:0_18:1	PC 21:0_18:1(n-9)		Skin3	26.1473	False	Position= n-9, Score= 895.45,Presence= 64.7058, Ratio sum= 0.3916 Position= n-8, Score= 890.27,Presence= 82.3529, Ratio sum= 0.3828 Position= n-7, Score= 799.39,Presence= 58.8235, Ratio sum= 0.2865			True			n-9			PC	100	50	16297
524	13.6747	844.684	844.679	844.684	MS1	PC 40:1|PC 22:0_18:1	PC 22:0_18:1(n-9)		Skin2	53.6113	False	Position= n-9, Score= 980.31,Presence= 94.1176, Ratio sum= 1.1725 Position= n-7, Score= 869.5,Presence= 82.3529, Ratio sum= 0.7533			True			n-9			PC	100	100	16737
523	13.6854	844.694	844.679	844.676	MS2	PC 40:1|PC 22:0_18:1	PC 22:0_18:1(n-9)		Skin1	10.0709	False	Position= n-9, Score= 964.26,Presence= 82.3529, Ratio sum= 1.0645 Position= n-7, Score= 882.56,Presence= 82.3529, Ratio sum= 0.9192			True			n-9			PC	100	25	16737
525	13.6977	844.696	844.679	844.685	MS2	PC 40:1|PC 22:0_18:1	PC 22:0_18:1(n-9)		Skin3	17.8835	False	Position= n-9, Score= 978.17,Presence= 100.0, Ratio sum= 1.2617 Position= n-7, Score= 862.81,Presence= 82.3529, Ratio sum= 0.9276 Position= n-15, Score= 838.14,Presence= 76.4705, Ratio sum= 0.2872 Position= n-13, Score= 774.91,Presence= 58.8235, Ratio sum= 0.1562			True			n-9			PC	100	75	16737
519	13.3106	842.667	842.663	842.667	MS1	PC 40:2|PC 22:0_18:2	PC 22:0_18:2(n-6,9)		Skin1	25.7174	False	Position= n-6,9, Score= 886.12,Presence= 82.3529, Ratio sum= 3.2913 Position= n-6,8, Score= 666.86,Presence= 73.5294, Ratio sum= 3.7832			True			n-6,9			PC	100	75	16686
520	13.3008	842.667	842.663	842.667	MS1	PC 40:2|PC 22:0_18:2	PC 22:0_18:2(n-6,9)		Skin2	56.591	False	Position= n-6,9, Score= 881.28,Presence= 79.4117, Ratio sum= 3.1519 Position= n-6,8, Score= 690.76,Presence= 79.4117, Ratio sum= 3.7657			True			n-6,9			PC	100	75	16686
521	13.4169	842.668	842.663	842.668	MS1	PC 40:2|PC 22:0_18:2	PC 22:0_18:2(n-6,9)		Skin3	62.8677	False	Position= n-6,9, Score= 888.97,Presence= 82.3529, Ratio sum= 3.1321 Position= n-6,8, Score= 723.58,Presence= 82.3529, Ratio sum= 3.6064 Position= n-6,15, Score= 718.6,Presence= 58.8235, Ratio sum= 2.1485			True			n-6,9			PC	100	75	16687
516	12.1822	840.654	840.648	840.654	MS1	PC 40:3|PC 22:1_18:2	PC 22:1(n-9)_18:2(n-6,9)		Skin1	20.5906	False	Position= n-9, Score= 862.43,Presence= 88.2352, Ratio sum= 1.9391 Position= n-6, Score= 847.99,Presence= 70.5882, Ratio sum= 1.8504 Position= n-7, Score= 598.09,Presence= 88.2352, Ratio sum= 2.5066	Position= n-6,9, Score= 881.86,Presence= 82.3529, Ratio sum= 3.9865 Position= n-7,9, Score= 685.69,Presence= 91.1764, Ratio sum= 4.6429 Position= n-6,8, Score= 639.37,Presence= 70.5882, Ratio sum= 3.437		True	True		n-9	n-6,9		PC	100	50	16627
517	12.1741	840.655	840.648	840.655	MS1	PC 40:3|PC 22:1_18:2	PC 22:1(n-9)_18:2(n-6,9)		Skin2	49.5297	False	Position= n-9, Score= 807.45,Presence= 58.8235, Ratio sum= 1.6744 Position= n-11, Score= 750.79,Presence= 35.2941, Ratio sum= 0.0748 Position= n-8, Score= 648.43,Presence= 58.8235, Ratio sum= 0.6071 Position= n-7, Score= 577.8,Presence= 70.5882, Ratio sum= 2.3514 Position= n-6, Score= 875.02,Presence= 76.4705, Ratio sum= 1.7055	Position= n-6,9, Score= 886.32,Presence= 82.3529, Ratio sum= 3.7308 Position= n-6,8, Score= 698.92,Presence= 85.2941, Ratio sum= 3.2761 Position= n-7,9, Score= 677.78,Presence= 79.4117, Ratio sum= 4.3766		True	True		n-9	n-6,9		PC	100	50	16627
518	12.1946	840.655	840.648	840.655	MS1	PC 40:3|PC 22:1_18:2	PC 22:1(n-9)_18:2(n-6,9)		Skin3	38.7767	False	Position= n-9, Score= 867.23,Presence= 82.3529, Ratio sum= 1.6608 Position= n-8, Score= 755.04,Presence= 76.4705, Ratio sum= 0.6329 Position= n-6, Score= 886.6,Presence= 76.4705, Ratio sum= 1.9081	Position= n-6,9, Score= 893.24,Presence= 82.3529, Ratio sum= 3.8598		True	True		n-9	n-6,9		PC	100	75	16627
551	13.5917	856.684	856.679	856.684	MS1	PC 41:2|PC 23:0_18:2	PC 23:0_18:2(n-6,9)		Skin1	13.7626	False	Position= n-6,9, Score= 868.19,Presence= 82.3529, Ratio sum= 2.9516 Position= n-6,8, Score= 678.42,Presence= 79.4117, Ratio sum= 3.4025			True			n-6,9			PC	100	75	17046
553	13.6041	856.685	856.679	856.685	MS1	PC 41:2|PC 23:0_18:2	PC 23:0_18:2(n-6,9)		Skin3	25.5161	False	Position= n-6,9, Score= 875.63,Presence= 76.4705, Ratio sum= 2.6654 Position= n-6,8, Score= 691.12,Presence= 82.3529, Ratio sum= 3.1073			True			n-6,9			PC	100	50	17046
552	13.5813	856.686	856.679	856.686	MS1	PC 41:2|PC 23:0_18:2	PC 23:0_18:2(n-6,9)		Skin2	38.3841	False	Position= n-6,9, Score= 871.6,Presence= 76.4705, Ratio sum= 2.9499			True			n-6,9			PC	100	75	17046
558	13.7793	858.704	858.694	858.69	MS2	PC 41:1|PC 24:0_17:1	PC 24:0_17:1(n-9)		Skin1	18.1708	False	Position= n-9, Score= 949.87,Presence= 88.2352, Ratio sum= 0.789 Position= n-8, Score= 904.18,Presence= 88.2352, Ratio sum= 0.6687 Position= n-7, Score= 786.49,Presence= 82.3529, Ratio sum= 0.4466			True			n-9			PC	100	50	17110
559	13.7685	858.708	858.694	858.689	MS2	PC 41:1|PC 24:0_17:1	PC 24:0_17:1(n-9)		Skin2	42.3404	False	Position= n-9, Score= 939.14,Presence= 88.2352, Ratio sum= 0.6474 Position= n-8, Score= 903.9,Presence= 88.2352, Ratio sum= 0.6371 Position= n-7, Score= 820.44,Presence= 82.3529, Ratio sum= 0.4156 Position= n-3, Score= 771.0,Presence= 76.4705, Ratio sum= 0.2203			True			n-9			PC	100	50	17110
560	13.7915	858.709	858.694	858.702	MS2	PC 41:1|PC 24:0_17:1	PC 24:0_17:1(n-9)		Skin3	24.3555	False	Position= n-9, Score= 926.06,Presence= 82.3529, Ratio sum= 0.6575 Position= n-8, Score= 875.66,Presence= 76.4705, Ratio sum= 0.4945 Position= n-7, Score= 622.45,Presence= 41.1764, Ratio sum= 0.2513			True			n-9			PC	100	100	17110
580	13.8618	872.715	872.71	872.715	MS1	PC 42:1|PC 24:0_18:1	PC 24:0_18:1(n-9)		Skin2	73.4566	False	Position= n-9, Score= 976.22,Presence= 94.1176, Ratio sum= 2.1253 Position= n-8, Score= 759.36,Presence= 82.3529, Ratio sum= 1.0523 Position= n-15, Score= 710.49,Presence= 64.7058, Ratio sum= 0.3937 Position= n-7, Score= 683.89,Presence= 76.4705, Ratio sum= 0.779			True			n-9			PC	100	100	17503
579	13.8729	872.728	872.71	872.709	MS2	PC 42:1|PC 24:0_18:1	PC 24:0_18:1(n-9)		Skin1	18.2021	False	Position= n-9, Score= 971.13,Presence= 88.2352, Ratio sum= 0.9392 Position= n-7, Score= 607.79,Presence= 64.7058, Ratio sum= 0.3032			True			n-9			PC	100	50	17503
581	13.8848	872.729	872.71	872.714	MS2	PC 42:1|PC 24:0_18:1	PC 24:0_18:1(n-9)		Skin3	42.6017	False	Position= n-9, Score= 979.0,Presence= 94.1176, Ratio sum= 2.6515 Position= n-15, Score= 767.56,Presence= 64.7058, Ratio sum= 0.4796 Position= n-8, Score= 741.67,Presence= 82.3529, Ratio sum= 1.2661 Position= n-10, Score= 650.22,Presence= 64.7058, Ratio sum= 0.9757 Position= n-7, Score= 597.7,Presence= 76.4705, Ratio sum= 0.8794			True			n-9			PC	100	100	17503
573	13.6977	870.699	870.694	870.699	MS1	PC 42:2|PC 24:0_18:2	PC 24:0_18:2(n-6,9)		Skin3	49.5583	True	Position= n-6,9*, Score= 838.84,Presence= 88.2352, Ratio sum= 15.8208 Position= n-6,15, Score= 724.07,Presence= 76.4705, Ratio sum= 11.8643 Position= n-6,8, Score= 705.57,Presence= 94.1176, Ratio sum= 20.5315 Position= n-11,15, Score= 647.74,Presence= 52.9411, Ratio sum= 0.9108 Position= n-8,15, Score= 606.17,Presence= 64.7058, Ratio sum= 2.5985 Position= n-7,15, Score= 482.11,Presence= 64.7058, …			True			n-6,9*			PC	100	100	17451
575	13.7685	870.699	870.694	870.699	MS1	PC 42:2|PC 24:0_18:2	PC 24:0_18:2(n-6,9)		Skin2	57.6262	True	Position= n-6,9*, Score= 834.22,Presence= 88.2352, Ratio sum= 8.653 Position= n-6,8, Score= 710.06,Presence= 94.1176, Ratio sum= 11.2339			True			n-6,9*			PC	100	100	17452
574	13.7793	870.697	870.694	870.697	MS1	PC 42:2|PC 24:0_18:2	PC 24:0_18:2(n-6,9)		Skin1	17.5622	False	Position= n-6,9, Score= 912.17,Presence= 88.2352, Ratio sum= 8.2689 Position= n-6,8, Score= 705.37,Presence= 88.2352, Ratio sum= 8.9162			True			n-6,9			PC	100	75	17452
568	13.4041	868.686	868.679	868.686	MS1	PC 42:3|PC 24:1_18:2	PC 24:1(n-8)_18:2(n-6,9)		Skin1	18.2088	False	Position= n-8, Score= 859.76,Presence= 70.5882, Ratio sum= 0.8164 Position= n-6, Score= 851.35,Presence= 70.5882, Ratio sum= 2.3819 Position= n-9, Score= 743.4,Presence= 76.4705, Ratio sum= 1.8262 Position= n-7, Score= 585.53,Presence= 70.5882, Ratio sum= 2.9326	Position= n-6,9, Score= 893.14,Presence= 79.4117, Ratio sum= 4.6823 Position= n-8,12, Score= 770.6,Presence= 58.8235, Ratio sum= 0.9438 Position= n-6,12, Score= 712.33,Presence= 58.8235, Ratio sum= 2.5093 Position= n-6,8, Score= 672.18,Presence= 79.4117, Ratio sum= 4.3959 Position= n-7,9, Score= 668.62,Presence= 79.4117, Ratio sum= 5.233 Position= n-9,12, Score= 650.83,Presence= 61.7647, Ratio su…		True	True		n-8	n-6,9		PC	100	75	17380
569	13.3942	868.686	868.679	868.686	MS1	PC 42:3|PC 24:1_18:2	PC 24:1(n-8)_18:2(n-6,9)		Skin2	42.9923	False	Position= n-8, Score= 818.2,Presence= 88.2352, Ratio sum= 1.1663 Position= n-9, Score= 817.86,Presence= 76.4705, Ratio sum= 2.1488 Position= n-7, Score= 594.82,Presence= 76.4705, Ratio sum= 3.1152 Position= n-6, Score= 876.73,Presence= 76.4705, Ratio sum= 2.3874	Position= n-6,9, Score= 894.48,Presence= 85.2941, Ratio sum= 4.9635 Position= n-6,8, Score= 712.06,Presence= 82.3529, Ratio sum= 4.491 Position= n-7,9, Score= 686.53,Presence= 85.2941, Ratio sum= 5.6912		True	True		n-8	n-6,9		PC	100	75	17380
570	13.4169	868.686	868.679	868.686	MS1	PC 42:3|PC 24:1_18:2	PC 24:1(n-8)_18:2(n-6,9)		Skin3	33.5713	False	Position= n-8, Score= 824.15,Presence= 70.5882, Ratio sum= 1.1114 Position= n-9, Score= 811.15,Presence= 58.8235, Ratio sum= 1.9656 Position= n-7, Score= 611.54,Presence= 76.4705, Ratio sum= 2.9281 Position= n-6, Score= 859.48,Presence= 76.4705, Ratio sum= 2.2364	Position= n-6,9, Score= 875.04,Presence= 79.4117, Ratio sum= 4.6564 Position= n-8,12, Score= 757.04,Presence= 64.7058, Ratio sum= 1.2848 Position= n-6,12, Score= 741.37,Presence= 67.647, Ratio sum= 2.4098 Position= n-9,12, Score= 715.89,Presence= 58.8235, Ratio sum= 2.139 Position= n-6,8, Score= 685.51,Presence= 79.4117, Ratio sum= 4.3554 Position= n-7,9, Score= 672.8,Presence= 79.4117, Ratio sum…		True	True		n-8	n-6,9		PC	100	75	17380
292	11.0521	720.595	720.59	720.595	MS1	PC O-32:0	PC O-32:0		Skin2	39.532	False				False			n-			EtherPC	25	0	13005
291	11.0579	720.596	720.59	720.596	MS1	PC O-32:0	PC O-32:0		Skin1	17.8968	False				False			n-			EtherPC	25	0	13005
293	10.9764	720.596	720.59	720.596	MS1	PC O-32:0	PC O-32:0		Skin3	33	False				False			n-			EtherPC	25	0	13006
327	12.3695	748.626	748.621	748.626	MS1	PC O-34:0	PC O-34:0		Skin1	6.632	False				False			n-			EtherPC	25	0	13837
328	12.3621	748.626	748.621	748.626	MS1	PC O-34:0	PC O-34:0		Skin2	14.6685	False				False			n-			EtherPC	25	0	13837
329	12.382	748.627	748.621	748.627	MS1	PC O-34:0	PC O-34:0		Skin3	12.2147	False				False			n-			EtherPC	25	0	13837
385	11.3486	772.625	772.621	772.625	MS1	PC O-36:2	PC O-36:2		Skin3	20.0746	False				False			n-			EtherPC	50	0	14566
384	11.3313	772.626	772.621	772.626	MS1	PC O-36:2	PC O-36:2		Skin2	26.3893	False				False			n-			EtherPC	25	0	14566
373	10.3091	768.587	768.59	768.587	MS1	PC O-36:4	PC O-36:4		Skin1	17.3162	False				False			n-			EtherPC	25	0	14427
374	10.3209	768.588	768.59	768.588	MS1	PC O-36:4	PC O-36:4		Skin3	31.6035	False				False			n-			EtherPC	50	0	14427
375	10.3977	768.594	768.59	768.594	MS1	PC O-36:4	PC O-36:4		Skin2	35.6477	False				False			n-			EtherPC	25	0	14428
364	10.2103	766.571	766.574	766.571	MS1	PC O-36:5	PC O-36:5		Skin2	35.2511	False				False			n-			EtherPC	50	0	14359
440	10.4149	794.608	794.606	794.608	MS1	PC O-38:5	PC O-38:5		Skin3	22.6357	False				False			n-			EtherPC	25	0	15213
431	10.2161	792.593	792.59	792.593	MS1	PC O-38:6	PC O-38:6		Skin1	14.6625	False				False			n-			EtherPC	25	0	15161
432	10.2103	792.594	792.59	792.594	MS1	PC O-38:6	PC O-38:6		Skin2	30.2456	False				False			n-			EtherPC	50	0	15161
433	10.2278	792.594	792.59	792.594	MS1	PC O-38:6	PC O-38:6		Skin3	22.1091	False				False			n-			EtherPC	25	0	15161
278	10.2161	711.571	711.566	711.571	MS1	PE 15:0_18:1(d7)	PE 15:0_18:1(d7)		Skin1	23.4376	False				False			n-			PE	100	0	12708
284	10.6971	718.542	718.538	718.542	MS1	PE 34:1|PE 16:0_18:1	PE 16:0_18:1(n-9)		Skin3	31.4695	False	Position= n-9, Score= 864.23,Presence= 70.5882, Ratio sum= 0.448 Position= n-12, Score= 678.56,Presence= 23.5294, Ratio sum= 0.2986 Position= n-7, Score= 576.74,Presence= 35.2941, Ratio sum= 0.1148			True			n-9			PE	100	100	12928
282	10.6857	718.542	718.538	718.542	MS1	PE 34:1|PE 16:0_18:1	PE 16:0_18:1(n-9)		Skin1	28.8224	False	Position= n-9, Score= 863.79,Presence= 58.8235, Ratio sum= 0.4912 Position= n-12, Score= 738.82,Presence= 29.4117, Ratio sum= 0.4447			True			n-9			PE	100	50	12928
283	10.6799	718.542	718.538	718.542	MS1	PE 34:1|PE 16:0_18:1	PE 16:0_18:1(n-9)		Skin2	34.6345	False	Position= n-9, Score= 938.75,Presence= 88.2352, Ratio sum= 0.6213 Position= n-7, Score= 634.54,Presence= 41.1764, Ratio sum= 0.1551			True			n-9			PE	100	100	12928
280	9.94877	716.528	716.523	716.528	MS1	PE 34:2|PE 16:0_18:2	PE 16:0_18:2(n-9,12)		Skin3	41.4878	True	Position= n-9,12, Score= 714.97,Presence= 52.9411, Ratio sum= 1.2679 Position= n-6,12, Score= 761.78,Presence= 58.8235, Ratio sum= 1.1989 Position= n-6,8, Score= 682.2,Presence= 76.4705, Ratio sum= 1.6092 Position= n-7,12, Score= 659.6,Presence= 61.7647, Ratio sum= 1.3814			True			n-9,12			PE	100	50	12862
279	9.93648	716.528	716.523	716.528	MS1	PE 34:2|PE 16:0_18:2	PE 16:0_18:2(n-6,9)		Skin1	36.145	False	Position= n-6,9, Score= 884.0,Presence= 79.4117, Ratio sum= 1.7921 Position= n-6,12, Score= 755.15,Presence= 52.9411, Ratio sum= 1.1742 Position= n-7,9, Score= 753.43,Presence= 88.2352, Ratio sum= 2.0045 Position= n-9,12, Score= 709.35,Presence= 52.9411, Ratio sum= 1.1854 Position= n-7,12, Score= 664.41,Presence= 61.7647, Ratio sum= 1.3866			True			n-6,9			PE	100	100	12862
281	10.0244	716.529	716.523	716.529	MS1	PE 34:2|PE 16:0_18:2	PE 16:0_18:2(n-6,9)		Skin2	41.0778	False	Position= n-6,9, Score= 856.65,Presence= 70.5882, Ratio sum= 0.8251 Position= n-6,12, Score= 752.9,Presence= 55.8823, Ratio sum= 0.6066 Position= n-7,9, Score= 666.8,Presence= 67.647, Ratio sum= 0.8043 Position= n-7,12, Score= 622.49,Presence= 52.9411, Ratio sum= 0.5859			True			n-6,9			PE	100	100	12863
359	9.84218	764.529	764.523	764.529	MS1	PE 38:6|PE 16:0_22:6	PE 16:0_22:6		Skin1	35.2538	False				False			n-			PE	100	100	14303
360	9.83673	764.529	764.523	764.529	MS1	PE 38:6|PE 16:0_22:6	PE 16:0_22:6(n-3,6,9,12,15,18)		Skin2	38.5621	True	Position= n-3,6,9,12,15,18*, Score= 895.46,Presence= 77.4509, Ratio sum= 7.3842 Position= n-3,6,9,12,15,17, Score= 874.09,Presence= 80.3921, Ratio sum= 7.4828			True			n-3,6,9,12,15,18*			PE	100	100	14303
361	9.85435	764.529	764.523	764.529	MS1	PE 38:6|PE 16:0_22:6	PE 16:0_22:6(n-3,6,9,12,15,18)		Skin3	38.9067	False	Position= n-3,6,9,12,15,18, Score= 892.61,Presence= 77.4509, Ratio sum= 5.0118			True			n-3,6,9,12,15,18			PE	100	100	14303
323	11.9138	746.577	746.569	746.576	MS2	PE 36:1|PE 18:0_18:1	PE 18:0_18:1		Skin3	42.1917	False				False			n-			PE	100	50	13764
322	11.8935	746.576	746.569	746.576	MS1	PE 36:1|PE 18:0_18:1	PE 18:0_18:1(n-9)		Skin2	38.5714	False	Position= n-9, Score= 810.56,Presence= 82.3529, Ratio sum= 1.229			True			n-9			PE	100	50	13764
321	11.9021	746.576	746.569	746.576	MS1	PE 36:1|PE 18:0_18:1	PE 18:0_18:1(n-9)		Skin1	38.2741	False	Position= n-9, Score= 926.99,Presence= 88.2352, Ratio sum= 0.7996			True			n-9			PE	100	100	13764
371	10.9591	768.557	768.554	768.557	MS1	PE 38:4|PE 18:0_20:4	PE 18:0_20:4(n-6,9,12,15)		Skin2	47.5825	False	Position= n-6,9,12,15, Score= 902.02,Presence= 83.8235, Ratio sum= 4.6971			True			n-6,9,12,15			PE	100	100	14425
372	10.9764	768.557	768.554	768.557	MS1	PE 38:4|PE 18:0_20:4	PE 18:0_20:4(n-6,9,12,15)		Skin3	52.3607	False	Position= n-6,9,12,15, Score= 915.72,Presence= 88.2352, Ratio sum= 4.9795			True			n-6,9,12,15			PE	100	100	14425
370	10.9648	768.557	768.554	768.557	MS1	PE 38:4|PE 18:0_20:4	PE 18:0_20:4(n-6,9,12,15)		Skin1	45.0268	False	Position= n-6,9,12,15, Score= 917.98,Presence= 88.2352, Ratio sum= 5.2075			True			n-6,9,12,15			PE	100	100	14425
428	10.7901	792.558	792.554	792.558	MS1	PE 40:6|PE 18:0_22:6	PE 18:0_22:6		Skin3	53.226	False				False			n-			PE	100	100	15157
430	10.8661	792.568	792.554	792.558	MS2+O	PE 40:6|PE 18:0_22:6	PE 18:0_22:6(n-3,6,9,12,15,18)		Skin2	49.1837	False	Position= n-3,6,9,12,15,18, Score= 895.0,Presence= 81.3725, Ratio sum= 5.3455			True			n-3,6,9,12,15,18			PE	100	100	15159
429	10.8717	792.568	792.554	792.558	MS2+O	PE 40:6|PE 18:0_22:6	PE 18:0_22:6(n-3,6,9,12,15,18)		Skin1	46.3373	False	Position= n-3,6,9,12,15,18, Score= 901.32,Presence= 76.4705, Ratio sum= 6.3722 Position= n-3,5,9,12,15,18, Score= 852.6,Presence= 77.4509, Ratio sum= 5.9579			True			n-3,6,9,12,15,18			PE	100	100	15159
316	10.2103	742.544	742.538	742.544	MS1	PE 36:3|PE 18:1_18:2	PE 18:1(n-12)_18:2(n-6,9)		Skin2	38.7921	False	Position= n-12, Score= 836.71,Presence= 41.1764, Ratio sum= 0.2628 Position= n-9, Score= 828.01,Presence= 70.5882, Ratio sum= 0.9999 Position= n-7, Score= 652.16,Presence= 76.4705, Ratio sum= 0.8669 Position= n-6, Score= 844.27,Presence= 82.3529, Ratio sum= 0.9121	Position= n-6,9, Score= 832.85,Presence= 79.4117, Ratio sum= 1.6686 Position= n-7,9, Score= 627.12,Presence= 76.4705, Ratio sum= 1.6234		True	True		n-12	n-6,9		PE	100	100	13644
319	10.8834	744.552	744.554	744.552	MS1	PE 36:2|PE 18:1_18:1	PE 18:1(n-7)_18:1(n-9)		Skin3	42.995	False	Position= n-7, Score= 739.99,Presence= 76.4705, Ratio sum= 0.7077 Position= n-9, Score= 907.94,Presence= 88.2352, Ratio sum= 3.3232	Position= n-9, Score= 907.94,Presence= 88.2352, Ratio sum= 3.3232 Position= n-7, Score= 739.99,Presence= 76.4705, Ratio sum= 0.7077		True	True		n-7	n-9		PE	100	100	13690
320	10.9648	744.552	744.554	744.552	MS1	PE 36:2|PE 18:1_18:1	PE 18:1(n-7)_18:1(n-9)		Skin1	38.6028	False	Position= n-7, Score= 657.69,Presence= 76.4705, Ratio sum= 0.8139 Position= n-9, Score= 940.01,Presence= 100.0, Ratio sum= 4.7177	Position= n-9, Score= 940.01,Presence= 100.0, Ratio sum= 4.7177 Position= n-7, Score= 657.69,Presence= 76.4705, Ratio sum= 0.8139		True	True		n-7	n-9		PE	0	100	13691
318	10.8661	744.552	744.554	744.552	MS1	PE 36:2|PE 18:1_18:1	PE 18:1(n-9)_18:1(n-9)		Skin2	53.5626	False	Position= n-9, Score= 929.38,Presence= 100.0, Ratio sum= 4.8084	Position= n-9, Score= 929.38,Presence= 100.0, Ratio sum= 4.8084		True	True		n-9	n-9		PE	0	100	13690
315	10.1232	742.544	742.538	742.544	MS1	PE 36:3|PE 18:1_18:2	PE 18:1(n-9)_18:2(n-6,9)		Skin1	44.7528	False	Position= n-9, Score= 835.24,Presence= 70.5882, Ratio sum= 1.5858 Position= n-7, Score= 605.84,Presence= 76.4705, Ratio sum= 1.4796 Position= n-6, Score= 839.38,Presence= 82.3529, Ratio sum= 1.3415	Position= n-6,9, Score= 867.44,Presence= 82.3529, Ratio sum= 2.8067 Position= n-6,12, Score= 696.98,Presence= 61.7647, Ratio sum= 1.5381 Position= n-9,12, Score= 689.8,Presence= 55.8823, Ratio sum= 1.7824 Position= n-7,9, Score= 679.31,Presence= 79.4117, Ratio sum= 2.9447 Position= n-6,8, Score= 666.81,Presence= 79.4117, Ratio sum= 2.3458 Position= n-7,12, Score= 539.16,Presence= 58.8235, Ratio s…		True	True		n-9	n-6,9		PE	100	100	13643
317	10.2278	742.553	742.538	742.542	MS2+O	PE 36:3|PE 18:1_18:2	PE 18:1(n-9)_18:2(n-6,9)		Skin3	26.0387	False	Position= n-9, Score= 844.76,Presence= 70.5882, Ratio sum= 1.0803 Position= n-12, Score= 840.02,Presence= 35.2941, Ratio sum= 0.2443 Position= n-6, Score= 831.88,Presence= 76.4705, Ratio sum= 0.8193	Position= n-6,9, Score= 838.39,Presence= 79.4117, Ratio sum= 1.6705		True	True		n-9	n-6,9		PE	100	100	13644
381	12.0074	772.59	772.585	772.59	MS1	PE 38:2|PE 18:1_20:1	PE 18:1(n-9)_20:1(n-9)		Skin3	28.7684	False	Position= n-9, Score= 932.18,Presence= 76.4705, Ratio sum= 0.7737	Position= n-9, Score= 932.18,Presence= 76.4705, Ratio sum= 0.7737		True	True		n-9	n-9		PE	100	100	14563
382	12.0889	772.59	772.585	772.59	MS1	PE 38:2|PE 18:1_20:1	PE 18:1(n-9)_20:1(n-9)		Skin1	25.8994	False	Position= n-9, Score= 915.55,Presence= 70.5882, Ratio sum= 1.0022	Position= n-9, Score= 915.55,Presence= 70.5882, Ratio sum= 1.0022		True	True		n-9	n-9		PE	100	100	14564
383	12.0806	772.59	772.585	772.59	MS1	PE 38:2|PE 18:1_20:1	PE 18:1_20:1		Skin2	27.6092	False				False	False		n-	n-		PE	100	50	14564
272	11.3313	702.556	702.543	702.541	MS2	PE P-34:1|PE P-16:0_18:1	PE P-16:0_18:1(n-9)		Skin2	53.2233	False	Position= n-9, Score= 932.32,Presence= 64.7058, Ratio sum= 0.2478 Position= n-15, Score= 644.76,Presence= 52.9411, Ratio sum= 0.241			True			n-9			PlasmPE	50	100	12410
324	10.2161	748.527	748.528	748.527	MS1	PE P-38:6|PE P-16:0_22:6	PE P-16:0_22:6(n-3,6,9,12,15,18)		Skin1	29.691	True	Position= n-3,6,9*,12,15,18, Score= 867.05,Presence= 74.5098, Ratio sum= 6.0983			True			n-3,6,9*,12,15,18			PlasmPE	50	100	13832
325	10.2103	748.534	748.528	748.534	MS1	PE P-38:6|PE P-16:0_22:6	PE P-16:0_22:6(n-3,6,9,12,15,18)		Skin2	53.6886	False	Position= n-3,6,9,12,15,18, Score= 908.3,Presence= 74.5098, Ratio sum= 4.769			True			n-3,6,9,12,15,18			PlasmPE	50	100	13832
326	10.2278	748.545	748.528	748.532	MS2+O	PE P-38:6|PE P-16:0_22:6	PE P-16:0_22:6(n-3,6,9,12,15,18)		Skin3	23.7369	False	Position= n-3,6,9,12,15,18, Score= 912.08,Presence= 76.4705, Ratio sum= 4.606			True			n-3,6,9,12,15,18			PlasmPE	75	100	13832
302	12.7378	730.582	730.574	730.582	MS1	PE P-36:1|PE P-18:0_18:1	PE P-18:0_18:1		Skin2	41.5925	False				False			n-			PlasmPE	25	100	13293
303	12.761	730.582	730.574	730.581	MS2	PE P-36:1|PE P-18:0_18:1	PE P-18:0_18:1		Skin3	42.523	False				False			n-			PlasmPE	50	100	13293
301	12.7481	730.582	730.574	730.582	MS1	PE P-36:1|PE P-18:0_18:1	PE P-18:0_18:1(n-9)		Skin1	40.5406	False	Position= n-9, Score= 876.52,Presence= 41.1764, Ratio sum= 0.1548			True			n-9			PlasmPE	25	100	13293
330	11.5247	752.565	752.559	752.565	MS1	PE P-38:4|PE P-18:0_20:4	PE P-18:0_20:4		Skin1	45.754	False				False			n-			PlasmPE	50	100	13940
331	11.5366	752.566	752.559	752.566	MS1	PE P-38:4|PE P-18:0_20:4	PE P-18:0_20:4		Skin3	52.0881	False				False			n-			PlasmPE	50	100	13940
332	11.6112	752.573	752.559	752.563	MS2+O	PE P-38:4|PE P-18:0_20:4	PE P-18:0_20:4		Skin2	49.1844	False				False			n-			PlasmPE	50	100	13941
395	11.3374	776.565	776.559	776.565	MS1	PE P-40:6|PE P-18:0_22:6	PE P-18:0_22:6		Skin1	28.5711	False				False			n-			PlasmPE	75	100	14683
297	11.5178	728.558	728.559	728.558	MS1	PE P-36:2|PE P-18:1_18:1	PE P-18:1(n-9)_18:1(n-9)		Skin2	40.8932	True	Position= n-9, Score= 961.53,Presence= 82.3529, Ratio sum= 0.8868 Position= n-7, Score= 454.92,Presence= 29.4117, Ratio sum= 0.1952	Position= n-9, Score= 961.53,Presence= 82.3529, Ratio sum= 0.8868 Position= n-7, Score= 454.92,Presence= 29.4117, Ratio sum= 0.1952		True	True		n-9	n-9		PlasmPE	25	100	13217
391	10.4149	774.549	774.543	774.549	MS1	PE P-40:7|PE P-18:1_22:6	PE P-18:1(n-9)_22:6(n-3,6,9,12,15,18)		Skin3	31.1968	False	Position= n-9, Score= 935.82,Presence= 82.3529, Ratio sum= 0.4196 Position= n-3, Score= 929.97,Presence= 88.2352, Ratio sum= 1.0606 Position= n-7, Score= 887.77,Presence= 58.8235, Ratio sum= 0.4479 Position= n-4, Score= 532.91,Presence= 52.9411, Ratio sum= 0.8125	Position= n-3,6,9,12,15,18, Score= 931.07,Presence= 78.4313, Ratio sum= 5.5587 Position= n-4,6,9,12,15,18, Score= 875.63,Presence= 72.549, Ratio sum= 5.3105 Position= n-3,6,9,12,16,18, Score= 870.84,Presence= 75.4901, Ratio sum= 5.3107 Position= n-3,7,9,12,15,18, Score= 867.22,Presence= 79.4117, Ratio sum= 5.4715 Position= n-3,6,9,13,15,18, Score= 856.94,Presence= 76.4705, Ratio sum= 5.2282 Posit…		True	True		n-9	n-3,6,9,12,15,18		PlasmPE	25	100	14633
389	10.4038	774.549	774.543	774.549	MS1	PE P-40:7|PE P-18:1_22:6	PE P-18:1(n-9)_22:6(n-3,6,9,12,15,18)		Skin1	30.0516	False	Position= n-9, Score= 943.49,Presence= 76.4705, Ratio sum= 0.405 Position= n-3, Score= 915.46,Presence= 82.3529, Ratio sum= 0.921 Position= n-7, Score= 782.18,Presence= 64.7058, Ratio sum= 0.302	Position= n-3,6,9,12,15,18, Score= 921.69,Presence= 74.5098, Ratio sum= 4.7893		True	True		n-9	n-3,6,9,12,15,18		PlasmPE	25	100	14633
390	10.3977	774.549	774.543	774.549	MS1	PE P-40:7|PE P-18:1_22:6	PE P-18:1(n-9)_22:6(n-3,6,9,12,15,18)		Skin2	33.4679	False	Position= n-9, Score= 944.85,Presence= 76.4705, Ratio sum= 0.4824 Position= n-3, Score= 928.57,Presence= 94.1176, Ratio sum= 0.8605	Position= n-3,6,9,12,15,18, Score= 921.68,Presence= 78.4313, Ratio sum= 4.5005		True	True		n-9	n-3,6,9,12,15,18		PlasmPE	25	100	14633
294	10.6857	726.548	726.543	726.548	MS1	PE P-36:3|PE P-18:2_18:1	PE P-18:2(n-6,9)_18:1(n-9)		Skin1	31.6268	False	Position= n-6,9, Score= 874.22,Presence= 73.5294, Ratio sum= 1.4008	Position= n-9, Score= 896.28,Presence= 76.4705, Ratio sum= 0.8642 Position= n-6, Score= 900.1,Presence= 70.5882, Ratio sum= 0.6776		True	True		n-6,9	n-9		PlasmPE	25	100	13153
296	10.6026	726.548	726.543	726.548	MS1	PE P-36:3|PE P-18:2_18:1	PE P-18:2(n-6,9)_18:1(n-9)		Skin3	32.7433	False	Position= n-6,9, Score= 854.54,Presence= 64.7058, Ratio sum= 1.2011	Position= n-9, Score= 904.79,Presence= 76.4705, Ratio sum= 0.775 Position= n-6, Score= 866.89,Presence= 58.8235, Ratio sum= 0.5812		True	True		n-6,9	n-9		PlasmPE	25	100	13154
295	10.6799	726.548	726.543	726.548	MS1	PE P-36:3|PE P-18:2_18:1	PE P-18:2_18:1(n-9)		Skin2	35.749	False	Position= n-9, Score= 922.46,Presence= 76.4705, Ratio sum= 1.1683 Position= n-7, Score= 658.37,Presence= 76.4705, Ratio sum= 1.0213 Position= n-6, Score= 925.25,Presence= 82.3529, Ratio sum= 0.9019	Position= n-6, Score= 925.25,Presence= 82.3529, Ratio sum= 0.9019 Position= n-9, Score= 922.46,Presence= 76.4705, Ratio sum= 1.1683 Position= n-7, Score= 658.37,Presence= 76.4705, Ratio sum= 1.0213		True	True		n-9	n-6		PlasmPE	50	100	13153
513	9.46972	836.549	836.543	836.549	MS1	PS 40:6|PS 18:0_22:6	PS 18:0_22:6		Skin1	26.3713	False				False			n-			PS	100	100	16511
514	9.46478	836.549	836.543	836.549	MS1	PS 40:6|PS 18:0_22:6	PS 18:0_22:6		Skin2	29.075	False				False			n-			PS	100	100	16511
515	9.48212	836.549	836.543	836.549	MS1	PS 40:6|PS 18:0_22:6	PS 18:0_22:6		Skin3	32.0247	False				False			n-			PS	100	100	16511
416	9.48212	788.542	788.543	788.542	MS1	PS 36:2|PS 18:1_18:1	PS 18:1(n-6)_18:1(n-6)		Skin3	52.8353	False	Position= n-6, Score= 834.89,Presence= 41.1764, Ratio sum= 0.449	Position= n-6, Score= 834.89,Presence= 41.1764, Ratio sum= 0.449		True	True		n-6	n-6		PS	100	50	15035
415	9.46972	788.54	788.543	788.54	MS1	PS 36:2|PS 18:1_18:1	PS 18:1(n-8)_18:1(n-8)		Skin1	39.8426	False	Position= n-8, Score= 692.43,Presence= 23.5294, Ratio sum= 0.0548	Position= n-8, Score= 692.43,Presence= 23.5294, Ratio sum= 0.0548		True	True		n-8	n-8		PS	100	100	15035
414	9.55767	788.54	788.543	788.54	MS1	PS 36:2|PS 18:1_18:1	PS 18:1_18:1		Skin2	44.0449	False				False	False		n-	n-		PS	100	100	15034
527	12.3695	846.627	846.622	846.627	MS1	PS 40:1|PS 22:0_18:1	PS 22:0_18:1		Skin1	12.5727	False				False			n-			PS	100	75	16786
528	12.3621	846.627	846.622	846.627	MS1	PS 40:1|PS 22:0_18:1	PS 22:0_18:1		Skin2	14.7825	False				False			n-			PS	100	75	16786
529	12.382	846.628	846.622	846.628	MS1	PS 40:1|PS 22:0_18:1	PS 22:0_18:1		Skin3	15.9884	False				False			n-			PS	100	50	16786
594	8.62005	880.517	880.512	880.517	MS1	PS 44:12|PS 22:6_22:6	PS 22:6_22:6		Skin2	3.7209	False				False	False		n-	n-		PS	100	50	17705
585	13.4979	874.659	874.653	874.659	MS1	PS 42:1|PS 24:0_18:1	PS 24:0_18:1		Skin1	20.7379	False				False			n-			PS	100	100	17561
587	13.5103	874.66	874.653	874.66	MS1	PS 42:1|PS 24:0_18:1	PS 24:0_18:1(n-9)		Skin3	28.7691	False	Position= n-9, Score= 751.84,Presence= 23.5294, Ratio sum= 0.1098			True			n-9			PS	100	75	17561
586	13.4877	874.66	874.653	874.66	MS1	PS 42:1|PS 24:0_18:1	PS 24:0_18:1(n-9)		Skin2	27.1559	False	Position= n-9, Score= 776.23,Presence= 23.5294, Ratio sum= 0.1184			True			n-9			PS	100	100	17561
487	13.6747	817.717	817.716	817.717	MS1	SM 42:0;O2|SM 16:0;O2/26:0	SM 16:0;O2/26:0		Skin2	79.138	False				False			n-			SM	100	0	15912
486	13.6854	817.72	817.716	817.72	MS1	SM 42:0;O2|SM 16:0;O2/26:0	SM 16:0;O2/26:0		Skin1	46.418	False				False			n-			SM	100	0	15912
287	9.29568	719.57	719.57	719.57	MS1	SM 34:1;O2	SM 34:1;O2		Skin3	71.3615	False				False			n-			SM	100	0	12975
423	13.3942	789.69	789.684	789.69	MS1	SM 40:0;O2	SM 40:0;O2		Skin2	31.4488	False				False			n-			SM	100	0	15069
453	12.0889	799.674	799.669	799.674	MS1	SM 41:2;O2|SM 17:1;O2/24:1	SM 17:1(Δ4);O2/24:1(n-9)		Skin1	31.4635	False	Position= Δ4, Score= 853.42,Presence= 20.0, Ratio sum= 0.0896 Position= n-8, Score= 722.56,Presence= 40.0, Ratio sum= 0.2359 Position= n-3, Score= 309.15,Presence= 15.0, Ratio sum= 0.0592 Position= n-9, Score= 904.66,Presence= 80.0, Ratio sum= 0.5197	Position= n-9, Score= 904.66,Presence= 80.0, Ratio sum= 0.5197 Position= n-8, Score= 722.56,Presence= 40.0, Ratio sum= 0.2359 Position= n-3, Score= 309.15,Presence= 15.0, Ratio sum= 0.0592		True	True		Δ4	n-9		SM	100	0	15343
455	12.288	799.674	799.669	799.674	MS1	SM 41:2;O2|SM 17:1;O2/24:1	SM 17:1(Δ4);O2/24:1(n-9)		Skin3	39.9986	False	Position= Δ4, Score= 791.75,Presence= 15.0, Ratio sum= 0.0758 Position= n-8, Score= 760.86,Presence= 70.0, Ratio sum= 0.2686 Position= n-9, Score= 951.79,Presence= 85.0, Ratio sum= 0.4884	Position= n-9, Score= 951.79,Presence= 85.0, Ratio sum= 0.4884 Position= n-8, Score= 760.86,Presence= 70.0, Ratio sum= 0.2686		True	True		Δ4	n-9		SM	100	0	15344
457	12.1741	799.675	799.669	799.675	MS1	SM 41:2;O2|SM 17:1;O2/24:1	SM 17:1(Δ4);O2/24:1(n-9)		Skin2	81.6438	False	Position= Δ4, Score= 781.22,Presence= 15.0, Ratio sum= 0.0857 Position= n-3, Score= 646.88,Presence= 30.0, Ratio sum= 0.0746 Position= n-8, Score= 634.63,Presence= 30.0, Ratio sum= 0.1835 Position= n-9, Score= 906.76,Presence= 65.0, Ratio sum= 0.4528	Position= n-9, Score= 906.76,Presence= 65.0, Ratio sum= 0.4528 Position= n-3, Score= 646.88,Presence= 30.0, Ratio sum= 0.0746 Position= n-8, Score= 634.63,Presence= 30.0, Ratio sum= 0.1835		True	True		Δ4	n-9		SM	100	0	15351
454	12.268	799.685	799.669	799.674	MS2+O	SM 41:2;O2|SM 17:1;O2/24:1	SM 17:1(Δ4);O2/24:1(n-9)		Skin2	56.8229	False	Position= Δ4, Score= 903.32,Presence= 20.0, Ratio sum= 0.1017 Position= n-8, Score= 798.07,Presence= 65.0, Ratio sum= 0.2628 Position= n-9, Score= 925.69,Presence= 75.0, Ratio sum= 0.5532	Position= n-9, Score= 925.69,Presence= 75.0, Ratio sum= 0.5532 Position= n-8, Score= 798.07,Presence= 65.0, Ratio sum= 0.2628		True	True		Δ4	n-9		SM	100	0	15344
456	12.1822	799.686	799.669	799.674	MS2+O	SM 41:2;O2|SM 17:1;O2/24:1	SM 17:1(Δ4);O2/24:1(n-9)		Skin1	58.0615	False	Position= Δ4, Score= 853.42,Presence= 20.0, Ratio sum= 0.0896 Position= n-8, Score= 722.56,Presence= 40.0, Ratio sum= 0.2359 Position= n-3, Score= 309.15,Presence= 15.0, Ratio sum= 0.0592 Position= n-9, Score= 904.66,Presence= 80.0, Ratio sum= 0.5197	Position= n-9, Score= 904.66,Presence= 80.0, Ratio sum= 0.5197 Position= n-8, Score= 722.56,Presence= 40.0, Ratio sum= 0.2359 Position= n-3, Score= 309.15,Presence= 15.0, Ratio sum= 0.0592		True	True		Δ4	n-9		SM	100	0	15351
458	12.1946	799.686	799.669	799.673	MS2+O	SM 41:2;O2|SM 17:1;O2/24:1	SM 17:1(Δ4);O2/24:1(n-9)		Skin3	61.3232	False	Position= Δ4, Score= 791.75,Presence= 15.0, Ratio sum= 0.0758 Position= n-8, Score= 760.86,Presence= 70.0, Ratio sum= 0.2686 Position= n-9, Score= 951.79,Presence= 85.0, Ratio sum= 0.4884	Position= n-9, Score= 951.79,Presence= 85.0, Ratio sum= 0.4884 Position= n-8, Score= 760.86,Presence= 70.0, Ratio sum= 0.2686		True	True		Δ4	n-9		SM	100	0	15351
411	12.9376	787.674	787.669	787.674	MS1	SM 40:1;O2	SM 40:1;O2		Skin1	69.811	False				False			n-			SM	100	100	15008
236	8.71933	661.532	661.528	661.532	MS1	SM 31:1;O2|SM 17:1;O2/14:0	SM 17:1;O2/14:0		Skin1	7.6292	False				False			n-			SM	100	0	11223
237	8.71415	661.532	661.528	661.532	MS1	SM 31:1;O2|SM 17:1;O2/14:0	SM 17:1;O2/14:0		Skin2	14.1079	False				False			n-			SM	100	0	11223
238	8.63702	661.532	661.528	661.532	MS1	SM 31:1;O2|SM 17:1;O2/14:0	SM 17:1;O2/14:0		Skin3	9.6663	False				False			n-			SM	100	0	11224
387	12.1741	773.653	773.653	773.653	MS1	SM 39:1;O2|SM 17:1;O2/22:0	SM 17:1;O2/22:0		Skin2	64.1429	False				False			n-			SM	100	0	14596
388	12.1946	773.654	773.653	773.654	MS1	SM 39:1;O2|SM 17:1;O2/22:0	SM 17:1;O2/22:0		Skin3	40.4099	False				False			n-			SM	100	0	14596
386	12.1822	773.654	773.653	773.654	MS1	SM 39:1;O2|SM 17:1;O2/22:0	SM 17:1;O2/22:0		Skin1	37.6575	False				False			n-			SM	100	0	14596
413	12.9502	787.674	787.669	787.674	MS1	SM 40:1;O2	SM 40:1;O2		Skin3	75.5764	False				False			n-			SM	100	0	15008
412	12.9278	787.674	787.669	787.674	MS1	SM 40:1;O2	SM 40:1;O2		Skin2	116.898	False				False			n-			SM	100	0	15008
273	9.48212	703.577	703.575	703.577	MS1	SM 34:1;O2|SM 18:1;O2/16:0	SM 18:1(Δ4);O2/16:0		Skin3	61.9678	False	Position= Δ4, Score= 730.73,Presence= 15.0, Ratio sum= 0.2095			True			Δ4			SM	100	100	12457
275	9.55767	703.577	703.575	703.577	MS1	SM 34:1;O2|SM 18:1;O2/16:0	SM 18:1(Δ4);O2/16:0		Skin2	102.127	False	Position= Δ4, Score= 719.52,Presence= 15.0, Ratio sum= 0.049			True			Δ4			SM	100	100	12458
274	9.56278	703.578	703.575	703.578	MS1	SM 34:1;O2|SM 18:1;O2/16:0	SM 18:1(Δ4);O2/16:0		Skin1	52.2114	False	Position= Δ4, Score= 726.97,Presence= 15.0, Ratio sum= 0.1149			True			Δ4			SM	100	100	12458
305	10.3033	731.61	731.606	731.61	MS1	SM 36:1;O2|SM 18:1;O2/18:0	SM 18:1(Δ4);O2/18:0		Skin2	88.1265	False	Position= Δ4, Score= 715.7,Presence= 15.0, Ratio sum= 0.0315			True			Δ4			SM	100	0	13332
304	10.3091	731.61	731.606	731.61	MS1	SM 36:1;O2|SM 18:1;O2/18:0	SM 18:1(Δ4);O2/18:0		Skin1	38.4028	False	Position= Δ4, Score= 763.63,Presence= 15.0, Ratio sum= 0.0274			True			Δ4			SM	100	0	13332
306	10.3209	731.61	731.606	731.61	MS1	SM 36:1;O2|SM 18:1;O2/18:0	SM 18:1(Δ4);O2/18:0		Skin3	60.4432	False	Position= Δ4, Score= 750.99,Presence= 15.0, Ratio sum= 0.0269			True			Δ4			SM	100	0	13332
313	9.65588	738.663	738.647	738.646	MS2	SM 18:1;O2/18:1(d9)	SM 18:1(Δ4);O2/18:1(n-9)(d9)		Skin1	22.577	False	Position= Δ4, Score= 810.24,Presence= 15.0, Ratio sum= 0.1334	Position= n-9, Score= 895.63,Presence= 70.0, Ratio sum= 0.7864		True	True		Δ4	n-9		SM	100	100	13528
314	9.6507	738.663	738.647	738.641	MS2	SM 18:1;O2/18:1(d9)	SM 18:1(Δ4);O2/18:1(n-9)(d9)		Skin2	22.577	False	Position= Δ4, Score= 792.09,Presence= 15.0, Ratio sum= 0.2182	Position= n-9, Score= 913.6,Presence= 80.0, Ratio sum= 1.213		True	True		Δ4	n-9		SM	100	100	13528
347	11.4244	759.641	759.638	759.641	MS1	SM 38:1;O2|SM 18:1;O2/20:0	SM 18:1(Δ4);O2/20:0		Skin2	70.1709	False	Position= Δ4, Score= 730.27,Presence= 15.0, Ratio sum= 0.0373			True			Δ4			SM	100	0	14163
346	11.4308	759.653	759.638	759.643	MS2+O	SM 38:1;O2|SM 18:1;O2/20:0	SM 18:1(Δ4);O2/20:0		Skin1	54.4392	False	Position= Δ4, Score= 756.76,Presence= 15.0, Ratio sum= 0.0274			True			Δ4			SM	100	0	14163
348	11.4415	759.654	759.638	759.643	MS2+O	SM 38:1;O2|SM 18:1;O2/20:0	SM 18:1(Δ4);O2/20:0		Skin3	58.4888	False	Position= Δ4, Score= 746.03,Presence= 15.0, Ratio sum= 0.0444			True			Δ4			SM	100	0	14163
462	13.4877	801.69	801.684	801.69	MS1	SM 41:1;O2|SM 18:1;O2/23:0	SM 18:1(Δ4);O2/23:0		Skin2	72.4234	False	Position= Δ4, Score= 827.54,Presence= 20.0, Ratio sum= 0.092			True			Δ4			SM	100	100	15425
477	13.0211	813.684	813.684	813.684	MS1	SM 42:2;O2|SM 18:1;O2/24:1	SM 18:1(Δ4);O2/24:1(n-9)		Skin2	109.446	False	Position= Δ4, Score= 854.97,Presence= 20.0, Ratio sum= 0.2587 Position= n-7, Score= 429.08,Presence= 35.0, Ratio sum= 0.3038 Position= n-9, Score= 956.82,Presence= 90.0, Ratio sum= 1.3509	Position= n-9, Score= 956.82,Presence= 90.0, Ratio sum= 1.3509 Position= n-7, Score= 429.08,Presence= 35.0, Ratio sum= 0.3038		True	True		Δ4	n-9		SM	100	0	15791
478	12.9376	813.685	813.684	813.685	MS1	SM 42:2;O2|SM 18:1;O2/24:1	SM 18:1(Δ4);O2/24:1(n-9)		Skin1	71.0655	False	Position= Δ4, Score= 875.53,Presence= 20.0, Ratio sum= 0.1918 Position= n-3, Score= 716.98,Presence= 20.0, Ratio sum= 0.0448 Position= n-7, Score= 488.81,Presence= 45.0, Ratio sum= 0.3071 Position= n-9, Score= 959.04,Presence= 90.0, Ratio sum= 1.3167	Position= n-9, Score= 959.04,Presence= 90.0, Ratio sum= 1.3167 Position= n-3, Score= 716.98,Presence= 20.0, Ratio sum= 0.0448 Position= n-7, Score= 488.81,Presence= 45.0, Ratio sum= 0.3071		True	True		Δ4	n-9		SM	100	100	15792
479	13.1358	813.685	813.684	813.685	MS1	SM 42:2;O2|SM 18:1;O2/24:1	SM 18:1(Δ4);O2/24:1(n-9)		Skin3	61.2245	False	Position= Δ4, Score= 919.38,Presence= 25.0, Ratio sum= 0.2007 Position= n-3, Score= 775.63,Presence= 30.0, Ratio sum= 0.0635 Position= n-9, Score= 962.54,Presence= 90.0, Ratio sum= 1.4084	Position= n-9, Score= 962.54,Presence= 90.0, Ratio sum= 1.4084 Position= n-3, Score= 775.63,Presence= 30.0, Ratio sum= 0.0635		True	True		Δ4	n-9		SM	100	100	15793
476	11.7992	811.665	811.669	811.665	MS1	SM 42:3;O2|SM 18:1;O2/24:2	SM 18:1(Δ4);O2/24:2(n-6,9)		Skin2	46.7653	False	Position= Δ4, Score= 817.01,Presence= 15.0, Ratio sum= 0.0632 Position= n-6, Score= 767.59,Presence= 35.0, Ratio sum= 0.4253 Position= n-9, Score= 689.81,Presence= 35.0, Ratio sum= 0.3524 Position= n-4, Score= 640.0,Presence= 30.0, Ratio sum= 0.1396	Position= n-6,9, Score= 728.54,Presence= 40.0, Ratio sum= 0.7452 Position= n-4,9, Score= 655.04,Presence= 37.5, Ratio sum= 0.4595		True	True		Δ4	n-6,9		SM	100	100	15722
475	11.8076	811.665	811.669	811.665	MS1	SM 42:3;O2|SM 18:1;O2/24:2	SM 18:1(Δ4);O2/24:2(n-6,9)		Skin1	27.9812	False	Position= Δ4, Score= 798.87,Presence= 10.0, Ratio sum= 0.0388 Position= n-6, Score= 795.13,Presence= 40.0, Ratio sum= 0.3007 Position= n-4, Score= 665.56,Presence= 35.0, Ratio sum= 0.0921	Position= n-6,9, Score= 746.8,Presence= 47.5, Ratio sum= 0.5405 Position= n-4,9, Score= 665.78,Presence= 45.0, Ratio sum= 0.3318		True	True		Δ4	n-6,9		SM	100	100	15722
450	11.1511	797.658	797.653	797.658	MS1	SM 41:3;O2|SM 18:1;O2/23:2	SM 18:1;O2/23:2(n-6,9)		Skin1	25.4541	True		Position= n-6,9*, Score= 661.95,Presence= 42.5, Ratio sum= 1.1393 Position= n-6,8, Score= 568.93,Presence= 50.0, Ratio sum= 1.3963		False	True		n-	n-6,9*		SM	100	100	15294
452	11.1627	797.658	797.653	797.658	MS1	SM 41:3;O2|SM 18:1;O2/23:2	SM 18:1;O2/23:2(n-6,9)		Skin3	27.4339	False		Position= n-6,9, Score= 703.82,Presence= 40.0, Ratio sum= 1.2346		False	True		n-	n-6,9		SM	100	100	15294
451	11.1448	797.658	797.653	797.658	MS1	SM 41:3;O2|SM 18:1;O2/23:2	SM 18:1;O2/23:2(n-6,9)		Skin2	44.4542	False		Position= n-6,9, Score= 712.41,Presence= 37.5, Ratio sum= 0.6417		False	True		n-	n-6,9		SM	100	0	15294
271	9.09135	701.566	701.559	701.566	MS1	SM 34:2;O2|SM 18:2;O2/16:0	SM 18:2;O2/16:0		Skin2	50.3316	False				False			n-			SM	100	0	12374
253	8.52608	677.526	677.523	677.526	MS1	SM 31:1;O3	SM 31:1;O3		Skin2	17.0076	False				False			n-			SM	100	0	11671
254	8.54317	677.527	677.523	677.527	MS1	SM 31:1;O3	SM 31:1;O3		Skin3	8.1751	False				False			n-			SM	100	0	11671
277	9.01517	705.542	705.554	705.552	MS2	SM 33:1;O3	SM 33:1;O3		Skin3	25.3108	False				False			n-			SM	100	0	12533
276	8.99728	705.545	705.554	705.55	MS2	SM 33:1;O3	SM 33:1;O3		Skin2	40.4546	False				False			n-			SM	100	0	12533
352	10.4979	761.621	761.617	761.621	MS1	SM 37:1;O3	SM 37:1;O3		Skin1	41.3018	False				False			n-			SM	100	0	14227
405	11.5247	785.659	785.653	785.659	MS1	SM 40:2;O2	SM 40:2;O2		Skin1	49.0637	False				False			n-			SM	100	0	14951
407	11.5366	785.66	785.653	785.66	MS1	SM 40:2;O2	SM 40:2;O2		Skin3	54.2272	False				False			n-			SM	100	0	14951
406	11.5178	785.662	785.653	785.659	MS2	SM 40:2;O2	SM 40:2;O2		Skin2	91.4488	False				False			n-			SM	100	0	14951
12	6.07487	274.276	274.274	274.276	MS1	SPB 16:0;O2	SPB 16:0;O2		Skin1	9.2524	False				False			n-			DHSph	0	66.6666	1871
14	6.0812	274.276	274.274	274.276	MS1	SPB 16:0;O2	SPB 16:0;O2		Skin3	7.9125	False				False			n-			DHSph	0	66.6666	1871
13	6.06537	274.276	274.274	274.276	MS1	SPB 16:0;O2	SPB 16:0;O2		Skin2	14.7905	False				False			n-			DHSph	0	100	1871
9	5.8849	272.26	272.258	272.26	MS1	SPB 16:1;O2	SPB 16:1(Δ4);O2		Skin1	10.4336	False	Position= Δ4, Score= 384.2,Presence= 15.0, Ratio sum= 0.1311			True			Δ4			Sph	0	100	1842
11	5.89187	272.26	272.258	272.26	MS1	SPB 16:1;O2	SPB 16:1(Δ4);O2		Skin3	9.4177	False	Position= Δ4, Score= 353.88,Presence= 10.0, Ratio sum= 0.1217			True			Δ4			Sph	0	66.6666	1842
10	5.87515	272.26	272.258	272.26	MS1	SPB 16:1;O2	SPB 16:1(Δ4);O2		Skin2	18.8387	False	Position= Δ4, Score= 356.93,Presence= 10.0, Ratio sum= 0.0523			True			Δ4			Sph	0	100	1842
22	6.44453	288.293	288.29	288.293	MS1>10ppm	SPB 17:0;O2	SPB 17:0;O2		Skin2	37.7328	False				False			n-			DHSph	0	100	2091
21	6.45375	288.293	288.29	288.293	MS1>10ppm	SPB 17:0;O2	SPB 17:0;O2		Skin1	24.3155	False				False			n-			DHSph	0	100	2091
23	6.46058	288.293	288.29	288.293	MS1>10ppm	SPB 17:0;O2	SPB 17:0;O2		Skin3	22.1264	False				False			n-			DHSph	0	100	2091
15	6.35062	286.277	286.274	286.276	MS2+O	SPB 17:1;O2	SPB 17:1(Δ4);O2		Skin2	46.6739	False	Position= Δ4, Score= 523.83,Presence= 30.0, Ratio sum= 0.1735			True			Δ4			Sph	0	100	2051
16	6.26463	286.278	286.274	286.276	MS2+O	SPB 17:1;O2	SPB 17:1(Δ4);O2		Skin1	28.8631	False	Position= Δ4, Score= 431.89,Presence= 20.0, Ratio sum= 0.1495			True			Δ4			Sph	0	100	2052
17	6.2712	286.278	286.274	286.274	MS2+O	SPB 17:1;O2	SPB 17:1(Δ4);O2		Skin3	29.4217	False	Position= Δ4, Score= 404.79,Presence= 15.0, Ratio sum= 0.1308			True			Δ4			Sph	0	100	2052
28	6.82378	302.309	302.305	302.309	MS1>10ppm	SPB 18:0;O2	SPB 18:0;O2		Skin2	46.4133	False				False			n-			DHSph	0	100	2317
29	6.83957	302.309	302.305	302.307	MS2	SPB 18:0;O2	SPB 18:0;O2		Skin3	26.5486	False				False			n-			DHSph	0	100	2317
27	6.82977	302.309	302.305	0		SPB 18:0;O2	SPB 18:0;O2		Skin1	30.7569	False				False			n-			DHSph	0	100	2317
26	6.74652	300.292	300.29	300.292	MS1	SPB 18:1;O2	SPB 18:1;O2		Skin3	27.2839	False				False			n-			Sph	0	66.6666	2267
24	6.73685	300.292	300.29	300.292	MS1	SPB 18:1;O2	SPB 18:1;O2		Skin1	27.9038	False				False			n-			Sph	0	33.3333	2267
25	6.72993	300.292	300.29	300.292	MS1	SPB 18:1;O2	SPB 18:1;O2		Skin2	43.5363	False				False			n-			Sph	0	66.6666	2267
38	9.28307	369.355	369.351	369.355	MS1	ST 27:1;O	ST 27:1;O		Skin1	34.6751	False				False			n-			ST	0	0	3525
39	9.2778	369.355	369.351	369.355	MS1	ST 27:1;O	ST 27:1;O		Skin2	55.9464	False				False			n-			ST	0	0	3525
41	7.68218	369.355	369.351	369.355	MS1	ST 27:1;O	ST 27:1;O		Skin1	27.6672	False				False			n-			ST	0	0	3527
40	9.29568	369.355	369.351	369.355	MS1	ST 27:1;O	ST 27:1;O		Skin3	33.9359	False				False			n-			ST	0	0	3525
42	7.67708	369.355	369.351	369.355	MS2	ST 27:1;O	ST 27:1;O		Skin2	48.2891	False				False			n-			ST	0	0	3527
43	7.69337	369.355	369.351	369.355	MS2	ST 27:1;O	ST 27:1;O		Skin3	27.3026	False				False			n-			ST	0	0	3527
37	7.8825	367.338	367.336	367.338	MS1	ST 27:2;O	ST 27:2;O		Skin3	5.2248	False				False			n-			ST	0	0	3470
36	7.86703	367.338	367.336	367.338	MS1	ST 27:2;O	ST 27:2;O		Skin2	8.6404	False				False			n-			ST	0	0	3470
53	7.87275	385.349	385.346	385.349	MS1	ST 27:2;O	ST 27:2;O		Skin1	4.6035	False				False			n-			ST	0	0	3883
362	14.2591	764.681	764.676	764.681	MS1	TG 44:2|TG 14:0_14:1_16:1	TG 14:0_14:1(n-5)_16:1(n-7)		Skin3	194.523	False	Position= n-5, Score= 843.56,Presence= 58.8235, Ratio sum= 0.3438 Position= n-6, Score= 809.52,Presence= 58.8235, Ratio sum= 0.3661 Position= n-7, Score= 934.87,Presence= 88.2352, Ratio sum= 0.5106	Position= n-7, Score= 934.87,Presence= 88.2352, Ratio sum= 0.5106 Position= n-5, Score= 843.56,Presence= 58.8235, Ratio sum= 0.3438 Position= n-6, Score= 809.52,Presence= 58.8235, Ratio sum= 0.3661		True	True		n-5	n-7		TG	0	100	14307
369	14.4238	766.688	766.692	766.688	MS1	TG 44:1|TG 14:0_16:0_14:1	TG 14:0_16:0_14:1		Skin2	236.918	False				False			n-			TG	0	100	14363
368	14.3424	766.687	766.692	766.687	MS1	TG 44:1|TG 14:0_16:0_14:1	TG 14:0_16:0_14:1(n-7)		Skin1	111.175	False	Position= n-7, Score= 919.17,Presence= 76.4705, Ratio sum= 1.0267 Position= n-9, Score= 856.93,Presence= 58.8235, Ratio sum= 0.2453 Position= n-5, Score= 797.33,Presence= 76.4705, Ratio sum= 0.3491			True			n-7			TG	0	100	14362
443	14.6113	794.726	794.723	794.726	MS1	TG 46:1|TG 14:0_16:0_16:1	TG 14:0_16:0_16:1(n-7)		Skin2	227.679	False	Position= n-7, Score= 928.35,Presence= 76.4705, Ratio sum= 0.5833 Position= n-9, Score= 808.19,Presence= 47.0588, Ratio sum= 0.1096			True			n-7			TG	0	100	15217
444	14.7166	794.727	794.723	794.727	MS1	TG 46:1|TG 14:0_16:0_16:1	TG 14:0_16:0_16:1(n-7)		Skin1	244.83	False	Position= n-7, Score= 911.22,Presence= 64.7058, Ratio sum= 0.5618			True			n-7			TG	0	100	15218
446	14.8203	794.731	794.723	794.731	MS1	TG 46:1|TG 14:0_16:0_16:1	TG 14:0_16:0_16:1(n-7)		Skin3	205.088	False	Position= n-7, Score= 893.31,Presence= 70.5882, Ratio sum= 0.4414			True			n-7			TG	0	100	15219
445	14.7975	794.739	794.723	794.73	MS2+O	TG 46:1|TG 14:0_16:0_16:1	TG 14:0_16:0_16:1(n-7)		Skin2	185.797	False	Position= n-7, Score= 928.35,Presence= 76.4705, Ratio sum= 0.5833 Position= n-9, Score= 808.19,Presence= 47.0588, Ratio sum= 0.1096			True			n-7			TG	0	100	15219
437	14.4238	792.708	792.707	792.708	MS1	TG 46:2|TG 14:0_16:0_16:2	TG 14:0_16:0_16:2(n-7,9)		Skin2	478.067	False	Position= n-7,9, Score= 718.69,Presence= 64.7058, Ratio sum= 2.5347 Position= n-5,7, Score= 716.97,Presence= 67.647, Ratio sum= 1.6549 Position= n-5,8, Score= 671.01,Presence= 64.7058, Ratio sum= 1.3892 Position= n-6,9, Score= 666.56,Presence= 67.647, Ratio sum= 1.4897 Position= n-6,8, Score= 660.14,Presence= 70.5882, Ratio sum= 1.4912 Position= n-5,9, Score= 653.48,Presence= 61.7647, Ratio sum= …			True			n-7,9			TG	0	100	15163
439	14.5407	792.72	792.707	792.712	MS2+O	TG 46:2|TG 14:0_16:0_16:2	TG 14:0_16:0_16:2(n-7,9)		Skin3	203.874	False	Position= n-7,9, Score= 725.04,Presence= 70.5882, Ratio sum= 2.0187 Position= n-5,7, Score= 705.45,Presence= 73.5294, Ratio sum= 1.4068 Position= n-5,9, Score= 675.01,Presence= 73.5294, Ratio sum= 1.2226 Position= n-6,9, Score= 661.38,Presence= 73.5294, Ratio sum= 1.1964			True			n-7,9			TG	0	100	15164
438	14.53	792.721	792.707	792.712	MS2+O	TG 46:2|TG 14:0_16:0_16:2	TG 14:0_16:0_16:2(n-7,9)		Skin1	237.401	False	Position= n-7,9, Score= 737.49,Presence= 76.4705, Ratio sum= 2.0621 Position= n-5,7, Score= 693.71,Presence= 70.5882, Ratio sum= 1.4553 Position= n-6,9, Score= 635.24,Presence= 70.5882, Ratio sum= 1.2166 Position= n-5,9, Score= 622.77,Presence= 67.647, Ratio sum= 1.1264			True			n-7,9			TG	0	100	15164
497	15.4472	824.77	824.77	824.77	MS1	TG 48:0|TG 14:0_16:0_18:0	TG 14:0_16:0_18:0		Skin2	206.139	False				False			n-			TG	0	100	16102
498	15.5401	824.776	824.77	824.776	MS1	TG 48:0|TG 14:0_16:0_18:0	TG 14:0_16:0_18:0		Skin2	187.352	False				False			n-			TG	0	100	16103
496	15.099	822.758	822.755	822.758	MS1	TG 48:1|TG 14:0_16:0_18:1	TG 14:0_16:0_18:1(n-7)		Skin3	240.919	False	Position= n-7, Score= 892.51,Presence= 64.7058, Ratio sum= 0.379			True			n-7			TG	0	100	16048
495	15.0763	822.77	822.755	822.754	MS2	TG 48:1|TG 14:0_16:0_18:1	TG 14:0_16:0_18:1(n-7)		Skin2	149.393	False	Position= n-7, Score= 715.91,Presence= 88.2352, Ratio sum= 2.9032 Position= n-9, Score= 704.4,Presence= 82.3529, Ratio sum= 0.6424 Position= n-8, Score= 514.38,Presence= 64.7058, Ratio sum= 1.3831			True			n-7			TG	0	100	16048
499	14.9024	829.732	829.726	829.732	MS1	TG 48:0|TG 14:0_17:0_17:0	TG 14:0_17:0_17:0		Skin1	138.793	False				False			n-			TG	0	100	16254
501	14.9135	829.732	829.726	829.732	MS1	TG 48:0|TG 14:0_17:0_17:0	TG 14:0_17:0_17:0		Skin3	123.786	False				False			n-			TG	0	100	16254
500	14.8904	829.732	829.726	829.732	MS1	TG 48:0|TG 14:0_17:0_17:0	TG 14:0_17:0_17:0		Skin2	173.982	False				False			n-			TG	0	100	16254
421	14.143	788.682	788.676	788.682	MS1	TG 46:4|TG 14:1_16:1_16:2	TG 14:1(n-5)_16:1(n-7)_16:2(n-6,9)		Skin2	148.622	False	Position= n-5, Score= 855.34,Presence= 70.5882, Ratio sum= 0.8364 Position= n-3, Score= 828.67,Presence= 52.9411, Ratio sum= 0.5106 Position= n-9, Score= 741.81,Presence= 58.8235, Ratio sum= 0.6591 Position= n-6, Score= 876.09,Presence= 76.4705, Ratio sum= 1.2857 Position= n-7, Score= 873.92,Presence= 76.4705, Ratio sum= 1.9392	Position= n-7, Score= 873.92,Presence= 76.4705, Ratio sum= 1.9392 Position= n-5, Score= 855.34,Presence= 70.5882, Ratio sum= 0.8364 Position= n-3, Score= 828.67,Presence= 52.9411, Ratio sum= 0.5106 Position= n-9, Score= 741.81,Presence= 58.8235, Ratio sum= 0.6591 Position= n-6, Score= 876.09,Presence= 76.4705, Ratio sum= 1.2857	Position= n-6,9, Score= 868.94,Presence= 82.3529, Ratio sum= 2.5604 Position= n-5,9, Score= 854.2,Presence= 79.4117, Ratio sum= 2.1111 Position= n-6,10, Score= 842.0,Presence= 73.5294, Ratio sum= 1.8781 Position= n-5,10, Score= 840.45,Presence= 70.5882, Ratio sum= 1.4287 Position= n-3,10, Score= 828.57,Presence= 61.7647, Ratio sum= 1.103 Position= n-3,9, Score= 828.28,Presence= 70.5882, Ratio sum…	True	True	True	n-5	n-7	n-6,9	TG	0	100	15042
420	14.1548	788.682	788.676	788.682	MS1	TG 46:4|TG 14:1_16:1_16:2	TG 14:1(n-5)_16:1(n-7)_16:2(n-6,9)		Skin1	147.605	False	Position= n-5, Score= 676.32,Presence= 70.5882, Ratio sum= 1.769 Position= n-6, Score= 859.48,Presence= 70.5882, Ratio sum= 1.3412 Position= n-7, Score= 830.97,Presence= 70.5882, Ratio sum= 2.6628	Position= n-7, Score= 830.97,Presence= 70.5882, Ratio sum= 2.6628 Position= n-5, Score= 676.32,Presence= 70.5882, Ratio sum= 1.769 Position= n-6, Score= 859.48,Presence= 70.5882, Ratio sum= 1.3412	Position= n-6,9, Score= 842.36,Presence= 73.5294, Ratio sum= 2.4021 Position= n-6,10, Score= 820.26,Presence= 70.5882, Ratio sum= 1.9887 Position= n-7,10, Score= 775.93,Presence= 70.5882, Ratio sum= 3.3103 Position= n-7,9, Score= 761.16,Presence= 73.5294, Ratio sum= 3.7237 Position= n-5,7, Score= 756.51,Presence= 79.4117, Ratio sum= 4.6515 Position= n-5,9, Score= 735.8,Presence= 73.5294, Ratio su…	True	True	True	n-5	n-7	n-6,9	TG	0	100	15042
483	14.3424	816.711	816.707	816.711	MS1	TG 48:4|TG 14:1_16:1_18:2	TG 14:1(n-5)_16:1(n-7)_18:2(n-6,9)		Skin1	241.727	True	Position= n-5, Score= 805.73,Presence= 64.7058, Ratio sum= 3.2919 Position= n-3, Score= 700.22,Presence= 58.8235, Ratio sum= 0.9632 Position= n-7, Score= 894.17,Presence= 64.7058, Ratio sum= 8.4738 Position= n-6, Score= 875.94,Presence= 70.5882, Ratio sum= 5.1633	Position= n-7, Score= 894.17,Presence= 64.7058, Ratio sum= 8.4738 Position= n-6, Score= 875.94,Presence= 70.5882, Ratio sum= 5.1633 Position= n-5, Score= 805.73,Presence= 64.7058, Ratio sum= 3.2919 Position= n-3, Score= 700.22,Presence= 58.8235, Ratio sum= 0.9632	Position= n-6,9*, Score= 780.56,Presence= 73.5294, Ratio sum= 9.8539 Position= n-6,10, Score= 861.36,Presence= 70.5882, Ratio sum= 7.807 Position= n-7,10, Score= 851.71,Presence= 67.647, Ratio sum= 11.1176 Position= n-5,10, Score= 834.47,Presence= 67.647, Ratio sum= 5.9357 Position= n-3,10, Score= 781.97,Presence= 64.7058, Ratio sum= 3.607 Position= n-3,5, Score= 697.78,Presence= 70.5882, Ratio s…	True	True	True	n-5	n-7	n-6,9*	TG	0	100	15875
422	14.1653	788.682	788.676	788.682	MS1	TG 46:4|TG 14:1_16:1_16:2	TG 14:1(n-6)_16:1(n-7)_16:2(n-6,9)		Skin3	112.316	False	Position= n-6, Score= 701.29,Presence= 64.7058, Ratio sum= 1.1565 Position= n-7, Score= 489.96,Presence= 64.7058, Ratio sum= 7.4505	Position= n-7, Score= 489.96,Presence= 64.7058, Ratio sum= 7.4505 Position= n-6, Score= 701.29,Presence= 64.7058, Ratio sum= 1.1565	Position= n-6,9, Score= 720.03,Presence= 67.647, Ratio sum= 1.8155 Position= n-7,9, Score= 500.03,Presence= 67.647, Ratio sum= 8.1095	True	True	True	n-6	n-7	n-6,9	TG	0	100	15042
484	14.3529	816.711	816.707	816.711	MS1	TG 48:4|TG 14:1_16:1_18:2	TG 14:1(n-8)_16:1(n-9)_18:2(n-6,9)		Skin3	215.916	False	Position= n-8, Score= 714.16,Presence= 64.7058, Ratio sum= 1.1502 Position= n-7, Score= 697.71,Presence= 76.4705, Ratio sum= 7.2735 Position= n-5, Score= 477.31,Presence= 76.4705, Ratio sum= 3.8328 Position= n-6, Score= 793.9,Presence= 70.5882, Ratio sum= 1.5537 Position= n-9, Score= 741.06,Presence= 52.9411, Ratio sum= 0.6393	Position= n-9, Score= 741.06,Presence= 52.9411, Ratio sum= 0.6393 Position= n-8, Score= 714.16,Presence= 64.7058, Ratio sum= 1.1502 Position= n-7, Score= 697.71,Presence= 76.4705, Ratio sum= 7.2735 Position= n-5, Score= 477.31,Presence= 76.4705, Ratio sum= 3.8328 Position= n-6, Score= 793.9,Presence= 70.5882, Ratio sum= 1.5537	Position= n-6,9, Score= 784.53,Presence= 70.5882, Ratio sum= 2.8179 Position= n-6,10, Score= 760.05,Presence= 67.647, Ratio sum= 2.2004 Position= n-8,10, Score= 727.2,Presence= 64.7058, Ratio sum= 1.7968 Position= n-5,7, Score= 686.27,Presence= 82.3529, Ratio sum= 14.4167 Position= n-7,9, Score= 650.05,Presence= 73.5294, Ratio sum= 8.5376 Position= n-6,8, Score= 626.09,Presence= 79.4117, Ratio su…	True	True	True	n-8	n-9	n-6,9	TG	0	100	15875
358	14.0718	762.668	762.66	762.668	MS1	TG 44:3|TG 14:1_14:1_16:1	TG 14:1(n-9)_14:1(n-5)_16:1(n-7)		Skin3	165.947	False	Position= n-9, Score= 808.16,Presence= 58.8235, Ratio sum= 0.3615 Position= n-6, Score= 802.45,Presence= 64.7058, Ratio sum= 0.8651 Position= n-3, Score= 725.29,Presence= 64.7058, Ratio sum= 0.4666 Position= n-7, Score= 930.6,Presence= 82.3529, Ratio sum= 1.4574 Position= n-5, Score= 903.27,Presence= 82.3529, Ratio sum= 1.1698	Position= n-5, Score= 903.27,Presence= 82.3529, Ratio sum= 1.1698 Position= n-9, Score= 808.16,Presence= 58.8235, Ratio sum= 0.3615 Position= n-6, Score= 802.45,Presence= 64.7058, Ratio sum= 0.8651 Position= n-3, Score= 725.29,Presence= 64.7058, Ratio sum= 0.4666 Position= n-7, Score= 930.6,Presence= 82.3529, Ratio sum= 1.4574	Position= n-7, Score= 930.6,Presence= 82.3529, Ratio sum= 1.4574 Position= n-5, Score= 903.27,Presence= 82.3529, Ratio sum= 1.1698 Position= n-9, Score= 808.16,Presence= 58.8235, Ratio sum= 0.3615 Position= n-6, Score= 802.45,Presence= 64.7058, Ratio sum= 0.8651 Position= n-3, Score= 725.29,Presence= 64.7058, Ratio sum= 0.4666	True	True	True	n-9	n-5	n-7	TG	0	100	14252
357	14.049	762.668	762.66	762.665	MS2	TG 44:3|TG 14:1_14:1_16:1	TG 14:1(n-9)_14:1(n-5)_16:1(n-7)		Skin2	222.34	False	Position= n-9, Score= 845.39,Presence= 58.8235, Ratio sum= 0.3999 Position= n-6, Score= 788.05,Presence= 70.5882, Ratio sum= 1.4798 Position= n-3, Score= 692.82,Presence= 64.7058, Ratio sum= 0.6205 Position= n-10, Score= 640.5,Presence= 52.9411, Ratio sum= 0.2414 Position= n-7, Score= 941.31,Presence= 82.3529, Ratio sum= 2.0709 Position= n-5, Score= 916.03,Presence= 82.3529, Ratio sum= 2.004	Position= n-5, Score= 916.03,Presence= 82.3529, Ratio sum= 2.004 Position= n-9, Score= 845.39,Presence= 58.8235, Ratio sum= 0.3999 Position= n-6, Score= 788.05,Presence= 70.5882, Ratio sum= 1.4798 Position= n-3, Score= 692.82,Presence= 64.7058, Ratio sum= 0.6205 Position= n-10, Score= 640.5,Presence= 52.9411, Ratio sum= 0.2414 Position= n-7, Score= 941.31,Presence= 82.3529, Ratio sum= 2.0709	Position= n-7, Score= 941.31,Presence= 82.3529, Ratio sum= 2.0709 Position= n-5, Score= 916.03,Presence= 82.3529, Ratio sum= 2.004 Position= n-9, Score= 845.39,Presence= 58.8235, Ratio sum= 0.3999 Position= n-6, Score= 788.05,Presence= 70.5882, Ratio sum= 1.4798 Position= n-3, Score= 692.82,Presence= 64.7058, Ratio sum= 0.6205 Position= n-10, Score= 640.5,Presence= 52.9411, Ratio sum= 0.2414	True	True	True	n-9	n-5	n-7	TG	0	100	14252
356	14.0607	762.674	762.66	762.665	MS2	TG 44:3|TG 14:1_14:1_16:1	TG 14:1(n-9)_14:1(n-5)_16:1(n-7)		Skin1	188.796	False	Position= n-9, Score= 822.46,Presence= 70.5882, Ratio sum= 0.485 Position= n-6, Score= 769.32,Presence= 88.2352, Ratio sum= 1.7461 Position= n-3, Score= 692.54,Presence= 52.9411, Ratio sum= 0.7143 Position= n-4, Score= 596.4,Presence= 58.8235, Ratio sum= 0.6891 Position= n-7, Score= 930.83,Presence= 76.4705, Ratio sum= 2.4345 Position= n-5, Score= 907.6,Presence= 82.3529, Ratio sum= 2.4333	Position= n-5, Score= 907.6,Presence= 82.3529, Ratio sum= 2.4333 Position= n-9, Score= 822.46,Presence= 70.5882, Ratio sum= 0.485 Position= n-6, Score= 769.32,Presence= 88.2352, Ratio sum= 1.7461 Position= n-3, Score= 692.54,Presence= 52.9411, Ratio sum= 0.7143 Position= n-4, Score= 596.4,Presence= 58.8235, Ratio sum= 0.6891 Position= n-7, Score= 930.83,Presence= 76.4705, Ratio sum= 2.4345	Position= n-7, Score= 930.83,Presence= 76.4705, Ratio sum= 2.4345 Position= n-5, Score= 907.6,Presence= 82.3529, Ratio sum= 2.4333 Position= n-9, Score= 822.46,Presence= 70.5882, Ratio sum= 0.485 Position= n-6, Score= 769.32,Presence= 88.2352, Ratio sum= 1.7461 Position= n-3, Score= 692.54,Presence= 52.9411, Ratio sum= 0.7143 Position= n-4, Score= 596.4,Presence= 58.8235, Ratio sum= 0.6891	True	True	True	n-9	n-5	n-7	TG	0	100	14252
485	14.4238	816.712	816.707	816.712	MS1	TG 48:4|TG 14:1_16:1_18:2	TG 14:1(n-9)_16:1(n-7)_18:2(n-6,9)		Skin2	186.132	False	Position= n-9, Score= 774.13,Presence= 76.4705, Ratio sum= 1.1877 Position= n-8, Score= 632.75,Presence= 70.5882, Ratio sum= 1.7205 Position= n-5, Score= 592.67,Presence= 70.5882, Ratio sum= 2.7538 Position= n-6, Score= 815.07,Presence= 58.8235, Ratio sum= 2.0522 Position= n-7, Score= 796.91,Presence= 64.7058, Ratio sum= 6.0619	Position= n-7, Score= 796.91,Presence= 64.7058, Ratio sum= 6.0619 Position= n-9, Score= 774.13,Presence= 76.4705, Ratio sum= 1.1877 Position= n-8, Score= 632.75,Presence= 70.5882, Ratio sum= 1.7205 Position= n-5, Score= 592.67,Presence= 70.5882, Ratio sum= 2.7538 Position= n-6, Score= 815.07,Presence= 58.8235, Ratio sum= 2.0522	Position= n-6,9, Score= 839.65,Presence= 76.4705, Ratio sum= 4.4545 Position= n-6,10, Score= 824.45,Presence= 73.5294, Ratio sum= 3.2364 Position= n-7,10, Score= 759.61,Presence= 76.4705, Ratio sum= 7.246 Position= n-7,9, Score= 750.56,Presence= 79.4117, Ratio sum= 8.4642 Position= n-6,12, Score= 743.38,Presence= 64.7058, Ratio sum= 2.4212 Position= n-9,12, Score= 743.35,Presence= 73.5294, Ratio …	True	True	True	n-9	n-7	n-6,9	TG	0	100	15876
554	15.1916	857.763	857.757	857.763	MS1	TG 50:0|TG 15:0_17:0_18:0	TG 15:0_17:0_18:0		Skin3	136.032	False				False			n-			TG	0	100	17075
555	15.2739	857.763	857.757	857.763	MS1	TG 50:0|TG 15:0_17:0_18:0	TG 15:0_17:0_18:0		Skin1	157.415	False				False			n-			TG	0	66.6666	17076
557	15.2843	857.764	857.757	857.764	MS1	TG 50:0|TG 15:0_17:0_18:0	TG 15:0_17:0_18:0		Skin3	130.368	False				False			n-			TG	0	100	17076
556	15.2619	857.764	857.757	857.764	MS1	TG 50:0|TG 15:0_17:0_18:0	TG 15:0_17:0_18:0		Skin2	202.369	False				False			n-			TG	0	100	17076
543	15.9254	852.809	852.802	852.809	MS1	TG 50:0|TG 16:0_16:0_18:0	TG 16:0_16:0_18:0		Skin1	206.821	False				False			n-			TG	0	100	16943
544	16.0052	852.809	852.802	852.809	MS1	TG 50:0|TG 16:0_16:0_18:0	TG 16:0_16:0_18:0		Skin2	112.737	False				False			n-			TG	0	100	16944
548	14.9956	855.749	855.741	855.749	MS1	TG 50:1|TG 16:0_16:0_18:1	TG 16:0_16:0_18:1(n-5)		Skin1	181.113	False	Position= n-5, Score= 686.8,Presence= 52.9411, Ratio sum= 0.3929			True			n-5			TG	0	100	17019
550	15.0063	855.749	855.741	855.749	MS1	TG 50:1|TG 16:0_16:0_18:1	TG 16:0_16:0_18:1(n-6)		Skin3	148.714	False	Position= n-6, Score= 657.44,Presence= 58.8235, Ratio sum= 0.3283 Position= n-3, Score= 579.93,Presence= 41.1764, Ratio sum= 0.1105 Position= n-7, Score= 573.77,Presence= 47.0588, Ratio sum= 0.3852			True			n-6			TG	0	100	17019
549	14.9837	855.75	855.741	855.75	MS1	TG 50:1|TG 16:0_16:0_18:1	TG 16:0_16:0_18:1(n-7)		Skin2	218.335	False	Position= n-7, Score= 743.75,Presence= 76.4705, Ratio sum= 0.6163			True			n-7			TG	0	100	17019
541	15.4595	850.789	850.786	850.789	MS1	TG 50:1|TG 16:0_16:0_18:1	TG 16:0_16:0_18:1(n-9)		Skin1	363.288	False	Position= n-9, Score= 683.62,Presence= 70.5882, Ratio sum= 2.6219 Position= n-7, Score= 681.04,Presence= 76.4705, Ratio sum= 3.9789 Position= n-6, Score= 653.06,Presence= 70.5882, Ratio sum= 0.8964 Position= n-8, Score= 551.57,Presence= 76.4705, Ratio sum= 2.1529			True			n-9			TG	0	100	16892
542	15.656	850.798	850.786	850.786	MS2	TG 50:1|TG 16:0_16:0_18:1	TG 16:0_16:0_18:1(n-9)		Skin3	165.025	False	Position= n-9, Score= 752.85,Presence= 76.4705, Ratio sum= 0.8319 Position= n-7, Score= 636.3,Presence= 64.7058, Ratio sum= 1.4531 Position= n-8, Score= 616.75,Presence= 70.5882, Ratio sum= 0.8012 Position= n-6, Score= 615.04,Presence= 47.0588, Ratio sum= 0.8283			True			n-9			TG	0	100	16893
545	14.7166	853.733	853.726	853.733	MS1	TG 50:2|TG 16:0_16:1_18:1	TG 16:0_16:1(n-6)_18:1(n-7)		Skin1	141.98	False	Position= n-6, Score= 761.69,Presence= 76.4705, Ratio sum= 0.7825 Position= n-8, Score= 714.33,Presence= 76.4705, Ratio sum= 0.9118 Position= n-7, Score= 865.15,Presence= 88.2352, Ratio sum= 1.0212	Position= n-7, Score= 865.15,Presence= 88.2352, Ratio sum= 1.0212 Position= n-6, Score= 761.69,Presence= 76.4705, Ratio sum= 0.7825 Position= n-8, Score= 714.33,Presence= 76.4705, Ratio sum= 0.9118		True	True		n-6	n-7		TG	0	100	16968
494	14.8203	820.754	820.739	820.744	MS2	TG 48:2|TG 16:0_16:1_16:1	TG 16:0_16:1(n-7)_16:1(n-7)		Skin3	289.003	False	Position= n-7, Score= 667.97,Presence= 82.3529, Ratio sum= 1.0164	Position= n-7, Score= 667.97,Presence= 82.3529, Ratio sum= 1.0164		True	True		n-7	n-7		TG	0	100	15996
493	14.8203	820.755	820.739	820.744	MS2	TG 48:2|TG 16:0_16:1_16:1	TG 16:0_16:1(n-7)_16:1(n-7)		Skin3	258.116	False	Position= n-7, Score= 667.97,Presence= 82.3529, Ratio sum= 1.0164	Position= n-7, Score= 667.97,Presence= 82.3529, Ratio sum= 1.0164		True	True		n-7	n-7		TG	0	100	15995
537	15.1811	848.78	848.77	848.773	MS2+O	TG 50:2|TG 16:0_16:1_18:1	TG 16:0_16:1(n-7)_18:1(n-9)		Skin1	386.407	False	Position= n-7, Score= 901.39,Presence= 94.1176, Ratio sum= 5.409 Position= n-6, Score= 890.1,Presence= 94.1176, Ratio sum= 3.2649 Position= n-9, Score= 940.52,Presence= 82.3529, Ratio sum= 2.6648	Position= n-9, Score= 940.52,Presence= 82.3529, Ratio sum= 2.6648 Position= n-7, Score= 901.39,Presence= 94.1176, Ratio sum= 5.409 Position= n-6, Score= 890.1,Presence= 94.1176, Ratio sum= 3.2649		True	True		n-7	n-9		TG	0	100	16841
538	15.2619	848.784	848.77	848.774	MS2+O	TG 50:2|TG 16:0_16:1_18:1	TG 16:0_16:1(n-7)_18:1(n-9)		Skin2	464.408	False	Position= n-7, Score= 881.62,Presence= 88.2352, Ratio sum= 5.4506 Position= n-6, Score= 866.39,Presence= 82.3529, Ratio sum= 2.9415 Position= n-9, Score= 924.68,Presence= 76.4705, Ratio sum= 2.8108	Position= n-9, Score= 924.68,Presence= 76.4705, Ratio sum= 2.8108 Position= n-7, Score= 881.62,Presence= 88.2352, Ratio sum= 5.4506 Position= n-6, Score= 866.39,Presence= 82.3529, Ratio sum= 2.9415		True	True		n-7	n-9		TG	0	100	16842
491	14.8096	820.74	820.739	820.74	MS1	TG 48:2|TG 16:0_16:1_16:1	TG 16:0_16:1(n-7)_16:1(n-7)		Skin1	372.468	True	Position= n-7, Score= 902.97,Presence= 88.2352, Ratio sum= 1.0501 Position= n-8, Score= 663.11,Presence= 76.4705, Ratio sum= 0.4124	Position= n-7, Score= 902.97,Presence= 88.2352, Ratio sum= 1.0501 Position= n-8, Score= 663.11,Presence= 76.4705, Ratio sum= 0.4124		True	True		n-7	n-7		TG	0	100	15995
492	14.7975	820.74	820.739	820.74	MS1	TG 48:2|TG 16:0_16:1_16:1	TG 16:0_16:1(n-9)_16:1(n-7)		Skin2	453.047	False	Position= n-9, Score= 919.6,Presence= 76.4705, Ratio sum= 1.4001 Position= n-6, Score= 698.23,Presence= 88.2352, Ratio sum= 3.4726 Position= n-5, Score= 538.14,Presence= 70.5882, Ratio sum= 2.6527 Position= n-7, Score= 956.49,Presence= 82.3529, Ratio sum= 10.3105	Position= n-7, Score= 956.49,Presence= 82.3529, Ratio sum= 10.3105 Position= n-9, Score= 919.6,Presence= 76.4705, Ratio sum= 1.4001 Position= n-6, Score= 698.23,Presence= 88.2352, Ratio sum= 3.4726 Position= n-5, Score= 538.14,Presence= 70.5882, Ratio sum= 2.6527		True	True		n-9	n-7		TG	0	100	15995
536	15.099	848.771	848.77	848.771	MS1	TG 50:2|TG 16:0_16:1_18:1	TG 16:0_16:1(n-7)_18:1(n-9)		Skin3	374.461	True	Position= n-7, Score= 674.78,Presence= 82.3529, Ratio sum= 8.4149 Position= n-9, Score= 778.12,Presence= 100.0, Ratio sum= 3.5979 Position= n-6, Score= 644.16,Presence= 76.4705, Ratio sum= 1.9969 Position= n-8, Score= 556.98,Presence= 88.2352, Ratio sum= 4.2778 Position= n-5, Score= 556.74,Presence= 64.7058, Ratio sum= 0.6041 Position= n-3, Score= 781.04,Presence= 58.8235, Ratio sum= 0.3087	Position= n-9, Score= 778.12,Presence= 100.0, Ratio sum= 3.5979 Position= n-7, Score= 674.78,Presence= 82.3529, Ratio sum= 8.4149 Position= n-3, Score= 781.04,Presence= 58.8235, Ratio sum= 0.3087 Position= n-6, Score= 644.16,Presence= 76.4705, Ratio sum= 1.9969 Position= n-8, Score= 556.98,Presence= 88.2352, Ratio sum= 4.2778 Position= n-5, Score= 556.74,Presence= 64.7058, Ratio sum= 0.6041		True	True		n-7	n-9		TG	0	100	16839
539	15.2843	848.779	848.77	848.779	MS2	TG 50:2|TG 16:0_16:1_18:1	TG 16:0_16:1(n-7)_18:1(n-9)		Skin3	262.557	True	Position= n-7, Score= 674.78,Presence= 82.3529, Ratio sum= 8.4149 Position= n-9, Score= 778.12,Presence= 100.0, Ratio sum= 3.5979 Position= n-6, Score= 644.16,Presence= 76.4705, Ratio sum= 1.9969 Position= n-8, Score= 556.98,Presence= 88.2352, Ratio sum= 4.2778 Position= n-5, Score= 556.74,Presence= 64.7058, Ratio sum= 0.6041 Position= n-3, Score= 781.04,Presence= 58.8235, Ratio sum= 0.3087	Position= n-9, Score= 778.12,Presence= 100.0, Ratio sum= 3.5979 Position= n-3, Score= 781.04,Presence= 58.8235, Ratio sum= 0.3087 Position= n-7, Score= 674.78,Presence= 82.3529, Ratio sum= 8.4149 Position= n-6, Score= 644.16,Presence= 76.4705, Ratio sum= 1.9969 Position= n-8, Score= 556.98,Presence= 88.2352, Ratio sum= 4.2778 Position= n-5, Score= 556.74,Presence= 64.7058, Ratio sum= 0.6041		True	True		n-7	n-9		TG	0	100	16842
547	14.7273	853.733	853.726	853.733	MS1	TG 50:2|TG 16:0_16:1_18:1	TG 16:0_16:1(n-7)_18:1(n-9)		Skin3	125.369	True	Position= n-7, Score= 794.11,Presence= 76.4705, Ratio sum= 1.6192 Position= n-9, Score= 777.43,Presence= 82.3529, Ratio sum= 0.8306 Position= n-11, Score= 656.05,Presence= 41.1764, Ratio sum= 0.2164 Position= n-8, Score= 635.44,Presence= 64.7058, Ratio sum= 0.926	Position= n-9, Score= 777.43,Presence= 82.3529, Ratio sum= 0.8306 Position= n-7, Score= 794.11,Presence= 76.4705, Ratio sum= 1.6192 Position= n-15, Score= 760.73,Presence= 52.9411, Ratio sum= 0.2299 Position= n-16, Score= 724.96,Presence= 58.8235, Ratio sum= 0.1903 Position= n-11, Score= 656.05,Presence= 41.1764, Ratio sum= 0.2164 Position= n-8, Score= 635.44,Presence= 64.7058, Ratio sum= 0.926		True	True		n-7	n-9		TG	0	100	16968
546	14.7044	853.734	853.726	853.734	MS1	TG 50:2|TG 16:0_16:1_18:1	TG 16:0_16:1(n-7)_18:1(n-9)		Skin2	167.452	True	Position= n-7, Score= 866.64,Presence= 100.0, Ratio sum= 1.1107 Position= n-9, Score= 726.31,Presence= 64.7058, Ratio sum= 0.6066	Position= n-9, Score= 726.31,Presence= 64.7058, Ratio sum= 0.6066 Position= n-7, Score= 866.64,Presence= 100.0, Ratio sum= 1.1107		True	True		n-7	n-9		TG	0	100	16968
526	14.6233	844.747	844.739	844.744	MS2	TG 50:4|TG 16:0_16:2_18:2	TG 16:0_16:2_18:2		Skin1	198.926	False				False	False		n-	n-		TG	0	100	16739
565	15.3546	862.792	862.786	862.792	MS1	TG 51:2|TG 16:0_17:1_18:1	TG 16:0_17:1(n-8)_18:1(n-9)		Skin2	261.815	False	Position= n-8, Score= 881.05,Presence= 88.2352, Ratio sum= 1.5758 Position= n-7, Score= 797.5,Presence= 76.4705, Ratio sum= 1.3619 Position= n-9, Score= 938.97,Presence= 82.3529, Ratio sum= 2.3516	Position= n-9, Score= 938.97,Presence= 82.3529, Ratio sum= 2.3516 Position= n-8, Score= 881.05,Presence= 88.2352, Ratio sum= 1.5758 Position= n-7, Score= 797.5,Presence= 76.4705, Ratio sum= 1.3619		True	True		n-8	n-9		TG	0	100	17227
564	15.3668	862.795	862.786	862.792	MS2	TG 51:2|TG 16:0_17:1_18:1	TG 16:0_17:1(n-8)_18:1(n-9)		Skin1	219.869	False	Position= n-8, Score= 876.39,Presence= 82.3529, Ratio sum= 1.6847 Position= n-7, Score= 831.71,Presence= 88.2352, Ratio sum= 2.0052 Position= n-6, Score= 804.96,Presence= 64.7058, Ratio sum= 0.9484 Position= n-10, Score= 582.34,Presence= 58.8235, Ratio sum= 0.8804 Position= n-9, Score= 936.31,Presence= 82.3529, Ratio sum= 2.5207	Position= n-9, Score= 936.31,Presence= 82.3529, Ratio sum= 2.5207 Position= n-8, Score= 876.39,Presence= 82.3529, Ratio sum= 1.6847 Position= n-7, Score= 831.71,Presence= 88.2352, Ratio sum= 2.0052 Position= n-6, Score= 804.96,Presence= 64.7058, Ratio sum= 0.9484 Position= n-10, Score= 582.34,Presence= 58.8235, Ratio sum= 0.8804		True	True		n-8	n-9		TG	0	100	17227
566	15.377	862.804	862.786	862.785	MS2	TG 51:2|TG 16:0_17:1_18:1	TG 16:0_17:1(n-8)_18:1(n-9)		Skin3	63.6503	False	Position= n-8, Score= 863.38,Presence= 70.5882, Ratio sum= 0.9121 Position= n-6, Score= 806.27,Presence= 58.8235, Ratio sum= 0.7191 Position= n-7, Score= 782.36,Presence= 82.3529, Ratio sum= 1.1887 Position= n-10, Score= 616.65,Presence= 58.8235, Ratio sum= 0.4697 Position= n-9, Score= 937.57,Presence= 76.4705, Ratio sum= 1.3142	Position= n-9, Score= 937.57,Presence= 76.4705, Ratio sum= 1.3142 Position= n-8, Score= 863.38,Presence= 70.5882, Ratio sum= 0.9121 Position= n-6, Score= 806.27,Presence= 58.8235, Ratio sum= 0.7191 Position= n-7, Score= 782.36,Presence= 82.3529, Ratio sum= 1.1887 Position= n-10, Score= 616.65,Presence= 58.8235, Ratio sum= 0.4697		True	True		n-8	n-9		TG	0	100	17227
540	15.2619	850.781	850.786	850.781	MS1	TG 50:1|TG 16:0_18:0_16:1	TG 16:0_18:0_16:1(n-9)		Skin2	410.694	False	Position= n-9, Score= 935.57,Presence= 82.3529, Ratio sum= 1.9876 Position= n-7, Score= 810.76,Presence= 82.3529, Ratio sum= 0.8119			True			n-9			TG	0	100	16891
593	15.9119	878.823	878.817	878.823	MS1	TG 52:1|TG 16:0_18:0_18:1	TG 16:0_18:0_18:1(n-9)		Skin2	319.077	False	Position= n-9, Score= 905.65,Presence= 76.4705, Ratio sum= 0.5201			True			n-9			TG	0	100	17661
592	15.9254	878.823	878.817	878.823	MS1	TG 52:1|TG 16:0_18:0_18:1	TG 16:0_18:0_18:1(n-9)		Skin1	348.958	False	Position= n-9, Score= 925.13,Presence= 76.4705, Ratio sum= 1.5235 Position= n-11, Score= 776.81,Presence= 58.8235, Ratio sum= 0.1802 Position= n-7, Score= 768.07,Presence= 82.3529, Ratio sum= 0.5812			True			n-9			TG	0	100	17661
623	15.9345	904.851	904.833	904.838	MS2	TG 54:2|TG 16:0_18:1_20:1	TG 16:0_18:1(n-11)_20:1(n-9)		Skin3	87.8292	False	Position= n-11, Score= 888.72,Presence= 70.5882, Ratio sum= 0.3559 Position= n-7, Score= 761.66,Presence= 70.5882, Ratio sum= 1.9587 Position= n-5, Score= 528.31,Presence= 47.0588, Ratio sum= 0.2973 Position= n-10, Score= 513.98,Presence= 58.8235, Ratio sum= 1.7779 Position= n-9, Score= 960.09,Presence= 88.2352, Ratio sum= 4.3228	Position= n-9, Score= 960.09,Presence= 88.2352, Ratio sum= 4.3228 Position= n-11, Score= 888.72,Presence= 70.5882, Ratio sum= 0.3559 Position= n-7, Score= 761.66,Presence= 70.5882, Ratio sum= 1.9587 Position= n-5, Score= 528.31,Presence= 47.0588, Ratio sum= 0.2973 Position= n-10, Score= 513.98,Presence= 58.8235, Ratio sum= 1.7779		True	True		n-11	n-9		TG	0	100	18362
621	16.0185	904.838	904.833	904.838	MS1	TG 54:2|TG 16:0_18:1_20:1	TG 16:0_18:1(n-9)_20:1(n-9)		Skin1	322.943	True	Position= n-9, Score= 931.53,Presence= 76.4705, Ratio sum= 5.2686 Position= n-13, Score= 848.51,Presence= 52.9411, Ratio sum= 0.134 Position= n-7, Score= 667.03,Presence= 82.3529, Ratio sum= 2.0115	Position= n-9, Score= 931.53,Presence= 76.4705, Ratio sum= 5.2686 Position= n-13, Score= 848.51,Presence= 52.9411, Ratio sum= 0.134 Position= n-7, Score= 667.03,Presence= 82.3529, Ratio sum= 2.0115		True	True		n-9	n-9		TG	0	100	18361
622	15.9119	904.84	904.833	904.84	MS1	TG 54:2|TG 16:0_18:1_20:1	TG 16:0_18:1(n-7)_20:1(n-9)		Skin2	297.612	False	Position= n-7, Score= 858.11,Presence= 70.5882, Ratio sum= 2.1731 Position= n-8, Score= 677.74,Presence= 64.7058, Ratio sum= 1.6609 Position= n-5, Score= 478.36,Presence= 47.0588, Ratio sum= 0.4225 Position= n-9, Score= 942.2,Presence= 82.3529, Ratio sum= 2.6067	Position= n-9, Score= 942.2,Presence= 82.3529, Ratio sum= 2.6067 Position= n-7, Score= 858.11,Presence= 70.5882, Ratio sum= 2.1731 Position= n-8, Score= 677.74,Presence= 64.7058, Ratio sum= 1.6609 Position= n-5, Score= 478.36,Presence= 47.0588, Ratio sum= 0.4225		True	True		n-7	n-9		TG	0	100	18362
643	16.5654	932.871	932.864	932.871	MS1	TG 56:2|TG 16:0_18:1_22:1	TG 16:0_18:1(n-7)_22:1(n-9)		Skin2	143.036	False	Position= n-7, Score= 821.42,Presence= 52.9411, Ratio sum= 0.779 Position= n-11, Score= 680.76,Presence= 23.5294, Ratio sum= 0.0892 Position= n-9, Score= 909.95,Presence= 58.8235, Ratio sum= 0.8329	Position= n-9, Score= 909.95,Presence= 58.8235, Ratio sum= 0.8329 Position= n-7, Score= 821.42,Presence= 52.9411, Ratio sum= 0.779 Position= n-11, Score= 680.76,Presence= 23.5294, Ratio sum= 0.0892		True	True		n-7	n-9		TG	0	100	19130
641	16.4936	932.871	932.864	932.871	MS1	TG 56:2|TG 16:0_18:1_22:1	TG 16:0_18:1(n-7)_22:1(n-9)		Skin3	107.761	False	Position= n-7, Score= 802.52,Presence= 47.0588, Ratio sum= 0.6667 Position= n-9, Score= 878.53,Presence= 52.9411, Ratio sum= 0.6422	Position= n-9, Score= 878.53,Presence= 52.9411, Ratio sum= 0.6422 Position= n-7, Score= 802.52,Presence= 47.0588, Ratio sum= 0.6667		True	True		n-7	n-9		TG	0	100	19129
600	15.7261	890.822	890.817	890.822	MS1	TG 53:2|TG 16:0_18:1_19:1	TG 16:0_18:1(n-8)_19:1(n-9)		Skin2	182.129	False	Position= n-8, Score= 742.87,Presence= 47.0588, Ratio sum= 0.4794 Position= n-10, Score= 711.9,Presence= 52.9411, Ratio sum= 0.5847 Position= n-11, Score= 690.39,Presence= 35.2941, Ratio sum= 0.1298 Position= n-9, Score= 953.17,Presence= 82.3529, Ratio sum= 1.0904	Position= n-9, Score= 953.17,Presence= 82.3529, Ratio sum= 1.0904 Position= n-8, Score= 742.87,Presence= 47.0588, Ratio sum= 0.4794 Position= n-10, Score= 711.9,Presence= 52.9411, Ratio sum= 0.5847 Position= n-11, Score= 690.39,Presence= 35.2941, Ratio sum= 0.1298		True	True		n-8	n-9		TG	0	100	17993
601	15.7485	890.823	890.817	890.823	MS1	TG 53:2|TG 16:0_18:1_19:1	TG 16:0_18:1(n-8)_19:1(n-9)		Skin3	130.772	False	Position= n-8, Score= 791.48,Presence= 70.5882, Ratio sum= 0.5897 Position= n-10, Score= 663.0,Presence= 47.0588, Ratio sum= 0.5965 Position= n-7, Score= 659.12,Presence= 52.9411, Ratio sum= 0.4385 Position= n-9, Score= 942.59,Presence= 76.4705, Ratio sum= 1.277	Position= n-9, Score= 942.59,Presence= 76.4705, Ratio sum= 1.277 Position= n-8, Score= 791.48,Presence= 70.5882, Ratio sum= 0.5897 Position= n-10, Score= 663.0,Presence= 47.0588, Ratio sum= 0.5965 Position= n-7, Score= 659.12,Presence= 52.9411, Ratio sum= 0.4385		True	True		n-8	n-9		TG	0	100	17993
642	16.579	932.881	932.864	932.862	MS2	TG 56:2|TG 16:0_18:1_22:1	TG 16:0_18:1(n-8)_22:1(n-9)		Skin1	114.716	False	Position= n-8, Score= 682.68,Presence= 82.3529, Ratio sum= 0.7254 Position= n-11, Score= 653.45,Presence= 64.7058, Ratio sum= 0.4978 Position= n-7, Score= 632.41,Presence= 94.1176, Ratio sum= 1.2243 Position= n-6, Score= 544.87,Presence= 58.8235, Ratio sum= 0.6631 Position= n-9, Score= 841.09,Presence= 88.2352, Ratio sum= 1.9183	Position= n-9, Score= 841.09,Presence= 88.2352, Ratio sum= 1.9183 Position= n-8, Score= 682.68,Presence= 82.3529, Ratio sum= 0.7254 Position= n-11, Score= 653.45,Presence= 64.7058, Ratio sum= 0.4978 Position= n-7, Score= 632.41,Presence= 94.1176, Ratio sum= 1.2243 Position= n-6, Score= 544.87,Presence= 58.8235, Ratio sum= 0.6631		True	True		n-8	n-9		TG	0	100	19130
624	16.4856	906.846	906.848	906.846	MS1	TG 54:1|TG 16:0_20:0_18:1	TG 16:0_20:0_18:1(n-7)		Skin1	184.016	False	Position= n-7, Score= 718.94,Presence= 64.7058, Ratio sum= 1.1239 Position= n-9, Score= 707.44,Presence= 76.4705, Ratio sum= 4.0866 Position= n-11, Score= 679.84,Presence= 76.4705, Ratio sum= 0.6384			True			n-7			TG	0	100	18404
625	16.0185	906.857	906.848	906.857	MS1	TG 54:1|TG 16:0_20:0_18:1	TG 16:0_20:0_18:1(n-7)		Skin1	198.807	False	Position= n-7, Score= 718.94,Presence= 64.7058, Ratio sum= 1.1239 Position= n-9, Score= 707.44,Presence= 76.4705, Ratio sum= 4.0866 Position= n-11, Score= 679.84,Presence= 76.4705, Ratio sum= 0.6384			True			n-7			TG	0	0	18405
626	16.0052	906.847	906.848	906.847	MS1	TG 54:1|TG 16:0_20:0_18:1	TG 16:0_20:0_18:1(n-9)		Skin2	235.066	False	Position= n-9, Score= 755.07,Presence= 23.5294, Ratio sum= 0.155			True			n-9			TG	0	0	18405
627	16.0276	906.848	906.848	906.848	MS1	TG 54:1|TG 16:0_20:0_18:1	TG 16:0_20:0_18:1(n-9)		Skin3	174.63	False	Position= n-9, Score= 697.56,Presence= 52.9411, Ratio sum= 0.8077 Position= n-7, Score= 568.93,Presence= 35.2941, Ratio sum= 0.1919			True			n-9			TG	0	0	18405
648	16.4936	958.886	958.88	958.886	MS1	TG 58:3|TG 16:1_18:1_24:1	TG 16:1(n-7)_18:1(n-9)_24:1(n-9)		Skin3	80.2299	True	Position= n-7, Score= 878.4,Presence= 76.4705, Ratio sum= 1.1761 Position= n-11, Score= 622.57,Presence= 17.647, Ratio sum= 0.0822 Position= n-9, Score= 916.78,Presence= 58.8235, Ratio sum= 1.1075	Position= n-9, Score= 916.78,Presence= 58.8235, Ratio sum= 1.1075 Position= n-11, Score= 622.57,Presence= 17.647, Ratio sum= 0.0822 Position= n-7, Score= 878.4,Presence= 76.4705, Ratio sum= 1.1761	Position= n-9, Score= 916.78,Presence= 58.8235, Ratio sum= 1.1075 Position= n-7, Score= 878.4,Presence= 76.4705, Ratio sum= 1.1761 Position= n-11, Score= 622.57,Presence= 17.647, Ratio sum= 0.0822	True	True	True	n-7	n-9	n-9	TG	0	100	19741
576	14.7166	870.76	870.755	870.76	MS1	TG 52:5|TG 16:1_18:2_18:2	TG 16:1(n-7)_18:2(n-6,9)_18:2(n-6,9)		Skin1	385.941	True	Position= n-7, Score= 728.28,Presence= 82.3529, Ratio sum= 14.9483 Position= n-11, Score= 659.39,Presence= 52.9411, Ratio sum= 0.7357 Position= n-6, Score= 895.15,Presence= 76.4705, Ratio sum= 10.1339	Position= n-6,9, Score= 905.97,Presence= 79.4117, Ratio sum= 21.1951 Position= n-7,9, Score= 697.0,Presence= 82.3529, Ratio sum= 26.0095	Position= n-6,9, Score= 905.97,Presence= 79.4117, Ratio sum= 21.1951 Position= n-7,9, Score= 697.0,Presence= 82.3529, Ratio sum= 26.0095	True	True	True	n-7	n-6,9	n-6,9	TG	0	100	17453
589	15.1811	874.788	874.786	874.788	MS1	TG 52:3|TG 16:1_18:1_18:1	TG 16:1_18:1_18:1		Skin1	511.813	False				False	False	False	n-	n-	n-	TG	0	100	17566
522	14.436	842.727	842.723	842.727	MS1	TG 50:5|TG 16:1_16:1_18:3	TG 16:1(n-5)_16:1(n-7)_18:3(n-6,9,12)		Skin1	220.205	False	Position= n-5, Score= 699.32,Presence= 58.8235, Ratio sum= 1.2838 Position= n-8, Score= 619.69,Presence= 70.5882, Ratio sum= 1.8915 Position= n-7, Score= 871.71,Presence= 82.3529, Ratio sum= 4.8759 Position= n-6, Score= 853.47,Presence= 70.5882, Ratio sum= 3.3957	Position= n-7, Score= 871.71,Presence= 82.3529, Ratio sum= 4.8759 Position= n-6, Score= 853.47,Presence= 70.5882, Ratio sum= 3.3957 Position= n-5, Score= 699.32,Presence= 58.8235, Ratio sum= 1.2838 Position= n-8, Score= 619.69,Presence= 70.5882, Ratio sum= 1.8915	Position= n-6,9,12, Score= 838.92,Presence= 82.3529, Ratio sum= 7.5144 Position= n-6,9,13, Score= 831.61,Presence= 80.3921, Ratio sum= 7.285 Position= n-6,10,12, Score= 806.69,Presence= 78.4313, Ratio sum= 5.6844 Position= n-6,10,13, Score= 803.41,Presence= 76.4705, Ratio sum= 5.455 Position= n-5,9,12, Score= 800.88,Presence= 78.4313, Ratio sum= 5.4025 Position= n-7,10,12, Score= 798.34,Presence=…	True	True	True	n-5	n-7	n-6,9,12	TG	0	100	16688
603	14.4468	892.746	892.739	892.746	MS1	TG 54:8|TG 16:1_16:1_22:6	TG 16:1(n-5)_16:1(n-7)_22:6(n-3,6,9,12,15,18)		Skin3	155.673	False	Position= n-5, Score= 582.56,Presence= 76.4705, Ratio sum= 0.9082 Position= n-7, Score= 897.66,Presence= 64.7058, Ratio sum= 2.347 Position= n-3, Score= 827.6,Presence= 70.5882, Ratio sum= 1.5604	Position= n-7, Score= 897.66,Presence= 64.7058, Ratio sum= 2.347 Position= n-3, Score= 827.6,Presence= 70.5882, Ratio sum= 1.5604 Position= n-5, Score= 582.56,Presence= 76.4705, Ratio sum= 0.9082	Position= n-3,6,9,12,15,18, Score= 904.48,Presence= 81.3725, Ratio sum= 12.9105 Position= n-3,6,9,12,15,17, Score= 881.7,Presence= 82.3529, Ratio sum= 12.6822 Position= n-5,7,9,12,15,18, Score= 869.52,Presence= 84.3137, Ratio sum= 12.8853 Position= n-3,6,9,12,15,19, Score= 866.17,Presence= 82.3529, Ratio sum= 14.4973 Position= n-3,6,9,11,15,18, Score= 859.29,Presence= 82.3529, Ratio sum= 12.5674 …	True	True	True	n-5	n-7	n-3,6,9,12,15,18	TG	0	100	18067
567	14.4468	866.729	866.723	866.729	MS1	TG 52:7|TG 16:1_16:1_20:5	TG 16:1(n-6)_16:1(n-6)_20:5		Skin3	166.563	False	Position= n-6, Score= 574.86,Presence= 58.8235, Ratio sum= 1.3789	Position= n-6, Score= 574.86,Presence= 58.8235, Ratio sum= 1.3789		True	True	False	n-6	n-6	n-	TG	0	100	17339
602	14.4238	892.745	892.739	892.745	MS1	TG 54:8|TG 16:1_16:1_22:6	TG 16:1(n-6)_16:1(n-7)_22:6(n-3,6,9,12,15,18)		Skin2	210.334	True	Position= n-6, Score= 689.83,Presence= 70.5882, Ratio sum= 2.7782 Position= n-5, Score= 580.61,Presence= 64.7058, Ratio sum= 1.2064 Position= n-7, Score= 877.82,Presence= 64.7058, Ratio sum= 3.7495 Position= n-3, Score= 869.94,Presence= 64.7058, Ratio sum= 1.7247	Position= n-7, Score= 877.82,Presence= 64.7058, Ratio sum= 3.7495 Position= n-3, Score= 869.94,Presence= 64.7058, Ratio sum= 1.7247 Position= n-6, Score= 689.83,Presence= 70.5882, Ratio sum= 2.7782 Position= n-5, Score= 580.61,Presence= 64.7058, Ratio sum= 1.2064	Position= n-3,6*,9,12,15,18, Score= 893.27,Presence= 77.4509, Ratio sum= 15.0615 Position= n-3,5,9,12,15,18, Score= 880.83,Presence= 82.3529, Ratio sum= 13.9527 Position= n-5,7,9,12,15,18, Score= 871.33,Presence= 81.3725, Ratio sum= 15.9342 Position= n-3,5,9,12,15,17, Score= 854.48,Presence= 84.3137, Ratio sum= 14.0263 Position= n-5,7,9,12,15,17, Score= 844.87,Presence= 83.3333, Ratio sum= 16.007…	True	True	True	n-6	n-7	n-3,6*,9,12,15,18	TG	0	100	18067
489	14.5407	818.729	818.723	818.729	MS1	TG 48:3|TG 16:1_16:1_16:1	TG 16:1(n-6)_16:1(n-9)_16:1(n-7)		Skin3	339.479	False	Position= n-6, Score= 771.3,Presence= 82.3529, Ratio sum= 3.4256 Position= n-5, Score= 642.25,Presence= 76.4705, Ratio sum= 2.7132 Position= n-7, Score= 938.33,Presence= 76.4705, Ratio sum= 9.6397 Position= n-9, Score= 850.23,Presence= 70.5882, Ratio sum= 1.2558	Position= n-9, Score= 850.23,Presence= 70.5882, Ratio sum= 1.2558 Position= n-6, Score= 771.3,Presence= 82.3529, Ratio sum= 3.4256 Position= n-5, Score= 642.25,Presence= 76.4705, Ratio sum= 2.7132 Position= n-7, Score= 938.33,Presence= 76.4705, Ratio sum= 9.6397	Position= n-7, Score= 938.33,Presence= 76.4705, Ratio sum= 9.6397 Position= n-9, Score= 850.23,Presence= 70.5882, Ratio sum= 1.2558 Position= n-6, Score= 771.3,Presence= 82.3529, Ratio sum= 3.4256 Position= n-5, Score= 642.25,Presence= 76.4705, Ratio sum= 2.7132	True	True	True	n-6	n-9	n-7	TG	0	100	15936
488	14.53	818.729	818.723	818.729	MS1	TG 48:3|TG 16:1_16:1_16:1	TG 16:1(n-6)_16:1(n-9)_16:1(n-7)		Skin1	337.346	False	Position= n-6, Score= 753.65,Presence= 88.2352, Ratio sum= 3.3564 Position= n-5, Score= 641.34,Presence= 76.4705, Ratio sum= 2.663 Position= n-7, Score= 950.17,Presence= 82.3529, Ratio sum= 9.7045 Position= n-9, Score= 845.01,Presence= 70.5882, Ratio sum= 1.1572	Position= n-9, Score= 845.01,Presence= 70.5882, Ratio sum= 1.1572 Position= n-6, Score= 753.65,Presence= 88.2352, Ratio sum= 3.3564 Position= n-5, Score= 641.34,Presence= 76.4705, Ratio sum= 2.663 Position= n-7, Score= 950.17,Presence= 82.3529, Ratio sum= 9.7045	Position= n-7, Score= 950.17,Presence= 82.3529, Ratio sum= 9.7045 Position= n-9, Score= 845.01,Presence= 70.5882, Ratio sum= 1.1572 Position= n-6, Score= 753.65,Presence= 88.2352, Ratio sum= 3.3564 Position= n-5, Score= 641.34,Presence= 76.4705, Ratio sum= 2.663	True	True	True	n-6	n-9	n-7	TG	0	100	15936
490	14.6113	818.729	818.723	818.729	MS1	TG 48:3|TG 16:1_16:1_16:1	TG 16:1(n-6)_16:1(n-9)_16:1(n-7)		Skin2	360.754	False	Position= n-6, Score= 750.93,Presence= 76.4705, Ratio sum= 1.1894 Position= n-5, Score= 638.8,Presence= 70.5882, Ratio sum= 0.6352 Position= n-7, Score= 848.89,Presence= 88.2352, Ratio sum= 3.0614 Position= n-9, Score= 842.4,Presence= 82.3529, Ratio sum= 1.0571	Position= n-9, Score= 842.4,Presence= 82.3529, Ratio sum= 1.0571 Position= n-6, Score= 750.93,Presence= 76.4705, Ratio sum= 1.1894 Position= n-5, Score= 638.8,Presence= 70.5882, Ratio sum= 0.6352 Position= n-7, Score= 848.89,Presence= 88.2352, Ratio sum= 3.0614	Position= n-7, Score= 848.89,Presence= 88.2352, Ratio sum= 3.0614 Position= n-9, Score= 842.4,Presence= 82.3529, Ratio sum= 1.0571 Position= n-6, Score= 750.93,Presence= 76.4705, Ratio sum= 1.1894 Position= n-5, Score= 638.8,Presence= 70.5882, Ratio sum= 0.6352	True	True	True	n-6	n-9	n-7	TG	0	100	15937
530	14.8203	846.745	846.755	846.762	MS2	TG 50:3|TG 16:1_16:1_18:1	TG 16:1(n-6)_16:1(n-9)_18:1(n-7)		Skin3	175.017	False	Position= n-6, Score= 832.95,Presence= 88.2352, Ratio sum= 5.9453 Position= n-8, Score= 599.37,Presence= 82.3529, Ratio sum= 5.6653 Position= n-5, Score= 536.27,Presence= 76.4705, Ratio sum= 2.8518 Position= n-7, Score= 926.01,Presence= 88.2352, Ratio sum= 14.3861 Position= n-9, Score= 884.47,Presence= 76.4705, Ratio sum= 4.9348	Position= n-9, Score= 884.47,Presence= 76.4705, Ratio sum= 4.9348 Position= n-6, Score= 832.95,Presence= 88.2352, Ratio sum= 5.9453 Position= n-8, Score= 599.37,Presence= 82.3529, Ratio sum= 5.6653 Position= n-5, Score= 536.27,Presence= 76.4705, Ratio sum= 2.8518 Position= n-7, Score= 926.01,Presence= 88.2352, Ratio sum= 14.3861	Position= n-7, Score= 926.01,Presence= 88.2352, Ratio sum= 14.3861 Position= n-9, Score= 884.47,Presence= 76.4705, Ratio sum= 4.9348 Position= n-6, Score= 832.95,Presence= 88.2352, Ratio sum= 5.9453 Position= n-15, Score= 708.44,Presence= 64.7058, Ratio sum= 1.2508 Position= n-8, Score= 599.37,Presence= 82.3529, Ratio sum= 5.6653 Position= n-5, Score= 536.27,Presence= 76.4705, Ratio sum= 2.8518	True	True	True	n-6	n-9	n-7	TG	0	100	16788
561	15.0883	860.783	860.77	860.764	MS2	TG 51:3|TG 16:1_17:1_18:1	TG 16:1(n-6)_17:1(n-8)_18:1(n-9)		Skin1	192.407	False	Position= n-6, Score= 863.02,Presence= 82.3529, Ratio sum= 1.9505 Position= n-7, Score= 841.64,Presence= 100.0, Ratio sum= 3.1395 Position= n-9, Score= 890.65,Presence= 82.3529, Ratio sum= 2.0971 Position= n-8, Score= 867.35,Presence= 76.4705, Ratio sum= 1.6175	Position= n-8, Score= 867.35,Presence= 76.4705, Ratio sum= 1.6175 Position= n-6, Score= 863.02,Presence= 82.3529, Ratio sum= 1.9505 Position= n-7, Score= 841.64,Presence= 100.0, Ratio sum= 3.1395 Position= n-9, Score= 890.65,Presence= 82.3529, Ratio sum= 2.0971	Position= n-9, Score= 890.65,Presence= 82.3529, Ratio sum= 2.0971 Position= n-8, Score= 867.35,Presence= 76.4705, Ratio sum= 1.6175 Position= n-6, Score= 863.02,Presence= 82.3529, Ratio sum= 1.9505 Position= n-7, Score= 841.64,Presence= 100.0, Ratio sum= 3.1395	True	True	True	n-6	n-8	n-9	TG	0	100	17177
590	15.2619	874.793	874.786	874.793	MS1	TG 52:3|TG 16:1_18:1_18:1	TG 16:1(n-7)_18:1(n-9)_18:1(n-9)		Skin2	488.834	True	Position= n-7, Score= 922.23,Presence= 88.2352, Ratio sum= 8.8471 Position= n-6, Score= 785.88,Presence= 82.3529, Ratio sum= 2.9086 Position= n-8, Score= 623.75,Presence= 76.4705, Ratio sum= 4.4016 Position= n-5, Score= 474.12,Presence= 52.9411, Ratio sum= 1.6767 Position= n-9, Score= 933.95,Presence= 70.5882, Ratio sum= 6.5439	Position= n-9, Score= 933.95,Presence= 70.5882, Ratio sum= 6.5439 Position= n-7, Score= 922.23,Presence= 88.2352, Ratio sum= 8.8471 Position= n-6, Score= 785.88,Presence= 82.3529, Ratio sum= 2.9086 Position= n-8, Score= 623.75,Presence= 76.4705, Ratio sum= 4.4016 Position= n-5, Score= 474.12,Presence= 52.9411, Ratio sum= 1.6767	Position= n-9, Score= 933.95,Presence= 70.5882, Ratio sum= 6.5439 Position= n-7, Score= 922.23,Presence= 88.2352, Ratio sum= 8.8471 Position= n-6, Score= 785.88,Presence= 82.3529, Ratio sum= 2.9086 Position= n-8, Score= 623.75,Presence= 76.4705, Ratio sum= 4.4016 Position= n-5, Score= 474.12,Presence= 52.9411, Ratio sum= 1.6767	True	True	True	n-7	n-9	n-9	TG	0	33.3333	17568
634	14.7044	920.774	920.77	920.774	MS1	TG 56:8|TG 16:1_18:1_22:6	TG 16:1(n-7)_18:1(n-6)_22:6(n-3,6,9,12,15,18)		Skin2	227.308	True	Position= n-7, Score= 820.93,Presence= 82.3529, Ratio sum= 3.6215 Position= n-6, Score= 820.5,Presence= 82.3529, Ratio sum= 3.3134 Position= n-9, Score= 816.85,Presence= 76.4705, Ratio sum= 2.1546	Position= n-6, Score= 820.5,Presence= 82.3529, Ratio sum= 3.3134 Position= n-7, Score= 820.93,Presence= 82.3529, Ratio sum= 3.6215 Position= n-9, Score= 816.85,Presence= 76.4705, Ratio sum= 2.1546 Position= n-15, Score= 635.94,Presence= 47.0588, Ratio sum= 0.2261	Position= n-3*,6,9,12,15,18, Score= 889.47,Presence= 78.4313, Ratio sum= 13.5194	True	True	True	n-7	n-6	n-3*,6,9,12,15,18	TG	0	100	18812
633	14.8096	920.775	920.77	920.775	MS1	TG 56:8|TG 16:1_18:1_22:6	TG 16:1(n-6)_18:1(n-7)_22:6(n-3,6,9,12,15,18)		Skin1	215.482	False	Position= n-6, Score= 757.94,Presence= 70.5882, Ratio sum= 2.4169 Position= n-9, Score= 744.65,Presence= 41.1764, Ratio sum= 0.7279 Position= n-7, Score= 833.42,Presence= 64.7058, Ratio sum= 2.1262 Position= n-3, Score= 824.66,Presence= 76.4705, Ratio sum= 1.3167	Position= n-7, Score= 833.42,Presence= 64.7058, Ratio sum= 2.1262 Position= n-3, Score= 824.66,Presence= 76.4705, Ratio sum= 1.3167 Position= n-6, Score= 757.94,Presence= 70.5882, Ratio sum= 2.4169 Position= n-9, Score= 744.65,Presence= 41.1764, Ratio sum= 0.7279	Position= n-3,6,9,12,15,18, Score= 909.63,Presence= 79.4117, Ratio sum= 11.7571 Position= n-3,6,9,13,15,18, Score= 838.74,Presence= 77.4509, Ratio sum= 11.1641 Position= n-3,6,8,12,15,18, Score= 837.72,Presence= 78.4313, Ratio sum= 10.978 Position= n-3,6,10,12,15,18, Score= 831.88,Presence= 75.4901, Ratio sum= 10.6082 Position= n-3,7,9,12,15,18, Score= 827.92,Presence= 80.3921, Ratio sum= 12.5226…	True	True	True	n-6	n-7	n-3,6,9,12,15,18	TG	0	100	18811
578	14.7273	870.757	870.755	870.757	MS1	TG 52:5|TG 16:1_18:2_18:2	TG 16:1(n-7)_18:2(n-6,9)_18:2(n-6,9)		Skin3	271.893	True	Position= n-7, Score= 790.56,Presence= 76.4705, Ratio sum= 11.4492 Position= n-6, Score= 885.1,Presence= 76.4705, Ratio sum= 10.4606	Position= n-6,9*, Score= 833.2,Presence= 79.4117, Ratio sum= 18.0024 Position= n-7,13, Score= 639.61,Presence= 79.4117, Ratio sum= 11.92 Position= n-6,13, Score= 708.04,Presence= 79.4117, Ratio sum= 10.9313	Position= n-6,9*, Score= 833.2,Presence= 79.4117, Ratio sum= 18.0024 Position= n-6,13, Score= 708.04,Presence= 79.4117, Ratio sum= 10.9313 Position= n-7,13, Score= 639.61,Presence= 79.4117, Ratio sum= 11.92	True	True	True	n-7	n-6,9*	n-6,9*	TG	0	100	17453
577	14.7044	870.761	870.755	870.761	MS1	TG 52:5|TG 16:1_18:2_18:2	TG 16:1(n-7)_18:2(n-6,9)_18:2(n-6,9)		Skin2	434.508	True	Position= n-7, Score= 732.61,Presence= 82.3529, Ratio sum= 15.0913 Position= n-6, Score= 900.15,Presence= 82.3529, Ratio sum= 10.8124	Position= n-6,9, Score= 907.6,Presence= 79.4117, Ratio sum= 21.4817 Position= n-7,9, Score= 699.09,Presence= 79.4117, Ratio sum= 25.7606 Position= n-6,8, Score= 671.91,Presence= 82.3529, Ratio sum= 19.3597	Position= n-6,9, Score= 907.6,Presence= 79.4117, Ratio sum= 21.4817 Position= n-7,9, Score= 699.09,Presence= 79.4117, Ratio sum= 25.7606 Position= n-6,8, Score= 671.91,Presence= 82.3529, Ratio sum= 19.3597	True	True	True	n-7	n-6,9	n-6,9	TG	0	100	17453
572	14.5178	868.743	868.739	868.743	MS1	TG 52:6|TG 16:1_18:2_18:3	TG 16:1(n-7)_18:2(n-6,9)_18:3(n-6,9,12)		Skin2	280.795	True	Position= n-7, Score= 810.62,Presence= 70.5882, Ratio sum= 3.9351 Position= n-6, Score= 833.05,Presence= 70.5882, Ratio sum= 3.5671	Position= n-6,9, Score= 829.31,Presence= 70.5882, Ratio sum= 6.689 Position= n-7,9, Score= 700.84,Presence= 70.5882, Ratio sum= 7.057	Position= n-6,9,12*, Score= 747.26,Presence= 68.6274, Ratio sum= 6.912 Position= n-6,9,14, Score= 740.03,Presence= 70.5882, Ratio sum= 6.8234 Position= n-7,9,14, Score= 592.72,Presence= 70.5882, Ratio sum= 7.1914	True	True	True	n-7	n-6,9	n-6,9,12*	TG	0	100	17382
532	14.8904	846.762	846.755	846.762	MS1	TG 50:3|TG 16:1_16:1_18:1	TG 16:1(n-7)_16:1(n-6)_18:1(n-10)		Skin2	476.979	False	Position= n-7, Score= 512.68,Presence= 76.4705, Ratio sum= 5.6945 Position= n-10, Score= 695.94,Presence= 47.0588, Ratio sum= 0.3065 Position= n-6, Score= 572.78,Presence= 70.5882, Ratio sum= 1.197	Position= n-6, Score= 572.78,Presence= 70.5882, Ratio sum= 1.197 Position= n-7, Score= 512.68,Presence= 76.4705, Ratio sum= 5.6945 Position= n-10, Score= 695.94,Presence= 47.0588, Ratio sum= 0.3065	Position= n-10, Score= 695.94,Presence= 47.0588, Ratio sum= 0.3065 Position= n-6, Score= 572.78,Presence= 70.5882, Ratio sum= 1.197 Position= n-7, Score= 512.68,Presence= 76.4705, Ratio sum= 5.6945	True	True	True	n-7	n-6	n-10	TG	0	100	16790
563	15.099	860.776	860.77	860.776	MS1	TG 51:3|TG 16:1_17:1_18:1	TG 16:1(n-7)_17:1(n-8)_18:1(n-9)		Skin3	175.75	False	Position= n-7, Score= 868.83,Presence= 94.1176, Ratio sum= 2.6195 Position= n-6, Score= 861.48,Presence= 82.3529, Ratio sum= 1.4902 Position= n-9, Score= 934.59,Presence= 88.2352, Ratio sum= 1.9215 Position= n-8, Score= 892.61,Presence= 88.2352, Ratio sum= 1.6255	Position= n-8, Score= 892.61,Presence= 88.2352, Ratio sum= 1.6255 Position= n-7, Score= 868.83,Presence= 94.1176, Ratio sum= 2.6195 Position= n-6, Score= 861.48,Presence= 82.3529, Ratio sum= 1.4902 Position= n-9, Score= 934.59,Presence= 88.2352, Ratio sum= 1.9215	Position= n-9, Score= 934.59,Presence= 88.2352, Ratio sum= 1.9215 Position= n-8, Score= 892.61,Presence= 88.2352, Ratio sum= 1.6255 Position= n-7, Score= 868.83,Presence= 94.1176, Ratio sum= 2.6195 Position= n-6, Score= 861.48,Presence= 82.3529, Ratio sum= 1.4902	True	True	True	n-7	n-8	n-9	TG	0	100	17177
562	15.0763	860.776	860.77	860.776	MS1	TG 51:3|TG 16:1_17:1_18:1	TG 16:1(n-7)_17:1(n-8)_18:1(n-9)		Skin2	224.927	False	Position= n-7, Score= 846.83,Presence= 100.0, Ratio sum= 3.03 Position= n-6, Score= 827.87,Presence= 64.7058, Ratio sum= 1.7262 Position= n-9, Score= 894.01,Presence= 82.3529, Ratio sum= 2.098 Position= n-8, Score= 868.64,Presence= 70.5882, Ratio sum= 1.544	Position= n-8, Score= 868.64,Presence= 70.5882, Ratio sum= 1.544 Position= n-7, Score= 846.83,Presence= 100.0, Ratio sum= 3.03 Position= n-6, Score= 827.87,Presence= 64.7058, Ratio sum= 1.7262 Position= n-9, Score= 894.01,Presence= 82.3529, Ratio sum= 2.098	Position= n-9, Score= 894.01,Presence= 82.3529, Ratio sum= 2.098 Position= n-8, Score= 868.64,Presence= 70.5882, Ratio sum= 1.544 Position= n-7, Score= 846.83,Presence= 100.0, Ratio sum= 3.03 Position= n-6, Score= 827.87,Presence= 64.7058, Ratio sum= 1.7262	True	True	True	n-7	n-8	n-9	TG	0	100	17177
583	14.9837	872.786	872.77	872.765	MS2	TG 52:4|TG 16:1_18:1_18:2	TG 16:1(n-7)_18:1(n-11)_18:2(n-6,9)		Skin2	347.414	False	Position= n-7, Score= 709.2,Presence= 70.5882, Ratio sum= 17.372 Position= n-9, Score= 684.83,Presence= 70.5882, Ratio sum= 8.5368 Position= n-5, Score= 562.36,Presence= 70.5882, Ratio sum= 2.5101 Position= n-6, Score= 890.05,Presence= 76.4705, Ratio sum= 12.7465 Position= n-11, Score= 712.25,Presence= 76.4705, Ratio sum= 1.3038	Position= n-11, Score= 712.25,Presence= 76.4705, Ratio sum= 1.3038 Position= n-7, Score= 709.2,Presence= 70.5882, Ratio sum= 17.372 Position= n-9, Score= 684.83,Presence= 70.5882, Ratio sum= 8.5368 Position= n-15, Score= 622.2,Presence= 58.8235, Ratio sum= 1.2869 Position= n-5, Score= 562.36,Presence= 70.5882, Ratio sum= 2.5101 Position= n-6, Score= 890.05,Presence= 76.4705, Ratio sum= 12.7465	Position= n-6,9, Score= 909.92,Presence= 82.3529, Ratio sum= 24.8713 Position= n-5,9, Score= 763.53,Presence= 79.4117, Ratio sum= 14.6351 Position= n-6,13, Score= 708.01,Presence= 76.4705, Ratio sum= 13.3672 Position= n-6,14, Score= 707.61,Presence= 70.5882, Ratio sum= 13.4717 Position= n-7,9, Score= 703.91,Presence= 79.4117, Ratio sum= 29.4968 Position= n-6,8, Score= 669.76,Presence= 79.4117, Ra…	True	True	True	n-7	n-11	n-6,9	TG	0	100	17505
649	16.579	958.895	958.88	958.877	MS2	TG 58:3|TG 16:1_18:1_24:1	TG 16:1(n-7)_18:1(n-11)_24:1(n-9)		Skin1	258.883	False	Position= n-7, Score= 800.57,Presence= 64.7058, Ratio sum= 1.5643 Position= n-13, Score= 772.67,Presence= 52.9411, Ratio sum= 0.217 Position= n-9, Score= 938.04,Presence= 82.3529, Ratio sum= 2.174 Position= n-11, Score= 902.7,Presence= 76.4705, Ratio sum= 0.4415	Position= n-11, Score= 902.7,Presence= 76.4705, Ratio sum= 0.4415 Position= n-7, Score= 800.57,Presence= 64.7058, Ratio sum= 1.5643 Position= n-13, Score= 772.67,Presence= 52.9411, Ratio sum= 0.217 Position= n-9, Score= 938.04,Presence= 82.3529, Ratio sum= 2.174	Position= n-9, Score= 938.04,Presence= 82.3529, Ratio sum= 2.174 Position= n-11, Score= 902.7,Presence= 76.4705, Ratio sum= 0.4415 Position= n-7, Score= 800.57,Presence= 64.7058, Ratio sum= 1.5643 Position= n-13, Score= 772.67,Presence= 52.9411, Ratio sum= 0.217	True	True	True	n-7	n-11	n-9	TG	0	100	19742
531	14.9024	846.762	846.755	846.762	MS1	TG 50:3|TG 16:1_16:1_18:1	TG 16:1(n-8)_16:1(n-8)_18:1(n-8)		Skin1	340.685	False	Position= n-8, Score= 684.93,Presence= 52.9411, Ratio sum= 0.7998	Position= n-8, Score= 684.93,Presence= 52.9411, Ratio sum= 0.7998	Position= n-8, Score= 684.93,Presence= 52.9411, Ratio sum= 0.7998	True	True	True	n-8	n-8	n-8	TG	0	100	16790
588	15.099	874.787	874.786	874.787	MS1	TG 52:3|TG 16:1_18:1_18:1	TG 16:1(n-9)_18:1(n-7)_18:1(n-8)		Skin3	302.95	False	Position= n-9, Score= 533.68,Presence= 47.0588, Ratio sum= 2.7837 Position= n-5, Score= 495.91,Presence= 76.4705, Ratio sum= 1.1518 Position= n-8, Score= 758.47,Presence= 64.7058, Ratio sum= 0.6488 Position= n-7, Score= 537.19,Presence= 88.2352, Ratio sum= 3.8242	Position= n-7, Score= 537.19,Presence= 88.2352, Ratio sum= 3.8242 Position= n-9, Score= 533.68,Presence= 47.0588, Ratio sum= 2.7837 Position= n-5, Score= 495.91,Presence= 76.4705, Ratio sum= 1.1518 Position= n-8, Score= 758.47,Presence= 64.7058, Ratio sum= 0.6488	Position= n-8, Score= 758.47,Presence= 64.7058, Ratio sum= 0.6488 Position= n-7, Score= 537.19,Presence= 88.2352, Ratio sum= 3.8242 Position= n-9, Score= 533.68,Presence= 47.0588, Ratio sum= 2.7837 Position= n-5, Score= 495.91,Presence= 76.4705, Ratio sum= 1.1518	True	True	True	n-9	n-7	n-8	TG	0	100	17565
582	14.9956	872.785	872.77	872.765	MS2	TG 52:4|TG 16:1_18:1_18:2	TG 16:1(n-9)_18:1(n-7)_18:2(n-6,9)		Skin1	275.078	False	Position= n-9, Score= 650.95,Presence= 58.8235, Ratio sum= 8.7597 Position= n-8, Score= 574.99,Presence= 64.7058, Ratio sum= 3.5444 Position= n-5, Score= 573.8,Presence= 70.5882, Ratio sum= 2.6257 Position= n-6, Score= 876.59,Presence= 70.5882, Ratio sum= 12.9271 Position= n-7, Score= 698.82,Presence= 82.3529, Ratio sum= 18.2188	Position= n-7, Score= 698.82,Presence= 82.3529, Ratio sum= 18.2188 Position= n-9, Score= 650.95,Presence= 58.8235, Ratio sum= 8.7597 Position= n-15, Score= 611.95,Presence= 58.8235, Ratio sum= 1.4029 Position= n-8, Score= 574.99,Presence= 64.7058, Ratio sum= 3.5444 Position= n-5, Score= 573.8,Presence= 70.5882, Ratio sum= 2.6257 Position= n-6, Score= 876.59,Presence= 70.5882, Ratio sum= 12.9271	Position= n-6,9, Score= 901.76,Presence= 73.5294, Ratio sum= 25.6686 Position= n-5,9, Score= 764.66,Presence= 73.5294, Ratio sum= 15.3671 Position= n-6,16, Score= 714.81,Presence= 79.4117, Ratio sum= 13.9701 Position= n-6,13, Score= 699.13,Presence= 70.5882, Ratio sum= 13.3253 Position= n-6,12, Score= 695.08,Presence= 70.5882, Ratio sum= 13.4973 Position= n-7,9, Score= 694.72,Presence= 79.4117, R…	True	True	True	n-9	n-7	n-6,9	TG	0	100	17505
584	15.0063	872.785	872.77	872.775	MS2	TG 52:4|TG 16:1_18:1_18:2	TG 16:1(n-9)_18:1(n-7)_18:2(n-6,9)		Skin3	203.95	False	Position= n-9, Score= 632.18,Presence= 64.7058, Ratio sum= 2.0804 Position= n-6, Score= 883.92,Presence= 88.2352, Ratio sum= 2.1252 Position= n-7, Score= 665.96,Presence= 82.3529, Ratio sum= 5.4506	Position= n-7, Score= 665.96,Presence= 82.3529, Ratio sum= 5.4506 Position= n-9, Score= 632.18,Presence= 64.7058, Ratio sum= 2.0804 Position= n-6, Score= 883.92,Presence= 88.2352, Ratio sum= 2.1252	Position= n-6,9, Score= 909.45,Presence= 82.3529, Ratio sum= 5.469 Position= n-6,11, Score= 746.72,Presence= 82.3529, Ratio sum= 2.5216 Position= n-7,9, Score= 717.2,Presence= 79.4117, Ratio sum= 8.7945 Position= n-6,8, Score= 685.93,Presence= 79.4117, Ratio sum= 6.0 Position= n-9,11, Score= 572.7,Presence= 70.5882, Ratio sum= 2.4768 Position= n-7,11, Score= 568.22,Presence= 79.4117, Ratio sum= 5…	True	True	True	n-9	n-7	n-6,9	TG	0	100	17505
635	14.7273	920.775	920.77	920.775	MS1	TG 56:8|TG 16:1_18:1_22:6	TG 16:1(n-7)_18:1(n-9)_22:6(n-3,6,9,12,15,18)		Skin3	162.422	True	Position= n-7, Score= 846.52,Presence= 82.3529, Ratio sum= 2.0503 Position= n-9, Score= 790.21,Presence= 64.7058, Ratio sum= 0.9225	Position= n-9, Score= 790.21,Presence= 64.7058, Ratio sum= 0.9225 Position= n-7, Score= 846.52,Presence= 82.3529, Ratio sum= 2.0503	Position= n-3*,6*,9,12,15,18, Score= 870.53,Presence= 70.5882, Ratio sum= 9.1241	True	True	True	n-7	n-9	n-3*,6*,9,12,15,18	TG	0	100	18812
650	16.5654	958.886	958.88	958.886	MS1	TG 58:3|TG 16:1_18:1_24:1	TG 16:1(n-9)_18:1(n-7)_24:1(n-9)		Skin2	109.334	False	Position= n-9, Score= 886.18,Presence= 52.9411, Ratio sum= 1.0567 Position= n-7, Score= 844.81,Presence= 58.8235, Ratio sum= 0.9771	Position= n-7, Score= 844.81,Presence= 58.8235, Ratio sum= 0.9771 Position= n-9, Score= 886.18,Presence= 52.9411, Ratio sum= 1.0567	Position= n-9, Score= 886.18,Presence= 52.9411, Ratio sum= 1.0567 Position= n-7, Score= 844.81,Presence= 58.8235, Ratio sum= 0.9771	True	True	True	n-9	n-7	n-9	TG	0	100	19742
571	14.53	868.743	868.739	868.743	MS1	TG 52:6|TG 16:1_18:2_18:3	TG 16:1(n-7)_18:2(n-6,9)_18:3(n-6,9,12)		Skin1	258.479	True	Position= n-7, Score= 814.49,Presence= 64.7058, Ratio sum= 2.795 Position= n-9, Score= 659.13,Presence= 58.8235, Ratio sum= 1.1409 Position= n-6, Score= 788.35,Presence= 76.4705, Ratio sum= 2.8766	Position= n-6,9, Score= 808.67,Presence= 76.4705, Ratio sum= 5.4297 Position= n-7,9, Score= 744.92,Presence= 70.5882, Ratio sum= 5.348	Position= n-6,9,12, Score= 806.77,Presence= 74.5098, Ratio sum= 6.3035 Position= n-6,9,13, Score= 769.36,Presence= 80.3921, Ratio sum= 6.3083 Position= n-7,9,12, Score= 744.15,Presence= 70.5882, Ratio sum= 6.2218 Position= n-7,9,13, Score= 696.73,Presence= 76.4705, Ratio sum= 6.2267	True	True	True	n-7	n-6,9	n-6,9,12	TG	0	100	17382
598	15.4472	888.808	888.802	888.808	MS1	TG 53:3|TG 17:0_18:1_18:2	TG 17:0_18:1(n-9)_18:2(n-6,9)		Skin2	235.479	False	Position= n-9, Score= 934.68,Presence= 82.3529, Ratio sum= 3.7255 Position= n-8, Score= 865.3,Presence= 88.2352, Ratio sum= 2.0695 Position= n-6, Score= 837.93,Presence= 64.7058, Ratio sum= 1.7433 Position= n-7, Score= 751.83,Presence= 88.2352, Ratio sum= 3.0799 Position= n-10, Score= 750.82,Presence= 82.3529, Ratio sum= 1.553	Position= n-6,9, Score= 823.26,Presence= 76.4705, Ratio sum= 4.4727 Position= n-7,9, Score= 736.39,Presence= 88.2352, Ratio sum= 5.8094 Position= n-8,10, Score= 729.96,Presence= 85.2941, Ratio sum= 3.4083 Position= n-6,10, Score= 709.7,Presence= 73.5294, Ratio sum= 3.082 Position= n-6,8, Score= 675.93,Presence= 73.5294, Ratio sum= 3.5906 Position= n-7,10, Score= 664.4,Presence= 85.2941, Ratio sum…		True	True		n-9	n-6,9		TG	0	100	17931
599	15.4699	888.808	888.802	888.808	MS1	TG 53:3|TG 17:0_18:1_18:2	TG 17:0_18:1(n-9)_18:2(n-6,9)		Skin3	193.687	False	Position= n-9, Score= 925.35,Presence= 70.5882, Ratio sum= 1.4735 Position= n-6, Score= 857.65,Presence= 64.7058, Ratio sum= 0.9703 Position= n-8, Score= 833.88,Presence= 82.3529, Ratio sum= 0.7849 Position= n-10, Score= 723.84,Presence= 70.5882, Ratio sum= 0.6341 Position= n-7, Score= 716.26,Presence= 94.1176, Ratio sum= 1.3793	Position= n-6,9, Score= 839.46,Presence= 70.5882, Ratio sum= 2.1458 Position= n-7,9, Score= 719.87,Presence= 85.2941, Ratio sum= 2.5548 Position= n-6,10, Score= 702.61,Presence= 64.7058, Ratio sum= 1.5322 Position= n-8,10, Score= 688.78,Presence= 73.5294, Ratio sum= 1.3468 Position= n-6,8, Score= 680.99,Presence= 70.5882, Ratio sum= 1.8245 Position= n-7,10, Score= 622.38,Presence= 79.4117, Ratio …		True	True		n-9	n-6,9		TG	0	100	17931
596	15.0763	881.765	881.757	881.765	MS1	TG 52:2|TG 18:0_17:1_17:1	TG 18:0_17:1(n-5)_17:1(n-9)		Skin2	216.338	False	Position= n-5, Score= 767.66,Presence= 76.4705, Ratio sum= 0.5004 Position= n-6, Score= 722.66,Presence= 70.5882, Ratio sum= 0.7015 Position= n-9, Score= 870.0,Presence= 82.3529, Ratio sum= 0.8951	Position= n-9, Score= 870.0,Presence= 82.3529, Ratio sum= 0.8951 Position= n-5, Score= 767.66,Presence= 76.4705, Ratio sum= 0.5004 Position= n-6, Score= 722.66,Presence= 70.5882, Ratio sum= 0.7015		True	True		n-5	n-9		TG	0	100	17732
595	15.0883	881.764	881.757	881.764	MS1	TG 52:2|TG 18:0_17:1_17:1	TG 18:0_17:1(n-6)_17:1(n-9)		Skin1	181.18	False	Position= n-6, Score= 852.91,Presence= 88.2352, Ratio sum= 0.886 Position= n-5, Score= 822.51,Presence= 76.4705, Ratio sum= 0.5548 Position= n-7, Score= 762.76,Presence= 88.2352, Ratio sum= 1.2223 Position= n-4, Score= 680.53,Presence= 58.8235, Ratio sum= 0.3213 Position= n-9, Score= 856.99,Presence= 88.2352, Ratio sum= 1.341	Position= n-9, Score= 856.99,Presence= 88.2352, Ratio sum= 1.341 Position= n-6, Score= 852.91,Presence= 88.2352, Ratio sum= 0.886 Position= n-5, Score= 822.51,Presence= 76.4705, Ratio sum= 0.5548 Position= n-7, Score= 762.76,Presence= 88.2352, Ratio sum= 1.2223 Position= n-4, Score= 680.53,Presence= 58.8235, Ratio sum= 0.3213		True	True		n-6	n-9		TG	0	100	17732
597	15.0063	881.765	881.757	881.765	MS1	TG 52:2|TG 18:0_17:1_17:1	TG 18:0_17:1(n-6)_17:1(n-9)		Skin3	138.929	False	Position= n-6, Score= 765.33,Presence= 76.4705, Ratio sum= 0.7675 Position= n-7, Score= 711.61,Presence= 76.4705, Ratio sum= 0.9058 Position= n-9, Score= 861.42,Presence= 94.1176, Ratio sum= 0.9552	Position= n-9, Score= 861.42,Presence= 94.1176, Ratio sum= 0.9552 Position= n-6, Score= 765.33,Presence= 76.4705, Ratio sum= 0.7675 Position= n-7, Score= 711.61,Presence= 76.4705, Ratio sum= 0.9058		True	True		n-6	n-9		TG	0	100	17733
620	15.7485	904.832	904.833	904.832	MS1	TG 54:2|TG 18:0_18:1_18:1	TG 18:0_18:1(n-11)_18:1(n-9)		Skin3	254.62	False	Position= n-11, Score= 888.72,Presence= 70.5882, Ratio sum= 0.3559 Position= n-7, Score= 761.66,Presence= 70.5882, Ratio sum= 1.9587 Position= n-5, Score= 528.31,Presence= 47.0588, Ratio sum= 0.2973 Position= n-10, Score= 513.98,Presence= 58.8235, Ratio sum= 1.7779 Position= n-9, Score= 960.09,Presence= 88.2352, Ratio sum= 4.3228	Position= n-9, Score= 960.09,Presence= 88.2352, Ratio sum= 4.3228 Position= n-11, Score= 888.72,Presence= 70.5882, Ratio sum= 0.3559 Position= n-7, Score= 761.66,Presence= 70.5882, Ratio sum= 1.9587 Position= n-5, Score= 528.31,Presence= 47.0588, Ratio sum= 0.2973 Position= n-10, Score= 513.98,Presence= 58.8235, Ratio sum= 1.7779		True	True		n-11	n-9		TG	0	100	18360
619	15.8318	904.832	904.833	904.832	MS1	TG 54:2|TG 18:0_18:1_18:1	TG 18:0_18:1(n-9)_18:1(n-9)		Skin1	386.775	True	Position= n-9, Score= 931.53,Presence= 76.4705, Ratio sum= 5.2686 Position= n-13, Score= 848.51,Presence= 52.9411, Ratio sum= 0.134 Position= n-7, Score= 667.03,Presence= 82.3529, Ratio sum= 2.0115	Position= n-9, Score= 931.53,Presence= 76.4705, Ratio sum= 5.2686 Position= n-13, Score= 848.51,Presence= 52.9411, Ratio sum= 0.134 Position= n-7, Score= 667.03,Presence= 82.3529, Ratio sum= 2.0115		True	True		n-9	n-9		TG	0	100	18359
630	15.8415	916.839	916.833	916.839	MS1	TG 55:3|TG 18:1_18:1_19:1	TG 18:1(n-10)_18:1(n-6)_19:1(n-9)		Skin3	91.1202	False	Position= n-10, Score= 785.61,Presence= 76.4705, Ratio sum= 0.7347 Position= n-7, Score= 524.42,Presence= 58.8235, Ratio sum= 0.8602 Position= n-9, Score= 916.67,Presence= 64.7058, Ratio sum= 1.2966 Position= n-6, Score= 809.78,Presence= 41.1764, Ratio sum= 0.4473	Position= n-6, Score= 809.78,Presence= 41.1764, Ratio sum= 0.4473 Position= n-10, Score= 785.61,Presence= 76.4705, Ratio sum= 0.7347 Position= n-7, Score= 524.42,Presence= 58.8235, Ratio sum= 0.8602 Position= n-9, Score= 916.67,Presence= 64.7058, Ratio sum= 1.2966	Position= n-9, Score= 916.67,Presence= 64.7058, Ratio sum= 1.2966 Position= n-6, Score= 809.78,Presence= 41.1764, Ratio sum= 0.4473 Position= n-10, Score= 785.61,Presence= 76.4705, Ratio sum= 0.7347 Position= n-7, Score= 524.42,Presence= 58.8235, Ratio sum= 0.8602	True	True	True	n-10	n-6	n-9	TG	0	100	18697
612	14.9956	898.788	898.786	898.788	MS1	TG 54:5|TG 18:1_18:2_18:2	TG 18:1(n-11)_18:2(n-6,9)_18:2(n-6,9)		Skin1	328.558	True	Position= n-11, Score= 681.81,Presence= 64.7058, Ratio sum= 1.0877 Position= n-5, Score= 562.43,Presence= 64.7058, Ratio sum= 1.7067 Position= n-7, Score= 562.1,Presence= 88.2352, Ratio sum= 16.1703 Position= n-6, Score= 868.68,Presence= 70.5882, Ratio sum= 12.1937 Position= n-9, Score= 687.36,Presence= 70.5882, Ratio sum= 9.7001	Position= n-6,9, Score= 904.43,Presence= 76.4705, Ratio sum= 25.1062 Position= n-9,11, Score= 535.92,Presence= 73.5294, Ratio sum= 11.2724 Position= n-5,11, Score= 485.09,Presence= 70.5882, Ratio sum= 3.279 Position= n-7,11, Score= 464.63,Presence= 82.3529, Ratio sum= 17.7426 Position= n-5,7, Score= 459.2,Presence= 73.5294, Ratio sum= 10.3461 Position= n-5,9, Score= 760.13,Presence= 73.5294, Rati…	Position= n-6,9, Score= 904.43,Presence= 76.4705, Ratio sum= 25.1062 Position= n-5,9, Score= 760.13,Presence= 73.5294, Ratio sum= 14.6192 Position= n-6,11, Score= 674.92,Presence= 73.5294, Ratio sum= 13.766 Position= n-7,9, Score= 626.87,Presence= 85.2941, Ratio sum= 29.0828 Position= n-9,11, Score= 535.92,Presence= 73.5294, Ratio sum= 11.2724 Position= n-5,11, Score= 485.09,Presence= 70.5882, Ra…	True	True	True	n-11	n-6,9	n-6,9	TG	0	100	18225
647	16.191	956.87	956.864	956.87	MS1	TG 58:4|TG 18:1_22:1_18:2	TG 18:1(n-11)_22:1(n-9)_18:2(n-6,9)		Skin2	97.5082	False	Position= n-11, Score= 776.66,Presence= 35.2941, Ratio sum= 0.4162 Position= n-9, Score= 879.47,Presence= 58.8235, Ratio sum= 1.3712 Position= n-6, Score= 802.61,Presence= 47.0588, Ratio sum= 1.2606	Position= n-9, Score= 879.47,Presence= 58.8235, Ratio sum= 1.3712 Position= n-6, Score= 802.61,Presence= 47.0588, Ratio sum= 1.2606 Position= n-11, Score= 776.66,Presence= 35.2941, Ratio sum= 0.4162	Position= n-6,9, Score= 792.67,Presence= 52.9411, Ratio sum= 2.6805	True	True	True	n-11	n-9	n-6,9	TG	0	100	19691
629	15.819	916.839	916.833	916.839	MS1	TG 55:3|TG 18:1_18:1_19:1	TG 18:1(n-12)_18:1(n-10)_19:1(n-8)		Skin2	135.188	False	Position= n-12, Score= 657.63,Presence= 35.2941, Ratio sum= 0.1276 Position= n-7, Score= 648.92,Presence= 70.5882, Ratio sum= 0.7854 Position= n-8, Score= 775.02,Presence= 76.4705, Ratio sum= 0.5915 Position= n-10, Score= 762.94,Presence= 64.7058, Ratio sum= 0.8047	Position= n-10, Score= 762.94,Presence= 64.7058, Ratio sum= 0.8047 Position= n-12, Score= 657.63,Presence= 35.2941, Ratio sum= 0.1276 Position= n-7, Score= 648.92,Presence= 70.5882, Ratio sum= 0.7854 Position= n-8, Score= 775.02,Presence= 76.4705, Ratio sum= 0.5915	Position= n-8, Score= 775.02,Presence= 76.4705, Ratio sum= 0.5915 Position= n-10, Score= 762.94,Presence= 64.7058, Ratio sum= 0.8047 Position= n-12, Score= 657.63,Presence= 35.2941, Ratio sum= 0.1276 Position= n-7, Score= 648.92,Presence= 70.5882, Ratio sum= 0.7854	True	True	True	n-12	n-10	n-8	TG	0	100	18697
616	15.5523	902.82	902.817	902.82	MS1	TG 54:3|TG 18:1_18:1_18:1	TG 18:1(n-9)_18:1(n-7)_18:1(n-9)		Skin1	368.052	True	Position= n-9, Score= 941.76,Presence= 82.3529, Ratio sum= 12.1383 Position= n-3, Score= 762.64,Presence= 70.5882, Ratio sum= 0.2878 Position= n-10, Score= 480.34,Presence= 58.8235, Ratio sum= 4.9741 Position= n-7, Score= 791.51,Presence= 76.4705, Ratio sum= 7.0879	Position= n-7, Score= 791.51,Presence= 76.4705, Ratio sum= 7.0879 Position= n-3, Score= 762.64,Presence= 70.5882, Ratio sum= 0.2878 Position= n-10, Score= 480.34,Presence= 58.8235, Ratio sum= 4.9741 Position= n-9, Score= 941.76,Presence= 82.3529, Ratio sum= 12.1383	Position= n-9, Score= 941.76,Presence= 82.3529, Ratio sum= 12.1383 Position= n-7, Score= 791.51,Presence= 76.4705, Ratio sum= 7.0879 Position= n-3, Score= 762.64,Presence= 70.5882, Ratio sum= 0.2878 Position= n-10, Score= 480.34,Presence= 58.8235, Ratio sum= 4.9741	True	True	True	n-9	n-7	n-9	TG	0	0	18318
617	15.5401	902.821	902.817	902.821	MS1	TG 54:3|TG 18:1_18:1_18:1	TG 18:1(n-9)_18:1(n-7)_18:1(n-9)		Skin2	486.147	True	Position= n-9, Score= 924.96,Presence= 70.5882, Ratio sum= 10.8756 Position= n-3, Score= 733.11,Presence= 64.7058, Ratio sum= 0.3096 Position= n-11, Score= 611.74,Presence= 52.9411, Ratio sum= 0.4205 Position= n-5, Score= 576.77,Presence= 82.3529, Ratio sum= 1.0696 Position= n-7, Score= 795.96,Presence= 70.5882, Ratio sum= 6.4686	Position= n-7, Score= 795.96,Presence= 70.5882, Ratio sum= 6.4686 Position= n-3, Score= 733.11,Presence= 64.7058, Ratio sum= 0.3096 Position= n-11, Score= 611.74,Presence= 52.9411, Ratio sum= 0.4205 Position= n-5, Score= 576.77,Presence= 82.3529, Ratio sum= 1.0696 Position= n-9, Score= 924.96,Presence= 70.5882, Ratio sum= 10.8756	Position= n-9, Score= 924.96,Presence= 70.5882, Ratio sum= 10.8756 Position= n-7, Score= 795.96,Presence= 70.5882, Ratio sum= 6.4686 Position= n-3, Score= 733.11,Presence= 64.7058, Ratio sum= 0.3096 Position= n-11, Score= 611.74,Presence= 52.9411, Ratio sum= 0.4205 Position= n-5, Score= 576.77,Presence= 82.3529, Ratio sum= 1.0696	True	True	True	n-9	n-7	n-9	TG	0	100	18318
639	15.9119	930.846	930.848	930.846	MS1	TG 56:3|TG 18:1_18:1_20:1	TG 18:1(n-7)_18:1(n-11)_20:1(n-9)		Skin2	200.127	False	Position= n-7, Score= 809.27,Presence= 70.5882, Ratio sum= 1.5025 Position= n-5, Score= 556.88,Presence= 41.1764, Ratio sum= 0.2416 Position= n-9, Score= 950.9,Presence= 88.2352, Ratio sum= 2.529 Position= n-11, Score= 875.43,Presence= 76.4705, Ratio sum= 0.2899	Position= n-11, Score= 875.43,Presence= 76.4705, Ratio sum= 0.2899 Position= n-7, Score= 809.27,Presence= 70.5882, Ratio sum= 1.5025 Position= n-5, Score= 556.88,Presence= 41.1764, Ratio sum= 0.2416 Position= n-9, Score= 950.9,Presence= 88.2352, Ratio sum= 2.529	Position= n-9, Score= 950.9,Presence= 88.2352, Ratio sum= 2.529 Position= n-11, Score= 875.43,Presence= 76.4705, Ratio sum= 0.2899 Position= n-7, Score= 809.27,Presence= 70.5882, Ratio sum= 1.5025 Position= n-5, Score= 556.88,Presence= 41.1764, Ratio sum= 0.2416	True	True	True	n-7	n-11	n-9	TG	0	100	19075
638	16.0185	930.846	930.848	930.846	MS1	TG 56:3|TG 18:1_18:1_20:1	TG 18:1(n-7)_18:1(n-11)_20:1(n-9)		Skin1	376.982	False	Position= n-7, Score= 721.67,Presence= 70.5882, Ratio sum= 2.5378 Position= n-5, Score= 625.03,Presence= 76.4705, Ratio sum= 0.4386 Position= n-9, Score= 938.24,Presence= 82.3529, Ratio sum= 5.3473 Position= n-11, Score= 920.48,Presence= 76.4705, Ratio sum= 0.8949	Position= n-11, Score= 920.48,Presence= 76.4705, Ratio sum= 0.8949 Position= n-7, Score= 721.67,Presence= 70.5882, Ratio sum= 2.5378 Position= n-5, Score= 625.03,Presence= 76.4705, Ratio sum= 0.4386 Position= n-9, Score= 938.24,Presence= 82.3529, Ratio sum= 5.3473	Position= n-9, Score= 938.24,Presence= 82.3529, Ratio sum= 5.3473 Position= n-11, Score= 920.48,Presence= 76.4705, Ratio sum= 0.8949 Position= n-7, Score= 721.67,Presence= 70.5882, Ratio sum= 2.5378 Position= n-5, Score= 625.03,Presence= 76.4705, Ratio sum= 0.4386	True	True	True	n-7	n-11	n-9	TG	0	100	19074
640	15.9345	930.846	930.848	930.846	MS1	TG 56:3|TG 18:1_18:1_20:1	TG 18:1(n-7)_18:1(n-11)_20:1(n-9)		Skin3	172.241	False	Position= n-7, Score= 761.88,Presence= 82.3529, Ratio sum= 1.3663 Position= n-9, Score= 929.24,Presence= 76.4705, Ratio sum= 2.7009 Position= n-11, Score= 834.2,Presence= 64.7058, Ratio sum= 0.4146	Position= n-11, Score= 834.2,Presence= 64.7058, Ratio sum= 0.4146 Position= n-7, Score= 761.88,Presence= 82.3529, Ratio sum= 1.3663 Position= n-9, Score= 929.24,Presence= 76.4705, Ratio sum= 2.7009	Position= n-9, Score= 929.24,Presence= 76.4705, Ratio sum= 2.7009 Position= n-11, Score= 834.2,Presence= 64.7058, Ratio sum= 0.4146 Position= n-7, Score= 761.88,Presence= 82.3529, Ratio sum= 1.3663	True	True	True	n-7	n-11	n-9	TG	0	100	19075
631	15.9254	916.839	916.833	916.839	MS1	TG 55:3|TG 18:1_18:1_19:1	TG 18:1(n-8)_18:1(n-6)_19:1(n-9)		Skin1	155.546	False	Position= n-8, Score= 708.96,Presence= 47.0588, Ratio sum= 0.3199 Position= n-9, Score= 828.77,Presence= 70.5882, Ratio sum= 1.0247 Position= n-6, Score= 726.38,Presence= 41.1764, Ratio sum= 1.0935	Position= n-6, Score= 726.38,Presence= 41.1764, Ratio sum= 1.0935 Position= n-8, Score= 708.96,Presence= 47.0588, Ratio sum= 0.3199 Position= n-9, Score= 828.77,Presence= 70.5882, Ratio sum= 1.0247	Position= n-9, Score= 828.77,Presence= 70.5882, Ratio sum= 1.0247 Position= n-6, Score= 726.38,Presence= 41.1764, Ratio sum= 1.0935 Position= n-8, Score= 708.96,Presence= 47.0588, Ratio sum= 0.3199	True	True	True	n-8	n-6	n-9	TG	0	100	18698
628	15.8318	916.852	916.833	916.838	MS2	TG 55:3|TG 18:1_18:1_19:1	TG 18:1(n-8)_18:1(n-6)_19:1(n-9)		Skin1	65.7914	False	Position= n-8, Score= 708.96,Presence= 47.0588, Ratio sum= 0.3199 Position= n-9, Score= 828.77,Presence= 70.5882, Ratio sum= 1.0247 Position= n-6, Score= 726.38,Presence= 41.1764, Ratio sum= 1.0935	Position= n-6, Score= 726.38,Presence= 41.1764, Ratio sum= 1.0935 Position= n-8, Score= 708.96,Presence= 47.0588, Ratio sum= 0.3199 Position= n-9, Score= 828.77,Presence= 70.5882, Ratio sum= 1.0247	Position= n-9, Score= 828.77,Presence= 70.5882, Ratio sum= 1.0247 Position= n-6, Score= 726.38,Presence= 41.1764, Ratio sum= 1.0935 Position= n-8, Score= 708.96,Presence= 47.0588, Ratio sum= 0.3199	True	True	True	n-8	n-6	n-9	TG	0	100	18697
618	15.5628	902.83	902.817	902.825	MS2	TG 54:3|TG 18:1_18:1_18:1	TG 18:1(n-9)_18:1(n-7)_18:1(n-9)		Skin3	327.761	False	Position= n-9, Score= 946.48,Presence= 82.3529, Ratio sum= 12.8162 Position= n-7, Score= 744.01,Presence= 70.5882, Ratio sum= 6.0393	Position= n-7, Score= 744.01,Presence= 70.5882, Ratio sum= 6.0393 Position= n-9, Score= 946.48,Presence= 82.3529, Ratio sum= 12.8162	Position= n-9, Score= 946.48,Presence= 82.3529, Ratio sum= 12.8162 Position= n-7, Score= 744.01,Presence= 70.5882, Ratio sum= 6.0393	True	True	True	n-9	n-7	n-9	TG	0	0	18318
613	15.0063	898.788	898.786	898.788	MS1	TG 54:5|TG 18:1_18:2_18:2	TG 18:1(n-9)_18:2(n-6,9)_18:2(n-6,9)		Skin3	285.884	True	Position= n-9, Score= 690.49,Presence= 64.7058, Ratio sum= 9.4316 Position= n-6, Score= 866.98,Presence= 64.7058, Ratio sum= 11.2516 Position= n-7, Score= 564.0,Presence= 70.5882, Ratio sum= 14.9538	Position= n-6,9, Score= 902.26,Presence= 73.5294, Ratio sum= 23.6282 Position= n-7,9, Score= 615.03,Presence= 76.4705, Ratio sum= 27.3304	Position= n-6,9, Score= 902.26,Presence= 73.5294, Ratio sum= 23.6282 Position= n-7,9, Score= 615.03,Presence= 76.4705, Ratio sum= 27.3304	True	True	True	n-9	n-6,9	n-6,9	TG	0	100	18225
636	15.7261	928.837	928.833	928.837	MS1	TG 56:4|TG 18:1_20:1_18:2	TG 18:1(n-9)_20:1(n-11)_18:2(n-6,9)		Skin2	338.831	False	Position= n-9, Score= 884.32,Presence= 82.3529, Ratio sum= 5.1586 Position= n-7, Score= 643.95,Presence= 88.2352, Ratio sum= 5.0225 Position= n-11, Score= 907.23,Presence= 76.4705, Ratio sum= 1.1234 Position= n-6, Score= 895.22,Presence= 82.3529, Ratio sum= 3.2548	Position= n-11, Score= 907.23,Presence= 76.4705, Ratio sum= 1.1234 Position= n-6, Score= 895.22,Presence= 82.3529, Ratio sum= 3.2548 Position= n-9, Score= 884.32,Presence= 82.3529, Ratio sum= 5.1586 Position= n-7, Score= 643.95,Presence= 88.2352, Ratio sum= 5.0225	Position= n-6,9, Score= 880.18,Presence= 82.3529, Ratio sum= 7.8219 Position= n-6,11, Score= 729.07,Presence= 76.4705, Ratio sum= 4.728 Position= n-9,11, Score= 692.38,Presence= 76.4705, Ratio sum= 6.6318 Position= n-7,9, Score= 691.84,Presence= 85.2941, Ratio sum= 9.5896 Position= n-6,8, Score= 655.8,Presence= 76.4705, Ratio sum= 5.985 Position= n-7,11, Score= 574.31,Presence= 79.4117, Ratio sum…	True	True	True	n-9	n-11	n-6,9	TG	0	100	19028
637	15.7485	928.851	928.833	928.839	MS2+O	TG 56:4|TG 18:1_20:1_18:2	TG 18:1(n-9)_20:1(n-11)_18:2(n-6,9)		Skin3	125.023	False	Position= n-9, Score= 895.01,Presence= 88.2352, Ratio sum= 2.5882 Position= n-10, Score= 638.84,Presence= 70.5882, Ratio sum= 0.9716 Position= n-7, Score= 596.76,Presence= 76.4705, Ratio sum= 2.506 Position= n-11, Score= 910.34,Presence= 70.5882, Ratio sum= 0.6345 Position= n-6, Score= 878.85,Presence= 64.7058, Ratio sum= 1.7288	Position= n-11, Score= 910.34,Presence= 70.5882, Ratio sum= 0.6345 Position= n-9, Score= 895.01,Presence= 88.2352, Ratio sum= 2.5882 Position= n-6, Score= 878.85,Presence= 64.7058, Ratio sum= 1.7288 Position= n-10, Score= 638.84,Presence= 70.5882, Ratio sum= 0.9716 Position= n-7, Score= 596.76,Presence= 76.4705, Ratio sum= 2.506	Position= n-6,9, Score= 888.06,Presence= 82.3529, Ratio sum= 4.1384 Position= n-11,15, Score= 797.42,Presence= 61.7647, Ratio sum= 0.7793 Position= n-6,15, Score= 736.61,Presence= 58.8235, Ratio sum= 1.8735 Position= n-6,11, Score= 735.55,Presence= 67.647, Ratio sum= 2.4347 Position= n-9,15, Score= 731.51,Presence= 70.5882, Ratio sum= 2.733 Position= n-9,11, Score= 727.82,Presence= 79.4117, Ratio…	True	True	True	n-9	n-11	n-6,9	TG	0	100	19028
646	16.205	956.875	956.864	956.869	MS2+O	TG 58:4|TG 18:1_22:1_18:2	TG 18:1(n-9)_22:1(n-11)_18:2(n-6,9)		Skin1	225.713	False	Position= n-9, Score= 865.4,Presence= 82.3529, Ratio sum= 1.7596 Position= n-13, Score= 803.94,Presence= 58.8235, Ratio sum= 0.2292 Position= n-7, Score= 680.33,Presence= 76.4705, Ratio sum= 1.9185 Position= n-11, Score= 902.1,Presence= 76.4705, Ratio sum= 0.7665 Position= n-6, Score= 875.75,Presence= 70.5882, Ratio sum= 1.2572	Position= n-11, Score= 902.1,Presence= 76.4705, Ratio sum= 0.7665 Position= n-6, Score= 875.75,Presence= 70.5882, Ratio sum= 1.2572 Position= n-9, Score= 865.4,Presence= 82.3529, Ratio sum= 1.7596 Position= n-13, Score= 803.94,Presence= 58.8235, Ratio sum= 0.2292 Position= n-7, Score= 680.33,Presence= 76.4705, Ratio sum= 1.9185	Position= n-6,9, Score= 883.6,Presence= 76.4705, Ratio sum= 3.0175 Position= n-6,11, Score= 743.65,Presence= 67.647, Ratio sum= 1.9605 Position= n-9,11, Score= 725.12,Presence= 73.5294, Ratio sum= 2.4629 Position= n-7,9, Score= 705.4,Presence= 79.4117, Ratio sum= 3.6788 Position= n-7,11, Score= 625.77,Presence= 70.5882, Ratio sum= 2.6218	True	True	True	n-9	n-11	n-6,9	TG	0	100	19691
606	14.6113	894.756	894.755	894.756	MS1	TG 54:7|TG 18:2_18:2_18:3	TG 18:2(n-6,9)_18:2(n-6,9)_18:3(n-3,6,9)		Skin2	330.532	True	Position= n-6*,9*, Score= 456.37,Presence= 52.9411, Ratio sum= 24.0036 Position= n-3,15, Score= 706.36,Presence= 61.7647, Ratio sum= 2.9683 Position= n-3,6, Score= 761.96,Presence= 61.7647, Ratio sum= 20.4904 Position= n-5,15, Score= 561.25,Presence= 55.8823, Ratio sum= 2.4772	Position= n-6*,9*, Score= 456.37,Presence= 52.9411, Ratio sum= 24.0036 Position= n-5,15, Score= 561.25,Presence= 55.8823, Ratio sum= 2.4772 Position= n-3,6, Score= 761.96,Presence= 61.7647, Ratio sum= 20.4904 Position= n-3,15, Score= 706.36,Presence= 61.7647, Ratio sum= 2.9683	Position= n-3,6,9, Score= 840.23,Presence= 66.6666, Ratio sum= 39.8521	True	True	True	n-6*,9*	n-6*,9*	n-3,6,9	TG	0	100	18133
608	14.7044	894.759	894.755	894.759	MS1	TG 54:7|TG 18:2_18:2_18:3	TG 18:2(n-6,9)_18:2(n-6,9)_18:3(n-3,6,9)		Skin2	304.275	True	Position= n-6*,9*, Score= 456.37,Presence= 52.9411, Ratio sum= 24.0036 Position= n-3,15, Score= 706.36,Presence= 61.7647, Ratio sum= 2.9683 Position= n-3,6, Score= 761.96,Presence= 61.7647, Ratio sum= 20.4904 Position= n-5,15, Score= 561.25,Presence= 55.8823, Ratio sum= 2.4772	Position= n-6*,9*, Score= 456.37,Presence= 52.9411, Ratio sum= 24.0036 Position= n-5,15, Score= 561.25,Presence= 55.8823, Ratio sum= 2.4772 Position= n-3,6, Score= 761.96,Presence= 61.7647, Ratio sum= 20.4904 Position= n-3,15, Score= 706.36,Presence= 61.7647, Ratio sum= 2.9683	Position= n-3,6,9, Score= 840.23,Presence= 66.6666, Ratio sum= 39.8521	True	True	True	n-6*,9*	n-6*,9*	n-3,6,9	TG	0	100	18134
611	14.8203	896.773	896.77	896.773	MS1	TG 54:6|TG 18:2_18:2_18:2	TG 18:2(n-6,9)_18:2(n-6,9)_18:2(n-6,9)		Skin3	264.637	True	Position= n-6,9, Score= 593.03,Presence= 58.8235, Ratio sum= 15.0594 Position= n-5,9, Score= 582.33,Presence= 58.8235, Ratio sum= 8.5086 Position= n-5,7, Score= 502.97,Presence= 70.5882, Ratio sum= 14.4133	Position= n-6,9, Score= 593.03,Presence= 58.8235, Ratio sum= 15.0594 Position= n-5,7, Score= 502.97,Presence= 70.5882, Ratio sum= 14.4133 Position= n-5,9, Score= 582.33,Presence= 58.8235, Ratio sum= 8.5086	Position= n-6,9, Score= 593.03,Presence= 58.8235, Ratio sum= 15.0594 Position= n-5,9, Score= 582.33,Presence= 58.8235, Ratio sum= 8.5086 Position= n-5,7, Score= 502.97,Presence= 70.5882, Ratio sum= 14.4133	True	True	True	n-6,9	n-6,9	n-6,9	TG	0	100	18183
610	14.8096	896.786	896.77	896.774	MS2+O	TG 54:6|TG 18:2_18:2_18:2	TG 18:2(n-6,9)_18:2(n-6,9)_18:2(n-6,9)		Skin1	145.411	True	Position= n-6,9, Score= 898.05,Presence= 76.4705, Ratio sum= 13.1758 Position= n-6,13, Score= 715.07,Presence= 76.4705, Ratio sum= 6.3433 Position= n-6,14, Score= 713.33,Presence= 70.5882, Ratio sum= 6.3893 Position= n-11,13, Score= 654.64,Presence= 61.7647, Ratio sum= 0.4637 Position= n-6,8, Score= 648.26,Presence= 79.4117, Ratio sum= 11.0992 Position= n-7,9, Score= 605.43,Presence= 73.5294, Rat…	Position= n-6,9, Score= 898.05,Presence= 76.4705, Ratio sum= 13.1758 Position= n-11,14, Score= 689.65,Presence= 55.8823, Ratio sum= 0.5097 Position= n-11,13, Score= 654.64,Presence= 61.7647, Ratio sum= 0.4637 Position= n-7,13, Score= 471.68,Presence= 73.5294, Ratio sum= 8.0612 Position= n-7,14, Score= 471.09,Presence= 67.647, Ratio sum= 8.1072 Position= n-6,13, Score= 715.07,Presence= 76.4705, Ra…	Position= n-6,9, Score= 898.05,Presence= 76.4705, Ratio sum= 13.1758 Position= n-6,13, Score= 715.07,Presence= 76.4705, Ratio sum= 6.3433 Position= n-6,14, Score= 713.33,Presence= 70.5882, Ratio sum= 6.3893 Position= n-11,14, Score= 689.65,Presence= 55.8823, Ratio sum= 0.5097 Position= n-11,13, Score= 654.64,Presence= 61.7647, Ratio sum= 0.4637 Position= n-6,8, Score= 648.26,Presence= 79.4117, Ra…	True	True	True	n-6,9	n-6,9	n-6,9	TG	0	100	18183
607	14.6344	894.757	894.755	894.757	MS1	TG 54:7|TG 18:2_18:2_18:3	TG 18:2(n-7,9)_18:2(n-6,9)_18:3(n-6,9,12)		Skin3	240	True	Position= n-7,9, Score= 692.44,Presence= 73.5294, Ratio sum= 6.2994 Position= n-9,13, Score= 678.15,Presence= 55.8823, Ratio sum= 1.4414 Position= n-6,13, Score= 631.73,Presence= 55.8823, Ratio sum= 3.6936 Position= n-6,9, Score= 759.11,Presence= 70.5882, Ratio sum= 6.7854 Position= n-7,13, Score= 680.26,Presence= 58.8235, Ratio sum= 3.2076	Position= n-6,9, Score= 759.11,Presence= 70.5882, Ratio sum= 6.7854 Position= n-7,13, Score= 680.26,Presence= 58.8235, Ratio sum= 3.2076 Position= n-9,13, Score= 678.15,Presence= 55.8823, Ratio sum= 1.4414 Position= n-7,9, Score= 692.44,Presence= 73.5294, Ratio sum= 6.2994 Position= n-6,13, Score= 631.73,Presence= 55.8823, Ratio sum= 3.6936	Position= n-6,9,12, Score= 767.07,Presence= 78.4313, Ratio sum= 8.1763 Position= n-6,9,13, Score= 733.14,Presence= 76.4705, Ratio sum= 7.5253 Position= n-7,9,12, Score= 715.41,Presence= 80.3921, Ratio sum= 7.6904 Position= n-7,9,13, Score= 664.6,Presence= 78.4313, Ratio sum= 7.0393	True	True	True	n-7,9	n-6,9	n-6,9,12	TG	0	100	18133
609	14.6344	894.76	894.755	894.76	MS1	TG 54:7|TG 18:2_18:2_18:3	TG 18:2(n-7,9)_18:2(n-6,9)_18:3(n-6,9,12)		Skin3	217.071	True	Position= n-7,9, Score= 692.44,Presence= 73.5294, Ratio sum= 6.2994 Position= n-9,13, Score= 678.15,Presence= 55.8823, Ratio sum= 1.4414 Position= n-6,13, Score= 631.73,Presence= 55.8823, Ratio sum= 3.6936 Position= n-6,9, Score= 759.11,Presence= 70.5882, Ratio sum= 6.7854 Position= n-7,13, Score= 680.26,Presence= 58.8235, Ratio sum= 3.2076	Position= n-6,9, Score= 759.11,Presence= 70.5882, Ratio sum= 6.7854 Position= n-7,13, Score= 680.26,Presence= 58.8235, Ratio sum= 3.2076 Position= n-9,13, Score= 678.15,Presence= 55.8823, Ratio sum= 1.4414 Position= n-7,9, Score= 692.44,Presence= 73.5294, Ratio sum= 6.2994 Position= n-6,13, Score= 631.73,Presence= 55.8823, Ratio sum= 3.6936	Position= n-6,9,12, Score= 767.07,Presence= 78.4313, Ratio sum= 8.1763 Position= n-6,9,13, Score= 733.14,Presence= 76.4705, Ratio sum= 7.5253 Position= n-7,9,12, Score= 715.41,Presence= 80.3921, Ratio sum= 7.6904 Position= n-7,9,13, Score= 664.6,Presence= 78.4313, Ratio sum= 7.0393	True	True	True	n-7,9	n-6,9	n-6,9,12	TG	0	100	18134
604	14.53	894.749	894.755	894.749	MS1	TG 54:7|TG 18:2_18:2_18:3	TG 18:2_18:2_18:3		Skin1	130.492	False				False	False	False	n-	n-	n-	TG	0	100	18132
605	14.6233	894.76	894.755	894.76	MS1	TG 54:7|TG 18:2_18:2_18:3	TG 18:2_18:2_18:3		Skin1	268.81	False				False	False	False	n-	n-	n-	TG	0	100	18133
632	16.2984	918.845	918.848	918.845	MS1	TG 55:2|TG 19:0_18:1_18:1	TG 19:0_18:1(n-6)_18:1(n-9)		Skin1	122.381	False	Position= n-6, Score= 823.47,Presence= 47.0588, Ratio sum= 0.2837 Position= n-7, Score= 565.02,Presence= 52.9411, Ratio sum= 0.4301 Position= n-9, Score= 909.1,Presence= 64.7058, Ratio sum= 0.9272	Position= n-9, Score= 909.1,Presence= 64.7058, Ratio sum= 0.9272 Position= n-6, Score= 823.47,Presence= 47.0588, Ratio sum= 0.2837 Position= n-7, Score= 565.02,Presence= 52.9411, Ratio sum= 0.4301		True	True		n-6	n-9		TG	0	100	18748
644	15.7387	954.841	954.848	954.841	MS1	TG 58:5|TG 22:1_18:2_18:2	TG 22:1(n-11)_18:2(n-9,12)_18:2(n-6,9)		Skin1	28.5278	False	Position= n-11, Score= 815.96,Presence= 70.5882, Ratio sum= 0.5259 Position= n-13, Score= 788.87,Presence= 52.9411, Ratio sum= 0.2369 Position= n-7, Score= 662.76,Presence= 76.4705, Ratio sum= 1.6968 Position= n-9, Score= 872.32,Presence= 76.4705, Ratio sum= 1.7567 Position= n-6, Score= 871.86,Presence= 58.8235, Ratio sum= 1.0235	Position= n-9,12, Score= 850.88,Presence= 82.3529, Ratio sum= 2.7401 Position= n-7,12, Score= 733.85,Presence= 82.3529, Ratio sum= 2.6802 Position= n-6,9, Score= 872.19,Presence= 70.5882, Ratio sum= 2.9597 Position= n-6,12, Score= 857.45,Presence= 73.5294, Ratio sum= 2.0069 Position= n-7,9, Score= 699.8,Presence= 79.4117, Ratio sum= 3.633	Position= n-6,9, Score= 872.19,Presence= 70.5882, Ratio sum= 2.9597 Position= n-6,12, Score= 857.45,Presence= 73.5294, Ratio sum= 2.0069 Position= n-9,12, Score= 850.88,Presence= 82.3529, Ratio sum= 2.7401 Position= n-7,12, Score= 733.85,Presence= 82.3529, Ratio sum= 2.6802 Position= n-7,9, Score= 699.8,Presence= 79.4117, Ratio sum= 3.633	True	True	True	n-11	n-9,12	n-6,9	TG	0	100	19637
645	15.8318	954.855	954.848	954.855	MS1	TG 58:5|TG 22:1_18:2_18:2	TG 22:1(n-11)_18:2(n-9,12)_18:2(n-6,9)		Skin1	131.42	False	Position= n-11, Score= 815.96,Presence= 70.5882, Ratio sum= 0.5259 Position= n-13, Score= 788.87,Presence= 52.9411, Ratio sum= 0.2369 Position= n-7, Score= 662.76,Presence= 76.4705, Ratio sum= 1.6968 Position= n-9, Score= 872.32,Presence= 76.4705, Ratio sum= 1.7567 Position= n-6, Score= 871.86,Presence= 58.8235, Ratio sum= 1.0235	Position= n-9,12, Score= 850.88,Presence= 82.3529, Ratio sum= 2.7401 Position= n-7,12, Score= 733.85,Presence= 82.3529, Ratio sum= 2.6802 Position= n-6,9, Score= 872.19,Presence= 70.5882, Ratio sum= 2.9597 Position= n-6,12, Score= 857.45,Presence= 73.5294, Ratio sum= 2.0069 Position= n-7,9, Score= 699.8,Presence= 79.4117, Ratio sum= 3.633	Position= n-6,9, Score= 872.19,Presence= 70.5882, Ratio sum= 2.9597 Position= n-6,12, Score= 857.45,Presence= 73.5294, Ratio sum= 2.0069 Position= n-9,12, Score= 850.88,Presence= 82.3529, Ratio sum= 2.7401 Position= n-7,12, Score= 733.85,Presence= 82.3529, Ratio sum= 2.6802 Position= n-7,9, Score= 699.8,Presence= 79.4117, Ratio sum= 3.633	True	True	True	n-11	n-9,12	n-6,9	TG	0	100	19639

## Sheet: CAR
Metabolite name	CAR 14:0	OAD result name	CAR 14:0		No.1	No.2	No.3	Metabolite name	CAR 14:0	OAD result name	CAR 14:0		No.1	No.2	No.3	Metabolite name	CAR 14:0	OAD result name	CAR 14:0		No.1	No.2	No.3	Metabolite name	CAR 14:1	OAD result name	CAR 14:1(n-9)		No.1	No.2	No.3	Metabolite name	CAR 14:1	OAD result name	CAR 14:1(n-9)		No.1	No.2	No.3	Metabolite name	CAR 14:1	OAD result name	CAR 14:1(n-9)		No.1	No.2	No.3	Metabolite name	CAR 15:0
MS1 m/z	372.315	372.314	<-MS2	Positions1	N/A	N/A	N/A	MS1 m/z	372.315	372.312	<-MS2+O	Positions1	N/A	N/A	N/A	MS1 m/z	372.315	372.313	<-MS2+O	Positions1	N/A	N/A	N/A	MS1 m/z	370.298	370.298	<-MS1	Positions1	n-9	N/A	N/A	MS1 m/z	370.298	370.298	<-MS1	Positions1	n-9	N/A	N/A	MS1 m/z	370.298	370.298	<-MS1	Positions1	n-9	N/A	N/A	MS1 m/z	386.329
Ref m/z	372.311			Score1	N/A	N/A	N/A	Ref m/z	372.311			Score1	N/A	N/A	N/A	Ref m/z	372.311			Score1	N/A	N/A	N/A	Ref m/z	370.295			Score1	717.9	N/A	N/A	Ref m/z	370.295			Score1	750.23	N/A	N/A	Ref m/z	370.295			Score1	756.69	N/A	N/A	Ref m/z	386.327
RT	5.69642			Presence1	N/A	N/A	N/A	RT	5.70333			Presence1	N/A	N/A	N/A	RT	5.68592			Presence1	N/A	N/A	N/A	RT	5.2374			Presence1	17.647	N/A	N/A	RT	5.23077			Presence1	29.4117	N/A	N/A	RT	5.22055			Presence1	23.5294	N/A	N/A	RT	6.07487
ID	47			Ratio sum1	N/A	N/A	N/A	ID	49			Ratio sum1	N/A	N/A	N/A	ID	48			Ratio sum1	N/A	N/A	N/A	ID	46			Ratio sum1	0.1262	N/A	N/A	ID	44			Ratio sum1	0.2024	N/A	N/A	ID	45			Ratio sum1	0.1688	N/A	N/A	ID	54
Smiles	O=C([O-])CC(OC(=O)CCCCCCCCCCCCC)C[N+](C)(C)C			All results1				Smiles	O=C([O-])CC(OC(=O)CCCCCCCCCCCCC)C[N+](C)(C)C			All results1				Smiles	O=C([O-])CC(OC(=O)CCCCCCCCCCCCC)C[N+](C)(C)C			All results1				Smiles	O=C([O-])CC(OC(=O)CCCCCCCC=CCCCC)C[N+](C)(C)C			All results1	Position= n-9, Score= 717.9, Presence= 17.647, Ratio sum= 0.1262 Position= Unresolved, Score= ###, Presence= ###, Ratio sum= ###			Smiles	O=C([O-])CC(OC(=O)CCCCCCCC=CCCCC)C[N+](C)(C)C			All results1	Position= n-9, Score= 750.23, Presence= 29.4117, Ratio sum= 0.2024 Position= Unresolved, Score= ###, Presence= ###, Ratio sum= ###			Smiles	O=C([O-])CC(OC(=O)CCCCCCCC=CCCCC)C[N+](C)(C)C			All results1	Position= n-9, Score= 756.69, Presence= 23.5294, Ratio sum= 0.1688 Position= Unresolved, Score= ###, Presence= ###, Ratio sum= ###			Smiles	O=C([O-])CC(OC(=O)CCCCCCCCCCCCCC)C[N+](C)(C)C
Subclass info	Head= 0% Moiety= 0%							Subclass info	Head= 0% Moiety= 0%							Subclass info	Head= 0% Moiety= 0%							Subclass info	Head= 0% Moiety= 0%							Subclass info	Head= 0% Moiety= 0%							Subclass info	Head= 0% Moiety= 0%							Subclass info	Head= 0% Moiety= 0%
intensity	frag m/z	Ratio(%)	Delta	Ref NL1	Ref Mz1	ppm1	Type1	intensity	frag m/z	Ratio(%)	Delta	Ref NL1	Ref Mz1	ppm1	Type1	intensity	frag m/z	Ratio(%)	Delta	Ref NL1	Ref Mz1	ppm1	Type1	intensity	frag m/z	Ratio(%)	Delta	Ref NL1	Ref Mz1	ppm1	Type1	intensity	frag m/z	Ratio(%)	Delta	Ref NL1	Ref Mz1	ppm1	Type1	intensity	frag m/z	Ratio(%)	Delta	Ref NL1	Ref Mz1	ppm1	Type1	intensity	frag m/z
2248	373.291	0.3427	-0.9769					3543	373.291	0.4691	-0.9794					2718	373.291	0.3736	-0.9785					871	371.248	0.1802	-0.9507					996	371.203	0.1832	-0.9057					1415	371.204	0.2533	-0.906					1026	387.249
2561	373.216	0.3904	-0.9021					4204	373.266	0.5566	-0.9543					3623	373.266	0.4981	-0.9534					618	371.201	0.1278	-0.9035					984	371.153	0.181	-0.8553					1140	371.153	0.2041	-0.8556					612	387.205
3102	373.196	0.4729	-0.8822					4395	373.242	0.5819	-0.9302					3759	373.241	0.5168	-0.9284					424	371.112	0.0877	-0.8145					890	371.11	0.1637	-0.8122					1097	371.111	0.1964	-0.813					272	386.978
1902	373.172	0.2899	-0.8578					4266	373.22	0.5648	-0.9081					4147	373.22	0.5701	-0.9072					660	371.04	0.1365	-0.7422					818	371.063	0.1505	-0.7653					828	371.021	0.1482	-0.7231					170	386.934
1780	373.057	0.2713	-0.7429					4240	373.196	0.5614	-0.884					3906	373.196	0.537	-0.8831					702	370.927	0.1452	-0.629					832	371.02	0.1531	-0.7227					922	370.929	0.165	-0.6314					413	386.909
2132	373.038	0.325	-0.7234					3805	373.173	0.5038	-0.8607					3030	373.173	0.4165	-0.8597					695	370.884	0.1438	-0.586					1193	370.928	0.2195	-0.6305					1214	370.883	0.2173	-0.5856					585	386.839
1788	372.946	0.2725	-0.6322					4122	373.129	0.5458	-0.8169					3193	373.059	0.4389	-0.7462					873	370.865	0.1806	-0.5677					825	370.883	0.1518	-0.5851					1108	370.841	0.1983	-0.5431					586	386.678
2189	372.902	0.3337	-0.588					3345	373.059	0.4429	-0.7472					2844	373.037	0.391	-0.7241					861	370.817	0.1781	-0.5189					1111	370.841	0.2044	-0.5428					977	370.817	0.1749	-0.5188					358	386.66
3259	372.791	0.4968	-0.4772					3258	373.037	0.4314	-0.7249					3770	373.012	0.5183	-0.6994					741	370.801	0.1533	-0.503					1411	370.817	0.2596	-0.5196					1372	370.799	0.2456	-0.5009					319	386.636
3036	372.768	0.4628	-0.4535					4178	373.012	0.5532	-0.7003					3096	372.99	0.4256	-0.6769					946	370.775	0.1957	-0.477					1340	370.799	0.2465	-0.5011					1442	370.775	0.2581	-0.4774					545	386.605
2929	372.746	0.4465	-0.4315					3550	372.99	0.47	-0.678					3482	372.969	0.4787	-0.6561					541	370.661	0.1119	-0.3632					1405	370.774	0.2585	-0.4767					1252	370.751	0.2241	-0.4533					622	386.548
3681	372.722	0.5611	-0.4078					3891	372.969	0.5152	-0.657					3206	372.947	0.4407	-0.6342					886	370.618	0.1833	-0.3203					1187	370.751	0.2184	-0.453					1570	370.705	0.2811	-0.407					1266	386.455
2984	372.699	0.4549	-0.3849					4484	372.947	0.5937	-0.6353					3231	372.859	0.4442	-0.546					934	370.598	0.1932	-0.3007					1341	370.705	0.2467	-0.4072					1140	370.66	0.2041	-0.3621					378752	386.329
2431	372.675	0.3706	-0.3608					3891	372.903	0.5152	-0.591					4562	372.837	0.6272	-0.5242					479	370.569	0.0991	-0.2715					5098	370.443	0.9381	-0.145					1380	370.552	0.247	-0.2538					484	386.264
2349	372.634	0.3581	-0.3201					3995	372.859	0.5289	-0.5466					4702	372.793	0.6464	-0.4805					1129	370.512	0.2336	-0.2146					4649	370.42	0.8555	-0.1224					5518	370.443	0.988	-0.1449					1174	386.235
3779	372.569	0.5761	-0.2549					4794	372.838	0.6347	-0.5258					4502	372.768	0.6189	-0.4547					3680	370.349	0.7614	-0.0517					5777	370.375	1.0631	-0.0777					5158	370.42	0.9235	-0.122					517	386.208
7555	372.502	1.1518	-0.1873					5741	372.793	0.7601	-0.4811					5113	372.746	0.7029	-0.4335					483299	370.298	100	-0.0001					8481	370.35	1.5607	-0.0527					6574	370.375	1.1771	-0.0776					177	386.175
10814	372.458	1.6486	-0.1437					5219	372.768	0.691	-0.456					5582	372.723	0.7674	-0.4099					1308	370.248	0.2706	0.0497					543410	370.298	100	-0.0003					9550	370.351	1.7099	-0.053					570	386.154
17522	372.391	2.6713	-0.077					5804	372.747	0.7685	-0.4346					3725	372.699	0.5121	-0.3858					1696	370.23	0.3509	0.0672					1476	370.233	0.2716	0.0649					558491	370.298	100	-0.0004					366	386.125
20761	372.367	3.1651	-0.0529					6189	372.723	0.8195	-0.4109					3758	372.675	0.5166	-0.3625					587	370.204	0.1214	0.094					1025	370.199	0.1886	0.0989					2442	370.232	0.4372	0.0662					122	386.086
655929	372.314	100	-0.0001					4567	372.699	0.6047	-0.3869					3964	372.636	0.5449	-0.3226					579	370.174	0.1198	0.1237					488	370.17	0.0898	0.1276					589	370.205	0.1054	0.0924					234	386.059
13044	372.277	1.9886	0.0369					1947	372.681	0.2578	-0.3689					3438	372.615	0.4726	-0.3025					312	370.151	0.0645	0.147					574	370.142	0.1056	0.1558					313	370.185	0.056	0.113					156	386.003
1466	372.233	0.2234	0.0808					4315	372.636	0.5713	-0.3243					5889	372.569	0.8096	-0.2564					530	370.107	0.1096	0.1904					532	370.102	0.0979	0.1953					1063	370.159	0.1903	0.1388					104	385.969
853	372.19	0.13	0.1243					3839	372.615	0.5083	-0.3032					4622	372.544	0.6354	-0.2315					351	370.055	0.0726	0.2425					132	370.084	0.0242	0.2136					279	370.109	0.0499	0.1888					63	385.927
878	372.177	0.1338	0.1376					7075	372.57	0.9368	-0.2577					10197	372.502	1.4019	-0.189					154	370.017	0.0318	0.2809					442	370.055	0.0813	0.2431					275	370.081	0.0492	0.2168					33	385.877
751	372.152	0.1144	0.1621					5355	372.544	0.709	-0.2325					9566	372.479	1.3152	-0.1664					77	370.001	0.0159	0.2965					255	370.026	0.0469	0.2718					587	370.048	0.1051	0.2499					93	385.804
666	372.115	0.1015	0.1988					11942	372.502	1.5813	-0.1901					16482	372.458	2.266	-0.1449					77	369.984	0.0159	0.3136					265	369.99	0.0487	0.308					108	370.012	0.0193	0.2855					93	385.786
224	372.079	0.0341	0.2349					11450	372.479	1.5161	-0.1675					27777	372.392	3.8189	-0.079					163	369.972	0.0337	0.3259					152	369.961	0.0279	0.3372					218	369.998	0.039	0.2996					84	385.65
409	372.063	0.0623	0.251					18793	372.458	2.4884	-0.1459					36189	372.367	4.9755	-0.0544					237	369.944	0.049	0.3532					264	369.916	0.0485	0.3816					178	369.974	0.0318	0.3238					109	385.618
339	372.032	0.0516	0.2826					21305	372.436	2.8211	-0.1239					727340	372.315	100	-0.0019					133	369.91	0.0275	0.3875					76	369.903	0.0139	0.3947					356	369.949	0.0637	0.349					45	385.432
185	372.009	0.0282	0.3048					32304	372.392	4.2775	-0.0801					6513	372.278	0.8954	0.0351					51	369.879	0.0105	0.4189					86	369.885	0.0158	0.413					63	369.916	0.0112	0.382					911	385.348
214	371.988	0.0326	0.3257					42015	372.367	5.5634	-0.0554					2194	372.255	0.3016	0.058					76	369.857	0.0157	0.4411					146	369.856	0.0268	0.442					132	369.89	0.0236	0.408					1707	385.309
98	371.963	0.0149	0.3513					755201	372.315	100	-0.0031					1760	372.226	0.2419	0.0871					111	369.833	0.0229	0.4642					136	369.829	0.025	0.4689					127	369.87	0.0227	0.4274					314	385.275
284	371.928	0.0432	0.3866					10164	372.277	1.3458	0.0347					2099	372.196	0.2885	0.1173					89	369.797	0.0184	0.5008					109	369.783	0.02	0.5151					70	369.843	0.0125	0.4544					193	385.257
161	371.905	0.0245	0.4095					2849	372.245	0.3772	0.0666					604	372.16	0.083	0.1533					148	369.752	0.0306	0.5452					72	369.758	0.0132	0.5394					147	369.822	0.0263	0.4763					169	385.219
235	371.891	0.0358	0.4229					1196	372.216	0.1583	0.0963					1218	372.136	0.1674	0.1769					117	369.69	0.0242	0.608					129	369.707	0.0237	0.5908					148	369.787	0.0264	0.511					94	385.169
61	371.868	0.0092	0.4462					1456	372.192	0.1927	0.1201					1303	372.086	0.1791	0.2266					75	369.666	0.0155	0.6312					70	369.688	0.0128	0.6097					48	369.733	0.0085	0.5645					109	385.147
129	371.855	0.0196	0.4589					945	372.151	0.1251	0.1608					642	372.038	0.0882	0.2748					59	369.655	0.0122	0.6431					41	369.676	0.0075	0.6219					125	369.697	0.0223	0.6004					149	385.12
119	371.833	0.0181	0.4809					1414	372.135	0.1872	0.1771					672	371.984	0.0923	0.3287					66	369.552	0.0136	0.7454					138	369.652	0.0253	0.6456					36	369.675	0.0064	0.6224					47	384.389
99	371.807	0.015	0.507					913	372.1	0.1208	0.2116					292	371.945	0.0401	0.3683					63	369.437	0.013	0.8604					42	369.527	0.0077	0.7705					138	369.64	0.0247	0.6574					147	384.312
113	371.784	0.0172	0.5301					810	372.061	0.1072	0.2514					411	371.914	0.0565	0.3994					150	369.4	0.031	0.8978					94	369.478	0.0172	0.8194					67	369.608	0.0119	0.6899					57	374.637
38	371.748	0.0057	0.5658					418	372.017	0.0553	0.2953					263	371.898	0.0361	0.4152					385	369.353	0.0796	0.9444					41	369.433	0.0075	0.8647					167	369.586	0.0299	0.7119					61	372.249
139	371.726	0.0211	0.5882					626	372	0.0828	0.3122					157	371.877	0.0215	0.4357					1385	369.287	0.2865	1.0105					62	369.389	0.0114	0.9091					65	369.562	0.0116	0.7354					42	372.226
328	371.693	0.05	0.621					40	371.968	0.0052	0.3442					142	371.866	0.0195	0.4465					2009	369.227	0.4156	1.0706					76	369.347	0.0139	0.9512					146	369.513	0.0261	0.7845					35	372.158
106	371.67	0.0161	0.6443					581	371.925	0.0769	0.3867					272	371.836	0.0373	0.4773					150	369.168	0.031	1.1296					89	369.322	0.0163	0.9756					66	369.442	0.0118	0.8555					30	372.034
83	371.633	0.0126	0.681					253	371.891	0.0335	0.4206					199	371.812	0.0273	0.5011					149	369.147	0.0308	1.151					1945	369.288	0.3579	1.0101					91	369.374	0.0162	0.9234					66	371.623
149	371.6	0.0227	0.7144					356	371.841	0.0471	0.4705					198	371.78	0.0272	0.5329					103	369.114	0.0213	1.1838					1155	369.227	0.2125	1.0706					331	369.353	0.0592	0.9449					58	371.485
113	371.565	0.0172	0.7492					328	371.82	0.0434	0.4924					181	371.758	0.0248	0.5548					82	368.942	0.0169	1.3552					47	369.162	0.0086	1.1353					1670	369.29	0.299	1.0081					191	371.291
74	371.535	0.0112	0.7796					181	371.795	0.0239	0.5165					257	371.734	0.0353	0.5792					147	368.281	0.0304	2.0169					65	369.151	0.0119	1.1472					2601	369.228	0.4657	1.0703					488	371.23
83	371.514	0.0126	0.8005					332	371.764	0.0439	0.5479					233	371.702	0.032	0.6107					28	359.947	0.0057	10.3508					180	369.127	0.0331	1.1702					147	369.196	0.0263	1.1021					150	371.135
64	371.466	0.0097	0.8483					374	371.718	0.0495	0.594					184	371.677	0.0252	0.6359					64	357.201	0.0132	13.0962					65	369.03	0.0119	1.2673					276	369.154	0.0494	1.1435					97	370.295
122	371.447	0.0185	0.8674					116	371.68	0.0153	0.6322					83	371.662	0.0114	0.6514					65	357.085	0.0134	13.2125					57	368.982	0.0104	1.3156					104	369.108	0.0186	1.1894					683	370.131
159	371.409	0.0242	0.9051					179	371.656	0.0237	0.6563					232	371.641	0.0318	0.6724					87	356.18	0.018	14.1179					55	368.753	0.0101	1.5446					65	369.076	0.0116	1.2214					57	369.384
201	371.362	0.0306	0.9518					160	371.637	0.0211	0.6745					182	371.607	0.025	0.7063					80	356.019	0.0165	14.2788					232	368.283	0.0426	2.0145					60	368.827	0.0107	1.4712					39	369.303
1476	371.303	0.225	1.0108					218	371.602	0.0288	0.7103					283	371.541	0.0389	0.7719					158	355.287	0.0326	15.0107					67	363.814	0.0123	6.4836					59	368.776	0.0105	1.5217					3519	369.127
776	371.247	0.1183	1.0668					187	371.59	0.0247	0.7217					130	371.506	0.0178	0.8072					97	355.256	0.02	15.0416					31	362.497	0.0057	7.801					49	368.402	0.0087	1.8961					95	368.279
165	371.186	0.0251	1.1282					128	371.566	0.0169	0.7464					137	371.478	0.0188	0.8351					114	355.223	0.0235	15.075					108	356.281	0.0198	14.0166					47	368.374	0.0084	1.9236					48	368.126
188	371.171	0.0286	1.1435					186	371.553	0.0246	0.7585					85	371.463	0.0116	0.8495					117	355.205	0.0242	15.0925					58	356.202	0.0106	14.0957					36	368.324	0.0064	1.9735					227	367.291
65	371.151	0.0099	1.1629					80	371.536	0.0105	0.776					108	371.432	0.0148	0.8809					224	355.177	0.0463	15.1205					65	356.142	0.0119	14.1561					192	368.284	0.0343	2.0136					37	357.497
59	371.129	0.0089	1.1847					70	371.517	0.0092	0.7951					87	371.382	0.0119	0.9311					138	355.015	0.0285	15.2826					37	356.104	0.0068	14.194					33	360.932	0.0059	9.3663					652	355.289
55	371.107	0.0083	1.2067					124	371.494	0.0164	0.8175					3245	371.329	0.4461	0.9839					38	354.568	0.0078	15.7297					209	355.287	0.0384	15.0103					86	357.256	0.0153	13.042					56	354.27
126	371.09	0.0192	1.2244					184	371.482	0.0243	0.8298					2279	371.304	0.3133	1.0093					49	354.34	0.0101	15.9581					144	355.263	0.0264	15.0348					49	356.189	0.0087	14.1092					37	353.499
65	371.062	0.0099	1.252					44	371.461	0.0058	0.8509					743	371.24	0.1021	1.0731					28	354.244	0.0057	16.0541					289	355.215	0.0531	15.0826					277	355.29	0.0495	15.008					334	353.271
159	370.994	0.0242	1.3204					118	371.424	0.0156	0.8878					97	371.208	0.0133	1.1047					924	354.209	0.1911	16.0884					56	355.165	0.0103	15.1331					153	355.213	0.0273	15.0847					81	351.296
144	370.836	0.0219	1.4786					149	371.386	0.0197	0.926					181	371.179	0.0248	1.1339					39	353.344	0.008	16.9539					45	355.143	0.0082	15.1549					66	355.171	0.0118	15.1268					87	351.256
55	370.547	0.0083	1.7676					1526	371.328	0.202	0.9843					292	371.146	0.0401	1.167					262	353.265	0.0542	17.0323					140	355.01	0.0257	15.2873					149	355.016	0.0266	15.2821					85	347.016
63	370.414	0.0096	1.8998					2446	371.303	0.3238	1.0093					93	371.124	0.0127	1.1885					41	352.442	0.0084	17.8553					147	354.275	0.027	16.0223					62	354.653	0.0111	15.6446					117	346.856
56	370.332	0.0085	1.9821					1068	371.246	0.1414	1.0657					196	371.077	0.0269	1.2362					199	352.261	0.0411	18.0369					710	354.206	0.1306	16.0914					49	354.271	0.0087	16.0264					722	346.013
378	370.294	0.0576	2.0197					401	371.151	0.053	1.161					78	371.026	0.0107	1.2873					44	351.292	0.0091	19.0059					258	353.269	0.0474	17.0287					282	354.21	0.0504	16.0881					122	345.231
59	370.074	0.0089	2.2398					151	371.122	0.0199	1.1895					93	370.939	0.0127	1.3738					109	351.25	0.0225	19.0474					54	353.177	0.0099	17.1211					292	353.271	0.0522	17.0269					129	343.076
37	369.527	0.0056	2.7867					109	371.051	0.0144	1.261					76	370.869	0.0104	1.4442					33	345.744	0.0068	24.5532					54	352.274	0.0099	18.0233					92	353.253	0.0164	17.0447					49	342.814
60	369.318	0.0091	2.9959					80	370.924	0.0105	1.3882					88	370.721	0.012	1.5921					94	341.095	0.0194	29.2023					72	351.292	0.0132	19.0053					47	352.264	0.0084	18.0335					64	340.933
30	364.379	0.0045	7.9347					74	370.809	0.0097	1.5031					84	370.598	0.0115	1.715					66	339.036	0.0136	31.2619					172	351.254	0.0316	19.0434					34	352.215	0.006	18.0829					32	335.404
62	358.185	0.0094	14.1295					36	370.757	0.0047	1.5554					43	370.537	0.0059	1.7757					76	337.273	0.0157	33.0246					32	351.2	0.0058	19.0978					165	351.255	0.0295	19.0425					33	335.316
31	358.138	0.0047	14.1762					77	370.697	0.0101	1.6149					52	370.346	0.0071	1.9669					30	336.112	0.0062	34.1855					56	340.05	0.0103	30.2481					36	350.975	0.0064	19.3224					32	333.195
131	357.221	0.0199	15.0929					56	370.678	0.0074	1.6339					462	370.298	0.0635	2.0145					94	335.253	0.0194	35.0445					60	337.232	0.011	33.0662					41	349.199	0.0073	21.0987					106	330.635
39	356.297	0.0059	16.0168					57	370.649	0.0075	1.6625					46	370.224	0.0063	2.0889					93	334.256	0.0192	36.0414					85	337.19	0.0156	33.1075					54	344.577	0.0096	25.7205					64	329.253
93	356.281	0.0141	16.0332					76	370.477	0.01	1.8351					72	370.158	0.0098	2.1547					97	334.243	0.02	36.0544					35	336.317	0.0064	33.981					25	341.526	0.0044	28.7722					77	329.159
96	356.111	0.0146	16.2027					60	370.397	0.0079	1.9153					28	360.883	0.0038	11.4299					53	332.896	0.0109	37.4019					180	335.254	0.0331	35.0442					36	340.078	0.0064	30.2199					181	329.083
83	355.321	0.0126	16.9928					416	370.296	0.055	2.016					82	359.231	0.0112	13.0822					35	332.069	0.0072	38.2291					150	334.249	0.0276	36.0484					146	339.29	0.0261	31.008					125	329.005
173	355.291	0.0263	17.0229					86	370.148	0.0113	2.1637					42	359.057	0.0057	13.2556					81	331.112	0.0167	39.1859					46	333.243	0.0084	37.0549					38	339.267	0.0068	31.0304					43	328.359
53	355.265	0.008	17.0494					49	370.024	0.0064	2.2879					52	358.687	0.0071	13.6259					105	331.002	0.0217	39.2953					73	331.167	0.0134	39.1306					162	339.043	0.029	31.2547					134	328.261
98	355.219	0.0149	17.0956					85	369.876	0.0112	2.4359					158	357.277	0.0217	15.036					135	328.083	0.0279	42.2143					36	330.041	0.0066	40.2563					219	337.27	0.0392	33.028					66	328.187
66	355.149	0.01	17.1656					31	366.622	0.0041	5.6898					89	357.235	0.0122	15.0779					83	327.222	0.0171	43.0755					61	329.696	0.0112	40.6019					59	335.254	0.0105	35.0441					1312	328.083
471	355.111	0.0718	17.2034					33	366.457	0.0043	5.8551					57	357.172	0.0078	15.141					37	325.226	0.0076	45.0719					75	329.272	0.0138	41.026					47	335.231	0.0084	35.0668					55	327.54
132	355.012	0.0201	17.3024					29	363.08	0.0038	9.2324					58	356.351	0.0079	15.9622					25	316.233	0.0051	54.0646					84	329.089	0.0154	41.2092					174	334.248	0.0311	36.05					76	327.42
195	354.273	0.0297	18.0416					47	360.225	0.0062	12.0868					139	356.286	0.0191	16.0267					42	315.239	0.0086	55.0582					237	329.015	0.0436	41.2826					53	332.1	0.0094	38.198					130	327.252
42	354.157	0.0064	18.1569					101	358.305	0.0133	14.0073					116	356.234	0.0159	16.0793					61	314.149	0.0126	56.1486					85	328.082	0.0156	42.2162					74	332.029	0.0132	38.2692					34	327.204
175	353.269	0.0266	19.0451					110	357.291	0.0145	15.0207					51	356.188	0.007	16.1246					40	313.282	0.0082	57.0157					48	327.205	0.0088	43.0925					72	330.992	0.0128	39.3061					8140	327.08
27	345.844	0.0041	26.4706					45	357.268	0.0059	15.0437					430	355.286	0.0591	17.0273					83	312.329	0.0171	57.9684					41	326.912	0.0075	43.3854					64	330.009	0.0114	40.2893					318	327.011
91	341.216	0.0138	31.098					71	357.246	0.0094	15.0658					177	355.112	0.0243	17.2008					236	311.226	0.0488	59.072					35	319.078	0.0064	51.2202					38	329.894	0.0068	40.4041					117	326.074
48	339.333	0.0073	32.9814					82	357.211	0.0108	15.1011					65	355.012	0.0089	17.3012					76	311.199	0.0157	59.099					114	314.124	0.0209	56.1738					59	329.264	0.0105	41.0342					41	314.288
59	337.273	0.0089	35.0408					114	356.288	0.015	16.0237					114	354.274	0.0156	18.0386					36	308.528	0.0074	61.7693					62	313.145	0.0114	57.1531					35	329.247	0.0062	41.0513					45	311.167
36	337.173	0.0054	35.1412					45	356.265	0.0059	16.0472					85	354.188	0.0116	18.1251					26	296.156	0.0053	74.142					47	312.027	0.0086	58.2703					72	328.16	0.0128	42.1379					29	310.243
88	335.275	0.0134	37.0395					56	356.221	0.0074	16.0911					572	353.271	0.0786	19.0421					31	295.642	0.0064	74.6559					222	311.223	0.0408	59.0744					163	328.084	0.0291	42.2135					32	302.78
58	335.213	0.0088	37.1008					169	356.111	0.0223	16.2005					36	353.1	0.0049	19.2132					31	285.159	0.0064	85.1389					34	310.866	0.0062	59.4319					26	325.225	0.0046	45.0726					58	272.185
62	333.242	0.0094	39.0725					79	355.301	0.0104	17.0107					32	344.253	0.0043	28.0597					42	283.942	0.0086	86.3561					31	310.068	0.0057	60.2293					82	321.257	0.0146	49.0409					29	261.058
88	331.175	0.0134	41.1393					276	355.286	0.0365	17.026					54	341.284	0.0074	31.0293					28	275.05	0.0057	95.2473					42	307.927	0.0077	62.3706					61	313.245	0.0109	57.0532					86	259.167
114	330.215	0.0173	42.0996					147	355.24	0.0194	17.0715					146	339.278	0.02	33.0354					98	274.162	0.0202	96.1359	96.1303	274.165	11.41	n-9/dis@n-8/+O/OAD02	28	301.22	0.0051	69.0778					35	312.937	0.0062	57.3606					82	258.23
59	328.269	0.0089	44.0454					339	355.11	0.0448	17.2016					28	339.105	0.0038	33.208					444	273.157	0.0918	97.1403	97.1381	273.157	1.17	n-9/dis@n-8/+O-H/OAD03	40	299.26	0.0073	71.0375					223	311.221	0.0399	59.0767					52	252.997
43	326.144	0.0065	46.1699					110	355.014	0.0145	17.298					68	337.315	0.0093	34.9983					97	270.171	0.02	100.126					71	295.222	0.013	75.076					71	311.059	0.0127	59.2388					413	245.229
42	317.73	0.0064	54.5845					52	354.327	0.0068	17.9849					102	337.283	0.014	35.0298					58	253.142	0.012	117.155					35	286.209	0.0064	84.089					22	296.761	0.0039	73.5364					98	241.196
33	317.391	0.005	54.9235					85	354.303	0.0112	18.0093					64	336.259	0.0087	36.0543					129	250.989	0.0266	119.309					34	280.278	0.0062	90.0195					82	295.23	0.0146	75.0679					55	241.031
91	317.187	0.0138	55.1274					146	354.266	0.0193	18.0462					68	335.266	0.0093	37.0474					67	245.168	0.0138	125.13					233	274.166	0.0428	96.1315	96.1303	274.165	4.74	n-9/dis@n-8/+O/OAD02	61	289.951	0.0109	80.347					65	239.02
55	317.116	0.0083	55.1981					53	354.206	0.007	18.1064					105	335.223	0.0144	37.0903					69	231.149	0.0142	139.149	139.149	231.147	10.64	n-9/dis@n-10/-H/OAD16	636	273.157	0.117	97.1403	97.1381	273.157	1.61	n-9/dis@n-8/+O-H/OAD03	29	289.673	0.0051	80.6252					122	235.211
144	317.058	0.0219	55.2559					30	354.182	0.0039	18.13					87	335.009	0.0119	37.3035					76	225.187	0.0157	145.111					81	273.114	0.0149	97.184					56	277.219	0.01	93.0789					62	231.216
99	314.246	0.015	58.0677					248	353.27	0.0328	19.042					38	333.098	0.0052	39.215					56	217.194	0.0115	153.103					71	272.97	0.013	97.3277					38	274.495	0.0068	95.8031					132	217.035
56	313.973	0.0085	58.3409					36	344.732	0.0047	27.5795					24	322.972	0.0032	49.341					35	217.127	0.0072	153.171					66	272.185	0.0121	98.1131					158	274.163	0.0282	96.1346	96.1303	274.165	5.83	n-9/dis@n-8/+O/OAD02	98	216.125
662	313.238	0.1009	59.076					109	341.275	0.0144	31.0366					45	317.074	0.0061	55.2388					153	216.123	0.0316	154.175					55	269.181	0.0101	101.117					613	273.158	0.1097	97.1397	97.1381	273.157	4.06	n-9/dis@n-8/+O-H/OAD03	195	213.187
38	309.222	0.0057	63.0921					43	339.177	0.0056	33.1353					121	317.056	0.0166	55.257					61	207.173	0.0126	163.124					64	267.176	0.0117	103.122					61	271.947	0.0109	98.351					56	213.082
72	301.306	0.0109	71.0077					25	338.795	0.0033	33.5172					37	315.488	0.005	56.8247					340	203.117	0.0703	167.181					31	266.69	0.0057	103.608					45	261.224	0.008	109.074					36	207.581
40	299.131	0.006	73.1828					32	337.238	0.0042	35.074					852	313.238	0.1171	59.0745					71	191.181	0.0146	179.117					64	263.211	0.0117	107.087					65	259.241	0.0116	111.057					37	206.355
41	298.165	0.0062	74.1487					72	335.222	0.0095	37.0896					39	313.13	0.0053	59.1825					25	191.055	0.0051	179.243					35	257.214	0.0064	113.084					65	253.157	0.0116	117.141					42	205.193
68	295.225	0.0103	77.0896					74	331.227	0.0097	41.0854					39	312.989	0.0053	59.3236					32	190.01	0.0066	180.287					211	250.991	0.0388	119.307					76	250.989	0.0136	119.309					86	203.18
52	294.09	0.0079	78.2238					106	331.11	0.014	41.2015					155	312.327	0.0213	59.9857					38	181.508	0.0078	188.79					98	247.181	0.018	123.117					29	250.743	0.0051	119.555					213	203.117
42	293.848	0.0064	78.4662					95	331.063	0.0125	41.2488					33	304.694	0.0045	67.6189					204	177.091	0.0422	193.206					111	246.23	0.0204	124.068					29	248.398	0.0051	121.9					78	191.179
46	290.935	0.007	81.3787					81	330.212	0.0107	42.1001					41	302.199	0.0056	70.1144					40	157.12	0.0082	213.177					41	245.742	0.0075	124.556					34	247.275	0.006	123.022					52	190.063
66	288.066	0.01	84.2479					38	327.636	0.005	44.6756					54	292.955	0.0074	79.358					23	156.843	0.0047	213.454					298	245.228	0.0548	125.07					121	245.229	0.0216	125.069					75	185.134
85	286.274	0.0129	86.0397					23	318.083	0.003	54.2285					87	289.948	0.0119	82.3646					43	153.073	0.0088	217.224					138	245.165	0.0253	125.132	125.133	245.162	13.09	n-9/dis@n-9/-H/OAD10	68	245.164	0.0121	125.134	125.133	245.162	6.32	n-9/dis@n-9/-H/OAD10	61	179.178
56	271.041	0.0085	101.273					34	317.119	0.0045	55.1929					26	285.453	0.0035	86.8602					45	151.117	0.0093	219.181					94	241.194	0.0172	129.104					36	235.152	0.0064	135.146					27	176.285
65	268.264	0.0099	104.05					35	315.976	0.0046	56.3361					34	280.858	0.0046	91.4546					89	146.069	0.0184	224.228					31	239.244	0.0057	131.054					105	231.147	0.0188	139.151	139.149	231.147	3.28	n-9/dis@n-10/-H/OAD16	38	175.161
58	258.167	0.0088	114.147					39	315.282	0.0051	57.0304					47	278.076	0.0064	94.2374					123	145.104	0.0254	225.194					132	239.18	0.0242	131.118					35	230.259	0.0062	140.038					30	171.338
38	257.284	0.0057	115.031					98	315.238	0.0129	57.0739					104	270.272	0.0142	102.041					666	144.103	0.1378	226.195					114	231.213	0.0209	139.085					79	228.991	0.0141	141.307					24	170.341
37	257.252	0.0056	115.062					44	315.201	0.0058	57.1106					631	269.269	0.0867	103.044					98	135.118	0.0202	235.18					65	231.147	0.0119	139.151	139.149	231.147	2.5	n-9/dis@n-10/-H/OAD16	49	226.186	0.0087	144.112					47	170.138
122	250.988	0.0185	121.326					39	315.15	0.0051	57.1623					2313	268.265	0.318	104.048					121	135.079	0.025	235.219					30	230.137	0.0055	140.16	140.156	230.139	5.69	n-9/dis@n-10/-2H/OAD17	88	225.184	0.0157	145.113					62	170.074
114	246.233	0.0173	126.082					46	314.7	0.006	57.6116					119	263.239	0.0163	109.074					66	133.102	0.0136	237.196					38	229.144	0.0069	141.153					45	223.103	0.008	147.195					52	166.082
169	245.227	0.0257	127.087					144	314.242	0.019	58.0702					31	247.644	0.0042	124.669					53	132.049	0.0109	238.249					65	227.18	0.0119	143.118					46	217.129	0.0082	153.168					131	163.15
45	240.192	0.0068	132.122					1228	313.241	0.1626	59.0709					36	246.23	0.0049	126.083					53	128.064	0.0109	242.234					50	225.187	0.0092	145.111					309	216.124	0.0553	154.174					37	155.086
45	229.195	0.0068	143.119					39	300.315	0.0051	71.9969					79	245.228	0.0108	127.085					44	123.081	0.0091	247.216					310	216.123	0.057	154.175					41	212.157	0.0073	158.14					26	153.483
29	220.848	0.0044	151.466					42	295.223	0.0055	77.0888					78	231.214	0.0107	141.099					55	121.1	0.0113	249.198					88	213.167	0.0161	157.131					31	211.358	0.0055	158.94					62	148.124
36	220.452	0.0054	151.862					33	290.732	0.0043	81.5804					29	226.807	0.0039	145.506					40	121.066	0.0082	249.232					91	209.192	0.0167	161.106					64	209.193	0.0114	161.105					63	144.102
35	220.42	0.0053	151.894					49	289.951	0.0064	82.3614					29	220.678	0.0039	151.635					132	120.092	0.0273	250.206					81	205.197	0.0149	165.101					41	208.186	0.0073	162.112					110	143.085
36	217.922	0.0054	154.392					239	269.264	0.0316	103.048					135	216.128	0.0185	156.185					33	115.804	0.0068	254.494					587	203.116	0.108	167.182					90	207.174	0.0161	163.124					80	135.118
111	216.123	0.0169	156.191					1130	268.266	0.1496	104.046					55	211.152	0.0075	161.161					32	111.126	0.0066	259.172					42	200.002	0.0077	170.296					90	204.12	0.0161	166.178					51	134.112
35	215.189	0.0053	157.125					48	259.17	0.0063	113.142					259	210.153	0.0356	162.16					30	110.097	0.0062	260.201					65	199.146	0.0119	171.151					439	203.118	0.0786	167.18					171	133.102
135	211.153	0.0205	161.161					52	250.992	0.0068	121.32					95	204.12	0.013	168.193					78	109.098	0.0161	261.199					56	193.047	0.0103	177.251					39	191.329	0.0069	178.969					113	131.086
508	210.15	0.0774	162.165					25	244.196	0.0033	128.116					272	203.115	0.0373	169.198					225	106.078	0.0465	264.219					162	191.178	0.0298	179.119					45	189.307	0.008	180.991					42	128.064
37	210.102	0.0056	162.212					54	224.178	0.0071	148.134					53	190.172	0.0072	182.141					171	105.069	0.0353	265.229					35	190.439	0.0064	179.859					89	189.165	0.0159	181.133					36	127.759
345	203.116	0.0525	169.198					117	211.155	0.0154	161.157					48	176.163	0.0065	196.15					106	105.033	0.0219	265.265					202	189.163	0.0371	181.135					31	187.613	0.0055	182.685					68	123.118
35	200.784	0.0053	171.531					741	210.15	0.0981	162.162					39	171.086	0.0053	201.227					74	95.0859	0.0153	275.212					77	177.165	0.0141	193.133					72	185.293	0.0128	185.005					55	121.098
145	191.179	0.0221	181.135					35	204.949	0.0046	167.363					31	170.176	0.0042	202.137					40	95.0459	0.0082	275.252					119	177.091	0.0218	193.207					31	182.762	0.0055	187.535					178	120.093
37	182.155	0.0056	190.159					225	203.116	0.0297	169.196					31	169.173	0.0042	203.14					91	94.0417	0.0188	276.256					29	171.261	0.0053	199.037					27	180.298	0.0048	190					266	119.085
43	179.292	0.0065	193.022					54	201.119	0.0071	171.194					34	158.052	0.0046	214.261					136	92.0603	0.0281	278.237					48	167.085	0.0088	203.213					117	177.093	0.0209	193.205					111	117.071
32	179.261	0.0048	193.053					38	193.1	0.005	179.212					35	154.133	0.0048	218.18					28	91.7008	0.0057	278.597					30	161.43	0.0055	208.868					78	163.13	0.0139	207.168					48	110.072
79	177.163	0.012	195.151					45	157.089	0.0059	215.223					44	154.077	0.006	218.236					361	91.0536	0.0746	279.244					29	161.167	0.0053	209.131					56	145.123	0.01	225.175					251	109.102
29	170.968	0.0044	201.346					52	146.112	0.0068	226.2					44	150.136	0.006	222.177					42	86.0939	0.0086	284.204					38	159.498	0.0069	210.799					136	145.107	0.0243	225.19					54	109.068
144	170.071	0.0219	202.243					266	144.102	0.0352	228.21					46	146.107	0.0063	226.206					150	85.0273	0.031	285.27					97	157.103	0.0178	213.195					597	144.101	0.1068	226.197					96	107.084
69	168.094	0.0105	204.22					56	139.11	0.0074	233.202					59	144.343	0.0081	227.97					65	82.0413	0.0134	288.256					44	151.835	0.008	218.462					93	135.116	0.0166	235.182					256	106.077
27	164.198	0.0041	208.116					60	124.04	0.0079	248.272					155	144.105	0.0213	228.208					34	81.0375	0.007	289.26					37	149.587	0.0068	220.711					115	135.084	0.0205	235.214					365	105.07
65	163.147	0.0099	209.167					57	123.119	0.0075	249.193					33	136.132	0.0045	236.181					117	78.0469	0.0242	292.251					136	149.133	0.025	221.165					84	134.11	0.015	236.188					99	105.032
47	161.134	0.0071	211.18					173	120.093	0.0229	252.219					77	133.064	0.0105	239.249					35	77.6463	0.0072	292.651					57	147.126	0.0104	223.172					47	123.119	0.0084	247.179					34	103.233
64	154.074	0.0097	218.24					218	119.085	0.0288	253.227					43	132.058	0.0059	240.255					34	71.236	0.007	299.062					65	147.117	0.0119	223.18					70	122.111	0.0125	248.187					113	96.0927
28	153.867	0.0042	218.447					30	115.379	0.0039	256.933					30	131.652	0.0041	240.661													217	145.105	0.0399	225.193					33	122.074	0.0059	248.224					34	96.0865
26	149.088	0.0039	223.226					79	107.084	0.0104	265.228					25	126.326	0.0034	245.987													647	144.102	0.119	226.196					40	121.099	0.0071	249.199					49	96.0582
60	146.104	0.0091	226.21					177	106.077	0.0234	266.235					23	120.228	0.0031	252.085													55	143.112	0.0101	227.186					136	120.094	0.0243	250.204					190	95.086
290	144.102	0.0442	228.212					179	105.069	0.0237	267.243					109	120.092	0.0149	252.221													97	142.077	0.0178	228.22					100	119.084	0.0179	251.214					150	95.0498
93	143.085	0.0141	229.229					131	105.034	0.0173	267.278					170	119.089	0.0233	253.224													56	137.135	0.0103	233.163					28	118.265	0.005	252.033					30	94.1489
32	142.11	0.0048	230.205					50	104.051	0.0066	268.261					27	118.096	0.0037	254.217													130	136.125	0.0239	234.172					57	117.068	0.0102	253.23					88	94.0405
57	142.079	0.0086	230.236					42	102.09	0.0055	270.222					71	117.07	0.0097	255.243													50	135.119	0.0092	235.179					45	116.066	0.008	254.232					119	93.0726
135	141.071	0.0205	231.243					36	98.1745	0.0047	274.137					38	115.08	0.0052	257.233													250	135.08	0.046	235.218					38	115.939	0.0068	254.359					228	92.0612
129	135.118	0.0196	237.196					37	97.0666	0.0048	275.245					34	110.324	0.0046	261.989													168	134.107	0.0309	236.191					41	115.705	0.0073	254.593					1180	91.0545
168	134.108	0.0256	238.206					60	95.0847	0.0079	277.227					72	109.101	0.0098	263.212													37	133.341	0.0068	236.957					210	109.101	0.0376	261.197					37	90.5131
147	133.101	0.0224	239.213					110	95.0486	0.0145	277.263					104	107.083	0.0142	265.23													129	133.102	0.0237	237.196					41	109.032	0.0073	261.266					30	86.4334
44	132.092	0.0067	240.222					33	93.9022	0.0043	278.41					175	106.077	0.024	266.236													22	128.892	0.004	241.405					229	106.077	0.041	264.221					35	83.7639
150	131.084	0.0228	241.23					29	93.8811	0.0038	278.431					328	105.072	0.045	267.241													149	128.06	0.0274	242.237					315	105.071	0.0564	265.227					43	83.1813
86	128.062	0.0131	244.252					43	93.1283	0.0056	279.184					82	103.054	0.0112	269.259													29	125.331	0.0053	244.967					82	105.032	0.0146	265.266					38	82.8028
197	123.117	0.03	249.198					82	93.0705	0.0108	279.241					60	97.0639	0.0082	275.249													29	124.164	0.0053	246.134					32	96.0382	0.0057	274.26					29	82.7558
58	122.109	0.0088	250.205					123	92.0591	0.0162	280.253					66	96.0528	0.009	276.26													72	124.122	0.0132	246.176					86	95.0505	0.0153	275.247					100	82.0767
57	121.063	0.0086	251.251					460	91.0552	0.0609	281.257					89	95.0482	0.0122	277.265													94	123.117	0.0172	247.181					61	93.0686	0.0109	277.229					161	81.0695
327	120.094	0.0498	252.221					353	85.0272	0.0467	287.285					54	94.0421	0.0074	278.271													206	121.101	0.0379	249.196					137	92.0606	0.0245	278.237					120	79.0543
245	119.085	0.0373	253.229					67	81.0694	0.0088	291.243					80	93.0697	0.0109	279.243													290	120.092	0.0533	250.206					414	91.0544	0.0741	279.243					87	78.0455
122	117.069	0.0185	255.245					189	79.0533	0.025	293.259					76	92.0614	0.0104	280.252													328	119.086	0.0603	251.212					230	85.0279	0.0411	285.27					30	77.9192
51	116.063	0.0077	256.251					251	78.046	0.0332	294.266					746	91.0538	0.1025	281.259													31	118.251	0.0057	252.046					193	79.0519	0.0345	291.246					39	77.0431
130	115.055	0.0198	257.259													456	85.0281	0.0626	287.285													33	117.519	0.006	252.779					173	78.0454	0.0309	292.252
41	113.929	0.0062	258.385													150	81.0691	0.0206	291.244													208	117.071	0.0382	253.227
41	111.044	0.0062	261.27													128	79.0529	0.0175	293.26													94	110.108	0.0172	260.19
341	109.102	0.0519	263.212																													356	109.101	0.0655	261.197
74	109.063	0.0112	263.251																													90	109.064	0.0165	261.233
37	107.358	0.0056	264.956																													47	108.057	0.0086	262.241
34	107.332	0.0051	264.982																													80	107.089	0.0147	263.209
107	107.086	0.0163	265.228																													396	106.077	0.0728	264.221
56	107.048	0.0085	265.266																													614	105.07	0.1129	265.228
272	106.077	0.0414	266.237																													143	105.033	0.0263	265.264
399	105.07	0.0608	267.244																													79	103.056	0.0145	267.242
135	105.034	0.0205	267.281																													27	100.16	0.0049	270.138
90	103.054	0.0137	269.26																													52	98.0741	0.0095	272.224
34	99.1903	0.0051	273.124																													26	98.0037	0.0047	272.294
98	96.06	0.0149	276.254																													66	97.1024	0.0121	273.195
75	96.0545	0.0114	276.26																													45	96.094	0.0082	274.204
376	95.0859	0.0573	277.228																													30	95.6344	0.0055	274.663
143	95.0495	0.0218	277.265																													34	95.4961	0.0062	274.802
119	94.0425	0.0181	278.272																													358	95.0866	0.0658	275.211
129	93.0709	0.0196	279.243																													151	95.0484	0.0277	275.249
313	92.0611	0.0477	280.253																													142	94.0411	0.0261	276.257
1228	91.0545	0.1872	281.26																													80	93.0692	0.0147	277.228
38	85.5509	0.0057	286.763																													180	92.0611	0.0331	278.237
184	85.0277	0.028	287.286																													803	91.0542	0.1477	279.244
77	84.0553	0.0117	288.259																													349	85.0284	0.0642	285.269
152	81.0701	0.0231	291.244																													88	84.0932	0.0161	286.204
199	79.0541	0.0303	293.26																													30	82.1021	0.0055	288.196
187	78.0455	0.0285	294.269																													67	82.0718	0.0123	288.226
106	77.0382	0.0161	295.276																													127	81.0694	0.0233	289.228
																																88	81.033	0.0161	289.265
																																161	79.0535	0.0296	291.244
																																212	78.0457	0.039	292.252
[truncated: 590 more columns]

## Sheet: Cer_EOS
Metabolite name	Cer 67:4;4O|Cer 17:1;2O/32:0;O(FA 18:2)	OAD result name	Cer 17:1;2O/32:0;O(FA 18:2(n-6,9))		No.1	No.2	No.3		No.1	No.2	No.3	Metabolite name	Cer 67:4;4O|Cer 17:1;2O/32:0;O(FA 18:2)	OAD result name	Cer 17:1;2O/32:0;O(FA 18:2(n-6,9))		No.1	No.2	No.3		No.1	No.2	No.3	Metabolite name	Cer 69:4;4O|Cer 17:1;2O/34:0;O(FA 18:2)	OAD result name	Cer 17:1;2O/34:0;O(FA 18:2(n-6,9))		No.1	No.2	No.3		No.1	No.2	No.3	Metabolite name	Cer 69:4;4O|Cer 17:1;2O/34:0;O(FA 18:2)	OAD result name	Cer 17:1;2O/34:0;O(FA 18:2(n-6,9*))		No.1	No.2	No.3		No.1	No.2	No.3	Metabolite name	Cer 69:4;4O|Cer 17:1;2O/34:0;O(FA 18:2)
MS1 m/z	1008.98	1008.97	<-MS2+O	Positions1	Unresolved	n-6	N/A	Positions2	n-6,9	n-6,8	N/A	MS1 m/z	1008.99	1008.98	<-MS2	Positions1	Unresolved	n-6	N/A	Positions2	n-6,9	N/A	N/A	MS1 m/z	1055.02	1055.02	<-MS1	Positions1	Unresolved	n-6	n-3	Positions2	n-6,9	n-3,6	n-3,9	MS1 m/z	1037.02	1037.01	<-MS2	Positions1	Unresolved	n-6	N/A	Positions2	n-6,9*	n-6,8	N/A	MS1 m/z	1055.02
Ref m/z	1008.97			Score1	###	897.53	N/A	Score2	905.87	755.41	N/A	Ref m/z	1008.97			Score1	###	866.07	N/A	Score2	885.86	N/A	N/A	Ref m/z	1055.01			Score1	###	548.4	558.5	Score2	481.23	597.02	458.95	Ref m/z	1037			Score1	###	869.14	N/A	Score2	817.56	740.78	N/A	Ref m/z	1055.01
RT	15.819			Presence1	###	90	N/A	Presence2	82.5	85	N/A	RT	15.8415			Presence1	###	65	N/A	Presence2	67.5	N/A	N/A	RT	16.2984			Presence1	###	50	30	Presence2	40	45	30	RT	16.3072			Presence1	###	75	N/A	Presence2	70	72.5	N/A	RT	16.2138
ID	651			Ratio sum1	###	1.8342	N/A	Ratio sum2	3.1361	3.0155	N/A	ID	652			Ratio sum1	###	1.7395	N/A	Ratio sum2	2.9855	N/A	N/A	ID	663			Ratio sum1	###	1.3709	0.3363	Ratio sum2	2.0764	1.7877	1.0419	ID	657			Ratio sum1	###	1.7761	N/A	Ratio sum2	2.6449	2.8347	N/A	ID	664
Smiles	O=C(OCCCCCC=CCC=CCCCCCCCCCCCC(=O)NC(CO)C(O)C=CCCCCCCCCCCCC)CCCCCCCCCCCCCCCCCCCCCCCCCCC			All results1	Position= Unresolved, Score= ###, Presence= ###, Ratio sum= ### Position= n-6, Score= 897.53, Presence= 90.0, Ratio sum= 1.8342			All results2	Position= n-6,9, Score= 905.87, Presence= 82.5, Ratio sum= 3.1361 Position= n-6,8, Score= 755.41, Presence= 85.0, Ratio sum= 3.0155 Position= Unresolved, Score= ###, Presence= ###, Ratio sum= ###			Smiles	O=C(OCCCCCC=CCC=CCCCCCCCCCCCC(=O)NC(CO)C(O)C=CCCCCCCCCCCCC)CCCCCCCCCCCCCCCCCCCCCCCCCCC			All results1	Position= Unresolved, Score= ###, Presence= ###, Ratio sum= ### Position= n-6, Score= 866.07, Presence= 65.0, Ratio sum= 1.7395			All results2	Position= n-6,9, Score= 885.86, Presence= 67.5, Ratio sum= 2.9855 Position= Unresolved, Score= ###, Presence= ###, Ratio sum= ###			Smiles	O=C(OCCCCCCCC=CCC=CCCCCCCCCCCCC(=O)NC(CO)C(O)C=CCCCCCCCCCCCC)CCCCCCCCCCCCCCCCCCCCCCCCCCC			All results1	Position= Unresolved, Score= ###, Presence= ###, Ratio sum= ### Position= n-6, Score= 548.4, Presence= 50.0, Ratio sum= 1.3709 Position= n-3, Score= 558.5, Presence= 30.0, Ratio sum= 0.3363			All results2	Position= n-6,9, Score= 481.23, Presence= 40.0, Ratio sum= 2.0764 Position= n-3,6, Score= 597.02, Presence= 45.0, Ratio sum= 1.7877 Position= n-3,9, Score= 458.95, Presence= 30.0, Ratio sum= 1.0419 Position= Unresolved, Score= ###, Presence= ###, Ratio sum= ###			Smiles	O=C(OCCCCCCCC=CCC=CCCCCCCCCCCCC(=O)NC(CO)C(O)C=CCCCCCCCCCCCC)CCCCCCCCCCCCCCCCCCCCCCCCCCC			All results1	Position= Unresolved, Score= ###, Presence= ###, Ratio sum= ### Position= n-6, Score= 869.14, Presence= 75.0, Ratio sum= 1.7761			All results2	Position= n-6,9*, Score= 817.56, Presence= 70.0, Ratio sum= 2.6449 Position= n-6,8, Score= 740.78, Presence= 72.5, Ratio sum= 2.8347 Position= Unresolved, Score= ###, Presence= ###, Ratio sum= ###			Smiles	O=C(OCCCCCCCC=CCC=CCCCCCCCCCCCC(=O)NC(CO)C(O)C=CCCCCCCCCCCCC)CCCCCCCCCCCCCCCCCCCCCCCCCCC
Subclass info	Head= 0% Moiety= 0%											Subclass info	Head= 0% Moiety= 0%											Subclass info	H2O loss= m/z 1037.00586(ppm=6.22) Sph-H2O= m/z 268.26346(ppm=0.22) Sph-2H2O= m/z 250.25427(ppm=5.47) Sph-H2O-CH2O= m/z 238.25687(ppm=16.66) Head= 100.0% Moiety= 100.0%											Subclass info	Head= 0% Moiety= 0%											Subclass info	H2O loss= m/z 1037.00745(ppm=7.76) Sph-H2O= m/z 268.26401(ppm=2.27) Sph-2H2O= m/z 250.25487(ppm=7.87) Sph-H2O-CH2O= m/z 238.2551(ppm=9.23) Head= 100.0% Moiety= 100.0%
intensity	frag m/z	Ratio(%)	Delta	Ref NL1	Ref Mz1	ppm1	Type1	Ref NL2	Ref Mz2	ppm2	Type2	intensity	frag m/z	Ratio(%)	Delta	Ref NL1	Ref Mz1	ppm1	Type1	Ref NL2	Ref Mz2	ppm2	Type2	intensity	frag m/z	Ratio(%)	Delta	Ref NL1	Ref Mz1	ppm1	Type1	Ref NL2	Ref Mz2	ppm2	Type2	intensity	frag m/z	Ratio(%)	Delta	Ref NL1	Ref Mz1	ppm1	Type1	Ref NL2	Ref Mz2	ppm2	Type2	intensity	frag m/z
13350	1009.91	1.2718	-0.9326									4175	1009.91	0.6884	-0.9333									389	1055.89	0.088	-0.8693									4299	1037.95	0.8673	-0.9477									922	1055.93
10699	1009.87	1.0192	-0.8989									2772	1009.87	0.4571	-0.8976									724	1055.84	0.1638	-0.8212									1873	1037.92	0.3778	-0.9106									611	1055.88
10843	1009.83	1.0329	-0.8598									2195	1009.84	0.3619	-0.859									186	1055.79	0.042	-0.7738									2080	1037.88	0.4196	-0.8713									561	1055.81
10395	1009.8	0.9903	-0.8227									1559	1009.69	0.257	-0.7148									742	1055.76	0.1679	-0.7489									1625	1037.84	0.3278	-0.8366									377	1055.74
8204	1009.76	0.7815	-0.7874									2381	1009.65	0.3926	-0.6725									242	1055.69	0.0547	-0.6695									1724	1037.81	0.3478	-0.7991									463	1055.69
7263	1009.72	0.6919	-0.7502									2314	1009.61	0.3815	-0.6355									190	1055.65	0.043	-0.6335									1656	1037.76	0.3341	-0.7582									139	1055.65
7324	1009.69	0.6977	-0.7134									1900	1009.58	0.3133	-0.6002									342	1055.62	0.0774	-0.6018									1320	1037.73	0.2663	-0.7222									242	1055.6
8217	1009.65	0.7828	-0.6758									2249	1009.54	0.3708	-0.5616									66	1055.59	0.0149	-0.5691									850	1037.69	0.1714	-0.6859									305	1055.57
7026	1009.61	0.6693	-0.6346									1905	1009.51	0.3141	-0.5314									205	1055.55	0.0463	-0.5365									1012	1037.65	0.2041	-0.6451									358	1055.53
4774	1009.58	0.4548	-0.6031									1522	1009.47	0.2509	-0.4978									642	1055.52	0.1453	-0.5055									971	1037.61	0.1959	-0.6044									191	1055.49
6785	1009.54	0.6463	-0.5636									1497	1009.44	0.2468	-0.4663									740	1055.48	0.1674	-0.465									1659	1037.58	0.3347	-0.571									353	1055.47
6233	1009.51	0.5938	-0.5307									1488	1009.4	0.2453	-0.4272									621	1055.39	0.1405	-0.3736									1489	1037.54	0.3004	-0.5373									657	1055.4
6847	1009.47	0.6522	-0.496									2963	1009.36	0.4886	-0.3826									404	1055.34	0.0914	-0.3214									984	1037.51	0.1985	-0.5051									805	1055.35
4167	1009.44	0.3969	-0.4631									4796	1009.29	0.7908	-0.3141									109	1055.29	0.0246	-0.278									948	1037.48	0.1912	-0.4775									381	1055.3
9996	1009.4	0.9522	-0.4279									4326	1009.25	0.7133	-0.2736									1732	1055.22	0.392	-0.208									937	1037.46	0.189	-0.4529									2034	1055.23
4946	1009.36	0.4711	-0.3876									6136	1009.21	1.0118	-0.2374									68223	1055.02	15.4415	-0.0008									1561	1037.43	0.3149	-0.4267									115298	1055.02
6977	1009.33	0.6646	-0.353									5666	1009.18	0.9343	-0.199									1112	1054.93	0.2516	0.0903									1036	1037.37	0.209	-0.359									1430	1054.92
9993	1009.29	0.952	-0.3145									8411	1009.1	1.387	-0.1267									180	1054.87	0.0407	0.1439									2872	1037.21	0.5794	-0.2062									738	1054.87
13003	1009.25	1.2387	-0.2764									606416	1008.98	100	-0.0001									840	1054.83	0.1901	0.1821									495649	1037.01	100	-0.0001									274	1054.82
18978	1009.21	1.8079	-0.2394									2919	1008.86	0.4813	0.1158									486	1054.75	0.11	0.2639									1319	1036.87	0.2661	0.134									435	1054.75
35200	1009.17	3.3534	-0.2									2060	1008.82	0.3397	0.1539									176	1054.7	0.0398	0.3176									897	1036.83	0.1809	0.1723									274	1054.68
42675	1009.11	4.0655	-0.1319									1601	1008.77	0.264	0.2025									380	1054.65	0.086	0.3689									2728	1036.78	0.5503	0.2217									96	1054.66
44514	1009.06	4.2407	-0.088									1897	1008.73	0.3128	0.2413									120	1054.6	0.0271	0.4145									284	1036.71	0.0572	0.2992									125	1054.63
1049672	1008.99	100	-0.0121									1327	1008.67	0.2188	0.306									256	1054.54	0.0579	0.4762									819	1036.67	0.1652	0.3361									121	1054.59
3395	1008.77	0.3234	0.2011									1250	1008.63	0.2061	0.346									212	1054.47	0.0479	0.5445									1473	1036.59	0.2971	0.414									69	1054.55
5431	1008.73	0.5173	0.2422									1238	1008.57	0.2041	0.4061									199	1054.42	0.045	0.5966									504	1036.53	0.1016	0.4793									127	1054.53
4795	1008.68	0.4568	0.2973									716	1008.51	0.118	0.4702									267	1054.36	0.0604	0.6599									406	1036.49	0.0819	0.5174									304	1054.46
2449	1008.61	0.2333	0.3649									594	1008.47	0.0979	0.5024									225	1054.31	0.0509	0.7035									526	1036.45	0.1061	0.556									236	1054.41
1303	1008.58	0.1241	0.3952									486	1008.45	0.0801	0.5243									215	1054.26	0.0486	0.757									520	1036.41	0.1049	0.6006									115	1054.36
3019	1008.52	0.2876	0.4517									761	1008.41	0.1254	0.5687									615	1054.2	0.1391	0.8131									719	1036.35	0.145	0.6567									100	1054.33
1854	1008.45	0.1766	0.5203									771	1008.36	0.1271	0.6145									153	1054.16	0.0346	0.857									425	1036.27	0.0857	0.7398									151	1054.29
3661	1008.4	0.3487	0.5696									366	1008.34	0.0603	0.6405									21060	1054.02	4.7667	0.9918									369	1036.23	0.0744	0.7773									311	1054.22
1974	1008.31	0.188	0.6624									771	1008.28	0.1271	0.7003									249	1053.92	0.0563	1.0987									881	1036.18	0.1777	0.8249									192	1054.17
1185	1008.26	0.1128	0.7096									738	1008.22	0.1216	0.752									153	1053.89	0.0346	1.1257									11486	1036	2.3173	1.0106									9421	1054.01
1361	1008.21	0.1296	0.7668									849	1008.18	0.14	0.798									167	1053.86	0.0377	1.1558									453	1035.92	0.0913	1.0843									332	1053.92
1297	1008.18	0.1235	0.793									447	1008.08	0.0737	0.8912									231	1053.82	0.0522	1.1975									407	1035.87	0.0821	1.1346									207	1053.85
472	1008.14	0.0449	0.8318									10677	1007.97	1.7606	1.0097									104	1053.77	0.0235	1.2507									383	1035.83	0.0772	1.1783									272	1053.8
1854	1008.09	0.1766	0.8805									1113	1007.88	0.1835	1.0966									106	1053.74	0.0239	1.2774									238	1035.79	0.048	1.2204									114	1053.77
17541	1007.97	1.671	1.0083									194	1007.81	0.0319	1.1656									53	1053.69	0.0119	1.3219									287	1035.74	0.0579	1.266									79	1053.73
1776	1007.89	0.1691	1.0799									137	1007.77	0.0225	1.2029									274	1053.64	0.062	1.3717									242	1035.66	0.0488	1.347									132	1053.68
1050	1007.85	0.1	1.1284									478	1007.73	0.0788	1.2488									119	1053.56	0.0269	1.4533									85	1035.63	0.0171	1.3755									124	1053.57
305	1007.81	0.029	1.1634									202	1007.66	0.0333	1.3128									107	1053.51	0.0242	1.5081									104	1035.61	0.0209	1.3939									125	1053.51
1889	1007.74	0.1799	1.2362									164	1007.63	0.027	1.345									82	1053.44	0.0185	1.5715									241	1035.58	0.0486	1.425									92	1053.45
2037	1007.67	0.194	1.3067									184	1007.61	0.0303	1.3709									100	1053.41	0.0226	1.6065									281	1035.53	0.0566	1.4797									76	1053.42
643	1007.57	0.0612	1.4048									198	1007.55	0.0326	1.4284									91	1053.38	0.0205	1.6323									125	1035.49	0.0252	1.5167									75	1053.37
501	1007.52	0.0477	1.4556									192	1007.5	0.0316	1.4749									76	1053.26	0.0172	1.7544									171	1035.45	0.0345	1.56									189	1053.31
240	1007.49	0.0228	1.4825									190	1007.48	0.0313	1.4945									85	1053.21	0.0192	1.8095									131	1035.41	0.0264	1.5925									85	1053.26
642	1007.47	0.0611	1.5092									121	1007.45	0.0199	1.5254									86	1053.18	0.0194	1.8372									126	1035.39	0.0254	1.6213									102	1053.21
244	1007.44	0.0232	1.536									200	1007.42	0.0329	1.5562									46	1053.14	0.0104	1.8757									149	1035.33	0.03	1.6772									307	1053.16
384	1007.4	0.0365	1.5722									244	1007.38	0.0402	1.5976									4506	1053	1.0198	2.0157									194	1035.28	0.0391	1.728									74	1053.1
756	1007.37	0.072	1.6068									103	1007.34	0.0169	1.6334									80	1052.9	0.0181	2.1151									101	1035.23	0.0203	1.7801									7364	1053
331	1007.32	0.0315	1.65									185	1007.3	0.0305	1.6761									101	1052.8	0.0228	2.2181									156	1035.19	0.0314	1.815									106	1052.91
386	1007.28	0.0367	1.6953									68	1007.25	0.0112	1.7294									83	1052.63	0.0187	2.3834									233	1035.13	0.047	1.8802									47	1052.86
644	1007.24	0.0613	1.7306									156	1007.2	0.0257	1.7743									50	1052.6	0.0113	2.4138									110	1035.07	0.0221	1.9321									103	1052.76
486	1007.16	0.0463	1.8161									98	1007.16	0.0161	1.8199									112	1052.5	0.0253	2.5173									1907	1034.99	0.3847	2.0165									75	1052.71
177	1007.13	0.0168	1.8405									204	1007.13	0.0336	1.8421									63	1052.44	0.0142	2.5731									225	1034.92	0.0453	2.0894									128	1052.65
577	1007.08	0.0549	1.8964									178	1007.05	0.0293	1.9287									71	1052.41	0.016	2.6087									161	1034.85	0.0324	2.1564									70	1052.6
4066	1006.96	0.3873	2.0159									2326	1006.96	0.3835	2.0177									57	1052.29	0.0129	2.7268									90	1034.81	0.0181	2.2015									123	1052.55
241	1006.9	0.0229	2.0775									116	1006.91	0.0191	2.0662									62	1052.25	0.014	2.7677									146	1034.75	0.0294	2.2523									88	1052.48
492	1006.86	0.0468	2.1175									79	1006.81	0.013	2.1638									64	1052.16	0.0144	2.8559									84	1034.71	0.0169	2.2961									96	1052.45
344	1006.81	0.0327	2.1662									182	1006.77	0.03	2.207									189	1052	0.0427	3.0207									109	1034.64	0.0219	2.3702									101	1052.4
353	1006.78	0.0336	2.198									106	1006.68	0.0174	2.2972									46	1051.94	0.0104	3.0782									139	1034.61	0.028	2.4004									92	1052.36
501	1006.74	0.0477	2.2307									65	1006.64	0.0107	2.3368									93	1051.75	0.021	3.2662									61	1034.54	0.0123	2.464									41	1052.32
308	1006.67	0.0293	2.3043									196	1006.59	0.0323	2.391									65	1051.66	0.0147	3.3595									78	1034.52	0.0157	2.4881									113	1052.25
192	1006.62	0.0182	2.3534									140	1006.46	0.023	2.5124									52	1051.62	0.0117	3.3947									90	1034.44	0.0181	2.569									70	1052.16
140	1006.59	0.0133	2.3855									68	1006.43	0.0112	2.5411									43	1051.6	0.0097	3.4205									52	1034.29	0.0104	2.7161									38	1052.14
152	1006.57	0.0144	2.4065									68	1006.32	0.0112	2.6542									42	1051.54	0.0095	3.4745									108	1034.24	0.0217	2.7638									42	1052.08
348	1006.52	0.0331	2.4527									35	1006.26	0.0057	2.7155									71	1051.35	0.016	3.6682									57	1034.12	0.0115	2.8848									272	1052.01
103	1006.49	0.0098	2.4803									87	1006.2	0.0143	2.7711									69	1051.21	0.0156	3.8057									74	1034	0.0149	3.003									87	1051.98
491	1006.45	0.0467	2.5257									59	1006.13	0.0097	2.8483									90	1051.11	0.0203	3.9106									88	1033.97	0.0177	3.0317									327	1051.88
94	1006.41	0.0089	2.569									107	1006.07	0.0176	2.9021									97	1051.04	0.0219	3.9809									31	1033.93	0.0062	3.0749									90	1051.77
318	1006.34	0.0302	2.6337									39	1005.98	0.0064	3.0002									111	1050.99	0.0251	4.0233									64	1033.77	0.0129	3.2389									104	1051.74
73	1006.29	0.0069	2.6822									116	1005.95	0.0191	3.0307									103	1050.95	0.0233	4.0622									79	1033.7	0.0159	3.3043									87	1051.7
202	1006.25	0.0192	2.7258									73	1005.47	0.012	3.5033									94	1050.88	0.0212	4.132									109	1033.39	0.0219	3.6214									48	1051.66
99	1006.21	0.0094	2.7688									43	1005.39	0.007	3.5899									80	1050.8	0.0181	4.2177									69	1033.32	0.0139	3.6867									81	1051.59
301	1006.16	0.0286	2.8177									68	1005.29	0.0112	3.6834									51	1050.76	0.0115	4.2539									33	1033.26	0.0066	3.7472									138	1051.49
269	1006.1	0.0256	2.8766									80	1004.95	0.0131	4.0238									67	1050.73	0.0151	4.2887									92	1033.16	0.0185	3.848									55	1051.39
208	1006.04	0.0198	2.9311									75	1003.93	0.0123	5.0426									43	1050.64	0.0097	4.3717									78	1032.95	0.0157	4.0527									97	1051.35
90	1006.01	0.0085	2.9674									50	1003.87	0.0082	5.1087									95	1050.53	0.0215	4.4879									92	1032.8	0.0185	4.2093									115	1051.28
108	1005.97	0.0102	3.0018									48	1002.46	0.0079	6.5157									105	1050.48	0.0237	4.531									86	1032.04	0.0173	4.9634									89	1051.23
270	1005.95	0.0257	3.028									65	1002.27	0.0107	6.7097									81	1050.42	0.0183	4.5914									57	1031.73	0.0115	5.2765									76	1051.19
123	1005.89	0.0117	3.0859									47	1001.76	0.0077	7.2195									100	1050.38	0.0226	4.632									121	1031.24	0.0244	5.7693									95	1051.08
80	1005.84	0.0076	3.1317									36	1001.61	0.0059	7.3625									68	1050.33	0.0153	4.6812									56	1030.92	0.0112	6.0849									107	1051.03
108	1005.8	0.0102	3.1759									62	1000.58	0.0102	8.3992									114	1050.28	0.0258	4.7348									31	1030.74	0.0062	6.266									366	1050.99
130	1005.77	0.0123	3.2069									69	1000.46	0.0113	8.5152									106	1050.23	0.0239	4.79									63	1027.99	0.0127	9.013									86	1050.95
148	1005.7	0.014	3.2738									70	1000.36	0.0115	8.6136									79	1050.17	0.0178	4.8419									29	1027.96	0.0058	9.049									85	1050.88
64	1005.67	0.006	3.3045									56	999.605	0.0092	9.3714									104	1050.12	0.0235	4.8953									50	1027.76	0.01	9.2508									98	1050.8
139	1005.61	0.0132	3.3684									29	998.177	0.0047	10.7993									112	1050.04	0.0253	4.9751									33	1027.68	0.0066	9.3245									73	1050.76
123	1005.57	0.0117	3.4066									56	997.671	0.0092	11.3049									65	1049.87	0.0147	5.146									42	1027.48	0.0084	9.5223									101	1050.72
47	1005.51	0.0044	3.4688									83	997.21	0.0136	11.7665									45	1049.83	0.0101	5.1822									59	1025.13	0.0119	11.8776									75	1050.69
86	1005.41	0.0081	3.5633									50	996.973	0.0082	12.0035									48	1049.68	0.0108	5.3403									72	1025.04	0.0145	11.9643									74	1050.64
142	1005.36	0.0135	3.617									163	995.962	0.0268	13.0139									79	1049.62	0.0178	5.3912									60	1024.99	0.0121	12.0119									90	1050.59
56	1005.29	0.0053	3.6847									84	995.769	0.0138	13.2074									46	1049.51	0.0104	5.5012									35	1024.7	0.007	12.3116									71	1050.53
47	1005.24	0.0044	3.7318									2409	994.96	0.3972	14.0158									57	1049.48	0.0129	5.5394									43	1024.56	0.0086	12.4482									64	1050.45
46	1005.2	0.0043	3.7702									124	994.792	0.0204	14.1839									64	1049.4	0.0144	5.6169									41	1024.44	0.0082	12.5678									56	1050.38
177	1005.13	0.0168	3.843									42	994.752	0.0069	14.2241									84	1049.32	0.019	5.6942									57	1024.11	0.0115	12.8962									147	1050.34
177	1005.01	0.0168	3.9641									1028	993.976	0.1695	14.9999									92	1049.21	0.0208	5.81									119	1023.99	0.024	13.0126									105	1050.29
104	1004.94	0.0099	4.0313									80	993.928	0.0131	15.0476									74	1049.12	0.0167	5.8946									72	1023.43	0.0145	13.5724									101	1050.24
103	1004.84	0.0098	4.1338									115	993.884	0.0189	15.0917									80	1049.08	0.0181	5.9357									66	1023.35	0.0133	13.6567									71	1050.22
104	1004.74	0.0099	4.2337									82	993.634	0.0135	15.3424									88	1049.03	0.0199	5.9878									104	1023.19	0.0209	13.8196									113	1050.17
83	1004.66	0.0079	4.3178									108	993.586	0.0178	15.3897									102	1048.97	0.023	6.0495									5479	1022.99	1.1054	14.0167									84	1050.13
51	1004.61	0.0048	4.3626									3181	992.973	0.5245	16.003									58	1048.93	0.0131	6.0872									64	1022.3	0.0129	14.7083									43	1050.1
230	1004.5	0.0219	4.4749									117	992.87	0.0192	16.1056									42	1048.89	0.0095	6.1258									796	1022	0.1605	15.007									47	1050.07
49	1004.21	0.0046	4.7605									65	992.786	0.0107	16.1899									68	1048.82	0.0153	6.1971									47	1021.69	0.0094	15.3155									115	1050.03
57	1004.12	0.0054	4.8495									74	992.697	0.0122	16.2787									78	1048.78	0.0176	6.2404									141	1021.24	0.0284	15.7676									113	1049.98
80	1003.93	0.0076	5.042									64	992.633	0.0105	16.343									83	1048.73	0.0187	6.288									2498	1021	0.5039	16.0038									95	1049.94
99	1003.82	0.0094	5.156									29	992.518	0.0047	16.4583									54	1048.67	0.0122	6.343									156	1020.93	0.0314	16.0729									104	1049.87
258	1003.58	0.0245	5.3985									72	992.378	0.0118	16.5976									57	1048.62	0.0129	6.4									66	1020.88	0.0133	16.1245									72	1049.83
93	1003.49	0.0088	5.4858									113	992.148	0.0186	16.8282									82	1048.38	0.0185	6.6375									73	1020.72	0.0147	16.2822									31	1049.79
64	1003.3	0.006	5.6706									79	992.099	0.013	16.8775									110	1048.32	0.0248	6.6976									119	1020.53	0.024	16.4756									80	1049.75
101	1003.15	0.0096	5.8222									5630	991.968	0.9284	17.0081									105	1048.26	0.0237	6.7561									80	1020.47	0.0161	16.5349									66	1049.71
49	1003.05	0.0046	5.9262									94	991.893	0.0155	17.0828									45	1048.22	0.0101	6.7915									71	1020.33	0.0143	16.676									98	1049.67
72	1002.99	0.0068	5.9835									116	991.755	0.0191	17.2206									95	1048.18	0.0215	6.8319									78	1020.15	0.0157	16.8603									95	1049.62
51	1002.88	0.0048	6.0959									70	991.19	0.0115	17.7856									60	1048.15	0.0135	6.8629									40	1020.12	0.008	16.8826									180	1049.58
141	1002.84	0.0134	6.1377									87	991.136	0.0143	17.8396									130	1048.11	0.0294	6.9045									4924	1020	0.9934	17.0079									230	1049.51
109	1002.76	0.0103	6.211									6971	990.963	1.1495	18.013									114	1048.07	0.0258	6.9497									102	1019.59	0.0205	17.4175									117	1049.48
58	1002.71	0.0055	6.2644									234	990.91	0.0385	18.066									82	1048.02	0.0185	6.9945									66	1019.47	0.0133	17.5391									84	1049.43
59	1002.68	0.0056	6.2939									62	990.809	0.0102	18.1668									118	1047.99	0.0267	7.0296									83	1019.19	0.0167	17.8118									143	1049.39
37	1002.63	0.0035	6.341									47	990.633	0.0077	18.3434									84	1047.96	0.019	7.0593									4881	1018.99	0.9847	18.0118									73	1049.32
103	1002.56	0.0098	6.4153									72	990.55	0.0118	18.4259									73	1047.88	0.0165	7.1335									78	1018.16	0.0157	18.844									121	1049.27
40	1002.41	0.0038	6.5656									110	990.343	0.0181	18.6335									92	1047.84	0.0208	7.1757									845	1017.98	0.1704	19.0218									76	1049.2
75	1002.38	0.0071	6.5921									71	990.292	0.0117	18.6837									54	1047.79	0.0122	7.2232									58	1014.15	0.0117	22.8552									38	1049.16
41	1002.34	0.0039	6.6307									937	989.959	0.1545	19.0171									79	1047.76	0.0178	7.2512									62	1011.35	0.0125	25.6572									184	1049.12
36	1002.23	0.0034	6.74									180	988.945	0.0296	20.0315									56	1047.68	0.0126	7.3316									83	1011	0.0167	26.0079									82	1049.08
140	1002.14	0.0133	6.8344									43	985.814	0.007	23.1621									77	1047.65	0.0174	7.3639									121	1010.01	0.0244	27.0013									167	1049.03
69	1001.88	0.0065	7.0935									48	985.443	0.0079	23.5329									53	1047.61	0.0119	7.4073									577	1009.01	0.1164	27.9999									163	1048.97
90	1001.65	0.0085	7.3227									52	983.043	0.0085	25.9333									78	1047.57	0.0176	7.447									75	1008.3	0.0151	28.7081									153	1048.93
66	1001.6	0.0062	7.3707									94	982.985	0.0155	25.9909									55	1047.53	0.0124	7.4854									119	1008.03	0.024	28.9783									50	1048.89
136	1001.5	0.0129	7.4735									43	982.215	0.007	26.7607									86	1047.49	0.0194	7.5273									833	1007.99	0.168	29.0143									132	1048.85
82	1001.46	0.0078	7.5174									312	981.975	0.0514	27.0014									31	1047.46	0.007	7.5528									1340	1007	0.2703	30.0116									54	1048.82
97	1001.24	0.0092	7.7376									43	981.404	0.007	27.5725									107	1047.41	0.0242	7.6056									336	1005.98	0.0677	31.0245									131	1048.78
45	1001.2	0.0042	7.7708									720	980.969	0.1187	28.0074									57	1047.37	0.0129	7.6463									72	1005.66	0.0145	31.3428									118	1048.73
46	1001.1	0.0043	7.8706									1274	979.969	0.21	29.0073									71	1047.25	0.016	7.7639									32	1005.49	0.0064	31.5153									139	1048.66
82	1001.04	0.0078	7.9388									98	979.848	0.0161	29.1285									80	1047.21	0.0181	7.8043									99	1005.02	0.0199	31.9844									110	1048.62
83	1000.88	0.0079	8.0956									51	979.433	0.0084	29.5434									80	1047.17	0.0181	7.8451									237	1004.98	0.0478	32.0307									72	1048.57
39	1000.77	0.0037	8.2041									84	979.013	0.0138	29.9631									51	1047.13	0.0115	7.8897									36	1000.5	0.0072	36.5112									63	1048.54
115	1000.7	0.0109	8.278									1936	978.96	0.3192	30.0158									185	1047.07	0.0418	7.9486									132	993.018	0.0266	43.9882									76	1048.51
70	1000.62	0.0066	8.3567									64	978.875	0.0105	30.1014									61	1047.01	0.0138	8.0037									137	992	0.0276	45.0066									51	1048.42
109	1000.48	0.0103	8.4909									448	977.953	0.0738	31.0234									51	1046.94	0.0115	8.0789									108	984.921	0.0217	52.0857									95	1048.38
119	1000.42	0.0113	8.5541									211	976.948	0.0347	32.0281									86	1046.9	0.0194	8.1174									140	983.926	0.0282	53.0804					53.0755	983.924	2.55	n-6/dis@n-5/+O+H/OAD01	122	1048.31
90	1000.24	0.0085	8.731									36	976.75	0.0059	32.2262									107	1046.86	0.0242	8.1546									39	982.962	0.0078	54.0446									133	1048.26
73	1000.17	0.0069	8.8047									82	971.925	0.0135	37.0509									63	1046.82	0.0142	8.1942									542	982.918	0.1093	54.0884					54.0833	982.916	2.41	n-6/dis@n-5/+O/OAD02	94	1048.22
38	999.898	0.0036	9.0761									38	967.854	0.0062	41.1217									58	1046.79	0.0131	8.2265									616	981.91	0.1242	55.097					55.0912	981.908	1.59	n-6/dis@n-5/+O-H/OAD03	201	1048.19
72	999.781	0.0068	9.1939									35	967.787	0.0057	41.1889									83	1046.75	0.0187	8.2642									78	977.994	0.0157	59.0127									117	1048.15
55	999.574	0.0052	9.4004									57	967.012	0.0093	41.9645									132	1046.71	0.0298	8.3077									62	966.92	0.0125	70.0864									141	1048.11
52	999.532	0.0049	9.442									66	964.969	0.0108	44.0067									68	1046.66	0.0153	8.3531									77	963.912	0.0155	73.0944					73.1017	963.898	15.28	n-6/dis@n-5/+O-H-H2O/OAD07	179	1048.07
71	998.219	0.0067	10.7554									37	963.109	0.0061	45.8675									130	1046.63	0.0294	8.3818									26	957.109	0.0052	79.8981									182	1048.02
83	997.826	0.0079	11.1485									42	960.013	0.0069	48.9629									114	1046.6	0.0258	8.4193									66	956.929	0.0133	80.0781									269	1047.97
30	997.599	0.0028	11.3755									436	955.89	0.0718	53.0858					53.0755	955.892	2.3	n-6/dis@n-5/+O+H/OAD01	102	1046.55	0.023	8.4655									51	955.926	0.0102	81.0811									119	1047.92
74	997.216	0.007	11.7583									719	954.89	0.1185	54.0865					54.0833	954.885	5.22	n-6/dis@n-5/+O/OAD02	53	1046.44	0.0119	8.5719									71	955.906	0.0143	81.1011					81.1068	955.892	13.72	n-6/dis@n-7/+O-H/OAD12	160	1047.88
46	997.133	0.0043	11.8419									610	953.886	0.1005	55.09					55.0912	953.877	9.69	n-6/dis@n-5/+O-H/OAD03	43	1046.41	0.0097	8.6095									143	954.92	0.0288	82.087					82.0782	954.921	1.38	n-6/dis@n-6/none/OAD09	73	1047.84
124	996.963	0.0118	12.0111									55	952.903	0.009	56.0732									95	1046.36	0.0215	8.6519									181	954.881	0.0365	82.1256					82.1146	954.885	3.72	n-6/dis@n-7/+O-2H/OAD13	84	1047.8
52	996.728	0.0049	12.2468									38	952.861	0.0062	56.1147					56.099	952.869	7.98	n-6/dis@n-5/+O-2H/OAD04	79	1046.24	0.0178	8.7739									167	953.906	0.0336	83.1011					83.0861	953.913	8.05	n-6/dis@n-6/-H/OAD10	97	1047.76
37	996.696	0.0035	12.278									48	952.758	0.0079	56.2179									92	1046.2	0.0208	8.8133									73	946.901	0.0147	90.1058									225	1047.72
62	996.593	0.0059	12.3817									36	952.07	0.0059	56.906									89	1046.17	0.0201	8.8503									149	944.899	0.03	92.1077									50	1047.68
70	996.565	0.0066	12.409									53	949.739	0.0087	59.2371									129	1046.12	0.0291	8.8973									37	944.29	0.0074	92.7163									128	1047.65
71	996.489	0.0067	12.485									39	949.368	0.0064	59.608									121	1046.05	0.0273	8.9698									303	943.892	0.0611	93.1142					93.1068	943.892	0	n-9/dis@n-8/+O+H/OAD01	146	1047.61
85	996.405	0.008	12.5699									66	940.785	0.0108	68.1913									84	1046	0.019	9.0114									1047	942.895	0.2112	94.1116					94.1146	942.885	11.11	n-9/dis@n-8/+O/OAD02	130	1047.57
95	996.218	0.009	12.7566									33	939.872	0.0054	69.1041									49	1045.97	0.011	9.0477									1759	941.898	0.3548	95.1087					95.0861	941.913	16.19	n-6/dis@n-7/+H/OAD14	84	1047.53
180	995.967	0.0171	13.0078									37	928.523	0.0061	80.4527									138	1045.93	0.0312	9.0876									84	941.095	0.0169	95.9116									199	1047.47
49	995.847	0.0046	13.127									60	927.904	0.0098	81.072									81	1045.9	0.0183	9.1189									1675	940.906	0.3379	96.1005					96.0939	940.905	0.77	n-6/dis@n-7/none/OAD15	144	1047.42
43	995.763	0.004	13.2119									223	926.894	0.0367	82.0822					82.0782	926.89	4.42	n-6/dis@n-6/none/OAD09	45	1045.86	0.0101	9.1607									1839	939.902	0.371	97.1047					97.1017	939.898	4.76	n-6/dis@n-7/-H/OAD16	142	1047.37
47	995.714	0.0044	13.2602									126	926.854	0.0207	82.1217					82.1146	926.853	1.08	n-6/dis@n-7/+O-2H/OAD13	95	1045.81	0.0215	9.2038									308	938.895	0.0621	98.1116					98.1095	938.89	5.73	n-6/dis@n-7/-2H/OAD17	59	1047.34
103	995.445	0.0098	13.5298									293	925.886	0.0483	83.0902					83.0861	925.882	4.21	n-6/dis@n-6/-H/OAD10	74	1045.77	0.0167	9.2473									56	935.912	0.0112	101.095									122	1047.3
87	995.408	0.0082	13.5664									123	924.753	0.0202	84.2232									81	1045.74	0.0183	9.2725									35	934.682	0.007	102.325									103	1047.25
47	995.274	0.0044	13.7008									33	923.732	0.0054	85.2437									134	1045.7	0.0303	9.3154									164	928.899	0.033	108.108									146	1047.21
81	995.196	0.0077	13.7785									73	922.862	0.012	86.1141									165	1045.65	0.0373	9.3617									70	927.914	0.0141	109.093									165	1047.17
167	995.127	0.0159	13.8472									73	918.894	0.012	90.0821									86	1045.61	0.0194	9.4012									85	927.895	0.0171	109.112									56	1047.13
43	995.087	0.004	13.8877									300	916.87	0.0494	92.1065									44	1045.58	0.0099	9.4322									169	926.892	0.034	110.114									118	1047.06
157	995.049	0.0149	13.9256									46	915.895	0.0075	93.0807									46	1045.55	0.0104	9.4657									222	925.879	0.0447	111.127					111.117	925.882	2.9	n-9/dis@n-8/+O+H-H2O/OAD05	174	1047.01
9309	994.959	0.8868	14.0157									317	915.852	0.0522	93.1236					93.1068	915.861	9.47	n-9/dis@n-8/+O+H/OAD01	106	1045.51	0.0239	9.5026									46	925.357	0.0092	111.65									165	1046.94
156	994.856	0.0148	14.1184									1490	914.856	0.2457	94.1205					94.1146	914.853	2.5	n-9/dis@n-8/+O/OAD02	191	1045.45	0.0432	9.5619									29	925.31	0.0058	111.697									109	1046.9
89	994.712	0.0084	14.2623									1282	913.876	0.2114	95.1005					95.0861	913.882	6.94	n-6/dis@n-7/+H/OAD14	213	1045.4	0.0482	9.6176									40	925.284	0.008	111.722									154	1046.86
81	994.303	0.0077	14.6716									1239	913.853	0.2043	95.1228					95.1225	913.846	8.5	n-9/dis@n-8/+O-H/OAD03	106	1045.35	0.0239	9.6637									105	924.916	0.0211	112.09									209	1046.82
99	994.263	0.0094	14.7119									2506	912.876	0.4132	96.0997					96.0939	912.874	2.45	n-6/dis@n-7/none/OAD15	87	1045.31	0.0196	9.7086									198	924.876	0.0399	112.13					112.125	924.874	2.55	n-9/dis@n-8/+O-H2O/OAD06	375	1046.76
53	994.141	0.005	14.8333									2712	911.873	0.4472	97.1028					97.1017	911.866	7.77	n-6/dis@n-7/-H/OAD16	47	1045.28	0.0106	9.7391									125	924.843	0.0252	112.163									210	1046.71
69	994.065	0.0065	14.9096									83	910.905	0.0136	98.0711									83	1045.23	0.0187	9.7882									78	923.928	0.0157	113.078									189	1046.66
2103	993.977	0.2003	14.9978									390	910.861	0.0643	98.1147					98.1095	910.858	3.21	n-6/dis@n-7/-2H/OAD17	90	1045.19	0.0203	9.8256									412	923.883	0.0831	113.124									133	1046.63
99	993.899	0.0094	15.0756									116	908.846	0.0191	100.13									94	1045.11	0.0212	9.9072									41	923.367	0.0082	113.64									183	1046.6
70	993.848	0.0066	15.1268									113	900.875	0.0186	108.101									97	1045.07	0.0219	9.9456									544	922.9	0.1097	114.106					114.104	922.895	5.86	n-6/dis@n-7/-H2O/OAD18	148	1046.55
124	993.822	0.0118	15.1528									314	899.873	0.0517	109.103									76	1045.04	0.0172	9.9796									599	921.894	0.1208	115.112					115.112	921.887	8.1	n-6/dis@n-7/-H-H2O/OAD19	109	1046.52
64	993.793	0.006	15.1811									336	898.866	0.0554	110.11									129	1044.99	0.0291	10.0227									146	920.878	0.0294	116.128					116.12	920.879	0.8	n-6/dis@n-7/-2H-H2O/OAD20	104	1046.48
47	993.768	0.0044	15.2066									235	897.853	0.0387	111.123					111.117	897.851	2.84	n-9/dis@n-8/+O+H-H2O/OAD05	109	1044.95	0.0246	10.0628									30	920.578	0.006	116.429									52	1046.44
76	993.721	0.0072	15.2536									46	897.353	0.0075	111.623									93	1044.92	0.021	10.096									94	916.903	0.0189	120.104									112	1046.41
80	993.565	0.0076	15.4096									466	896.847	0.0768	112.129					112.125	896.843	4.7	n-9/dis@n-8/+O-H2O/OAD06	82	1044.88	0.0185	10.137									149	915.91	0.03	121.097									122	1046.36
137	993.505	0.013	15.4698									723	895.847	0.1192	113.129					113.133	895.835	13.76	n-9/dis@n-8/+O-H-H2O/OAD07	153	1044.84	0.0346	10.175									394	914.894	0.0794	122.113					122.11	914.89	4.54	n-9/dis@n-9/none/OAD09	58	1046.32
91	993.45	0.0086	15.524									70	894.901	0.0115	114.075									112	1044.8	0.0253	10.214									458	913.886	0.0924	123.12					123.117	913.882	4.73	n-9/dis@n-9/-H/OAD10	92	1046.28
127	993.343	0.012	15.6319									482	894.864	0.0794	114.112					114.104	894.864	0.84	n-6/dis@n-7/-H2O/OAD18	112	1044.76	0.0253	10.2552									155	912.884	0.0312	124.123					124.125	912.874	10.81	n-9/dis@n-9/-2H/OAD11	58	1046.24
42	993.308	0.004	15.6661									38	894.551	0.0062	114.425									163	1044.72	0.0368	10.2952									200	911.875	0.0403	125.131									147	1046.2
119	993.224	0.0113	15.7504									736	893.863	0.1213	115.113					115.112	893.856	8.21	n-6/dis@n-7/-H-H2O/OAD19	113	1044.69	0.0255	10.328									65	910.902	0.0131	126.104									104	1046.16
121	993.117	0.0115	15.8571									102	888.869	0.0168	120.107									214	1044.64	0.0484	10.372									193	910.865	0.0389	126.142									120	1046.12
5849	992.97	0.5572	16.0044									45	887.905	0.0074	121.071									195	1044.6	0.0441	10.4128									211	909.889	0.0425	127.118									194	1046.05
149	992.882	0.0141	16.0929									304	887.865	0.0501	121.111									85	1044.58	0.0192	10.436									35	909.803	0.007	127.204									166	1046.01
68	992.844	0.0064	16.13									30	887.056	0.0049	121.92									169	1044.53	0.0382	10.4837									240	908.882	0.0484	128.124									119	1045.97
36	992.807	0.0034	16.1673									497	886.859	0.0819	122.117					122.11	886.858	0.55	n-9/dis@n-9/none/OAD09	142	1044.5	0.0321	10.5139									80	907.871	0.0161	129.136									198	1045.93
80	992.78	0.0076	16.1943									34	886.052	0.0056	122.924									156	1044.45	0.0353	10.5678									161	901.875	0.0324	135.131					135.117	901.882	7.51	n-9/dis@n-10/+H/OAD14	181	1045.89
51	992.709	0.0048	16.2652									588	885.856	0.0969	123.121					123.117	885.851	5.63	n-9/dis@n-9/-H/OAD10	279	1044.4	0.0631	10.6206									412	900.882	0.0831	136.125					136.125	900.874	8.31	n-9/dis@n-10/none/OAD15	167	1045.85
90	992.595	0.0085	16.3797									129	884.852	0.0212	124.124					124.125	884.843	10.56	n-9/dis@n-9/-2H/OAD11	319	1044.34	0.0722	10.6789									547	899.869	0.1103	137.138					137.133	899.866	3.06	n-9/dis@n-10/-H/OAD16	235	1045.81
52	992.55	0.0049	16.4249									207	883.836	0.0341	125.14									143	1044.26	0.0323	10.7594									52	898.882	0.0104	138.125									86	1045.77
215	992.495	0.0204	16.4796									152	882.862	0.025	126.114									152	1044.22	0.0344	10.8009									72	896.887	0.0145	140.12									146	1045.74
63	992.442	0.006	16.5323									199	881.86	0.0328	127.116									160	1044.14	0.0362	10.8711									40	896.858	0.008	140.149									267	1045.7
129	992.318	0.0122	16.6566									313	880.85	0.0516	128.126									146	1044.1	0.033	10.9193									41	895.92	0.0082	141.087									301	1045.66
86	992.258	0.0081	16.7162									150	878.834	0.0247	130.142									99	1044.06	0.0224	10.9593									159	895.873	0.032	141.133									161	1045.61
104	992.219	0.0099	16.7558									39	877.966	0.0064	131.01									57	1044.03	0.0129	10.9903									88	886.871	0.0177	150.135									157	1045.58
170	992.179	0.0161	16.7951									92	874.87	0.0151	134.106									121	1043.98	0.0273	11.0335									66	885.88	0.0133	151.127									275	1045.54
97	992.125	0.0092	16.8498									36	874.243	0.0059	134.733									181	1043.94	0.0409	11.0734									48	885.31	0.0096	151.696									108	1045.51
156	992.086	0.0148	16.8889									127	873.842	0.0209	135.134					135.117	873.851	9.93	n-9/dis@n-10/+H/OAD14	238	1043.92	0.0538	11.1004									216	884.876	0.0435	152.131									167	1045.46
11778	991.967	1.122	17.007									459	872.85	0.0756	136.126					136.125	872.843	8.68	n-9/dis@n-10/none/OAD15	124	1043.87	0.028	11.1494									332	883.869	0.0669	153.138									261	1045.4
162	991.892	0.0154	17.0823									692	871.844	0.1141	137.132					137.133	871.835	10.5	n-9/dis@n-10/-H/OAD16	263	1043.83	0.0595	11.1825									195	882.867	0.0393	154.14					154.136	882.864	3.55	n-9/dis@n-10/-H2O/OAD18	250	1045.35
173	991.819	0.0164	17.1551									81	869.859	0.0133	139.117									214	1043.79	0.0484	11.2223									164	881.868	0.033	155.138					155.144	881.856	14.41	n-9/dis@n-10/-H-H2O/OAD19	358	1045.29
75	991.768	0.0071	17.2069									204	868.851	0.0336	140.125									201	1043.75	0.0454	11.2674									54	880.843	0.0108	156.163					156.151	880.848	4.94	n-9/dis@n-10/-2H-H2O/OAD20	156	1045.23
65	991.716	0.0061	17.2584									36	868.207	0.0059	140.769									133	1043.71	0.0301	11.3037									95	871.873	0.0191	165.134									80	1045.19
43	991.689	0.004	17.2855									324	867.847	0.0534	141.129									190	1043.67	0.043	11.3422									84	870.865	0.0169	166.142									177	1045.15
69	991.648	0.0065	17.3268									71	866.854	0.0117	142.122									209	1043.63	0.0473	11.3856									165	869.856	0.0332	167.151									219	1045.11
136	991.519	0.0129	17.4552									139	857.85	0.0229	151.126									213	1043.6	0.0482	11.4202									55	869.797	0.011	167.21									170	1045.04
156	991.459	0.0148	17.5152									47	857.056	0.0077	151.92									369	1043.56	0.0835	11.4566									217	868.852	0.0437	168.155									190	1044.99
35	991.414	0.0033	17.5603									265	856.834	0.0436	152.142									338	1043.49	0.0765	11.5249									67	865.837	0.0135	171.169									107	1044.92
58	991.295	0.0055	17.6798									46	855.886	0.0075	153.09									219	1043.44	0.0495	11.578									86	864.817	0.0173	172.19									161	1044.88
97	991.243	0.0092	17.7318									160	855.85	0.0263	153.126									349	1043.39	0.0789	11.6241									45	863.855	0.009	173.152									161	1044.84
77	991.168	0.0073	17.8068									362	854.841	0.0596	154.135					154.136	854.832	9.94	n-9/dis@n-10/-H2O/OAD18	438	1043.31	0.0991	11.7031									95	862.805	0.0191	174.202									201	1044.8
91	991.151	0.0086	17.8237									236	853.827	0.0389	155.149					155.144	853.824	2.64	n-9/dis@n-10/-H-H2O/OAD19	231	1043.24	0.0522	11.7718									30	853.813	0.006	183.194									272	1044.75
150	991.125	0.0142	17.8491									32	846.753	0.0052	162.223									265	1043.2	0.0599	11.8139									86	852.809	0.0173	184.197									200	1044.73
14972	990.963	1.4263	18.0114									198	842.835	0.0326	166.141									149	1043.16	0.0337	11.8518									36	826.8	0.0072	210.206									241	1044.69
72	990.913	0.0068	18.0611									113	841.849	0.0186	167.127									219	1043.13	0.0495	11.885									29	824.026	0.0058	212.98									268	1044.65
125	990.876	0.0119	18.0987									148	841.819	0.0244	167.157									242	1043.09	0.0547	11.9294									85	813.804	0.0171	223.203									166	1044.61
158	990.824	0.015	18.1503									231	840.824	0.038	168.152									297	1043.05	0.0672	11.9651									98	812.794	0.0197	224.213									285	1044.57
87	990.766	0.0082	18.2089									31	835.317	0.0051	173.659									180	1043.01	0.0407	12.0034									28	807.642	0.0056	229.365									495	1044.5
54	990.722	0.0051	18.2521									39	823.029	0.0064	185.947									216	1042.98	0.0488	12.04									62	801.789	0.0125	235.218									353	1044.45
81	990.608	0.0077	18.366									36	821.052	0.0059	187.924									91	1042.94	0.0205	12.0731									88	798.778	0.0177	238.229									575	1044.4
46	990.31	0.0043	18.6643									39	814.757	0.0064	194.219									290	1042.9	0.0656	12.1162									52	797.789	0.0104	239.218									347	1044.34
1533	989.956	0.146	19.0187									35	811.785	0.0057	197.191									294	1042.86	0.0665	12.1591									82	797.766	0.0165	239.24									357	1044.29
148	988.951	0.014	20.0235									35	805.015	0.0057	203.961									229	1042.83	0.0518	12.1877									33	792.848	0.0066	244.158									106	1044.26
53	988.37	0.005	20.6044									31	799.369	0.0051	209.607									244	1042.78	0.0552	12.2336									288	788.784	0.0581	248.223									191	1044.22
63	986.239	0.006	22.7353									57	798.708	0.0093	210.268									338	1042.74	0.0765	12.2743									38	787.818	0.0076	249.189									203	1044.14
49	985.589	0.0046	23.3856									60	786.763	0.0098	222.213									224	1042.7	0.0506	12.3132									789	787.776	0.1591	249.231									288	1044.1
42	985.314	0.004	23.6603									141	785.756	0.0232	223.22									258	1042.67	0.0583	12.3498									1414	786.77	0.2852	250.236									115	1044.06
80	985.111	0.0076	23.8631									137	784.759	0.0225	224.217									160	1042.63	0.0362	12.3878									90	786.295	0.0181	250.712									136	1044.03
47	984.193	0.0044	24.7817									47	783.988	0.0077	224.988									128	1042.59	0.0289	12.4243									459	785.767	0.0926	251.24									274	1043.98
89	983.78	0.0084	25.1948									87	783.754	0.0143	225.222									319	1042.55	0.0722	12.4685									45	785.172	0.009	251.834									253	1043.95
55	983.617	0.0052	25.3573									98	782.75	0.0161	226.226									402	1042.5	0.0909	12.5194									154	784.758	0.031	252.249									259	1043.91
72	983.467	0.0068	25.5072									42	776.763	0.0069	232.214									565	1042.43	0.1278	12.5828									99	775.772	0.0199	261.235									180	1043.87
107	983.219	0.0101	25.7553									22	772.648	0.0036	236.328									350	1042.38	0.0792	12.6342									48	774.778	0.0096	262.228									253	1043.83
57	982.986	0.0054	25.9882									106	761.751	0.0174	247.225									344	1042.34	0.0778	12.6745									144	773.761	0.029	263.246									308	1043.79
71	982.725	0.0067	26.2498									427	760.754	0.0704	248.222									132	1042.31	0.0298	12.7082									42	773.73	0.0084	263.277									378	1043.75
35	982.068	0.0033	26.9062									909	759.75	0.1498	249.226									304	1042.27	0.0688	12.7436									65	772.791	0.0131	264.215									348	1043.71
163	982.017	0.0155	26.9578									2055	758.746	0.3388	250.23									438	1042.23	0.0991	12.7841									263	772.755	0.053	264.252									332	1043.68
236	981.982	0.0224	26.9927									30	757.816	0.0049	251.161									452	1042.19	0.1023	12.8239									94	771.751	0.0189	265.256									437	1043.63
61	981.548	0.0058	27.4264									323	757.731	0.0532	251.245									218	1042.15	0.0493	12.8707									63	758.723	0.0127	278.284									147	1043.6
63	981.391	0.006	27.583									121	756.724	0.0199	252.252									292	1042.12	0.066	12.8961									163	757.771	0.0328	279.236									562	1043.56
53	981.259	0.005	27.7152									163	755.727	0.0268	253.249									358	1042.07	0.081	12.9411									93	756.759	0.0187	280.248									361	1043.52
49	981.032	0.0046	27.9429									105	747.748	0.0173	261.228									550	1042.04	0.1244	12.9755									47	754.737	0.0094	282.27									128	1043.48
1270	980.972	0.1209	28.0021									93	746.743	0.0153	262.233									136	1042	0.0307	13.0139									129	744.758	0.026	292.249									391	1043.44
51	980.712	0.0048	28.2622									128	741.718	0.0211	267.258									383	1041.96	0.0866	13.0575									56	741.696	0.0112	295.311									319	1043.39
65	980.11	0.0061	28.8641									71	731.734	0.0117	277.242									140	1041.93	0.0316	13.086									109	740.691	0.0219	296.316									720	1043.33
2656	979.97	0.253	29.0047									51	731.684	0.0084	277.292									587	1041.89	0.1328	13.1274									31	736.115	0.0062	300.892									567	1043.26
46	979.283	0.0043	29.6912									113	729.744	0.0186	279.232									196	1041.85	0.0443	13.1655									39	730.72	0.0078	306.287									462	1043.2
68	979.081	0.0064	29.8931									191	728.736	0.0314	280.24									249	1041.81	0.0563	13.2074									100	727.682	0.0201	309.325									469	1043.17
3219	978.963	0.3066	30.0117									41	719.255	0.0067	289.721									386	1041.79	0.0873	13.2299									103	726.688	0.0207	310.318									456	1043.13
72	978.521	0.0068	30.4539									60	717.666	0.0098	291.31									532	1041.73	0.1204	13.2823									107	716.655	0.0215	320.352									467	1043.09
223	977.988	0.0212	30.9867									121	716.732	0.0199	292.244									227	1041.69	0.0513	13.3224									109	715.673	0.0219	321.334									293	1043.05
777	977.954	0.074	31.02									145	712.659	0.0239	296.317									366	1041.66	0.0828	13.3586									90	714.678	0.0181	322.329									458	1043.02
32	977.896	0.003	31.0786									64	703.643	0.0105	305.333									232	1041.62	0.0525	13.3978									36	714.175	0.0072	322.831									407	1042.97
40	977.772	0.0038	31.2025									74	702.65	0.0122	306.326									232	1041.58	0.0525	13.4397									79	713.693	0.0159	323.313									478	1042.94
55	977.728	0.0052	31.246									162	699.662	0.0267	309.314									290	1041.55	0.0656	13.4705									59	712.661	0.0119	324.346									400	1042.9
81	977.588	0.0077	31.3866									119	698.646	0.0196	310.33									287	1041.5	0.0649	13.5118									54	704.546	0.0108	332.461									292	1042.86
54	977.423	0.0051	31.5514									26	698.139	0.0042	310.837									329	1041.46	0.0744	13.5559									52	700.657	0.0104	336.349									310	1042.82
478	976.947	0.0455	32.0275									37	692.147	0.0061	316.829									610	1041.42	0.138	13.5929									87	690.67	0.0175	346.337									484	1042.78
53	976.47	0.005	32.5045									119	689.636	0.0196	319.34									389	1041.38	0.088	13.6342									69	685.64	0.0139	351.366									443	1042.74
52	975.885	0.0049	33.0899									103	688.623	0.0169	320.353									609	1041.34	0.1378	13.6765									27	678.537	0.0054	358.469									159	1042.7
64	973.587	0.006	35.3871									122	686.648	0.0201	322.328									243	1041.3	0.055	13.7149									49	675.675	0.0098	361.332									463	1042.67
42	970.89	0.004	38.0842									81	684.634	0.0133	324.342									735	1041.27	0.1663	13.7498									72	675.645	0.0145	361.361									357	1042.62
64	969.89	0.006	39.0842									48	674.62	0.0079	334.356									457	1041.22	0.1034	13.7946									104	674.651	0.0209	362.356									276	1042.59
43	969.733	0.004	39.2412									119	672.638	0.0196	336.338									636	1041.18	0.1439	13.8342									61	672.634	0.0123	364.372									443	1042.55
90	967.91	0.0085	41.0641									33	664.17	0.0054	344.806									532	1041.15	0.1204	13.8698									32	670.693	0.0064	366.313									471	1042.51
37	967.294	0.0035	41.6802									61	662.649	0.01	346.327									16959	1041.02	3.8384	13.9936									36	664.8	0.0072	372.207									373	1042.47
52	967.235	0.0049	41.7398									33	662.634	0.0054	346.342									583	1040.96	0.1319	14.06									162	664.656	0.0326	372.351									642	1042.43
84	967.058	0.008	41.9163									137	662.611	0.0225	346.365									436	1040.92	0.0986	14.0996									45	662.653	0.009	374.353									486	1042.38
71	964.959	0.0067	44.0153									30	661.28	0.0049	347.697									384	1040.88	0.0869	14.1388									28	658.646	0.0056	378.361									663	1042.34
87	964.915	0.0082	44.0598									116	660.634	0.0191	348.342									480	1040.84	0.1086	14.175									92	650.663	0.0185	386.344									318	1042.31
58	964.595	0.0055	44.379									42	659.634	0.0069	349.342									1279	1040.79	0.2894	14.2251									52	649.627	0.0104	387.38									424	1042.27
52	964.013	0.0049	44.9612									175	647.626	0.0288	361.35									920	1040.73	0.2082	14.2852									29	642.316	0.0058	394.691									594	1042.23
84	963.977	0.008	44.997									37	646.697	0.0061	362.279									699	1040.69	0.1582	14.3224									43	635.736	0.0086	401.271									658	1042.19
87	962.959	0.0082	46.0153									55	636.654	0.009	372.322									903	1040.65	0.2043	14.3621									65	635.677	0.0131	401.33									619	1042.15
42	962.218	0.004	46.7564									57	636.628	0.0093	372.348									475	1040.61	0.1075	14.4055									41	628.729	0.0082	408.277									516	1042.12
33	961.524	0.0031	47.4508									28	634.011	0.0046	374.965									541	1040.57	0.1224	14.4464									61	628.607	0.0123	408.4									572	1042.08
50	960.192	0.0047	48.7826									115	622.613	0.0189	386.363									556	1040.53	0.1258	14.4851									70	617.61	0.0141	419.397									755	1042.03
68	959.735	0.0064	49.2397									71	621.61	0.0117	387.366									398	1040.51	0.09	14.507									125	603.537	0.0252	433.47									684	1042.01
42	957.913	0.004	51.0619									31	600.37	0.0051	408.606									360	1040.48	0.0814	14.5316									85	601.518	0.0171	435.488									1144	1041.94
94	957.186	0.0089	51.7887									66	578.6	0.0108	430.376									467	1040.47	0.1057	14.5496									30	590.76	0.006	446.247									548	1041.89
135	956.896	0.0128	52.0785									71	577.594	0.0117	431.382									615	1040.44	0.1391	14.5761									37	542.194	0.0074	494.813									748	1041.85
636	955.891	0.0605	53.0836					53.0755	955.892	1.6	n-6/dis@n-5/+O+H/OAD01	100	577.515	0.0164	431.461									1126	1040.37	0.2548	14.6446									30	540.707	0.006	496.3									429	1041.81
1479	954.885	0.1409	54.0899					54.0833	954.885	0.08	n-6/dis@n-5/+O/OAD02	43	573.489	0.007	435.487									1069	1040.29	0.2419	14.7235									38	518.151	0.0076	518.856									550	1041.77
41	954.49	0.0039	54.4845									28	548.851	0.0046	460.125									1023	1040.25	0.2315	14.7675									30	517.995	0.006	519.012									673	1041.73
1264	953.88	0.1204	55.0943					55.0912	953.877	3.55	n-6/dis@n-5/+O-H/OAD03	29	515.566	0.0047	493.41									1039	1040.21	0.2351	14.8072									34	498.735	0.0068	538.272									561	1041.7
105	952.899	0.01	56.0751									149	496.514	0.0245	512.462									873	1040.17	0.1975	14.8413									40	494.762	0.008	542.244									666	1041.66
59	952.872	0.0056	56.1027					56.099	952.869	2.9	n-6/dis@n-5/+O-2H/OAD04	34	479.892	0.0056	529.084									230	1040.14	0.052	14.8787									34	432.063	0.0068	604.944									678	1041.62
68	951.726	0.0064	57.2487									60	462.434	0.0098	546.542									65746	1040.02	14.8808	14.9974									33	395.809	0.0066	641.198									720	1041.58
36	951.583	0.0034	57.3912									36	461.753	0.0059	547.223									816	1039.94	0.1846	15.0732									29	379.348	0.0058	657.659									726	1041.54
34	950.775	0.0032	58.1994									56	461.475	0.0092	547.501									483	1039.9	0.1093	15.1159									30	375.62	0.006	661.386									790	1041.49
44	949.716	0.0041	59.2582									30	450.458	0.0049	558.518									568	1039.87	0.1285	15.1496									37	369.003	0.0074	668.003									1390	1041.43
191	948.715	0.0181	60.2592									33	433.29	0.0054	575.686									650	1039.83	0.1471	15.1878									144	310.277	0.029	726.729									823	1041.38
51	948.485	0.0048	60.489									25	429.31	0.0041	579.666									371	1039.78	0.0839	15.2332									55	282.279	0.011	754.727									774	1041.34
49	948.01	0.0046	60.9644									44	418.375	0.0072	590.601									438	1039.67	0.0991	15.3454									73	278.25	0.0147	758.757									749	1041.3
68	947.711	0.0064	61.2632									41	395.259	0.0067	613.717									382	1039.64	0.0864	15.3779									60	275.263	0.0121	761.743									802	1041.26
51	940.88	0.0048	68.094					68.099	940.869	12.21	n-6/dis@n-6/+O/OAD08	26	378.086	0.0042	630.89									445	1039.6	0.1007	15.4155									260	268.265	0.0524	768.741									954	1041.22
35	940.4	0.0033	68.5743									28	339.78	0.0046	669.197									553	1039.55	0.1251	15.4659									47	265.28	0.0094	771.727									857	1041.18
29	939.243	0.0027	69.7313									72	311.28	0.0118	697.696									601	1039.52	0.136	15.5003									44	265.06	0.0088	771.947									862	1041.14
43	938.698	0.004	70.2763									33	310.433	0.0054	698.543									632	1039.48	0.143	15.5313									278	264.272	0.056	772.734									501	1041.11
35	938.204	0.0033	70.7708									129	310.275	0.0212	698.701									934	1039.44	0.2114	15.5788									150	251.261	0.0302	785.746									17951	1041.02
42	937.884	0.004	71.0904					71.0861	937.882	2.33	n-6/dis@n-5/+O+H-H2O/OAD05	41	291.253	0.0067	717.723									1114	1039.41	0.2521	15.6092									1857	250.254	0.3746	786.753									647	1040.95
44	936.904	0.0041	72.0705									389	268.266	0.0641	740.71									928	1039.37	0.21	15.648									70	249.244	0.0141	787.763									962	1040.91
122	936.871	0.0116	72.1035					72.0939	936.874	3.34	n-6/dis@n-5/+O-H2O/OAD06	35	264.278	0.0057	744.698									1087	1039.33	0.246	15.6825									75	248.238	0.0151	788.768									496	1040.88
182	935.866	0.0173	73.1082					73.1017	935.866	0.01	n-6/dis@n-5/+O-H-H2O/OAD07	86	264.233	0.0141	744.743									519	1039.29	0.1174	15.726									60	247.229	0.0121	789.778									1083	1040.84
94	934.865	0.0089	74.1098									29	263.233	0.0047	745.743									1701	1039.25	0.385	15.766									32	242.638	0.0064	794.369									894	1040.81
32	933.529	0.003	75.4455									46	263.223	0.0075	745.753									1375	1039.21	0.3112	15.8066									339	238.255	0.0683	798.752									911	1040.78
73	933.398	0.0069	75.5762									24	252.198	0.0039	756.778									190678	1039.01	43.1578	16.0026									50	238.066	0.01	798.941									821	1040.73
72	931.712	0.0068	77.2621									186	251.256	0.0306	757.72									636	1038.89	0.1439	16.124									146	233.224	0.0294	803.782									1199	1040.68
36	929.87	0.0034	79.1042									3015	250.254	0.4971	758.722									259	1038.81	0.0586	16.2017									39	233.205	0.0078	803.802									822	1040.65
67	929.856	0.0063	79.1187									81	249.245	0.0133	759.731									1010	1038.75	0.2286	16.265									77	232.222	0.0155	804.784									717	1040.61
72	928.869	0.0068	80.1053									151	248.241	0.0249	760.735									574	1038.71	0.1299	16.3107									30	202.105	0.006	834.902									753	1040.56
107	927.862	0.0101	81.1129					81.1068	927.861	0.44	n-6/dis@n-7/+O-H/OAD12	84	245.231	0.0138	763.745									840	1038.62	0.1901	16.3923									34	180.96	0.0068	856.046									1165	1040.51
48	927.453	0.0045	81.521									542	238.255	0.0893	770.721									1054	1038.59	0.2385	16.4239									36	170.186	0.0072	866.821									1147	1040.49
40	927.175	0.0038	81.799									63	237.244	0.0103	771.732									975	1038.52	0.2206	16.4967									63	163.145	0.0127	873.861									2086	1040.43
54	927.113	0.0051	81.8614									133	236.237	0.0219	772.739									820	1038.48	0.1855	16.5322									48	159.879	0.0096	877.128									1099	1040.38
365	926.886	0.0347	82.0883					82.0782	926.89	3.87	n-6/dis@n-6/none/OAD09	61	233.228	0.01	775.748									981	1038.44	0.222	16.5802									44	159.728	0.0088	877.279									863	1040.33
348	925.888	0.0331	83.086					83.0861	925.882	7.05	n-6/dis@n-6/-H/OAD10	44	197.194	0.0072	811.782									1210	1038.4	0.2738	16.613									33	135.398	0.0066	901.609									1123	1040.3
33	925.396	0.0031	83.5786									65	184.076	0.0107	824.9									950	1038.37	0.215	16.6497									60	133.101	0.0121	903.905									2126	1040.25
66	924.876	0.0062	84.098					84.0939	924.874	2.55	n-6/dis@n-6/-2H/OAD11	26	179.772	0.0042	829.204									396288	1038.01	89.6954	17.0068									37	124.937	0.0074	912.069									1663	1040.21
37	924.023	0.0035	84.9518									28	172.953	0.0046	836.023									2696	1037.96	0.6102	17.0581									46	112.704	0.0092	924.302									1363	1040.18
171	923.864	0.0162	85.1106									34	171.076	0.0056	837.9									942	1037.92	0.2132	17.0952									32	111.296	0.0064	925.711									1114	1040.14
33	920.062	0.0031	88.9127									30	167.863	0.0049	841.114									470	1037.89	0.1063	17.13									32	109.647	0.0064	927.359									87170	1040.02
54	919.853	0.0051	89.1214									52	166.079	0.0085	842.897									670	1037.85	0.1516	17.1698									101	107.085	0.0203	929.922									1362	1039.94
280	916.86	0.0266	92.1142									30	128.458	0.0049	880.518									277	1037.81	0.0626	17.2027									61	107.049	0.0123	929.958									1076	1039.9
83	916.136	0.0079	92.8384									58	121.107	0.0095	887.869									327	1037.78	0.074	17.2389									31	106.373	0.0062	930.633									1023	1039.86
54	915.903	0.0051	93.0714									73	120.092	0.012	888.884									560	1037.76	0.1267	17.2546									61	106.079	0.0123	930.927									1214	1039.83
647	915.861	0.0616	93.1133					93.1068	915.861	0.05	n-9/dis@n-8/+O+H/OAD01	27	116.842	0.0044	892.134									1057	1037.73	0.2392	17.2863									62	105.069	0.0125	931.937									1024	1039.71
107	915.013	0.0101	93.9613									44	115.052	0.0072	893.924									905	1037.69	0.2048	17.3293									55	96.058	0.011	940.949									1298	1039.68
2203	914.861	0.2098	94.1133					94.1146	914.853	8.58	n-9/dis@n-8/+O/OAD02	137	106.077	0.0225	902.899									821	1037.65	0.1858	17.3637									147	95.0875	0.0296	941.919									1093	1039.64
50	914.202	0.0047	94.772									194	105.07	0.0319	903.906									940	1037.61	0.2127	17.4028									77	92.0596	0.0155	944.947									1908	1039.6
88	914.183	0.0083	94.7912									25	102.293	0.0041	906.683									883	1037.58	0.1998	17.4388									266	91.0537	0.0536	945.953									1596	1039.56
45	914	0.0042	94.9741									211	97.076	0.0347	911.9									1203	1037.55	0.2722	17.4654									40	87.6552	0.008	949.351									2113	1039.52
2337	913.878	0.2226	95.0963					95.0861	913.882	4.08	n-6/dis@n-7/+H/OAD14	149	95.0872	0.0245	913.889									910	1037.51	0.2059	17.5048									27	84.0042	0.0054	953.003									1803	1039.44
2529	913.853	0.2409	95.1219					95.1225	913.846	7.7	n-9/dis@n-8/+O-H/OAD03	358	91.055	0.059	917.921									714	1037.48	0.1616	17.5315									42	81.0744	0.0084	955.932									1751	1039.37
37	913.788	0.0035	95.1866									31	90.7645	0.0051	918.212									1299	1037.46	0.294	17.5595									27	80.5667	0.0054	956.44									889	1039.33
52	913.713	0.0049	95.261									36	81.6626	0.0059	927.313									880	1037.43	0.1991	17.5831									33	79.4226	0.0066	957.584									1983	1039.29
46	913.426	0.0043	95.5488																					897	1037.39	0.203	17.6226									84	79.0541	0.0169	957.952									2576	1039.25
91	913.089	0.0086	95.8851																					1214	1037.37	0.2747	17.6501									146	78.0449	0.0294	958.962									2836	1039.22
60	912.968	0.0057	96.0069																					441815	1037.01	100	18.0101	1037.01	1037	6.22	H2O loss																	744	1039.18
4690	912.874	0.4468	96.1009					96.0939	912.874	0.61	n-6/dis@n-7/none/OAD15													687	1036.9	0.1554	18.1196																					323312	1039.01
95	912.67	0.009	96.3047																					1652	1036.85	0.3739	18.1627																					2214	1038.96
36	912.186	0.0034	96.7884																					1055	1036.79	0.2387	18.2225																					1014	1038.94
4811	911.871	0.4583	97.1033					97.1017	911.866	5.42	n-6/dis@n-7/-H/OAD16													1571	1036.76	0.3555	18.2556																					1983	1038.89
68	911.404	0.0064	97.5709																					681	1036.67	0.1541	18.3435																					2051	1038.85
637	910.865	0.0606	98.1091					98.1095	910.858	7.57	n-6/dis@n-7/-2H/OAD17													489	1036.61	0.1106	18.4093																					1271	1038.81
71	910.763	0.0067	98.2116																					257	1036.59	0.0581	18.4268																					2626	1038.77
29	910.58	0.0027	98.3943																					1073	1036.54	0.2428	18.4808																					2338	1038.74
180	909.872	0.0171	99.1024																					251	1036.44	0.0568	18.5745																					2595	1038.7
37	909.549	0.0035	99.4257																					302	1036.39	0.0683	18.6211																					2203	1038.66
106	908.874	0.01	100.1																					231	1036.36	0.0522	18.6601																					2084	1038.63
55	907.883	0.0052	101.091																					319	1036.31	0.0722	18.7098																					2589	1038.59
77	901.845	0.0073	107.129																					99	1036.26	0.0224	18.7525																					2350	1038.55
135	900.87	0.0128	108.104																					577	1036.21	0.1305	18.8089																					2675	1038.52
298	899.862	0.0283	109.112																					198	1036.15	0.0448	18.865																					2204	1038.48
498	898.863	0.0474	110.112																					164	1036.12	0.0371	18.8996																					2852	1038.44
394	897.853	0.0375	111.121					111.117	897.851	2.7	n-9/dis@n-8/+O+H-H2O/OAD05													110	1036.08	0.0248	18.9395																					2994	1038.4
761	896.85	0.0724	112.124					112.125	896.843	8.45	n-9/dis@n-8/+O-H2O/OAD06													6153	1036	1.3926	19.019																					6422	1038.25
53	896.663	0.005	112.312																					311	1035.91	0.0703	19.1035																					6779	1038.21
41	896.354	0.0039	112.621																					225	1035.84	0.0509	19.1723																					7868	1038.14
1130	895.849	0.1076	113.126					113.133	895.835	15.19	n-9/dis@n-8/+O-H-H2O/OAD07													173	1035.81	0.0391	19.2013																					38574	1038.06
1071	894.865	0.102	114.109					114.104	894.864	1.86	n-6/dis@n-7/-H2O/OAD18													190	1035.78	0.043	19.2364																					600251	1038.01
70	894.828	0.0066	114.147																					175	1035.73	0.0396	19.2811																					5078	1037.95
995	893.861	0.0947	115.113					115.112	893.856	6.43	n-6/dis@n-7/-H-H2O/OAD19													144	1035.7	0.0325	19.315																					3195	1037.92
38	892.911	0.0036	116.063																					156	1035.67	0.0353	19.3496																					2331	1037.88
59	891.321	0.0056	117.653																					105	1035.62	0.0237	19.3973																					2587	1037.84
55	888.901	0.0052	120.073																					332	1035.58	0.0751	19.4406																					3328	1037.81
74	888.847	0.007	120.127																					63	1035.54	0.0142	19.4781																					2891	1037.76
450	887.866	0.0428	121.109																					134	1035.5	0.0303	19.52																					2909	1037.73
32	887.534	0.003	121.44																					77	1035.47	0.0174	19.5416																					1445	1037.69
917	886.857	0.0873	122.118					122.11	886.858	2.13	n-9/dis@n-9/none/OAD09													68	1035.42	0.0153	19.5969																					1353	1037.66
75	885.909	0.0071	123.065																					153	1035.39	0.0346	19.6291																					897	1037.62
1210	885.855	0.1152	123.12					123.117	885.851	4.87	n-9/dis@n-9/-H/OAD10													76	1035.28	0.0172	19.7375																					2417	1037.58
58	884.892	0.0055	124.082																					153	1035.22	0.0346	19.7949																					2151	1037.55
341	884.847	0.0324	124.127					124.125	884.843	5.11	n-9/dis@n-9/-2H/OAD11													85	1035.17	0.0192	19.8459																					2211	1037.51
167	883.887	0.0159	125.087																					49	1035.15	0.011	19.8647																					670	1037.5
320	883.839	0.0304	125.136																					40	1035.05	0.009	19.9647																					1325	1037.46
342	882.861	0.0325	126.114																					1642	1034.99	0.3716	20.0266																					3300	1037.43
293	882.832	0.0279	126.142																					78	1034.86	0.0176	20.1537																					2717	1037.39
34	882.771	0.0032	126.203																					127	1034.8	0.0287	20.2198																					2054	1037.33
546	881.86	0.052	127.115																					90	1034.73	0.0203	20.2888																					3801	1037.28
49	880.94	0.0046	128.035																					64	1034.67	0.0144	20.348																					6230	1037.25
364	880.856	0.0346	128.119																					62	1034.64	0.014	20.3718																					6267	1037.21
54	879.886	0.0051	129.089																					166	1034.53	0.0375	20.4826																					632039	1037.01
54	879.841	0.0051	129.133																					132	1034.45	0.0298	20.5694																					2391	1036.89
147	878.84	0.014	130.134																					100	1034.33	0.0226	20.6826																					2224	1036.85
34	876.694	0.0032	132.281																					57	1034.3	0.0129	20.719																					923	1036.8
67	874.856	0.0063	134.118																					35	1034.25	0.0079	20.7674																					667	1036.78
278	873.849	0.0264	135.126					135.117	873.851	1.96	n-9/dis@n-10/+H/OAD14													107	1034.16	0.0242	20.8565																					1496	1036.75
1124	872.846	0.107	136.128					136.125	872.843	3.79	n-9/dis@n-10/none/OAD15													163	1033.98	0.0368	21.0363																					2268	1036.69
968	871.84	0.0922	137.135					137.133	871.835	5.45	n-9/dis@n-10/-H/OAD16													61	1033.89	0.0138	21.1211																					388	1036.65
153	870.839	0.0145	138.136					138.141	870.827	13.51	n-9/dis@n-10/-2H/OAD17													122	1033.56	0.0276	21.4571																					562	1036.62
236	869.853	0.0224	139.121																					45	1030.94	0.0101	24.0748																					1602	1036.59
169	868.856	0.0161	140.119																					74	1030.47	0.0167	24.5473																					641	1036.53
169	868.84	0.0161	140.135																					43	1030.13	0.0097	24.8842																					1362	1036.5
58	867.884	0.0055	141.09																					61	1029.92	0.0138	25.0987																					1216	1036.42
449	867.842	0.0427	141.133																					60	1028.83	0.0135	26.1821																					580	1036.37
47	866.871	0.0044	142.104																					75	1028.71	0.0169	26.302																					445	1036.33
49	865.395	0.0046	143.579																					83	1026.01	0.0187	29.01																					955	1036.28
150	858.834	0.0142	150.14																					75	1025	0.0169	30.0157																					731	1036.23
133	857.846	0.0126	151.129																					40	1024.49	0.009	30.5302																					449	1036.18
76	857.81	0.0072	151.164																					127	1023.99	0.0287	31.0271																					482	1036.12
43	856.912	0.004	152.063																					232	1023.01	0.0525	32.0026																					270	1036.08
292	856.851	0.0278	152.124																					86	1022.81	0.0194	32.21																					8288	1036
72	856.813	0.0068	152.161																					30	1022.43	0.0067	32.5901																					1281	1035.87
92	856.794	0.0087	152.18																					78	1022.37	0.0176	32.646																					171	1035.81
475	855.843	0.0452	153.131																					63	1022.05	0.0142	32.9643																					614	1035.76
94	855.787	0.0089	153.188																					1069	1022.01	0.2419	33.0072																					352	1035.71
26	854.959	0.0024	154.016																					78	1021.61	0.0176	33.408																					592	1035.66
660	854.837	0.0628	154.137					154.136	854.832	5.8	n-9/dis@n-10/-H2O/OAD18													101	1021.18	0.0228	33.833																					232	1035.6
361	853.83	0.0343	155.145					155.144	853.824	6.35	n-9/dis@n-10/-H-H2O/OAD19													63	1021.13	0.0142	33.8832																					354	1035.57
41	850.087	0.0039	158.888																					2747	1021	0.6217	34.0136																					343	1035.54
43	847.149	0.004	161.825																					40	1020.43	0.009	34.5901																					155	1035.51
295	842.833	0.0281	166.141																					55	1020.14	0.0124	34.8808																					274	1035.48
471	841.826	0.0448	167.148																					5159	1020	1.1676	35.0186																					139	1035.43
55	841.794	0.0052	167.181																					40	1019.76	0.009	35.256																					247	1035.39
34	840.886	0.0032	168.088																					47	1019.41	0.0106	35.6093																					45	1035.35
300	840.817	0.0285	168.157																					34	1019.38	0.0076	35.6406																					362	1035.3
135	836.796	0.0128	172.179																					73	1019.25	0.0165	35.7624																					70	1035.25
32	829.179	0.003	179.795																					60	1019.2	0.0135	35.8206																					51	1035.22
79	826.8	0.0075	182.174																					5098	1018.99	1.1538	36.022																					153	1035.2
41	822.774	0.0039	186.201																					40	1018.18	0.009	36.8396																					75	1035.14
130	813.768	0.0123	195.206																					492	1017.98	0.1113	37.0323																					268	1035.1
39	800.744	0.0037	208.23																					124	1016.98	0.028	38.0336																					2598	1034.99
35	785.768	0.0033	223.206																					46	1010.82	0.0104	44.2008																					99	1034.94
119	784.755	0.0113	224.219																					112	1010.04	0.0253	44.9745																					123	1034.9
58	783.77	0.0055	225.205																					144	1010.01	0.0325	45.0072																					134	1034.86
116	782.739	0.011	226.235																					53	1009.31	0.0119	45.7013																					84	1034.82
80	772.741	0.0076	236.233																					647	1009.01	0.1464	46.0108																					59	1034.76
127	770.743	0.012	238.231																					39	1008.24	0.0088	46.7713																					78	1034.72
100	769.731	0.0095	239.244																					28	1008.17	0.0063	46.849																					75	1034.69
49	761.761	0.0046	247.214																					1428	1008	0.3232	47.0183																					197	1034.64
59	761.745	0.0056	247.229																					74	1007.94	0.0167	47.0765																					106	1034.6
54	760.814	0.0051	248.16																					44	1007.25	0.0099	47.7661																					103	1034.57
470	760.756	0.0447	248.219																					1665	1006.99	0.3768	48.023																					39	1034.54
1234	759.746	0.1175	249.228																					45	1006.69	0.0101	48.3252																					126	1034.43
42	759.704	0.004	249.271																					119	1006	0.0269	49.0126																					155	1034.39
45	759.047	0.0042	249.928																					214	1005.98	0.0484	49.0334																					97	1034.3
2069	758.743	0.1971	250.232																					36	1005.9	0.0081	49.1146																					116	1034.22
623	757.731	0.0593	251.244																					60	1005.66	0.0135	49.3578																					53	1034.1
200	756.731	0.019	252.244																					186	1004.97	0.042	50.044																					87	1034.07
293	755.717	0.0279	253.258																					149	1001.94	0.0337	53.0754					53.0755	1001.93	6.13	n-6/dis@n-5/+O+H/OAD01													81	1034.04
135	747.752	0.0128	261.223																					75	1000.92	0.0169	54.0983					54.0833	1000.93	8.93	n-6/dis@n-5/+O/OAD02													54	1033.99
245	746.754	0.0233	262.221																					51	999.948	0.0115	55.0679																					111	1033.97
32	746.703	0.003	262.272																					94	998.968	0.0212	56.0482																					108	1033.92
78	745.734	0.0074	263.24																					118	998.835	0.0267	56.1809																					66	1033.48
37	744.769	0.0035	264.206																					55	998.546	0.0124	56.4697																					56	1033.31
177	744.728	0.0168	264.246																					187	997.836	0.0423	57.18																					39	1033.18
70	743.66	0.0066	265.315																					40	996.674	0.009	58.3418																					79	1031.99
25	742.656	0.0023	266.318																					54	995.957	0.0122	59.0589																					77	1031.44
214	741.72	0.0203	267.254																					38	994.803	0.0086	60.2128																					35	1030.58
88	741.66	0.0083	267.315																					48	994.227	0.0108	60.7888																					58	1030.32
44	734.93	0.0041	274.044																					37	992.996	0.0083	62.0197																					71	1029.79
95	729.724	0.009	279.25																					139	985.947	0.0314	69.0694																					65	1029.66
455	728.729	0.0433	280.245																					38	985.866	0.0086	69.1499																					50	1028.89
28	728.398	0.0026	280.576																					345	984.931	0.078	70.0853																					54	1028.37
55	727.734	0.0052	281.241																					66	984.743	0.0149	70.2733																					50	1026.3
148	723.711	0.014	285.263																					35	984.107	0.0079	70.9094																					72	1025.69
77	723.653	0.0073	285.322																					463	983.923	0.1047	71.0931					71.0861	983.924	1.06	n-6/dis@n-5/+O+H-H2O/OAD05													81	1025.41
254	716.737	0.0241	292.238																					421	982.919	0.0952	72.0968					72.0939	982.916	3.14	n-6/dis@n-5/+O-H2O/OAD06													37	1024.94
161	713.665	0.0153	295.309																					95	981.964	0.0215	73.0523																					45	1024.85
189	712.67	0.018	296.304																					315	981.916	0.0712	73.0999					73.1017	981.908	7.96	n-6/dis@n-5/+O-H-H2O/OAD07													61	1024.42
76	711.716	0.0072	297.258																					43	981.006	0.0097	74.0097																					51	1024.02
83	710.653	0.0079	298.322																					134	980.949	0.0303	74.0666																					98	1024
33	704.661	0.0031	304.313																					79	980.902	0.0178	74.1136																					48	1023.91
33	700.638	0.0031	308.337																					62	974.953	0.014	80.063																					91	1023.7
82	699.658	0.0078	309.316																					46	974.602	0.0104	80.414																					53	1023.31
229	698.653	0.0218	310.321																					40	968.942	0.009	86.0735																					64	1023.07
73	697.634	0.0069	311.341																					31	967.917	0.007	87.0993																					450	1023.01
74	689.657	0.007	319.318																					53	965.92	0.0119	89.0961																					42	1022.76
138	686.654	0.0131	322.32																					211	963.905	0.0477	91.111																					135	1022.7
74	685.636	0.007	323.339																					95	962.921	0.0215	92.0946																					84	1022.5
44	664.651	0.0041	344.323																					556	961.939	0.1258	93.0767																					94	1022.42
76	663.654	0.0072	345.321																					771	960.934	0.1745	94.0817																					39	1022.35
57	662.617	0.0054	346.358																					972	959.932	0.22	95.0839					95.0861	959.924	8.51	n-6/dis@n-7/+H/OAD14													1200	1022.01
51	661.654	0.0048	347.321																					31	959.701	0.007	95.3153																					61	1021.84
74	661.635	0.007	347.339																					95	958.961	0.0215	96.055																					65	1021.79
56	658.63	0.0053	350.344																					114	958.919	0.0258	96.0971					96.0939	958.916	2.83	n-6/dis@n-7/none/OAD15													114	1021.56
45	649.648	0.0042	359.326																					55	958.901	0.0124	96.1151																					80	1021.17
54	647.616	0.0051	361.358																					97	957.943	0.0219	97.0731																					4220	1021
72	646.609	0.0068	362.365																					66	956.928	0.0149	98.0881																					51	1020.95
24	646.423	0.0022	362.551																					25	956.36	0.0056	98.6558																					103	1020.89
95	637.639	0.009	371.336																					109	955.915	0.0246	99.1013																					74	1020.85
119	634.621	0.0113	374.353																					77	954.939	0.0174	100.077																					79	1020.63
38	633.687	0.0036	375.288																					142	954.897	0.0321	100.119																					45	1020.54
253	622.615	0.0241	386.359																					58	953.917	0.0131	101.099																					73	1020.29
68	621.6	0.0064	387.374																					62	953.716	0.014	101.3																					152	1020.21
51	605.643	0.0048	403.332																					49	948.914	0.011	106.102																					100	1020.17
119	605.545	0.0113	403.429																					50	945.93	0.0113	109.086																					9200	1020
222	604.538	0.0211	404.436																					86	945.896	0.0194	109.12																					99	1019.92
361	603.54	0.0343	405.435																					414	944.902	0.0937	110.114																					65	1019.82
74	602.589	0.007	406.385																					34	944.413	0.0076	110.603																					104	1019.78
158	601.537	0.015	407.438																					105	943.942	0.0237	111.074																					59	1019.56
68	538.526	0.0064	470.449																					644	943.896	0.1457	111.12					111.117	943.893	3.33	n-9/dis@n-8/+O+H-H2O/OAD05													98	1019.5
33	528.668	0.0031	480.307																					1034	942.888	0.234	112.128					112.125	942.885	3.2	n-9/dis@n-8/+O-H2O/OAD06													68	1019.41
31	514.913	0.0029	494.062																					1029	941.914	0.2329	113.102																					71	1019.21
256	496.512	0.0243	512.463																					743	941.883	0.1681	113.133					113.133	941.877	6.01	n-9/dis@n-8/+O-H-H2O/OAD07													163	1019.17
133	478.5	0.0126	530.475																					39	940.991	0.0088	114.025																					9989	1018.99
33	477.099	0.0031	531.875																					177	940.953	0.04	114.063																					153	1018.94
51	461.497	0.0048	547.477																					1739	940.904	0.3936	114.112					114.104	940.905	1.47	n-6/dis@n-7/-H2O/OAD18													57	1018.64
21	440.715	0.002	568.26																					45	940.257	0.0101	114.758																					41	1018.6
124	420.398	0.0118	588.577																					51	940.188	0.0115	114.828																					1030	1017.99
67	404.385	0.0063	604.589																					1643	939.903	0.3718	115.113					115.112	939.898	5.33	n-6/dis@n-7/-H-H2O/OAD19													222	1016.98
27	402.605	0.0025	606.369																					139	938.925	0.0314	116.091																					115	1011
35	400.806	0.0033	608.169																					168	938.885	0.038	116.131					116.12	938.89	5.35	n-6/dis@n-7/-2H-H2O/OAD20													26	1010.28
32	361.28	0.003	647.694																					57	937.88	0.0129	117.136																					444	1010.01
33	334.206	0.0031	674.769																					34	932.778	0.0076	122.238																					108	1009.21
72	311.278	0.0068	697.696																					52	932.764	0.0117	122.252																					1409	1009.01
340	310.278	0.0323	698.697																					47	931.885	0.0106	123.131					123.117	931.893	7.82	n-9/dis@n-9/-H/OAD10													45	1008.9
30	291.331	0.0028	717.643																					49	929.893	0.011	125.123																					106	1008.79
31	269.34	0.0029	739.635																					81	927.892	0.0183	127.124																					45	1008.05
110	269.268	0.0104	739.707																					51	926.937	0.0115	128.078																					2519	1008
45	269.223	0.0042	739.752																					221	926.898	0.05	128.118																					51	1007.66
463	268.264	0.0441	740.711																					40	926.315	0.009	128.701																					36	1007.11
91	267.262	0.0086	741.713																					247	925.878	0.0559	129.138																					3036	1006.99
53	265.275	0.005	743.7																					59	924.93	0.0133	130.086																					40	1006.8
453	264.269	0.0431	744.705																					268	924.873	0.0606	130.143																					42	1006.34
49	264.234	0.0046	744.741																					43	924.212	0.0097	130.804																					515	1005.98
33	260.51	0.0031	748.464																					412	923.894	0.0932	131.122																					79	1005.5
47	252.245	0.0044	756.729																					268	922.89	0.0606	132.126																					156	1005.02
387	251.258	0.0368	757.717																					91	922.861	0.0205	132.155																					257	1004.98
40	250.949	0.0038	758.025																					43	922.078	0.0097	132.938																					43	1004.27
31	250.322	0.0029	758.653																					302	921.891	0.0683	133.125																					54	999.926
6989	250.254	0.6658	758.72																					49	919.774	0.011	135.242																					56	997.984
167	248.244	0.0159	760.731																					123	916.9	0.0278	138.116																					106	997.806
61	245.23	0.0058	763.745																					183	915.903	0.0414	139.113																					104	996.992
34	238.745	0.0032	770.229																					271	914.889	0.0613	140.126																					39	995.501
54	238.326	0.0051	770.649																					584	913.881	0.1321	141.135																					39	994.626
1219	238.255	0.1161	770.72																					33	913.493	0.0074	141.523																					66	993.742
292	236.237	0.0278	772.737																					57	912.913	0.0129	142.103																					183	984.926
28	235.748	0.0026	773.227																					95	912.871	0.0215	142.144																					364	983.926
34	233.136	0.0032	775.838																					168	911.889	0.038	143.127																					195	982.958
48	225.213	0.0045	783.762																					89	911.868	0.0201	143.148																					704	982.918
41	204.858	0.0039	804.117																					77	910.902	0.0174	144.114																					771	981.917
36	199.15	0.0034	809.824																					146	910.863	0.033	144.153																					101	980.944
71	163.151	0.0067	845.824																					184	909.894	0.0416	145.122																					78	979.955
24	158.77	0.0022	850.204																					107	908.891	0.0242	146.125																					40	967.919
78	149.134	0.0074	859.841																					73	907.864	0.0165	147.152																					122	964.907
38	144.555	0.0036	864.419																					97	906.872	0.0219	148.144																					120	963.896
41	141.115	0.0039	867.86																					57	906.824	0.0129	148.192																					125	962.888
72	134.112	0.0068	874.862																					229	901.887	0.0518	153.129																					100	961.913
58	131.083	0.0055	877.892																					342	900.872	0.0774	154.144					154.136	900.874	2.69	n-9/dis@n-10/-H2O/OAD18													128	959.941
174	128.11	0.0165	880.865																					39	900.054	0.0088	154.962																					95	959.903
168	120.093	0.016	888.881																					308	899.873	0.0697	155.143					155.144	899.866	7.17	n-9/dis@n-10/-H-H2O/OAD19													39	958.923
140	119.085	0.0133	889.889																					48	899.835	0.0108	155.181																					64	958.896
121	117.073	0.0115	891.902																					53	899.736	0.0119	155.28																					107	957.923
33	111.093	0.0031	897.882																					172	896.872	0.0389	158.144																					149	956.902
60	111.08	0.0057	897.894																					128	895.88	0.0289	159.136																					177	955.923
88	109.101	0.0083	899.874																					22	895.827	0.0049	159.189																					67	955.894
39	106.072	0.0037	902.903																					33	892.561	0.0074	162.455																					222	954.929
179	105.07	0.017	903.904																					85	885.876	0.0192	169.14																					168	954.894
358	102.092	0.0341	906.883																					217	884.876	0.0491	170.14																					64	953.923
241	100.112	0.0229	908.862																					43	884.725	0.0097	170.291																					40	951.913
173	99.092	0.0164	909.883																					180	883.875	0.0407	171.141																					94	950.894
29	97.5308	0.0027	911.444																					160	882.866	0.0362	172.15																					36	945.533
200	97.0762	0.019	911.898																					143	881.86	0.0323	173.156																					113	944.893
30	95.5685	0.0028	913.406																					51	872.98	0.0115	182.036																					152	943.918
90	95.0518	0.0085	913.923																					72	869.86	0.0162	185.156																					383	943.89
32	93.0888	0.003	915.886																					42	869.845	0.0095	185.171																					61	943.003
105	93.0703	0.01	915.904																					49	868.891	0.011	186.125																					1188	942.893
91	92.0546	0.0086	916.92																					94	868.852	0.0212	186.164																					32	942.672
53	91.2136	0.005	917.761																					28	865.579	0.0063	189.437																					2720	941.899
435	91.0546	0.0414	917.92																					107	838.812	0.0242	216.204																					70	941.649
27	90.6003	0.0025	918.374																					27	837.845	0.0061	217.171																					45	941.128
34	83.9687	0.0032	925.006																					71	837.784	0.016	217.232																					49	941.092
34	82.2068	0.0032	926.768																					62	836.791	0.014	218.225																					2743	940.905
71	78.0454	0.0067	930.929																					73	829.804	0.0165	225.212																					2954	939.902
34	77.3218	0.0032	931.653																					36	813.734	0.0081	241.282																					106	939.689
																								85	811.782	0.0192	243.234																					354	938.901
																								58	811.725	0.0131	243.291																					56	938.739
																								57	800.799	0.0129	254.216																					41	937.171
																								70	799.775	0.0158	255.241																					64	935.911
																								33	797.846	0.0074	257.17																					56	929.872
																								36	796.748	0.0081	258.268																					112	928.905
																								27	793.839	0.0061	261.177																					111	927.907
																								215	789.796	0.0486	265.22																					140	927.887
																								43	788.844	0.0097	266.172																					378	926.889
																								526	788.789	0.119	266.227																					241	925.88
																								573	787.778	0.1296	267.238																					558	924.879
																								943	786.775	0.2134	268.241																					146	923.915
																								33	786.74	0.0074	268.276																					637	923.872
																								403	785.751	0.0912	269.265																					430	922.896
																								50	784.749	0.0113	270.267																					764	921.895
																								42	783.75	0.0095	271.266																					175	915.917
																								60	778.81	0.0135	276.206																					113	915.901
																								158	777.795	0.0357	277.221																					53	915.169
																								286	776.789	0.0647	278.227																					93	914.932
																								56	775.808	0.0126	279.208																					582	914.892
																								125	775.776	0.0282	279.24																					55	913.936
																								320	774.777	0.0724	280.239																					933	913.884
																								54	774.668	0.0122	280.348																					212	912.887
																								239	773.763	0.054	281.253																					110	911.909
																								261	772.767	0.059	282.249																					271	911.874
																								234	771.753	0.0529	283.263																					60	910.901
																								77	770.764	0.0174	284.252																					166	910.865
																								121	769.736	0.0273	285.28																					337	909.896
																								76	758.748	0.0172	296.268																					325	908.885
																								51	758.722	0.0115	296.294																					37	905.473
																								71	757.775	0.016	297.241																					74	902.059
																								130	757.69	0.0294	297.326																					213	901.883
																								40	757.26	0.009	297.755																					350	900.872
																								73	756.762	0.0165	298.254																					32	900.638
																								76	755.739	0.0172	299.277																					568	899.874
																								51	755.691	0.0115	299.325																					61	899.562
																								33	748.888	0.0074	306.128																					64	897.888
																								32	748.74	0.0072	306.276																					280	896.887
																								49	745.687	0.011	309.329																					48	895.908
																								104	744.718	0.0235	310.298																					267	895.874
																								48	744.61	0.0108	310.406																					144	894.893
																								63	744.096	0.0142	310.92																					43	893.86
																								66	743.674	0.0149	311.342																					74	886.869
																								125	740.695	0.0282	314.321																					92	885.9
																								29	730.734	0.0065	324.282																					44	884.899
																								87	726.679	0.0196	328.337																					147	884.876
																								102	716.663	0.023	338.353																					62	884.808
																								64	713.665	0.0144	341.351																					454	883.871
																								39	706.574	0.0088	348.442																					43	883.229
																								37	699.929	0.0083	355.087																					494	882.865
																								112	693.665	0.0253	361.351																					156	881.859
																								26	693.604	0.0058	361.412																					49	881.823
																								209	692.661	0.0473	362.355																					56	871.845
																								191	690.682	0.0432	364.334																					127	870.891
																								86	679.658	0.0194	375.358																					86	870.848
																								68	678.637	0.0153	376.379																					426	869.862
																								114	676.661	0.0258	378.355																					134	868.843
																								83	675.654	0.0187	379.363																					40	867.853
																								68	675.629	0.0153	379.387																					35	849.758
																								89	674.667	0.0201	380.349																					61	841.798
																								47	674.653	0.0106	380.363																					57	835.772
																								32	666.174	0.0072	388.842																					35	829.458
																								125	665.662	0.0282	389.353																					125	828.808
																								129	664.659	0.0291	390.356																					80	823.782
																								112	662.665	0.0253	392.351																					55	819.366
																								97	661.64	0.0219	393.376																					68	817.781
																								50	660.633	0.0113	394.383																					67	813.794
																								62	659.64	0.014	395.376																					75	810.777
																								85	652.663	0.0192	402.353																					85	800.8
																								125	651.671	0.0282	403.345																					86	796.762
																								76	651.641	0.0172	403.375																					44	790.795
																								290	650.649	0.0656	404.367																					117	789.795
																								94	648.648	0.0212	406.368																					374	788.789
																								69	648.633	0.0156	406.383																					44	787.818
																								75	647.64	0.0169	407.376																					592	787.779
																								49	645.876	0.011	409.14																					47	787.404
																								35	645.095	0.0079	409.921																					740	786.776
																								24	641.067	0.0054	413.949																					236	785.766
																								190	636.639	0.043	418.377																					80	785.739
																								171	634.626	0.0387	420.39																					271	784.755
																								140	633.623	0.0316	421.393																					162	783.762
																								176	630.628	0.0398	424.388																					76	782.743
																								82	601.521	0.0185	453.495																					46	775.783
																								46	600.31	0.0104	454.706																					50	775.769
																								31	596.335	0.007	458.681																					260	774.778
																								39	582.628	0.0088	472.388																					176	773.763
																								34	580.501	0.0076	474.515																					219	772.777
																								40	568.349	0.009	486.667																					62	771.746
																								79	547.478	0.0178	507.538																					81	770.758
																								28	535.898	0.0063	519.118																					89	769.752
																								45	525.543	0.0101	529.473																					60	768.689
																								40	524.56	0.009	530.456																					46	767.656
																								160	524.537	0.0362	530.479																					35	767.623
																								61	518.498	0.0138	536.518																					87	757.765
																								37	506.511	0.0083	548.505																					195	756.76
																								28	494.299	0.0063	560.717																					50	756.688
																								30	492.634	0.0067	562.382																					105	755.754
																								32	490.347	0.0072	564.669																					48	754.682
																								42	489.51	0.0095	565.506																					85	742.704
																								24	445.018	0.0054	609.997																					129	741.698
																								34	441.67	0.0076	613.346																					99	740.692
																								29	425.775	0.0065	629.241																					57	728.694
																								34	393.712	0.0076	661.304																					29	727.518
																								25	374.407	0.0056	680.609																					125	726.678
																								86	344.317	0.0194	710.699																					87	713.665
																								39	327.254	0.0088	727.761																					77	693.696
																								30	326.684	0.0067	728.332																					102	692.653
																								36	321.425	0.0081	733.591																					73	690.668
																								170	310.276	0.0384	744.74																					89	687.646
																								42	295.242	0.0095	759.774																					54	686.645
																								33	292.144	0.0074	762.871																					110	676.67
																								86	279.235	0.0194	775.781																					185	675.654
																								64	276.229	0.0144	778.787																					78	674.644
																								347	268.263	0.0785	786.753	268.263	268.263	0.22	Sph-H2O																	48	671.662
																								325	264.269	0.0735	790.747																					114	665.689
																								45	263.26	0.0101	791.756																					65	662.642
																								43	255.217	0.0097	799.799																					47	651.659
																								96	251.253	0.0217	803.763																					188	650.648
																								95	251.243	0.0215	803.773																					78	647.63
																								35	250.455	0.0079	804.561																					96	644.633
																								1746	250.254	0.3951	804.762	250.254	250.253	5.47	Sph-2H2O																	108	633.624
																								32	243.254	0.0072	811.762																					45	630.624
																								359	238.257	0.0812	816.759	238.257	238.253	16.66	Sph-H2O-CH2O																	37	622.818
																								44	231.212	0.0099	823.804																					28	604.508
																								33	203.182	0.0074	851.834																					40	602.577
																								49	197.133	0.011	857.883																					80	590.602
																								27	194.318	0.0061	860.698																					48	561.581
																								44	191.18	0.0099	863.836																					91	561.56
																								154	184.073	0.0348	870.943																					82	533.527
																								89	170.073	0.0201	884.943																					58	519.508
																								71	163.147	0.016	891.869																					33	509.397
																								39	145.103	0.0088	909.913																					24	482.63
																								42	135.118	0.0095	919.898																					54	475.488
																								91	133.1	0.0205	921.916																					63	472.463
																								29	127.912	0.0065	927.104																					33	455.67
																								32	125.273	0.0072	929.743																					28	433.5
																								69	120.093	0.0156	934.923																					29	373.645
																								89	111.092	0.0201	943.924																					44	365.322
																								103	109.101	0.0233	945.915																					22	362.102
																								163	106.077	0.0368	948.939																					41	339.295
																								227	105.07	0.0513	949.946																					75	328.285
																								67	105.032	0.0151	949.984																					36	315.153
																								60	102.091	0.0135	952.926																					53	311.277
																								149	95.0849	0.0337	959.931																					305	310.276
																								99	94.0443	0.0224	960.972																					95	282.282
																								49	93.07	0.011	961.946																					28	279.407
																								141	92.0608	0.0319	962.955																					103	269.272
																								391	91.054	0.0884	963.962																					183	268.264
																								28	85.6108	0.0063	969.405																					430	264.27
																								81	79.0524	0.0183	975.963																					85	252.269
																								146	78.0465	0.033	976.97																					35	251.553
																								160	77.0384	0.0362	977.978																					206	251.258
																																																43	250.569
																																																2682	250.255
																																																88	248.251
																																																127	248.237
																																																413	238.255
																																																89	204.087
																																																32	195.178
																																																102	170.072
																																																29	169.088
																																																54	152.123
																																																49	147.117
																																																54	134.11
																																																27	131.471
																																																31	120.29
																																																96	119.085
																																																27	114.28
																																																100	111.081
																																																72	106.079
																																																102	105.069
																																																41	104.07
																																																33	101.217
																																																42	97.1027
																																																43	96.0926
																																																66	94.0439
																																																47	92.0654
																																																291	91.0537
																																																74	78.0464
[truncated: 290 more columns]

## Sheet: Cer_HDS
Metabolite name	Cer 42:0;3O|Cer 16:0;2O/26:0;O	OAD result name	Cer 16:0;2O/26:0;O		No.1	No.2	No.3	Metabolite name	Cer 41:0;3O|Cer 17:0;2O/24:0;O	OAD result name	Cer 17:0;2O/24:0;O		No.1	No.2	No.3	Metabolite name	Cer 41:0;3O|Cer 17:0;2O/24:0;O	OAD result name	Cer 17:0;2O/24:0;O		No.1	No.2	No.3	Metabolite name	Cer 43:0;3O|Cer 17:0;2O/26:0;O	OAD result name	Cer 17:0;2O/26:0;O		No.1	No.2	No.3	Metabolite name	Cer 40:0;3O|Cer 18:0;2O/22:0;O	OAD result name	Cer 18:0;2O/22:0;O		No.1	No.2	No.3	Metabolite name	Cer 40:0;3O|Cer 18:0;2O/22:0;O	OAD result name	Cer 18:0;2O/22:0;O		No.1	No.2	No.3	Metabolite name	Cer 40:0;3O|Cer 18:0;2O/22:0;O
MS1 m/z	668.659	668.659	<-MS1	Positions1	N/A	N/A	N/A	MS1 m/z	654.643	654.643	<-MS1	Positions1	N/A	N/A	N/A	MS1 m/z	654.644	654.644	<-MS1	Positions1	N/A	N/A	N/A	MS1 m/z	682.669	682.669	<-MS1	Positions1	N/A	N/A	N/A	MS1 m/z	640.63	640.63	<-MS1	Positions1	N/A	N/A	N/A	MS1 m/z	640.63	640.63	<-MS1	Positions1	N/A	N/A	N/A	MS1 m/z	640.63
Ref m/z	668.655			Score1	N/A	N/A	N/A	Ref m/z	654.639			Score1	N/A	N/A	N/A	Ref m/z	654.639			Score1	N/A	N/A	N/A	Ref m/z	682.671			Score1	N/A	N/A	N/A	Ref m/z	640.624			Score1	N/A	N/A	N/A	Ref m/z	640.624			Score1	N/A	N/A	N/A	Ref m/z	640.624
RT	13.6747			Presence1	N/A	N/A	N/A	RT	13.5917			Presence1	N/A	N/A	N/A	RT	13.5813			Presence1	N/A	N/A	N/A	RT	13.7915			Presence1	N/A	N/A	N/A	RT	13.4169			Presence1	N/A	N/A	N/A	RT	13.4041			Presence1	N/A	N/A	N/A	RT	13.3942
ID	248			Ratio sum1	N/A	N/A	N/A	ID	232			Ratio sum1	N/A	N/A	N/A	ID	233			Ratio sum1	N/A	N/A	N/A	ID	262			Ratio sum1	N/A	N/A	N/A	ID	223			Ratio sum1	N/A	N/A	N/A	ID	221			Ratio sum1	N/A	N/A	N/A	ID	222
Smiles	O=C(NC(CO)C(O)CCCCCCCCCCCCC)C(O)CCCCCCCCCCCCCCCCCCCCCCCC			All results1				Smiles	O=C(NC(CO)C(O)CCCCCCCCCCCCCC)C(O)CCCCCCCCCCCCCCCCCCCCCC			All results1				Smiles	O=C(NC(CO)C(O)CCCCCCCCCCCCCC)C(O)CCCCCCCCCCCCCCCCCCCCCC			All results1				Smiles	O=C(NC(CO)C(O)CCCCCCCCCCCCCC)C(O)CCCCCCCCCCCCCCCCCCCCCCCC			All results1				Smiles	O=C(NC(CO)C(O)CCCCCCCCCCCCCCC)C(O)CCCCCCCCCCCCCCCCCCCC			All results1				Smiles	O=C(NC(CO)C(O)CCCCCCCCCCCCCCC)C(O)CCCCCCCCCCCCCCCCCCCC			All results1				Smiles	O=C(NC(CO)C(O)CCCCCCCCCCCCCCC)C(O)CCCCCCCCCCCCCCCCCCCC
Subclass info	Sph-H2O= m/z 256.26523(ppm=7.14) Sph-2H2O= m/z 238.25159(ppm=-5.5) Sph-H2O-CH2O= m/z 0(ppm=0) Head= 0% Moiety= 66.6666%							Subclass info	Sph-H2O= m/z 270.28348(ppm=16.2) Sph-2H2O= m/z 252.26828(ppm=-0.88) Sph-H2O-CH2O= m/z 0(ppm=0) Head= 0% Moiety= 66.6666%							Subclass info	Sph-H2O= m/z 270.27859(ppm=-1.89) Sph-2H2O= m/z 0(ppm=0) Sph-H2O-CH2O= m/z 0(ppm=0) Head= 0% Moiety= 33.3333%							Subclass info	Sph-H2O= m/z 270.28119(ppm=7.73) Sph-2H2O= m/z 252.26945(ppm=3.76) Sph-H2O-CH2O= m/z 240.26711(ppm=-5.79) Head= 0% Moiety= 100.0%							Subclass info	Sph-H2O= m/z 284.29736(ppm=9.35) Sph-2H2O= m/z 266.28445(ppm=0.93) Sph-H2O-CH2O= m/z 0(ppm=0) Head= 0% Moiety= 66.6666%							Subclass info	Sph-H2O= m/z 284.29691(ppm=7.77) Sph-2H2O= m/z 266.28699(ppm=10.47) Sph-H2O-CH2O= m/z 0(ppm=0) Head= 0% Moiety= 66.6666%							Subclass info	Sph-H2O= m/z 284.29678(ppm=7.31) Sph-2H2O= m/z 266.28925(ppm=18.96) Sph-H2O-CH2O= m/z 0(ppm=0) Head= 0% Moiety= 66.6666%
intensity	frag m/z	Ratio(%)	Delta	Ref NL1	Ref Mz1	ppm1	Type1	intensity	frag m/z	Ratio(%)	Delta	Ref NL1	Ref Mz1	ppm1	Type1	intensity	frag m/z	Ratio(%)	Delta	Ref NL1	Ref Mz1	ppm1	Type1	intensity	frag m/z	Ratio(%)	Delta	Ref NL1	Ref Mz1	ppm1	Type1	intensity	frag m/z	Ratio(%)	Delta	Ref NL1	Ref Mz1	ppm1	Type1	intensity	frag m/z	Ratio(%)	Delta	Ref NL1	Ref Mz1	ppm1	Type1	intensity	frag m/z
22000	669.59	3.0799	-0.9313					6934	655.572	1.486	-0.9284					5143	655.572	1.2702	-0.9284					203272	683.606	18.1985	-0.9364					6513	641.58	0.9028	-0.9505					6760	641.579	0.8698	-0.9497					2126	641.583
1324	669.541	0.1853	-0.882					5626	655.503	1.2057	-0.8596					3084	655.498	0.7617	-0.854					3132	683.562	0.2804	-0.8927					4180	641.548	0.5794	-0.9183					5035	641.546	0.6478	-0.9167					2520	641.544
1177	669.506	0.1647	-0.8472					574	655.422	0.123	-0.7785					491	655.458	0.1212	-0.8145					6168	683.533	0.5522	-0.8638					3549	641.515	0.4919	-0.8859					4856	641.517	0.6248	-0.887					1905	641.401
993	669.481	0.139	-0.8228					702	655.398	0.1504	-0.755					537	655.423	0.1326	-0.7793					3035	683.502	0.2717	-0.8329					2576	641.487	0.357	-0.8577					3333	641.489	0.4288	-0.8599					1985	641.315
901	669.447	0.1261	-0.7888					579	655.363	0.124	-0.7195					404	655.399	0.0997	-0.7555					4248	683.475	0.3803	-0.8053					3373	641.461	0.4675	-0.8316					4272	641.46	0.5496	-0.8307					1947	641.258
1098	669.419	0.1537	-0.7603					632	655.334	0.1354	-0.6907					302	655.369	0.0745	-0.7257					4180	683.443	0.3742	-0.7736					2161	641.43	0.2995	-0.8002					2397	641.429	0.3084	-0.7993					2690	641.196
449	669.392	0.0628	-0.7338					856	655.309	0.1834	-0.6657					436	655.335	0.1076	-0.6912					4284	683.414	0.3835	-0.7443					3357	641.402	0.4653	-0.7723					4226	641.402	0.5437	-0.7727					2505	641.165
921	669.357	0.1289	-0.6983					465	655.072	0.0996	-0.4287					367	655.312	0.0906	-0.668					3448	683.384	0.3086	-0.7143					2534	641.343	0.3512	-0.714					3625	641.343	0.4664	-0.7138					2359	641.135
687	669.334	0.0961	-0.6753					1163	655.044	0.2492	-0.4013					730	655.22	0.1803	-0.5761					4279	683.354	0.383	-0.6844					2920	641.315	0.4047	-0.6853					3756	641.315	0.4832	-0.6853					2114	641.106
818	669.301	0.1145	-0.6427					798	655.024	0.171	-0.3813					540	655.185	0.1333	-0.5415					4365	683.325	0.3907	-0.6557					3556	641.285	0.4929	-0.6559					4102	641.285	0.5278	-0.6555					2238	641.076
744	669.118	0.1041	-0.4593					418	655.005	0.0895	-0.362					240	655.07	0.0592	-0.4261					3130	683.293	0.2802	-0.6239					2692	641.258	0.3731	-0.6284					4565	641.257	0.5873	-0.6278					1537	641.05
1137	669.09	0.1591	-0.4318					1036	654.952	0.222	-0.3091					675	655.044	0.1667	-0.3999					5078	683.261	0.4546	-0.5916					2092	641.228	0.29	-0.5986					4391	641.196	0.565	-0.5666					1748	641.026
485	669.024	0.0678	-0.3656					443	654.932	0.0949	-0.289					391	655.007	0.0965	-0.3633					4910	683.23	0.4395	-0.5609					3776	641.195	0.5234	-0.5657					4431	641.166	0.5701	-0.5366					1150	641.001
1066	668.95	0.1492	-0.2918					2200	654.837	0.4714	-0.1938					1252	654.945	0.3092	-0.3016					3770	683.198	0.3375	-0.5289					3869	641.166	0.5363	-0.5362					3830	641.135	0.4928	-0.5054					2703	640.977
1959	668.825	0.2742	-0.1667					2001	654.713	0.4288	-0.0703					1397	654.837	0.345	-0.1934					3417	683.168	0.3059	-0.4991					3078	641.135	0.4266	-0.5052					3671	641.105	0.4723	-0.4757					4693	640.921
2698	668.729	0.3777	-0.0706					466612	654.644	100	-0.0006					1378	654.808	0.3403	-0.1647					3888	683.139	0.348	-0.4693					2934	641.106	0.4067	-0.4762					3285	641.076	0.4226	-0.4462					4465	640.872
484966	668.659	67.8936	-0.0009					4834	654.569	1.0359	0.0745					404865	654.644	100	0.0001					3380	683.112	0.3026	-0.4425					3019	641.076	0.4185	-0.4462					3857	641.052	0.4962	-0.4222					7295	640.818
40268	668.587	5.6373	0.0715					3501	654.486	0.7503	0.1568					3941	654.565	0.9734	0.0789					3695	683.084	0.3308	-0.4144					2635	641.052	0.3652	-0.4226					3432	641.023	0.4416	-0.3936					8764	640.788
1196	668.546	0.1674	0.1123					370	654.441	0.0792	0.2017					2560	654.488	0.6323	0.1558					1983	683.06	0.1775	-0.3905					2530	641.024	0.3507	-0.3945					1509	641	0.1941	-0.3706					642963	640.629
1718	668.501	0.2405	0.1572					735	654.41	0.1575	0.2332					543	654.425	0.1341	0.2186					2366	683.041	0.2118	-0.3716					1577	641.001	0.2186	-0.3711					6897	640.968	0.8874	-0.3386					2150	640.512
503	668.45	0.0704	0.2087					148	654.354	0.0317	0.2893					171	654.393	0.0422	0.2509					3864	683.022	0.3459	-0.353					1890	640.983	0.2619	-0.3537					4597	640.929	0.5915	-0.2991					1600	640.473
720	668.404	0.1007	0.255					304	654.331	0.0651	0.3119					296	654.357	0.0731	0.2867					4974	682.99	0.4453	-0.3205					1573	640.969	0.218	-0.3391					3528	640.91	0.4539	-0.2808					1935	640.416
342	668.376	0.0478	0.2827					247	654.298	0.0529	0.3447					168	654.311	0.0414	0.3325					3804	682.935	0.3405	-0.2659					3996	640.93	0.5539	-0.301					7793	640.876	1.0027	-0.2466					714	640.35
425	668.349	0.0594	0.31					313	654.266	0.067	0.377					361	654.289	0.0891	0.3543					7032	682.901	0.6295	-0.232					5542	640.876	0.7682	-0.2467					8217	640.847	1.0573	-0.2178					1418	640.302
269	668.322	0.0376	0.3369					327	654.212	0.07	0.4312					179	654.24	0.0442	0.4034					10938	682.872	0.9792	-0.2022					6330	640.846	0.8774	-0.2169					13146	640.818	1.6915	-0.1884					413	640.211
386	668.292	0.054	0.367					200	654.167	0.0428	0.4757					125	654.207	0.0308	0.4364					11590	682.842	1.0376	-0.1729					10207	640.818	1.4149	-0.1887					14052	640.789	1.8081	-0.1597					383	640.165
395	668.248	0.0552	0.4101					468	654.113	0.1002	0.5304					165	654.167	0.0407	0.4766					25828	682.781	2.3123	-0.1121					10637	640.789	1.4745	-0.1599					26212	640.731	3.3727	-0.1015					308	640.125
105	668.211	0.0146	0.4476					188	654.078	0.0402	0.5656					75	654.141	0.0185	0.5032					30427	682.748	2.724	-0.0787					721375	640.63	100	-0.0004					777166	640.63	100	-0.0003					347	640.096
521	668.175	0.0729	0.4831					228	654.031	0.0488	0.6123					169	654.119	0.0417	0.5249					400274	682.688	35.8356	-0.0185					1610	640.51	0.2231	0.119					2216	640.496	0.2851	0.1338					226	640.067
245	668.147	0.0342	0.5116					214	653.999	0.0458	0.6445					263	654.066	0.0649	0.5775					479618	682.671	42.9392	-0.0017					2662	640.489	0.369	0.1403					1850	640.454	0.238	0.1757					308	640.04
149	668.115	0.0208	0.5439					168	653.943	0.036	0.7					92	654.026	0.0227	0.6174					365898	682.602	32.758	0.0669					1635	640.415	0.2266	0.2142					1416	640.418	0.1822	0.2119					82	640.008
293	668.093	0.041	0.5659					128	653.903	0.0274	0.74					388	653.987	0.0958	0.6563					5405	682.517	0.4838	0.1524					1312	640.381	0.1818	0.2484					738	640.379	0.0949	0.2506					451	639.951
598	668.043	0.0837	0.6158					67	653.883	0.0143	0.7604					272	653.911	0.0671	0.7327					3170	682.452	0.2838	0.2169					2046	640.326	0.2836	0.3032					369	640.352	0.0474	0.2776					216	639.902
1138	667.98	0.1593	0.6785					207	653.843	0.0443	0.7998					62	653.881	0.0153	0.7625					1001	682.414	0.0896	0.2554					393	640.263	0.0544	0.3663					809	640.33	0.104	0.2997					168	639.886
422	667.905	0.059	0.754					509	653.789	0.109	0.8538					115	653.838	0.0284	0.806					1107	682.384	0.0991	0.2851					299	640.242	0.0414	0.3874					793	640.308	0.102	0.3213					159	639.86
83	667.866	0.0116	0.7926					72	653.736	0.0154	0.9073					438	653.78	0.1081	0.8638					1057	682.359	0.0946	0.3103					690	640.209	0.0956	0.42					1290	640.249	0.1659	0.3803					154	639.818
506	667.823	0.0708	0.8358					12199	653.631	2.6143	1.012					14578	653.63	3.6007	1.0138					672	682.328	0.0601	0.3418					980	640.163	0.1358	0.4669					250	640.212	0.0321	0.4179					193	639.79
574	667.786	0.0803	0.8721					6881	653.605	1.4746	1.0379					5840	653.605	1.4424	1.0392					781	682.31	0.0699	0.3589					218	640.116	0.0302	0.5139					444	640.18	0.0571	0.4494					118	639.755
60152	667.647	8.421	1.0119					1342	653.552	0.2876	1.0912					1527	653.552	0.3771	1.0916					1764	682.262	0.1579	0.4077					411	640.093	0.0569	0.5366					545	640.154	0.0701	0.476					133	639.733
2370	667.608	0.3317	1.0508					216	653.516	0.0462	1.1268					1272	653.485	0.3141	1.1586					940	682.235	0.0841	0.434					374	640.043	0.0518	0.5864					871	640.108	0.112	0.5213					105	639.715
702	667.542	0.0982	1.1169					2169	653.484	0.4648	1.1596					99	653.381	0.0244	1.2625					1080	682.212	0.0966	0.4573					410	639.993	0.0568	0.6369					647	640.065	0.0832	0.5647					6901	639.618
619	667.49	0.0866	1.1684					114	653.432	0.0244	1.2111					110	653.35	0.0271	1.2937					783	682.172	0.0701	0.4975					219	639.964	0.0303	0.6654					178	640.039	0.0229	0.591					974	639.583
66	667.461	0.0092	1.198					132	653.396	0.0282	1.2467					68	653.191	0.0167	1.4531					1288	682.134	0.1153	0.5357					550	639.926	0.0762	0.7039					638	639.987	0.082	0.6428					1144	639.501
349	667.436	0.0488	1.223					177	653.339	0.0379	1.304					52	653.174	0.0128	1.4702					727	682.088	0.065	0.581					108	639.896	0.0149	0.7333					863	639.912	0.111	0.7172					248	639.448
218	667.385	0.0305	1.273					81	653.29	0.0173	1.3534					120	653.137	0.0296	1.5068					388	682.07	0.0347	0.599					246	639.868	0.0341	0.7613					195	639.882	0.025	0.748					125	639.426
135	667.36	0.0188	1.2982					110	653.218	0.0235	1.4255					157	653.018	0.0387	1.6256					354	682.052	0.0316	0.6171					376	639.831	0.0521	0.7986					125	639.858	0.016	0.7717					181	639.404
106	667.313	0.0148	1.3456					63	653.141	0.0135	1.5026					133	652.935	0.0328	1.7083					750	682.018	0.0671	0.6516					224	639.8	0.031	0.8297					220	639.842	0.0283	0.7871					133	639.377
84	667.242	0.0117	1.4168					61	653.029	0.013	1.6146					1363	652.628	0.3366	2.0154					1395	681.991	0.1248	0.6788					219	639.787	0.0303	0.8423					481	639.807	0.0618	0.823					213	639.339
214	667.176	0.0299	1.4828					91	653.003	0.0195	1.6403					79	652.383	0.0195	2.2609					302	681.939	0.027	0.7306					450	639.721	0.0623	0.9082					168	639.786	0.0216	0.8438					186	639.295
78	667.115	0.0109	1.5438					68	652.981	0.0145	1.6624					80	652.319	0.0197	2.3243					243	681.923	0.0217	0.7459					152	639.687	0.021	0.9423					324	639.761	0.0416	0.8681					223	639.228
77	667.077	0.0107	1.5815					199	652.768	0.0426	1.8753					74	651.613	0.0182	3.0304					536	681.9	0.0479	0.7691					8368	639.619	1.16	1.0105					290	639.722	0.0373	0.9071					138	639.142
45	667.042	0.0062	1.617					1577	652.627	0.3379	2.0161					26	650.633	0.0064	4.0109					125	681.877	0.0111	0.7922					3113	639.58	0.4315	1.0494					10043	639.617	1.2922	1.0121					46	639.105
129	666.887	0.018	1.7711					62	652.315	0.0132	2.3285					47	650.578	0.0116	4.0659					414	681.845	0.037	0.8246					955	639.505	0.1323	1.124					4063	639.579	0.5227	1.0503					55	639.091
63	666.802	0.0088	1.8567					86	652.168	0.0184	2.4754					38	650.148	0.0093	4.4962					398	681.82	0.0356	0.8495					339	639.448	0.0469	1.1818					608	639.526	0.0782	1.1034					89	639.05
110	666.766	0.0153	1.8929					47	651.719	0.01	2.9238					57	649.666	0.014	4.9778					187360	681.663	16.7739	1.0062					159	639.39	0.022	1.2391					704	639.501	0.0905	1.1284					55	639.017
79	666.711	0.011	1.9477					43	651.199	0.0092	3.4439					60	648.996	0.0148	5.6475					3467	681.59	0.3103	1.0795					73	639.369	0.0101	1.2604					745	639.464	0.0958	1.166					115	638.987
1757	666.64	0.2459	2.0183					64	651.185	0.0137	3.458					76	646.994	0.0187	7.65					1914	681.522	0.1713	1.1475					368	639.327	0.051	1.3027					167	639.376	0.0214	1.2532					72	638.949
123	666.563	0.0172	2.0951					49	650.046	0.0105	4.5967					42	646.959	0.0103	7.685					370	681.468	0.0331	1.2015					297	639.281	0.0411	1.3481					315	639.354	0.0405	1.2755					75	638.911
63	666.446	0.0088	2.2124					50	647.029	0.0107	7.6139					43	644.532	0.0106	10.1118					630	681.427	0.0564	1.2424					143	639.2	0.0198	1.4294					123	639.312	0.0158	1.3174					93	638.881
54	666.405	0.0075	2.254					89	644.977	0.019	9.6664					46	642.803	0.0113	11.8409					347	681.372	0.031	1.2975					152	639.152	0.021	1.4773					393	639.271	0.0505	1.3587					93	638.851
235	666.303	0.0328	2.3555					56	643.624	0.012	11.0188					127	642.609	0.0313	12.0347					126	681.347	0.0112	1.3227					151	639.097	0.0209	1.5325					170	639.241	0.0218	1.3882					52	638.771
132	666.244	0.0184	2.4143					45	643.325	0.0096	11.3181					41	642.256	0.0101	12.3879					175	681.334	0.0156	1.3355					132	639.056	0.0182	1.5736					151	639.215	0.0194	1.4148					134	638.745
129	666.145	0.018	2.5132					36	642.05	0.0077	12.5936					39	642.1	0.0096	12.5434					396	681.288	0.0354	1.3811					42	639.032	0.0058	1.5972					378	639.174	0.0486	1.4559					2707	638.612
90	665.807	0.0125	2.8512					150	641.85	0.0321	12.7933					60	641.986	0.0148	12.6575					234	681.252	0.0209	1.4175					204	639.009	0.0282	1.6208					233	639.047	0.0299	1.5828					107	638.541
72	665.748	0.01	2.9109					43	641.753	0.0092	12.8905					35	641.806	0.0086	12.8378					463	681.194	0.0414	1.4751					101	638.945	0.014	1.6846					54	639.014	0.0069	1.6154					67	638.343
39	665.719	0.0054	2.9391					79	641.68	0.0169	12.9627					114	641.625	0.0281	13.0192					400	681.135	0.0358	1.534					106	638.91	0.0146	1.7191					159	638.991	0.0204	1.6383					81	638.215
68	665.706	0.0095	2.9529					76	641.61	0.0162	13.0327					473	641.515	0.1168	13.129					190	681.106	0.017	1.5631					138	638.853	0.0191	1.7762					94	638.945	0.012	1.6843					65	638.076
1487	665.631	0.2081	3.0274					116	641.553	0.0248	13.0903					89	641.462	0.0219	13.1817					287	681.075	0.0256	1.5946					180	638.81	0.0249	1.8196					117	638.893	0.015	1.7362					44	637.607
115	665.56	0.016	3.0983					356	641.517	0.0762	13.1261					51	641.066	0.0125	13.5781					168	681.041	0.015	1.6279					78	638.764	0.0108	1.8657					190	638.851	0.0244	1.7788					87	637.479
52	665.426	0.0072	3.2321					132	641.472	0.0282	13.1713					56	640.918	0.0138	13.7262					327	681.011	0.0292	1.658					41	638.749	0.0056	1.8804					95	638.818	0.0122	1.8112					96	637.324
40	665.31	0.0055	3.3487					76	641.374	0.0162	13.2689					69	640.794	0.017	13.8499					60	680.988	0.0053	1.6817					78	638.731	0.0108	1.8988					105	638.804	0.0135	1.8253					73	637.279
160	665.238	0.0223	3.4203					70	641.159	0.015	13.4846					72	640.769	0.0177	13.8748					181	680.965	0.0162	1.704					98	638.684	0.0135	1.9451					83	638.77	0.0106	1.8599					51	637.235
78	665.205	0.0109	3.4533					61	641.122	0.013	13.5211					4604	640.614	1.1371	14.03					81	680.935	0.0072	1.7342					2924	638.611	0.4053	2.018					66	638.747	0.0084	1.8822					54	636.941
74	665.171	0.0103	3.488					81	641.067	0.0173	13.5758					126	640.559	0.0311	14.0846					248	680.914	0.0222	1.7552					91	638.556	0.0126	2.0734					50	638.717	0.0064	1.9122					92	636.919
67	664.994	0.0093	3.6642					96	640.912	0.0205	13.731					153	640.501	0.0377	14.1424					216	680.875	0.0193	1.7942					149	638.506	0.0206	2.123					3446	638.611	0.4434	2.0188					90	636.678
78	664.924	0.0109	3.735					52	640.826	0.0111	13.8173					111	640.471	0.0274	14.1731					145	680.844	0.0129	1.8253					102	638.395	0.0141	2.2346					79	638.572	0.0101	2.0574					49	636.636
69	664.804	0.0096	3.8543					39	640.77	0.0083	13.8729					114	640.4	0.0281	14.2441					323	680.793	0.0289	1.8764					98	638.315	0.0135	2.3146					121	638.531	0.0155	2.0982					70	636.597
95	664.717	0.0132	3.9417					5169	640.615	1.1077	14.0286					70	640.336	0.0172	14.3081					197	680.717	0.0176	1.952					58	638.255	0.008	2.3748					99	638.453	0.0127	2.1766					85	636.3
96	664.656	0.0134	4.0022					174	640.535	0.0372	14.1078					93	640.227	0.0229	14.4163					3366	680.655	0.3013	2.0144					228	638.096	0.0316	2.5331					88	638.401	0.0113	2.2288					78	636.188
155	664.623	0.0216	4.0356					173	640.501	0.037	14.1417					111	640.058	0.0274	14.5861					519	680.591	0.0464	2.0783					69	638.05	0.0095	2.5795					112	638.375	0.0144	2.2547					88	635.471
83	664.598	0.0116	4.061					93	640.463	0.0199	14.1806					58	640.024	0.0143	14.6198					374	680.553	0.0334	2.1163					69	638.021	0.0095	2.6082					61	638.334	0.0078	2.2957					37	633.734
57	664.538	0.0079	4.121					243	640.377	0.052	14.2662					114	639.898	0.0281	14.7455					106	680.507	0.0094	2.1622					89	637.979	0.0123	2.6502					129	638.286	0.0165	2.3434					107	632.685
97	664.138	0.0135	4.5202					65	640.303	0.0139	14.3404					60	639.831	0.0148	14.8125					229	680.487	0.0205	2.182					71	637.928	0.0098	2.7015					88	638.244	0.0113	2.3856					98	632.46
77	664.102	0.0107	4.5569					39	640.186	0.0083	14.4572					89	639.805	0.0219	14.8386					96	680.45	0.0085	2.219					84	637.81	0.0116	2.8193					80	638.162	0.0102	2.4674					52	631.219
126	664.039	0.0176	4.6195					60	640.114	0.0128	14.5291					85	639.773	0.0209	14.8704					226	680.431	0.0202	2.2388					37	637.753	0.0051	2.8763					57	638.1	0.0073	2.5296					76	629.952
43	664.013	0.006	4.6458					125	640.056	0.0267	14.5876					81	639.754	0.02	14.8896					419	680.39	0.0375	2.2789					97	637.724	0.0134	2.9059					102	638.032	0.0131	2.5976					35	629.907
141	663.966	0.0197	4.6921					37	639.939	0.0079	14.7042					49	639.709	0.0121	14.9343					67	680.347	0.0059	2.322					77	637.58	0.0106	3.0494					118	637.878	0.0151	2.7516					82	629.796
55	663.874	0.0076	4.7846					123	639.892	0.0263	14.7514					8433	639.611	2.0829	15.0325					219	680.316	0.0196	2.3537					88	637.104	0.0121	3.5256					35	637.831	0.0045	2.7984					76	629.097
153	663.614	0.0214	5.0445					180	639.778	0.0385	14.8656					685	639.576	0.1691	15.0679					101	680.277	0.009	2.3921					57	636.992	0.0079	3.6374					52	637.78	0.0066	2.8497					41	629.001
83	663.517	0.0116	5.1418					9960	639.611	2.1345	15.0317					267	639.516	0.0659	15.1277					49	680.153	0.0043	2.5168					62	636.961	0.0085	3.6686					32	637.739	0.0041	2.8905					38	628.952
226	663.469	0.0316	5.1893					676	639.574	0.1448	15.069					141	639.489	0.0348	15.1544					138	680.078	0.0123	2.5912					56	636.917	0.0077	3.7128					51	637.653	0.0065	2.9769					74	628.393
95	663.435	0.0132	5.2232					165	639.536	0.0353	15.1071					52	639.456	0.0128	15.1876					164	680.027	0.0146	2.6419					66	636.648	0.0091	3.9819					89	637.612	0.0114	3.0179					44	628.184
84	663.383	0.0117	5.2756					305	639.503	0.0653	15.1397					96	639.423	0.0237	15.2212					69	679.992	0.0061	2.6777					53	636.274	0.0073	4.3559					82	637.451	0.0105	3.1788					59	628.15
67	663.015	0.0093	5.6437					63	639.302	0.0135	15.3413					52	639.335	0.0128	15.3091					248	679.944	0.0222	2.7251					73	635.999	0.0101	4.6301					74	637.416	0.0095	3.2138					68	627.969
69	662.985	0.0096	5.6734					55	639.153	0.0117	15.4902					66	639.12	0.0163	15.5238					106	679.898	0.0094	2.7714					52	635.73	0.0072	4.8997					114	637.099	0.0146	3.5305					36	627.856
125	662.944	0.0174	5.7148					148	639.091	0.0317	15.552					49	639.041	0.0121	15.6029					165	679.858	0.0147	2.8114					59	635.638	0.0081	4.9914					80	637.059	0.0102	3.5706					160	627.752
63	662.926	0.0088	5.7323					52	638.985	0.0111	15.6579					53	638.92	0.013	15.724					77	679.829	0.0068	2.84					144	635.564	0.0199	5.0659					48	636.989	0.0061	3.6406					48	627.681
75	662.891	0.0104	5.7673					85	638.892	0.0182	15.7516					82	638.848	0.0202	15.7956					311	679.781	0.0278	2.8888					43	635.442	0.0059	5.1876					58	636.938	0.0074	3.6917					123	627.539
164	662.844	0.0229	5.8147					37	638.855	0.0079	15.7878					66	638.826	0.0163	15.8181					99	679.744	0.0088	2.9252					53	635.197	0.0073	5.4325					63	636.491	0.0081	4.1383					61	627.508
55	662.805	0.0076	5.8539					39	638.833	0.0083	15.8101					127	638.771	0.0313	15.8725					2441	679.647	0.2185	3.0219					56	635.171	0.0077	5.4581					58	636.118	0.0074	4.5115					65	627.476
67	662.763	0.0093	5.8951					69	638.766	0.0147	15.8768					4660	638.641	1.151	16.0031					72	679.587	0.0064	3.0824					43	634.172	0.0059	6.4577					114	636.034	0.0146	4.5952					62	627.302
68	662.518	0.0095	6.1405					4138	638.639	0.8868	16.0042					235	638.567	0.058	16.0763					147	679.539	0.0131	3.1305					80	633.966	0.011	6.6636					55	635.885	0.007	4.7445					69	627.213
88	662.421	0.0123	6.2376					822	638.586	0.1761	16.0575					125	638.532	0.0308	16.1121					72	679.513	0.0064	3.1567					43	633.079	0.0059	7.5505					64	635.797	0.0082	4.8323					100	627.181
110	662.387	0.0153	6.2719					42	638.518	0.009	16.1251					186	638.489	0.0459	16.155					131	679.493	0.0117	3.1768					154	632.969	0.0213	7.6608					67	635.524	0.0086	5.1053					48	627.151
108	662.357	0.0151	6.3018					54	638.494	0.0115	16.1488					71	638.443	0.0175	16.2008					163	679.46	0.0145	3.2091					30	632.544	0.0041	8.0856					39	635.369	0.005	5.261					56	626.978
88	662.326	0.0123	6.3326					150	638.45	0.0321	16.1928					69	638.411	0.017	16.2325					270	679.416	0.0241	3.2536					58	632.459	0.008	8.1707					39	635.319	0.005	5.3109					44	626.917
51	662.301	0.0071	6.3578					129	638.411	0.0276	16.2318					87	638.398	0.0214	16.2462					416	679.361	0.0372	3.3088					46	632.388	0.0063	8.2418					50	634.701	0.0064	5.9283					52	626.859
143	662.274	0.02	6.3849					89	638.327	0.019	16.3162					109	638.357	0.0269	16.2872					154	679.304	0.0137	3.3658					47	631.624	0.0065	9.005					54	634.529	0.0069	6.1002					81	626.758
65	662.243	0.009	6.4157					73	638.296	0.0156	16.3472					67	638.33	0.0165	16.314					169	679.267	0.0151	3.4028					48	631.577	0.0066	9.0524					69	634.38	0.0088	6.2492					72	626.731
61	662.23	0.0085	6.429					109	638.26	0.0233	16.3828					81	638.295	0.02	16.3491					193	679.249	0.0172	3.4208					67	631.195	0.0092	9.4341					73	634.308	0.0093	6.3216					2505	626.603
35	662.202	0.0048	6.457					62	638.176	0.0132	16.4674					103	638.226	0.0254	16.4179					155	679.216	0.0138	3.4535					45	630.872	0.0062	9.7571					49	634.044	0.0063	6.5853					195	626.531
40	662.147	0.0055	6.5112					77	638.131	0.0165	16.5125					115	638.078	0.0284	16.5659					66	679.175	0.0059	3.4939					36	630.644	0.0049	9.9855					43	633.987	0.0055	6.6427					134	626.515
61	661.841	0.0085	6.8171					108	638.092	0.0231	16.5508					62	638.023	0.0153	16.621					105	679.143	0.0094	3.5266					58	630.611	0.008	10.018					187	632.975	0.024	7.6543					192	626.453
318	661.747	0.0445	6.9112					83	638.044	0.0177	16.599					79	637.995	0.0195	16.6488					115	679.021	0.0102	3.6483					31	630.16	0.0042	10.4698					41	632.742	0.0052	7.8874					77	626.358
175	661.715	0.0244	6.9433					123	638.001	0.0263	16.6424					45	637.905	0.0111	16.7384					61	678.972	0.0054	3.6975					60	629.571	0.0083	11.0583					136	632.467	0.0174	8.1622					79	626.303
101	661.676	0.0141	6.9821					108	637.925	0.0231	16.7177					68	637.874	0.0167	16.7698					49	678.935	0.0043	3.7343					61	629.254	0.0084	11.3759					84	632.404	0.0108	8.2259					88	626.176
65	661.645	0.009	7.0136					82	637.828	0.0175	16.8152					68	637.823	0.0167	16.8207					85	678.89	0.0076	3.7791					32	629.198	0.0044	11.4314					102	632.271	0.0131	8.3589					96	626.087
66	661.612	0.0092	7.0464					177	637.798	0.0379	16.8451					159	637.802	0.0392	16.8414					143	678.854	0.0128	3.8153					98	629.14	0.0135	11.4891					79	632.212	0.0101	8.4178					50	626.036
90	661.557	0.0125	7.1017					151	637.76	0.0323	16.8834					77	637.783	0.019	16.8603					136	678.824	0.0121	3.8458					80	628.986	0.011	11.6439					42	631.949	0.0054	8.6802					96	625.999
43	661.43	0.006	7.2285					15525	637.635	3.3271	17.0077					161	637.759	0.0397	16.8851					86	678.799	0.0076	3.87					99	628.664	0.0137	11.9656					33	631.89	0.0042	8.7393					87	625.947
44	661.371	0.0061	7.2872					828	637.566	0.1774	17.0772					16037	637.637	3.961	17.0072					244	678.768	0.0218	3.9012					56	628.515	0.0077	12.1146					26	631.876	0.0033	8.7533					188	625.902
47	661.341	0.0065	7.3174					170	637.506	0.0364	17.1368					439	637.575	0.1084	17.0689					244	678.729	0.0218	3.9399					132	628.395	0.0182	12.2344					86	631.762	0.011	8.8679					80	625.772
73	661.311	0.0102	7.3478					302	637.482	0.0647	17.1616					119	637.554	0.0293	17.0897					378	678.691	0.0338	3.9779					41	628.276	0.0056	12.3536					154	631.032	0.0198	9.5977					96	625.74
95	661.277	0.0132	7.3818					59	637.429	0.0126	17.2139					128	637.516	0.0316	17.128					251	678.643	0.0224	4.0268					57	628.066	0.0079	12.5635					69	630.652	0.0088	9.9772					1849	625.623
92	661.244	0.0128	7.4145					77	637.404	0.0165	17.2396					179	637.486	0.0442	17.1576					164	678.613	0.0146	4.0563					51	628.033	0.007	12.5961					56	630.555	0.0072	10.0742					4440	625.594
105	661.216	0.0146	7.4421					59	637.373	0.0126	17.2703					80	637.427	0.0197	17.2171					67	678.524	0.0059	4.1458					120	627.85	0.0166	12.779					59	630.42	0.0075	10.2099					226	625.531
104	661.185	0.0145	7.4734					101	637.345	0.0216	17.2983					109	637.393	0.0269	17.2503					59	678.46	0.0052	4.2098					117	627.627	0.0162	13.0022					102	630.335	0.0131	10.2941					102	625.503
125	661.151	0.0174	7.5072					166	637.284	0.0355	17.3588					77	637.217	0.019	17.4264					81	678.397	0.0072	4.2723					224	627.546	0.031	13.0839					80	630.143	0.0102	10.4862					50	625.476
158	661.114	0.0221	7.5448					70	637.096	0.015	17.547					46	637.191	0.0113	17.4523					66	678.363	0.0059	4.3061					73	627.487	0.0101	13.1426					110	630.037	0.0141	10.593					179	625.451
81	661.07	0.0113	7.5881					99	637.067	0.0212	17.5766					57	637.165	0.014	17.479					87	678.332	0.0077	4.3377					66	627.421	0.0091	13.2088					40	629.835	0.0051	10.7942					107	625.411
85	661.034	0.0118	7.6243					62	636.99	0.0132	17.6529					74	637.121	0.0182	17.5229					119	678.305	0.0106	4.3646					95	627.363	0.0131	13.266					48	629.699	0.0061	10.9301					95	625.382
127	660.716	0.0177	7.9424					60	636.96	0.0128	17.6833					100	637.097	0.0246	17.5466					72	678.273	0.0064	4.396					87	627.307	0.012	13.3225					61	629.687	0.0078	10.9424					99	625.357
92	660.684	0.0128	7.9748					71	636.92	0.0152	17.7227					82	637.066	0.0202	17.578					212	678.245	0.0189	4.4244					76	627.214	0.0105	13.415					68	629.642	0.0087	10.9879					167	625.321
207	660.639	0.0289	8.0191					79	636.846	0.0169	17.7976					236	637.036	0.0582	17.608					185	678.21	0.0165	4.4595					45	627.033	0.0062	13.5969					48	629.565	0.0061	11.0648					92	625.302
102	660.627	0.0142	8.0315					474	636.79	0.1015	17.8529					51	636.99	0.0125	17.6541					281	678.165	0.0251	4.5044					86	626.971	0.0119	13.6583					89	629.425	0.0114	11.2049					222	625.201
109	660.595	0.0152	8.0636					298	636.774	0.0638	17.8694					133	636.951	0.0328	17.693					175	678.121	0.0156	4.5485					37	626.939	0.0051	13.6902					91	629.239	0.0117	11.3901					49	625.146
67	660.566	0.0093	8.0926					38155	636.632	8.177	18.0108					195	636.88	0.0481	17.7633					59	678.088	0.0052	4.581					107	626.856	0.0148	13.7735					82	628.963	0.0105	11.6661					84	625.089
90	660.538	0.0125	8.1207					243	636.58	0.052	18.0634					99	636.86	0.0244	17.7834					104	678.055	0.0093	4.6139					86	626.739	0.0119	13.8906					69	628.875	0.0088	11.755					68	625.027
83	660.51	0.0116	8.1488					277	636.525	0.0593	18.1178					45	636.844	0.0111	17.7996					61	677.966	0.0054	4.7038					3359	626.596	0.4656	14.0331					63	628.671	0.0081	11.9582					218	624.958
47	660.441	0.0065	8.2172					130	636.478	0.0278	18.1649					530	636.797	0.1309	17.8467					44	677.926	0.0039	4.7435					57	626.542	0.0079	14.0872					70	628.596	0.009	12.0339					220	624.884
52	660.228	0.0072	8.4303					42	636.416	0.009	18.2276					265	636.765	0.0654	17.8792					41	677.879	0.0036	4.7904					156	626.504	0.0216	14.1252					34	628.573	0.0043	12.0562					118	624.838
30	660.198	0.0041	8.4606					49	636.376	0.0105	18.2671					37062	636.632	9.1541	18.0117					238	677.715	0.0213	4.9543					96	626.475	0.0133	14.1541					135	628.507	0.0173	12.1227					206	624.819
126	660.161	0.0176	8.4974					59	636.151	0.0126	18.492					127	636.558	0.0313	18.0854					169	677.68	0.0151	4.989					70	626.448	0.0097	14.1813					68	628.485	0.0087	12.1448					79	624.79
76	660.128	0.0106	8.5306					28	636.006	0.006	18.6375					112	636.507	0.0276	18.1369					452	677.638	0.0404	5.0318					121	626.416	0.0167	14.2136					83	628.395	0.0106	12.2343					98	624.757
173	660.104	0.0242	8.5545					90	635.919	0.0192	18.7244					136	636.429	0.0335	18.2149					105	677.603	0.0094	5.0664					146	626.366	0.0202	14.2637					68	628.307	0.0087	12.3227					100	624.73
78	660.039	0.0109	8.6195					58	635.805	0.0124	18.8386					72	636.392	0.0177	18.2522					182	677.587	0.0162	5.0828					111	626.302	0.0153	14.3271					58	628.218	0.0074	12.4118					7664	624.624
106	660.013	0.0148	8.6457					156	635.757	0.0334	18.8859					107	636.344	0.0264	18.2997					236	677.546	0.0211	5.1238					53	626.204	0.0073	14.4258					108	628.126	0.0138	12.5039					2916	624.574
76	659.979	0.0106	8.68					13556	635.622	2.9051	19.0216					41	636.283	0.0101	18.3603					92	677.515	0.0082	5.154					59	626.168	0.0081	14.4615					57	628.068	0.0073	12.5619					85	624.515
72	659.947	0.01	8.7112					75	635.572	0.016	19.0712					80	636.254	0.0197	18.3894					237	677.48	0.0212	5.1897					82	626.132	0.0113	14.4974					117	628.001	0.015	12.6287					116	624.497
105	659.916	0.0146	8.7424					192	635.488	0.0411	19.1549					120	636.113	0.0296	18.5304					209	677.425	0.0187	5.2442					87	626.001	0.012	14.6288					73	627.952	0.0093	12.6775					85	624.473
49	659.881	0.0068	8.7776					675	634.619	0.1446	20.024					43	635.98	0.0106	18.6641					123	677.396	0.011	5.2737					51	625.971	0.007	14.6588					113	627.823	0.0145	12.8062					64	624.442
48	659.829	0.0067	8.8292					64	634.581	0.0137	20.0621					79	635.884	0.0195	18.7602					63	677.355	0.0056	5.3148					128	625.939	0.0177	14.69					87	627.77	0.0111	12.8598					133	624.412
47	659.634	0.0065	9.0243					260	633.643	0.0557	21.0004					128	635.784	0.0316	18.8596					131	677.203	0.0117	5.4659					72	625.912	0.0099	14.7179					95	627.69	0.0122	12.9395					76	624.386
65	659.606	0.009	9.0527					109	628.635	0.0233	26.0083					143	635.75	0.0353	18.8939					99	677.146	0.0088	5.5235					87	625.854	0.012	14.7756					78	627.657	0.01	12.9721					106	624.353
58	659.59	0.0081	9.069					77	626.622	0.0165	28.0209					12829	635.624	3.1687	19.0195					220	677.108	0.0196	5.5611					85	625.795	0.0117	14.8342					112	627.606	0.0144	13.0235					84	624.32
215	659.558	0.03	9.1001					51	624.633	0.0109	30.0101					95	635.485	0.0234	19.1593					205	677.071	0.0183	5.5983					101	625.767	0.014	14.8624					340	627.538	0.0437	13.0919					122	624.291
218	659.518	0.0305	9.1408					27	624.249	0.0057	30.3938					114	634.648	0.0281	19.9957					54	677.048	0.0048	5.6216					260	625.724	0.036	14.9052					57	627.478	0.0073	13.1515					88	624.261
253	659.487	0.0354	9.172					366	623.596	0.0784	31.0466					310	634.617	0.0765	20.0272					239	677.019	0.0213	5.6503					64	625.672	0.0088	14.9578					68	627.458	0.0087	13.1711					34	624.234
188	659.449	0.0263	9.2094					261	623.565	0.0559	31.0783					245	633.645	0.0605	20.9989					217	676.992	0.0194	5.6771					8833	625.593	1.2244	15.0361					121	627.408	0.0155	13.2217					238	624.173
138	659.406	0.0193	9.2525					42	623.528	0.009	31.1147					41	629.47	0.0101	25.1742					195	676.957	0.0174	5.7126					205	625.529	0.0284	15.1					154	627.375	0.0198	13.2547					91	624.113
92	659.361	0.0128	9.2973					156	623.505	0.0334	31.1386					120	628.6	0.0296	26.044					208	676.915	0.0186	5.7542					252	625.503	0.0349	15.1268					79	627.329	0.0101	13.3003					99	624.084
65	659.264	0.009	9.3944					648	622.601	0.1388	32.0422					103	626.65	0.0254	27.9938					126	676.864	0.0112	5.805					303	625.459	0.042	15.1706					87	627.302	0.0111	13.3273					147	624.027
95	659.079	0.0132	9.5793					974	621.598	0.2087	33.0448					55	625.792	0.0135	28.8513					134	676.671	0.0119	5.9988					185	625.409	0.0256	15.2206					113	627.242	0.0145	13.3871					148	623.946
130	659.022	0.0181	9.6368					62	621.537	0.0132	33.106					212	623.593	0.0523	31.0504					72	676.634	0.0064	6.035					112	625.381	0.0155	15.2488					72	627.207	0.0092	13.4223					59	623.924
161	658.989	0.0225	9.6695					70	621.497	0.015	33.1461					336	623.563	0.0829	31.0809					56	676.617	0.005	6.0528					367	625.346	0.0508	15.283					76	627.161	0.0097	13.4683					77	623.901
132	658.962	0.0184	9.6963					75	621.471	0.016	33.1725					122	623.52	0.0301	31.1242					169	676.584	0.0151	6.0851					111	625.323	0.0153	15.3061					57	627.125	0.0073	13.5045					289	623.871
167	658.929	0.0233	9.7296					30	621.248	0.0064	33.395					141	623.503	0.0348	31.141					119	676.545	0.0106	6.1248					197	625.293	0.0273	15.3366					160	627.097	0.0205	13.5329					99	623.827
57	658.9	0.0079	9.759					258	620.595	0.0552	34.0485					384	622.61	0.0948	32.0341					101	676.522	0.009	6.1474					52	625.242	0.0072	15.3874					61	627.064	0.0078	13.5655					565	623.774
124	658.885	0.0173	9.7734					477	620.569	0.1022	34.0737					818	621.598	0.202	33.0457					255	676.486	0.0228	6.1834					61	625.115	0.0084	15.5149					40	627.041	0.0051	13.589					33837	623.621
40	658.867	0.0055	9.7912					231	620.532	0.0495	34.1114					68	621.541	0.0167	33.103					250	676.46	0.0223	6.2091					99	625.089	0.0137	15.5406					77	627.011	0.0099	13.619					3952	623.564
164	658.836	0.0229	9.8227					44	620.018	0.0094	34.6247					146	621.521	0.036	33.123					260	676.428	0.0232	6.2417					64	625.031	0.0088	15.5987					56	626.948	0.0072	13.682					237	623.488
92	658.793	0.0128	9.8653					238	619.624	0.051	35.0195					41	620.615	0.0101	34.0289					161	676.387	0.0144	6.2825					151	625.001	0.0209	15.6286					76	626.888	0.0097	13.7414					155	623.422
47	658.739	0.0065	9.9195					816	619.57	0.1748	35.0735					255	620.575	0.0629	34.069					205	676.342	0.0183	6.3271					307	624.949	0.0425	15.6804					89	626.866	0.0114	13.7635					96	623.399
112	658.551	0.0156	10.1074					402	619.529	0.0861	35.1142					45	620.531	0.0111	34.1126					125	676.301	0.0111	6.3683					238	624.906	0.0329	15.7236					85	626.818	0.0109	13.8112					85	623.372
131	658.493	0.0183	10.166					55	619.396	0.0117	35.2472					173	619.62	0.0427	35.0233					65	676.053	0.0058	6.6159					85	624.876	0.0117	15.7535					128	626.801	0.0164	13.8289					99	623.345
221	658.462	0.0309	10.1965					738	618.623	0.1581	36.02					786	619.567	0.1941	35.0769					172	676.016	0.0153	6.6537					168	624.842	0.0232	15.7878					93	626.775	0.0119	13.8544					160	623.304
164	658.429	0.0229	10.2291					783	617.61	0.1678	37.0328					256	619.531	0.0632	35.113					278	675.974	0.0248	6.6955					87	624.786	0.012	15.8434					126	626.74	0.0162	13.8898					70	623.262
137	658.401	0.0191	10.2576					54	617.532	0.0115	37.1107					757	618.618	0.1869	36.0261					155	675.945	0.0138	6.7247					207	624.762	0.0286	15.8677					75	626.685	0.0096	13.9444					254	623.166
196	658.366	0.0274	10.293					79	616.606	0.0169	38.0369					46	618.548	0.0113	36.0955					325	675.905	0.029	6.7646					85	624.729	0.0117	15.9001					3752	626.598	0.4827	14.0317					135	623.117
349	658.319	0.0488	10.3392					37	611.534	0.0079	43.1087					145	618.529	0.0358	36.1146					216	675.859	0.0193	6.8101					9787	624.624	1.3567	16.0059					121	626.537	0.0155	14.0921					281	623.054
119	658.278	0.0166	10.3802					126	604.592	0.027	50.0511					184	617.638	0.0454	37.0062					251	675.821	0.0224	6.8482					7632	624.573	1.0579	16.0569					111	626.525	0.0142	14.1047					170	622.963
92	658.25	0.0128	10.4089					58	603.589	0.0124	51.0542					596	617.611	0.1472	37.0327					129	675.789	0.0115	6.8802					241	624.504	0.0334	16.1256					144	626.494	0.0185	14.1355					385	622.922
191	658.22	0.0267	10.439					52	602.586	0.0111	52.0574					135	616.607	0.0333	38.0365					126	675.753	0.0112	6.9159					49	624.471	0.0067	16.1582					67	626.478	0.0086	14.1512					140	622.899
86	658.161	0.012	10.4971					39	600.7	0.0083	53.9432					26	616.484	0.0064	38.1595					41	675.729	0.0036	6.94					169	624.443	0.0234	16.1865					292	626.445	0.0375	14.1845					238	622.86
76	658.128	0.0106	10.5308					60	600.621	0.0128	54.0217					26	615.393	0.0064	39.2512					110	675.699	0.0098	6.9703					168	624.41	0.0232	16.2195					96	626.384	0.0123	14.2456					1271	622.775
97	658.035	0.0135	10.6232					34	600.062	0.0072	54.5814					37	613.862	0.0091	40.7822					97	675.576	0.0086	7.0936					121	624.35	0.0167	16.2797					134	626.258	0.0172	14.3717					78377	622.617
40	658.006	0.0055	10.6528					97	596.593	0.0207	58.0499					142	605.611	0.035	49.0327					121	675.483	0.0108	7.186					156	624.314	0.0216	16.3152					139	626.206	0.0178	14.4232					821	622.55
126	657.888	0.0176	10.7702					35	596.448	0.0075	58.1948					52	604.601	0.0128	50.0431					169	675.451	0.0151	7.2179					170	624.298	0.0235	16.3315					68	626.151	0.0087	14.4784					181	622.52
241	657.843	0.0337	10.816					284	595.588	0.0608	59.0554					84	603.621	0.0207	51.0224					206	675.417	0.0184	7.2519					185	624.262	0.0256	16.3677					83	626.085	0.0106	14.545					107	622.504
157	657.8	0.0219	10.8583					54	595.554	0.0115	59.0893					135	600.612	0.0333	54.0319					142	675.39	0.0127	7.2791					170	624.231	0.0235	16.3983					83	626.063	0.0106	14.5666					167	622.47
166	657.788	0.0232	10.8708					45	594.757	0.0096	59.8861					206	595.59	0.0508	59.0542					123	675.364	0.011	7.3057					88	624.2	0.0121	16.4294					52	626.029	0.0066	14.6001					189	622.427
135	657.752	0.0188	10.9068					801	594.587	0.1716	60.0565					493	594.584	0.1217	60.06					274	675.329	0.0245	7.3401					117	624.173	0.0162	16.456					118	625.997	0.0151	14.6321					104	622.374
[truncated: 1,061 more rows]
[truncated: 30 more columns]

## Sheet: Cer_HS
Metabolite name	Cer 40:1;3O|Cer 16:1;2O/24:0;(3OH)	OAD result name	Cer 16:1;2O/24:0;(3OH)		No.1	No.2	No.3	Metabolite name	Cer 40:1;3O|Cer 16:1;2O/24:0;(3OH)	OAD result name	Cer 16:1;2O/24:0;(3OH)		No.1	No.2	No.3	Metabolite name	Cer 40:1;3O|Cer 16:1;2O/24:0;(3OH)	OAD result name	Cer 16:1;2O/24:0;(3OH)		No.1	No.2	No.3	Metabolite name	Cer 42:1;3O|Cer 16:1;2O/26:0;(3OH)	OAD result name	Cer 16:1;2O/26:0;(3OH)		No.1	No.2	No.3	Metabolite name	Cer 42:1;3O|Cer 16:1;2O/26:0;(3OH)	OAD result name	Cer 16:1;2O/26:0;(3OH)		No.1	No.2	No.3	Metabolite name	Cer 42:1;3O|Cer 16:1;2O/26:0;(3OH)	OAD result name	Cer 16:1;2O/26:0;(3OH)		No.1	No.2	No.3	Metabolite name	Cer 42:2;3O|Cer 16:1;2O/26:1;O
[truncated: 973 more rows]
[truncated: 166 more columns]

[truncated: 21 more sheets: Cer_NDS, Cer_NS, DG, DHSph, EtherLPC, EtherLPE, EtherPC, HexCer_EOS, HexCer_HS, HexCer_NS, LPC, LPE, NAE, PC, PE, PS, PlasmPE, SM, ST, Sph …]
