# Supplementary material for: Computational mass spectrometry accelerates C = C position-resolved untargeted lipidomics using oxygen attachment dissociation
Source: Commun Chem. 2022 Dec 19;5:162. doi: 10.1038/s42004-022-00778-1 (PMC9814143; doi:10.1038/s42004-022-00778-1)
Supplement: Supplementary file 6 — Supplementary Data 3 [file 42004_2022_778_MOESM6_ESM.zip › SupplementaryData3/SupplementaryData3_Testis_MSRIDD_Analysis_Report.xlsx]

## Sheet: Summary
ID	RT	MS1 m/z	Ref m/z	Precise m/z	m/z type	Metabolite name	OAD result name	Comment	Data from	pmol/mg tissue	Manually changed	Moiety1 Result	Moiety2 Result	Moiety3 Result	Moiety1 resolved	Moiety2 resolved	Moiety3 resolved	C=C in Moiety1	C=C in Moiety2	C=C in Moiety3	Ontology	Heads	Moiety	Alignment ID
12	5.67588	372.314	372.311	372.314	MS1	CAR 14:0	CAR 14:0		Testis2	28.9031	False				False			n-			CAR	0	0	4179
13	5.702	372.315	372.311	372.311	MS2+O	CAR 14:0	CAR 14:0		Testis3	31.0982	False				False			n-			CAR	0	0	4179
14	5.7377	372.315	372.311	372.312	MS2+O	CAR 14:0	CAR 14:0		Testis1	18.8054	False				False			n-			CAR	0	0	4180
9	5.23608	370.298	370.295	370.298	MS1	CAR 14:1	CAR 14:1		Testis3	4.1129	False				False			n-			CAR	0	0	4100
10	5.27168	370.298	370.295	370.298	MS1	CAR 14:1	CAR 14:1		Testis1	8.8344	False				False			n-			CAR	0	0	4101
11	5.30265	370.298	370.295	370.298	MS1	CAR 14:1	CAR 14:1		Testis2	4.6435	False				False			n-			CAR	0	0	4101
15	4.74153	382.297	382.295	382.297	MS1	CAR 15:2	CAR 15:2		Testis2	1.1985	False				False			n-			CAR	0	0	4366
16	4.76703	382.297	382.295	382.297	MS1	CAR 15:2	CAR 15:2		Testis3	1.8758	False				False			n-			CAR	0	0	4366
17	4.8034	382.298	382.295	382.298	MS1	CAR 15:2	CAR 15:2		Testis1	0.5926	False				False			n-			CAR	0	0	4367
25	6.51723	400.339	400.342	400.339	MS1	CAR 16:0	CAR 16:0		Testis2	38.9181	False				False			n-			CAR	0	0	4820
22	6.01778	398.329	398.327	398.329	MS1	CAR 16:1	CAR 16:1(n-7)		Testis1	23.1116	False	Position= n-7, Score= 845.5,Presence= 41.1764, Ratio sum= 0.2499 Position= n-9, Score= 677.73,Presence= 35.2941, Ratio sum= 0.1472			True			n-7			CAR	0	0	4756
24	5.9822	398.33	398.327	398.33	MS1	CAR 16:1	CAR 16:1(n-7)		Testis3	33.034	False	Position= n-7, Score= 848.62,Presence= 35.2941, Ratio sum= 0.249 Position= n-9, Score= 651.71,Presence= 35.2941, Ratio sum= 0.1364			True			n-7			CAR	0	0	4757
23	5.95565	398.33	398.327	398.33	MS1	CAR 16:1	CAR 16:1(n-7)		Testis2	23.2376	False	Position= n-7, Score= 839.06,Presence= 47.0588, Ratio sum= 0.2163			True			n-7			CAR	0	0	4757
21	5.51525	396.313	396.311	396.313	MS1	CAR 16:2	CAR 16:2		Testis3	3.087	False				False			n-			CAR	0	0	4709
19	5.45793	396.313	396.311	396.313	MS1	CAR 16:2	CAR 16:2		Testis1	5.0354	False				False			n-			CAR	0	0	4709
20	5.48865	396.313	396.311	396.313	MS1	CAR 16:2	CAR 16:2		Testis2	3.5123	False				False			n-			CAR	0	0	4709
33	6.6381	426.357	426.358	426.357	MS1	CAR 18:1	CAR 18:1(n-9)		Testis3	32.832	False	Position= n-9, Score= 892.79,Presence= 70.5882, Ratio sum= 0.893 Position= n-7, Score= 799.97,Presence= 64.7058, Ratio sum= 0.395			True			n-9			CAR	0	0	5376
32	6.67368	426.357	426.358	426.357	MS1	CAR 18:1	CAR 18:1(n-9)		Testis1	23.8396	False	Position= n-9, Score= 828.19,Presence= 64.7058, Ratio sum= 0.4978			True			n-9			CAR	0	0	5376
29	6.2044	424.345	424.342	424.345	MS1	CAR 18:2	CAR 18:2(n-6,9)		Testis1	22.5997	False	Position= n-6,9, Score= 814.16,Presence= 70.5882, Ratio sum= 2.5619			True			n-6,9			CAR	0	0	5326
30	6.23643	424.345	424.342	424.345	MS1	CAR 18:2	CAR 18:2(n-6,9)		Testis2	30.6929	False	Position= n-6,9, Score= 840.24,Presence= 70.5882, Ratio sum= 2.2695 Position= n-6,8, Score= 636.88,Presence= 70.5882, Ratio sum= 3.0099			True			n-6,9			CAR	0	0	5326
31	6.16963	424.347	424.342	424.345	MS2+O	CAR 18:2	CAR 18:2(n-6,9)		Testis3	32.1174	False	Position= n-6,9, Score= 835.43,Presence= 73.5294, Ratio sum= 2.2665			True			n-6,9			CAR	0	0	5327
28	5.79522	422.329	422.327	422.329	MS1	CAR 18:3	CAR 18:3		Testis3	4.8768	False				False			n-			CAR	0	0	5283
27	5.76925	422.329	422.327	422.329	MS1	CAR 18:3	CAR 18:3		Testis2	4.5955	False				False			n-			CAR	0	0	5283
26	5.7377	422.329	422.327	422.329	MS1	CAR 18:3	CAR 18:3(n-3,6,9)		Testis1	8.7151	False	Position= n-3,6,9, Score= 834.92,Presence= 54.9019, Ratio sum= 2.4051			True			n-3,6,9			CAR	0	0	5283
54	7.71033	456.407	456.405	456.407	MS1	CAR 20:0	CAR 20:0		Testis1	4.8081	False				False			n-			CAR	0	0	6144
55	7.7388	456.407	456.405	456.407	MS1	CAR 20:0	CAR 20:0		Testis2	8.2965	False				False			n-			CAR	0	0	6144
52	7.26828	454.392	454.389	454.392	MS1	CAR 20:1	CAR 20:1(n-9)		Testis2	18.4514	False	Position= n-9, Score= 851.21,Presence= 58.8235, Ratio sum= 0.4661 Position= n-7, Score= 732.68,Presence= 35.2941, Ratio sum= 0.137			True			n-9			CAR	0	0	6084
51	7.23802	454.393	454.389	454.393	MS1	CAR 20:1	CAR 20:1(n-9)		Testis1	14.3152	False	Position= n-9, Score= 839.75,Presence= 52.9411, Ratio sum= 0.3605 Position= n-7, Score= 676.57,Presence= 35.2941, Ratio sum= 0.1104			True			n-9			CAR	0	0	6084
53	7.20162	454.393	454.389	454.393	MS1	CAR 20:1	CAR 20:1(n-9)		Testis3	28.6751	False	Position= n-9, Score= 866.07,Presence= 58.8235, Ratio sum= 0.4622			True			n-9			CAR	0	0	6085
46	6.42293	450.361	450.358	450.361	MS1	CAR 20:3	CAR 20:3		Testis2	12.1294	False				False			n-			CAR	0	0	5973
47	6.45067	450.361	450.358	450.361	MS1	CAR 20:3	CAR 20:3		Testis3	11.6601	False				False			n-			CAR	0	0	5973
45	6.48575	450.36	450.358	450.36	MS1	CAR 20:3	CAR 20:3(n-6,9,12)		Testis1	7.5959	False	Position= n-6,9,12, Score= 855.58,Presence= 56.8627, Ratio sum= 2.0777 Position= n-6,8,12, Score= 665.95,Presence= 49.0196, Ratio sum= 1.535			True			n-6,9,12			CAR	0	0	5972
43	6.2044	448.345	448.342	448.345	MS1	CAR 20:4	CAR 20:4(n-6,9,12,15)		Testis1	19.0467	False	Position= n-6,9,12,15, Score= 872.74,Presence= 63.2352, Ratio sum= 3.9995			True			n-6,9,12,15			CAR	0	0	5903
44	6.14292	448.345	448.342	448.345	MS1	CAR 20:4	CAR 20:4(n-6,9,12,15)		Testis2	29.8443	False	Position= n-6,9,12,15, Score= 867.75,Presence= 64.7058, Ratio sum= 4.4609			True			n-6,9,12,15			CAR	0	0	5904
41	5.76925	446.329	446.327	446.329	MS1	CAR 20:5	CAR 20:5		Testis2	8.8131	False				False			n-			CAR	0	0	5862
42	5.79522	446.329	446.327	446.329	MS1	CAR 20:5	CAR 20:5		Testis3	7.7818	False				False			n-			CAR	0	0	5862
40	5.7377	446.329	446.327	446.329	MS1	CAR 20:5	CAR 20:5(n-3,6,9,12,15)		Testis1	8.8957	False	Position= n-3,6,9,12,15, Score= 841.37,Presence= 54.1176, Ratio sum= 3.727			True			n-3,6,9,12,15			CAR	0	0	5862
61	6.39168	474.36	474.358	474.36	MS1	CAR 22:5	CAR 22:5(n-3,6,9,12,15)		Testis1	9.637	False	Position= n-3,6,9,12,15, Score= 802.52,Presence= 54.1176, Ratio sum= 4.0618			True			n-3,6,9,12,15			CAR	0	0	6563
62	6.32953	474.361	474.358	474.361	MS1	CAR 22:5	CAR 22:5(n-3,6,9,12,15)		Testis2	10.7755	False	Position= n-3,6,9,12,15, Score= 785.33,Presence= 47.0588, Ratio sum= 3.7196			True			n-3,6,9,12,15			CAR	0	0	6564
63	6.35687	474.361	474.358	474.361	MS1	CAR 22:5	CAR 22:5(n-3,6,9,12,15)		Testis3	11.7234	False	Position= n-3,6,9,12,15, Score= 798.6,Presence= 51.7647, Ratio sum= 3.9425			True			n-3,6,9,12,15			CAR	0	0	6564
60	6.14292	472.345	472.342	472.345	MS1	CAR 22:6	CAR 22:6		Testis2	7.5039	False				False			n-			CAR	0	0	6516
58	6.07595	472.345	472.342	472.345	MS1	CAR 22:6	CAR 22:6(n-3,6,9,12,15,18)		Testis3	12.3154	False	Position= n-3,6,9,12,15,18, Score= 799.75,Presence= 50.9803, Ratio sum= 4.0251 Position= n-3,6,8,12,15,18, Score= 765.6,Presence= 51.9607, Ratio sum= 3.8502			True			n-3,6,9,12,15,18			CAR	0	0	6515
59	6.11123	472.345	472.342	472.345	MS1	CAR 22:6	CAR 22:6(n-3,6,9,12,15,18)		Testis1	10.7762	False	Position= n-3,6,9,12,15,18, Score= 808.57,Presence= 55.8823, Ratio sum= 4.804 Position= n-3,6,8,12,15,18, Score= 775.79,Presence= 55.8823, Ratio sum= 4.3828			True			n-3,6,9,12,15,18			CAR	0	0	6516
2	0.649	260.187	260.186	260.187	MS1	CAR 6:0	CAR 6:0		Testis3	4.5455	False				False			n-			CAR	0	0	2038
1	0.6406	260.187	260.186	260.187	MS1	CAR 6:0	CAR 6:0		Testis2	2.759	False				False			n-			CAR	0	0	2038
0	0.6845	260.187	260.186	260.187	MS1	CAR 6:0	CAR 6:0		Testis1	1.4398	False				False			n-			CAR	0	0	2038
3	1.38083	288.219	288.217	288.219	MS1	CAR 8:0	CAR 8:0		Testis2	3.3489	False				False			n-			CAR	0	0	2455
4	1.39582	288.219	288.217	288.219	MS1	CAR 8:0	CAR 8:0		Testis3	2.7263	False				False			n-			CAR	0	0	2455
5	1.32955	288.219	288.217	288.219	MS1	CAR 8:0	CAR 8:0		Testis1	4.5122	False				False			n-			CAR	0	0	2456
110	13.1369	630.622	630.618	630.622	MS1	Cer 42:2;O2|Cer 18:1;O2/24:1	Cer 18:1(Δ4);O2/24:1(n-9)		Testis1	22.0577	False	Position= Δ4, Score= 825.98,Presence= 15.0, Ratio sum= 0.083 Position= n-9, Score= 871.55,Presence= 45.0, Ratio sum= 0.4738	Position= n-9, Score= 871.55,Presence= 45.0, Ratio sum= 0.4738		True	True		Δ4	n-9		Cer_NS	0	0	12164
143	13.631	706.65	706.65	706.65	MS1	Cer 48:6;O2|Cer 18:1;O2/30:5	Cer 18:1(Δ4);O2/30:5(n-6,9,12,15,18)		Testis2	35.9004	True	Position= Δ4, Score= 502.12,Presence= 15.0, Ratio sum= 0.0938 Position= n-9, Score= 387.25,Presence= 40.0, Ratio sum= 0.2624 Position= n-7, Score= 282.0,Presence= 45.0, Ratio sum= 3.8752	Position= n-6*,9,12*,15*,18*, Score= 454.87,Presence= 22.0, Ratio sum= 0.3045		True	True		Δ4	n-6*,9,12*,15*,18*		Cer_NS	0	0	14498
151	13.4628	722.662	722.644	722.648	MS2+O	Cer 48:7;O2|Cer 18:1;O2/30:6	Cer 18:1(Δ4);O2/30:6(n-3,6,9,12,15,18)		Testis3	36.6929	True	Position= Δ4, Score= 449.04,Presence= 15.0, Ratio sum= 0.0583 Position= n-3, Score= 413.55,Presence= 35.0, Ratio sum= 0.1189 Position= n-6, Score= 898.33,Presence= 75.0, Ratio sum= 1.5631	Position= n-3,6,9*,12,15,18, Score= 513.53,Presence= 60.0, Ratio sum= 4.5414 Position= n-6,9,12,15,18,23, Score= 851.2,Presence= 73.3333, Ratio sum= 9.9929 Position= n-6,9,12,14,18,23, Score= 799.91,Presence= 72.5, Ratio sum= 8.6581 Position= n-6,11,13,15,18,23, Score= 796.23,Presence= 71.6666, Ratio sum= 8.4584 Position= n-3,9,12,15,18,23, Score= 793.09,Presence= 66.6666, Ratio sum= 8.5486 Posit…		True	True		Δ4	n-3,6,9*,12,15,18		Cer_NS	100	100	15025
139	13.4628	704.638	704.634	704.638	MS1	Cer 48:7;O2|Cer 18:1;O2/30:6	Cer 18:1(Δ4);O2/30:6(n-3,6,9,12,15,18)		Testis3	32.1561	True	Position= Δ4*, Score= 0,Presence= 0.0, Ratio sum= 0.0 Position= n-3, Score= 859.46,Presence= 60.0, Ratio sum= 0.7254	Position= n-3,6,9,12,15,18, Score= 907.0,Presence= 78.3333, Ratio sum= 6.0957 Position= n-3,6,9,12,15,19, Score= 874.48,Presence= 73.3333, Ratio sum= 5.6687 Position= n-3,6,9,11,15,18, Score= 869.87,Presence= 75.0, Ratio sum= 5.5375 Position= n-3,6,9,12,15,17, Score= 867.4,Presence= 75.0, Ratio sum= 6.2003 Position= n-3,6,9,12,14,18, Score= 864.51,Presence= 74.1666, Ratio sum= 5.3377 Position= n-…		True	True		Δ4*	n-3,6,9,12,15,18		Cer_NS	0	0	14417
137	13.4174	704.638	704.634	704.638	MS1	Cer 48:7;O2|Cer 18:1;O2/30:6	Cer 18:1(Δ4);O2/30:6(n-3,6,9,12,15,18)		Testis1	15.695	True	Position= Δ4*, Score= 178.64,Presence= 5.0, Ratio sum= 0.0237 Position= n-3, Score= 618.61,Presence= 45.0, Ratio sum= 0.7078 Position= n-9, Score= 613.23,Presence= 50.0, Ratio sum= 0.5114 Position= n-6, Score= 788.1,Presence= 55.0, Ratio sum= 0.6082	Position= n-3,6*,9,12,15,18, Score= 752.98,Presence= 68.3333, Ratio sum= 4.6525 Position= n-6,9,12,15,18,28, Score= 721.43,Presence= 59.1666, Ratio sum= 4.5557 Position= n-3,9,12,15,18,28, Score= 690.94,Presence= 57.4999, Ratio sum= 4.6553 Position= n-6,10,12,15,18,28, Score= 682.14,Presence= 58.3333, Ratio sum= 4.354 Position= n-3,10,12,15,18,28, Score= 648.6,Presence= 56.6666, Ratio sum= 4.4536		True	True		Δ4*	n-3,6*,9,12,15,18		Cer_NS	0	0	14417
150	13.5369	722.661	722.644	722.651	MS2	Cer 48:7;O2|Cer 18:1;O2/30:6	Cer 18:1(Δ4);O2/30:6(n-3,6,9,12,15,18)		Testis2	23.4769	True	Position= Δ4, Score= 612.65,Presence= 20.0, Ratio sum= 0.1184 Position= n-5, Score= 718.25,Presence= 80.0, Ratio sum= 0.5356 Position= n-6, Score= 903.88,Presence= 80.0, Ratio sum= 1.4471	Position= n-3*,6,9,12,15,18, Score= 538.31,Presence= 64.1666, Ratio sum= 4.5885 Position= n-6,8,10,12,15,18, Score= 627.68,Presence= 71.6666, Ratio sum= 6.5091 Position= n-6,8,10,13,15,18, Score= 627.4,Presence= 73.3333, Ratio sum= 6.5694 Position= n-6,8,10,12,14,18, Score= 620.29,Presence= 70.0, Ratio sum= 6.5146 Position= n-6,8,10,12,16,18, Score= 618.35,Presence= 70.0, Ratio sum= 6.5112 Positi…		True	True		Δ4	n-3*,6,9,12,15,18		Cer_NS	100	100	15024
149	13.5109	722.66	722.644	722.642	MS2	Cer 48:7;O2|Cer 18:1;O2/30:6	Cer 18:1(Δ4);O2/30:6(n-3,6,9,12,15,18)		Testis1	28.0358	True	Position= Δ4, Score= 447.73,Presence= 15.0, Ratio sum= 0.0655 Position= n-5, Score= 728.49,Presence= 75.0, Ratio sum= 0.4521 Position= n-3, Score= 520.68,Presence= 45.0, Ratio sum= 0.2464 Position= n-6, Score= 917.91,Presence= 85.0, Ratio sum= 1.3733	Position= n-3,6*,9,12,15,18, Score= 517.93,Presence= 59.1666, Ratio sum= 4.2002 Position= n-6,9,12,15,18,28, Score= 867.14,Presence= 75.0, Ratio sum= 9.6794 Position= n-5,9,12,15,18,28, Score= 841.61,Presence= 73.3333, Ratio sum= 8.7582 Position= n-6,9,11,15,18,28, Score= 821.78,Presence= 73.3333, Ratio sum= 8.7588 Position= n-6,9,12,14,18,28, Score= 819.31,Presence= 74.1666, Ratio sum= 8.469 Pos…		True	True		Δ4	n-3,6*,9,12,15,18		Cer_NS	100	100	15024
121	13.5369	680.638	680.634	680.638	MS1	Cer 46:5;O2|Cer 18:1;O2/28:4	Cer 18:1(Δ4);O2/28:4(n-6,9,12,15)		Testis2	31.9674	True	Position= Δ4, Score= 493.48,Presence= 15.0, Ratio sum= 0.1772 Position= n-6, Score= 844.52,Presence= 45.0, Ratio sum= 0.2691	Position= n-6,9*,12,15, Score= 785.76,Presence= 47.5, Ratio sum= 0.9772		True	True		Δ4	n-6,9*,12,15		Cer_NS	0	0	13625
120	13.2556	678.623	678.618	678.623	MS1	Cer 46:6;O2|Cer 18:1;O2/28:5	Cer 18:1;O2/28:5(n-6,9,12,15,18)		Testis2	17.0189	True		Position= n-6,9,12,15,18*, Score= 809.04,Presence= 55.0, Ratio sum= 4.8112		False	True		n-	n-6,9,12,15,18*		Cer_NS	0	0	13559
138	13.4435	704.638	704.634	704.638	MS1	Cer 48:7;O2|Cer 18:1;O2/30:6	Cer 18:1;O2/30:6		Testis2	24.1935	False				False	False		n-	n-		Cer_NS	0	0	14417
142	13.6051	706.652	706.65	706.652	MS1	Cer 48:6;O2|Cer 18:1;O2/30:5	Cer 18:1(Δ4);O2/30:5(n-6,9,12,15,18)		Testis1	30.0443	True	Position= Δ4, Score= 634.32,Presence= 20.0, Ratio sum= 0.1506 Position= n-8, Score= 708.54,Presence= 60.0, Ratio sum= 0.5612 Position= n-7, Score= 592.83,Presence= 70.0, Ratio sum= 1.0785 Position= n-9, Score= 560.07,Presence= 65.0, Ratio sum= 0.9007 Position= n-6, Score= 894.87,Presence= 70.0, Ratio sum= 0.9585	Position= n-6,9,12,15,18, Score= 907.82,Presence= 77.0, Ratio sum= 6.1808 Position= n-6,9,11,15,18, Score= 869.96,Presence= 76.0, Ratio sum= 5.5066 Position= n-7,9,12,15,18, Score= 857.82,Presence= 77.0, Ratio sum= 6.3008 Position= n-6,9,12,15,27, Score= 853.1,Presence= 70.0, Ratio sum= 5.4266 Position= n-6,8,12,15,18, Score= 848.93,Presence= 73.0, Ratio sum= 5.585 Position= n-7,9,11,15,18, Score…		True	True		Δ4	n-6,9,12,15,18		Cer_NS	0	0	14498
111	13.068	630.622	630.618	630.622	MS1	Cer 42:2;O2|Cer 18:1;O2/24:1	Cer 18:1;O2/24:1(n-9)		Testis2	28.1938	False		Position= n-9, Score= 721.14,Presence= 25.0, Ratio sum= 0.3029		False	True		n-	n-9		Cer_NS	0	0	12165
112	13.699	630.625	630.618	630.625	MS1	Cer 42:2;O2|Cer 18:1;O2/24:1	Cer 18:1;O2/24:1(n-9)		Testis1	30.9449	False		Position= n-9, Score= 968.11,Presence= 90.0, Ratio sum= 0.7009		False	True		n-	n-9		Cer_NS	0	0	12166
113	13.631	630.626	630.618	630.622	MS2+O	Cer 42:2;O2|Cer 18:1;O2/24:1	Cer 18:1;O2/24:1(n-9)		Testis2	47.3379	False		Position= n-9, Score= 947.85,Presence= 75.0, Ratio sum= 0.8928		False	True		n-	n-9		Cer_NS	0	0	12168
114	13.6505	630.626	630.618	630.621	MS2+O	Cer 42:2;O2|Cer 18:1;O2/24:1	Cer 18:1;O2/24:1(n-9)		Testis3	50.2429	False		Position= n-9, Score= 958.09,Presence= 80.0, Ratio sum= 0.9118		False	True		n-	n-9		Cer_NS	0	0	12168
81	9.89053	513.54	513.537	513.54	MS1	Cer 18:1;O2/15:0(d7)	Cer 18:1;O2/15:0(d7)		Testis2	31.3881	False				False			n-			Cer_NS	0	0	7616
85	10.3555	520.512	520.509	520.512	MS1	Cer 34:1;O2|Cer 18:1;O2/16:0	Cer 18:1;O2/16:0		Testis2	24.2249	False				False			n-			Cer_NS	0	0	7805
108	13.6051	604.607	604.603	604.607	MS1	Cer 40:1;O2|Cer 18:1;O2/22:0	Cer 18:1;O2/22:0		Testis1	23.231	False				False			n-			Cer_NS	0	0	11093
109	13.631	604.609	604.603	604.606	MS2+O	Cer 40:1;O2|Cer 18:1;O2/22:0	Cer 18:1;O2/22:0		Testis2	43.3756	False				False			n-			Cer_NS	0	0	11093
115	13.8872	632.642	632.634	632.638	MS2+O	Cer 42:1;O2|Cer 18:1;O2/24:0	Cer 18:1;O2/24:0		Testis1	37.2762	False				False			n-			Cer_NS	0	0	12243
116	13.913	632.642	632.634	632.638	MS2+O	Cer 42:1;O2|Cer 18:1;O2/24:0	Cer 18:1;O2/24:0		Testis2	48.6584	False				False			n-			Cer_NS	0	0	12243
117	13.933	632.643	632.634	632.638	MS2+O	Cer 42:1;O2|Cer 18:1;O2/24:0	Cer 18:1;O2/24:0		Testis3	53.4313	False				False			n-			Cer_NS	0	0	12243
203	13.3501	766.66	766.655	766.66	MS1	HexCer 40:1;O2|HexCer 18:1;O2/22:0	HexCer 18:1;O2/22:0		Testis2	22.8017	False				False			n-			HexCer_NS	0	0	16522
202	13.324	766.66	766.655	766.66	MS1	HexCer 40:1;O2|HexCer 18:1;O2/22:0	HexCer 18:1;O2/22:0		Testis1	14.8371	False				False			n-			HexCer_NS	0	0	16522
204	13.3692	766.66	766.655	766.66	MS1	HexCer 40:1;O2|HexCer 18:1;O2/22:0	HexCer 18:1;O2/22:0		Testis3	24.5428	False				False			n-			HexCer_NS	0	0	16522
57	5.95565	468.311	468.308	468.311	MS1	LPC 14:0	LPC 14:0		Testis2	4.6102	False				False			n-			LPC	100	0	6441
56	5.9243	468.311	468.308	468.311	MS1	LPC 14:0	LPC 14:0		Testis1	3.8036	False				False			n-			LPC	100	0	6441
73	6.70432	496.341	496.34	496.341	MS1	LPC 16:0	LPC 16:0		Testis2	64.3109	False				False			n-			LPC	100	0	7146
74	6.73097	496.341	496.34	496.341	MS1	LPC 16:0	LPC 16:0		Testis3	88.5658	False				False			n-			LPC	100	0	7146
72	6.67368	496.341	496.34	496.341	MS1	LPC 16:0	LPC 16:0		Testis1	50.1089	False				False			n-			LPC	100	0	7146
69	6.07595	494.327	494.324	494.327	MS1	LPC 16:1	LPC 16:1		Testis3	12.434	False				False			n-			LPC	100	0	7072
70	6.11123	494.327	494.324	494.327	MS1	LPC 16:1	LPC 16:1		Testis1	8.9604	False				False			n-			LPC	100	0	7073
71	6.14292	494.327	494.324	494.327	MS1	LPC 16:1	LPC 16:1		Testis2	11.1948	False				False			n-			LPC	100	0	7073
80	7.01282	510.358	510.355	510.358	MS1	LPC 17:0	LPC 17:0		Testis3	9.0104	False				False			n-			LPC	100	0	7511
79	6.9854	510.358	510.355	510.358	MS1	LPC 17:0	LPC 17:0		Testis2	10.0076	False				False			n-			LPC	100	0	7511
78	6.95387	510.358	510.355	510.358	MS1	LPC 17:0	LPC 17:0		Testis1	5.876	False				False			n-			LPC	100	0	7511
89	7.26828	524.374	524.371	524.374	MS1	LPC 18:0	LPC 18:0		Testis2	71.9568	False				False			n-			LPC	100	0	7959
91	7.3322	524.374	524.371	524.374	MS1	LPC 18:0	LPC 18:0		Testis1	46.6773	False				False			n-			LPC	100	0	7960
90	7.29588	524.374	524.371	524.374	MS1	LPC 18:0	LPC 18:0		Testis3	62.423	False				False			n-			LPC	100	0	7959
86	6.73097	522.359	522.355	522.359	MS1	LPC 18:1	LPC 18:1(n-9)		Testis3	63.7756	False	Position= n-9, Score= 946.52,Presence= 82.3529, Ratio sum= 0.4095 Position= n-7, Score= 813.85,Presence= 58.8235, Ratio sum= 0.1908			True			n-9			LPC	100	0	7881
87	6.76682	522.361	522.355	522.361	MS1	LPC 18:1	LPC 18:1(n-9)		Testis1	38.4441	False	Position= n-9, Score= 937.66,Presence= 82.3529, Ratio sum= 0.5192 Position= n-7, Score= 710.38,Presence= 47.0588, Ratio sum= 0.2013			True			n-9			LPC	100	0	7882
88	6.79735	522.362	522.355	522.358	MS2+O	LPC 18:1	LPC 18:1(n-9)		Testis2	63.7096	False	Position= n-9, Score= 943.2,Presence= 88.2352, Ratio sum= 0.5115 Position= n-7, Score= 829.42,Presence= 70.5882, Ratio sum= 0.2229			True			n-9			LPC	100	0	7882
95	6.79735	529.394	529.399	529.395	MS2	LPC 18:1(d7)	LPC 18:1(n-9)(d7)		Testis2	31.5195	False	Position= n-9, Score= 935.23,Presence= 82.3529, Ratio sum= 1.1547			True			n-9			LPC	100	0	8116
83	6.29793	520.343	520.34	520.343	MS1	LPC 18:2	LPC 18:2(n-6,9)		Testis1	34.2512	False	Position= n-6,9, Score= 864.12,Presence= 76.4705, Ratio sum= 2.2061			True			n-6,9			LPC	100	0	7799
82	6.35687	520.346	520.34	520.345	MS2	LPC 18:2	LPC 18:2(n-6,9)		Testis3	54.3032	False	Position= n-6,9, Score= 828.37,Presence= 64.7058, Ratio sum= 1.9425			True			n-6,9			LPC	100	0	7798
84	6.32953	520.346	520.34	520.343	MS2+O	LPC 18:2	LPC 18:2(n-6,9)		Testis2	53.144	False	Position= n-6,9, Score= 865.58,Presence= 76.4705, Ratio sum= 2.3461			True			n-6,9			LPC	100	0	7799
99	6.51723	546.358	546.355	546.358	MS1	LPC 20:3	LPC 20:3(n-6,9,12)		Testis2	14.8778	False	Position= n-6,9,12, Score= 811.33,Presence= 41.1764, Ratio sum= 1.8288			True			n-6,9,12			LPC	100	0	8707
100	6.45067	546.359	546.355	546.359	MS1	LPC 20:3	LPC 20:3(n-6,9,12)		Testis3	15.4491	False	Position= n-6,9,12, Score= 773.24,Presence= 29.4117, Ratio sum= 1.2134			True			n-6,9,12			LPC	100	0	8708
97	6.23643	544.346	544.34	544.343	MS2+O	LPC 20:4	LPC 20:4		Testis2	48.0598	False				False			n-			LPC	100	0	8640
96	6.29793	544.339	544.34	544.339	MS1	LPC 20:4	LPC 20:4(n-6,9,12,15)		Testis1	28.8431	False	Position= n-6,9,12,15, Score= 914.99,Presence= 80.8823, Ratio sum= 4.9119 Position= n-6,9,12,14, Score= 862.65,Presence= 77.9411, Ratio sum= 5.1142			True			n-6,9,12,15			LPC	100	0	8639
98	6.26327	544.345	544.34	544.345	MS1	LPC 20:4	LPC 20:4(n-6,9,12,15)		Testis3	51.4908	False	Position= n-6,9,12,15, Score= 908.54,Presence= 75.0, Ratio sum= 4.4667			True			n-6,9,12,15			LPC	100	0	8640
105	6.57982	570.36	570.355	570.36	MS1	LPC 22:5	LPC 22:5(n-6,9,12,15,18)		Testis1	24.2569	False	Position= n-6,9,12,15,18, Score= 896.3,Presence= 77.647, Ratio sum= 5.2044 Position= n-6,9,11,15,18, Score= 858.68,Presence= 74.1176, Ratio sum= 4.839			True			n-6,9,12,15,18			LPC	100	0	9622
104	6.54447	570.361	570.355	570.361	MS1	LPC 22:5	LPC 22:5(n-6,9,12,15,18)		Testis3	38.9894	False	Position= n-6,9,12,15,18, Score= 897.46,Presence= 70.5882, Ratio sum= 4.5433 Position= n-6,8,12,15,18, Score= 845.68,Presence= 67.0588, Ratio sum= 4.2985			True			n-6,9,12,15,18			LPC	100	0	9621
106	6.61122	570.361	570.355	570.359	MS2+O	LPC 22:5	LPC 22:5(n-6,9,12,15,18)		Testis2	41.5531	False	Position= n-6,9,12,15,18, Score= 891.62,Presence= 69.4117, Ratio sum= 4.892			True			n-6,9,12,15,18			LPC	100	0	9622
102	6.23643	568.344	568.34	568.344	MS1	LPC 22:6	LPC 22:6(n-3,6,9,12,15,18)		Testis2	38.0988	False	Position= n-3,6,9,12,15,18, Score= 543.21,Presence= 70.5882, Ratio sum= 17.5385			True			n-3,6,9,12,15,18			LPC	100	0	9553
101	6.2044	568.343	568.34	568.343	MS1	LPC 22:6	LPC 22:6(n-3,6,9,12,15,18)		Testis1	23.9356	True	Position= n-3,6,9,12,15,18, Score= 575.18,Presence= 67.647, Ratio sum= 14.467 Position= n-4,6,9,12,15,18, Score= 840.74,Presence= 66.6666, Ratio sum= 4.8102 Position= n-4,6,9,11,15,18, Score= 794.23,Presence= 63.7254, Ratio sum= 4.6379 Position= n-3,6,9,11,15,18, Score= 542.68,Presence= 64.7058, Ratio sum= 14.2947			True			n-3,6,9,12,15,18			LPC	100	0	9553
103	6.26327	568.345	568.34	568.345	MS1	LPC 22:6	LPC 22:6(n-3,6,9,12,15,18)		Testis3	37.2742	True	Position= n-3,6,9,12,15,18, Score= 833.89,Presence= 70.5882, Ratio sum= 5.2022 Position= n-4,6,9,12,15,18, Score= 839.7,Presence= 69.6078, Ratio sum= 4.6216 Position= n-4,6,9,12,15,19, Score= 814.02,Presence= 66.6666, Ratio sum= 4.4573 Position= n-3,6,9,12,15,19, Score= 811.79,Presence= 67.647, Ratio sum= 5.0379 Position= n-3,5,9,12,15,18, Score= 796.03,Presence= 67.647, Ratio sum= 5.0714 Positio…			True			n-3,6,9,12,15,18			LPC	100	0	9553
107	7.07973	598.39	598.387	598.39	MS1	LPC 24:5	LPC 24:5		Testis2	8.1725	False				False			n-			LPC	100	0	10786
64	6.89095	480.348	480.345	480.348	MS1	LPC O-16:1	LPC O-16:1		Testis2	15.3451	False				False			n-			EtherLPC	33.3333	0	6704
48	6.70432	454.297	454.293	454.297	MS1	LPE 16:0	LPE 16:0		Testis2	31.3282	False				False			n-			LPE	100	0	6079
50	6.76682	454.297	454.293	454.297	MS1	LPE 16:0	LPE 16:0		Testis1	27.0039	False				False			n-			LPE	100	0	6080
49	6.73097	454.297	454.293	454.297	MS2	LPE 16:0	LPE 16:0		Testis3	26.9119	False				False			n-			LPE	100	0	6079
65	7.3322	482.327	482.324	482.327	MS1	LPE 18:0	LPE 18:0		Testis1	19.242	False				False			n-			LPE	100	0	6771
67	7.39087	482.327	482.324	482.327	MS1	LPE 18:0	LPE 18:0		Testis3	15.6524	False				False			n-			LPE	100	0	6771
66	7.36277	482.328	482.324	482.328	MS1	LPE 18:0	LPE 18:0		Testis2	18.9381	False				False			n-			LPE	100	0	6771
68	6.85993	487.351	487.352	487.351	MS1	LPE 18:1(d7)	LPE 18:1(n-9)(d7)		Testis1	34.2445	False	Position= n-9, Score= 905.82,Presence= 76.4705, Ratio sum= 1.2818			True			n-9			LPE	100	0	6882
75	6.39168	502.296	502.293	502.296	MS1	LPE 20:4	LPE 20:4		Testis1	20.2146	False				False			n-			LPE	100	0	7301
76	6.32953	502.296	502.293	502.296	MS1	LPE 20:4	LPE 20:4		Testis2	11.5941	False				False			n-			LPE	100	0	7302
77	6.35687	502.296	502.293	502.296	MS1	LPE 20:4	LPE 20:4		Testis3	14.4158	False				False			n-			LPE	100	0	7302
92	6.29793	526.296	526.293	526.296	MS1	LPE 22:6	LPE 22:6		Testis1	12.2661	False				False			n-			LPE	100	0	8019
93	6.32953	526.296	526.293	526.296	MS1	LPE 22:6	LPE 22:6		Testis2	9.691	False				False			n-			LPE	100	0	8019
94	6.35687	526.296	526.293	526.296	MS1	LPE 22:6	LPE 22:6		Testis3	7.4192	False				False			n-			LPE	100	0	8019
39	7.10693	440.313	440.314	440.313	MS1	LPE O-16:0	LPE O-16:0		Testis3	26.282	False				False			n-			EtherLPE	0	0	5732
38	7.07973	440.318	440.314	440.318	MS1	LPE O-16:0	LPE O-16:0		Testis2	34.1492	False				False			n-			EtherLPE	20	0	5732
37	7.04827	440.318	440.314	440.318	MS2	LPE O-16:0	LPE O-16:0		Testis1	32.0607	False				False			n-			EtherLPE	20	0	5732
34	7.04827	438.301	438.298	438.301	MS1	LPE O-16:1	LPE O-16:1		Testis1	22.4417	False				False			n-			EtherLPE	0	0	5690
35	6.9854	438.301	438.298	438.301	MS1	LPE O-16:1	LPE O-16:1		Testis2	23.3876	False				False			n-			EtherLPE	20	0	5691
36	7.01282	438.302	438.298	438.302	MS1	LPE O-16:1	LPE O-16:1		Testis3	20.8625	False				False			n-			EtherLPE	0	0	5691
279	8.7431	808.59	808.585	808.59	MS1	PC 38:5|PC 10:0_28:5	PC 10:0_28:5		Testis1	65.8154	False				False			n-			PC	100	50	17865
280	8.76993	808.59	808.585	808.59	MS1	PC 38:5|PC 10:0_28:5	PC 10:0_28:5		Testis2	32.4007	False				False			n-			PC	100	50	17865
140	9.5821	706.543	706.538	706.543	MS1	PC 30:0|PC 14:0_16:0	PC 14:0_16:0		Testis1	42.0731	False				False			n-			PC	100	100	14492
141	9.54635	706.543	706.538	706.543	MS1	PC 30:0|PC 14:0_16:0	PC 14:0_16:0		Testis3	24.9328	False				False			n-			PC	100	75	14492
216	9.1175	778.543	778.538	778.543	MS1	PC 36:6|PC 14:0_22:6	PC 14:0_22:6		Testis1	33.6926	False				False			n-			PC	100	50	16891
218	9.07863	778.544	778.538	778.544	MS1	PC 36:6|PC 14:0_22:6	PC 14:0_22:6(n-3,6,9,12,15,18)		Testis3	20.6286	False	Position= n-3,6,9,12,15,18, Score= 905.91,Presence= 77.4509, Ratio sum= 8.2067 Position= n-3,6,9,12,15,17, Score= 895.04,Presence= 81.3725, Ratio sum= 8.4819 Position= n-3,6,9,11,15,18, Score= 870.1,Presence= 75.4901, Ratio sum= 7.7926 Position= n-3,6,8,12,15,18, Score= 863.58,Presence= 76.4705, Ratio sum= 7.6681 Position= n-3,6,9,11,15,17, Score= 861.82,Presence= 79.4117, Ratio sum= 8.0677 Posit…			True			n-3,6,9,12,15,18			PC	100	50	16892
217	9.05117	778.545	778.538	778.544	MS1	PC 36:6|PC 14:0_22:6	PC 14:0_22:6(n-3,6,9,12,15,18)		Testis2	17.7275	False	Position= n-3,6,9,12,15,18, Score= 910.0,Presence= 77.4509, Ratio sum= 8.1796 Position= n-3,6,9,12,15,17, Score= 891.42,Presence= 79.4117, Ratio sum= 8.4095 Position= n-3,6,9,11,15,18, Score= 874.77,Presence= 75.4901, Ratio sum= 7.6691 Position= n-3,6,8,12,15,18, Score= 871.22,Presence= 77.4509, Ratio sum= 7.7103 Position= n-3,6,9,11,15,17, Score= 856.72,Presence= 77.4509, Ratio sum= 7.899 Positi…			True			n-3,6,9,12,15,18			PC	100	50	16892
181	10.0495	753.63	753.613	753.608	MS2	PC 15:0_18:1(d7)	PC 15:0_18:1(n-9)(d7)		Testis1	22.1277	False	Position= n-9, Score= 981.2,Presence= 94.1176, Ratio sum= 1.9054			True			n-9			PC	100	50	16087
159	10.3555	734.572	734.569	734.572	MS1	PC 32:0|PC 16:0_16:0	PC 16:0_16:0		Testis2	35.7677	False				False			n-			PC	100	100	15414
158	10.3295	734.572	734.569	734.572	MS1	PC 32:0|PC 16:0_16:0	PC 16:0_16:0		Testis1	79.6187	False				False			n-			PC	100	100	15414
160	10.3824	734.573	734.569	734.573	MS1	PC 32:0|PC 16:0_16:0	PC 16:0_16:0		Testis3	48.4718	False				False			n-			PC	100	100	15414
196	11.4728	762.604	762.601	762.604	MS1	PC 34:0|PC 16:0_18:0	PC 16:0_18:0		Testis2	31.4541	False				False			n-			PC	100	100	16407
195	11.4471	762.604	762.601	762.604	MS1	PC 34:0|PC 16:0_18:0	PC 16:0_18:0		Testis1	66.226	False				False			n-			PC	100	100	16407
197	11.4987	762.605	762.601	762.605	MS1	PC 34:0|PC 16:0_18:0	PC 16:0_18:0		Testis3	52.2547	False				False			n-			PC	100	100	16407
190	10.5416	760.584	760.585	760.584	MS1	PC 34:1|PC 16:0_18:1	PC 16:0_18:1(n-9)		Testis2	51.7421	False	Position= n-9, Score= 979.08,Presence= 100.0, Ratio sum= 4.4117 Position= n-7, Score= 829.7,Presence= 76.4705, Ratio sum= 2.1866 Position= n-8, Score= 798.25,Presence= 94.1176, Ratio sum= 2.4634 Position= n-10, Score= 604.79,Presence= 58.8235, Ratio sum= 1.5126 Position= n-5, Score= 453.5,Presence= 47.0588, Ratio sum= 0.3769			True			n-9			PC	100	100	16337
191	10.4751	760.585	760.585	760.585	MS1	PC 34:1|PC 16:0_18:1	PC 16:0_18:1(n-9)		Testis3	76.7596	False	Position= n-9, Score= 980.34,Presence= 94.1176, Ratio sum= 2.4654 Position= n-7, Score= 932.98,Presence= 88.2352, Ratio sum= 2.6811 Position= n-8, Score= 736.83,Presence= 88.2352, Ratio sum= 1.8033 Position= n-12, Score= 601.29,Presence= 41.1764, Ratio sum= 0.1242			True			n-9			PC	100	100	16338
192	10.6088	760.586	760.585	760.586	MS1	PC 34:1|PC 16:0_18:1	PC 16:0_18:1(n-9)		Testis1	92.1014	False	Position= n-9, Score= 983.81,Presence= 100.0, Ratio sum= 2.5926 Position= n-8, Score= 732.7,Presence= 82.3529, Ratio sum= 1.1275 Position= n-10, Score= 719.8,Presence= 76.4705, Ratio sum= 1.0523 Position= n-7, Score= 604.42,Presence= 82.3529, Ratio sum= 0.6912			True			n-9			PC	100	100	16339
185	9.8625	758.571	758.569	758.571	MS1	PC 34:2|PC 16:0_18:2	PC 16:0_18:2(n-6,9)		Testis1	83.007	False	Position= n-6,9, Score= 900.5,Presence= 88.2352, Ratio sum= 9.2816 Position= n-6,8, Score= 681.46,Presence= 82.3529, Ratio sum= 10.666 Position= n-7,9, Score= 617.44,Presence= 82.3529, Ratio sum= 9.8084			True			n-6,9			PC	100	100	16253
186	9.89053	758.58	758.569	758.571	MS2	PC 34:2|PC 16:0_18:2	PC 16:0_18:2(n-6,9)		Testis2	49.407	False	Position= n-6,9, Score= 897.77,Presence= 85.2941, Ratio sum= 6.6476 Position= n-6,10, Score= 767.35,Presence= 73.5294, Ratio sum= 4.8318 Position= n-6,8, Score= 680.46,Presence= 79.4117, Ratio sum= 7.6652 Position= n-7,9, Score= 625.16,Presence= 85.2941, Ratio sum= 6.9758 Position= n-7,10, Score= 542.14,Presence= 73.5294, Ratio sum= 5.16			True			n-6,9			PC	100	100	16254
187	9.91862	758.58	758.569	758.574	MS2+O	PC 34:2|PC 16:0_18:2	PC 16:0_18:2(n-6,9)		Testis3	62.899	False	Position= n-6,9, Score= 898.4,Presence= 85.2941, Ratio sum= 9.7223 Position= n-6,10, Score= 744.23,Presence= 73.5294, Ratio sum= 6.9423 Position= n-6,8, Score= 679.87,Presence= 85.2941, Ratio sum= 11.193 Position= n-7,9, Score= 614.17,Presence= 85.2941, Ratio sum= 10.2685 Position= n-7,10, Score= 516.69,Presence= 73.5294, Ratio sum= 7.4884			True			n-6,9			PC	100	100	16254
232	10.1424	784.583	784.585	784.583	MS1	PC 36:3|PC 16:0_20:3	PC 16:0_20:3(n-6,9,12)		Testis1	99.096	False	Position= n-6,9,12, Score= 927.76,Presence= 86.2745, Ratio sum= 14.0 Position= n-6,9,11, Score= 812.83,Presence= 82.3529, Ratio sum= 14.4942 Position= n-6,9,15, Score= 808.17,Presence= 72.549, Ratio sum= 10.9598 Position= n-7,9,12, Score= 790.36,Presence= 84.3137, Ratio sum= 14.28 Position= n-6,8,12, Score= 772.21,Presence= 84.3137, Ratio sum= 10.3164 Position= n-6,10,12, Score= 755.52,Presence= …			True			n-6,9,12			PC	100	100	17107
233	10.2894	784.596	784.585	784.582	MS2	PC 36:3|PC 16:0_20:3	PC 16:0_20:3(n-6,9,12)		Testis3	47.7832	False	Position= n-6,9,12, Score= 927.29,Presence= 86.2745, Ratio sum= 23.2001 Position= n-4,9,12, Score= 829.1,Presence= 82.3529, Ratio sum= 17.0882 Position= n-6,9,11, Score= 808.64,Presence= 82.3529, Ratio sum= 23.8688 Position= n-4,9,11, Score= 636.62,Presence= 78.4313, Ratio sum= 17.7569 Position= n-4,7,12, Score= 629.57,Presence= 78.4313, Ratio sum= 10.5592 Position= n-4,7,11, Score= 429.48,Presen…			True			n-6,9,12			PC	100	100	17109
225	8.51732	780.559	780.554	780.559	MS1	PC 36:5|PC 16:0_20:5	PC 16:0_20:5		Testis3	41.2125	False				False			n-			PC	100	50	16947
224	8.48915	780.56	780.554	780.56	MS1	PC 36:5|PC 16:0_20:5	PC 16:0_20:5		Testis2	30.1136	False				False			n-			PC	100	100	16947
223	8.46177	780.56	780.554	780.56	MS1	PC 36:5|PC 16:0_20:5	PC 16:0_20:5(n-3,6,9,12,15)		Testis1	65.3587	True	Position= n-3*,6,9,12,15, Score= 740.72,Presence= 69.4117, Ratio sum= 4.5815 Position= n-4,6,9,12,15, Score= 770.11,Presence= 72.9411, Ratio sum= 5.0218 Position= n-4,6,10,12,15, Score= 751.47,Presence= 74.1176, Ratio sum= 5.127 Position= n-4,6,9,12,16, Score= 740.83,Presence= 69.4117, Ratio sum= 4.6981 Position= n-4,6,9,11,15, Score= 726.74,Presence= 72.9411, Ratio sum= 4.2955 Position= n-4,6,10…			True			n-3*,6,9,12,15			PC	100	50	16947
283	10.2363	810.605	810.601	810.605	MS1	PC 38:4|PC 16:0_22:4	PC 16:0_22:4(n-6,9,12,15)		Testis1	144.38	False	Position= n-6,9,12,15, Score= 920.54,Presence= 80.8823, Ratio sum= 24.3571 Position= n-6,9,12,16, Score= 854.92,Presence= 73.5294, Ratio sum= 21.5716 Position= n-6,9,12,14, Score= 852.56,Presence= 83.8235, Ratio sum= 24.96 Position= n-6,8,12,15, Score= 849.34,Presence= 82.3529, Ratio sum= 21.6028 Position= n-6,9,11,15, Score= 827.23,Presence= 83.8235, Ratio sum= 19.9739 Position= n-6,8,12,14, Sco…			True			n-6,9,12,15			PC	100	25	17903
284	10.4484	810.611	810.601	810.605	MS2	PC 38:4|PC 16:0_22:4	PC 16:0_22:4(n-9,12,15,18)		Testis2	62.0424	False	Position= n-9,12,15,18, Score= 838.85,Presence= 77.9411, Ratio sum= 18.5668 Position= n-5,12,15,18, Score= 813.53,Presence= 76.4705, Ratio sum= 14.7355 Position= n-6,12,15,18, Score= 802.7,Presence= 79.4117, Ratio sum= 18.0989 Position= n-9,11,15,18, Score= 800.45,Presence= 79.4117, Ratio sum= 16.4843 Position= n-9,12,15,17, Score= 791.73,Presence= 80.8823, Ratio sum= 18.422 Position= n-5,9,15,18…			True			n-9,12,15,18			PC	100	75	17905
281	9.95623	808.594	808.585	808.582	MS2+O	PC 38:5|PC 16:0_22:5	PC 16:0_22:5(n-6,9,12,15,18)		Testis1	102.838	True	Position= n-6*,9*,12,15,18, Score= 812.76,Presence= 75.2941, Ratio sum= 23.0741 Position= n-5,7,12,15,18, Score= 775.96,Presence= 76.4705, Ratio sum= 20.0186 Position= n-3,6,12,15,18, Score= 775.44,Presence= 74.1176, Ratio sum= 22.9214 Position= n-4,6,12,15,18, Score= 772.63,Presence= 75.2941, Ratio sum= 23.5166 Position= n-3,7,12,15,18, Score= 744.62,Presence= 74.1176, Ratio sum= 21.6422 Positio…			True			n-6*,9*,12,15,18			PC	100	50	17867
277	9.89053	808.572	808.585	808.582	MS2	PC 38:5|PC 16:0_22:5	PC 16:0_22:5(n-6,9,12,15,18)		Testis2	25.2294	False	Position= n-6,9,12,15,18, Score= 911.43,Presence= 82.3529, Ratio sum= 44.8265 Position= n-6,9,12,15,19, Score= 880.56,Presence= 80.0, Ratio sum= 43.1759 Position= n-6,9,12,15,17, Score= 869.0,Presence= 83.5294, Ratio sum= 45.5455 Position= n-6,9,12,16,18, Score= 818.01,Presence= 81.1764, Ratio sum= 40.5823 Position= n-6,9,12,16,19, Score= 779.88,Presence= 78.8235, Ratio sum= 38.9317 Position= n-6…			True			n-6,9,12,15,18			PC	100	100	17864
278	9.91862	808.582	808.585	808.582	MS1	PC 38:5|PC 16:0_22:5	PC 16:0_22:5(n-6,9,12,15,18)		Testis3	57.3229	False	Position= n-6,9,12,15,18, Score= 904.42,Presence= 76.4705, Ratio sum= 43.4231 Position= n-6,9,12,16,18, Score= 810.36,Presence= 76.4705, Ratio sum= 39.022			True			n-6,9,12,15,18			PC	100	100	17864
282	10.2894	808.597	808.585	808.582	MS2	PC 38:5|PC 16:0_22:5	PC 16:0_22:5(n-6,9,12,15,18)		Testis3	67.3792	False	Position= n-6,9,12,15,18, Score= 904.42,Presence= 76.4705, Ratio sum= 43.4231 Position= n-6,9,12,16,18, Score= 810.36,Presence= 76.4705, Ratio sum= 39.022			True			n-6,9,12,15,18			PC	100	100	17868
339	12.4095	840.653	840.648	840.653	MS1	PC 40:3|PC 16:0_24:3	PC 16:0_24:3(n-9,12,15)		Testis2	22.803	False	Position= n-9,12,15, Score= 897.52,Presence= 66.6666, Ratio sum= 3.5186 Position= n-3,12,15, Score= 828.72,Presence= 56.8627, Ratio sum= 2.9231 Position= n-9,12,14, Score= 780.8,Presence= 60.7843, Ratio sum= 3.7495 Position= n-3,12,14, Score= 668.06,Presence= 50.9803, Ratio sum= 3.154			True			n-9,12,15			PC	100	50	18775
338	12.384	840.653	840.648	840.653	MS1	PC 40:3|PC 16:0_24:3	PC 16:0_24:3(n-9,12,15)		Testis1	46.7946	False	Position= n-9,12,15, Score= 897.95,Presence= 62.745, Ratio sum= 3.4703 Position= n-9,12,14, Score= 776.38,Presence= 58.8235, Ratio sum= 3.7347			True			n-9,12,15			PC	100	75	18775
340	12.3393	840.654	840.648	840.654	MS1	PC 40:3|PC 16:0_24:3	PC 16:0_24:3(n-9,12,15)		Testis3	32.0994	False	Position= n-9,12,15, Score= 908.1,Presence= 68.6274, Ratio sum= 3.7882 Position= n-9,12,14, Score= 796.37,Presence= 64.7058, Ratio sum= 4.1177			True			n-9,12,15			PC	100	50	18776
336	11.3799	838.633	838.632	838.633	MS1	PC 40:4|PC 16:0_24:4	PC 16:0_24:4(n-6,9,12,15)		Testis2	51.3635	False	Position= n-6,9,12,15, Score= 903.13,Presence= 72.0588, Ratio sum= 5.6892 Position= n-6,9,12,14, Score= 827.47,Presence= 69.1176, Ratio sum= 6.1152 Position= n-6,8,12,15, Score= 827.43,Presence= 70.5882, Ratio sum= 5.2237 Position= n-6,8,12,14, Score= 770.57,Presence= 67.647, Ratio sum= 5.6497			True			n-6,9,12,15			PC	100	25	18720
337	11.5404	838.646	838.632	838.64	MS2	PC 40:4|PC 16:0_24:4	PC 16:0_24:4(n-6,9,12,15)		Testis1	80.1506	True	Position= n-6,9,12,15, Score= 768.33,Presence= 76.4705, Ratio sum= 12.9669 Position= n-6,9,15,18, Score= 819.92,Presence= 72.0588, Ratio sum= 11.0839 Position= n-6,9,12,18, Score= 788.07,Presence= 69.1176, Ratio sum= 10.7036 Position= n-6,9,15,17, Score= 787.1,Presence= 80.8823, Ratio sum= 11.1369 Position= n-6,9,12,14, Score= 765.11,Presence= 76.4705, Ratio sum= 11.7383 Position= n-6,9,12,17, Sc…			True			n-6,9,12,15			PC	100	75	18722
335	11.0077	836.632	836.616	836.621	MS2+O	PC 40:5|PC 16:0_24:5	PC 16:0_24:5(n-6,9,12,15,18)		Testis2	33.0613	False	Position= n-6,9,12,15,18, Score= 897.35,Presence= 81.1764, Ratio sum= 21.9992 Position= n-6,9,12,15,17, Score= 871.89,Presence= 83.5294, Ratio sum= 22.5083			True			n-6,9,12,15,18			PC	100	0	18673
381	12.6665	866.67	866.663	866.67	MS1	PC 42:4|PC 16:0_26:4	PC 16:0_26:4		Testis1	61.7131	False				False			n-			PC	100	50	19708
383	12.6202	866.671	866.663	866.671	MS1	PC 42:4|PC 16:0_26:4	PC 16:0_26:4(n-6,9,12,15)		Testis3	44.1582	True	Position= n-6*,9,12,15, Score= 892.96,Presence= 72.0588, Ratio sum= 5.5182 Position= n-3,9,12,15, Score= 864.53,Presence= 66.1764, Ratio sum= 5.4093 Position= n-3,8,12,15, Score= 788.22,Presence= 64.7058, Ratio sum= 4.5502			True			n-6*,9,12,15			PC	100	75	19709
382	12.692	866.67	866.663	866.67	MS1	PC 42:4|PC 16:0_26:4	PC 16:0_26:4(n-6,9,12,15)		Testis2	32.5134	False	Position= n-6,9,12,15, Score= 931.63,Presence= 85.2941, Ratio sum= 5.8085 Position= n-6,8,12,15, Score= 872.58,Presence= 83.8235, Ratio sum= 5.3672 Position= n-6,9,12,14, Score= 845.69,Presence= 82.3529, Ratio sum= 5.9409 Position= n-6,8,12,14, Score= 802.65,Presence= 80.8823, Ratio sum= 5.4996			True			n-6,9,12,15			PC	100	25	19708
433	13.1817	892.686	892.679	892.686	MS1	PC 44:5|PC 16:0_28:5	PC 16:0_28:5(n-6,9,12,15,18)		Testis3	37.0169	False	Position= n-6,9,12,15,18, Score= 933.94,Presence= 83.5294, Ratio sum= 7.9523 Position= n-6,9,12,14,18, Score= 884.81,Presence= 83.5294, Ratio sum= 6.5908 Position= n-6,9,12,15,17, Score= 870.82,Presence= 81.1764, Ratio sum= 8.0162 Position= n-6,9,12,14,17, Score= 797.45,Presence= 81.1764, Ratio sum= 6.6548			True			n-6,9,12,15,18			PC	100	50	20594
431	13.1369	892.686	892.679	892.686	MS1	PC 44:5|PC 16:0_28:5	PC 16:0_28:5(n-6,9,12,15,18)		Testis1	55.7864	False	Position= n-6,9,12,15,18, Score= 929.58,Presence= 78.8235, Ratio sum= 7.2431 Position= n-6,9,12,15,17, Score= 878.57,Presence= 76.4705, Ratio sum= 7.5124			True			n-6,9,12,15,18			PC	100	50	20594
432	13.1621	892.687	892.679	892.687	MS1	PC 44:5|PC 16:0_28:5	PC 16:0_28:5(n-6,9,12,15,18)		Testis2	29.863	False	Position= n-6,9,12,15,18, Score= 931.89,Presence= 78.8235, Ratio sum= 7.0375 Position= n-6,9,12,15,17, Score= 867.95,Presence= 75.2941, Ratio sum= 7.1293			True			n-6,9,12,15,18			PC	100	50	20594
183	9.35965	756.559	756.554	756.559	MS1	PC 34:3|PC 16:1_18:2	PC 16:1(n-10)_18:2(n-6,9)		Testis3	33.2493	False	Position= n-10, Score= 825.41,Presence= 64.7058, Ratio sum= 0.3456 Position= n-9, Score= 743.73,Presence= 70.5882, Ratio sum= 1.0078 Position= n-7, Score= 720.87,Presence= 82.3529, Ratio sum= 2.0856 Position= n-6, Score= 901.22,Presence= 82.3529, Ratio sum= 1.7302	Position= n-6,9, Score= 916.92,Presence= 88.2352, Ratio sum= 3.3129 Position= n-7,9, Score= 764.27,Presence= 88.2352, Ratio sum= 3.6684 Position= n-6,10, Score= 762.91,Presence= 76.4705, Ratio sum= 2.4033 Position= n-6,8, Score= 715.72,Presence= 79.4117, Ratio sum= 3.1121 Position= n-7,10, Score= 651.07,Presence= 76.4705, Ratio sum= 2.7588		True	True		n-10	n-6,9		PC	100	75	16186
182	9.33228	756.559	756.554	756.559	MS1	PC 34:3|PC 16:1_18:2	PC 16:1(n-10)_18:2(n-6,9)		Testis2	27.1666	True	Position= n-10, Score= 777.54,Presence= 47.0588, Ratio sum= 0.3342 Position= n-3, Score= 904.5,Presence= 70.5882, Ratio sum= 0.2949 Position= n-6, Score= 886.08,Presence= 82.3529, Ratio sum= 1.5297 Position= n-9, Score= 732.36,Presence= 58.8235, Ratio sum= 0.8757 Position= n-7, Score= 689.6,Presence= 76.4705, Ratio sum= 1.4895	Position= n-6,9, Score= 907.69,Presence= 85.2941, Ratio sum= 2.9407 Position= n-3,9, Score= 864.32,Presence= 79.4117, Ratio sum= 1.7059 Position= n-3,6, Score= 763.28,Presence= 67.647, Ratio sum= 1.1678 Position= n-7,9, Score= 748.8,Presence= 82.3529, Ratio sum= 2.9006 Position= n-6,8, Score= 730.49,Presence= 82.3529, Ratio sum= 2.6053 Position= n-3,7, Score= 661.69,Presence= 76.4705, Ratio sum= …		True	True		n-10	n-6,9		PC	100	75	16186
184	9.39638	756.56	756.554	756.56	MS1	PC 34:3|PC 16:1_18:2	PC 16:1(n-7)_18:2(n-6,9)		Testis1	58.1261	True	Position= n-7, Score= 687.87,Presence= 70.5882, Ratio sum= 2.7317 Position= n-3, Score= 820.58,Presence= 47.0588, Ratio sum= 0.1366 Position= n-10, Score= 798.63,Presence= 58.8235, Ratio sum= 0.5675 Position= n-9, Score= 741.46,Presence= 64.7058, Ratio sum= 1.4498 Position= n-6, Score= 877.32,Presence= 70.5882, Ratio sum= 2.5335	Position= n-6,9, Score= 904.6,Presence= 79.4117, Ratio sum= 4.8863 Position= n-6,10, Score= 780.57,Presence= 76.4705, Ratio sum= 3.6074 Position= n-3,9, Score= 777.46,Presence= 67.647, Ratio sum= 2.4895 Position= n-7,9, Score= 744.15,Presence= 79.4117, Ratio sum= 5.0846 Position= n-6,8, Score= 718.75,Presence= 76.4705, Ratio sum= 4.4425 Position= n-7,10, Score= 665.91,Presence= 76.4705, Ratio sum…		True	True		n-7	n-6,9		PC	100	75	16187
226	9.8625	782.559	782.569	782.575	MS2	PC 36:4|PC 16:1_20:3	PC 16:1(n-6)_20:3(n-3,6,9)		Testis1	52.4867	False	Position= n-6, Score= 512.84,Presence= 76.4705, Ratio sum= 4.1577 Position= n-3, Score= 699.13,Presence= 41.1764, Ratio sum= 0.244	Position= n-3,6,9, Score= 780.06,Presence= 68.6274, Ratio sum= 16.3259		True	True		n-6	n-3,6,9		PC	100	75	17037
222	9.30325	780.55	780.554	780.55	MS1	PC 36:5|PC 16:1_20:4	PC 16:1(n-7)_20:4(n-6,9,12,15)		Testis1	57.9628	False	Position= n-7, Score= 779.51,Presence= 82.3529, Ratio sum= 4.4906 Position= n-10, Score= 759.17,Presence= 58.8235, Ratio sum= 0.4462 Position= n-9, Score= 666.46,Presence= 64.7058, Ratio sum= 2.4769 Position= n-6, Score= 896.32,Presence= 82.3529, Ratio sum= 3.1647	Position= n-6,9,12,15, Score= 936.69,Presence= 88.2352, Ratio sum= 13.9145 Position= n-7,9,12,15, Score= 890.92,Presence= 88.2352, Ratio sum= 15.2403 Position= n-6,9,11,15, Score= 859.22,Presence= 89.7058, Ratio sum= 12.0261 Position= n-6,10,12,15, Score= 827.45,Presence= 88.2352, Ratio sum= 12.6138 Position= n-6,9,13,15, Score= 823.67,Presence= 86.7647, Ratio sum= 13.1548 Position= n-7,9,11,15, …		True	True		n-7	n-6,9,12,15		PC	100	100	16946
271	9.21077	804.56	804.554	804.56	MS1	PC 38:7|PC 16:1_22:6	PC 16:1(n-7)_22:6(n-3,6,9,12,15,18)		Testis1	56.3736	False	Position= n-7, Score= 863.72,Presence= 70.5882, Ratio sum= 0.4907 Position= n-10, Score= 760.1,Presence= 58.8235, Ratio sum= 0.3428 Position= n-3, Score= 945.28,Presence= 88.2352, Ratio sum= 1.5756	Position= n-3,6,9,12,15,18, Score= 942.94,Presence= 86.2745, Ratio sum= 11.379 Position= n-3,6,9,12,15,17, Score= 912.16,Presence= 87.2549, Ratio sum= 11.1912 Position= n-3,6,9,11,15,18, Score= 911.88,Presence= 85.2941, Ratio sum= 10.8648 Position= n-3,6,8,12,15,18, Score= 905.72,Presence= 83.3333, Ratio sum= 10.326 Position= n-3,6,9,12,14,18, Score= 904.5,Presence= 84.3137, Ratio sum= 10.1336 Po…		True	True		n-7	n-3,6,9,12,15,18		PC	100	75	17743
272	9.26655	804.558	804.554	804.558	MS1	PC 38:7|PC 16:1_22:6	PC 16:1(n-9)_22:6(n-3,6,9,12,15,18)		Testis3	34.1885	False	Position= n-9, Score= 880.79,Presence= 76.4705, Ratio sum= 0.2629 Position= n-7, Score= 876.27,Presence= 58.8235, Ratio sum= 0.4567 Position= n-10, Score= 857.0,Presence= 52.9411, Ratio sum= 0.2238 Position= n-3, Score= 916.58,Presence= 76.4705, Ratio sum= 1.2448	Position= n-3,6,9,12,15,18, Score= 939.02,Presence= 85.2941, Ratio sum= 8.2765 Position= n-3,6,9,12,15,17, Score= 909.22,Presence= 84.3137, Ratio sum= 8.1356 Position= n-3,5,9,12,15,18, Score= 903.92,Presence= 87.2549, Ratio sum= 7.8124 Position= n-3,6,9,12,14,18, Score= 902.9,Presence= 83.3333, Ratio sum= 7.2651 Position= n-3,5,9,12,15,17, Score= 872.16,Presence= 86.2745, Ratio sum= 7.6715 Posit…		True	True		n-9	n-3,6,9,12,15,18		PC	100	75	17744
311	9.6105	822.606	822.601	822.606	MS1	PC 39:5|PC 17:0_22:5	PC 17:0_22:5(n-3,6,9,12,15)		Testis2	17.6189	False	Position= n-3,6,9,12,15, Score= 916.62,Presence= 84.7058, Ratio sum= 6.6296			True			n-3,6,9,12,15			PC	100	75	18195
312	9.6384	822.606	822.601	822.606	MS1	PC 39:5|PC 17:0_22:5	PC 17:0_22:5(n-6,9,12,15,18)		Testis3	21.3411	True	Position= n-6,9,12,15,18, Score= 712.73,Presence= 89.4117, Ratio sum= 5.8087 Position= n-6,11,13,16,19, Score= 840.77,Presence= 87.0588, Ratio sum= 6.5333 Position= n-6,10,13,16,19, Score= 835.7,Presence= 87.0588, Ratio sum= 6.9467 Position= n-8,10,13,16,19, Score= 833.75,Presence= 85.8823, Ratio sum= 7.0543 Position= n-6,10,14,16,19, Score= 831.63,Presence= 84.7058, Ratio sum= 6.4219 Position= n…			True			n-6,9,12,15,18			PC	100	50	18195
310	9.6756	822.605	822.601	822.605	MS1	PC 39:5|PC 17:0_22:5	PC 17:0_22:5(n-6,9,12,15,18)		Testis1	32.9847	True	Position= n-6*,9,12,15,18, Score= 671.62,Presence= 84.7058, Ratio sum= 6.6159 Position= n-8,10,13,16,19, Score= 892.76,Presence= 85.8823, Ratio sum= 8.2496 Position= n-8,10,13,16,20, Score= 869.9,Presence= 83.5294, Ratio sum= 8.0241 Position= n-8,10,12,16,19, Score= 861.43,Presence= 88.2352, Ratio sum= 7.9448 Position= n-8,10,13,16,18, Score= 860.25,Presence= 84.7058, Ratio sum= 8.4847 Position= …			True			n-6*,9,12,15,18			PC	100	25	18194
252	12.9944	790.639	790.632	790.639	MS1	PC 36:0|PC 18:0_18:0	PC 18:0_18:0		Testis3	55.2538	False				False			n-			PC	100	100	17314
251	12.9746	790.647	790.632	790.639	MS2+O	PC 36:0|PC 18:0_18:0	PC 18:0_18:0		Testis2	52.3787	False				False			n-			PC	100	100	17314
246	10.7549	788.612	788.616	788.612	MS1	PC 36:1|PC 18:0_18:1	PC 18:0_18:1(n-8)		Testis3	56.9209	False	Position= n-8, Score= 639.97,Presence= 82.3529, Ratio sum= 1.46 Position= n-10, Score= 626.25,Presence= 64.7058, Ratio sum= 0.4299 Position= n-6, Score= 560.91,Presence= 52.9411, Ratio sum= 2.1205			True			n-8			PC	100	75	17237
245	10.7279	788.612	788.616	788.612	MS1	PC 36:1|PC 18:0_18:1	PC 18:0_18:1(n-9)		Testis2	45.788	False	Position= n-9, Score= 792.13,Presence= 100.0, Ratio sum= 1.892 Position= n-8, Score= 659.57,Presence= 82.3529, Ratio sum= 0.848 Position= n-10, Score= 643.31,Presence= 82.3529, Ratio sum= 0.8568 Position= n-6, Score= 593.66,Presence= 52.9411, Ratio sum= 0.7185 Position= n-7, Score= 589.28,Presence= 70.5882, Ratio sum= 1.1229			True			n-9			PC	100	75	17237
248	11.6594	788.617	788.616	788.617	MS1	PC 36:1|PC 18:0_18:1	PC 18:0_18:1(n-9)		Testis2	53.0293	False	Position= n-9, Score= 986.85,Presence= 100.0, Ratio sum= 2.0059 Position= n-7, Score= 844.33,Presence= 88.2352, Ratio sum= 1.0049			True			n-9			PC	100	100	17238
247	11.634	788.625	788.616	788.62	MS2+O	PC 36:1|PC 18:0_18:1	PC 18:0_18:1(n-9)		Testis1	104.541	False	Position= n-9, Score= 981.19,Presence= 100.0, Ratio sum= 2.3505 Position= n-7, Score= 511.35,Presence= 70.5882, Ratio sum= 0.5958			True			n-9			PC	100	100	17238
249	11.873	788.626	788.616	788.62	MS2+O	PC 36:1|PC 18:0_18:1	PC 18:0_18:1(n-9)		Testis3	56.3183	False	Position= n-9, Score= 977.8,Presence= 100.0, Ratio sum= 2.19 Position= n-10, Score= 692.05,Presence= 76.4705, Ratio sum= 0.839 Position= n-7, Score= 413.62,Presence= 58.8235, Ratio sum= 0.4795			True			n-9			PC	100	100	17239
296	11.1937	814.631	814.632	814.631	MS1	PC 38:2|PC 18:0_20:2	PC 18:0_20:2(n-9,12)		Testis2	35.7584	False	Position= n-9,12, Score= 841.5,Presence= 85.2941, Ratio sum= 4.6996 Position= n-5,12, Score= 776.06,Presence= 76.4705, Ratio sum= 1.734 Position= n-6,12, Score= 762.39,Presence= 82.3529, Ratio sum= 3.3465 Position= n-8,12, Score= 727.11,Presence= 88.2352, Ratio sum= 2.6284 Position= n-9,11, Score= 685.58,Presence= 82.3529, Ratio sum= 4.6595 Position= n-6,11, Score= 635.05,Presence= 79.4117, Ratio…			True			n-9,12			PC	100	75	17996
292	10.8888	812.621	812.616	812.621	MS1	PC 38:3|PC 18:0_20:3	PC 18:0_20:3(n-6,9,12)		Testis1	114.812	False	Position= n-6,9,12, Score= 933.51,Presence= 86.2745, Ratio sum= 7.2164 Position= n-6,9,15, Score= 847.68,Presence= 78.4313, Ratio sum= 5.7354 Position= n-6,9,11, Score= 824.09,Presence= 82.3529, Ratio sum= 7.3764 Position= n-6,8,12, Score= 784.06,Presence= 86.2745, Ratio sum= 5.5181 Position= n-6,8,15, Score= 628.64,Presence= 78.4313, Ratio sum= 4.0371 Position= n-6,8,11, Score= 604.08,Presence= …			True			n-6,9,12			PC	100	100	17952
290	11.1008	812.618	812.616	812.618	MS1	PC 38:3|PC 18:0_20:3	PC 18:0_20:3(n-6,9,12)		Testis2	56.3816	True	Position= n-6,9,12, Score= 625.04,Presence= 78.4313, Ratio sum= 11.4335 Position= n-8,12,15, Score= 798.92,Presence= 90.196, Ratio sum= 8.9428 Position= n-6,12,15, Score= 789.84,Presence= 90.196, Ratio sum= 10.2376 Position= n-7,12,15, Score= 735.14,Presence= 88.2352, Ratio sum= 10.5717 Position= n-6,12,14, Score= 707.7,Presence= 94.1176, Ratio sum= 10.3387 Position= n-6,9,15, Score= 706.22,Prese…			True			n-6,9,12			PC	100	100	17950
291	11.0337	812.619	812.616	812.619	MS1	PC 38:3|PC 18:0_20:3	PC 18:0_20:3(n-6,9,12)		Testis3	69.3277	True	Position= n-6,9,12, Score= 630.03,Presence= 80.3921, Ratio sum= 10.861 Position= n-8,12,15, Score= 796.67,Presence= 82.3529, Ratio sum= 8.5879 Position= n-6,12,15, Score= 788.62,Presence= 84.3137, Ratio sum= 9.6576 Position= n-7,12,15, Score= 735.81,Presence= 84.3137, Ratio sum= 10.058 Position= n-6,9,15, Score= 717.31,Presence= 84.3137, Ratio sum= 8.9433 Position= n-6,12,14, Score= 693.93,Presen…			True			n-6,9,12			PC	100	75	17951
332	11.1937	836.629	836.616	836.621	MS2+O	PC 40:5|PC 18:0_22:5	PC 18:0_22:5(n-6,9,12,15,18)		Testis2	46.032	False	Position= n-6,9,12,15,18, Score= 897.35,Presence= 81.1764, Ratio sum= 21.9992 Position= n-6,9,12,15,17, Score= 871.89,Presence= 83.5294, Ratio sum= 22.5083			True			n-6,9,12,15,18			PC	100	0	18670
333	11.2613	836.629	836.616	836.621	MS2+O	PC 40:5|PC 18:0_22:5	PC 18:0_22:5(n-6,9,12,15,18)		Testis1	112.262	False	Position= n-6,9,12,15,18, Score= 918.81,Presence= 87.0588, Ratio sum= 19.8906 Position= n-6,9,12,15,19, Score= 890.71,Presence= 84.7058, Ratio sum= 19.1598 Position= n-6,9,11,15,18, Score= 881.81,Presence= 89.4117, Ratio sum= 18.5102 Position= n-6,9,12,15,17, Score= 877.74,Presence= 88.2352, Ratio sum= 20.1693 Position= n-6,8,12,15,18, Score= 870.17,Presence= 87.0588, Ratio sum= 18.3801 Position=…			True			n-6,9,12,15,18			PC	100	100	18671
334	10.941	836.631	836.616	836.621	MS2+O	PC 40:5|PC 18:0_22:5	PC 18:0_22:5(n-6,9,12,15,18)		Testis3	42.5684	False	Position= n-6,9,12,15,18, Score= 918.17,Presence= 84.7058, Ratio sum= 25.4442 Position= n-6,9,12,15,17, Score= 876.53,Presence= 82.3529, Ratio sum= 25.7189 Position= n-6,9,12,16,18, Score= 836.0,Presence= 81.1764, Ratio sum= 22.8407			True			n-6,9,12,15,18			PC	100	100	18672
329	10.568	834.616	834.601	834.606	MS2	PC 40:6|PC 18:0_22:6	PC 18:0_22:6(n-3,6,9,12,15,18)		Testis3	38.9567	False	Position= n-3,6,9,12,15,18, Score= 922.51,Presence= 79.4117, Ratio sum= 20.1153 Position= n-3,6,9,12,15,17, Score= 888.05,Presence= 81.3725, Ratio sum= 20.5411 Position= n-3,6,9,11,15,18, Score= 888.0,Presence= 81.3725, Ratio sum= 18.7398 Position= n-3,6,8,12,15,18, Score= 885.83,Presence= 79.4117, Ratio sum= 18.8017 Position= n-3,5,9,12,15,18, Score= 875.61,Presence= 79.4117, Ratio sum= 18.7133 …			True			n-3,6,9,12,15,18			PC	100	100	18620
326	10.5157	834.605	834.601	834.605	MS1	PC 40:6|PC 18:0_22:6	PC 18:0_22:6(n-3,6,9,12,15,18)		Testis1	86.3553	True	Position= n-3,6*,9,12*,15*,18, Score= 637.76,Presence= 75.4901, Ratio sum= 6.7446 Position= n-6,9,12,15,17,19, Score= 825.35,Presence= 83.3333, Ratio sum= 13.231 Position= n-7,9,12,15,17,19, Score= 789.52,Presence= 81.3725, Ratio sum= 13.6682 Position= n-6,8,12,15,17,19, Score= 786.82,Presence= 83.3333, Ratio sum= 11.9124 Position= n-3,9,12,15,17,19, Score= 779.92,Presence= 78.4313, Ratio sum= 11…			True			n-3,6*,9,12*,15*,18			PC	100	25	18618
376	12.1282	864.653	864.648	864.653	MS1	PC 42:5|PC 18:0_24:5	PC 18:0_24:5(n-6,9,12,15,18)		Testis2	40.7245	False	Position= n-6,9,12,15,18, Score= 906.74,Presence= 81.1764, Ratio sum= 9.1186 Position= n-6,9,12,15,17, Score= 897.25,Presence= 77.647, Ratio sum= 9.4454			True			n-6,9,12,15,18			PC	100	75	19638
377	12.0594	864.655	864.648	864.655	MS1	PC 42:5|PC 18:0_24:5	PC 18:0_24:5(n-6,9,12,15,18)		Testis3	41.3172	False	Position= n-6,9,12,15,18, Score= 891.28,Presence= 74.1176, Ratio sum= 9.2433 Position= n-6,9,12,15,17, Score= 881.92,Presence= 74.1176, Ratio sum= 9.7761 Position= n-6,8,12,15,18, Score= 838.14,Presence= 74.1176, Ratio sum= 8.5413 Position= n-6,8,12,15,17, Score= 831.26,Presence= 74.1176, Ratio sum= 9.0741			True			n-6,9,12,15,18			PC	100	100	19639
327	10.3555	834.606	834.601	834.606	MS1	PC 40:6|PC 18:1_22:5	PC 18:1_22:5(n-3,6,9,12,15)		Testis2	44.5428	False		Position= n-3,6,9,12,15, Score= 924.8,Presence= 82.3529, Ratio sum= 18.4669 Position= n-3,6,9,12,14, Score= 888.84,Presence= 81.1764, Ratio sum= 16.0269 Position= n-3,6,9,12,16, Score= 863.16,Presence= 83.5294, Ratio sum= 16.7794 Position= n-3,7,9,12,15, Score= 848.3,Presence= 82.3529, Ratio sum= 17.2653 Position= n-3,7,9,12,14, Score= 788.61,Presence= 81.1764, Ratio sum= 14.8254 Position= n-3,7,…		False	True		n-	n-3,6,9,12,15		PC	100	75	18619
238	10.6618	786.592	786.601	786.606	MS2+O	PC 36:2|PC 18:1_18:1	PC 18:1(n-6)_18:1(n-9)		Testis3	35.8544	False	Position= n-6, Score= 871.32,Presence= 82.3529, Ratio sum= 1.6952 Position= n-7, Score= 788.2,Presence= 94.1176, Ratio sum= 3.5834 Position= n-10, Score= 700.48,Presence= 76.4705, Ratio sum= 2.3916 Position= n-9, Score= 967.48,Presence= 100.0, Ratio sum= 5.2534	Position= n-9, Score= 967.48,Presence= 100.0, Ratio sum= 5.2534 Position= n-6, Score= 871.32,Presence= 82.3529, Ratio sum= 1.6952 Position= n-7, Score= 788.2,Presence= 94.1176, Ratio sum= 3.5834 Position= n-10, Score= 700.48,Presence= 76.4705, Ratio sum= 2.3916		True	True		n-6	n-9		PC	100	100	17167
240	10.8483	786.613	786.601	786.606	MS2+O	PC 36:2|PC 18:1_18:1	PC 18:1(n-6)_18:1(n-9)		Testis3	51.6008	False	Position= n-6, Score= 871.32,Presence= 82.3529, Ratio sum= 1.6952 Position= n-7, Score= 788.2,Presence= 94.1176, Ratio sum= 3.5834 Position= n-10, Score= 700.48,Presence= 76.4705, Ratio sum= 2.3916 Position= n-9, Score= 967.48,Presence= 100.0, Ratio sum= 5.2534	Position= n-9, Score= 967.48,Presence= 100.0, Ratio sum= 5.2534 Position= n-6, Score= 871.32,Presence= 82.3529, Ratio sum= 1.6952 Position= n-7, Score= 788.2,Presence= 94.1176, Ratio sum= 3.5834 Position= n-10, Score= 700.48,Presence= 76.4705, Ratio sum= 2.3916		True	True		n-6	n-9		PC	100	100	17171
328	10.3824	834.6	834.601	834.6	MS1	PC 40:6|PC 18:1_22:5	PC 18:1_22:5(n-3,6,9,12,15)		Testis3	35.0098	False		Position= n-3,6,9,12,15, Score= 921.79,Presence= 80.0, Ratio sum= 18.271 Position= n-3,6,9,11,15, Score= 881.63,Presence= 82.3529, Ratio sum= 16.8956 Position= n-3,6,8,12,15, Score= 879.26,Presence= 80.0, Ratio sum= 16.9575 Position= n-3,5,9,12,15, Score= 866.92,Presence= 80.0, Ratio sum= 16.8691 Position= n-3,7,9,12,15, Score= 845.99,Presence= 77.647, Ratio sum= 17.0782 Position= n-3,5,9,11,15, …		False	True		n-	n-3,6,9,12,15		PC	100	75	18619
239	10.8221	786.613	786.601	786.606	MS2+O	PC 36:2|PC 18:1_18:1	PC 18:1(n-7)_18:1(n-9)		Testis2	43.025	False	Position= n-7, Score= 861.8,Presence= 88.2352, Ratio sum= 2.7674 Position= n-10, Score= 646.28,Presence= 82.3529, Ratio sum= 2.0233 Position= n-9, Score= 966.51,Presence= 94.1176, Ratio sum= 4.5366	Position= n-9, Score= 966.51,Presence= 94.1176, Ratio sum= 4.5366 Position= n-7, Score= 861.8,Presence= 88.2352, Ratio sum= 2.7674 Position= n-10, Score= 646.28,Presence= 82.3529, Ratio sum= 2.0233		True	True		n-7	n-9		PC	100	100	17171
234	10.1699	784.601	784.585	784.587	MS2	PC 36:3|PC 18:1_18:2	PC 18:1(n-9)_18:2(n-6,9)		Testis2	43.4343	False	Position= n-9, Score= 810.57,Presence= 82.3529, Ratio sum= 4.7496 Position= n-7, Score= 634.85,Presence= 94.1176, Ratio sum= 6.4999 Position= n-6, Score= 888.54,Presence= 94.1176, Ratio sum= 5.1146	Position= n-6,9, Score= 908.09,Presence= 97.0588, Ratio sum= 11.0274 Position= n-6,12, Score= 823.68,Presence= 85.2941, Ratio sum= 6.5562 Position= n-9,12, Score= 778.58,Presence= 79.4117, Ratio sum= 6.1911 Position= n-6,10, Score= 752.34,Presence= 91.1764, Ratio sum= 8.0222 Position= n-7,9, Score= 721.53,Presence= 97.0588, Ratio sum= 12.4126 Position= n-6,8, Score= 709.68,Presence= 97.0588, Rati…		True	True		n-9	n-6,9		PC	100	100	17110
323	9.6105	832.589	832.585	832.589	MS1	PC 40:7|PC 18:1_22:6	PC 18:1(n-9)_22:6(n-3,6,9,12,15,18)		Testis2	26.052	False	Position= n-9, Score= 892.11,Presence= 58.8235, Ratio sum= 0.7205 Position= n-7, Score= 753.63,Presence= 58.8235, Ratio sum= 0.5019 Position= n-3, Score= 908.69,Presence= 76.4705, Ratio sum= 1.2423	Position= n-3,6,9,12,15,18, Score= 936.56,Presence= 84.3137, Ratio sum= 9.0391 Position= n-3,6,9,12,14,18, Score= 895.3,Presence= 84.3137, Ratio sum= 8.0821 Position= n-3,6,8,12,15,18, Score= 894.91,Presence= 82.3529, Ratio sum= 8.3929 Position= n-3,6,9,12,15,17, Score= 893.22,Presence= 82.3529, Ratio sum= 8.892 Position= n-3,5,9,12,15,18, Score= 890.72,Presence= 82.3529, Ratio sum= 8.5425 Positi…		True	True		n-9	n-3,6,9,12,15,18		PC	100	75	18560
324	9.6384	832.589	832.585	832.589	MS1	PC 40:7|PC 18:1_22:6	PC 18:1(n-9)_22:6(n-3,6,9,12,15,18)		Testis3	36.7309	False	Position= n-9, Score= 890.67,Presence= 52.9411, Ratio sum= 0.6102 Position= n-7, Score= 761.86,Presence= 64.7058, Ratio sum= 0.5022 Position= n-6, Score= 614.42,Presence= 52.9411, Ratio sum= 0.9364 Position= n-3, Score= 911.19,Presence= 70.5882, Ratio sum= 1.0361	Position= n-3,6,9,12,15,18, Score= 924.53,Presence= 76.4705, Ratio sum= 8.8255 Position= n-3,6,9,12,15,17, Score= 893.01,Presence= 77.4509, Ratio sum= 8.7245 Position= n-3,6,9,11,15,18, Score= 882.37,Presence= 74.5098, Ratio sum= 8.2738 Position= n-3,7,9,12,15,18, Score= 859.18,Presence= 74.5098, Ratio sum= 8.4296 Position= n-3,6,9,11,15,17, Score= 850.04,Presence= 75.4901, Ratio sum= 8.1728 Posi…		True	True		n-9	n-3,6,9,12,15,18		PC	100	50	18560
325	9.76917	832.59	832.585	832.59	MS1	PC 40:7|PC 18:1_22:6	PC 18:1(n-9)_22:6(n-3,6,9,12,15,18)		Testis1	57.4829	False	Position= n-9, Score= 933.98,Presence= 76.4705, Ratio sum= 0.7778 Position= n-3, Score= 924.89,Presence= 88.2352, Ratio sum= 1.3077 Position= n-7, Score= 797.06,Presence= 70.5882, Ratio sum= 0.6733 Position= n-6, Score= 703.19,Presence= 82.3529, Ratio sum= 1.1927	Position= n-3,6,9,12,15,18, Score= 935.23,Presence= 85.2941, Ratio sum= 10.2968 Position= n-3,6,9,11,15,18, Score= 902.74,Presence= 84.3137, Ratio sum= 9.8478 Position= n-3,6,9,12,14,18, Score= 897.67,Presence= 87.2549, Ratio sum= 9.0848 Position= n-3,6,9,12,15,17, Score= 895.64,Presence= 86.2745, Ratio sum= 10.0939 Position= n-3,5,9,12,15,18, Score= 895.15,Presence= 85.2941, Ratio sum= 9.5662 Po…		True	True		n-9	n-3,6,9,12,15,18		PC	100	100	18562
370	11.0742	862.637	862.632	862.637	MS1	PC 42:6|PC 18:1_24:5	PC 18:1(n-9)_24:5(n-6,9,12,15,18)		Testis1	47.7992	False	Position= n-9, Score= 792.85,Presence= 82.3529, Ratio sum= 1.6359 Position= n-3, Score= 715.42,Presence= 35.2941, Ratio sum= 0.2075 Position= n-7, Score= 612.67,Presence= 76.4705, Ratio sum= 1.7977 Position= n-6, Score= 922.16,Presence= 94.1176, Ratio sum= 1.5667	Position= n-6,9,12,15,18, Score= 935.21,Presence= 89.4117, Ratio sum= 9.5016 Position= n-6,9,12,15,17, Score= 903.36,Presence= 89.4117, Ratio sum= 9.58 Position= n-3,9,12,15,18, Score= 892.21,Presence= 77.647, Ratio sum= 8.1424 Position= n-7,9,12,15,18, Score= 889.98,Presence= 85.8823, Ratio sum= 9.7325 Position= n-6,8,12,15,18, Score= 882.8,Presence= 85.8823, Ratio sum= 8.4597 Position= n-6,9,11…		True	True		n-9	n-6,9,12,15,18		PC	100	75	19569
371	11.0077	862.638	862.632	862.638	MS1	PC 42:6|PC 18:1_24:5	PC 18:1(n-9)_24:5(n-6,9,12,15,18)		Testis2	25.1954	False	Position= n-9, Score= 827.25,Presence= 76.4705, Ratio sum= 1.3743 Position= n-3, Score= 753.78,Presence= 47.0588, Ratio sum= 0.2843 Position= n-10, Score= 685.42,Presence= 58.8235, Ratio sum= 0.4471 Position= n-7, Score= 617.31,Presence= 76.4705, Ratio sum= 1.4826 Position= n-6, Score= 908.85,Presence= 82.3529, Ratio sum= 1.579	Position= n-6,9,12,15,18, Score= 921.39,Presence= 81.1764, Ratio sum= 8.8039 Position= n-6,9,12,15,17, Score= 898.93,Presence= 83.5294, Ratio sum= 8.9402 Position= n-3,9,12,15,18, Score= 885.96,Presence= 74.1176, Ratio sum= 7.5093 Position= n-7,9,12,15,18, Score= 883.02,Presence= 80.0, Ratio sum= 8.7075 Position= n-6,8,12,15,18, Score= 878.49,Presence= 81.1764, Ratio sum= 8.0053 Position= n-7,9,1…		True	True		n-9	n-6,9,12,15,18		PC	100	75	19570
372	11.0337	862.638	862.632	862.638	MS1	PC 42:6|PC 18:1_24:5	PC 18:1(n-9)_24:5(n-6,9,12,15,18)		Testis3	32.472	False	Position= n-9, Score= 795.75,Presence= 82.3529, Ratio sum= 1.7154 Position= n-10, Score= 642.49,Presence= 58.8235, Ratio sum= 0.4262 Position= n-7, Score= 639.95,Presence= 76.4705, Ratio sum= 1.8367 Position= n-6, Score= 925.06,Presence= 94.1176, Ratio sum= 1.5065	Position= n-6,9,12,15,18, Score= 934.31,Presence= 89.4117, Ratio sum= 9.6148 Position= n-6,9,12,15,17, Score= 903.71,Presence= 91.7647, Ratio sum= 9.73 Position= n-7,9,12,15,18, Score= 893.73,Presence= 85.8823, Ratio sum= 9.945 Position= n-6,8,12,15,18, Score= 890.29,Presence= 88.2352, Ratio sum= 8.6542 Position= n-6,9,11,15,18, Score= 879.96,Presence= 88.2352, Ratio sum= 9.1108 Position= n-6,9,1…		True	True		n-9	n-6,9,12,15,18		PC	100	75	19570
273	9.5821	806.578	806.569	806.575	MS2	PC 38:6|PC 18:2_20:4	PC 18:2_20:4(n-3,6,9,12)		Testis1	80.2513	True		Position= n-3,6,9,12, Score= 857.11,Presence= 80.8823, Ratio sum= 20.4442 Position= n-4,6,9,12, Score= 858.05,Presence= 75.0, Ratio sum= 21.0574 Position= n-4,6,9,11, Score= 783.62,Presence= 75.0, Ratio sum= 18.3518 Position= n-4,6,8,12, Score= 782.13,Presence= 76.4705, Ratio sum= 18.0598 Position= n-3,6,9,15, Score= 776.8,Presence= 75.0, Ratio sum= 15.9988 Position= n-3,6,8,12, Score= 769.42,Pre…		False	True		n-	n-3,6,9,12		PC	100	50	17809
227	9.98432	782.576	782.569	782.576	MS1	PC 36:4|PC 18:2_18:2	PC 18:2(n-6,9)_18:2(n-6,9)		Testis2	41.9898	True	Position= n-6,9, Score= 890.22,Presence= 73.5294, Ratio sum= 12.2293 Position= n-5,7, Score= 591.64,Presence= 88.2352, Ratio sum= 5.7982 Position= n-5,9, Score= 786.15,Presence= 73.5294, Ratio sum= 7.9003	Position= n-6,9, Score= 890.22,Presence= 73.5294, Ratio sum= 12.2293 Position= n-5,9, Score= 786.15,Presence= 73.5294, Ratio sum= 7.9003 Position= n-5,7, Score= 591.64,Presence= 88.2352, Ratio sum= 5.7982		True	True		n-6,9	n-6,9		PC	100	50	17041
228	10.0115	782.575	782.569	782.575	MS1	PC 36:4|PC 18:2_18:2	PC 18:2(n-6,9)_18:2(n-6,9)		Testis3	47.8165	False	Position= n-6,9, Score= 726.4,Presence= 76.4705, Ratio sum= 9.9073 Position= n-6,10, Score= 617.68,Presence= 70.5882, Ratio sum= 5.7808	Position= n-6,9, Score= 726.4,Presence= 76.4705, Ratio sum= 9.9073 Position= n-6,10, Score= 617.68,Presence= 70.5882, Ratio sum= 5.7808		True	True		n-6,9	n-6,9		PC	100	50	17041
300	13.1369	816.653	816.648	816.653	MS1	PC 38:1|PC 19:0_19:1	PC 19:0_19:1(n-9)		Testis1	36.1697	False	Position= n-9, Score= 867.88,Presence= 52.9411, Ratio sum= 0.2808			True			n-9			PC	100	25	18044
301	13.1621	816.653	816.648	816.653	MS1	PC 38:1|PC 19:0_19:1	PC 19:0_19:1(n-9)		Testis2	17.0582	False	Position= n-9, Score= 815.01,Presence= 47.0588, Ratio sum= 0.2634			True			n-9			PC	100	50	18044
302	13.1817	816.653	816.648	816.653	MS1	PC 38:1|PC 19:0_19:1	PC 19:0_19:1(n-9)		Testis3	22.8237	False	Position= n-9, Score= 928.06,Presence= 70.5882, Ratio sum= 0.3499 Position= n-11, Score= 763.01,Presence= 29.4117, Ratio sum= 0.0842 Position= n-7, Score= 614.01,Presence= 29.4117, Ratio sum= 0.1189			True			n-9			PC	100	0	18044
477	13.6051	920.713	920.71	920.713	MS1	PC 46:5|PC 20:2_26:3	PC 20:2(n-6,9)_26:3(n-6,9,12)		Testis1	32.1534	False	Position= n-6,9, Score= 897.69,Presence= 70.5882, Ratio sum= 1.6528	Position= n-6,9,12, Score= 890.93,Presence= 64.7058, Ratio sum= 2.5345 Position= n-6,9,11, Score= 814.23,Presence= 70.5882, Ratio sum= 2.3001		True	True		n-6,9	n-6,9,12		PC	100	0	21457
322	9.35965	830.573	830.569	830.573	MS1	PC 40:8|PC 20:4_20:4	PC 20:4(n-3,6,9,12)_20:4(n-6,9,12,15)		Testis3	42.4837	True	Position= n-3,6*,9*,12, Score= 629.36,Presence= 77.9411, Ratio sum= 14.5635 Position= n-3,11,14,17, Score= 738.23,Presence= 88.2352, Ratio sum= 3.3917 Position= n-3,5,14,17, Score= 717.65,Presence= 89.7058, Ratio sum= 4.744 Position= n-3,11,14,16, Score= 706.83,Presence= 88.2352, Ratio sum= 4.5978 Position= n-3,5,14,16, Score= 690.52,Presence= 89.7058, Ratio sum= 5.9502 Position= n-3,8,14,16, Sco…	Position= n-6,9,12,15, Score= 925.49,Presence= 82.3529, Ratio sum= 34.3861 Position= n-3,9,12,15, Score= 899.4,Presence= 82.3529, Ratio sum= 28.3521 Position= n-3,5,12,15, Score= 874.45,Presence= 86.7647, Ratio sum= 20.6728 Position= n-6,9,12,16, Score= 861.92,Presence= 82.3529, Ratio sum= 29.5298 Position= n-6,8,12,15, Score= 857.37,Presence= 88.2352, Ratio sum= 30.8061 Position= n-6,9,12,14, Sc…		True	True		n-3,6*,9*,12	n-6,9,12,15		PC	100	100	18501
321	9.33228	830.561	830.569	830.561	MS1	PC 40:8|PC 20:4_20:4	PC 20:4(n-3,6,9,12)_20:4(n-6,9,12,15)		Testis2	8.7497	False	Position= n-3,6,9,12, Score= 656.79,Presence= 51.4705, Ratio sum= 6.3338 Position= n-6,9,12,15, Score= 875.25,Presence= 48.5294, Ratio sum= 9.8798 Position= n-3,9,12,15, Score= 809.93,Presence= 39.7058, Ratio sum= 7.6961 Position= n-3,6,12,15, Score= 773.66,Presence= 45.5882, Ratio sum= 7.6055 Position= n-3,6,9,15, Score= 706.52,Presence= 47.0588, Ratio sum= 6.5704	Position= n-6,9,12,15, Score= 875.25,Presence= 48.5294, Ratio sum= 9.8798 Position= n-3,9,12,15, Score= 809.93,Presence= 39.7058, Ratio sum= 7.6961 Position= n-3,6,12,15, Score= 773.66,Presence= 45.5882, Ratio sum= 7.6055 Position= n-3,6,9,15, Score= 706.52,Presence= 47.0588, Ratio sum= 6.5704 Position= n-3,6,9,12, Score= 656.79,Presence= 51.4705, Ratio sum= 6.3338		True	True		n-3,6,9,12	n-6,9,12,15		PC	100	0	18501
358	9.26655	854.572	854.569	854.572	MS1	PC 42:10|PC 20:4_22:6	PC 20:4(n-6,9,12,15)_22:6(n-3,6,9,12,15,18)		Testis3	33.9366	True	Position= n-6,9,12,15, Score= 857.86,Presence= 86.7647, Ratio sum= 19.3269 Position= n-3,6,9,15, Score= 887.64,Presence= 88.2352, Ratio sum= 16.9088 Position= n-3,6,12,15, Score= 886.37,Presence= 88.2352, Ratio sum= 17.4515 Position= n-3,6,9,12, Score= 885.54,Presence= 85.2941, Ratio sum= 17.7011 Position= n-3,9,12,15, Score= 873.43,Presence= 85.2941, Ratio sum= 17.6956 Position= n-3,6,12,14, Sco…	Position= n-3,6,9,12,15,18, Score= 905.46,Presence= 87.2549, Ratio sum= 25.0399 Position= n-3,6,9,12,15,19, Score= 877.74,Presence= 88.2352, Ratio sum= 24.3364 Position= n-3,6,9,12,17,19, Score= 868.51,Presence= 89.2156, Ratio sum= 20.3602 Position= n-3,5,9,12,15,18, Score= 868.05,Presence= 85.2941, Ratio sum= 22.9048 Position= n-3,6,9,12,15,17, Score= 866.63,Presence= 88.2352, Ratio sum= 24.9108…		True	True		n-6,9,12,15	n-3,6,9,12,15,18		PC	100	100	19241
357	9.23915	854.573	854.569	854.573	MS1	PC 42:10|PC 20:4_22:6	PC 20:4(n-6,9,12,15)_22:6(n-3,6,9,12,15,18)		Testis2	30.5589	True	Position= n-6,9,12,15, Score= 844.61,Presence= 80.8823, Ratio sum= 22.4005 Position= n-3,6,9,15, Score= 887.49,Presence= 88.2352, Ratio sum= 19.3461 Position= n-3,6,9,12, Score= 885.47,Presence= 88.2352, Ratio sum= 20.8881 Position= n-3,6,12,15, Score= 879.96,Presence= 86.7647, Ratio sum= 20.2422 Position= n-3,9,12,15, Score= 863.07,Presence= 83.8235, Ratio sum= 20.6584 Position= n-3,6,9,16, Scor…	Position= n-3,6,9,12,15,18, Score= 906.03,Presence= 88.2352, Ratio sum= 29.2491 Position= n-3,6,9,12,15,19, Score= 879.18,Presence= 89.2156, Ratio sum= 28.622 Position= n-3,6,9,12,15,17, Score= 865.68,Presence= 87.2549, Ratio sum= 29.1478 Position= n-3,6,9,12,15,20, Score= 862.97,Presence= 87.2549, Ratio sum= 27.4832 Position= n-3,6,9,12,18,20, Score= 850.9,Presence= 88.2352, Ratio sum= 23.9086 P…		True	True		n-6,9,12,15	n-3,6,9,12,15,18		PC	100	100	19241
320	9.30325	830.572	830.569	830.572	MS1	PC 40:8|PC 20:4_20:4	PC 20:4(n-3,6,9,12)_20:4(n-6,9,12,15)		Testis1	65.7514	True	Position= n-3,6*,9*,12*, Score= 587.98,Presence= 66.1764, Ratio sum= 6.7663 Position= n-3,8,11,14, Score= 601.12,Presence= 79.4117, Ratio sum= 7.9797 Position= n-3,8,11,13, Score= 568.57,Presence= 73.5294, Ratio sum= 7.3829 Position= n-3,7,11,14, Score= 549.92,Presence= 75.0, Ratio sum= 7.2344 Position= n-3,7,11,13, Score= 503.07,Presence= 69.1176, Ratio sum= 6.6376 Position= n-6,9,12,15, Score= …	Position= n-6,9,12,15, Score= 929.58,Presence= 77.9411, Ratio sum= 15.6387 Position= n-3,9,12,15, Score= 892.99,Presence= 75.0, Ratio sum= 12.792 Position= n-6,8,12,15, Score= 866.56,Presence= 83.8235, Ratio sum= 13.9039 Position= n-6,9,12,14, Score= 862.75,Presence= 75.0, Ratio sum= 14.8627 Position= n-6,9,11,15, Score= 856.56,Presence= 79.4117, Ratio sum= 13.3372 Position= n-3,8,12,15, Score= 8…		True	True		n-3,6*,9*,12*	n-6,9,12,15		PC	100	100	18501
510	13.4174	968.718	968.71	968.718	MS1	PC 50:9|PC 20:4_30:5	PC 20:4(n-6,9,12,15)_30:5(n-6,9,12,15,18)		Testis1	52.3614	True	Position= n-6,9*,12,15, Score= 882.73,Presence= 75.0, Ratio sum= 13.6517 Position= n-5,7,12,15, Score= 803.69,Presence= 73.5294, Ratio sum= 10.3651 Position= n-5,8,12,15, Score= 799.82,Presence= 76.4705, Ratio sum= 10.9915 Position= n-5,7,12,14, Score= 727.47,Presence= 76.4705, Ratio sum= 8.8182 Position= n-5,10,12,15, Score= 726.49,Presence= 70.5882, Ratio sum= 11.2606 Position= n-5,8,12,14, Sco…	Position= n-6,9*,12,15,18, Score= 898.48,Presence= 76.4705, Ratio sum= 16.0146 Position= n-6,8,12,15,18, Score= 878.57,Presence= 81.1764, Ratio sum= 15.5397 Position= n-5,7,12,15,18, Score= 842.0,Presence= 75.2941, Ratio sum= 12.728 Position= n-5,8,12,15,18, Score= 836.39,Presence= 77.647, Ratio sum= 13.3544 Position= n-6,8,12,15,17, Score= 833.91,Presence= 84.7058, Ratio sum= 14.9685 Position= n…		True	True		n-6,9*,12,15	n-6,9*,12,15,18		PC	100	100	22910
416	10.6353	886.637	886.632	886.637	MS1	PC 44:8|PC 20:4_24:4	PC 20:4(n-6,9,12,15)_24:4(n-6,9,12,15)		Testis2	14.8298	True	Position= n-6,9*,12,15, Score= 899.86,Presence= 79.4117, Ratio sum= 12.3087 Position= n-6,8,12,15, Score= 872.33,Presence= 83.8235, Ratio sum= 11.7254 Position= n-6,8,12,14, Score= 791.32,Presence= 82.3529, Ratio sum= 10.952 Position= n-6,8,11,15, Score= 750.09,Presence= 83.8235, Ratio sum= 9.725 Position= n-6,8,10,15, Score= 694.56,Presence= 77.9411, Ratio sum= 9.5739 Position= n-6,8,11,14, Scor…	Position= n-6,9*,12,15, Score= 899.86,Presence= 79.4117, Ratio sum= 12.3087 Position= n-6,8,12,15, Score= 872.33,Presence= 83.8235, Ratio sum= 11.7254 Position= n-6,8,12,14, Score= 791.32,Presence= 82.3529, Ratio sum= 10.952 Position= n-6,8,11,15, Score= 750.09,Presence= 83.8235, Ratio sum= 9.725 Position= n-6,8,12,20, Score= 747.04,Presence= 76.4705, Ratio sum= 8.7376 Position= n-6,8,10,15, Scor…		True	True		n-6,9*,12,15	n-6,9*,12,15		PC	100	75	20346
512	13.3692	968.727	968.71	968.719	MS2	PC 50:9|PC 20:4_30:5	PC 20:4(n-6,9,12,15)_30:5(n-6,9,12,15,18)		Testis3	22.7503	True	Position= n-6,9*,12,15, Score= 883.66,Presence= 73.5294, Ratio sum= 13.8688 Position= n-6,8,12,15, Score= 855.21,Presence= 75.0, Ratio sum= 13.3015 Position= n-6,8,12,14, Score= 784.86,Presence= 79.4117, Ratio sum= 12.023 Position= n-6,8,11,15, Score= 740.3,Presence= 76.4705, Ratio sum= 11.2904 Position= n-6,8,10,15, Score= 694.4,Presence= 73.5294, Ratio sum= 10.9493 Position= n-6,8,11,14, Score=…	Position= n-6,9*,12,15,18, Score= 903.28,Presence= 78.8235, Ratio sum= 16.3653 Position= n-6,8,12,15,18, Score= 882.21,Presence= 80.0, Ratio sum= 15.798 Position= n-6,8,12,14,18, Score= 823.95,Presence= 83.5294, Ratio sum= 14.5195 Position= n-6,8,12,15,19, Score= 818.69,Presence= 76.4705, Ratio sum= 14.1865 Position= n-6,8,12,15,22, Score= 806.22,Presence= 75.2941, Ratio sum= 13.5372 Position= n-…		True	True		n-6,9*,12,15	n-6,9*,12,15,18		PC	100	100	22911
359	9.30325	854.586	854.569	854.577	MS2	PC 42:10|PC 20:4_22:6	PC 20:4(n-6,9,12,15)_22:6(n-3,6,9,12,15,18)		Testis1	40.5932	False	Position= n-6,9,12,15, Score= 853.29,Presence= 85.2941, Ratio sum= 13.7576 Position= n-6,9,12,14, Score= 820.78,Presence= 86.7647, Ratio sum= 12.3286 Position= n-6,9,12,16, Score= 809.59,Presence= 82.3529, Ratio sum= 11.2833 Position= n-6,9,12,17, Score= 809.02,Presence= 83.8235, Ratio sum= 10.9828 Position= n-6,8,12,15, Score= 802.58,Presence= 82.3529, Ratio sum= 11.8366 Position= n-6,9,11,15, S…	Position= n-3,6,9,12,15,18, Score= 909.65,Presence= 89.2156, Ratio sum= 18.4427 Position= n-3,6,9,11,15,18, Score= 866.7,Presence= 88.2352, Ratio sum= 17.3912 Position= n-3,6,9,12,15,17, Score= 865.48,Presence= 87.2549, Ratio sum= 18.4379 Position= n-3,6,9,12,14,18, Score= 851.07,Presence= 89.2156, Ratio sum= 17.7473 Position= n-3,6,9,12,16,18, Score= 849.31,Presence= 87.2549, Ratio sum= 17.0776 …		True	True		n-6,9,12,15	n-3,6,9,12,15,18		PC	100	100	19243
417	10.6618	886.638	886.632	886.638	MS1	PC 44:8|PC 20:4_24:4	PC 20:4(n-6,9,12,15)_24:4(n-6,9,12,15)		Testis3	18.8227	False	Position= n-6,9,12,15, Score= 923.92,Presence= 70.5882, Ratio sum= 10.4378 Position= n-6,8,12,15, Score= 864.96,Presence= 77.9411, Ratio sum= 9.5265 Position= n-6,9,12,14, Score= 846.73,Presence= 67.647, Ratio sum= 9.8444 Position= n-6,8,12,14, Score= 785.07,Presence= 75.0, Ratio sum= 8.9332 Position= n-6,8,10,15, Score= 723.9,Presence= 80.8823, Ratio sum= 7.7659 Position= n-6,8,10,14, Score= 601…	Position= n-6,9,12,15, Score= 923.92,Presence= 70.5882, Ratio sum= 10.4378 Position= n-6,8,12,15, Score= 864.96,Presence= 77.9411, Ratio sum= 9.5265 Position= n-6,9,12,21, Score= 849.19,Presence= 66.1764, Ratio sum= 8.1751 Position= n-6,9,12,14, Score= 846.73,Presence= 67.647, Ratio sum= 9.8444 Position= n-6,9,12,19, Score= 843.55,Presence= 61.7647, Ratio sum= 8.1232 Position= n-6,8,12,14, Score=…		True	True		n-6,9,12,15	n-6,9,12,15		PC	100	50	20346
490	12.1037	940.698	940.679	940.678	MS2	PC 48:9|PC 20:4_28:5	PC 20:4(n-6,9,12,15)_28:5(n-6,9,12,15,18)		Testis1	17.0169	False	Position= n-6,9,12,15, Score= 925.8,Presence= 82.3529, Ratio sum= 14.7836 Position= n-6,8,12,15, Score= 861.63,Presence= 85.2941, Ratio sum= 13.3831 Position= n-6,9,12,14, Score= 859.6,Presence= 83.8235, Ratio sum= 13.1224 Position= n-6,9,11,15, Score= 856.94,Presence= 82.3529, Ratio sum= 12.8741 Position= n-6,8,12,14, Score= 786.02,Presence= 86.7647, Ratio sum= 11.7219 Position= n-6,9,11,14, Sco…	Position= n-6,9,12,15,18, Score= 936.34,Presence= 84.7058, Ratio sum= 17.3183 Position= n-6,9,12,15,17, Score= 894.34,Presence= 84.7058, Ratio sum= 16.5846 Position= n-6,8,12,15,18, Score= 887.15,Presence= 87.0588, Ratio sum= 15.9177 Position= n-6,9,11,15,18, Score= 884.56,Presence= 84.7058, Ratio sum= 15.4088 Position= n-6,9,12,15,22, Score= 876.98,Presence= 81.1764, Ratio sum= 15.0618 Position=…		True	True		n-6,9,12,15	n-6,9,12,15,18		PC	100	75	22073
492	12.1524	940.699	940.679	940.678	MS2	PC 48:9|PC 20:4_28:5	PC 20:4(n-6,9,12,15)_28:5(n-6,9,12,15,18)		Testis3	19.5333	False	Position= n-6,9,12,15, Score= 926.81,Presence= 83.8235, Ratio sum= 14.7316 Position= n-6,9,12,14, Score= 868.98,Presence= 88.2352, Ratio sum= 13.4483 Position= n-6,9,12,18, Score= 863.04,Presence= 82.3529, Ratio sum= 12.413 Position= n-6,8,12,15, Score= 860.1,Presence= 86.7647, Ratio sum= 13.3427 Position= n-6,9,11,15, Score= 859.96,Presence= 85.2941, Ratio sum= 12.7279 Position= n-6,9,12,16, Sco…	Position= n-6,9,12,15,18, Score= 935.81,Presence= 85.8823, Ratio sum= 17.2054 Position= n-6,9,12,15,17, Score= 891.87,Presence= 85.8823, Ratio sum= 16.4859 Position= n-6,9,11,15,18, Score= 885.38,Presence= 87.0588, Ratio sum= 15.2015 Position= n-6,8,12,15,18, Score= 884.22,Presence= 88.2352, Ratio sum= 15.8163 Position= n-6,9,12,14,18, Score= 878.55,Presence= 89.4117, Ratio sum= 15.922 Position= …		True	True		n-6,9,12,15	n-6,9,12,15,18		PC	100	75	22073
511	13.3501	968.726	968.71	968.719	MS2	PC 50:9|PC 20:4_30:5	PC 20:4(n-6,9,12,15)_30:5(n-6,9,12,15,18)		Testis2	17.7262	False	Position= n-6,9,12,15, Score= 931.07,Presence= 83.8235, Ratio sum= 15.3991 Position= n-6,9,12,17, Score= 869.46,Presence= 79.4117, Ratio sum= 11.6948 Position= n-6,9,12,14, Score= 868.54,Presence= 85.2941, Ratio sum= 13.8341 Position= n-6,8,12,15, Score= 861.87,Presence= 86.7647, Ratio sum= 13.9553 Position= n-6,8,12,14, Score= 792.9,Presence= 88.2352, Ratio sum= 12.3903 Position= n-6,8,12,17, Sc…	Position= n-6,9,12,15,18, Score= 937.1,Presence= 83.5294, Ratio sum= 17.8802 Position= n-6,9,12,15,17, Score= 900.0,Presence= 87.0588, Ratio sum= 17.3648 Position= n-6,9,12,15,19, Score= 887.58,Presence= 82.3529, Ratio sum= 16.2308 Position= n-6,8,12,15,18, Score= 882.92,Presence= 85.8823, Ratio sum= 16.4364 Position= n-6,9,12,15,24, Score= 879.43,Presence= 78.8235, Ratio sum= 15.5914 Position= n…		True	True		n-6,9,12,15	n-6,9,12,15,18		PC	100	75	22911
491	12.1282	940.699	940.679	940.678	MS2	PC 48:9|PC 20:4_28:5	PC 20:4(n-6,9,12,15)_28:5(n-6,9,12,15,18)		Testis2	9.1737	True	Position= n-6,9,12,15, Score= 932.25,Presence= 80.8823, Ratio sum= 14.9213 Position= n-8,12,15,17, Score= 508.33,Presence= 66.1764, Ratio sum= 5.2523 Position= n-8,12,15,18, Score= 508.28,Presence= 64.7058, Ratio sum= 6.0459 Position= n-6,9,11,15, Score= 873.27,Presence= 86.7647, Ratio sum= 13.1671 Position= n-6,9,12,17, Score= 872.89,Presence= 76.4705, Ratio sum= 11.193 Position= n-6,9,12,14, Sc…	Position= n-6,9,12,15,18, Score= 940.56,Presence= 83.5294, Ratio sum= 17.1387 Position= n-6,9,12,15,17, Score= 899.02,Presence= 82.3529, Ratio sum= 16.6791 Position= n-6,9,11,15,18, Score= 895.04,Presence= 88.2352, Ratio sum= 15.3845 Position= n-6,9,12,15,22, Score= 880.58,Presence= 78.8235, Ratio sum= 15.1965 Position= n-6,8,12,15,18, Score= 879.04,Presence= 82.3529, Ratio sum= 15.5912 Position=…		True	True		n-6,9,12,15	n-6,9,12,15,18		PC	100	50	22073
360	9.48983	856.589	856.585	856.589	MS1	PC 42:9|PC 20:4_22:5	PC 20:4_22:5		Testis1	30.1703	False				False	False		n-	n-		PC	100	0	19332
361	9.54635	856.59	856.585	856.59	MS1	PC 42:9|PC 20:4_22:5	PC 20:4_22:5		Testis3	22.1397	False				False	False		n-	n-		PC	100	25	19334
509	12.7137	966.701	966.694	966.701	MS1	PC 50:10|PC 22:5_28:5	PC 22:5(n-6,9,12,15,18)_28:5(n-6,9,12,15,18)		Testis3	15.913	True	Position= n-6,9*,12,15,18, Score= 868.01,Presence= 62.3529, Ratio sum= 13.8289 Position= n-6,8,12,15,18, Score= 850.71,Presence= 63.5294, Ratio sum= 12.9203	Position= n-6,9*,12,15,18, Score= 868.01,Presence= 62.3529, Ratio sum= 13.8289 Position= n-6,8,12,15,18, Score= 850.71,Presence= 63.5294, Ratio sum= 12.9203		True	True		n-6,9*,12,15,18	n-6,9*,12,15,18		PC	100	0	22849
170	11.1937	746.606	746.606	746.606	MS1	PC O-34:1|PC O-16:0_18:1	PC O-16:0_18:1(n-9)		Testis2	45.5814	False	Position= n-9, Score= 936.81,Presence= 88.2352, Ratio sum= 1.398			True			n-9			EtherPC	50	0	15815
169	11.1673	746.608	746.606	746.608	MS1	PC O-34:1|PC O-16:0_18:1	PC O-16:0_18:1(n-9)		Testis1	124.067	False	Position= n-9, Score= 952.9,Presence= 88.2352, Ratio sum= 1.3329 Position= n-8, Score= 676.07,Presence= 70.5882, Ratio sum= 0.6021 Position= n-7, Score= 557.47,Presence= 58.8235, Ratio sum= 0.4663			True			n-9			EtherPC	25	0	15815
171	11.1266	746.609	746.606	746.609	MS1	PC O-34:1|PC O-16:0_18:1	PC O-16:0_18:1(n-9)		Testis3	74.5845	False	Position= n-9, Score= 954.0,Presence= 100.0, Ratio sum= 1.5271 Position= n-10, Score= 742.06,Presence= 64.7058, Ratio sum= 0.3559			True			n-9			EtherPC	25	0	15817
264	10.8221	794.608	794.606	794.608	MS1	PC O-38:5|PC O-16:0_22:5	PC O-16:0_22:5		Testis2	49.959	False				False			n-			EtherPC	25	0	17457
263	10.7951	794.597	794.606	794.61	MS2+O	PC O-38:5|PC O-16:0_22:5	PC O-16:0_22:5(n-6,9,12,15,18)		Testis1	72.0621	False	Position= n-6,9,12,15,18, Score= 902.53,Presence= 82.3529, Ratio sum= 19.7516 Position= n-6,9,12,15,17, Score= 852.32,Presence= 82.3529, Ratio sum= 20.3786 Position= n-6,9,12,14,18, Score= 843.87,Presence= 80.0, Ratio sum= 16.0372 Position= n-6,9,12,14,17, Score= 763.05,Presence= 80.0, Ratio sum= 16.6642			True			n-6,9,12,15,18			EtherPC	75	0	17457
265	10.8483	794.609	794.606	794.609	MS1	PC O-38:5|PC O-16:0_22:5	PC O-16:0_22:5(n-6,9,12,15,18)		Testis3	61.8831	False	Position= n-6,9,12,15,18, Score= 900.41,Presence= 77.647, Ratio sum= 24.6274 Position= n-5,9,12,15,18, Score= 869.94,Presence= 77.647, Ratio sum= 21.5401 Position= n-6,9,12,15,17, Score= 851.55,Presence= 81.1764, Ratio sum= 25.2857 Position= n-6,9,12,14,18, Score= 845.1,Presence= 80.0, Ratio sum= 20.29 Position= n-6,8,12,15,18, Score= 840.82,Presence= 74.1176, Ratio sum= 22.9292 Position= n-5,9,1…			True			n-6,9,12,15,18			EtherPC	50	0	17457
125	10.0495	692.565	692.559	692.565	MS1	PC O-30:0	PC O-30:0		Testis1	41.6025	False				False			n-			EtherPC	25	0	13992
126	9.98432	692.565	692.559	692.565	MS1	PC O-30:0	PC O-30:0		Testis2	21.9778	False				False			n-			EtherPC	25	0	13993
175	12.384	748.628	748.621	748.628	MS1	PC O-34:0	PC O-34:0		Testis1	59.014	False				False			n-			EtherPC	25	0	15896
176	12.3151	748.629	748.621	748.629	MS1	PC O-34:0	PC O-34:0		Testis2	32.0014	False				False			n-			EtherPC	25	0	15897
177	12.3393	748.629	748.621	748.629	MS1	PC O-34:0	PC O-34:0		Testis3	42.4064	False				False			n-			EtherPC	25	0	15897
165	11.0337	744.596	744.59	744.596	MS1	PC O-34:2	PC O-34:2		Testis3	49.865	False				False			n-			EtherPC	25	0	15724
164	11.0077	744.606	744.59	744.595	MS2	PC O-34:2	PC O-34:2		Testis2	8.9964	False				False			n-			EtherPC	25	0	15724
214	12.5973	774.643	774.637	774.643	MS1	PC O-36:1	PC O-36:1		Testis2	20.8825	False				False			n-			EtherPC	25	0	16765
213	12.5724	774.643	774.637	774.643	MS1	PC O-36:1	PC O-36:1		Testis1	42.7483	False				False			n-			EtherPC	25	0	16765
215	12.6202	774.643	774.637	774.643	MS1	PC O-36:1	PC O-36:1		Testis3	28.6204	False				False			n-			EtherPC	25	0	16765
208	11.3544	772.627	772.621	772.627	MS1	PC O-36:2	PC O-36:2		Testis1	50.1069	False				False			n-			EtherPC	50	0	16695
209	11.2868	772.628	772.621	772.628	MS1	PC O-36:2	PC O-36:2		Testis2	27.6832	False				False			n-			EtherPC	50	0	16696
210	11.3125	772.628	772.621	772.628	MS1	PC O-36:2	PC O-36:2		Testis3	38.3388	False				False			n-			EtherPC	25	0	16696
268	12.0349	798.642	798.637	798.642	MS1	PC O-38:3	PC O-38:3		Testis2	14.2132	False				False			n-			EtherPC	25	0	17559
266	10.9816	796.619	796.621	796.619	MS1	PC O-38:4	PC O-38:4		Testis1	97.1676	False				False			n-			EtherPC	25	0	17509
267	11.0077	796.622	796.621	796.622	MS1	PC O-38:4	PC O-38:4		Testis2	48.1678	False				False			n-			EtherPC	25	0	17509
317	13.324	826.673	826.668	826.673	MS1	PC O-40:3	PC O-40:3		Testis1	19.334	False				False			n-			EtherPC	25	0	18350
318	13.3501	826.673	826.668	826.673	MS1	PC O-40:3	PC O-40:3		Testis2	9.663	False				False			n-			EtherPC	25	0	18350
319	13.2754	826.673	826.668	826.673	MS1	PC O-40:3	PC O-40:3		Testis3	16.5296	False				False			n-			EtherPC	25	0	18351
308	10.9816	820.625	820.621	820.625	MS1	PC O-40:6	PC O-40:6		Testis1	49.9503	False				False			n-			EtherPC	25	0	18133
307	11.2868	820.626	820.621	820.626	MS1	PC O-40:6	PC O-40:6		Testis2	27.0492	False				False			n-			EtherPC	25	0	18132
309	10.941	820.627	820.621	820.627	MS1	PC O-40:6	PC O-40:6		Testis3	34.7511	False				False			n-			EtherPC	25	0	18133
145	10.6618	718.553	718.538	718.544	MS2	PE 34:1|PE 16:0_18:1	PE 16:0_18:1		Testis3	102.381	False				False			n-			PE	0	100	14877
144	10.6353	718.545	718.538	718.544	MS1	PE 34:1|PE 16:0_18:1	PE 16:0_18:1(n-7)		Testis2	120.713	False	Position= n-7, Score= 639.01,Presence= 58.8235, Ratio sum= 0.2352			True			n-7			PE	0	100	14877
146	10.7022	718.547	718.538	718.544	MS2	PE 34:1|PE 16:0_18:1	PE 16:0_18:1(n-7)		Testis1	101.485	False	Position= n-7, Score= 656.38,Presence= 64.7058, Ratio sum= 0.1979			True			n-7			PE	0	100	14878
162	9.98432	740.525	740.523	740.525	MS1	PE 36:4|PE 16:0_20:4	PE 16:0_20:4(n-6,9,12,15)		Testis2	139.681	False	Position= n-6,9,12,15, Score= 924.92,Presence= 83.8235, Ratio sum= 15.3166 Position= n-4,9,12,15, Score= 855.35,Presence= 75.0, Ratio sum= 12.6652 Position= n-6,8,12,15, Score= 854.79,Presence= 79.4117, Ratio sum= 12.6021 Position= n-6,9,13,15, Score= 800.35,Presence= 80.8823, Ratio sum= 13.6847 Position= n-6,9,11,15, Score= 793.55,Presence= 77.9411, Ratio sum= 13.5493 Position= n-6,10,12,15, Sco…			True			n-6,9,12,15			PE	100	100	15593
163	10.0115	740.525	740.523	740.525	MS1	PE 36:4|PE 16:0_20:4	PE 16:0_20:4(n-6,9,12,15)		Testis3	133.734	False	Position= n-6,9,12,15, Score= 924.65,Presence= 86.7647, Ratio sum= 12.9865 Position= n-4,9,12,15, Score= 854.74,Presence= 79.4117, Ratio sum= 10.6926 Position= n-6,9,11,15, Score= 804.51,Presence= 83.8235, Ratio sum= 11.1622 Position= n-6,9,13,15, Score= 799.3,Presence= 85.2941, Ratio sum= 11.571 Position= n-4,9,11,15, Score= 697.75,Presence= 76.4705, Ratio sum= 8.8683 Position= n-4,9,13,15, Scor…			True			n-6,9,12,15			PE	100	100	15593
201	10.2628	766.542	766.538	766.542	MS1	PE 38:5|PE 16:0_22:5	PE 16:0_22:5		Testis2	130.187	False				False			n-			PE	100	50	16516
198	9.82523	764.529	764.523	764.529	MS1	PE 38:6|PE 16:0_22:6	PE 16:0_22:6(n-3,6,9,12,15,18)		Testis3	122.279	False	Position= n-3,6,9,12,15,18, Score= 884.82,Presence= 77.4509, Ratio sum= 5.1869 Position= n-3,7,9,12,15,18, Score= 843.77,Presence= 76.4705, Ratio sum= 4.9938			True			n-3,6,9,12,15,18			PE	100	100	16460
168	11.9412	746.575	746.569	746.575	MS1	PE 36:1|PE 18:0_18:1	PE 18:0_18:1		Testis2	76.2743	False				False			n-			PE	100	0	15813
166	11.873	746.576	746.569	746.576	MS1	PE 36:1|PE 18:0_18:1	PE 18:0_18:1		Testis3	72.7593	False				False			n-			PE	100	0	15812
167	11.9165	746.576	746.569	746.576	MS1	PE 36:1|PE 18:0_18:1	PE 18:0_18:1		Testis1	96.363	False				False			n-			PE	100	0	15813
207	10.941	768.565	768.554	768.558	MS2+O	PE 38:4|PE 18:0_20:4	PE 18:0_20:4(n-6,9,12,15)		Testis3	140.569	False	Position= n-6,9,12,15, Score= 915.19,Presence= 83.8235, Ratio sum= 4.7676 Position= n-6,9,12,14, Score= 866.36,Presence= 83.8235, Ratio sum= 4.7455			True			n-6,9,12,15			PE	100	100	16575
205	10.8888	768.565	768.554	768.558	MS2+O	PE 38:4|PE 18:0_20:4	PE 18:0_20:4(n-6,9,12,15)		Testis1	144.559	False	Position= n-6,9,12,15, Score= 910.8,Presence= 82.3529, Ratio sum= 4.8578			True			n-6,9,12,15			PE	100	100	16575
206	10.915	768.566	768.554	768.56	MS2	PE 38:4|PE 18:0_20:4	PE 18:0_20:4(n-6,9,12,15)		Testis2	168.625	False	Position= n-6,9,12,15, Score= 913.08,Presence= 82.3529, Ratio sum= 8.2904			True			n-6,9,12,15			PE	100	100	16575
260	11.5404	794.576	794.569	794.576	MS1	PE 40:5|PE 18:0_22:5	PE 18:0_22:5		Testis1	101.758	False				False			n-			PE	100	0	17455
262	11.4987	794.588	794.569	794.575	MS2	PE 40:5|PE 18:0_22:5	PE 18:0_22:5		Testis3	31.2208	False				False			n-			PE	100	50	17456
261	11.4728	794.577	794.569	794.577	MS1	PE 40:5|PE 18:0_22:5	PE 18:0_22:5(n-6,9,12,15,18)		Testis2	116.854	False	Position= n-6,9,12,15,18, Score= 896.09,Presence= 76.4705, Ratio sum= 3.7597 Position= n-6,9,11,15,18, Score= 833.36,Presence= 75.2941, Ratio sum= 3.6028			True			n-6,9,12,15,18			PE	100	100	17456
257	10.7549	792.572	792.554	792.572	MS1>10ppm	PE 40:6|PE 18:0_22:6	PE 18:0_22:6		Testis3	98.0715	False				False			n-			PE	100	0	17381
255	10.6088	792.558	792.554	792.558	MS1	PE 40:6|PE 18:1_22:5	PE 18:1_22:5		Testis1	87.4192	False				False	False		n-	n-		PE	100	0	17380
256	10.6353	792.558	792.554	792.558	MS1	PE 40:6|PE 18:1_22:5	PE 18:1_22:5		Testis2	140.26	False				False	False		n-	n-		PE	100	0	17380
134	11.3544	704.561	704.559	704.561	MS1	PE O-34:1|PE O-16:0_18:1	PE O-16:0_18:1		Testis1	85.5807	False				False			n-			EtherPE	25	100	14412
135	11.3799	704.563	704.559	704.563	MS1	PE O-34:1|PE O-16:0_18:1	PE O-16:0_18:1(n-9)		Testis2	103.597	False	Position= n-9, Score= 911.17,Presence= 58.8235, Ratio sum= 0.4419			True			n-9			EtherPE	25	100	14412
136	11.4057	704.564	704.559	704.564	MS1	PE O-34:1|PE O-16:0_18:1	PE O-16:0_18:1(n-9)		Testis3	98.8954	False	Position= n-9, Score= 807.09,Presence= 35.2941, Ratio sum= 0.3153			True			n-9			EtherPE	25	100	14412
230	12.5973	782.611	782.606	782.611	MS1	PE O-40:4|PE O-16:0_24:4	PE O-16:0_24:4		Testis2	82.8617	False				False			n-			EtherPE	25	100	17043
231	12.6202	782.611	782.606	782.611	MS1	PE O-40:4|PE O-16:0_24:4	PE O-16:0_24:4		Testis3	83.133	False				False			n-			EtherPE	25	100	17043
229	12.5724	782.611	782.606	782.611	MS1	PE O-40:4|PE O-16:0_24:4	PE O-16:0_24:4(n-6,9,12,15)		Testis1	71.6668	False	Position= n-6,9,12,15, Score= 809.45,Presence= 67.647, Ratio sum= 2.6268			True			n-6,9,12,15			EtherPE	25	100	17043
129	11.2613	702.559	702.543	702.547	MS2+O	PE P-34:1|PE P-16:0_18:1	PE P-16:0_18:1(n-9)		Testis1	98.2468	False	Position= n-9, Score= 865.15,Presence= 82.3529, Ratio sum= 0.4289			True			n-9			PlasmPE	50	100	14330
130	11.2868	702.559	702.543	702.54	MS2	PE P-34:1|PE P-16:0_18:1	PE P-16:0_18:1(n-9)		Testis2	119.745	False	Position= n-9, Score= 885.96,Presence= 58.8235, Ratio sum= 0.274 Position= n-15, Score= 694.18,Presence= 52.9411, Ratio sum= 0.2683			True			n-9			PlasmPE	50	100	14330
131	11.3125	702.559	702.543	702.539	MS2	PE P-34:1|PE P-16:0_18:1	PE P-16:0_18:1(n-9)		Testis3	53.1973	False	Position= n-9, Score= 946.4,Presence= 64.7058, Ratio sum= 0.4221 Position= n-15, Score= 680.33,Presence= 52.9411, Ratio sum= 0.3162			True			n-9			PlasmPE	75	100	14330
152	10.4223	724.533	724.528	724.533	MS1	PE P-36:4|PE P-16:0_20:4	PE P-16:0_20:4		Testis1	74.3805	False				False			n-			PlasmPE	25	100	15083
153	10.4484	724.532	724.528	724.532	MS1	PE P-36:4|PE P-16:0_20:4	PE P-16:0_20:4(n-6,9,12,15)		Testis2	69.8196	False	Position= n-6,9,12,15, Score= 802.52,Presence= 66.1764, Ratio sum= 2.5001			True			n-6,9,12,15			PlasmPE	25	100	15083
180	11.0337	752.562	752.559	752.562	MS1	PE P-38:4|PE P-16:0_22:4	PE P-16:0_22:4(n-6,9,12,15)		Testis3	166.357	False	Position= n-6,9,12,15, Score= 904.73,Presence= 79.4117, Ratio sum= 15.0159 Position= n-6,9,12,16, Score= 827.73,Presence= 80.8823, Ratio sum= 13.5236 Position= n-6,9,11,15, Score= 826.64,Presence= 79.4117, Ratio sum= 13.6104 Position= n-6,9,11,16, Score= 723.19,Presence= 80.8823, Ratio sum= 12.118			True			n-6,9,12,15			PlasmPE	25	100	16045
179	11.0742	752.563	752.559	752.563	MS1	PE P-38:4|PE P-16:0_22:4	PE P-16:0_22:4(n-6,9,12,15)		Testis1	144.806	False	Position= n-6,9,12,15, Score= 906.9,Presence= 86.7647, Ratio sum= 14.4996 Position= n-4,9,12,15, Score= 843.26,Presence= 77.9411, Ratio sum= 11.9934 Position= n-6,8,12,15, Score= 838.58,Presence= 82.3529, Ratio sum= 12.8452 Position= n-6,9,12,16, Score= 832.27,Presence= 89.7058, Ratio sum= 13.0253 Position= n-6,9,11,15, Score= 831.29,Presence= 85.2941, Ratio sum= 12.9516 Position= n-6,10,12,15, S…			True			n-6,9,12,15			PlasmPE	25	100	16045
174	10.2894	748.544	748.528	748.532	MS2+O	PE P-38:6|PE P-16:0_22:6	PE P-16:0_22:6		Testis3	75.5317	False				False			n-			PlasmPE	75	100	15890
173	10.2628	748.543	748.528	748.531	MS2+O	PE P-38:6|PE P-16:0_22:6	PE P-16:0_22:6(n-3,6,9,12,15,18)		Testis2	79.174	False	Position= n-3,6,9,12,15,18, Score= 835.68,Presence= 83.3333, Ratio sum= 7.8357			True			n-3,6,9,12,15,18			PlasmPE	75	100	15890
219	11.5915	778.58	778.574	778.58	MS1	PE P-40:5|PE P-16:0_24:5	PE P-16:0_24:5		Testis3	129.251	False				False			n-			PlasmPE	25	100	16893
221	11.6594	778.58	778.574	778.58	MS1	PE P-40:5|PE P-16:0_24:5	PE P-16:0_24:5		Testis2	139.339	False				False			n-			PlasmPE	50	100	16894
220	11.634	778.579	778.574	778.579	MS1	PE P-40:5|PE P-16:0_24:5	PE P-16:0_24:5(n-3,6,9,12,15)		Testis1	109.831	False	Position= n-3,6,9,12,15, Score= 793.59,Presence= 70.5882, Ratio sum= 2.3087			True			n-3,6,9,12,15			PlasmPE	25	100	16894
154	12.7609	730.579	730.574	730.579	MS1	PE P-36:1|PE P-18:0_18:1	PE P-18:0_18:1		Testis1	37.8695	False				False			n-			PlasmPE	25	100	15276
194	9.30325	762.531	762.528	762.531	MS1	PS 34:1|PS 16:0_18:1	PS 16:0_18:1		Testis1	77.3595	False				False			n-			PS	100	100	16404
193	9.26655	762.529	762.528	762.529	MS1	PS 34:1|PS 16:0_18:1	PS 16:0_18:1(n-9)		Testis3	48.8784	False	Position= n-9, Score= 832.76,Presence= 29.4117, Ratio sum= 0.128			True			n-9			PS	100	100	16403
276	8.89173	808.527	808.512	808.517	MS2+O	PS 38:6|PS 16:0_22:6	PS 16:0_22:6		Testis3	43.3763	False				False			n-			PS	100	100	17863
275	8.8637	808.517	808.512	808.517	MS1	PS 38:6|PS 16:0_22:6	PS 16:0_22:6(n-3,6,9,12,15,18)		Testis2	61.7144	False	Position= n-3,6,9,12,15,18, Score= 798.84,Presence= 46.0784, Ratio sum= 2.1097			True			n-3,6,9,12,15,18			PS	100	75	17863
274	8.83675	808.521	808.512	808.516	MS2+O	PS 38:6|PS 16:0_22:6	PS 16:0_22:6(n-3,6,9,12,15,18)		Testis1	116.384	False	Position= n-3,6,9,12,15,18, Score= 869.9,Presence= 62.745, Ratio sum= 2.6431			True			n-3,6,9,12,15,18			PS	100	100	17863
287	9.35965	812.543	812.543	812.543	MS1	PS 38:4|PS 18:0_20:4	PS 18:0_20:4		Testis3	54.5232	False				False			n-			PS	100	100	17946
288	9.39638	812.547	812.543	812.547	MS1	PS 38:4|PS 18:0_20:4	PS 18:0_20:4		Testis1	98.4241	False				False			n-			PS	100	100	17949
289	9.42558	812.549	812.543	812.549	MS1	PS 38:4|PS 18:0_20:4	PS 18:0_20:4		Testis2	59.1394	False				False			n-			PS	100	100	17949
330	9.39638	836.55	836.543	836.55	MS1	PS 40:6|PS 18:0_22:6	PS 18:0_22:6		Testis1	91.9234	False				False			n-			PS	100	100	18666
331	9.35965	836.551	836.543	836.551	MS1	PS 40:6|PS 18:0_22:6	PS 18:0_22:6		Testis3	56.441	False				False			n-			PS	100	100	18667
118	8.93068	675.546	675.543	675.546	MS1	SM 32:1;O2|SM 16:1;O2/16:0	SM 16:1(Δ4);O2/16:0		Testis1	38.9194	False	Position= Δ4, Score= 587.58,Presence= 10.0, Ratio sum= 0.0414			True			Δ4			SM	100	100	13471
119	8.89173	675.556	675.543	675.547	MS2+O	SM 32:1;O2|SM 16:1;O2/16:0	SM 16:1;O2/16:0		Testis3	45.7327	False				False			n-			SM	100	0	13471
123	9.21077	689.565	689.559	689.565	MS1	SM 33:1;O2|SM 17:1;O2/16:0	SM 17:1(Δ4);O2/16:0		Testis1	21.8758	False	Position= Δ4, Score= 529.95,Presence= 10.0, Ratio sum= 0.016			True			Δ4			SM	100	100	13904
122	9.17192	689.564	689.559	689.564	MS1	SM 33:1;O2|SM 17:1;O2/16:0	SM 17:1;O2/16:0		Testis3	31.1295	False				False			n-			SM	100	0	13903
124	9.23915	689.565	689.559	689.565	MS1	SM 33:1;O2|SM 17:1;O2/16:0	SM 17:1;O2/16:0		Testis2	32.5507	False				False			n-			SM	100	0	13904
172	11.2197	747.625	747.638	747.633	MS2	SM 37:0;O2|SM 18:0;O2/19:0	SM 18:0;O2/19:0		Testis3	44.3182	False				False			n-			SM	100	100	15850
269	12.1037	799.662	799.669	799.662	MS1	SM 41:2;O2|SM 18:1;O2/23:1	SM 18:1;O2/23:1(n-12)		Testis1	12.2921	False		Position= n-12, Score= 622.92,Presence= 10.0, Ratio sum= 0.11		False	True		n-	n-12		SM	100	0	17582
132	9.48983	703.572	703.575	703.572	MS1	SM 34:1;O2|SM 18:1;O2/16:0	SM 18:1(Δ4);O2/16:0		Testis1	50.8995	False	Position= Δ4, Score= 747.84,Presence= 15.0, Ratio sum= 0.071			True			Δ4			SM	100	100	14373
133	9.51842	703.572	703.575	703.572	MS1	SM 34:1;O2|SM 18:1;O2/16:0	SM 18:1(Δ4);O2/16:0		Testis2	104.829	False	Position= Δ4, Score= 725.61,Presence= 15.0, Ratio sum= 0.2009			True			Δ4			SM	100	100	14373
148	9.26655	719.575	719.57	719.575	MS1	SM 34:1;O2|SM 18:1;O2/16:0	SM 18:1(Δ4);O2/16:0		Testis3	41.2658	False	Position= Δ4, Score= 860.25,Presence= 25.0, Ratio sum= 0.1112			True			Δ4			SM	100	0	14915
147	9.23915	719.583	719.57	719.565	MS2	SM 34:1;O2|SM 18:1;O2/16:0	SM 18:1(Δ4);O2/16:0		Testis2	51.1075	False	Position= Δ4, Score= 834.79,Presence= 25.0, Ratio sum= 0.1336			True			Δ4			SM	100	0	14915
157	10.3824	731.612	731.606	731.612	MS1	SM 36:1;O2|SM 18:1;O2/18:0	SM 18:1(Δ4);O2/18:0		Testis3	51.6321	False	Position= Δ4, Score= 609.41,Presence= 10.0, Ratio sum= 0.039			True			Δ4			SM	100	0	15306
156	10.3555	731.619	731.606	731.612	MS2+O	SM 36:1;O2|SM 18:1;O2/18:0	SM 18:1(Δ4);O2/18:0		Testis2	46.9813	False	Position= Δ4, Score= 723.56,Presence= 15.0, Ratio sum= 0.0162			True			Δ4			SM	100	0	15306
161	9.6756	738.652	738.647	738.652	MS1	SM 18:1;O2/18:1(d9)	SM 18:1(Δ4);O2/18:1(n-9)(d9)		Testis1	22.577	False	Position= Δ4, Score= 791.02,Presence= 15.0, Ratio sum= 0.2525	Position= n-9, Score= 916.93,Presence= 85.0, Ratio sum= 1.3235		True	True		Δ4	n-9		SM	100	100	15535
189	11.4728	759.652	759.638	759.644	MS2+O	SM 38:1;O2|SM 18:1;O2/20:0	SM 18:1(Δ4);O2/20:0		Testis2	64.6242	False	Position= Δ4, Score= 594.33,Presence= 10.0, Ratio sum= 0.0317			True			Δ4			SM	100	0	16296
188	11.4471	759.653	759.638	759.645	MS2+O	SM 38:1;O2|SM 18:1;O2/20:0	SM 18:1(Δ4);O2/20:0		Testis1	39.1374	False	Position= Δ4, Score= 712.76,Presence= 15.0, Ratio sum= 0.0271			True			Δ4			SM	100	0	16296
243	12.9746	787.674	787.669	787.674	MS1	SM 40:1;O2|SM 18:1;O2/22:0	SM 18:1(Δ4);O2/22:0		Testis2	92.6067	False	Position= Δ4, Score= 503.24,Presence= 10.0, Ratio sum= 0.042			True			Δ4			SM	100	0	17197
241	13.0433	787.674	787.669	787.674	MS1	SM 40:1;O2|SM 18:1;O2/22:0	SM 18:1(Δ4);O2/22:0		Testis1	47.3712	False	Position= Δ4, Score= 528.42,Presence= 10.0, Ratio sum= 0.0303			True			Δ4			SM	100	0	17196
244	12.9944	787.674	787.669	787.674	MS1	SM 40:1;O2|SM 18:1;O2/22:0	SM 18:1(Δ4);O2/22:0		Testis3	90.7335	False	Position= Δ4, Score= 581.9,Presence= 10.0, Ratio sum= 0.0329			True			Δ4			SM	100	0	17197
242	12.9497	787.674	787.669	787.674	MS1	SM 40:1;O2|SM 18:1;O2/22:0	SM 18:1(Δ4);O2/22:0		Testis1	58.2655	False	Position= Δ4, Score= 528.42,Presence= 10.0, Ratio sum= 0.0303			True			Δ4			SM	100	0	17197
298	13.5566	815.703	815.7	815.703	MS1	SM 42:1;O2|SM 18:1;O2/24:0	SM 18:1(Δ4);O2/24:0		Testis3	72.1081	False	Position= Δ4, Score= 783.63,Presence= 20.0, Ratio sum= 0.2305			True			Δ4			SM	100	100	18017
297	13.5369	815.712	815.7	815.698	MS2	SM 42:1;O2|SM 18:1;O2/24:0	SM 18:1(Δ4);O2/24:0		Testis2	62.4117	False	Position= Δ4, Score= 712.6,Presence= 20.0, Ratio sum= 0.4457 Position= n-3, Score= 504.6,Presence= 55.0, Ratio sum= 1.2495			True			Δ4			SM	100	100	18017
299	13.6051	815.712	815.7	815.706	MS2+O	SM 42:1;O2|SM 18:1;O2/24:0	SM 18:1(Δ4);O2/24:0		Testis1	40.0339	False	Position= Δ4, Score= 708.84,Presence= 20.0, Ratio sum= 0.3485			True			Δ4			SM	100	100	18018
293	13.0433	813.689	813.684	813.689	MS1	SM 42:2;O2|SM 18:1;O2/24:1	SM 18:1(Δ4);O2/24:1(n-9)		Testis1	42.0404	False	Position= Δ4, Score= 800.48,Presence= 15.0, Ratio sum= 0.2321 Position= n-3, Score= 538.58,Presence= 25.0, Ratio sum= 0.1295 Position= n-9, Score= 945.34,Presence= 85.0, Ratio sum= 1.5948	Position= n-9, Score= 945.34,Presence= 85.0, Ratio sum= 1.5948 Position= n-3, Score= 538.58,Presence= 25.0, Ratio sum= 0.1295		True	True		Δ4	n-9		SM	100	100	17970
294	12.9746	813.69	813.684	813.69	MS1	SM 42:2;O2|SM 18:1;O2/24:1	SM 18:1(Δ4);O2/24:1(n-9)		Testis2	73.3533	False	Position= Δ4, Score= 849.77,Presence= 20.0, Ratio sum= 0.2653 Position= n-9, Score= 961.24,Presence= 90.0, Ratio sum= 1.5294	Position= n-9, Score= 961.24,Presence= 90.0, Ratio sum= 1.5294		True	True		Δ4	n-9		SM	100	0	17971
295	12.9944	813.69	813.684	813.69	MS1	SM 42:2;O2|SM 18:1;O2/24:1	SM 18:1(Δ4);O2/24:1(n-9)		Testis3	70.6596	False	Position= Δ4, Score= 809.88,Presence= 15.0, Ratio sum= 0.2143 Position= n-9, Score= 963.45,Presence= 95.0, Ratio sum= 1.5621	Position= n-9, Score= 963.45,Presence= 95.0, Ratio sum= 1.5621		True	True		Δ4	n-9		SM	100	100	17971
286	11.7536	811.68	811.669	811.666	MS2	SM 42:3;O2|SM 18:1;O2/24:2	SM 18:1(Δ4);O2/24:2(n-6,9)		Testis2	62.4484	False	Position= Δ4, Score= 814.24,Presence= 15.0, Ratio sum= 0.1367 Position= n-6, Score= 827.74,Presence= 55.0, Ratio sum= 1.5681	Position= n-6,9, Score= 850.24,Presence= 62.5, Ratio sum= 2.7813		True	True		Δ4	n-6,9		SM	100	0	17932
374	12.5034	863.716	863.7	863.705	MS2+O	SM 46:5;O2|SM 18:1;O2/28:4	SM 18:1(Δ4);O2/28:4(n-6,9,12,15)		Testis2	56.1457	False	Position= Δ4, Score= 817.12,Presence= 15.0, Ratio sum= 0.1537 Position= n-6, Score= 848.94,Presence= 70.0, Ratio sum= 1.5999	Position= n-6,9,12,15, Score= 878.99,Presence= 77.5, Ratio sum= 6.3653 Position= n-6,9,12,14, Score= 792.84,Presence= 72.5, Ratio sum= 6.3388 Position= n-6,9,11,15, Score= 782.07,Presence= 72.5, Ratio sum= 5.2104 Position= n-6,9,11,14, Score= 665.16,Presence= 67.5, Ratio sum= 5.1839 Position= n-6,9,11,13, Score= 637.81,Presence= 63.7499, Ratio sum= 4.8276		True	True		Δ4	n-6,9,12,15		SM	100	0	19605
373	12.5724	863.717	863.7	863.704	MS2+O	SM 46:5;O2|SM 18:1;O2/28:4	SM 18:1(Δ4);O2/28:4(n-6,9,12,15)		Testis1	26.8799	False	Position= Δ4, Score= 787.42,Presence= 10.0, Ratio sum= 0.1447 Position= n-13, Score= 384.52,Presence= 30.0, Ratio sum= 0.0971 Position= n-6, Score= 881.46,Presence= 70.0, Ratio sum= 1.6011	Position= n-6,9,12,15, Score= 879.75,Presence= 76.25, Ratio sum= 6.5075 Position= n-6,8,12,15, Score= 805.28,Presence= 73.75, Ratio sum= 5.9103 Position= n-6,9,12,14, Score= 785.22,Presence= 70.0, Ratio sum= 6.5157 Position= n-6,9,11,15, Score= 784.57,Presence= 67.5, Ratio sum= 5.1789 Position= n-6,8,12,14, Score= 712.77,Presence= 67.5, Ratio sum= 5.9185 Position= n-6,8,11,15, Score= 669.05,Prese…		True	True		Δ4	n-6,9,12,15		SM	100	100	19604
375	12.5263	863.717	863.7	863.705	MS2+O	SM 46:5;O2|SM 18:1;O2/28:4	SM 18:1(Δ4);O2/28:4(n-6,9,12,15)		Testis3	68.9171	False	Position= Δ4, Score= 816.75,Presence= 15.0, Ratio sum= 0.1266 Position= n-13, Score= 372.38,Presence= 35.0, Ratio sum= 0.1461 Position= n-6, Score= 859.59,Presence= 75.0, Ratio sum= 1.5771	Position= n-6,9,12,15, Score= 862.24,Presence= 70.0, Ratio sum= 6.6006 Position= n-6,9,11,15, Score= 772.67,Presence= 68.75, Ratio sum= 5.3184 Position= n-6,9,12,14, Score= 765.74,Presence= 67.5, Ratio sum= 6.5252 Position= n-6,9,11,14, Score= 648.62,Presence= 66.25, Ratio sum= 5.243		True	True		Δ4	n-6,9,12,15		SM	100	100	19605
405	12.0102	879.702	879.695	879.702	MS1	SM 46:5;O3|SM 18:1;O2/28:4;O	SM 18:1(Δ4);O2/28:4(n-6,9,12,15);O		Testis1	25.6554	False	Position= Δ4, Score= 798.66,Presence= 10.0, Ratio sum= 0.2064 Position= n-6, Score= 833.07,Presence= 70.0, Ratio sum= 1.5827	Position= n-6,9,12,15, Score= 838.86,Presence= 71.25, Ratio sum= 8.8964 Position= n-6,9,12,14, Score= 792.58,Presence= 71.25, Ratio sum= 8.0678 Position= n-6,9,11,15, Score= 730.17,Presence= 63.7499, Ratio sum= 7.3512 Position= n-6,9,11,14, Score= 666.21,Presence= 63.7499, Ratio sum= 6.5226		True	True		Δ4	n-6,9,12,15		SM	100	0	20113
406	11.9412	879.702	879.695	879.702	MS1	SM 46:5;O3|SM 18:1;O2/28:4;O	SM 18:1(Δ4);O2/28:4(n-6,9,12,15);O		Testis2	45.1388	False	Position= Δ4, Score= 798.93,Presence= 10.0, Ratio sum= 0.1243 Position= n-6, Score= 792.28,Presence= 50.0, Ratio sum= 1.0752	Position= n-6,9,12,15, Score= 823.7,Presence= 63.7499, Ratio sum= 6.2607 Position= n-6,9,12,14, Score= 758.51,Presence= 62.5, Ratio sum= 5.7189 Position= n-6,9,11,15, Score= 720.36,Presence= 60.0, Ratio sum= 5.2478 Position= n-6,9,11,14, Score= 635.56,Presence= 58.75, Ratio sum= 4.706		True	True		Δ4	n-6,9,12,15		SM	100	100	20114
407	11.9662	879.703	879.695	879.703	MS1	SM 46:5;O3|SM 18:1;O2/28:4;O	SM 18:1(Δ4);O2/28:4(n-6,9,12,15);O		Testis3	44.0989	False	Position= Δ4, Score= 793.15,Presence= 15.0, Ratio sum= 0.2296 Position= n-6, Score= 818.76,Presence= 65.0, Ratio sum= 1.4207	Position= n-6,9,12,15, Score= 824.53,Presence= 65.0, Ratio sum= 7.6227 Position= n-6,9,12,16, Score= 775.96,Presence= 61.25, Ratio sum= 6.3694 Position= n-6,8,12,15, Score= 751.24,Presence= 63.7499, Ratio sum= 6.9674 Position= n-6,9,12,14, Score= 747.96,Presence= 62.5, Ratio sum= 7.1355 Position= n-6,9,11,15, Score= 735.97,Presence= 63.7499, Ratio sum= 6.0247 Position= n-6,8,12,14, Score= 699.21,…		True	True		Δ4	n-6,9,12,15		SM	100	0	20114
425	13.0433	889.712	889.716	889.712	MS1	SM 48:6;O2|SM 18:1;O2/30:5	SM 18:1(Δ4);O2/30:5(n-6,9,12,15,18)		Testis1	25.5287	False	Position= Δ4, Score= 913.19,Presence= 15.0, Ratio sum= 0.1061 Position= n-6, Score= 888.39,Presence= 60.0, Ratio sum= 0.8951 Position= n-13, Score= 326.91,Presence= 30.0, Ratio sum= 0.9829	Position= n-6,9,12,15,18, Score= 820.88,Presence= 61.0, Ratio sum= 4.9914 Position= n-6,9,11,15,18, Score= 791.37,Presence= 60.0, Ratio sum= 4.6331 Position= n-6,9,12,14,18, Score= 745.66,Presence= 61.0, Ratio sum= 4.2427 Position= n-6,9,11,14,18, Score= 711.08,Presence= 60.0, Ratio sum= 3.8844		True	True		Δ4	n-6,9,12,15,18		SM	100	0	20455
426	12.8802	889.712	889.716	889.712	MS1	SM 48:6;O2|SM 18:1;O2/30:5	SM 18:1(Δ4);O2/30:5(n-6,9,12,15,18)		Testis2	46.9386	False	Position= Δ4, Score= 917.43,Presence= 15.0, Ratio sum= 0.1038 Position= n-6, Score= 843.99,Presence= 55.0, Ratio sum= 0.6982 Position= n-13, Score= 340.44,Presence= 30.0, Ratio sum= 0.9638	Position= n-6,9,12,15,18, Score= 778.0,Presence= 50.0, Ratio sum= 3.9422 Position= n-6,8,12,15,18, Score= 729.4,Presence= 49.0, Ratio sum= 3.6163 Position= n-6,8,10,15,18, Score= 680.8,Presence= 50.0, Ratio sum= 3.3726		True	True		Δ4	n-6,9,12,15,18		SM	100	0	20456
427	13.0433	889.765	889.716	889.722	MS2	SM 48:6;O2|SM 18:1;O2/30:5	SM 18:1(Δ4);O2/30:5(n-6,9,12,15,18)		Testis1	6.2353	False	Position= Δ4, Score= 913.19,Presence= 15.0, Ratio sum= 0.1061 Position= n-6, Score= 888.39,Presence= 60.0, Ratio sum= 0.8951 Position= n-13, Score= 326.91,Presence= 30.0, Ratio sum= 0.9829	Position= n-6,9,12,15,18, Score= 820.88,Presence= 61.0, Ratio sum= 4.9914 Position= n-6,9,11,15,18, Score= 791.37,Presence= 60.0, Ratio sum= 4.6331 Position= n-6,9,12,14,18, Score= 745.66,Presence= 61.0, Ratio sum= 4.2427 Position= n-6,9,11,14,18, Score= 711.08,Presence= 60.0, Ratio sum= 3.8844		True	True		Δ4	n-6,9,12,15,18		SM	100	0	20461
428	13.068	889.765	889.716	889.722	MS2	SM 48:6;O2|SM 18:1;O2/30:5	SM 18:1(Δ4);O2/30:5(n-6,9,12,15,18)		Testis2	13.2053	False	Position= Δ4, Score= 917.43,Presence= 15.0, Ratio sum= 0.1038 Position= n-6, Score= 843.99,Presence= 55.0, Ratio sum= 0.6982 Position= n-13, Score= 340.44,Presence= 30.0, Ratio sum= 0.9638	Position= n-6,9,12,15,18, Score= 778.0,Presence= 50.0, Ratio sum= 3.9422 Position= n-6,8,12,15,18, Score= 729.4,Presence= 49.0, Ratio sum= 3.6163 Position= n-6,8,10,15,18, Score= 680.8,Presence= 50.0, Ratio sum= 3.3726		True	True		Δ4	n-6,9,12,15,18		SM	100	0	20461
460	12.433	905.715	905.711	905.715	MS1	SM 48:6;O3|SM 18:1;O2/30:5;O	SM 18:1(Δ4);O2/30:5(n-6,9,12,15,18);O		Testis3	54.0265	False	Position= Δ4, Score= 811.07,Presence= 15.0, Ratio sum= 0.2223 Position= n-6, Score= 851.57,Presence= 70.0, Ratio sum= 1.6179	Position= n-6,9,12,15,18, Score= 836.25,Presence= 68.0, Ratio sum= 11.2753 Position= n-6,9,12,15,17, Score= 782.12,Presence= 66.0, Ratio sum= 10.393		True	True		Δ4	n-6,9,12,15,18		SM	100	0	20969
459	12.384	905.725	905.711	905.715	MS2+O	SM 48:6;O3|SM 18:1;O2/30:5;O	SM 18:1(Δ4);O2/30:5(n-6,9,12,15,18);O		Testis1	47.3832	False	Position= Δ4, Score= 814.67,Presence= 15.0, Ratio sum= 0.185 Position= n-6, Score= 901.85,Presence= 90.0, Ratio sum= 1.3827	Position= n-6,9,12,15,18, Score= 849.73,Presence= 76.0, Ratio sum= 9.7558 Position= n-6,8,12,15,18, Score= 799.77,Presence= 76.0, Ratio sum= 9.1513 Position= n-6,9,12,14,18, Score= 784.52,Presence= 75.0, Ratio sum= 8.4131 Position= n-6,8,12,14,18, Score= 728.12,Presence= 75.0, Ratio sum= 7.8087		True	True		Δ4	n-6,9,12,15,18		SM	100	100	20969
421	11.9662	887.706	887.7	887.706	MS1	SM 48:7;O2|SM 18:1;O2/30:6	SM 18:1(Δ4);O2/30:6(n-3,6,9,12,15,18)		Testis3	68.4898	False	Position= Δ4, Score= 809.81,Presence= 15.0, Ratio sum= 0.1931 Position= n-3, Score= 883.1,Presence= 80.0, Ratio sum= 1.2614	Position= n-3,6,9,12,15,18, Score= 895.95,Presence= 75.8333, Ratio sum= 9.8417 Position= n-3,6,9,12,15,17, Score= 836.17,Presence= 75.0, Ratio sum= 9.8929		True	True		Δ4	n-3,6,9,12,15,18		SM	100	0	20379
423	12.0349	887.716	887.7	887.706	MS2+O	SM 48:7;O2|SM 18:1;O2/30:6	SM 18:1(Δ4);O2/30:6(n-3,6,9,12,15,18)		Testis2	66.5273	False	Position= Δ4, Score= 812.69,Presence= 15.0, Ratio sum= 0.1622 Position= n-3, Score= 871.98,Presence= 65.0, Ratio sum= 1.2671	Position= n-3,6,9,12,15,18, Score= 906.75,Presence= 81.6666, Ratio sum= 9.7809 Position= n-3,6,9,12,14,18, Score= 860.87,Presence= 78.3333, Ratio sum= 8.2376 Position= n-3,6,9,11,15,18, Score= 859.93,Presence= 79.1666, Ratio sum= 9.0478 Position= n-3,5,9,12,15,18, Score= 854.51,Presence= 79.1666, Ratio sum= 9.1605 Position= n-3,6,9,12,15,17, Score= 853.47,Presence= 79.1666, Ratio sum= 9.7476 Posi…		True	True		Δ4	n-3,6,9,12,15,18		SM	100	0	20380
422	12.0102	887.717	887.7	887.705	MS2+O	SM 48:7;O2|SM 18:1;O2/30:6	SM 18:1(Δ4);O2/30:6(n-3,6,9,12,15,18)		Testis1	40.4739	False	Position= Δ4, Score= 904.87,Presence= 25.0, Ratio sum= 0.1754 Position= n-3, Score= 871.21,Presence= 65.0, Ratio sum= 1.3498	Position= n-3,6,9,12,15,18, Score= 888.24,Presence= 72.5, Ratio sum= 9.7501 Position= n-3,5,9,12,15,18, Score= 845.7,Presence= 74.1666, Ratio sum= 9.2876 Position= n-3,6,9,12,14,18, Score= 837.64,Presence= 70.8333, Ratio sum= 8.256 Position= n-3,6,9,12,15,17, Score= 823.4,Presence= 69.1666, Ratio sum= 9.7071 Position= n-3,6,9,12,16,18, Score= 809.88,Presence= 70.0, Ratio sum= 9.0851 Position= n-3…		True	True		Δ4	n-3,6,9,12,15,18		SM	100	0	20380
454	11.5404	903.702	903.695	903.702	MS1	SM 48:7;O3|SM 18:1;O2/30:6;O	SM 18:1(Δ4);O2/30:6(n-3,6,9,12,15,18);O		Testis1	32.5054	False	Position= Δ4, Score= 791.82,Presence= 15.0, Ratio sum= 0.1276 Position= n-3, Score= 810.31,Presence= 55.0, Ratio sum= 1.1849	Position= n-3,6,9,12,15,18, Score= 824.66,Presence= 62.5, Ratio sum= 9.8234 Position= n-3,6,9,12,15,17, Score= 787.48,Presence= 62.5, Ratio sum= 9.1961 Position= n-3,6,9,12,14,18, Score= 767.06,Presence= 58.3333, Ratio sum= 8.5315 Position= n-3,6,9,12,14,17, Score= 732.01,Presence= 58.3333, Ratio sum= 7.9042		True	True		Δ4	n-3,6,9,12,15,18		SM	100	0	20905
455	11.4728	903.713	903.695	903.694	MS2	SM 48:7;O3|SM 18:1;O2/30:6;O	SM 18:1(Δ4);O2/30:6(n-3,6,9,12,15,18);O		Testis2	18.0295	False	Position= Δ4, Score= 812.96,Presence= 15.0, Ratio sum= 0.265 Position= n-3, Score= 845.72,Presence= 70.0, Ratio sum= 2.2565	Position= n-3,6,9,12,15,18, Score= 847.24,Presence= 73.3333, Ratio sum= 17.9963 Position= n-3,6,9,12,15,17, Score= 807.13,Presence= 70.0, Ratio sum= 16.7619 Position= n-3,6,8,12,15,18, Score= 802.01,Presence= 70.8333, Ratio sum= 16.4244 Position= n-3,5,9,12,15,18, Score= 793.21,Presence= 71.6666, Ratio sum= 17.1681 Position= n-3,6,8,12,15,17, Score= 774.22,Presence= 67.5, Ratio sum= 15.1899 Posit…		True	True		Δ4	n-3,6,9,12,15,18		SM	100	0	20906
456	11.4987	903.714	903.695	903.694	MS2	SM 48:7;O3|SM 18:1;O2/30:6;O	SM 18:1(Δ4);O2/30:6(n-3,6,9,12,15,18);O		Testis3	17.9182	False	Position= Δ4, Score= 810.56,Presence= 15.0, Ratio sum= 0.1704 Position= n-3, Score= 837.4,Presence= 65.0, Ratio sum= 1.7753	Position= n-3,6,9,12,15,18, Score= 827.39,Presence= 64.1666, Ratio sum= 11.8734 Position= n-3,6,9,12,15,19, Score= 793.98,Presence= 59.1666, Ratio sum= 10.5026 Position= n-3,6,9,12,15,17, Score= 788.53,Presence= 62.5, Ratio sum= 11.0547 Position= n-3,6,9,11,15,18, Score= 788.24,Presence= 61.6666, Ratio sum= 11.0491 Position= n-3,5,9,12,15,18, Score= 774.4,Presence= 64.1666, Ratio sum= 11.2556 Pos…		True	True		Δ4	n-3,6,9,12,15,18		SM	100	0	20906
471	13.631	917.753	917.747	917.753	MS1	SM 50:6;O2|SM 18:1;O2/32:5	SM 18:1(Δ4);O2/32:5(n-6,9,12,15,18)		Testis2	43.3489	False	Position= Δ4, Score= 853.65,Presence= 20.0, Ratio sum= 0.1008 Position= n-6, Score= 772.97,Presence= 75.0, Ratio sum= 1.1802 Position= n-13, Score= 394.41,Presence= 40.0, Ratio sum= 0.7131	Position= n-6,9,12,15,18, Score= 759.38,Presence= 60.0, Ratio sum= 5.6205 Position= n-6,9,12,15,25, Score= 738.13,Presence= 57.9999, Ratio sum= 5.1462 Position= n-6,9,12,15,17, Score= 733.16,Presence= 60.0, Ratio sum= 5.3553 Position= n-6,9,12,15,29, Score= 722.67,Presence= 55.0, Ratio sum= 5.0889 Position= n-6,9,12,15,22, Score= 722.15,Presence= 60.0, Ratio sum= 7.2044 Position= n-6,10,12,15,18,…		True	True		Δ4	n-6,9,12,15,18		SM	100	0	21350
472	13.6505	917.753	917.747	917.753	MS1	SM 50:6;O2|SM 18:1;O2/32:5	SM 18:1(Δ4);O2/32:5(n-6,9,12,15,18)		Testis3	35.9857	False	Position= Δ4, Score= 510.51,Presence= 15.0, Ratio sum= 0.0867 Position= n-13, Score= 400.21,Presence= 35.0, Ratio sum= 0.6262 Position= n-6, Score= 777.47,Presence= 65.0, Ratio sum= 1.8751	Position= n-6,9,12,15,18, Score= 802.17,Presence= 57.9999, Ratio sum= 7.2154 Position= n-6,9,12,15,21, Score= 787.55,Presence= 61.0, Ratio sum= 9.5003 Position= n-6,9,12,15,23, Score= 777.88,Presence= 56.9999, Ratio sum= 7.3063 Position= n-6,9,12,15,29, Score= 755.73,Presence= 53.0, Ratio sum= 6.5114 Position= n-6,9,11,15,18, Score= 754.79,Presence= 53.0, Ratio sum= 7.1038 Position= n-6,9,11,15,2…		True	True		Δ4	n-6,9,12,15,18		SM	100	0	21350
470	13.6051	917.755	917.747	917.755	MS1	SM 50:6;O2|SM 18:1;O2/32:5	SM 18:1(Δ4);O2/32:5(n-6,9,12,15,18)		Testis1	22.3404	False	Position= Δ4, Score= 941.15,Presence= 20.0, Ratio sum= 0.1503 Position= n-6, Score= 849.66,Presence= 80.0, Ratio sum= 1.4028 Position= n-4, Score= 463.91,Presence= 60.0, Ratio sum= 0.6881 Position= n-13, Score= 396.65,Presence= 45.0, Ratio sum= 1.0442	Position= n-6,9,12,15,18, Score= 838.11,Presence= 64.0, Ratio sum= 10.325 Position= n-6,9,12,15,21, Score= 809.23,Presence= 61.0, Ratio sum= 9.4988 Position= n-6,9,12,15,19, Score= 801.05,Presence= 61.0, Ratio sum= 9.395 Position= n-4,9,12,15,18, Score= 789.04,Presence= 60.0, Ratio sum= 9.6102 Position= n-6,9,12,15,17, Score= 775.83,Presence= 63.0, Ratio sum= 10.2674 Position= n-6,9,12,14,18, Sco…		True	True		Δ4	n-6,9,12,15,18		SM	100	0	21350
489	13.4435	933.746	933.742	933.746	MS1	SM 50:6;O3|SM 18:1;O2/32:5;O	SM 18:1(Δ4);O2/32:5(n-6,9,12,15,18);O		Testis2	47.0259	False	Position= Δ4, Score= 785.5,Presence= 10.0, Ratio sum= 0.1425 Position= n-6, Score= 764.14,Presence= 60.0, Ratio sum= 1.2418 Position= n-4, Score= 434.17,Presence= 30.0, Ratio sum= 0.294	Position= n-6,9,12,15,18, Score= 790.52,Presence= 56.0, Ratio sum= 7.236 Position= n-6,9,12,15,21, Score= 785.28,Presence= 59.0, Ratio sum= 7.2947 Position= n-4,9,12,15,18, Score= 752.07,Presence= 50.0, Ratio sum= 6.2882 Position= n-4,9,12,15,21, Score= 746.39,Presence= 53.0, Ratio sum= 6.3469 Position= n-4,6,12,15,18, Score= 743.77,Presence= 53.0, Ratio sum= 5.794 Position= n-4,6,12,15,21, Score…		True	True		Δ4	n-6,9,12,15,18		SM	100	0	21845
465	13.2754	915.737	915.731	915.737	MS1	SM 50:7;O2|SM 18:1;O2/32:6	SM 18:1(Δ4);O2/32:6(n-3,6,9,12,15,18)		Testis3	27.3252	True	Position= Δ4, Score= 864.44,Presence= 30.0, Ratio sum= 0.3209	Position= n-3*,6,9,12,15,18, Score= 832.56,Presence= 60.0, Ratio sum= 8.6322		True	True		Δ4	n-3*,6,9,12,15,18		SM	100	0	21277
467	13.3501	915.737	915.731	915.737	MS1	SM 50:7;O2|SM 18:1;O2/32:6	SM 18:1(Δ4);O2/32:6(n-3,6,9,12,15,18)		Testis2	26.53	True	Position= Δ4, Score= 890.73,Presence= 30.0, Ratio sum= 0.2391	Position= n-3*,6*,9,12,15,18, Score= 806.94,Presence= 66.6666, Ratio sum= 9.35		True	True		Δ4	n-3*,6*,9,12,15,18		SM	100	0	21278
466	13.324	915.737	915.731	915.737	MS1	SM 50:7;O2|SM 18:1;O2/32:6	SM 18:1(Δ4);O2/32:6(n-3,6,9,12,15,18)		Testis1	14.7671	True	Position= Δ4, Score= 850.89,Presence= 30.0, Ratio sum= 0.2561 Position= n-10, Score= 475.43,Presence= 25.0, Ratio sum= 0.2445 Position= n-12, Score= 463.3,Presence= 35.0, Ratio sum= 0.1926 Position= n-13, Score= 407.33,Presence= 40.0, Ratio sum= 1.1004	Position= n-3*,6,9,12,15,18, Score= 798.88,Presence= 63.3333, Ratio sum= 10.4891		True	True		Δ4	n-3*,6,9,12,15,18		SM	100	0	21278
488	12.8074	931.732	931.726	931.732	MS1	SM 50:7;O3|SM 18:1;O2/32:6;O	SM 18:1(Δ4);O2/32:6(n-3,6,9,12,15,18);O		Testis3	16.0557	True	Position= Δ4, Score= 617.98,Presence= 10.0, Ratio sum= 0.0965 Position= n-3, Score= 730.95,Presence= 25.0, Ratio sum= 0.8845	Position= n-3,6*,9,12,15,18, Score= 764.15,Presence= 47.5, Ratio sum= 8.3793		True	True		Δ4	n-3,6*,9,12,15,18		SM	100	0	21797
127	9.07863	701.559	701.559	701.559	MS1	SM 34:2;O2|SM 18:1;O2/16:1	SM 18:1(Δ14);O2/16:1		Testis3	33.9872	False	Position= Δ14, Score= 892.73,Presence= 70.0, Ratio sum= 0.4178			True	False		Δ14	n-		SM	100	0	14277
128	9.02408	701.564	701.559	701.564	MS1	SM 34:2;O2|SM 18:1;O2/16:1	SM 18:1(Δ14);O2/16:1		Testis1	33.0453	False	Position= Δ14, Score= 906.48,Presence= 75.0, Ratio sum= 0.7858			True	False		Δ14	n-		SM	100	0	14280
285	11.8227	811.666	811.669	811.666	MS1	SM 42:3;O2|SM 18:1;O2/24:2	SM 18:1;O2/24:2		Testis1	15.753	False				False	False		n-	n-		SM	100	0	17931
235	11.5404	785.657	785.653	785.657	MS1	SM 40:2;O2|SM 18:1;O2/22:1	SM 18:1;O2/22:1(n-7)		Testis1	26.1613	False		Position= n-7, Score= 758.57,Presence= 50.0, Ratio sum= 0.1362		False	True		n-	n-7		SM	100	0	17146
155	10.3295	731.621	731.606	731.611	MS2	SM 36:1;O2|SM 18:1;O2/18:0	SM 18:1;O2/18:0		Testis1	29.2284	False				False			n-			SM	100	0	15306
236	11.4728	785.658	785.653	785.658	MS1	SM 40:2;O2|SM 18:1;O2/22:1	SM 18:1;O2/22:1		Testis2	33.6692	False				False	False		n-	n-		SM	100	0	17147
237	11.4987	785.659	785.653	785.659	MS1	SM 40:2;O2|SM 18:1;O2/22:1	SM 18:1;O2/22:1		Testis3	33.3599	False				False	False		n-	n-		SM	100	0	17147
270	12.2215	799.665	799.669	799.665	MS1	SM 41:2;O2|SM 18:1;O2/23:1	SM 18:1;O2/23:1		Testis2	17.2402	False				False	False		n-	n-		SM	100	0	17583
212	12.1524	773.658	773.653	773.658	MS1	SM 39:1;O2|SM 20:1;O2/19:0	SM 20:1(Δ4);O2/19:0		Testis3	13.5486	True	Position= Δ4, Score= 402.0,Presence= 10.0, Ratio sum= 0.1036 Position= n-3, Score= 488.94,Presence= 15.0, Ratio sum= 0.41			True			Δ4			SM	100	0	16725
211	12.1973	773.657	773.653	773.657	MS1	SM 39:1;O2|SM 20:1;O2/19:0	SM 20:1;O2/19:0		Testis1	9.8476	False				False			n-			SM	100	0	16724
250	11.7282	789.669	789.684	789.669	MS1>10ppm	SM 40:0;O2	SM 40:0;O2		Testis1	21.5758	False				False			n-			SM	100	0	17273
6	9.26655	369.354	369.351	369.354	MS1	ST 27:1;O	ST 27:1;O		Testis3	38.8607	False				False			n-			ST	0	0	4062
8	9.33228	369.354	369.351	369.354	MS1	ST 27:1;O	ST 27:1;O		Testis2	32.8247	False				False			n-			ST	0	0	4064
7	9.30325	369.355	369.351	369.355	MS1	ST 27:1;O	ST 27:1;O		Testis1	20.3699	False				False			n-			ST	0	0	4064
18	7.83247	385.349	385.346	385.349	MS1	ST 27:2;O	ST 27:2;O		Testis2	7.2559	False				False			n-			ST	0	0	4437
199	14.2642	764.682	764.676	764.682	MS1	TG 44:2|TG 10:0_16:0_18:2	TG 10:0_16:0_18:2(n-6,9)		Testis1	53.1193	False	Position= n-6,9, Score= 793.48,Presence= 52.9411, Ratio sum= 1.6728 Position= n-7,9, Score= 665.19,Presence= 55.8823, Ratio sum= 1.7303			True			n-6,9			TG	0	100	16466
200	14.2897	764.682	764.676	764.682	MS1	TG 44:2|TG 10:0_16:0_18:2	TG 10:0_16:0_18:2(n-6,9)		Testis2	57.2149	False	Position= n-6,9, Score= 747.8,Presence= 50.0, Ratio sum= 1.6731 Position= n-7,9, Score= 658.08,Presence= 55.8823, Ratio sum= 1.6802			True			n-6,9			TG	0	100	16466
254	14.3099	790.698	790.692	790.698	MS1	TG 46:3|TG 10:0_18:1_18:2	TG 10:0_18:1(n-9)_18:2(n-6,9)		Testis3	31.7048	False	Position= n-9, Score= 768.04,Presence= 47.0588, Ratio sum= 0.7129 Position= n-7, Score= 664.31,Presence= 64.7058, Ratio sum= 1.1238 Position= n-6, Score= 843.13,Presence= 52.9411, Ratio sum= 1.0187	Position= n-6,9, Score= 863.29,Presence= 61.7647, Ratio sum= 1.7917 Position= n-7,9, Score= 695.48,Presence= 67.647, Ratio sum= 1.8968		True	True		n-9	n-6,9		TG	0	100	17319
253	14.2897	790.698	790.692	790.698	MS1	TG 46:3|TG 10:0_18:1_18:2	TG 10:0_18:1(n-9)_18:2(n-6,9)		Testis2	86.21	False	Position= n-9, Score= 830.61,Presence= 70.5882, Ratio sum= 1.3836 Position= n-7, Score= 729.99,Presence= 70.5882, Ratio sum= 2.1481 Position= n-5, Score= 647.09,Presence= 47.0588, Ratio sum= 0.3968 Position= n-6, Score= 898.49,Presence= 76.4705, Ratio sum= 1.6969	Position= n-6,9, Score= 893.64,Presence= 76.4705, Ratio sum= 3.0915 Position= n-5,9, Score= 770.96,Presence= 61.7647, Ratio sum= 1.7915 Position= n-7,9, Score= 731.13,Presence= 73.5294, Ratio sum= 3.5428 Position= n-5,7, Score= 568.58,Presence= 55.8823, Ratio sum= 1.5397		True	True		n-9	n-6,9		TG	0	100	17319
259	14.5453	792.713	792.707	792.713	MS1	TG 46:2|TG 12:0_16:0_18:2	TG 12:0_16:0_18:2(n-6,9)		Testis1	62.4884	False	Position= n-6,9, Score= 731.94,Presence= 47.0588, Ratio sum= 1.1431 Position= n-7,9, Score= 615.63,Presence= 50.0, Ratio sum= 1.1707			True			n-6,9			TG	0	100	17386
258	14.4969	792.713	792.707	792.713	MS1	TG 46:2|TG 12:0_16:0_18:2	TG 12:0_16:0_18:2(n-6,9)		Testis3	34.4085	False	Position= n-6,9, Score= 788.59,Presence= 52.9411, Ratio sum= 1.3302 Position= n-7,9, Score= 667.57,Presence= 64.7058, Ratio sum= 1.3278			True			n-6,9			TG	0	100	17385
303	14.4036	816.714	816.707	816.714	MS1	TG 48:4|TG 12:0_18:2_18:2	TG 12:0_18:2(n-7,9)_18:2(n-6,9)		Testis3	51.4661	True	Position= n-7,9, Score= 741.51,Presence= 79.4117, Ratio sum= 2.6692 Position= n-4,6, Score= 633.33,Presence= 47.0588, Ratio sum= 1.262 Position= n-4,7, Score= 590.08,Presence= 61.7647, Ratio sum= 1.8325 Position= n-6,9, Score= 890.69,Presence= 76.4705, Ratio sum= 2.6343 Position= n-4,9, Score= 722.77,Presence= 55.8823, Ratio sum= 1.559	Position= n-6,9, Score= 890.69,Presence= 76.4705, Ratio sum= 2.6343 Position= n-7,9, Score= 741.51,Presence= 79.4117, Ratio sum= 2.6692 Position= n-4,9, Score= 722.77,Presence= 55.8823, Ratio sum= 1.559 Position= n-4,6, Score= 633.33,Presence= 47.0588, Ratio sum= 1.262 Position= n-4,7, Score= 590.08,Presence= 61.7647, Ratio sum= 1.8325		True	True		n-7,9	n-6,9		TG	0	100	18046
314	15.4747	824.773	824.77	824.773	MS1	TG 48:0|TG 14:0_16:0_18:0	TG 14:0_16:0_18:0		Testis1	118.348	False				False			n-			TG	0	100	18280
316	15.5675	824.776	824.77	824.776	MS1	TG 48:0|TG 14:0_16:0_18:0	TG 14:0_16:0_18:0		Testis1	117.326	False				False			n-			TG	0	100	18281
315	15.4994	824.786	824.77	824.786	MS1>10ppm	TG 48:0|TG 14:0_16:0_18:0	TG 14:0_16:0_18:0		Testis2	133.591	False				False			n-			TG	0	100	18280
313	15.1027	822.75	822.755	822.75	MS1	TG 48:1|TG 14:0_16:0_18:1	TG 14:0_16:0_18:1(n-9)		Testis1	86.3313	False	Position= n-9, Score= 778.29,Presence= 29.4117, Ratio sum= 0.1018			True			n-9			TG	0	100	18206
306	14.5906	818.73	818.723	818.73	MS1	TG 48:3|TG 14:0_16:1_18:2	TG 14:0_16:1(n-7)_18:2(n-6,9)		Testis3	59.3094	True	Position= n-7, Score= 782.01,Presence= 88.2352, Ratio sum= 1.3838 Position= n-3, Score= 808.45,Presence= 47.0588, Ratio sum= 0.4041 Position= n-9, Score= 807.94,Presence= 70.5882, Ratio sum= 0.6044 Position= n-5, Score= 700.7,Presence= 52.9411, Ratio sum= 0.2634 Position= n-10, Score= 689.65,Presence= 52.9411, Ratio sum= 0.2014 Position= n-6, Score= 858.05,Presence= 64.7058, Ratio sum= 1.1974	Position= n-6,9, Score= 867.31,Presence= 70.5882, Ratio sum= 2.0241 Position= n-3,9, Score= 841.36,Presence= 61.7647, Ratio sum= 1.2308 Position= n-3,6, Score= 791.12,Presence= 61.7647, Ratio sum= 1.1961 Position= n-5,9, Score= 789.49,Presence= 64.7058, Ratio sum= 1.0901 Position= n-7,9, Score= 764.62,Presence= 82.3529, Ratio sum= 2.2106 Position= n-3,7, Score= 672.9,Presence= 64.7058, Ratio sum=…		True	True		n-7	n-6,9		TG	0	100	18083
305	14.5703	818.739	818.723	818.727	MS2+O	TG 48:3|TG 14:0_16:1_18:2	TG 14:0_16:1(n-7)_18:2(n-6,9)		Testis2	49.6043	True	Position= n-7, Score= 818.46,Presence= 88.2352, Ratio sum= 1.4828 Position= n-3, Score= 843.08,Presence= 41.1764, Ratio sum= 0.2636 Position= n-9, Score= 800.28,Presence= 76.4705, Ratio sum= 0.6558 Position= n-5, Score= 701.48,Presence= 64.7058, Ratio sum= 0.3434 Position= n-6, Score= 868.4,Presence= 76.4705, Ratio sum= 1.3498	Position= n-6,9, Score= 883.38,Presence= 79.4117, Ratio sum= 2.3135 Position= n-3,9, Score= 844.83,Presence= 61.7647, Ratio sum= 1.2273 Position= n-5,9, Score= 805.5,Presence= 73.5294, Ratio sum= 1.3072 Position= n-7,9, Score= 783.36,Presence= 85.2941, Ratio sum= 2.4464 Position= n-3,6, Score= 746.19,Presence= 52.9411, Ratio sum= 1.0666 Position= n-3,7, Score= 640.57,Presence= 58.8235, Ratio sum=…		True	True		n-7	n-6,9		TG	0	100	18083
304	14.5453	818.74	818.723	818.731	MS2	TG 48:3|TG 14:0_16:1_18:2	TG 14:0_16:1(n-7)_18:2(n-6,9)		Testis1	41.2192	True	Position= n-7, Score= 755.39,Presence= 70.5882, Ratio sum= 1.2954 Position= n-6, Score= 795.85,Presence= 64.7058, Ratio sum= 1.1704 Position= n-9, Score= 739.18,Presence= 70.5882, Ratio sum= 0.5626 Position= n-5, Score= 661.36,Presence= 52.9411, Ratio sum= 0.2324 Position= n-3, Score= 814.67,Presence= 52.9411, Ratio sum= 0.334	Position= n-6,9, Score= 849.43,Presence= 70.5882, Ratio sum= 2.0229 Position= n-3,9, Score= 855.57,Presence= 64.7058, Ratio sum= 1.1863 Position= n-5,9, Score= 791.56,Presence= 64.7058, Ratio sum= 1.0848 Position= n-3,6, Score= 782.15,Presence= 58.8235, Ratio sum= 1.1198 Position= n-7,9, Score= 758.21,Presence= 73.5294, Ratio sum= 2.1479 Position= n-3,7, Score= 626.86,Presence= 58.8235, Ratio sum…		True	True		n-7	n-6,9		TG	0	100	18083
362	15.2887	857.763	857.757	857.763	MS1	TG 50:0|TG 15:0_17:0_18:0	TG 15:0_17:0_18:0		Testis1	95.1951	False				False			n-			TG	0	66.6666	19385
363	15.2205	857.764	857.757	857.764	MS1	TG 50:0|TG 15:0_17:0_18:0	TG 15:0_17:0_18:0		Testis2	109.403	False				False			n-			TG	0	66.6666	19386
364	15.2404	857.764	857.757	857.764	MS1	TG 50:0|TG 15:0_17:0_18:0	TG 15:0_17:0_18:0		Testis3	44.7548	False				False			n-			TG	0	66.6666	19386
366	14.7762	858.76	858.755	858.76	MS1	TG 51:4|TG 15:0_18:2_18:2	TG 15:0_18:2(n-6,9)_18:2(n-6,9)		Testis3	47.9832	True	Position= n-6,9, Score= 928.05,Presence= 79.4117, Ratio sum= 4.4046 Position= n-3,7, Score= 576.0,Presence= 64.7058, Ratio sum= 1.835 Position= n-5,7, Score= 536.11,Presence= 70.5882, Ratio sum= 1.9717 Position= n-3,9, Score= 827.3,Presence= 67.647, Ratio sum= 2.6306 Position= n-5,9, Score= 799.68,Presence= 73.5294, Ratio sum= 2.7672	Position= n-6,9, Score= 928.05,Presence= 79.4117, Ratio sum= 4.4046 Position= n-3,9, Score= 827.3,Presence= 67.647, Ratio sum= 2.6306 Position= n-5,9, Score= 799.68,Presence= 73.5294, Ratio sum= 2.7672 Position= n-3,7, Score= 576.0,Presence= 64.7058, Ratio sum= 1.835 Position= n-5,7, Score= 536.11,Presence= 70.5882, Ratio sum= 1.9717		True	True		n-6,9	n-6,9		TG	0	100	19433
365	14.8242	858.76	858.755	858.76	MS1	TG 51:4|TG 15:0_18:2_18:2	TG 15:0_18:2(n-6,9)_18:2(n-6,9)		Testis1	87.3705	True	Position= n-6,9, Score= 939.13,Presence= 88.2352, Ratio sum= 3.1689 Position= n-5,8, Score= 555.01,Presence= 67.647, Ratio sum= 1.5119 Position= n-5,7, Score= 540.01,Presence= 64.7058, Ratio sum= 1.6063 Position= n-5,9, Score= 779.76,Presence= 70.5882, Ratio sum= 1.8397 Position= n-6,8, Score= 753.34,Presence= 85.2941, Ratio sum= 2.8411	Position= n-6,9, Score= 939.13,Presence= 88.2352, Ratio sum= 3.1689 Position= n-5,9, Score= 779.76,Presence= 70.5882, Ratio sum= 1.8397 Position= n-6,8, Score= 753.34,Presence= 85.2941, Ratio sum= 2.8411 Position= n-5,8, Score= 555.01,Presence= 67.647, Ratio sum= 1.5119 Position= n-5,7, Score= 540.01,Presence= 64.7058, Ratio sum= 1.6063		True	True		n-6,9	n-6,9		TG	0	100	19432
442	14.6631	895.761	895.773	895.776	MS2	TG 53:2|TG 15:0_19:0_19:2	TG 15:0_19:0_19:2		Testis2	202.723	False				False			n-			TG	0	100	20707
443	14.5906	895.774	895.773	895.774	MS1	TG 53:2|TG 15:0_19:0_19:2	TG 15:0_19:0_19:2(n-6,9)		Testis3	69.2077	False	Position= n-6,9, Score= 846.3,Presence= 85.2941, Ratio sum= 12.4318 Position= n-3,9, Score= 774.12,Presence= 70.5882, Ratio sum= 7.836 Position= n-3,6, Score= 694.05,Presence= 58.8235, Ratio sum= 4.8241 Position= n-7,9, Score= 640.08,Presence= 82.3529, Ratio sum= 12.5379			True			n-6,9			TG	0	33.3333	20708
441	14.6382	895.771	895.773	895.771	MS1	TG 53:2|TG 15:0_19:0_19:2	TG 15:0_19:0_19:2(n-6,9)		Testis1	147.244	True	Position= n-6,9, Score= 600.46,Presence= 73.5294, Ratio sum= 3.8696 Position= n-7,11, Score= 691.11,Presence= 94.1176, Ratio sum= 4.4429 Position= n-7,10, Score= 667.39,Presence= 85.2941, Ratio sum= 4.0611 Position= n-6,11, Score= 641.8,Presence= 79.4117, Ratio sum= 3.2436 Position= n-9,11, Score= 636.83,Presence= 91.1764, Ratio sum= 5.7704 Position= n-6,10, Score= 617.2,Presence= 70.5882, Ratio …			True			n-6,9			TG	0	66.6666	20707
352	15.8467	852.797	852.802	852.797	MS1	TG 50:0|TG 16:0_16:0_18:0	TG 16:0_16:0_18:0		Testis1	154.929	False				False			n-			TG	0	100	19179
353	15.8918	852.805	852.802	852.805	MS1	TG 50:0|TG 16:0_16:0_18:0	TG 16:0_16:0_18:0		Testis3	76.6216	False				False			n-			TG	0	100	19179
350	15.4994	850.797	850.786	850.782	MS2	TG 50:1|TG 16:0_16:0_18:1	TG 16:0_16:0_18:1(n-9)		Testis2	245.543	False	Position= n-9, Score= 943.4,Presence= 88.2352, Ratio sum= 2.6476 Position= n-7, Score= 590.89,Presence= 64.7058, Ratio sum= 0.5785			True			n-9			TG	0	33.3333	19117
351	15.5195	850.803	850.786	850.783	MS2	TG 50:1|TG 16:0_16:0_18:1	TG 16:0_16:0_18:1(n-9)		Testis3	79.5707	False	Position= n-9, Score= 906.7,Presence= 70.5882, Ratio sum= 2.646 Position= n-7, Score= 621.12,Presence= 58.8235, Ratio sum= 0.6396 Position= n-10, Score= 510.5,Presence= 58.8235, Ratio sum= 1.1908			True			n-9			TG	0	33.3333	19117
347	15.1027	848.765	848.77	848.765	MS1	TG 50:2|TG 16:0_16:0_18:2	TG 16:0_16:0_18:2(n-6,9)		Testis1	98.6867	False	Position= n-6,9, Score= 676.57,Presence= 76.4705, Ratio sum= 3.6222 Position= n-3,9, Score= 657.72,Presence= 67.647, Ratio sum= 2.2842 Position= n-7,9, Score= 623.67,Presence= 82.3529, Ratio sum= 4.9485			True			n-6,9			TG	0	100	19046
348	15.1275	848.767	848.77	848.767	MS1	TG 50:2|TG 16:0_16:0_18:2	TG 16:0_16:0_18:2(n-6,9)		Testis2	180.934	False	Position= n-6,9, Score= 824.7,Presence= 67.647, Ratio sum= 2.9409			True			n-6,9			TG	0	100	19046
349	15.0547	848.771	848.77	848.771	MS1	TG 50:2|TG 16:0_16:0_18:2	TG 16:0_16:0_18:2(n-6,9)		Testis3	82.1924	False	Position= n-6,9, Score= 861.81,Presence= 73.5294, Ratio sum= 3.7821 Position= n-7,9, Score= 641.59,Presence= 70.5882, Ratio sum= 3.3407			True			n-6,9			TG	0	100	19049
514	16.3587	982.886	982.88	982.886	MS1	TG 60:5|TG 16:0_16:0_28:5	TG 16:0_16:0_28:5(n-6,9,12,15,18)		Testis3	40.0299	True	Position= n-6,9,12,15,18*, Score= 838.52,Presence= 62.3529, Ratio sum= 3.8509 Position= n-6,9,12,15,25, Score= 832.36,Presence= 62.3529, Ratio sum= 4.255 Position= n-6,9,12,15,23, Score= 821.95,Presence= 62.3529, Ratio sum= 4.6664 Position= n-6,9,12,15,21, Score= 738.66,Presence= 67.0588, Ratio sum= 7.7049			True			n-6,9,12,15,18*			TG	0	100	23279
346	14.9619	846.763	846.755	846.759	MS2	TG 50:3|TG 16:0_16:1_18:2	TG 16:0_16:1(n-7)_18:2(n-6,9)		Testis3	78.6048	True	Position= n-7, Score= 803.14,Presence= 88.2352, Ratio sum= 2.6696 Position= n-3, Score= 881.1,Presence= 58.8235, Ratio sum= 0.5494 Position= n-6, Score= 865.84,Presence= 82.3529, Ratio sum= 2.5567 Position= n-9, Score= 776.55,Presence= 58.8235, Ratio sum= 1.0589 Position= n-11, Score= 717.59,Presence= 41.1764, Ratio sum= 0.1175	Position= n-6,9, Score= 869.41,Presence= 79.4117, Ratio sum= 4.1901 Position= n-3,9, Score= 854.52,Presence= 67.647, Ratio sum= 2.1828 Position= n-3,6, Score= 809.66,Presence= 64.7058, Ratio sum= 2.2955 Position= n-7,9, Score= 767.91,Presence= 82.3529, Ratio sum= 4.3031 Position= n-3,7, Score= 666.37,Presence= 67.647, Ratio sum= 2.6344		True	True		n-7	n-6,9		TG	0	100	18978
355	14.756	853.733	853.726	853.733	MS1	TG 50:2|TG 16:0_16:1_18:1	TG 16:0_16:1(n-6)_18:1(n-6)		Testis2	110.669	True	Position= n-6, Score= 695.73,Presence= 76.4705, Ratio sum= 1.1636 Position= n-4, Score= 712.93,Presence= 82.3529, Ratio sum= 0.5873	Position= n-6, Score= 695.73,Presence= 76.4705, Ratio sum= 1.1636 Position= n-4, Score= 712.93,Presence= 82.3529, Ratio sum= 0.5873		True	True		n-6	n-6		TG	0	100	19205
354	14.7313	853.734	853.726	853.734	MS1	TG 50:2|TG 16:0_16:1_18:1	TG 16:0_16:1(n-7)_18:1(n-6)		Testis1	100.864	True	Position= n-7, Score= 765.25,Presence= 88.2352, Ratio sum= 1.0294 Position= n-6, Score= 746.72,Presence= 82.3529, Ratio sum= 0.8227	Position= n-6, Score= 746.72,Presence= 82.3529, Ratio sum= 0.8227 Position= n-7, Score= 765.25,Presence= 88.2352, Ratio sum= 1.0294		True	True		n-7	n-6		TG	0	100	19205
356	14.6836	853.734	853.726	853.734	MS1	TG 50:2|TG 16:0_16:1_18:1	TG 16:0_16:1(n-9)_18:1(n-9)		Testis3	49.7463	False	Position= n-9, Score= 632.95,Presence= 64.7058, Ratio sum= 1.7153	Position= n-9, Score= 632.95,Presence= 64.7058, Ratio sum= 1.7153		True	True		n-9	n-9		TG	0	100	19206
380	15.7986	864.807	864.802	864.807	MS1	TG 51:1|TG 16:0_17:0_18:1	TG 16:0_17:0_18:1(n-9)		Testis3	56.3496	False	Position= n-9, Score= 935.05,Presence= 76.4705, Ratio sum= 1.0833			True			n-9			TG	0	100	19646
378	15.7536	864.808	864.802	864.808	MS1	TG 51:1|TG 16:0_17:0_18:1	TG 16:0_17:0_18:1(n-9)		Testis1	96.389	False	Position= n-9, Score= 892.96,Presence= 58.8235, Ratio sum= 0.5144			True			n-9			TG	0	100	19646
379	15.7783	864.809	864.802	864.809	MS1	TG 51:1|TG 16:0_17:0_18:1	TG 16:0_17:0_18:1(n-9)		Testis2	112.733	False	Position= n-9, Score= 847.36,Presence= 52.9411, Ratio sum= 0.2778			True			n-9			TG	0	100	19646
367	15.0099	860.765	860.77	860.765	MS1	TG 51:3|TG 16:0_17:1_18:2	TG 16:0_17:1(n-11)_18:2(n-6,9)		Testis1	48.4098	True	Position= n-11, Score= 786.25,Presence= 52.9411, Ratio sum= 0.2283 Position= n-8, Score= 864.11,Presence= 88.2352, Ratio sum= 1.0124 Position= n-9, Score= 840.96,Presence= 82.3529, Ratio sum= 1.9062 Position= n-10, Score= 744.98,Presence= 70.5882, Ratio sum= 0.4861 Position= n-7, Score= 644.85,Presence= 82.3529, Ratio sum= 2.7838 Position= n-6, Score= 896.25,Presence= 82.3529, Ratio sum= 2.1365	Position= n-6,9, Score= 913.77,Presence= 85.2941, Ratio sum= 4.3156 Position= n-6,10, Score= 780.09,Presence= 85.2941, Ratio sum= 2.8714 Position= n-8,10, Score= 767.03,Presence= 88.2352, Ratio sum= 1.7474 Position= n-6,8, Score= 708.86,Presence= 82.3529, Ratio sum= 4.0354 Position= n-7,9, Score= 699.79,Presence= 85.2941, Ratio sum= 4.9628 Position= n-7,10, Score= 616.44,Presence= 85.2941, Ratio …		True	True		n-11	n-6,9		TG	0	100	19511
369	15.0547	860.774	860.77	860.774	MS1	TG 51:3|TG 16:0_17:1_18:2	TG 16:0_17:1(n-8)_18:2(n-6,9)		Testis3	58.4954	False	Position= n-8, Score= 885.96,Presence= 82.3529, Ratio sum= 0.9831 Position= n-6, Score= 867.86,Presence= 70.5882, Ratio sum= 2.1109 Position= n-9, Score= 835.33,Presence= 82.3529, Ratio sum= 1.9597 Position= n-11, Score= 783.01,Presence= 58.8235, Ratio sum= 0.2411 Position= n-10, Score= 731.8,Presence= 64.7058, Ratio sum= 0.5362 Position= n-7, Score= 629.94,Presence= 82.3529, Ratio sum= 2.7811	Position= n-6,9, Score= 886.59,Presence= 73.5294, Ratio sum= 4.3022 Position= n-8,10, Score= 753.71,Presence= 79.4117, Ratio sum= 1.6979 Position= n-6,10, Score= 724.32,Presence= 73.5294, Ratio sum= 2.8258 Position= n-7,9, Score= 688.36,Presence= 79.4117, Ratio sum= 4.9725 Position= n-6,8, Score= 680.15,Presence= 76.4705, Ratio sum= 4.0582 Position= n-7,10, Score= 570.76,Presence= 79.4117, Ratio …		True	True		n-8	n-6,9		TG	0	100	19511
368	15.0343	860.775	860.77	860.775	MS1	TG 51:3|TG 16:0_17:1_18:2	TG 16:0_17:1(n-8)_18:2(n-6,9)		Testis2	129.454	False	Position= n-8, Score= 859.43,Presence= 88.2352, Ratio sum= 1.0732 Position= n-9, Score= 835.16,Presence= 76.4705, Ratio sum= 1.8575 Position= n-11, Score= 816.57,Presence= 64.7058, Ratio sum= 0.261 Position= n-10, Score= 698.0,Presence= 58.8235, Ratio sum= 0.4574 Position= n-7, Score= 676.89,Presence= 94.1176, Ratio sum= 3.0043 Position= n-6, Score= 880.12,Presence= 70.5882, Ratio sum= 2.3007	Position= n-6,9, Score= 894.17,Presence= 79.4117, Ratio sum= 4.4319 Position= n-8,10, Score= 735.17,Presence= 73.5294, Ratio sum= 1.7255 Position= n-6,10, Score= 734.8,Presence= 64.7058, Ratio sum= 2.953 Position= n-7,9, Score= 719.91,Presence= 91.1764, Ratio sum= 5.1354 Position= n-6,8, Score= 696.15,Presence= 82.3529, Ratio sum= 4.313 Position= n-7,10, Score= 600.52,Presence= 76.4705, Ratio sum…		True	True		n-8	n-6,9		TG	0	100	19511
412	15.2404	883.769	883.773	883.769	MS1	TG 52:1|TG 16:0_18:0_18:1	TG 16:0_18:0_18:1(n-6)		Testis3	31.1055	False	Position= n-6, Score= 723.86,Presence= 70.5882, Ratio sum= 0.4806 Position= n-7, Score= 683.25,Presence= 64.7058, Ratio sum= 0.5927 Position= n-3, Score= 576.21,Presence= 41.1764, Ratio sum= 0.2025			True			n-6			TG	0	100	20255
415	15.3336	883.78	883.773	883.78	MS1	TG 52:1|TG 16:0_18:0_18:1	TG 16:0_18:0_18:1(n-6)		Testis3	53.8552	False	Position= n-6, Score= 723.86,Presence= 70.5882, Ratio sum= 0.4806 Position= n-7, Score= 683.25,Presence= 64.7058, Ratio sum= 0.5927 Position= n-3, Score= 576.21,Presence= 41.1764, Ratio sum= 0.2025			True			n-6			TG	0	100	20258
403	15.8467	878.817	878.817	878.817	MS1	TG 52:1|TG 16:0_18:0_18:1	TG 16:0_18:0_18:1(n-9)		Testis1	219.47	False	Position= n-9, Score= 830.65,Presence= 64.7058, Ratio sum= 0.5548			True			n-9			TG	0	100	20090
404	15.8918	878.818	878.817	878.818	MS1	TG 52:1|TG 16:0_18:0_18:1	TG 16:0_18:0_18:1(n-9)		Testis3	107.296	False	Position= n-9, Score= 932.46,Presence= 82.3529, Ratio sum= 1.607 Position= n-7, Score= 490.19,Presence= 58.8235, Ratio sum= 0.4142			True			n-9			TG	0	100	20090
413	15.3818	883.779	883.773	883.779	MS1	TG 52:1|TG 16:0_18:0_18:1	TG 16:0_18:0_18:1(n-9)		Testis1	91.5108	False	Position= n-9, Score= 792.07,Presence= 76.4705, Ratio sum= 0.615 Position= n-8, Score= 771.13,Presence= 82.3529, Ratio sum= 0.5217 Position= n-10, Score= 753.72,Presence= 76.4705, Ratio sum= 0.5306 Position= n-11, Score= 719.78,Presence= 64.7058, Ratio sum= 0.4005			True			n-9			TG	0	100	20257
414	15.3138	883.779	883.773	883.779	MS1	TG 52:1|TG 16:0_18:0_18:1	TG 16:0_18:0_18:1(n-9)		Testis2	108.112	False	Position= n-9, Score= 814.76,Presence= 88.2352, Ratio sum= 0.825 Position= n-6, Score= 715.41,Presence= 70.5882, Ratio sum= 0.4916 Position= n-5, Score= 700.26,Presence= 58.8235, Ratio sum= 0.3431 Position= n-3, Score= 637.62,Presence= 52.9411, Ratio sum= 0.3246			True			n-9			TG	0	100	20258
402	15.6607	876.811	876.802	876.796	MS2	TG 52:2|TG 16:0_18:0_18:2	TG 16:0_18:0_18:2(n-7,9)		Testis1	219.049	True	Position= n-7,9, Score= 626.42,Presence= 82.3529, Ratio sum= 6.3884 Position= n-3,7, Score= 642.35,Presence= 52.9411, Ratio sum= 0.6354 Position= n-3,9, Score= 584.42,Presence= 67.647, Ratio sum= 4.0287			True			n-7,9			TG	0	100	20023
463	16.4523	906.857	906.848	906.857	MS1	TG 54:1|TG 16:0_18:0_20:1	TG 16:0_18:0_20:1(n-9)		Testis3	60.9245	False	Position= n-9, Score= 921.78,Presence= 64.7058, Ratio sum= 0.5662			True			n-9			TG	0	100	21005
464	16.4069	906.858	906.848	906.846	MS2+O	TG 54:1|TG 16:0_18:0_20:1	TG 16:0_18:0_20:1(n-9)		Testis1	101.119	False	Position= n-9, Score= 713.08,Presence= 88.2352, Ratio sum= 3.6136 Position= n-11, Score= 670.51,Presence= 82.3529, Ratio sum= 0.5383 Position= n-7, Score= 657.24,Presence= 52.9411, Ratio sum= 0.528 Position= n-17, Score= 655.24,Presence= 58.8235, Ratio sum= 0.2259			True			n-9			TG	0	100	21006
457	16.0332	904.833	904.833	904.833	MS1	TG 54:2|TG 16:0_18:1_20:1	TG 16:0_18:1(n-11)_20:1(n-9)		Testis1	212.894	False	Position= n-11, Score= 911.49,Presence= 76.4705, Ratio sum= 0.9009 Position= n-13, Score= 716.43,Presence= 52.9411, Ratio sum= 0.1386 Position= n-8, Score= 690.08,Presence= 82.3529, Ratio sum= 2.6843 Position= n-7, Score= 582.05,Presence= 82.3529, Ratio sum= 2.6728 Position= n-10, Score= 548.84,Presence= 82.3529, Ratio sum= 2.9465 Position= n-9, Score= 951.12,Presence= 82.3529, Ratio sum= 7.8516	Position= n-9, Score= 951.12,Presence= 82.3529, Ratio sum= 7.8516 Position= n-11, Score= 911.49,Presence= 76.4705, Ratio sum= 0.9009 Position= n-13, Score= 716.43,Presence= 52.9411, Ratio sum= 0.1386 Position= n-8, Score= 690.08,Presence= 82.3529, Ratio sum= 2.6843 Position= n-7, Score= 582.05,Presence= 82.3529, Ratio sum= 2.6728 Position= n-10, Score= 548.84,Presence= 82.3529, Ratio sum= 2.9465		True	True		n-11	n-9		TG	0	100	20938
458	15.9645	904.839	904.833	904.839	MS1	TG 54:2|TG 16:0_18:1_20:1	TG 16:0_18:1(n-11)_20:1(n-9)		Testis2	239.684	False	Position= n-11, Score= 894.94,Presence= 70.5882, Ratio sum= 0.7078 Position= n-7, Score= 582.5,Presence= 64.7058, Ratio sum= 1.7449 Position= n-9, Score= 960.84,Presence= 88.2352, Ratio sum= 6.0173	Position= n-9, Score= 960.84,Presence= 88.2352, Ratio sum= 6.0173 Position= n-11, Score= 894.94,Presence= 70.5882, Ratio sum= 0.7078 Position= n-7, Score= 582.5,Presence= 64.7058, Ratio sum= 1.7449		True	True		n-11	n-9		TG	0	100	20940
400	15.5675	876.804	876.802	876.804	MS1	TG 52:2|TG 16:0_18:1_18:1	TG 16:0_18:1(n-9)_18:1(n-9)		Testis1	265.399	True	Position= n-9, Score= 939.24,Presence= 76.4705, Ratio sum= 7.2774 Position= n-3, Score= 771.76,Presence= 47.0588, Ratio sum= 0.1984 Position= n-7, Score= 599.04,Presence= 76.4705, Ratio sum= 2.558	Position= n-9, Score= 939.24,Presence= 76.4705, Ratio sum= 7.2774 Position= n-3, Score= 771.76,Presence= 47.0588, Ratio sum= 0.1984 Position= n-7, Score= 599.04,Presence= 76.4705, Ratio sum= 2.558		True	True		n-9	n-9		TG	0	100	20021
409	14.756	879.757	879.741	879.739	MS2	TG 52:3|TG 16:0_18:1_18:2	TG 16:0_18:1(n-9)_18:2(n-6,9)		Testis2	81.1165	True	Position= n-9*, Score= 632.04,Presence= 64.7058, Ratio sum= 1.5119 Position= n-5, Score= 743.53,Presence= 88.2352, Ratio sum= 1.3308	Position= n-6*,9*, Score= 724.15,Presence= 85.2941, Ratio sum= 4.4616 Position= n-5,10, Score= 709.85,Presence= 82.3529, Ratio sum= 2.809 Position= n-5,8, Score= 681.05,Presence= 85.2941, Ratio sum= 3.7726		True	True		n-9*	n-6*,9*		TG	0	100	20116
399	15.4066	876.803	876.802	876.803	MS1	TG 52:2|TG 16:0_18:1_18:1	TG 16:0_18:1(n-6)_18:1(n-9)		Testis2	236.164	False	Position= n-6, Score= 854.71,Presence= 76.4705, Ratio sum= 2.1736 Position= n-7, Score= 624.71,Presence= 82.3529, Ratio sum= 3.4588 Position= n-10, Score= 547.8,Presence= 76.4705, Ratio sum= 2.032 Position= n-9, Score= 954.46,Presence= 88.2352, Ratio sum= 5.2901	Position= n-9, Score= 954.46,Presence= 88.2352, Ratio sum= 5.2901 Position= n-6, Score= 854.71,Presence= 76.4705, Ratio sum= 2.1736 Position= n-7, Score= 624.71,Presence= 82.3529, Ratio sum= 3.4588 Position= n-10, Score= 547.8,Presence= 76.4705, Ratio sum= 2.032		True	True		n-6	n-9		TG	0	100	20020
429	15.7783	890.834	890.817	890.825	MS2	TG 53:2|TG 16:0_18:1_19:1	TG 16:0_18:1(n-6)_19:1(n-9)		Testis2	140.417	False	Position= n-6, Score= 842.3,Presence= 58.8235, Ratio sum= 0.656 Position= n-10, Score= 742.03,Presence= 76.4705, Ratio sum= 1.1413 Position= n-8, Score= 696.87,Presence= 70.5882, Ratio sum= 0.8693 Position= n-9, Score= 953.41,Presence= 88.2352, Ratio sum= 2.2001	Position= n-9, Score= 953.41,Presence= 88.2352, Ratio sum= 2.2001 Position= n-6, Score= 842.3,Presence= 58.8235, Ratio sum= 0.656 Position= n-10, Score= 742.03,Presence= 76.4705, Ratio sum= 1.1413 Position= n-8, Score= 696.87,Presence= 70.5882, Ratio sum= 0.8693		True	True		n-6	n-9		TG	0	100	20518
401	15.5195	876.803	876.802	876.803	MS1	TG 52:2|TG 16:0_18:1_18:1	TG 16:0_18:1(n-7)_18:1(n-9)		Testis3	118.1	False	Position= n-7, Score= 628.56,Presence= 82.3529, Ratio sum= 3.3324 Position= n-10, Score= 496.03,Presence= 70.5882, Ratio sum= 3.5128 Position= n-9, Score= 937.56,Presence= 76.4705, Ratio sum= 9.2269	Position= n-9, Score= 937.56,Presence= 76.4705, Ratio sum= 9.2269 Position= n-7, Score= 628.56,Presence= 82.3529, Ratio sum= 3.3324 Position= n-10, Score= 496.03,Presence= 70.5882, Ratio sum= 3.5128		True	True		n-7	n-9		TG	0	100	20021
408	14.7313	879.749	879.741	879.749	MS1	TG 52:3|TG 16:0_18:1_18:2	TG 16:0_18:1(n-7)_18:2(n-6,9)		Testis1	111.531	False	Position= n-7, Score= 716.49,Presence= 70.5882, Ratio sum= 2.3045 Position= n-5, Score= 715.13,Presence= 76.4705, Ratio sum= 1.2724 Position= n-6, Score= 788.66,Presence= 70.5882, Ratio sum= 1.9835	Position= n-6,9, Score= 804.12,Presence= 76.4705, Ratio sum= 4.5474 Position= n-5,9, Score= 765.71,Presence= 79.4117, Ratio sum= 3.8362 Position= n-7,9, Score= 689.87,Presence= 76.4705, Ratio sum= 4.8684 Position= n-5,7, Score= 670.85,Presence= 85.2941, Ratio sum= 3.4182		True	True		n-7	n-6,9		TG	0	100	20116
411	14.8242	879.75	879.741	879.739	MS2	TG 52:3|TG 16:0_18:1_18:2	TG 16:0_18:1(n-7)_18:2(n-6,9)		Testis1	108.785	False	Position= n-7, Score= 716.49,Presence= 70.5882, Ratio sum= 2.3045 Position= n-5, Score= 715.13,Presence= 76.4705, Ratio sum= 1.2724 Position= n-6, Score= 788.66,Presence= 70.5882, Ratio sum= 1.9835	Position= n-6,9, Score= 804.12,Presence= 76.4705, Ratio sum= 4.5474 Position= n-5,9, Score= 765.71,Presence= 79.4117, Ratio sum= 3.8362 Position= n-7,9, Score= 689.87,Presence= 76.4705, Ratio sum= 4.8684 Position= n-5,7, Score= 670.85,Presence= 85.2941, Ratio sum= 3.4182		True	True		n-7	n-6,9		TG	0	100	20117
410	14.7762	879.757	879.741	879.749	MS2+O	TG 52:3|TG 16:0_18:1_18:2	TG 16:0_18:1(n-7)_18:2(n-6,9)		Testis3	37.1156	False	Position= n-7, Score= 717.97,Presence= 88.2352, Ratio sum= 1.4645 Position= n-6, Score= 820.69,Presence= 94.1176, Ratio sum= 1.2271	Position= n-6,9, Score= 792.73,Presence= 88.2352, Ratio sum= 2.5572 Position= n-7,9, Score= 700.14,Presence= 85.2941, Ratio sum= 2.7946		True	True		n-7	n-6,9		TG	0	100	20116
430	15.7986	890.821	890.817	890.821	MS1	TG 53:2|TG 16:0_18:1_19:1	TG 16:0_18:1(n-8)_19:1(n-9)		Testis3	80.1279	False	Position= n-8, Score= 812.67,Presence= 82.3529, Ratio sum= 1.4524 Position= n-10, Score= 717.75,Presence= 88.2352, Ratio sum= 1.4061 Position= n-7, Score= 667.67,Presence= 76.4705, Ratio sum= 1.335 Position= n-9, Score= 961.2,Presence= 88.2352, Ratio sum= 3.1708	Position= n-9, Score= 961.2,Presence= 88.2352, Ratio sum= 3.1708 Position= n-8, Score= 812.67,Presence= 82.3529, Ratio sum= 1.4524 Position= n-10, Score= 717.75,Presence= 88.2352, Ratio sum= 1.4061 Position= n-7, Score= 667.67,Presence= 76.4705, Ratio sum= 1.335		True	True		n-8	n-9		TG	0	100	20518
396	15.1956	874.786	874.786	874.786	MS1	TG 52:3|TG 16:0_18:1_18:2	TG 16:0_18:1(n-9)_18:2(n-6,9)		Testis1	263.339	False	Position= n-9, Score= 907.55,Presence= 88.2352, Ratio sum= 3.832 Position= n-6, Score= 710.61,Presence= 70.5882, Ratio sum= 2.8443 Position= n-7, Score= 699.29,Presence= 94.1176, Ratio sum= 4.7734	Position= n-6,9, Score= 726.33,Presence= 76.4705, Ratio sum= 6.5329 Position= n-7,9, Score= 672.01,Presence= 88.2352, Ratio sum= 8.462		True	True		n-9	n-6,9		TG	0	100	19968
397	15.2205	874.797	874.786	874.794	MS2	TG 52:3|TG 16:0_18:1_18:2	TG 16:0_18:1(n-9)_18:2(n-6,9)		Testis2	173.075	False	Position= n-9, Score= 852.0,Presence= 82.3529, Ratio sum= 5.3473 Position= n-11, Score= 812.16,Presence= 64.7058, Ratio sum= 0.3964 Position= n-7, Score= 574.11,Presence= 76.4705, Ratio sum= 7.4193 Position= n-5, Score= 573.73,Presence= 58.8235, Ratio sum= 0.6908 Position= n-10, Score= 571.0,Presence= 64.7058, Ratio sum= 1.5792 Position= n-6, Score= 868.66,Presence= 76.4705, Ratio sum= 5.5647	Position= n-6,9, Score= 887.03,Presence= 79.4117, Ratio sum= 11.0519 Position= n-5,9, Score= 739.1,Presence= 70.5882, Ratio sum= 6.178 Position= n-6,11, Score= 671.72,Presence= 73.5294, Ratio sum= 6.4543 Position= n-9,11, Score= 668.87,Presence= 76.4705, Ratio sum= 6.2369 Position= n-7,9, Score= 650.99,Presence= 79.4117, Ratio sum= 12.9065 Position= n-5,11, Score= 473.09,Presence= 64.7058, Ratio …		True	True		n-9	n-6,9		TG	0	100	19968
398	15.2404	874.798	874.786	874.78	MS2	TG 52:3|TG 16:0_18:1_18:2	TG 16:0_18:1(n-9)_18:2(n-6,9)		Testis3	113.013	False	Position= n-9, Score= 840.94,Presence= 76.4705, Ratio sum= 5.0402 Position= n-6, Score= 622.58,Presence= 70.5882, Ratio sum= 5.1596 Position= n-7, Score= 592.21,Presence= 88.2352, Ratio sum= 7.8558	Position= n-6,9, Score= 646.24,Presence= 73.5294, Ratio sum= 10.0363 Position= n-7,9, Score= 574.76,Presence= 82.3529, Ratio sum= 12.7324 Position= n-6,10, Score= 553.69,Presence= 73.5294, Ratio sum= 6.3042 Position= n-7,10, Score= 521.3,Presence= 82.3529, Ratio sum= 9.0004		True	True		n-9	n-6,9		TG	0	100	19968
393	14.917	872.779	872.77	872.779	MS1	TG 52:4|TG 16:0_18:2_18:2	TG 16:0_18:2(n-6,9)_18:2(n-6,9)		Testis1	230.46	True	Position= n-6,9, Score= 909.74,Presence= 73.5294, Ratio sum= 27.5182 Position= n-11,15, Score= 637.53,Presence= 67.647, Ratio sum= 2.6569 Position= n-9,15, Score= 597.4,Presence= 70.5882, Ratio sum= 10.2789 Position= n-7,15, Score= 577.99,Presence= 76.4705, Ratio sum= 20.1603 Position= n-9,13, Score= 561.1,Presence= 73.5294, Ratio sum= 9.7369 Position= n-7,13, Score= 548.79,Presence= 79.4117, Rat…	Position= n-6,9, Score= 909.74,Presence= 73.5294, Ratio sum= 27.5182 Position= n-6,15, Score= 744.07,Presence= 70.5882, Ratio sum= 15.7223 Position= n-6,13, Score= 715.03,Presence= 73.5294, Ratio sum= 15.1803 Position= n-7,9, Score= 671.65,Presence= 79.4117, Ratio sum= 31.9563 Position= n-11,15, Score= 637.53,Presence= 67.647, Ratio sum= 2.6569 Position= n-9,15, Score= 597.4,Presence= 70.5882, Ra…		True	True		n-6,9	n-6,9		TG	0	100	19898
395	14.9619	872.785	872.77	872.768	MS2+O	TG 52:4|TG 16:0_18:2_18:2	TG 16:0_18:2(n-6,9)_18:2(n-6,9)		Testis3	120.76	True	Position= n-6,9, Score= 854.18,Presence= 85.2941, Ratio sum= 6.1884 Position= n-3,6, Score= 631.99,Presence= 52.9411, Ratio sum= 2.0938 Position= n-3,7, Score= 580.51,Presence= 64.7058, Ratio sum= 2.5768 Position= n-3,9, Score= 745.26,Presence= 67.647, Ratio sum= 3.7607 Position= n-7,9, Score= 687.52,Presence= 91.1764, Ratio sum= 6.5552	Position= n-6,9, Score= 854.18,Presence= 85.2941, Ratio sum= 6.1884 Position= n-3,9, Score= 745.26,Presence= 67.647, Ratio sum= 3.7607 Position= n-7,9, Score= 687.52,Presence= 91.1764, Ratio sum= 6.5552 Position= n-3,6, Score= 631.99,Presence= 52.9411, Ratio sum= 2.0938 Position= n-3,7, Score= 580.51,Presence= 64.7058, Ratio sum= 2.5768		True	True		n-6,9	n-6,9		TG	0	100	19898
394	14.9416	872.785	872.77	872.777	MS2	TG 52:4|TG 16:0_18:2_18:2	TG 16:0_18:2(n-6,9)_18:2(n-6,9)		Testis2	206.013	True	Position= n-6,9, Score= 805.07,Presence= 70.5882, Ratio sum= 8.8103 Position= n-4,6, Score= 687.9,Presence= 76.4705, Ratio sum= 4.9387 Position= n-4,7, Score= 661.24,Presence= 82.3529, Ratio sum= 8.0699 Position= n-4,9, Score= 741.48,Presence= 70.5882, Ratio sum= 6.5681	Position= n-6,9, Score= 805.07,Presence= 70.5882, Ratio sum= 8.8103 Position= n-4,9, Score= 741.48,Presence= 70.5882, Ratio sum= 6.5681 Position= n-4,6, Score= 687.9,Presence= 76.4705, Ratio sum= 4.9387 Position= n-4,7, Score= 661.24,Presence= 82.3529, Ratio sum= 8.0699		True	True		n-6,9	n-6,9		TG	0	100	19898
341	14.2897	840.712	840.707	840.712	MS1	TG 50:6|TG 16:0_18:2_16:4	TG 16:0_18:2(n-6,9)_16:4(n-3,6,9,12)		Testis2	79.7673	True	Position= n-6,9, Score= 739.73,Presence= 58.8235, Ratio sum= 2.2893	Position= n-3*,6,9,12, Score= 824.1,Presence= 70.5882, Ratio sum= 4.5632		True	True		n-6,9	n-3*,6,9,12		TG	0	100	18779
342	14.3099	840.713	840.707	840.713	MS1	TG 50:6|TG 16:0_18:2_16:4	TG 16:0_18:2(n-6,9)_16:4(n-3,6,9,12)		Testis3	37.1689	True	Position= n-6,9, Score= 693.34,Presence= 58.8235, Ratio sum= 2.9914 Position= n-7,9, Score= 618.76,Presence= 64.7058, Ratio sum= 2.8794 Position= n-4,6, Score= 715.54,Presence= 64.7058, Ratio sum= 3.1994 Position= n-4,7, Score= 666.1,Presence= 67.647, Ratio sum= 3.8548 Position= n-4,9, Score= 653.01,Presence= 61.7647, Ratio sum= 2.2253	Position= n-3*,6,9,12, Score= 800.98,Presence= 69.1176, Ratio sum= 6.1217 Position= n-4,6,9,12, Score= 797.8,Presence= 70.5882, Ratio sum= 5.9769 Position= n-4,7,9,12, Score= 660.79,Presence= 72.0588, Ratio sum= 6.6323		True	True		n-6,9	n-3*,6,9,12		TG	0	100	18779
392	14.756	870.757	870.755	870.757	MS1	TG 52:5|TG 16:0_18:2_18:3	TG 16:0_18:2_18:3		Testis2	150.423	False				False	False		n-	n-		TG	0	100	19843
391	14.7313	870.771	870.755	870.751	MS2	TG 52:5|TG 16:0_18:2_18:3	TG 16:0_18:2_18:3		Testis1	142.134	False				False	False		n-	n-		TG	0	100	19843
478	14.6836	920.765	920.77	920.765	MS1	TG 56:8|TG 16:0_18:2_22:6	TG 16:0_18:2_22:6		Testis3	61.9291	False				False	False		n-	n-		TG	0	100	21461
436	16.2199	892.839	892.833	892.839	MS1	TG 53:1|TG 16:0_19:0_18:1	TG 16:0_19:0_18:1(n-9)		Testis1	67.4652	False	Position= n-9, Score= 803.24,Presence= 52.9411, Ratio sum= 0.2835			True			n-9			TG	0	100	20600
437	16.1717	892.839	892.833	892.839	MS1	TG 53:1|TG 16:0_19:0_18:1	TG 16:0_19:0_18:1(n-9)		Testis3	40.8365	False	Position= n-9, Score= 872.71,Presence= 64.7058, Ratio sum= 0.3419			True			n-9			TG	0	100	20600
513	15.1475	972.804	972.802	972.804	MS1	TG 60:10|TG 16:0_22:5_22:5	TG 16:0_22:5(n-6,9,12,15,18)_22:5(n-6,9,12,15,18)		Testis3	47.2466	True	Position= n-6,9,12,15,18, Score= 881.81,Presence= 81.1764, Ratio sum= 9.1039 Position= n-7,9,12,15,18, Score= 858.38,Presence= 81.1764, Ratio sum= 8.6487 Position= n-7,10,12,15,18, Score= 800.87,Presence= 81.1764, Ratio sum= 8.0886 Position= n-6,10,12,15,18, Score= 825.46,Presence= 81.1764, Ratio sum= 8.5439	Position= n-6,9,12,15,18, Score= 881.81,Presence= 81.1764, Ratio sum= 9.1039 Position= n-7,9,12,15,18, Score= 858.38,Presence= 81.1764, Ratio sum= 8.6487 Position= n-6,10,12,15,18, Score= 825.46,Presence= 81.1764, Ratio sum= 8.5439 Position= n-7,10,12,15,18, Score= 800.87,Presence= 81.1764, Ratio sum= 8.0886		True	True		n-6,9,12,15,18	n-6,9,12,15,18		TG	0	100	23035
345	14.6836	844.753	844.739	844.745	MS2+O	TG 50:4|TG 16:1_16:1_18:2	TG 16:1(n-11)_16:1(n-7)_18:2(n-6,9)		Testis3	60.1313	False	Position= n-11, Score= 657.49,Presence= 64.7058, Ratio sum= 0.4968 Position= n-5, Score= 625.86,Presence= 76.4705, Ratio sum= 1.6234 Position= n-6, Score= 916.66,Presence= 82.3529, Ratio sum= 7.5997 Position= n-7, Score= 721.86,Presence= 76.4705, Ratio sum= 10.0644	Position= n-7, Score= 721.86,Presence= 76.4705, Ratio sum= 10.0644 Position= n-11, Score= 657.49,Presence= 64.7058, Ratio sum= 0.4968 Position= n-5, Score= 625.86,Presence= 76.4705, Ratio sum= 1.6234 Position= n-6, Score= 916.66,Presence= 82.3529, Ratio sum= 7.5997	Position= n-6,9, Score= 919.4,Presence= 85.2941, Ratio sum= 14.5025 Position= n-5,9, Score= 780.22,Presence= 82.3529, Ratio sum= 8.5263 Position= n-7,9, Score= 703.76,Presence= 82.3529, Ratio sum= 16.9672 Position= n-5,7, Score= 560.76,Presence= 82.3529, Ratio sum= 7.2452	True	True	True	n-11	n-7	n-6,9	TG	0	100	18919
390	14.5906	868.746	868.739	868.746	MS1	TG 52:6|TG 16:1_18:2_18:3	TG 16:1(n-7)_18:2(n-6,9)_18:3(n-3,6,9)		Testis3	85.1014	True	Position= n-7*, Score= 641.62,Presence= 52.9411, Ratio sum= 3.5056 Position= n-3, Score= 932.61,Presence= 82.3529, Ratio sum= 0.8773 Position= n-4, Score= 405.29,Presence= 70.5882, Ratio sum= 2.2363	Position= n-6*,9*, Score= 467.17,Presence= 52.9411, Ratio sum= 13.8769 Position= n-4,7, Score= 572.12,Presence= 73.5294, Ratio sum= 18.9964 Position= n-3,6, Score= 778.88,Presence= 79.4117, Ratio sum= 12.9195 Position= n-3,5, Score= 699.45,Presence= 70.5882, Ratio sum= 3.2737 Position= n-4,6, Score= 654.83,Presence= 73.5294, Ratio sum= 14.2785 Position= n-3,7, Score= 638.78,Presence= 79.4117, Rat…	Position= n-3,6,9, Score= 832.68,Presence= 76.4705, Ratio sum= 23.5461 Position= n-4,6,9, Score= 802.53,Presence= 72.549, Ratio sum= 24.905 Position= n-3,5,9, Score= 780.95,Presence= 70.5882, Ratio sum= 13.9002 Position= n-3,6,14, Score= 718.96,Presence= 80.3921, Ratio sum= 13.5558 Position= n-3,5,14, Score= 636.87,Presence= 74.5098, Ratio sum= 3.91 Position= n-3,7,9, Score= 634.45,Presence= 76.4…	True	True	True	n-7*	n-6*,9*	n-3,6,9	TG	0	100	19779
343	14.4969	842.733	842.723	842.731	MS2	TG 50:5|TG 16:1_16:2_18:2	TG 16:1(n-6)_16:2(n-7,9)_18:2(n-6,9)		Testis3	59.906	False	Position= n-6, Score= 843.58,Presence= 70.5882, Ratio sum= 2.3766 Position= n-7, Score= 761.93,Presence= 76.4705, Ratio sum= 2.3587	Position= n-7,9, Score= 717.09,Presence= 79.4117, Ratio sum= 4.2657 Position= n-6,9, Score= 845.28,Presence= 76.4705, Ratio sum= 4.2836	Position= n-6,9, Score= 845.28,Presence= 76.4705, Ratio sum= 4.2836 Position= n-7,9, Score= 717.09,Presence= 79.4117, Ratio sum= 4.2657	True	True	True	n-6	n-7,9	n-6,9	TG	0	100	18855
388	14.5453	868.742	868.739	868.742	MS1	TG 52:6|TG 16:1_18:2_18:3	TG 16:1_18:2_18:3		Testis1	160.714	False				False	False	False	n-	n-	n-	TG	0	100	19779
344	14.6631	844.752	844.739	844.745	MS2	TG 50:4|TG 16:1_16:1_18:2	TG 16:1(n-9)_16:1(n-7)_18:2(n-6,9)		Testis2	152.767	False	Position= n-9, Score= 554.8,Presence= 47.0588, Ratio sum= 1.4217 Position= n-4, Score= 551.74,Presence= 58.8235, Ratio sum= 0.9036 Position= n-7, Score= 601.11,Presence= 58.8235, Ratio sum= 3.4738 Position= n-6, Score= 590.08,Presence= 64.7058, Ratio sum= 2.856	Position= n-7, Score= 601.11,Presence= 58.8235, Ratio sum= 3.4738 Position= n-6, Score= 590.08,Presence= 64.7058, Ratio sum= 2.856 Position= n-9, Score= 554.8,Presence= 47.0588, Ratio sum= 1.4217 Position= n-4, Score= 551.74,Presence= 58.8235, Ratio sum= 0.9036	Position= n-6,9, Score= 731.25,Presence= 70.5882, Ratio sum= 6.5168 Position= n-4,9, Score= 716.95,Presence= 67.647, Ratio sum= 4.5643 Position= n-4,7, Score= 699.44,Presence= 73.5294, Ratio sum= 9.5081 Position= n-4,6, Score= 683.56,Presence= 73.5294, Ratio sum= 5.7772 Position= n-7,9, Score= 652.76,Presence= 67.647, Ratio sum= 7.1345 Position= n-7,10, Score= 558.03,Presence= 55.8823, Ratio sum=…	True	True	True	n-9	n-7	n-6,9	TG	0	100	18919
387	14.4769	868.741	868.739	868.741	MS1	TG 52:6|TG 16:1_18:2_18:3	TG 16:1(n-7)_18:2(n-6,9)_18:3(n-6,9,12)		Testis2	120.051	True	Position= n-7, Score= 731.24,Presence= 58.8235, Ratio sum= 2.47 Position= n-9, Score= 724.51,Presence= 58.8235, Ratio sum= 1.0315 Position= n-6, Score= 793.69,Presence= 70.5882, Ratio sum= 2.9097	Position= n-6,9, Score= 801.69,Presence= 73.5294, Ratio sum= 5.4464 Position= n-7,11, Score= 629.44,Presence= 67.647, Ratio sum= 2.9236 Position= n-9,11, Score= 623.11,Presence= 67.647, Ratio sum= 1.485 Position= n-7,9, Score= 665.78,Presence= 67.647, Ratio sum= 5.0068 Position= n-6,11, Score= 665.75,Presence= 73.5294, Ratio sum= 3.3632	Position= n-6,9,12, Score= 768.49,Presence= 72.549, Ratio sum= 6.1209 Position= n-7,9,12, Score= 670.35,Presence= 68.6274, Ratio sum= 5.6814	True	True	True	n-7	n-6,9	n-6,9,12	TG	0	100	19778
389	14.5703	868.753	868.739	868.735	MS2	TG 52:6|TG 16:1_18:2_18:3	TG 16:1(n-7)_18:2(n-6,9)_18:3(n-6,9,12)		Testis2	83.8189	True	Position= n-7, Score= 731.24,Presence= 58.8235, Ratio sum= 2.47 Position= n-9, Score= 724.51,Presence= 58.8235, Ratio sum= 1.0315 Position= n-6, Score= 793.69,Presence= 70.5882, Ratio sum= 2.9097	Position= n-6,9, Score= 801.69,Presence= 73.5294, Ratio sum= 5.4464 Position= n-7,11, Score= 629.44,Presence= 67.647, Ratio sum= 2.9236 Position= n-9,11, Score= 623.11,Presence= 67.647, Ratio sum= 1.485 Position= n-7,9, Score= 665.78,Presence= 67.647, Ratio sum= 5.0068 Position= n-6,11, Score= 665.75,Presence= 73.5294, Ratio sum= 3.3632	Position= n-6,9,12, Score= 768.49,Presence= 72.549, Ratio sum= 6.1209 Position= n-7,9,12, Score= 670.35,Presence= 68.6274, Ratio sum= 5.6814	True	True	True	n-7	n-6,9	n-6,9,12	TG	0	100	19779
384	14.3584	866.73	866.723	866.73	MS1	TG 52:7|TG 16:2_18:2_18:3	TG 16:2(n-6,9)_18:2(n-6,9)_18:3(n-6,9,12)		Testis1	116.187	True	Position= n-6,9, Score= 794.01,Presence= 70.5882, Ratio sum= 4.5375 Position= n-4,9, Score= 739.0,Presence= 73.5294, Ratio sum= 3.3091 Position= n-7,9, Score= 682.82,Presence= 64.7058, Ratio sum= 4.3659 Position= n-4,7, Score= 670.71,Presence= 82.3529, Ratio sum= 4.6399 Position= n-4,6, Score= 759.2,Presence= 85.2941, Ratio sum= 4.2156	Position= n-6,9, Score= 794.01,Presence= 70.5882, Ratio sum= 4.5375 Position= n-4,6, Score= 759.2,Presence= 85.2941, Ratio sum= 4.2156 Position= n-4,9, Score= 739.0,Presence= 73.5294, Ratio sum= 3.3091 Position= n-7,9, Score= 682.82,Presence= 64.7058, Ratio sum= 4.3659 Position= n-4,7, Score= 670.71,Presence= 82.3529, Ratio sum= 4.6399	Position= n-6,9,12, Score= 751.64,Presence= 66.6666, Ratio sum= 5.0882 Position= n-4,6,9, Score= 868.84,Presence= 88.2352, Ratio sum= 7.0823 Position= n-6,9,13, Score= 744.04,Presence= 70.5882, Ratio sum= 4.8279 Position= n-4,6,10, Score= 737.72,Presence= 82.3529, Ratio sum= 5.3963 Position= n-4,9,12, Score= 733.41,Presence= 68.6274, Ratio sum= 3.8598 Position= n-4,6,12, Score= 731.98,Presence= 7…	True	True	True	n-6,9	n-6,9	n-6,9,12	TG	0	100	19711
386	14.4036	866.73	866.723	866.73	MS1	TG 52:7|TG 16:2_18:2_18:3	TG 16:2(n-6,9)_18:2(n-6,9)_18:3(n-6,9,12)		Testis3	65.5807	True	Position= n-6*,9, Score= 722.62,Presence= 58.8235, Ratio sum= 3.2987 Position= n-5,8, Score= 573.46,Presence= 64.7058, Ratio sum= 2.0653 Position= n-5,9, Score= 695.35,Presence= 55.8823, Ratio sum= 2.1101 Position= n-5,7, Score= 642.64,Presence= 70.5882, Ratio sum= 4.1204	Position= n-6*,9, Score= 722.62,Presence= 58.8235, Ratio sum= 3.2987 Position= n-5,9, Score= 695.35,Presence= 55.8823, Ratio sum= 2.1101 Position= n-5,7, Score= 642.64,Presence= 70.5882, Ratio sum= 4.1204 Position= n-5,8, Score= 573.46,Presence= 64.7058, Ratio sum= 2.0653	Position= n-6*,9,12, Score= 701.09,Presence= 60.7843, Ratio sum= 3.7335 Position= n-5,7,9, Score= 798.73,Presence= 72.549, Ratio sum= 6.7273 Position= n-5,9,12, Score= 694.16,Presence= 58.8235, Ratio sum= 2.5449 Position= n-5,7,12, Score= 629.07,Presence= 68.6274, Ratio sum= 4.5552 Position= n-5,8,12, Score= 596.7,Presence= 64.7058, Ratio sum= 2.5001	True	True	True	n-6*,9	n-6*,9	n-6*,9,12	TG	0	100	19711
385	14.3834	866.73	866.723	866.73	MS1	TG 52:7|TG 16:2_18:2_18:3	TG 16:2(n-6,9)_18:2(n-6,9)_18:3(n-6,9,12)		Testis2	136.982	True	Position= n-6,9, Score= 794.74,Presence= 67.647, Ratio sum= 4.2432	Position= n-6,9, Score= 794.74,Presence= 67.647, Ratio sum= 4.2432	Position= n-6,9,12, Score= 753.29,Presence= 68.6274, Ratio sum= 4.8516 Position= n-6,9,13, Score= 764.97,Presence= 70.5882, Ratio sum= 4.5643	True	True	True	n-6,9	n-6,9	n-6,9,12	TG	0	100	19711
424	15.4747	888.808	888.802	888.808	MS1	TG 53:3|TG 17:0_18:1_18:2	TG 17:0_18:1(n-9)_18:2(n-6,9)		Testis1	114.21	False	Position= n-9, Score= 866.42,Presence= 76.4705, Ratio sum= 1.3761 Position= n-10, Score= 771.48,Presence= 64.7058, Ratio sum= 0.4513 Position= n-7, Score= 612.4,Presence= 88.2352, Ratio sum= 1.7247 Position= n-6, Score= 881.77,Presence= 70.5882, Ratio sum= 1.1659	Position= n-6,9, Score= 887.65,Presence= 79.4117, Ratio sum= 2.6958 Position= n-6,10, Score= 768.75,Presence= 70.5882, Ratio sum= 1.7226 Position= n-7,9, Score= 692.99,Presence= 88.2352, Ratio sum= 3.2546 Position= n-7,10, Score= 598.78,Presence= 79.4117, Ratio sum= 2.2815		True	True		n-9	n-6,9		TG	0	100	20419
420	15.1475	886.791	886.786	886.791	MS1	TG 53:4|TG 17:1_18:1_18:2	TG 17:1(n-8)_18:1(n-9)_18:2(n-6,9)		Testis3	50.5576	True	Position= n-8, Score= 767.49,Presence= 64.7058, Ratio sum= 0.3161 Position= n-10, Score= 759.18,Presence= 52.9411, Ratio sum= 0.3532 Position= n-6, Score= 897.63,Presence= 70.5882, Ratio sum= 1.1669	Position= n-9*, Score= 682.16,Presence= 64.7058, Ratio sum= 0.5736 Position= n-6, Score= 897.63,Presence= 70.5882, Ratio sum= 1.1669 Position= n-8, Score= 767.49,Presence= 64.7058, Ratio sum= 0.3161 Position= n-10, Score= 759.18,Presence= 52.9411, Ratio sum= 0.3532	Position= n-6,9*, Score= 811.52,Presence= 64.7058, Ratio sum= 2.0229	True	True	True	n-8	n-9*	n-6,9*	TG	0	100	20350
418	15.1027	886.791	886.786	886.791	MS1	TG 53:4|TG 17:1_18:1_18:2	TG 17:1(n-8)_18:1(n-9)_18:2(n-6,9)		Testis1	80.7532	True	Position= n-8, Score= 852.08,Presence= 88.2352, Ratio sum= 1.026 Position= n-9, Score= 788.55,Presence= 76.4705, Ratio sum= 2.2583 Position= n-10, Score= 754.24,Presence= 64.7058, Ratio sum= 0.5879 Position= n-11, Score= 684.83,Presence= 58.8235, Ratio sum= 0.3816 Position= n-7, Score= 599.96,Presence= 88.2352, Ratio sum= 3.3237 Position= n-6, Score= 897.1,Presence= 70.5882, Ratio sum= 2.5624	Position= n-9, Score= 788.55,Presence= 76.4705, Ratio sum= 2.2583 Position= n-8, Score= 852.08,Presence= 88.2352, Ratio sum= 1.026 Position= n-10, Score= 754.24,Presence= 64.7058, Ratio sum= 0.5879 Position= n-11, Score= 684.83,Presence= 58.8235, Ratio sum= 0.3816 Position= n-7, Score= 599.96,Presence= 88.2352, Ratio sum= 3.3237 Position= n-6, Score= 897.1,Presence= 70.5882, Ratio sum= 2.5624	Position= n-6,9, Score= 911.73,Presence= 76.4705, Ratio sum= 5.409 Position= n-6,10, Score= 751.75,Presence= 70.5882, Ratio sum= 3.4438 Position= n-8,10, Score= 738.9,Presence= 79.4117, Ratio sum= 1.9075 Position= n-6,8, Score= 674.72,Presence= 76.4705, Ratio sum= 4.6792 Position= n-7,9, Score= 655.85,Presence= 85.2941, Ratio sum= 6.1703 Position= n-7,10, Score= 562.29,Presence= 79.4117, Ratio su…	True	True	True	n-8	n-9	n-6,9	TG	0	100	20350
419	15.1275	886.793	886.786	886.793	MS1	TG 53:4|TG 17:1_18:1_18:2	TG 17:1(n-8)_18:1(n-9)_18:2(n-6,9)		Testis2	104.816	True	Position= n-8, Score= 857.08,Presence= 94.1176, Ratio sum= 1.1054 Position= n-9, Score= 782.81,Presence= 76.4705, Ratio sum= 2.1951 Position= n-10, Score= 756.88,Presence= 64.7058, Ratio sum= 0.6441 Position= n-6, Score= 883.89,Presence= 70.5882, Ratio sum= 2.4383	Position= n-9, Score= 782.81,Presence= 76.4705, Ratio sum= 2.1951 Position= n-8, Score= 857.08,Presence= 94.1176, Ratio sum= 1.1054 Position= n-10, Score= 756.88,Presence= 64.7058, Ratio sum= 0.6441 Position= n-6, Score= 883.89,Presence= 70.5882, Ratio sum= 2.4383	Position= n-6,9, Score= 914.84,Presence= 82.3529, Ratio sum= 5.3026 Position= n-8,10, Score= 753.58,Presence= 85.2941, Ratio sum= 1.9947 Position= n-6,10, Score= 751.93,Presence= 73.5294, Ratio sum= 3.3275 Position= n-6,8, Score= 675.43,Presence= 79.4117, Ratio sum= 4.6874	True	True	True	n-8	n-9	n-6,9	TG	0	100	20350
461	16.0332	906.856	906.848	906.856	MS1	TG 54:1|TG 18:0_18:0_18:1	TG 18:0_18:0_18:1(n-9)		Testis1	109.538	False	Position= n-9, Score= 713.08,Presence= 88.2352, Ratio sum= 3.6136 Position= n-11, Score= 670.51,Presence= 82.3529, Ratio sum= 0.5383 Position= n-7, Score= 657.24,Presence= 52.9411, Ratio sum= 0.528			True			n-9			TG	0	100	21004
462	16.0573	906.858	906.848	906.844	MS2+O	TG 54:1|TG 18:0_18:0_18:1	TG 18:0_18:0_18:1(n-9)		Testis2	74.6538	False	Position= n-9, Score= 762.05,Presence= 94.1176, Ratio sum= 3.6919 Position= n-8, Score= 655.65,Presence= 52.9411, Ratio sum= 0.8281 Position= n-10, Score= 493.2,Presence= 70.5882, Ratio sum= 1.5052			True			n-9			TG	0	100	21004
469	15.8713	916.841	916.833	916.841	MS1	TG 55:3|TG 18:1_18:1_19:1	TG 18:1(n-10)_18:1(n-6)_19:1(n-9)		Testis2	121.205	False	Position= n-10, Score= 833.72,Presence= 94.1176, Ratio sum= 0.8487 Position= n-8, Score= 816.57,Presence= 88.2352, Ratio sum= 0.7392 Position= n-11, Score= 803.26,Presence= 58.8235, Ratio sum= 0.2659 Position= n-7, Score= 625.69,Presence= 82.3529, Ratio sum= 1.7698 Position= n-9, Score= 900.86,Presence= 76.4705, Ratio sum= 1.7235 Position= n-6, Score= 846.16,Presence= 70.5882, Ratio sum= 1.1463	Position= n-6, Score= 846.16,Presence= 70.5882, Ratio sum= 1.1463 Position= n-10, Score= 833.72,Presence= 94.1176, Ratio sum= 0.8487 Position= n-8, Score= 816.57,Presence= 88.2352, Ratio sum= 0.7392 Position= n-11, Score= 803.26,Presence= 58.8235, Ratio sum= 0.2659 Position= n-7, Score= 625.69,Presence= 82.3529, Ratio sum= 1.7698 Position= n-9, Score= 900.86,Presence= 76.4705, Ratio sum= 1.7235	Position= n-9, Score= 900.86,Presence= 76.4705, Ratio sum= 1.7235 Position= n-6, Score= 846.16,Presence= 70.5882, Ratio sum= 1.1463 Position= n-10, Score= 833.72,Presence= 94.1176, Ratio sum= 0.8487 Position= n-8, Score= 816.57,Presence= 88.2352, Ratio sum= 0.7392 Position= n-11, Score= 803.26,Presence= 58.8235, Ratio sum= 0.2659 Position= n-7, Score= 625.69,Presence= 82.3529, Ratio sum= 1.7698	True	True	True	n-10	n-6	n-9	TG	0	100	21327
481	14.9619	922.79	922.786	922.79	MS1	TG 56:7|TG 18:1_18:2_20:4	TG 18:1(n-10)_18:2(n-7,9)_20:4(n-6,9,12,15)		Testis3	101.682	False	Position= n-10, Score= 713.31,Presence= 58.8235, Ratio sum= 1.0924 Position= n-6, Score= 841.35,Presence= 76.4705, Ratio sum= 2.6963 Position= n-7, Score= 626.9,Presence= 76.4705, Ratio sum= 2.6194	Position= n-7,9, Score= 669.71,Presence= 73.5294, Ratio sum= 5.5949 Position= n-6,9, Score= 875.18,Presence= 73.5294, Ratio sum= 5.6719	Position= n-6,9,12,15, Score= 874.72,Presence= 80.8823, Ratio sum= 8.628 Position= n-7,9,12,15, Score= 771.12,Presence= 80.8823, Ratio sum= 8.551	True	True	True	n-10	n-7,9	n-6,9,12,15	TG	0	100	21530
453	15.5195	902.822	902.817	902.822	MS1	TG 54:3|TG 18:1_18:1_18:1	TG 18:1(n-11)_18:1(n-7)_18:1(n-9)		Testis3	104.629	False	Position= n-11, Score= 653.47,Presence= 58.8235, Ratio sum= 0.5336 Position= n-13, Score= 644.01,Presence= 47.0588, Ratio sum= 0.1547 Position= n-8, Score= 594.35,Presence= 70.5882, Ratio sum= 4.1009 Position= n-9, Score= 930.86,Presence= 64.7058, Ratio sum= 12.5134 Position= n-7, Score= 664.58,Presence= 76.4705, Ratio sum= 5.0809	Position= n-7, Score= 664.58,Presence= 76.4705, Ratio sum= 5.0809 Position= n-11, Score= 653.47,Presence= 58.8235, Ratio sum= 0.5336 Position= n-13, Score= 644.01,Presence= 47.0588, Ratio sum= 0.1547 Position= n-8, Score= 594.35,Presence= 70.5882, Ratio sum= 4.1009 Position= n-9, Score= 930.86,Presence= 64.7058, Ratio sum= 12.5134	Position= n-9, Score= 930.86,Presence= 64.7058, Ratio sum= 12.5134 Position= n-7, Score= 664.58,Presence= 76.4705, Ratio sum= 5.0809 Position= n-11, Score= 653.47,Presence= 58.8235, Ratio sum= 0.5336 Position= n-13, Score= 644.01,Presence= 47.0588, Ratio sum= 0.1547 Position= n-8, Score= 594.35,Presence= 70.5882, Ratio sum= 4.1009	True	True	True	n-11	n-7	n-9	TG	0	100	20888
446	15.0343	898.786	898.786	898.786	MS1	TG 54:5|TG 18:1_18:2_18:2	TG 18:1(n-11)_18:2(n-9,11)_18:2(n-6,9)		Testis2	224.317	False	Position= n-11, Score= 695.58,Presence= 76.4705, Ratio sum= 2.3685 Position= n-15, Score= 627.82,Presence= 64.7058, Ratio sum= 2.1438 Position= n-7, Score= 571.77,Presence= 82.3529, Ratio sum= 21.3973 Position= n-6, Score= 871.19,Presence= 70.5882, Ratio sum= 16.5227 Position= n-9, Score= 696.5,Presence= 76.4705, Ratio sum= 13.4454	Position= n-9,11, Score= 557.08,Presence= 76.4705, Ratio sum= 15.85 Position= n-7,11, Score= 484.52,Presence= 79.4117, Ratio sum= 23.8019 Position= n-6,9, Score= 904.67,Presence= 76.4705, Ratio sum= 33.6656 Position= n-6,11, Score= 689.03,Presence= 73.5294, Ratio sum= 18.9274 Position= n-6,8, Score= 632.27,Presence= 73.5294, Ratio sum= 29.8919 Position= n-7,9, Score= 624.68,Presence= 82.3529, Rat…	Position= n-6,9, Score= 904.67,Presence= 76.4705, Ratio sum= 33.6656 Position= n-6,11, Score= 689.03,Presence= 73.5294, Ratio sum= 18.9274 Position= n-6,8, Score= 632.27,Presence= 73.5294, Ratio sum= 29.8919 Position= n-7,9, Score= 624.68,Presence= 82.3529, Ratio sum= 38.54 Position= n-9,11, Score= 557.08,Presence= 76.4705, Ratio sum= 15.85 Position= n-7,11, Score= 484.52,Presence= 79.4117, Ratio…	True	True	True	n-11	n-9,11	n-6,9	TG	0	100	20787
445	15.0099	898.786	898.786	898.786	MS1	TG 54:5|TG 18:1_18:2_18:2	TG 18:1(n-11)_18:2(n-9,11)_18:2(n-6,9)		Testis1	199.099	False	Position= n-11, Score= 721.22,Presence= 64.7058, Ratio sum= 1.3705 Position= n-7, Score= 567.73,Presence= 76.4705, Ratio sum= 16.8498 Position= n-6, Score= 870.44,Presence= 70.5882, Ratio sum= 12.9682 Position= n-9, Score= 700.76,Presence= 76.4705, Ratio sum= 10.4395	Position= n-9,11, Score= 555.18,Presence= 73.5294, Ratio sum= 12.2131 Position= n-7,11, Score= 471.37,Presence= 73.5294, Ratio sum= 18.6235 Position= n-6,9, Score= 902.45,Presence= 73.5294, Ratio sum= 26.7665 Position= n-6,11, Score= 678.03,Presence= 70.5882, Ratio sum= 14.7418 Position= n-7,9, Score= 614.79,Presence= 76.4705, Ratio sum= 30.6482	Position= n-6,9, Score= 902.45,Presence= 73.5294, Ratio sum= 26.7665 Position= n-6,11, Score= 678.03,Presence= 70.5882, Ratio sum= 14.7418 Position= n-7,9, Score= 614.79,Presence= 76.4705, Ratio sum= 30.6482 Position= n-9,11, Score= 555.18,Presence= 73.5294, Ratio sum= 12.2131 Position= n-7,11, Score= 471.37,Presence= 73.5294, Ratio sum= 18.6235	True	True	True	n-11	n-9,11	n-6,9	TG	0	100	20787
516	16.6172	984.901	984.895	984.901	MS1	TG 60:4|TG 18:1_24:1_18:2	TG 18:1(n-11)_24:1(n-9)_18:2(n-6,9)		Testis2	17.4342	True	Position= n-11, Score= 663.23,Presence= 11.7647, Ratio sum= 0.2869 Position= n-9, Score= 780.72,Presence= 41.1764, Ratio sum= 1.4179	Position= n-9, Score= 780.72,Presence= 41.1764, Ratio sum= 1.4179 Position= n-11, Score= 663.23,Presence= 11.7647, Ratio sum= 0.2869	Position= n-6*,9, Score= 593.04,Presence= 23.5294, Ratio sum= 1.8671	True	True	True	n-11	n-9	n-6*,9	TG	0	100	23324
517	16.6393	984.902	984.895	984.902	MS1	TG 60:4|TG 18:1_24:1_18:2	TG 18:1(n-11)_24:1(n-9)_18:2(n-6,9)		Testis3	30.4562	False	Position= n-11, Score= 859.8,Presence= 58.8235, Ratio sum= 0.3883 Position= n-10, Score= 623.01,Presence= 64.7058, Ratio sum= 0.7057 Position= n-3, Score= 587.51,Presence= 35.2941, Ratio sum= 0.3796 Position= n-9, Score= 884.36,Presence= 82.3529, Ratio sum= 1.8548 Position= n-6, Score= 833.11,Presence= 58.8235, Ratio sum= 0.7433	Position= n-9, Score= 884.36,Presence= 82.3529, Ratio sum= 1.8548 Position= n-11, Score= 859.8,Presence= 58.8235, Ratio sum= 0.3883 Position= n-6, Score= 833.11,Presence= 58.8235, Ratio sum= 0.7433 Position= n-10, Score= 623.01,Presence= 64.7058, Ratio sum= 0.7057 Position= n-3, Score= 587.51,Presence= 35.2941, Ratio sum= 0.3796	Position= n-6,9, Score= 860.34,Presence= 70.5882, Ratio sum= 2.3764 Position= n-3,9, Score= 757.16,Presence= 58.8235, Ratio sum= 2.0126 Position= n-6,10, Score= 686.61,Presence= 52.9411, Ratio sum= 1.3514 Position= n-6,8, Score= 672.55,Presence= 67.647, Ratio sum= 1.5568 Position= n-3,8, Score= 603.13,Presence= 55.8823, Ratio sum= 1.1929 Position= n-3,10, Score= 549.16,Presence= 41.1764, Ratio su…	True	True	True	n-11	n-9	n-6,9	TG	0	100	23324
505	16.1717	956.881	956.864	956.868	MS2+O	TG 58:4|TG 18:1_22:1_18:2	TG 18:1(n-13)_22:1(n-11)_18:2(n-6,9)		Testis3	55.0318	False	Position= n-13, Score= 815.08,Presence= 76.4705, Ratio sum= 0.2631 Position= n-9, Score= 744.14,Presence= 76.4705, Ratio sum= 1.8141 Position= n-10, Score= 714.91,Presence= 82.3529, Ratio sum= 0.8566 Position= n-7, Score= 573.3,Presence= 70.5882, Ratio sum= 2.0065 Position= n-11, Score= 937.99,Presence= 82.3529, Ratio sum= 0.7713 Position= n-6, Score= 859.44,Presence= 76.4705, Ratio sum= 1.5162	Position= n-11, Score= 937.99,Presence= 82.3529, Ratio sum= 0.7713 Position= n-6, Score= 859.44,Presence= 76.4705, Ratio sum= 1.5162 Position= n-13, Score= 815.08,Presence= 76.4705, Ratio sum= 0.2631 Position= n-9, Score= 744.14,Presence= 76.4705, Ratio sum= 1.8141 Position= n-10, Score= 714.91,Presence= 82.3529, Ratio sum= 0.8566 Position= n-7, Score= 573.3,Presence= 70.5882, Ratio sum= 2.0065	Position= n-6,9, Score= 891.57,Presence= 73.5294, Ratio sum= 3.2178 Position= n-6,11, Score= 738.15,Presence= 73.5294, Ratio sum= 2.1892 Position= n-7,9, Score= 630.44,Presence= 70.5882, Ratio sum= 3.7082 Position= n-9,11, Score= 627.01,Presence= 73.5294, Ratio sum= 2.4871 Position= n-7,11, Score= 561.73,Presence= 70.5882, Ratio sum= 2.6795	True	True	True	n-13	n-11	n-6,9	TG	0	100	22601
451	15.7536	902.82	902.817	902.82	MS1	TG 54:3|TG 18:1_18:1_18:1	TG 18:1(n-9)_18:1(n-6)_18:1(n-9)		Testis1	199.467	True	Position= n-9, Score= 945.08,Presence= 88.2352, Ratio sum= 14.022 Position= n-14, Score= 673.67,Presence= 58.8235, Ratio sum= 0.3175 Position= n-7, Score= 670.79,Presence= 94.1176, Ratio sum= 7.9512 Position= n-16, Score= 523.61,Presence= 58.8235, Ratio sum= 1.5469 Position= n-6, Score= 874.32,Presence= 76.4705, Ratio sum= 3.6992	Position= n-6, Score= 874.32,Presence= 76.4705, Ratio sum= 3.6992 Position= n-14, Score= 673.67,Presence= 58.8235, Ratio sum= 0.3175 Position= n-7, Score= 670.79,Presence= 94.1176, Ratio sum= 7.9512 Position= n-16, Score= 523.61,Presence= 58.8235, Ratio sum= 1.5469 Position= n-9, Score= 945.08,Presence= 88.2352, Ratio sum= 14.022	Position= n-9, Score= 945.08,Presence= 88.2352, Ratio sum= 14.022 Position= n-6, Score= 874.32,Presence= 76.4705, Ratio sum= 3.6992 Position= n-14, Score= 673.67,Presence= 58.8235, Ratio sum= 0.3175 Position= n-7, Score= 670.79,Presence= 94.1176, Ratio sum= 7.9512 Position= n-16, Score= 523.61,Presence= 58.8235, Ratio sum= 1.5469	True	True	True	n-9	n-6	n-9	TG	0	100	20887
450	15.5924	902.82	902.817	902.82	MS1	TG 54:3|TG 18:1_18:1_18:1	TG 18:1(n-9)_18:1(n-6)_18:1(n-9)		Testis2	206.607	True	Position= n-9, Score= 828.02,Presence= 82.3529, Ratio sum= 9.0295 Position= n-16, Score= 571.68,Presence= 64.7058, Ratio sum= 0.8424 Position= n-7, Score= 533.94,Presence= 82.3529, Ratio sum= 7.1125 Position= n-6, Score= 574.62,Presence= 52.9411, Ratio sum= 4.9813	Position= n-6, Score= 574.62,Presence= 52.9411, Ratio sum= 4.9813 Position= n-16, Score= 571.68,Presence= 64.7058, Ratio sum= 0.8424 Position= n-7, Score= 533.94,Presence= 82.3529, Ratio sum= 7.1125 Position= n-9, Score= 828.02,Presence= 82.3529, Ratio sum= 9.0295	Position= n-9, Score= 828.02,Presence= 82.3529, Ratio sum= 9.0295 Position= n-6, Score= 574.62,Presence= 52.9411, Ratio sum= 4.9813 Position= n-16, Score= 571.68,Presence= 64.7058, Ratio sum= 0.8424 Position= n-7, Score= 533.94,Presence= 82.3529, Ratio sum= 7.1125	True	True	True	n-9	n-6	n-9	TG	0	100	20886
452	15.4994	902.833	902.817	902.821	MS2	TG 54:3|TG 18:1_18:1_18:1	TG 18:1(n-9)_18:1(n-6)_18:1(n-9)		Testis2	83.5216	True	Position= n-9, Score= 828.02,Presence= 82.3529, Ratio sum= 9.0295 Position= n-16, Score= 571.68,Presence= 64.7058, Ratio sum= 0.8424 Position= n-7, Score= 533.94,Presence= 82.3529, Ratio sum= 7.1125 Position= n-6, Score= 574.62,Presence= 52.9411, Ratio sum= 4.9813	Position= n-6, Score= 574.62,Presence= 52.9411, Ratio sum= 4.9813 Position= n-16, Score= 571.68,Presence= 64.7058, Ratio sum= 0.8424 Position= n-7, Score= 533.94,Presence= 82.3529, Ratio sum= 7.1125 Position= n-9, Score= 828.02,Presence= 82.3529, Ratio sum= 9.0295	Position= n-9, Score= 828.02,Presence= 82.3529, Ratio sum= 9.0295 Position= n-6, Score= 574.62,Presence= 52.9411, Ratio sum= 4.9813 Position= n-16, Score= 571.68,Presence= 64.7058, Ratio sum= 0.8424 Position= n-7, Score= 533.94,Presence= 82.3529, Ratio sum= 7.1125	True	True	True	n-9	n-6	n-9	TG	0	100	20888
499	14.8242	946.795	946.786	946.795	MS1	TG 58:9|TG 18:1_18:2_22:6	TG 18:1(n-7)_18:2(n-6,9)_22:6(n-3,6,9,12,15,18)		Testis1	99.9693	True	Position= n-7, Score= 721.36,Presence= 82.3529, Ratio sum= 5.2352 Position= n-3, Score= 826.92,Presence= 70.5882, Ratio sum= 2.5486	Position= n-6*,9, Score= 729.0,Presence= 64.7058, Ratio sum= 8.9335 Position= n-3,9, Score= 814.86,Presence= 73.5294, Ratio sum= 7.4556 Position= n-3,15, Score= 745.39,Presence= 64.7058, Ratio sum= 3.0698 Position= n-7,9, Score= 694.69,Presence= 79.4117, Ratio sum= 10.142 Position= n-3,7, Score= 670.71,Presence= 76.4705, Ratio sum= 7.6132 Position= n-7,15, Score= 641.7,Presence= 70.5882, Ratio su…	Position= n-3,6*,9,12,15,18, Score= 870.77,Presence= 71.5686, Ratio sum= 19.818 Position= n-3,7,9,12,15,18, Score= 819.04,Presence= 74.5098, Ratio sum= 21.1429 Position= n-3,7,9,12,15,19, Score= 788.31,Presence= 74.5098, Ratio sum= 20.3278 Position= n-3,7,9,12,15,17, Score= 773.27,Presence= 76.4705, Ratio sum= 20.5986 Position= n-3,7,9,13,15,18, Score= 756.06,Presence= 76.4705, Ratio sum= 20.4467…	True	True	True	n-7	n-6*,9	n-3,6*,9,12,15,18	TG	0	100	22282
485	15.9851	930.848	930.848	930.848	MS1	TG 56:3|TG 18:1_18:1_20:1	TG 18:1(n-9)_18:1(n-11)_20:1(n-9)		Testis3	86.5286	True	Position= n-9, Score= 942.28,Presence= 88.2352, Ratio sum= 7.2723 Position= n-6, Score= 827.65,Presence= 70.5882, Ratio sum= 1.4352 Position= n-7, Score= 611.42,Presence= 82.3529, Ratio sum= 3.7263 Position= n-11, Score= 921.9,Presence= 82.3529, Ratio sum= 1.41	Position= n-11, Score= 921.9,Presence= 82.3529, Ratio sum= 1.41 Position= n-6, Score= 827.65,Presence= 70.5882, Ratio sum= 1.4352 Position= n-7, Score= 611.42,Presence= 82.3529, Ratio sum= 3.7263 Position= n-9, Score= 942.28,Presence= 88.2352, Ratio sum= 7.2723	Position= n-9, Score= 942.28,Presence= 88.2352, Ratio sum= 7.2723 Position= n-11, Score= 921.9,Presence= 82.3529, Ratio sum= 1.41 Position= n-6, Score= 827.65,Presence= 70.5882, Ratio sum= 1.4352 Position= n-7, Score= 611.42,Presence= 82.3529, Ratio sum= 3.7263	True	True	True	n-9	n-11	n-9	TG	0	100	21769
483	15.9851	930.853	930.848	930.853	MS1	TG 56:3|TG 18:1_18:1_20:1	TG 18:1(n-9)_18:1(n-11)_20:1(n-9)		Testis3	86.5286	True	Position= n-9, Score= 942.28,Presence= 88.2352, Ratio sum= 7.2723 Position= n-6, Score= 827.65,Presence= 70.5882, Ratio sum= 1.4352 Position= n-7, Score= 611.42,Presence= 82.3529, Ratio sum= 3.7263 Position= n-11, Score= 921.9,Presence= 82.3529, Ratio sum= 1.41	Position= n-11, Score= 921.9,Presence= 82.3529, Ratio sum= 1.41 Position= n-6, Score= 827.65,Presence= 70.5882, Ratio sum= 1.4352 Position= n-7, Score= 611.42,Presence= 82.3529, Ratio sum= 3.7263 Position= n-9, Score= 942.28,Presence= 88.2352, Ratio sum= 7.2723	Position= n-9, Score= 942.28,Presence= 88.2352, Ratio sum= 7.2723 Position= n-11, Score= 921.9,Presence= 82.3529, Ratio sum= 1.41 Position= n-6, Score= 827.65,Presence= 70.5882, Ratio sum= 1.4352 Position= n-7, Score= 611.42,Presence= 82.3529, Ratio sum= 3.7263	True	True	True	n-9	n-11	n-9	TG	0	100	21768
507	16.5238	958.886	958.88	958.886	MS1	TG 58:3|TG 18:1_18:1_22:1	TG 18:1(n-9)_18:1(n-11)_22:1(n-9)		Testis2	57.0136	True	Position= n-9, Score= 933.59,Presence= 70.5882, Ratio sum= 1.2795 Position= n-6, Score= 719.42,Presence= 23.5294, Ratio sum= 0.2237 Position= n-11, Score= 883.01,Presence= 58.8235, Ratio sum= 0.5185	Position= n-11, Score= 883.01,Presence= 58.8235, Ratio sum= 0.5185 Position= n-6, Score= 719.42,Presence= 23.5294, Ratio sum= 0.2237 Position= n-9, Score= 933.59,Presence= 70.5882, Ratio sum= 1.2795	Position= n-9, Score= 933.59,Presence= 70.5882, Ratio sum= 1.2795 Position= n-11, Score= 883.01,Presence= 58.8235, Ratio sum= 0.5185 Position= n-6, Score= 719.42,Presence= 23.5294, Ratio sum= 0.2237	True	True	True	n-9	n-11	n-9	TG	0	100	22656
506	16.5938	958.887	958.88	958.887	MS1	TG 58:3|TG 18:1_18:1_22:1	TG 18:1(n-9)_18:1(n-11)_22:1(n-9)		Testis1	93.9006	True	Position= n-9, Score= 947.74,Presence= 82.3529, Ratio sum= 1.7253 Position= n-6, Score= 788.2,Presence= 41.1764, Ratio sum= 0.3381 Position= n-7, Score= 664.41,Presence= 70.5882, Ratio sum= 0.9053 Position= n-11, Score= 875.05,Presence= 64.7058, Ratio sum= 0.414	Position= n-11, Score= 875.05,Presence= 64.7058, Ratio sum= 0.414 Position= n-6, Score= 788.2,Presence= 41.1764, Ratio sum= 0.3381 Position= n-7, Score= 664.41,Presence= 70.5882, Ratio sum= 0.9053 Position= n-9, Score= 947.74,Presence= 82.3529, Ratio sum= 1.7253	Position= n-9, Score= 947.74,Presence= 82.3529, Ratio sum= 1.7253 Position= n-11, Score= 875.05,Presence= 64.7058, Ratio sum= 0.414 Position= n-6, Score= 788.2,Presence= 41.1764, Ratio sum= 0.3381 Position= n-7, Score= 664.41,Presence= 70.5882, Ratio sum= 0.9053	True	True	True	n-9	n-11	n-9	TG	0	100	22655
482	16.0332	930.845	930.848	930.845	MS1	TG 56:3|TG 18:1_18:1_20:1	TG 18:1(n-6)_18:1(n-9)_20:1(n-11)		Testis1	149.658	False	Position= n-6, Score= 867.05,Presence= 76.4705, Ratio sum= 2.1409 Position= n-13, Score= 720.7,Presence= 47.0588, Ratio sum= 0.1684 Position= n-10, Score= 626.61,Presence= 76.4705, Ratio sum= 1.7445 Position= n-7, Score= 617.55,Presence= 82.3529, Ratio sum= 3.3942 Position= n-11, Score= 937.74,Presence= 70.5882, Ratio sum= 1.3218 Position= n-9, Score= 923.99,Presence= 94.1176, Ratio sum= 4.4092	Position= n-9, Score= 923.99,Presence= 94.1176, Ratio sum= 4.4092 Position= n-6, Score= 867.05,Presence= 76.4705, Ratio sum= 2.1409 Position= n-13, Score= 720.7,Presence= 47.0588, Ratio sum= 0.1684 Position= n-10, Score= 626.61,Presence= 76.4705, Ratio sum= 1.7445 Position= n-7, Score= 617.55,Presence= 82.3529, Ratio sum= 3.3942 Position= n-11, Score= 937.74,Presence= 70.5882, Ratio sum= 1.3218	Position= n-11, Score= 937.74,Presence= 70.5882, Ratio sum= 1.3218 Position= n-9, Score= 923.99,Presence= 94.1176, Ratio sum= 4.4092 Position= n-6, Score= 867.05,Presence= 76.4705, Ratio sum= 2.1409 Position= n-13, Score= 720.7,Presence= 47.0588, Ratio sum= 0.1684 Position= n-10, Score= 626.61,Presence= 76.4705, Ratio sum= 1.7445 Position= n-7, Score= 617.55,Presence= 82.3529, Ratio sum= 3.3942	True	True	True	n-6	n-9	n-11	TG	0	100	21768
484	15.9645	930.846	930.848	930.846	MS1	TG 56:3|TG 18:1_18:1_20:1	TG 18:1(n-6)_18:1(n-9)_20:1(n-11)		Testis2	133.805	False	Position= n-6, Score= 870.74,Presence= 76.4705, Ratio sum= 1.2761 Position= n-7, Score= 584.07,Presence= 70.5882, Ratio sum= 1.9093 Position= n-11, Score= 919.68,Presence= 76.4705, Ratio sum= 0.7365 Position= n-9, Score= 895.36,Presence= 82.3529, Ratio sum= 2.2707	Position= n-9, Score= 895.36,Presence= 82.3529, Ratio sum= 2.2707 Position= n-6, Score= 870.74,Presence= 76.4705, Ratio sum= 1.2761 Position= n-7, Score= 584.07,Presence= 70.5882, Ratio sum= 1.9093 Position= n-11, Score= 919.68,Presence= 76.4705, Ratio sum= 0.7365	Position= n-11, Score= 919.68,Presence= 76.4705, Ratio sum= 0.7365 Position= n-9, Score= 895.36,Presence= 82.3529, Ratio sum= 2.2707 Position= n-6, Score= 870.74,Presence= 76.4705, Ratio sum= 1.2761 Position= n-7, Score= 584.07,Presence= 70.5882, Ratio sum= 1.9093	True	True	True	n-6	n-9	n-11	TG	0	100	21769
486	16.0332	930.854	930.848	930.854	MS1	TG 56:3|TG 18:1_18:1_20:1	TG 18:1(n-9)_18:1(n-11)_20:1(n-9)		Testis1	152.171	True	Position= n-9, Score= 923.99,Presence= 94.1176, Ratio sum= 4.4092 Position= n-6, Score= 867.05,Presence= 76.4705, Ratio sum= 2.1409 Position= n-13, Score= 720.7,Presence= 47.0588, Ratio sum= 0.1684 Position= n-10, Score= 626.61,Presence= 76.4705, Ratio sum= 1.7445 Position= n-7, Score= 617.55,Presence= 82.3529, Ratio sum= 3.3942 Position= n-11, Score= 937.74,Presence= 70.5882, Ratio sum= 1.3218	Position= n-11, Score= 937.74,Presence= 70.5882, Ratio sum= 1.3218 Position= n-9, Score= 923.99,Presence= 94.1176, Ratio sum= 4.4092 Position= n-6, Score= 867.05,Presence= 76.4705, Ratio sum= 2.1409 Position= n-13, Score= 720.7,Presence= 47.0588, Ratio sum= 0.1684 Position= n-10, Score= 626.61,Presence= 76.4705, Ratio sum= 1.7445 Position= n-7, Score= 617.55,Presence= 82.3529, Ratio sum= 3.3942	Position= n-9, Score= 923.99,Presence= 94.1176, Ratio sum= 4.4092 Position= n-11, Score= 937.74,Presence= 70.5882, Ratio sum= 1.3218 Position= n-6, Score= 867.05,Presence= 76.4705, Ratio sum= 2.1409 Position= n-13, Score= 720.7,Presence= 47.0588, Ratio sum= 0.1684 Position= n-10, Score= 626.61,Presence= 76.4705, Ratio sum= 1.7445 Position= n-7, Score= 617.55,Presence= 82.3529, Ratio sum= 3.3942	True	True	True	n-9	n-11	n-9	TG	0	100	21770
487	16.0573	930.864	930.848	930.845	MS2	TG 56:3|TG 18:1_18:1_20:1	TG 18:1(n-9)_18:1(n-11)_20:1(n-9)		Testis2	104.383	True	Position= n-9, Score= 895.36,Presence= 82.3529, Ratio sum= 2.2707 Position= n-6, Score= 870.74,Presence= 76.4705, Ratio sum= 1.2761 Position= n-7, Score= 584.07,Presence= 70.5882, Ratio sum= 1.9093 Position= n-11, Score= 919.68,Presence= 76.4705, Ratio sum= 0.7365	Position= n-11, Score= 919.68,Presence= 76.4705, Ratio sum= 0.7365 Position= n-9, Score= 895.36,Presence= 82.3529, Ratio sum= 2.2707 Position= n-6, Score= 870.74,Presence= 76.4705, Ratio sum= 1.2761 Position= n-7, Score= 584.07,Presence= 70.5882, Ratio sum= 1.9093	Position= n-9, Score= 895.36,Presence= 82.3529, Ratio sum= 2.2707 Position= n-11, Score= 919.68,Presence= 76.4705, Ratio sum= 0.7365 Position= n-6, Score= 870.74,Presence= 76.4705, Ratio sum= 1.2761 Position= n-7, Score= 584.07,Presence= 70.5882, Ratio sum= 1.9093	True	True	True	n-9	n-11	n-9	TG	0	100	21770
508	16.5458	958.888	958.88	958.888	MS1	TG 58:3|TG 18:1_18:1_22:1	TG 18:1(n-9)_18:1(n-11)_22:1(n-9)		Testis3	65.2048	True	Position= n-9, Score= 898.33,Presence= 76.4705, Ratio sum= 1.4955 Position= n-6, Score= 843.28,Presence= 58.8235, Ratio sum= 0.6918 Position= n-11, Score= 906.08,Presence= 64.7058, Ratio sum= 0.4658	Position= n-11, Score= 906.08,Presence= 64.7058, Ratio sum= 0.4658 Position= n-9, Score= 898.33,Presence= 76.4705, Ratio sum= 1.4955 Position= n-6, Score= 843.28,Presence= 58.8235, Ratio sum= 0.6918	Position= n-9, Score= 898.33,Presence= 76.4705, Ratio sum= 1.4955 Position= n-11, Score= 906.08,Presence= 64.7058, Ratio sum= 0.4658 Position= n-6, Score= 843.28,Presence= 58.8235, Ratio sum= 0.6918	True	True	True	n-9	n-11	n-9	TG	0	100	22656
479	15.0099	922.789	922.786	922.789	MS1	TG 56:7|TG 18:1_18:2_20:4	TG 18:1_18:2_20:4		Testis1	136.594	False				False	False	False	n-	n-	n-	TG	0	100	21529
502	15.1275	948.806	948.802	948.806	MS1	TG 58:8|TG 18:1_18:1_22:6	TG 18:1_18:1_22:6		Testis2	82.9623	False				False	False	False	n-	n-	n-	TG	0	100	22350
447	15.0547	898.786	898.786	898.786	MS1	TG 54:5|TG 18:1_18:2_18:2	TG 18:1(n-7)_18:2(n-6,9)_18:2(n-6,9)		Testis3	118.355	True	Position= n-7, Score= 549.34,Presence= 52.9411, Ratio sum= 4.0182 Position= n-8, Score= 682.2,Presence= 47.0588, Ratio sum= 1.3206 Position= n-5, Score= 606.96,Presence= 70.5882, Ratio sum= 0.8828 Position= n-3, Score= 758.28,Presence= 76.4705, Ratio sum= 1.1497 Position= n-6, Score= 539.08,Presence= 70.5882, Ratio sum= 8.441	Position= n-6,9, Score= 708.44,Presence= 70.5882, Ratio sum= 21.5024 Position= n-5,9, Score= 691.15,Presence= 70.5882, Ratio sum= 13.9443 Position= n-8,13, Score= 670.21,Presence= 50.0, Ratio sum= 1.7931 Position= n-5,13, Score= 641.1,Presence= 61.7647, Ratio sum= 1.3553 Position= n-7,9, Score= 593.85,Presence= 61.7647, Ratio sum= 17.0797 Position= n-5,7, Score= 537.5,Presence= 82.3529, Ratio sum…	Position= n-6,9, Score= 708.44,Presence= 70.5882, Ratio sum= 21.5024 Position= n-3,11, Score= 757.51,Presence= 67.647, Ratio sum= 2.1609 Position= n-3,5, Score= 747.92,Presence= 79.4117, Ratio sum= 2.8902 Position= n-3,6, Score= 736.89,Presence= 76.4705, Ratio sum= 13.7935 Position= n-3,9, Score= 729.89,Presence= 73.5294, Ratio sum= 14.2112 Position= n-3,13, Score= 719.97,Presence= 64.7058, Ratio…	True	True	True	n-7	n-6,9	n-6,9	TG	0	100	20787
501	15.0547	948.804	948.802	948.804	MS1	TG 58:8|TG 18:1_18:1_22:6	TG 18:1_18:1_22:6		Testis3	60.1199	False				False	False	False	n-	n-	n-	TG	0	100	22349
480	14.9416	922.789	922.786	922.789	MS1	TG 56:7|TG 18:1_18:2_20:4	TG 18:1_18:2_20:4		Testis2	182.278	False				False	False	False	n-	n-	n-	TG	0	33.3333	21530
503	16.2199	956.872	956.864	956.872	MS1	TG 58:4|TG 18:1_22:1_18:2	TG 18:1(n-9)_22:1(n-11)_18:2(n-6,9)		Testis1	122.408	False	Position= n-9, Score= 858.67,Presence= 76.4705, Ratio sum= 2.2308 Position= n-7, Score= 589.96,Presence= 82.3529, Ratio sum= 2.1522 Position= n-11, Score= 904.82,Presence= 70.5882, Ratio sum= 0.7065 Position= n-6, Score= 873.82,Presence= 70.5882, Ratio sum= 1.4302	Position= n-11, Score= 904.82,Presence= 70.5882, Ratio sum= 0.7065 Position= n-6, Score= 873.82,Presence= 70.5882, Ratio sum= 1.4302 Position= n-9, Score= 858.67,Presence= 76.4705, Ratio sum= 2.2308 Position= n-7, Score= 589.96,Presence= 82.3529, Ratio sum= 2.1522	Position= n-6,9, Score= 879.85,Presence= 76.4705, Ratio sum= 3.4765 Position= n-6,11, Score= 730.35,Presence= 70.5882, Ratio sum= 2.0739 Position= n-9,11, Score= 695.29,Presence= 73.5294, Ratio sum= 2.8744 Position= n-7,9, Score= 663.49,Presence= 82.3529, Ratio sum= 4.1985 Position= n-7,11, Score= 553.31,Presence= 76.4705, Ratio sum= 2.7958	True	True	True	n-9	n-11	n-6,9	TG	0	100	22600
504	16.1505	956.872	956.864	956.872	MS1	TG 58:4|TG 18:1_22:1_18:2	TG 18:1(n-9)_22:1(n-11)_18:2(n-6,9)		Testis2	104.659	False	Position= n-9, Score= 879.63,Presence= 82.3529, Ratio sum= 1.9858 Position= n-13, Score= 747.76,Presence= 47.0588, Ratio sum= 0.1465 Position= n-7, Score= 587.53,Presence= 70.5882, Ratio sum= 1.8912 Position= n-11, Score= 887.16,Presence= 64.7058, Ratio sum= 0.6831 Position= n-6, Score= 883.02,Presence= 64.7058, Ratio sum= 1.2044	Position= n-11, Score= 887.16,Presence= 64.7058, Ratio sum= 0.6831 Position= n-6, Score= 883.02,Presence= 64.7058, Ratio sum= 1.2044 Position= n-9, Score= 879.63,Presence= 82.3529, Ratio sum= 1.9858 Position= n-13, Score= 747.76,Presence= 47.0588, Ratio sum= 0.1465 Position= n-7, Score= 587.53,Presence= 70.5882, Ratio sum= 1.8912	Position= n-6,9, Score= 881.9,Presence= 73.5294, Ratio sum= 3.0451 Position= n-9,11, Score= 719.68,Presence= 73.5294, Ratio sum= 2.544 Position= n-6,11, Score= 710.84,Presence= 64.7058, Ratio sum= 1.7626 Position= n-7,9, Score= 654.19,Presence= 76.4705, Ratio sum= 3.7319 Position= n-7,11, Score= 530.1,Presence= 67.647, Ratio sum= 2.4494	True	True	True	n-9	n-11	n-6,9	TG	0	100	22601
515	16.6872	984.901	984.895	984.901	MS1	TG 60:4|TG 18:1_24:1_18:2	TG 18:1(n-9)_24:1(n-9)_18:2(n-6,9)		Testis1	34.8118	False	Position= n-9, Score= 876.28,Presence= 64.7058, Ratio sum= 1.9667 Position= n-6, Score= 729.13,Presence= 35.2941, Ratio sum= 0.9108	Position= n-9, Score= 876.28,Presence= 64.7058, Ratio sum= 1.9667 Position= n-6, Score= 729.13,Presence= 35.2941, Ratio sum= 0.9108	Position= n-6,9, Score= 771.6,Presence= 50.0, Ratio sum= 2.4989 Position= n-9,15, Score= 696.54,Presence= 38.2352, Ratio sum= 2.0392 Position= n-6,15, Score= 622.98,Presence= 23.5294, Ratio sum= 0.9833	True	True	True	n-9	n-9	n-6,9	TG	0	100	23323
500	14.8689	946.801	946.786	946.778	MS2	TG 58:9|TG 18:1_18:2_22:6	TG 18:1_18:2_22:6		Testis3	22.1644	False				False	False	False	n-	n-	n-	TG	0	33.3333	22282
439	14.5703	894.75	894.755	894.75	MS1	TG 54:7|TG 18:2_18:2_18:3	TG 18:2(n-6,9)_18:2(n-6,9)_18:3(n-3,6,9)		Testis2	84.4968	True	Position= n-6,9*, Score= 480.39,Presence= 44.1176, Ratio sum= 11.774 Position= n-3,5, Score= 671.16,Presence= 67.647, Ratio sum= 3.142 Position= n-3,6, Score= 756.56,Presence= 67.647, Ratio sum= 11.2261 Position= n-4,6, Score= 630.46,Presence= 58.8235, Ratio sum= 11.0542	Position= n-6,9*, Score= 480.39,Presence= 44.1176, Ratio sum= 11.774 Position= n-4,6, Score= 630.46,Presence= 58.8235, Ratio sum= 11.0542 Position= n-3,6, Score= 756.56,Presence= 67.647, Ratio sum= 11.2261 Position= n-3,5, Score= 671.16,Presence= 67.647, Ratio sum= 3.142	Position= n-3,6,9, Score= 821.79,Presence= 66.6666, Ratio sum= 21.2285 Position= n-4,6,9, Score= 799.04,Presence= 60.7843, Ratio sum= 21.0566 Position= n-3,5,9, Score= 780.71,Presence= 66.6666, Ratio sum= 13.1445 Position= n-3,5,7, Score= 530.69,Presence= 70.5882, Ratio sum= 10.0176	True	True	True	n-6,9*	n-6,9*	n-3,6,9	TG	0	100	20674
468	14.3099	916.745	916.739	916.745	MS1	TG 56:10|TG 18:2_18:3_20:5	TG 18:2(n-6,9)_18:3(n-3,6,9)_20:5(n-3,6,9,12,15)		Testis3	37.7168	True	Position= n-6*,9*, Score= 603.84,Presence= 47.0588, Ratio sum= 3.3743 Position= n-3,7, Score= 674.9,Presence= 64.7058, Ratio sum= 3.8355	Position= n-3,6*,9, Score= 840.22,Presence= 64.7058, Ratio sum= 5.5996 Position= n-3,7,9, Score= 702.08,Presence= 68.6274, Ratio sum= 5.9724	Position= n-3,6*,9,12*,15, Score= 841.53,Presence= 68.2352, Ratio sum= 8.2956 Position= n-3,7,9,14,17, Score= 633.81,Presence= 63.5294, Ratio sum= 6.5864	True	True	True	n-6*,9*	n-3,6*,9	n-3,6*,9,12*,15	TG	0	100	21320
473	14.4769	918.772	918.755	918.762	MS2	TG 56:9|TG 18:2_18:2_20:5	TG 18:2(n-6,9)_18:2(n-6,9)_20:5(n-3,6,9,12,15)		Testis2	84.9628	True	Position= n-6,9, Score= 841.77,Presence= 76.4705, Ratio sum= 9.3698 Position= n-3,9, Score= 826.88,Presence= 67.647, Ratio sum= 6.365 Position= n-7,9, Score= 679.66,Presence= 70.5882, Ratio sum= 9.285 Position= n-3,7, Score= 674.77,Presence= 76.4705, Ratio sum= 6.9647 Position= n-3,6, Score= 846.32,Presence= 70.5882, Ratio sum= 6.2549	Position= n-6,9, Score= 841.77,Presence= 76.4705, Ratio sum= 9.3698 Position= n-7,9, Score= 679.66,Presence= 70.5882, Ratio sum= 9.285 Position= n-3,6, Score= 846.32,Presence= 70.5882, Ratio sum= 6.2549 Position= n-3,9, Score= 826.88,Presence= 67.647, Ratio sum= 6.365 Position= n-3,7, Score= 674.77,Presence= 76.4705, Ratio sum= 6.9647	Position= n-3,6,9,12,15, Score= 891.95,Presence= 74.1176, Ratio sum= 15.9673 Position= n-3,6,9,12,14, Score= 848.05,Presence= 77.647, Ratio sum= 15.235 Position= n-3,6,9,12,18, Score= 844.31,Presence= 75.2941, Ratio sum= 14.2894 Position= n-3,6,9,12,16, Score= 839.62,Presence= 76.4705, Ratio sum= 14.91 Position= n-3,6,9,16,18, Score= 816.82,Presence= 75.2941, Ratio sum= 11.8912 Position= n-3,7,9,…	True	True	True	n-6,9	n-6,9	n-3,6,9,12,15	TG	0	100	21392
494	14.4969	942.76	942.755	942.76	MS1	TG 58:11|TG 18:2_18:3_22:6	TG 18:2(n-6,9)_18:3(n-3,6,9)_22:6(n-3,6,9,12,15,18)		Testis3	50.0709	True	Position= n-6*,9, Score= 675.14,Presence= 55.8823, Ratio sum= 3.2685 Position= n-3,9, Score= 820.97,Presence= 58.8235, Ratio sum= 2.7757 Position= n-7,9, Score= 705.98,Presence= 58.8235, Ratio sum= 3.1669	Position= n-3,6*,9*, Score= 781.98,Presence= 62.745, Ratio sum= 5.6053 Position= n-3,9,13, Score= 794.94,Presence= 56.8627, Ratio sum= 3.295 Position= n-3,9,16, Score= 794.42,Presence= 66.6666, Ratio sum= 3.2767 Position= n-3,9,11, Score= 783.67,Presence= 60.7843, Ratio sum= 3.2386 Position= n-7,9,13, Score= 694.46,Presence= 56.8627, Ratio sum= 3.6862 Position= n-7,9,16, Score= 692.63,Presence= 6…	Position= n-3,6*,9*,12,15,18, Score= 853.38,Presence= 73.5294, Ratio sum= 9.8843 Position= n-3,9,11,13,15,18, Score= 803.47,Presence= 74.5098, Ratio sum= 7.2636 Position= n-3,9,11,13,15,19, Score= 785.16,Presence= 74.5098, Ratio sum= 7.0735 Position= n-3,9,11,13,16,18, Score= 747.75,Presence= 73.5294, Ratio sum= 6.8272 Position= n-7,9,11,13,15,18, Score= 744.59,Presence= 74.5098, Ratio sum= 7.654…	True	True	True	n-6*,9	n-3,6*,9*	n-3,6*,9*,12,15,18	TG	0	100	22145
434	14.4769	892.746	892.739	892.746	MS1	TG 54:8|TG 18:2_18:2_18:4	TG 18:2(n-6,9)_18:2(n-6,9)_18:4(n-3,6,9,12)		Testis2	149.794	True	Position= n-6,9*, Score= 486.44,Presence= 41.1764, Ratio sum= 7.4417 Position= n-4,15, Score= 534.14,Presence= 50.0, Ratio sum= 2.132 Position= n-4,16, Score= 513.51,Presence= 44.1176, Ratio sum= 2.0298 Position= n-6,15, Score= 475.7,Presence= 50.0, Ratio sum= 4.6562 Position= n-6,16, Score= 458.37,Presence= 44.1176, Ratio sum= 4.554 Position= n-3,6, Score= 743.5,Presence= 82.3529, Ratio sum= 12.…	Position= n-6,9*, Score= 486.44,Presence= 41.1764, Ratio sum= 7.4417 Position= n-3,6, Score= 743.5,Presence= 82.3529, Ratio sum= 12.4984 Position= n-4,6, Score= 656.14,Presence= 64.7058, Ratio sum= 11.6131 Position= n-3,15, Score= 575.47,Presence= 67.647, Ratio sum= 3.0173 Position= n-3,16, Score= 557.17,Presence= 61.7647, Ratio sum= 2.9151 Position= n-4,15, Score= 534.14,Presence= 50.0, Ratio su…	Position= n-3,6,9,12*, Score= 754.25,Presence= 76.4705, Ratio sum= 20.492	True	True	True	n-6,9*	n-6,9*	n-3,6,9,12*	TG	0	100	20595
440	14.5906	894.749	894.755	894.749	MS1	TG 54:7|TG 18:2_18:2_18:3	TG 18:2(n-6,9)_18:2(n-6,9)_18:3(n-3,6,9)		Testis3	55.2051	True	Position= n-6,9*, Score= 492.87,Presence= 52.9411, Ratio sum= 15.9872 Position= n-4,6, Score= 655.7,Presence= 70.5882, Ratio sum= 15.0843	Position= n-6,9*, Score= 492.87,Presence= 52.9411, Ratio sum= 15.9872 Position= n-4,6, Score= 655.7,Presence= 70.5882, Ratio sum= 15.0843	Position= n-3*,6,9, Score= 816.52,Presence= 66.6666, Ratio sum= 27.5367 Position= n-4,6,9, Score= 809.56,Presence= 68.6274, Ratio sum= 28.2689 Position= n-4,6,11, Score= 585.66,Presence= 66.6666, Ratio sum= 16.0534	True	True	True	n-6,9*	n-6,9*	n-3*,6,9	TG	0	100	20674
435	14.4969	892.755	892.739	892.746	MS2	TG 54:8|TG 18:2_18:2_18:4	TG 18:2(n-6,9)_18:2(n-6,9)_18:4(n-3,6,9,12)		Testis3	45.7007	True	Position= n-6*,9*, Score= 485.3,Presence= 41.1764, Ratio sum= 7.9021 Position= n-4,6, Score= 658.33,Presence= 64.7058, Ratio sum= 11.0813 Position= n-4,7, Score= 524.53,Presence= 58.8235, Ratio sum= 10.1372	Position= n-6*,9*, Score= 485.3,Presence= 41.1764, Ratio sum= 7.9021 Position= n-4,6, Score= 658.33,Presence= 64.7058, Ratio sum= 11.0813 Position= n-4,7, Score= 524.53,Presence= 58.8235, Ratio sum= 10.1372	Position= n-3*,6,9,12*, Score= 744.69,Presence= 73.5294, Ratio sum= 20.4881 Position= n-4,6,9,11, Score= 728.41,Presence= 73.5294, Ratio sum= 20.3139 Position= n-4,6,8,11, Score= 604.16,Presence= 73.5294, Ratio sum= 18.6185 Position= n-4,7,9,11, Score= 539.8,Presence= 70.5882, Ratio sum= 19.3698	True	True	True	n-6*,9*	n-6*,9*	n-3*,6,9,12*	TG	0	100	20595
496	14.6631	944.775	944.77	944.775	MS1	TG 58:10|TG 18:2_18:2_22:6	TG 18:2(n-6,9)_18:2(n-6,9)_22:6(n-3,6,9,12,15,18)		Testis2	109.57	True	Position= n-6,9, Score= 756.88,Presence= 61.7647, Ratio sum= 3.9838 Position= n-4,9, Score= 695.16,Presence= 67.647, Ratio sum= 2.9621 Position= n-6,13, Score= 629.87,Presence= 50.0, Ratio sum= 2.3815 Position= n-4,7, Score= 603.1,Presence= 70.5882, Ratio sum= 4.2015 Position= n-4,13, Score= 564.08,Presence= 55.8823, Ratio sum= 1.3597 Position= n-4,6, Score= 725.56,Presence= 73.5294, Ratio sum= 4…	Position= n-6,9, Score= 756.88,Presence= 61.7647, Ratio sum= 3.9838 Position= n-4,6, Score= 725.56,Presence= 73.5294, Ratio sum= 4.185 Position= n-4,9, Score= 695.16,Presence= 67.647, Ratio sum= 2.9621 Position= n-6,13, Score= 629.87,Presence= 50.0, Ratio sum= 2.3815 Position= n-4,7, Score= 603.1,Presence= 70.5882, Ratio sum= 4.2015 Position= n-4,13, Score= 564.08,Presence= 55.8823, Ratio sum= 1.…	Position= n-3*,6,9,12,15,18, Score= 841.85,Presence= 72.549, Ratio sum= 10.474 Position= n-4,6,9,12,15,18, Score= 828.36,Presence= 76.4705, Ratio sum= 10.6217 Position= n-4,6,9,12,16,18, Score= 786.64,Presence= 76.4705, Ratio sum= 9.9772 Position= n-4,6,9,13,15,18, Score= 786.24,Presence= 77.4509, Ratio sum= 10.1646 Position= n-4,6,9,13,16,18, Score= 740.27,Presence= 77.4509, Ratio sum= 9.5201 Po…	True	True	True	n-6,9	n-6,9	n-3*,6,9,12,15,18	TG	0	100	22205
438	14.5453	894.752	894.755	894.752	MS1	TG 54:7|TG 18:2_18:2_18:3	TG 18:2(n-6,9)_18:2(n-6,9)_18:3(n-6,9,12)		Testis1	147.765	True	Position= n-6,9, Score= 855.46,Presence= 73.5294, Ratio sum= 21.3965 Position= n-6,13, Score= 669.23,Presence= 64.7058, Ratio sum= 11.674 Position= n-7,9, Score= 641.71,Presence= 76.4705, Ratio sum= 20.9581 Position= n-7,13, Score= 546.96,Presence= 67.647, Ratio sum= 11.2357	Position= n-6,9, Score= 855.46,Presence= 73.5294, Ratio sum= 21.3965 Position= n-7,13, Score= 546.96,Presence= 67.647, Ratio sum= 11.2357 Position= n-6,13, Score= 669.23,Presence= 64.7058, Ratio sum= 11.674 Position= n-7,9, Score= 641.71,Presence= 76.4705, Ratio sum= 20.9581	Position= n-6,9,12*, Score= 758.53,Presence= 72.549, Ratio sum= 22.2218 Position= n-6,9,11, Score= 792.5,Presence= 76.4705, Ratio sum= 23.1831 Position= n-6,9,13, Score= 760.91,Presence= 74.5098, Ratio sum= 21.9212 Position= n-7,9,11, Score= 575.62,Presence= 78.4313, Ratio sum= 22.7447 Position= n-7,9,13, Score= 573.82,Presence= 76.4705, Ratio sum= 21.4828	True	True	True	n-6,9	n-6,9	n-6,9,12*	TG	0	100	20674
474	14.4969	918.76	918.755	918.76	MS1	TG 56:9|TG 18:2_18:2_20:5	TG 18:2(n-6,9)_18:2(n-6,9)_20:5(n-3,6,9,12,15)		Testis3	72.0714	True	Position= n-6,9, Score= 819.79,Presence= 70.5882, Ratio sum= 10.2138 Position= n-3,12, Score= 743.56,Presence= 61.7647, Ratio sum= 2.6033 Position= n-7,9, Score= 678.16,Presence= 70.5882, Ratio sum= 10.2503 Position= n-6,12, Score= 670.26,Presence= 64.7058, Ratio sum= 5.8158 Position= n-7,12, Score= 608.68,Presence= 64.7058, Ratio sum= 5.8523 Position= n-3,9, Score= 826.68,Presence= 67.647, Ratio…	Position= n-6,9, Score= 819.79,Presence= 70.5882, Ratio sum= 10.2138 Position= n-3,9, Score= 826.68,Presence= 67.647, Ratio sum= 7.0013 Position= n-3,12, Score= 743.56,Presence= 61.7647, Ratio sum= 2.6033 Position= n-7,9, Score= 678.16,Presence= 70.5882, Ratio sum= 10.2503 Position= n-6,12, Score= 670.26,Presence= 64.7058, Ratio sum= 5.8158 Position= n-3,7, Score= 669.21,Presence= 79.4117, Ratio …	Position= n-3,6*,9,12,15, Score= 864.42,Presence= 72.9411, Ratio sum= 17.3937 Position= n-3,7,9,12,15, Score= 799.13,Presence= 77.647, Ratio sum= 18.9058 Position= n-3,7,9,12,16, Score= 739.42,Presence= 80.0, Ratio sum= 17.5368 Position= n-3,7,9,13,15, Score= 719.52,Presence= 82.3529, Ratio sum= 18.5021 Position= n-3,7,9,13,16, Score= 648.72,Presence= 84.7058, Ratio sum= 17.1331 Position= n-3,7,9…	True	True	True	n-6,9	n-6,9	n-3,6*,9,12,15	TG	0	100	21392
497	14.6836	944.775	944.77	944.775	MS1	TG 58:10|TG 18:2_18:2_22:6	TG 18:2(n-6,9)_18:2(n-6,9)_22:6(n-3,6,9,12,15,18)		Testis3	77.2382	True	Position= n-6,9, Score= 732.73,Presence= 61.7647, Ratio sum= 4.0187 Position= n-4,13, Score= 686.74,Presence= 67.647, Ratio sum= 1.6596 Position= n-4,7, Score= 651.32,Presence= 73.5294, Ratio sum= 3.7007 Position= n-6,13, Score= 649.62,Presence= 58.8235, Ratio sum= 2.3715 Position= n-4,9, Score= 744.12,Presence= 70.5882, Ratio sum= 3.3068 Position= n-4,6, Score= 728.52,Presence= 76.4705, Ratio su…	Position= n-6,9, Score= 732.73,Presence= 61.7647, Ratio sum= 4.0187 Position= n-4,9, Score= 744.12,Presence= 70.5882, Ratio sum= 3.3068 Position= n-4,6, Score= 728.52,Presence= 76.4705, Ratio sum= 3.9972 Position= n-4,13, Score= 686.74,Presence= 67.647, Ratio sum= 1.6596 Position= n-4,7, Score= 651.32,Presence= 73.5294, Ratio sum= 3.7007 Position= n-6,13, Score= 649.62,Presence= 58.8235, Ratio su…	Position= n-3*,6,9,12,15,18, Score= 862.85,Presence= 76.4705, Ratio sum= 10.7541 Position= n-4,6,9,12,15,18, Score= 852.38,Presence= 80.3921, Ratio sum= 10.9351 Position= n-4,6,9,12,15,19, Score= 831.16,Presence= 81.3725, Ratio sum= 10.8348 Position= n-4,6,9,12,16,18, Score= 805.02,Presence= 80.3921, Ratio sum= 10.2784 Position= n-4,6,10,12,15,18, Score= 801.22,Presence= 79.4117, Ratio sum= 9.848…	True	True	True	n-6,9	n-6,9	n-3*,6,9,12,15,18	TG	0	100	22205
495	14.6382	944.778	944.77	944.778	MS1	TG 58:10|TG 18:2_18:2_22:6	TG 18:2_18:2_22:6		Testis1	89.797	False				False	False	False	n-	n-	n-	TG	0	100	22205
493	14.452	942.76	942.755	942.76	MS1	TG 58:11|TG 18:2_18:3_22:6	TG 18:2_18:3_22:6		Testis1	64.2142	False				False	False	False	n-	n-	n-	TG	0	100	22145
475	16.2199	918.845	918.848	918.845	MS1	TG 55:2|TG 19:0_18:1_18:1	TG 19:0_18:1(n-6)_18:1(n-9)		Testis1	76.9803	False	Position= n-6, Score= 757.43,Presence= 35.2941, Ratio sum= 0.2163 Position= n-8, Score= 694.87,Presence= 52.9411, Ratio sum= 0.4196 Position= n-10, Score= 660.07,Presence= 64.7058, Ratio sum= 0.5982 Position= n-9, Score= 946.19,Presence= 70.5882, Ratio sum= 1.2658	Position= n-9, Score= 946.19,Presence= 70.5882, Ratio sum= 1.2658 Position= n-6, Score= 757.43,Presence= 35.2941, Ratio sum= 0.2163 Position= n-8, Score= 694.87,Presence= 52.9411, Ratio sum= 0.4196 Position= n-10, Score= 660.07,Presence= 64.7058, Ratio sum= 0.5982		True	True		n-6	n-9		TG	0	100	21394
476	16.1505	918.854	918.848	918.854	MS1	TG 55:2|TG 19:0_18:1_18:1	TG 19:0_18:1(n-6)_18:1(n-9)		Testis2	51.1282	False	Position= n-6, Score= 779.69,Presence= 41.1764, Ratio sum= 0.2415 Position= n-8, Score= 682.09,Presence= 29.4117, Ratio sum= 0.2932 Position= n-11, Score= 666.47,Presence= 11.7647, Ratio sum= 0.0434 Position= n-9, Score= 893.77,Presence= 52.9411, Ratio sum= 0.7548	Position= n-9, Score= 893.77,Presence= 52.9411, Ratio sum= 0.7548 Position= n-6, Score= 779.69,Presence= 41.1764, Ratio sum= 0.2415 Position= n-8, Score= 682.09,Presence= 29.4117, Ratio sum= 0.2932 Position= n-11, Score= 666.47,Presence= 11.7647, Ratio sum= 0.0434		True	True		n-6	n-9		TG	0	100	21395
498	16.3587	944.87	944.864	944.87	MS1	TG 57:3|TG 21:0_18:1_18:2	TG 21:0_18:1(n-9)_18:2(n-6,9)		Testis3	20.6719	False	Position= n-9, Score= 737.75,Presence= 35.2941, Ratio sum= 0.8678 Position= n-6, Score= 684.43,Presence= 17.647, Ratio sum= 0.4706	Position= n-6,9, Score= 755.15,Presence= 38.2352, Ratio sum= 1.606		True	True		n-9	n-6,9		TG	0	100	22208

## Sheet: CAR
Metabolite name	CAR 14:0	OAD result name	CAR 14:0		No.1	No.2	No.3	Metabolite name	CAR 14:0	OAD result name	CAR 14:0		No.1	No.2	No.3	Metabolite name	CAR 14:0	OAD result name	CAR 14:0		No.1	No.2	No.3	Metabolite name	CAR 14:1	OAD result name	CAR 14:1		No.1	No.2	No.3	Metabolite name	CAR 14:1	OAD result name	CAR 14:1		No.1	No.2	No.3	Metabolite name	CAR 14:1	OAD result name	CAR 14:1		No.1	No.2	No.3	Metabolite name	CAR 15:2
MS1 m/z	372.314	372.314	<-MS1	Positions1	N/A	N/A	N/A	MS1 m/z	372.315	372.311	<-MS2+O	Positions1	N/A	N/A	N/A	MS1 m/z	372.315	372.312	<-MS2+O	Positions1	N/A	N/A	N/A	MS1 m/z	370.298	370.298	<-MS1	Positions1	Unresolved	N/A	N/A	MS1 m/z	370.298	370.298	<-MS1	Positions1	Unresolved	N/A	N/A	MS1 m/z	370.298	370.298	<-MS1	Positions1	Unresolved	N/A	N/A	MS1 m/z	382.297
Ref m/z	372.311			Score1	N/A	N/A	N/A	Ref m/z	372.311			Score1	N/A	N/A	N/A	Ref m/z	372.311			Score1	N/A	N/A	N/A	Ref m/z	370.295			Score1	###	N/A	N/A	Ref m/z	370.295			Score1	###	N/A	N/A	Ref m/z	370.295			Score1	###	N/A	N/A	Ref m/z	382.295
RT	5.67588			Presence1	N/A	N/A	N/A	RT	5.702			Presence1	N/A	N/A	N/A	RT	5.7377			Presence1	N/A	N/A	N/A	RT	5.23608			Presence1	###	N/A	N/A	RT	5.27168			Presence1	###	N/A	N/A	RT	5.30265			Presence1	###	N/A	N/A	RT	4.74153
ID	12			Ratio sum1	N/A	N/A	N/A	ID	13			Ratio sum1	N/A	N/A	N/A	ID	14			Ratio sum1	N/A	N/A	N/A	ID	9			Ratio sum1	###	N/A	N/A	ID	10			Ratio sum1	###	N/A	N/A	ID	11			Ratio sum1	###	N/A	N/A	ID	15
Smiles	O=C([O-])CC(OC(=O)CCCCCCCCCCCCC)C[N+](C)(C)C			All results1				Smiles	O=C([O-])CC(OC(=O)CCCCCCCCCCCCC)C[N+](C)(C)C			All results1				Smiles	O=C([O-])CC(OC(=O)CCCCCCCCCCCCC)C[N+](C)(C)C			All results1				Smiles	O=C([O-])CC(OC(=O)CCCCCCCC=CCCCC)C[N+](C)(C)C			All results1	Position= Unresolved, Score= ###, Presence= ###, Ratio sum= ###			Smiles	O=C([O-])CC(OC(=O)CCCCCCCC=CCCCC)C[N+](C)(C)C			All results1	Position= Unresolved, Score= ###, Presence= ###, Ratio sum= ###			Smiles	O=C([O-])CC(OC(=O)CCCCCCCC=CCCCC)C[N+](C)(C)C			All results1	Position= Unresolved, Score= ###, Presence= ###, Ratio sum= ###			Smiles	O=C([O-])CC(OC(=O)CCCCCCC=CCC=CCCC)C[N+](C)(C)C
Subclass info	Head= 0% Moiety= 0%							Subclass info	Head= 0% Moiety= 0%							Subclass info	Head= 0% Moiety= 0%							Subclass info	Head= 0% Moiety= 0%							Subclass info	Head= 0% Moiety= 0%							Subclass info	Head= 0% Moiety= 0%							Subclass info	Head= 0% Moiety= 0%
intensity	frag m/z	Ratio(%)	Delta	Ref NL1	Ref Mz1	ppm1	Type1	intensity	frag m/z	Ratio(%)	Delta	Ref NL1	Ref Mz1	ppm1	Type1	intensity	frag m/z	Ratio(%)	Delta	Ref NL1	Ref Mz1	ppm1	Type1	intensity	frag m/z	Ratio(%)	Delta	Ref NL1	Ref Mz1	ppm1	Type1	intensity	frag m/z	Ratio(%)	Delta	Ref NL1	Ref Mz1	ppm1	Type1	intensity	frag m/z	Ratio(%)	Delta	Ref NL1	Ref Mz1	ppm1	Type1	intensity	frag m/z
2946	373.292	0.4138	-0.9775					3402	373.266	0.472	-0.9558					4268	373.291	0.5036	-0.9791					395	371.27	3.0111	-0.9726					600	371.26	0.2059	-0.9628					362	371.265	1.586	-0.9671					2731	383.272
3065	373.267	0.4305	-0.9529					3749	373.241	0.5201	-0.9306					6178	373.266	0.729	-0.9543					338	371.227	2.5766	-0.9294					352	371.221	0.1208	-0.9234					268	371.226	1.1742	-0.9288					220	383.226
4185	373.242	0.5878	-0.9275					3458	373.22	0.4797	-0.9092					5250	373.242	0.6195	-0.9299					228	371.188	1.738	-0.8905					283	371.194	0.0971	-0.8967					299	371.19	1.31	-0.8924					458	383.201
3695	373.22	0.519	-0.9058					3851	373.196	0.5343	-0.8855					5276	373.221	0.6225	-0.909					91	371.15	0.6937	-0.8527					303	371.18	0.1039	-0.8828					335	371.125	1.4677	-0.8273					57	383.179
3662	373.196	0.5144	-0.8821					2778	373.173	0.3854	-0.8622					5184	373.172	0.6117	-0.8607					155	371.134	1.1815	-0.8367					194	371.152	0.0665	-0.8541					74	371.08	0.3242	-0.7823					107	383.165
2523	373.173	0.3544	-0.8589					2987	373.059	0.4144	-0.7479					5402	373.152	0.6374	-0.8401					74	371.111	0.5641	-0.8136					636	371.098	0.2182	-0.8008					47	371.06	0.2059	-0.7622					170	383.134
1108	373.063	0.1556	-0.7487					2802	373.037	0.3887	-0.7266					4573	373.128	0.5396	-0.8167					184	371.005	1.4026	-0.7073					230	371.039	0.0789	-0.7414					59	371.031	0.2584	-0.7332					166	383.098
3854	373.012	0.5414	-0.6981					3572	373.012	0.4956	-0.7016					3707	373.108	0.4374	-0.7959					43	370.496	0.3277	-0.199					413	371.013	0.1417	-0.7157					144	370.999	0.6309	-0.7016					71	383.081
3500	372.969	0.4916	-0.655					2933	372.99	0.4069	-0.6792					2241	373.085	0.2644	-0.7733					134	370.428	1.0214	-0.1307					131	370.995	0.0449	-0.6975					45	370.945	0.1971	-0.6471					44	383.041
2903	372.947	0.4078	-0.633					3059	372.947	0.4244	-0.6368					4984	373.059	0.5881	-0.7477					76	370.375	0.5793	-0.0771					250	370.969	0.0857	-0.6717					75	370.731	0.3286	-0.4334					4247	382.298
2595	372.859	0.3645	-0.545					2932	372.903	0.4068	-0.5922					4053	373.037	0.4782	-0.7255					13118	370.297	100	0.0001					180	370.941	0.0617	-0.6431					82	370.646	0.3592	-0.3489					184	382.262
3851	372.838	0.5409	-0.5238					3033	372.859	0.4208	-0.5483					5747	373.013	0.6781	-0.701					258	370.261	1.9667	0.0366					305	370.9	0.1046	-0.6028					108	370.564	0.4731	-0.2668					265	382.24
4803	372.768	0.6747	-0.4536					3878	372.838	0.538	-0.527					5816	372.992	0.6862	-0.6802					238	370.244	1.8143	0.053					504	370.859	0.1729	-0.5615					74	370.52	0.3242	-0.2226					240	382.206
4636	372.746	0.6512	-0.4323					3615	372.794	0.5015	-0.4832					7033	372.947	0.8299	-0.6356					181	370.202	1.3797	0.0952					249	370.801	0.0854	-0.5039					41	370.474	0.1796	-0.1765					104	382.179
4907	372.723	0.6893	-0.4086					4646	372.768	0.6446	-0.4571					6858	372.904	0.8092	-0.5919					101	370.161	0.7699	0.136					51	370.783	0.0175	-0.4855					61	370.445	0.2672	-0.1472					105	382.133
4043	372.699	0.5679	-0.3847					4722	372.746	0.6551	-0.4357					7365	372.881	0.869	-0.5691					116	370.132	0.8842	0.1654					105	370.77	0.036	-0.4722					105	370.42	0.46	-0.1227					92	381.313
1699	372.684	0.2386	-0.3698					5008	372.723	0.6948	-0.4124					6347	372.858	0.7489	-0.5462					54	370.107	0.4116	0.19					164	370.744	0.0562	-0.4462					195	370.405	0.8543	-0.1075					165	381.288
3037	372.636	0.4266	-0.3216					3996	372.699	0.5544	-0.388					6791	372.837	0.8013	-0.5252					226	370.057	1.7228	0.2401					175	370.728	0.06	-0.4308					119	370.37	0.5213	-0.0726					130	381.261
3117	372.616	0.4378	-0.3017					3341	372.675	0.4635	-0.3645					8174	372.792	0.9645	-0.4804					168	369.353	1.2806	0.9444					322	370.71	0.1105	-0.4124					22824	370.298	100	0					174	381.243
5107	372.57	0.7174	-0.2555					3154	372.635	0.4376	-0.3241					6845	372.768	0.8077	-0.4563					134	369.294	1.0214	1.0036					370	370.665	0.1269	-0.3677					611	370.251	2.677	0.0461					59	381.199
4233	372.544	0.5946	-0.23					3560	372.615	0.4939	-0.3044					7541	372.746	0.8898	-0.4347					323	369.263	2.4622	1.034					514	370.636	0.1764	-0.3389					277	370.216	1.2136	0.0813					37	381.073
9526	372.502	1.3381	-0.1878					5571	372.569	0.7729	-0.2586					8767	372.723	1.0345	-0.4117					133	369.243	1.0138	1.0547					209	370.599	0.0717	-0.3015					85	370.168	0.3724	0.1298					54	368.302
14406	372.458	2.0237	-0.1437					4018	372.544	0.5574	-0.2336					6647	372.699	0.7843	-0.3878					49	369.226	0.3735	1.0719					184	370.583	0.0631	-0.2856					136	370.143	0.5958	0.1547					54	368.284
24468	372.392	3.4372	-0.0777					10003	372.502	1.3878	-0.1913					5763	372.678	0.68	-0.3662					88	369.176	0.6708	1.1212					740	370.563	0.2539	-0.2657					62	370.127	0.2716	0.1703					47	368.265
31665	372.368	4.4482	-0.0537					15332	372.458	2.1272	-0.1472					6094	372.656	0.719	-0.3439					77	369.148	0.5869	1.1495					330	370.552	0.1132	-0.2544					84	370.106	0.368	0.192					486	367.272
711858	372.315	100	-0.0008					25970	372.392	3.6032	-0.0812					5046	372.635	0.5954	-0.3232					84	357.208	0.6403	13.0892					227	370.512	0.0779	-0.2147					70	370.055	0.3066	0.2427					68	367.226
9109	372.278	1.2796	0.0364					33825	372.367	4.6931	-0.0568					6331	372.614	0.747	-0.3028					88	356.289	0.6708	14.0082					767	370.443	0.2632	-0.1452					106	370.021	0.4644	0.2765					919	366.296
1552	372.254	0.218	0.0598					720736	372.315	100	-0.0042					2981	372.597	0.3517	-0.2857					97	356.02	0.7394	14.2772					539	370.421	0.1849	-0.1238					234	369.353	1.0252	0.9443					59	365.405
2588	372.228	0.3635	0.0857					2095	372.214	0.2906	0.0967					11145	372.57	1.3151	-0.2585					87	355.285	0.6632	15.0121					291380	370.297	100	0.0001					308	369.286	1.3494	1.0118					3881	365.292
2274	372.192	0.3194	0.1216					974	372.181	0.1351	0.1294					7893	372.546	0.9313	-0.2347					35	355.231	0.2668	15.0667					1007	370.243	0.3455	0.0547					554	369.238	2.4272	1.0592					71	364.293
991	372.142	0.1392	0.1725					438	372.16	0.0607	0.1508					15835	372.503	1.8685	-0.1909					121	354.283	0.9223	16.0142					896	370.203	0.3075	0.0944					73	369.202	0.3198	1.0954					57	364.239
344	372.126	0.0483	0.1883					561	372.14	0.0778	0.1711					17169	372.48	2.0259	-0.1685					124	354.206	0.9452	16.091					237	370.168	0.0813	0.1298					68	356.29	0.2979	14.0079					64	364.195
576	372.11	0.0809	0.2037					576	372.114	0.0799	0.197					26388	372.458	3.1138	-0.1468					137	353.27	1.0443	17.0272					297	370.144	0.1019	0.1537					110	355.285	0.4819	15.0127					138	363.304
520	372.086	0.073	0.2279					822	372.085	0.114	0.2252					64258	372.435	7.5825	-0.1229					39	353.226	0.2973	17.0714					77	370.134	0.0264	0.1639					46	355.25	0.2015	15.0472					141	349.243
509	372.06	0.0715	0.254					182	372.059	0.0252	0.2515					47830	372.392	5.6439	-0.0807					86	352.274	0.6555	18.0231					227	370.108	0.0779	0.1891					188	355.215	0.8236	15.0829					40	344.962
345	372.031	0.0484	0.2826					328	372.036	0.0455	0.2744					63008	372.367	7.435	-0.0556					83	351.255	0.6327	19.0428					200	370.086	0.0686	0.2113					96	355.014	0.4206	15.2839					46	344.186
356	372.006	0.05	0.3085					588	372.006	0.0815	0.3045					104945	372.344	12.3836	-0.0323					43	341.253	0.3277	29.0445					56	370.064	0.0192	0.2337					91	354.283	0.3987	16.0147					42	343.623
140	371.981	0.0196	0.333					583	371.957	0.0808	0.3537					847450	372.316	100	-0.0039					119	341.095	0.9071	29.2023					98	370.035	0.0336	0.2623					47	353.353	0.2059	16.9444					75	341.21
268	371.964	0.0376	0.3496					134	371.935	0.0185	0.3758					1333	372.226	0.1572	0.0856					123	339.291	0.9376	31.0061					68	370.015	0.0233	0.2824					389	353.271	1.7043	17.0264					91	332.232
413	371.945	0.058	0.3693					337	371.919	0.0467	0.392					1700	372.206	0.2006	0.1053					60	337.279	0.4573	33.0181					62	370.001	0.0212	0.297					122	353.25	0.5345	17.048					182	331.23
434	371.882	0.0609	0.4317					321	371.875	0.0445	0.4353					1344	372.192	0.1585	0.1199					95	335.259	0.7241	35.0387					197	369.955	0.0676	0.3429					110	353.224	0.4819	17.0732					32	331.194
304	371.831	0.0427	0.4826					398	371.824	0.0552	0.4865					1070	372.173	0.1262	0.1385					57	334.259	0.4345	36.038					58	369.902	0.0199	0.3951					76	352.321	0.3329	17.9764					72	329.26
117	371.789	0.0164	0.5255					161	371.789	0.0223	0.5217					1587	372.143	0.1872	0.1682					88	334.249	0.6708	36.0483					43	369.797	0.0147	0.5002					95	352.256	0.4162	18.0417					484	327.083
143	371.762	0.02	0.552					187	371.752	0.0259	0.5591					1548	372.127	0.1826	0.1844					50	329.25	0.3811	41.047					35	369.73	0.012	0.5672					129	351.258	0.5651	19.0393					33	324.271
196	371.751	0.0275	0.5634					200	371.738	0.0277	0.5731					1542	372.069	0.1819	0.2429					28	327.695	0.2134	42.602					35	369.543	0.012	0.7543					74	337.277	0.3242	33.0202					54	324.257
168	371.723	0.0236	0.5906					482	371.688	0.0668	0.6224					488	372.025	0.0575	0.2867					33	312.193	0.2515	58.1046					84	369.485	0.0288	0.8127					157	335.264	0.6878	35.0338					33	322.251
112	371.709	0.0157	0.6051					117	371.663	0.0162	0.6474					234	372.006	0.0276	0.3058					53	312.156	0.404	58.1414					158	369.351	0.0542	0.9469					260	334.247	1.1391	36.0502					32	311.675
364	371.674	0.0511	0.64					92	371.642	0.0127	0.6683					218	371.984	0.0257	0.328					72	293.216	0.5488	77.0817					1260	369.287	0.4324	1.0105					45	333.199	0.1971	37.0989					28	305.859
38	371.642	0.0053	0.6721					380	371.611	0.0527	0.6994					314	371.959	0.037	0.3522					23	278.077	0.1753	92.2209					919	369.227	0.3153	1.0706					147	328.086	0.644	42.2114					64	303.989
93	371.625	0.013	0.6895					255	371.567	0.0353	0.7437					423	371.936	0.0499	0.3758					46	263.234	0.3506	107.063					41	369.203	0.014	1.0946					31	327.93	0.1358	42.3671					49	266.066
82	371.598	0.0115	0.7161					81	371.538	0.0112	0.7724					624	371.919	0.0736	0.3925					39	252.998	0.2973	117.299					173	369.133	0.0593	1.1643					32	327.079	0.1402	43.2188					56	261.981
83	371.581	0.0116	0.7333					105	371.525	0.0145	0.7853					446	371.865	0.0526	0.447					95	250.993	0.7241	119.305					119	368.285	0.0408	2.0126					39	313.216	0.1708	57.0814					25	261.888
177	371.531	0.0248	0.7829					138	371.486	0.0191	0.825					547	371.841	0.0645	0.4705					77	245.227	0.5869	125.07					42	366.954	0.0144	3.3434					36	312.331	0.1577	57.967					53	253.095
41	371.481	0.0057	0.8331					157	371.465	0.0217	0.8453					240	371.812	0.0283	0.4996					108	243.216	0.8232	127.082					62	357.277	0.0212	13.0206					68	312.107	0.2979	58.1904					62	245.224
54	371.459	0.0075	0.8551					243	371.446	0.0337	0.865					415	371.795	0.0489	0.5164					31	240.169	0.2363	130.128					41	356.271	0.014	14.0264					35	289.258	0.1533	81.04					60	245.165
157	371.444	0.022	0.8699					84	371.429	0.0116	0.8821					201	371.768	0.0237	0.5439					24	240.081	0.1829	130.216					373	355.27	0.128	15.0273					89	263.238	0.3899	107.06					28	241.244
100	371.42	0.014	0.8941					137	371.403	0.019	0.9075					310	371.727	0.0365	0.5851					38	237.182	0.2896	133.116					100	355.212	0.0343	15.0854					106	261.22	0.4644	109.077					97	241.198
42	371.404	0.0059	0.9103					113	371.382	0.0156	0.9284					307	371.696	0.0362	0.6158					30	223.44	0.2286	146.858					212	355.012	0.0727	15.2851					89	259.139	0.3899	111.158					48	233.173
220	371.378	0.0309	0.9363					4514	371.329	0.6263	0.9818					362	371.667	0.0427	0.645					44	215.094	0.3354	155.204					115	354.264	0.0394	16.0332					57	255.216	0.2497	115.082					34	233.052
337	371.33	0.0473	0.9839					1539	371.302	0.2135	1.0089					149	371.644	0.0175	0.6679					31	212.723	0.2363	157.574					240	354.211	0.0823	16.0867					92	250.991	0.403	119.306					74	216.185
1492	371.303	0.2095	1.0108					898	371.25	0.1245	1.0603					60	371.632	0.007	0.6798					45	192.058	0.343	178.24					30	353.541	0.0102	16.757					41	246.978	0.1796	123.32					55	203.119
209	371.275	0.0293	1.0387					273	371.227	0.0378	1.0841					113	371.61	0.0133	0.7012					98	177.089	0.747	193.208					408	353.269	0.14	17.0283					85	245.232	0.3724	125.066					35	181.126
939	371.246	0.1319	1.0678					81	371.211	0.0112	1.0999					235	371.593	0.0277	0.7182					62	175.15	0.4726	195.147					101	352.316	0.0346	17.9811					43	243.214	0.1883	127.084					39	175.994
364	371.207	0.0511	1.107					287	371.187	0.0398	1.1239					391	371.552	0.0461	0.7597					54	170.073	0.4116	200.225					31	352.284	0.0106	18.0139					68	231.216	0.2979	139.081					129	173.152
302	371.174	0.0424	1.1401					182	371.159	0.0252	1.1521					351	371.504	0.0414	0.8079					25	162.01	0.1905	208.287					68	341.094	0.0233	29.2035					56	227.044	0.2453	143.253					80	170.075
238	371.124	0.0334	1.1896					135	371.123	0.0187	1.1878					175	371.463	0.0206	0.8485					22	159.806	0.1677	210.491					53	339.25	0.0181	31.0473					35	220.832	0.1533	149.466					43	158.478
65	371.027	0.0091	1.2868					42	371.109	0.0058	1.2015					48	371.449	0.0056	0.863					32	158.039	0.2439	212.258					87	337.274	0.0298	33.0231					23	182.663	0.1007	187.634					77	157.098
144	370.962	0.0202	1.3521					192	371.077	0.0266	1.2341					173	371.425	0.0204	0.8865					52	149.102	0.3964	221.195					75	337.252	0.0257	33.0459					77	177.164	0.3373	193.134					26	156.94
73	370.934	0.0102	1.3804					105	371.051	0.0145	1.2593					195	371.409	0.023	0.9024					56	147.115	0.4268	223.183					58	337.177	0.0199	33.1201					32	172.224	0.1402	198.074					65	155.088
101	370.88	0.0141	1.4338					62	370.93	0.0086	1.3802					196	371.376	0.0231	0.9353					38	145.103	0.2896	225.195					51	336.26	0.0175	34.038					34	159.351	0.1489	210.947					38	152.405
61	370.75	0.0085	1.5645					73	370.712	0.0101	1.5986					899	371.327	0.106	0.9843					26	144.162	0.1982	226.136					250	335.259	0.0857	35.0385					47	156.093	0.2059	214.205					31	147.974
121	370.71	0.0169	1.6038					306	370.3	0.0424	2.0104					2311	371.304	0.2727	1.0075					104	135.081	0.7928	235.216					95	335.16	0.0326	35.1376					71	149.131	0.311	221.167					106	141.072
49	370.655	0.0068	1.6592					77	370.242	0.0106	2.069					292	371.275	0.0344	1.0366					45	120.094	0.343	250.204					181	334.248	0.0621	36.0495					39	146.838	0.1708	223.46					25	139.25
350	370.296	0.0491	2.0185					106	369.766	0.0147	2.5447					546	371.261	0.0644	1.0504					169	117.069	1.2883	253.229					37	332.262	0.0126	38.0357					65	145.103	0.2847	225.194					53	135.118
38	365.917	0.0053	6.3973					43	367.903	0.0059	4.4074					442	371.214	0.0521	1.0972					120	109.101	0.9147	261.196					129	328.085	0.0442	42.2127					34	136.284	0.1489	234.014					54	134.105
44	365.818	0.0061	6.496					39	362.287	0.0054	10.0241					230	371.184	0.0271	1.1278					115	106.078	0.8766	264.219					26	326.705	0.0089	43.5924					64	135.08	0.2804	235.217					125	131.084
48	359.786	0.0067	12.528					117	359.221	0.0162	13.0898					501	371.157	0.0591	1.1548					201	105.071	1.5322	265.226					35	320.26	0.012	50.0374					33	133.26	0.1445	237.037					94	120.091
85	359.241	0.0119	13.0734					24	359.189	0.0033	13.1213					279	371.108	0.0329	1.2037					92	105.044	0.7013	265.253					45	313.143	0.0154	57.1549					36	133.061	0.1577	237.236					160	119.087
39	358.314	0.0054	13.9996					50	359.097	0.0069	13.2132					125	371.078	0.0147	1.2334					53	104.106	0.404	266.191					100	311.221	0.0343	59.0769					68	123.117	0.2979	247.181					60	117.071
100	358.255	0.014	14.0593					71	359.057	0.0098	13.2533					56	371.051	0.0066	1.2605					50	101.54	0.3811	268.757					31	307.399	0.0106	62.8984					33	121.105	0.1445	249.192					84	115.057
67	357.953	0.0094	14.3606					35	358.579	0.0048	13.7313					105	371.011	0.0123	1.3007					59	96.0931	0.4497	274.204					44	307.374	0.0151	62.9238					82	120.094	0.3592	250.203					101	106.078
130	357.304	0.0182	15.0103					69	358.309	0.0095	14.0018					55	370.996	0.0064	1.316					44	95.0851	0.3354	275.212					51	274.269	0.0175	96.0281					137	119.086	0.6002	251.212					311	105.071
108	357.242	0.0151	15.0717					123	358.247	0.017	14.0635					145	370.941	0.0171	1.3711					395	91.0543	3.0111	279.243					129	273.16	0.0442	97.1371					32	118.06	0.1402	252.238					134	105.033
137	357.205	0.0192	15.1093					33	358.118	0.0045	14.1929					130	370.863	0.0153	1.4491					31	81.4841	0.2363	288.813					62	263.237	0.0212	107.06					32	117.125	0.1402	253.172					36	104.114
148	356.289	0.0207	16.0251					203	357.305	0.0281	15.0056					102	370.805	0.012	1.5069					107	79.0537	0.8156	291.244					76	254.197	0.026	116.1					57	117.07	0.2497	253.228					80	103.055
129	356.121	0.0181	16.1931					312	357.243	0.0432	15.0679					32	370.77	0.0037	1.5413					57	78.0471	0.4345	292.25					146	250.99	0.0501	119.308					78	116.06	0.3417	254.238					58	95.0845
295	355.284	0.0414	17.0298					38	357.213	0.0052	15.0976					123	370.731	0.0145	1.5803					28	74.1373	0.2134	296.16					26	249.34	0.0089	120.957					32	111.004	0.1402	259.294					80	92.0587
96	355.262	0.0134	17.0517					73	357.011	0.0101	15.2998					81	370.673	0.0095	1.6391					49	73.723	0.3735	296.575					75	247.243	0.0257	123.054					38	110.11	0.1664	260.187					576	91.0541
535	355.115	0.0751	17.1995					120	356.286	0.0166	16.0246					193	370.562	0.0227	1.7494													93	246.239	0.0319	124.059					58	110.105	0.2541	260.193					49	82.0438
42	354.281	0.0059	18.0326					29	355.507	0.004	16.8033					143	370.525	0.0168	1.7863													336	245.227	0.1153	125.07					108	109.1	0.4731	261.197					62	81.0675
69	354.169	0.0096	18.1455					273	355.288	0.0378	17.0231					103	370.488	0.0121	1.8235													54	245.17	0.0185	125.127					75	109.064	0.3286	261.234					61	81.031
96	353.271	0.0134	19.0427					43	355.236	0.0059	17.0746					78	370.341	0.0092	1.9705													154	243.212	0.0528	127.085					30	108.281	0.1314	262.016					123	78.0454
66	349.97	0.0092	22.344					36	355.206	0.0049	17.1046					612	370.298	0.0722	2.0141													145	241.196	0.0497	129.102					63	107.082	0.276	263.215
264	341.309	0.037	31.0046					320	355.11	0.0443	17.2008					42	370.238	0.0049	2.0741													33	240.184	0.0113	130.114					112	106.077	0.4907	264.22
42	341.226	0.0059	31.0876					89	354.213	0.0123	18.0979					138	370.221	0.0162	2.0908													33	233.192	0.0113	137.106					117	105.071	0.5126	265.227
36	341.14	0.005	31.1742					131	353.271	0.0181	19.0393					81	370.102	0.0095	2.2094													111	231.212	0.038	139.086					131	95.0869	0.5739	275.211
80	340.114	0.0112	32.2001					50	344.208	0.0069	28.1022					54	369.875	0.0063	2.4364													51	231.159	0.0175	139.139					72	94.0769	0.3154	276.221
122	339.289	0.0171	33.0249					31	343.853	0.0043	28.4578					62	369.753	0.0073	2.5582													52	225.125	0.0178	145.173					69	92.0605	0.3023	278.237
85	339.234	0.0119	33.0798					349	341.306	0.0484	31.0046					44	369.678	0.0051	2.6337													67	223.139	0.0229	147.159					486	91.0546	2.1293	279.243
67	332.964	0.0094	39.3503					61	341.29	0.0084	31.0209					43	369.134	0.005	3.1775													30	216.242	0.0102	154.056					56	81.031	0.2453	289.267
59	332.228	0.0082	40.0858					84	341.231	0.0116	31.0798					51	368.734	0.006	3.5773													224	216.125	0.0768	154.172					87	78.0459	0.3811	292.252
43	331.044	0.006	41.2697					115	341.216	0.0159	31.0942					64	368.53	0.0075	3.7814													66	209.19	0.0226	161.108
50	330.215	0.007	42.0989					169	339.289	0.0234	33.0218					81	368.202	0.0095	4.1095													49	204.129	0.0168	166.168
55	328.997	0.0077	43.317					46	337.249	0.0063	35.0616					32	365.404	0.0037	6.9074													256	203.113	0.0878	167.184
68	325.221	0.0095	47.0929					32	331.125	0.0044	41.1858					77	359.246	0.009	13.0658													90	201.166	0.0308	169.131
38	320.658	0.0053	51.6558					33	331.098	0.0045	41.2131					70	358.118	0.0082	14.1935													44	191.191	0.0151	179.106
101	317.056	0.0141	55.2577					82	329.258	0.0113	43.0525					90	357.26	0.0106	15.0514													65	190.079	0.0223	180.219
115	315.148	0.0161	57.1662					48	327.629	0.0066	44.6816					254	357.211	0.0299	15.1005													156	189.167	0.0535	181.13
52	314.788	0.0073	57.5261					64	325.218	0.0088	47.0922					52	356.298	0.0061	16.0133													42	183.076	0.0144	187.222
122	314.242	0.0171	58.0721					52	323.201	0.0072	49.11					37	356.285	0.0043	16.0267													56	179.177	0.0192	191.121
59	313.543	0.0082	58.7706					83	317.055	0.0115	55.2556					166	356.117	0.0195	16.1942													125	177.091	0.0428	193.206
899	313.239	0.1262	59.0747					97	314.24	0.0134	58.0708					198	355.287	0.0233	17.0245													47	176.151	0.0161	194.146
32	301.443	0.0044	70.8713					32	313.904	0.0044	58.4065					120	355.195	0.0141	17.1168													54	175.15	0.0185	195.148
28	280.916	0.0039	91.398					771	313.239	0.1069	59.0715					621	355.112	0.0732	17.1995													37	173.205	0.0126	197.093
29	279.013	0.004	93.3015					50	313.142	0.0069	59.1683					101	355.014	0.0119	17.2978													61	171.138	0.0209	199.16
189	268.264	0.0265	104.05					46	311.222	0.0063	61.0889					189	354.21	0.0223	18.1016													34	171.113	0.0116	199.185
52	262.24	0.0073	110.074					44	306.67	0.0061	65.6403					72	353.319	0.0084	18.993													98	170.072	0.0336	200.226
73	259.169	0.0102	113.145					48	291.16	0.0066	81.1503					64	343.231	0.0075	29.0808													51	168.093	0.0175	202.205
41	253.159	0.0057	119.155					45	281.258	0.0062	91.0526					37	342.257	0.0043	30.0544													37	167.085	0.0126	203.213
56	250.989	0.0078	121.325					38	272.522	0.0052	99.7891					46	341.214	0.0054	31.0977													75	164.154	0.0257	206.143
55	245.228	0.0077	127.086					77	272.177	0.0106	100.133					65	340.911	0.0076	31.4008													140	163.15	0.048	207.148
93	241.2	0.013	131.114					50	270.272	0.0069	102.039					57	339.234	0.0067	33.0774													52	161.138	0.0178	209.159
30	239.205	0.0042	133.109					464	269.268	0.0643	103.043					55	339.203	0.0064	33.109													44	161.132	0.0151	209.166
61	227.178	0.0085	145.136					36	268.454	0.0049	103.857					103	335.221	0.0121	37.0906													84	159.118	0.0288	211.18
27	227.054	0.0037	145.26					2925	268.265	0.4058	104.046					42	331.07	0.0049	41.2415													92	149.131	0.0315	221.167
29	221.387	0.004	150.927					26	264.805	0.0036	107.506					28	329.52	0.0033	42.7921													73	148.126	0.025	222.171
53	219.135	0.0074	153.179					32	261.336	0.0044	110.975					39	320.871	0.0046	51.4408													131	145.102	0.0449	225.195
28	216.429	0.0039	155.885					31	255.232	0.0043	117.079					41	317.746	0.0048	54.5659													369	144.103	0.1266	226.194
67	216.123	0.0094	156.191					33	248.184	0.0045	124.126					79	317.102	0.0093	55.2094													40	143.342	0.0137	226.956
604	210.151	0.0848	162.163					56	245.156	0.0077	127.155					144	317.056	0.0169	55.2552													99	143.084	0.0339	227.214
31	206.65	0.0043	165.664					29	229.107	0.004	143.204					75	316.287	0.0088	56.0249													122	142.08	0.0418	228.218
25	205.592	0.0035	166.722					101	217.13	0.014	155.181					35	315.061	0.0041	57.2507													29	139.258	0.0099	231.04
56	205.122	0.0078	167.192					161	216.123	0.0223	156.188					136	314.243	0.016	58.0686													91	136.122	0.0312	234.175
154	203.117	0.0216	169.197					81	211.207	0.0112	161.104					61	314.058	0.0071	58.2535													39	136.08	0.0133	234.217
51	193.198	0.0071	179.116					30	210.198	0.0041	162.113					45	313.718	0.0053	58.5935													65	135.115	0.0223	235.183
27	184.924	0.0037	187.39					344	203.116	0.0477	169.195					1244	313.238	0.1467	59.0732													160	135.082	0.0549	235.216
54	177.094	0.0075	195.22					35	201.166	0.0048	171.145					68	298.972	0.008	73.3394													201	134.109	0.0689	236.189
80	171.12	0.0112	201.194					94	195.065	0.013	177.245					36	295.165	0.0042	77.1465													224	133.103	0.0768	237.195
47	164.124	0.0066	208.19					44	184.073	0.0061	188.238					126	269.269	0.0148	103.042													85	133.064	0.0291	237.233
38	153.43	0.0053	218.884					35	178.093	0.0048	194.217					423	268.267	0.0499	104.045													39	131.348	0.0133	238.95
25	148.721	0.0035	223.593					114	177.091	0.0158	195.22					72	260.253	0.0084	112.059													147	131.085	0.0504	239.212
61	145.122	0.0085	227.192					33	170.078	0.0045	202.232					49	251.233	0.0057	121.079													42	130.711	0.0144	239.587
292	144.101	0.041	228.213					29	164.574	0.004	207.737					23	247.846	0.0027	124.465													99	130.078	0.0339	240.22
66	139.112	0.0092	233.202					49	164.046	0.0067	208.265					194	246.229	0.0228	126.082													154	129.07	0.0528	241.228
29	137.876	0.004	234.439					126	163.153	0.0174	209.158					234	245.228	0.0276	127.084													54	128.063	0.0185	242.234
58	136.123	0.0081	236.191					60	161.131	0.0083	211.18					55	245.165	0.0064	127.147													70	126.106	0.024	244.192
54	134.11	0.0075	238.204					34	156.481	0.0047	215.83					38	244.992	0.0044	127.32													105	123.118	0.036	247.18
56	131.084	0.0078	241.23					41	154.087	0.0056	218.223					108	243.213	0.0127	129.099													156	121.1	0.0535	249.198
117	122.108	0.0164	250.206					299	144.103	0.0414	228.208					146	241.199	0.0172	131.113													333	120.093	0.1142	250.204
45	121.098	0.0063	251.216					49	129.063	0.0067	243.248					43	234.138	0.005	138.174													510	119.085	0.175	251.212
195	120.094	0.0273	252.22					141	120.093	0.0195	252.218					51	227.184	0.006	145.128													239	117.07	0.082	253.228
266	119.085	0.0373	253.23					34	119.083	0.0047	253.227					109	219.117	0.0128	153.195													91	115.054	0.0312	255.244
99	117.071	0.0139	255.243					22	113.988	0.003	258.323					129	216.124	0.0152	156.187													43	110.108	0.0147	260.19
95	111.046	0.0133	261.268					39	108.056	0.0054	264.255					27	212.131	0.0031	160.181													271	109.101	0.093	261.196
74	109.102	0.0103	263.212					209	106.077	0.0289	266.234					200	210.151	0.0236	162.161													87	109.063	0.0298	261.234
54	109.064	0.0075	263.25					192	105.07	0.0266	267.24					54	210.079	0.0063	162.232													42	107.085	0.0144	263.212
90	108.093	0.0126	264.221					93	95.0885	0.0129	277.222					50	203.18	0.0059	169.132													352	106.078	0.1208	264.22
34	108.056	0.0047	264.258					84	95.0508	0.0116	277.26					588	203.116	0.0693	169.195													403	105.07	0.1383	265.228
104	107.048	0.0146	265.266					85	92.0627	0.0117	280.248					39	199.776	0.0046	172.536													201	105.034	0.0689	265.263
238	106.077	0.0334	266.237					213	91.0548	0.0295	281.256					31	196.152	0.0036	176.16													29	103.831	0.0099	266.466
170	105.071	0.0238	267.243					286	85.0289	0.0396	287.282					38	192.104	0.0044	180.208													41	103.055	0.014	267.242
139	105.035	0.0195	267.279					91	79.0512	0.0126	293.259					73	192.092	0.0086	180.219													33	101.648	0.0113	268.65
85	103.057	0.0119	269.257					185	78.0471	0.0256	294.264					63	191.182	0.0074	181.13													63	97.1001	0.0216	273.197
43	96.0923	0.006	276.222													74	191.107	0.0087	181.205													329	95.0855	0.1129	275.212
97	95.0485	0.0136	277.266													92	189.163	0.0108	183.149													236	95.0492	0.0809	275.248
62	94.0404	0.0087	278.274													51	183.114	0.006	189.198													119	94.0416	0.0408	276.256
97	93.0714	0.0136	279.243													31	181.035	0.0036	191.277													41	93.0696	0.014	277.228
121	92.0634	0.0169	280.251													46	179.081	0.0054	193.231													311	92.0608	0.1067	278.237
603	91.0541	0.0847	281.26													108	178.172	0.0127	194.14													33	91.8802	0.0113	278.417
182	85.0276	0.0255	287.286													87	177.163	0.0102	195.148													41	91.144	0.014	279.154
149	79.0541	0.0209	293.26													40	170.071	0.0047	202.24													922	91.0545	0.3164	279.243
35	72.3914	0.0049	299.923													73	167.143	0.0086	205.169													119	85.0287	0.0408	285.269
																86	163.149	0.0101	209.163													48	82.0405	0.0164	288.257
																43	162.136	0.005	210.175													176	81.0694	0.0604	289.228
																51	161.131	0.006	211.181													160	79.0526	0.0549	291.245
																121	159.116	0.0142	213.196													361	78.0461	0.1238	292.252
																41	157.101	0.0048	215.211													105	77.039	0.036	293.259
																26	150.064	0.003	222.248
																27	149.316	0.0031	222.995
																80	149.132	0.0094	223.18
																81	147.117	0.0095	225.195
																48	145.102	0.0056	227.209
																74	145.066	0.0087	227.245
																46	145.05	0.0054	227.262
																272	144.101	0.032	228.21
																85	142.078	0.01	230.233
																41	141.937	0.0048	230.374
																44	139.075	0.0051	233.236
																86	135.119	0.0101	237.193
																39	134.657	0.0046	237.655
																177	134.108	0.0208	238.203
																35	133.542	0.0041	238.77
																154	133.101	0.0181	239.211
																186	131.087	0.0219	241.225
																123	128.064	0.0145	244.248
																54	125.1	0.0063	247.211
																128	123.117	0.0151	249.195
																78	122.107	0.0092	250.204
																194	121.102	0.0228	251.209
																31	120.493	0.0036	251.819
																220	120.094	0.0259	252.217
																313	119.086	0.0369	253.226
																68	119.05	0.008	253.262
																161	117.069	0.0189	255.243
																31	115.336	0.0036	256.976
																48	115.058	0.0056	257.253
																32	114.911	0.0037	257.401
																74	110.107	0.0087	262.205
																293	109.101	0.0345	263.211
																94	109.065	0.011	263.247
																105	107.082	0.0123	265.23
																463	106.078	0.0546	266.233
																665	105.07	0.0784	267.241
																136	105.034	0.016	267.278
																35	97.1026	0.0041	275.209
																50	96.3979	0.0059	275.914
																118	96.0926	0.0139	276.219
																47	96.0601	0.0055	276.252
																50	96.0544	0.0059	276.257
																52	96.039	0.0061	276.273
																356	95.0865	0.042	277.225
																274	95.0485	0.0323	277.263
																115	94.0404	0.0135	278.271
																218	93.0708	0.0257	279.241
																246	92.0613	0.029	280.25
																1292	91.0551	0.1524	281.257
																41	85.1911	0.0048	287.121
																620	85.028	0.0731	287.284
																65	84.0559	0.0076	288.256
																36	82.1151	0.0042	290.197
																52	82.0806	0.0061	290.231
																195	81.0693	0.023	291.242
																30	79.0931	0.0035	293.219
																194	79.0528	0.0228	293.259
																144	78.046	0.0169	294.266
																24	75.5243	0.0028	296.787
																30	72.3526	0.0035	299.959
																26	71.7661	0.003	300.546
																82	71.0507	0.0096	301.261
[truncated: 342 more columns]

## Sheet: Cer_NS
Metabolite name	Cer 42:2;2O|Cer 18:1;2O/24:1	OAD result name	Cer 18:1(Δ4);2O/24:1(n-9)		No.1	No.2	No.3		No.1	No.2	No.3	Metabolite name	Cer 48:6;2O|Cer 18:1;2O/30:5	OAD result name	Cer 18:1(Δ4);2O/30:5(n-6*,9,12*,15*,18*)		No.1	No.2	No.3		No.1	No.2	No.3	Metabolite name	Cer 48:7;2O|Cer 18:1;2O/30:6	OAD result name	Cer 18:1(Δ4);2O/30:6(n-3,6,9*,12,15,18)		No.1	No.2	No.3		No.1	No.2	No.3	Metabolite name	Cer 48:7;2O|Cer 18:1;2O/30:6	OAD result name	Cer 18:1(Δ4*);2O/30:6(n-3,6,9,12,15,18)		No.1	No.2	No.3		No.1	No.2	No.3	Metabolite name	Cer 48:7;2O|Cer 18:1;2O/30:6
MS1 m/z	630.622	630.622	<-MS1	Positions1	Δ4	n-9	N/A	Positions2	n-9	N/A	N/A	MS1 m/z	706.65	706.65	<-MS1	Positions1	Δ4	n-9	n-7	Positions2	n-6*,9,12*,15*,18*	N/A	N/A	MS1 m/z	722.662	722.648	<-MS2+O	Positions1	Δ4	n-3	n-6	Positions2	n-3,6,9*,12,15,18	n-6,9,12,15,18,23	n-6,9,12,14,18,23	MS1 m/z	704.638	704.638	<-MS1	Positions1	Δ4*	n-3	N/A	Positions2	n-3,6,9,12,15,18	n-3,6,9,12,15,19	n-3,6,9,11,15,18	MS1 m/z	704.638
Ref m/z	630.618			Score1	825.98	871.55	N/A	Score2	871.55	N/A	N/A	Ref m/z	706.65			Score1	502.12	387.25	282	Score2	454.87	N/A	N/A	Ref m/z	722.644			Score1	449.04	413.55	898.33	Score2	513.53	851.2	799.91	Ref m/z	704.634			Score1	0	859.46	N/A	Score2	907	874.48	869.87	Ref m/z	704.634
RT	13.1369			Presence1	15	45	N/A	Presence2	45	N/A	N/A	RT	13.631			Presence1	15	40	45	Presence2	22	N/A	N/A	RT	13.4628			Presence1	15	35	75	Presence2	60	73.3333	72.5	RT	13.4628			Presence1	0	60	N/A	Presence2	78.3333	73.3333	75	RT	13.4174
ID	110			Ratio sum1	0.083	0.4738	N/A	Ratio sum2	0.4738	N/A	N/A	ID	143			Ratio sum1	0.0938	0.2624	3.8752	Ratio sum2	0.3045	N/A	N/A	ID	151			Ratio sum1	0.0583	0.1189	1.5631	Ratio sum2	4.5414	9.9929	8.6581	ID	139			Ratio sum1	0	0.7254	N/A	Ratio sum2	6.0957	5.6687	5.5375	ID	137
Smiles	O=C(NC(CO)C(O)C=CCCCCCCCCCCCCC)CCCCCCCCCCCC=CCCCCCCCCCC			All results1	Position= Δ4, Score= 825.98, Presence= 15.0, Ratio sum= 0.083 Position= n-9, Score= 871.55, Presence= 45.0, Ratio sum= 0.4738 Position= Unresolved, Score= ###, Presence= ###, Ratio sum= ###			All results2	Position= n-9, Score= 871.55, Presence= 45.0, Ratio sum= 0.4738 Position= Unresolved, Score= ###, Presence= ###, Ratio sum= ###			Smiles	O=C(NC(CO)C(O)C=CCCCCCCCCCCCCC)CCCCCCCCCCCCCC=CCC=CCC=CCC=CCC=CCC			All results1	Position= Δ4, Score= 502.12, Presence= 15.0, Ratio sum= 0.0938 Position= n-9, Score= 387.25, Presence= 40.0, Ratio sum= 0.2624 Position= n-7, Score= 282.0, Presence= 45.0, Ratio sum= 3.8752 Position= Unresolved, Score= ###, Presence= ###, Ratio sum= ###			All results2	Position= n-6*,9,12*,15*,18*, Score= 454.87, Presence= 22.0, Ratio sum= 0.3045 Position= Unresolved, Score= ###, Presence= ###, Ratio sum= ###			Smiles	O=C(NC(CO)C(O)C=CCCCCCCCCCCCCC)CCCCCCCCCCC=CCC=CCC=CCC=CCC=CCC=CCC			All results1	Position= Δ4, Score= 449.04, Presence= 15.0, Ratio sum= 0.0583 Position= n-3, Score= 413.55, Presence= 35.0, Ratio sum= 0.1189 Position= n-6, Score= 898.33, Presence= 75.0, Ratio sum= 1.5631 Position= Unresolved, Score= ###, Presence= ###, Ratio sum= ###			All results2	Position= n-3,6,9*,12,15,18, Score= 513.53, Presence= 60.0, Ratio sum= 4.5414 Position= n-6,9,12,15,18,23, Score= 851.2, Presence= 73.3333, Ratio sum= 9.9929 Position= n-6,9,12,14,18,23, Score= 799.91, Presence= 72.5, Ratio sum= 8.6581 Position= n-6,11,13,15,18,23, Score= 796.23, Presence= 71.6666, Ratio sum= 8.4584 Position= n-3,9,12,15,18,23, Score= 793.09, Presence= 66.6666, Ratio sum= 8.5486 …			Smiles	O=C(NC(CO)C(O)C=CCCCCCCCCCCCCC)CCCCCCCCCCC=CCC=CCC=CCC=CCC=CCC=CCC			All results1	Position= Δ4*, Score= 0, Presence= 0.0, Ratio sum= 0.0 Position= n-3, Score= 859.46, Presence= 60.0, Ratio sum= 0.7254 Position= Unresolved, Score= ###, Presence= ###, Ratio sum= ###			All results2	Position= n-3,6,9,12,15,18, Score= 907.0, Presence= 78.3333, Ratio sum= 6.0957 Position= n-3,6,9,12,15,19, Score= 874.48, Presence= 73.3333, Ratio sum= 5.6687 Position= n-3,6,9,11,15,18, Score= 869.87, Presence= 75.0, Ratio sum= 5.5375 Position= n-3,6,9,12,15,17, Score= 867.4, Presence= 75.0, Ratio sum= 6.2003 Position= n-3,6,9,12,14,18, Score= 864.51, Presence= 74.1666, Ratio sum= 5.3377 Positio…			Smiles	O=C(NC(CO)C(O)C=CCCCCCCCCCCCCC)CCCCCCCCCCC=CCC=CCC=CCC=CCC=CCC=CCC
Subclass info	Head= 0% Moiety= 0%											Subclass info	Head= 0% Moiety= 0%											Subclass info	H2O loss= m/z 704.63818(ppm=6.07) Sph-H2O= m/z 282.28152(ppm=8.57) Sph-2H2O= m/z 264.26959(ppm=4.12) Sph-H2O-CH2O= m/z 252.2699(ppm=5.54) Head= 100.0% Moiety= 100.0%											Subclass info	Head= 0% Moiety= 0%											Subclass info	Head= 0% Moiety= 0%
intensity	frag m/z	Ratio(%)	Delta	Ref NL1	Ref Mz1	ppm1	Type1	Ref NL2	Ref Mz2	ppm2	Type2	intensity	frag m/z	Ratio(%)	Delta	Ref NL1	Ref Mz1	ppm1	Type1	Ref NL2	Ref Mz2	ppm2	Type2	intensity	frag m/z	Ratio(%)	Delta	Ref NL1	Ref Mz1	ppm1	Type1	Ref NL2	Ref Mz2	ppm2	Type2	intensity	frag m/z	Ratio(%)	Delta	Ref NL1	Ref Mz1	ppm1	Type1	Ref NL2	Ref Mz2	ppm2	Type2	intensity	frag m/z
8095	631.567	1.8148	-0.9448									45623	707.606	3.3049	-0.9554									24639	723.594	2.1462	-0.9455									33105	705.59	6.3304	-0.9516									58272	705.59
4470	631.498	1.0021	-0.8762									4022	707.535	0.2913	-0.8845									10120	723.567	0.8815	-0.9192									1164	705.543	0.2225	-0.9042									1151	705.542
1272	631.48	0.2851	-0.8575									3222	707.508	0.2334	-0.8579									20321	723.533	1.7701	-0.8844									2161	705.51	0.4132	-0.8721									2654	705.509
811	631.451	0.1818	-0.8289									1764	707.436	0.1277	-0.7854									17873	723.5	1.5568	-0.8514									1556	705.482	0.2975	-0.8433									1746	705.478
335	631.394	0.0751	-0.7716									1104	707.385	0.0799	-0.7345									18766	723.472	1.6346	-0.8243									1072	705.448	0.2049	-0.8095									448	705.454
526	631.364	0.1179	-0.7421									1029	707.338	0.0745	-0.6882									19564	723.438	1.7041	-0.7897									1126	705.421	0.2153	-0.7824									1185	705.42
1100	631.275	0.2466	-0.6525									983	707.278	0.0712	-0.6281									17652	723.409	1.5376	-0.761									1086	705.387	0.2076	-0.7486									989	705.387
728	631.245	0.1632	-0.6232									1327	707.244	0.0961	-0.5936									18701	723.377	1.629	-0.7289									1230	705.353	0.2352	-0.7143									920	705.356
547	631.102	0.1226	-0.4797									828	707.182	0.0599	-0.5318									17873	723.346	1.5568	-0.6974									1126	705.33	0.2153	-0.6913									1319	705.328
656	631.042	0.147	-0.4196									1477	707.115	0.1069	-0.4651									17828	723.315	1.5529	-0.6664									1269	705.297	0.2426	-0.6588									963	705.296
705	631.014	0.158	-0.3921									908	707.051	0.0657	-0.401									15503	723.283	1.3504	-0.6351									1175	705.232	0.2246	-0.5935									480	705.271
498	630.979	0.1116	-0.3572									910	707.008	0.0659	-0.3579									15172	723.252	1.3216	-0.6041									1010	705.201	0.1931	-0.5622									913	705.231
905	630.902	0.2028	-0.2794									1309	706.97	0.0948	-0.3198									16424	723.22	1.4306	-0.572									1261	705.109	0.2411	-0.4705									1173	705.2
2241	630.812	0.5024	-0.1901									934	706.901	0.0676	-0.2506									16581	723.188	1.4443	-0.5397									1240	705.081	0.2371	-0.4426									1107	705.11
2350	630.69	0.5268	-0.0675									854	706.838	0.0618	-0.1881									9228	723.158	0.8038	-0.5096									1164	705.055	0.2225	-0.4163									1111	705.081
446035	630.622	100	-0.0002									305	706.795	0.022	-0.1445									12190	723.127	1.0618	-0.4791									972	705.012	0.1858	-0.374									832	705.054
9999	630.556	2.2417	0.0658									303	706.771	0.0219	-0.1203									9709	723.098	0.8457	-0.4494									1053	704.989	0.2013	-0.351									873	705.013
5448	630.485	1.2214	0.1369									840	706.736	0.0608	-0.0856									11092	723.069	0.9662	-0.4213									3031	704.808	0.5795	-0.1697									1180	704.936
670	630.446	0.1502	0.1761									106691	706.654	7.7287	-0.0034									8667	723.037	0.7549	-0.3893									2576	704.746	0.4925	-0.1081									2393	704.808
601	630.407	0.1347	0.2151									58105	706.602	4.2091	0.0484									16382	723.008	1.427	-0.3597									4120	704.711	0.7878	-0.073									3195	704.711
626	630.381	0.1403	0.2416									3484	706.541	0.2523	0.109									16030	722.947	1.3963	-0.299									522951	704.639	100	-0.0009									501264	704.639
410	630.335	0.0919	0.2874									1308	706.502	0.0947	0.1486									45947	722.883	4.0023	-0.235									63542	704.586	12.1506	0.0524									111017	704.586
423	630.269	0.0948	0.3533									710	706.445	0.0514	0.2049									156064	722.848	13.5944	-0.1998									1086	704.446	0.2076	0.1922									2198	704.487
291	630.249	0.0652	0.3733									602	706.403	0.0436	0.2472									245261	722.82	21.3643	-0.1717									513	704.411	0.098	0.2276									1172	704.436
163	630.219	0.0365	0.4033									404	706.358	0.0292	0.292									126346	722.76	11.0058	-0.1114									515	704.368	0.0984	0.2707									767	704.386
219	630.199	0.049	0.4233									329	706.323	0.0238	0.327									248821	722.722	21.6744	-0.074									416	704.341	0.0795	0.2977									278	704.348
501	630.138	0.1123	0.4844									84	706.294	0.006	0.3567									406652	722.69	35.4228	-0.0414									366	704.299	0.0699	0.3389									628	704.327
50	630.068	0.0112	0.5538									389	706.243	0.0281	0.4074									1000204	722.652	87.1262	-0.0037									133	704.278	0.0254	0.36									205	704.302
57	630.039	0.0127	0.583									244	706.199	0.0176	0.4509									24302	722.537	2.1169	0.1108									406	704.253	0.0776	0.3858									521	704.265
180	630.015	0.0403	0.607									375	706.154	0.0271	0.4965									3527	722.419	0.3072	0.2288									97	704.223	0.0185	0.4153									372	704.224
420	629.938	0.0941	0.6841									196	706.083	0.0141	0.5674									5179	722.382	0.4511	0.2663									538	704.19	0.1028	0.4479									286	704.174
75	629.892	0.0168	0.7304									281	706.056	0.0203	0.5945									2916	722.318	0.254	0.3305									165	704.14	0.0315	0.4985									420	704.137
241	629.859	0.054	0.7633									131	706.02	0.0094	0.6307									3065	722.272	0.2669	0.3764									418	704.095	0.0799	0.5437									271	704.089
199	629.803	0.0446	0.8193									180	705.972	0.013	0.6786									3295	722.24	0.287	0.4077									115	704.07	0.0219	0.5685									402	704.043
152	629.771	0.034	0.8516									292	705.943	0.0211	0.7072									3381	722.19	0.2945	0.4584									104	704.055	0.0198	0.5833									93	704.004
5442	629.611	1.22	1.0109									239	705.909	0.0173	0.7414									1884	722.153	0.1641	0.4948									88	704.028	0.0168	0.6099									452	703.978
9963	629.552	2.2336	1.0703									185	705.853	0.0134	0.7976									682	722.12	0.0594	0.5283									298	703.998	0.0569	0.6406									133	703.943
5821	629.481	1.305	1.1416									110	705.816	0.0079	0.8341									3689	722.069	0.3213	0.5796									308	703.935	0.0588	0.7029									233	703.908
38	629.44	0.0085	1.1818									120	705.8	0.0086	0.85									1586	722.013	0.1381	0.6353									100	703.909	0.0191	0.7294									133	703.865
53	629.417	0.0118	1.2054									365	705.768	0.0264	0.8824									1325	721.988	0.1154	0.6604									87	703.878	0.0166	0.7603									171	703.837
97	629.396	0.0217	1.2258									7768	705.64	0.5627	1.0101									2213	721.933	0.1927	0.7149									134	703.864	0.0256	0.7748									210	703.815
66	629.287	0.0147	1.3356									7868	705.589	0.5699	1.0609									1794	721.888	0.1562	0.76									225	703.836	0.043	0.8019									548	703.759
131	629.247	0.0293	1.3748									2473	705.534	0.1791	1.1165									476	721.858	0.0414	0.7897									266	703.783	0.0508	0.8558									301	703.724
45	629.16	0.01	1.4626									521	705.399	0.0377	1.2518									1215	721.832	0.1058	0.8159									159	703.759	0.0304	0.8792									6662	703.627
46	628.953	0.0103	1.6691									65	705.351	0.0047	1.2995									775	721.782	0.0675	0.866									269	703.721	0.0514	0.9169									21778	703.579
109	628.889	0.0244	1.7329									113	705.328	0.0081	1.3223									1520	721.754	0.1324	0.8937									6257	703.629	1.1964	1.0097									1569	703.51
72	628.802	0.0161	1.8198									95	705.282	0.0068	1.3683									24830	721.638	2.1629	1.0104									15880	703.579	3.0366	1.0593									146	703.413
1992	628.608	0.4466	2.0141									124	705.259	0.0089	1.3908									12272	721.605	1.0689	1.0429									663	703.486	0.1267	1.152									170	703.372
160	628.541	0.0358	2.0809									147	705.235	0.0106	1.4155									1228	721.545	0.1069	1.1027									241	703.445	0.046	1.1938									380	703.287
43	627.862	0.0096	2.7606									38	705.204	0.0027	1.4458									2614	721.508	0.2277	1.1405									237	703.394	0.0453	1.2441									80	703.23
48	627.606	0.0107	3.0167									148	705.157	0.0107	1.4928									1236	721.484	0.1076	1.1643									119	703.366	0.0227	1.2724									46	703.179
71	626.588	0.0159	4.0347									150	705.108	0.0108	1.5421									520	721.449	0.0452	1.1994									209	703.266	0.0399	1.3722									128	703.158
33	621.919	0.0073	8.7035									65	705.032	0.0047	1.6182									1947	721.41	0.1696	1.238									66	703.186	0.0126	1.4527									104	703.114
58	618.607	0.013	12.0154									79	705.004	0.0057	1.6463									531	721.345	0.0462	1.3031									47	703.164	0.0089	1.474									39	702.901
63	618.039	0.0141	12.5833									126	704.975	0.0091	1.6748									495	721.328	0.0431	1.3206									71	703.134	0.0135	1.5044									101	702.845
45	617.672	0.01	12.9501									97	704.94	0.007	1.7101									999	721.3	0.087	1.3484									90	703.113	0.0172	1.5252									54	702.793
77	617.66	0.0172	12.9625									87	704.921	0.0063	1.729									499	721.253	0.0434	1.3954									73	703.022	0.0139	1.616									48	702.74
6547	617.518	1.4678	13.1044									62	704.893	0.0044	1.7571									587	721.219	0.0511	1.4287									101	702.878	0.0193	1.76									1837	702.623
68	617.444	0.0152	13.1781									107	704.869	0.0077	1.7809									396	721.201	0.0344	1.447									88	702.822	0.0168	1.8168									103	702.567
95	616.612	0.0212	14.0098									95	704.833	0.0068	1.8177									927	721.161	0.0807	1.4867									86	702.789	0.0164	1.8489									37	702.508
85	616.571	0.019	14.0516									104	704.802	0.0075	1.8487									295	721.117	0.0256	1.5315									126	702.75	0.024	1.8884									102	702.036
249	616.508	0.0558	14.1147									154	704.772	0.0111	1.8787									573	721.088	0.0499	1.5597									1565	702.623	0.2992	2.0157									111	701.614
44	616.365	0.0098	14.2568									73	704.715	0.0052	1.9357									765	721.051	0.0666	1.5968									89	702.203	0.017	2.4349									105	701.569
60	615.716	0.0134	14.9067									45	704.672	0.0032	1.9782									444	721.006	0.0386	1.6419									90	701.844	0.0172	2.7944									42	701.55
241	615.626	0.054	14.9967									173	704.641	0.0125	2.009									449	720.98	0.0391	1.6686									40	701.779	0.0076	2.8591									71	700.754
233	615.58	0.0522	15.0427									85	704.585	0.0061	2.0651									212	720.942	0.0184	1.7066									46	701.634	0.0087	3.0048									65	700.046
653	615.503	0.1464	15.1197									123	704.539	0.0089	2.1114									385	720.917	0.0335	1.7312									49	701.596	0.0093	3.0419									58	699.745
62	615.436	0.0139	15.1861									118	704.404	0.0085	2.2464									575	720.875	0.05	1.7736									39	701.426	0.0074	3.2126									33	694.922
818	614.631	0.1833	15.9916									77	704.378	0.0055	2.2726									224	720.853	0.0195	1.7948									54	699.133	0.0103	5.5052									39	694.309
307	614.56	0.0688	16.0624									42	704.343	0.003	2.3069									539	720.802	0.0469	1.8464									57	694.562	0.0108	10.0765									33	693.754
244	614.493	0.0547	16.129									78	704.306	0.0056	2.3443									354	720.779	0.0308	1.8691									77	693.6	0.0147	11.0381					11.0286	693.605	7.32	n-3/dis@n-2/+O+H/OAD01	45	693.531
82	614.457	0.0183	16.1657									125	704.219	0.009	2.4317									540	720.745	0.047	1.9029									70	692.882	0.0133	11.7563									60	692.629
60	613.923	0.0134	16.6991									80	704.116	0.0057	2.5347									359	720.708	0.0312	1.9401									90	692.807	0.0172	11.8314									49	692.584
1751	613.616	0.3925	17.0062									48	704.039	0.0034	2.6109									8396	720.633	0.7313	2.0152									55	692.636	0.0105	12.002									36	692.431
1228	613.557	0.2753	17.0655									120	703.985	0.0086	2.6656									388	720.551	0.0337	2.0968									259	692.593	0.0495	12.0451					12.0364	692.597	6.12	n-3/dis@n-2/+O/OAD02	34	692.293
901	613.487	0.202	17.1354									100	703.891	0.0072	2.7597									586	720.502	0.051	2.1459									561	691.59	0.1072	13.0484					13.0442	691.59	0.53	n-3/dis@n-2/+O-H/OAD03	41	691.659
84	613.431	0.0188	17.1916									67	703.843	0.0048	2.8071									416	720.439	0.0362	2.2088									105	691.529	0.02	13.1089									582	691.588
86	613.352	0.0192	17.2707									47	703.725	0.0034	2.925									554	720.395	0.0482	2.2536									42	691.492	0.008	13.1463									122	691.539
39	613.164	0.0087	17.4586									81	703.678	0.0058	2.9727									152	720.35	0.0132	2.2984									70	691.091	0.0133	13.547									75	691.412
49	612.869	0.0109	17.7535									40	703.582	0.0028	3.0682									56	720.334	0.0048	2.3143									540	690.638	0.1032	14.0008									109	690.683
3910	612.611	0.8766	18.011									190	703.548	0.0137	3.1025									292	720.303	0.0254	2.3456									298	690.577	0.0569	14.0618					14.052	690.582	7.52	n-3/dis@n-2/+O-2H/OAD04	66	690.65
1852	612.549	0.4152	18.0735									57	703.446	0.0041	3.2043									208	720.269	0.0181	2.3789									67	690.456	0.0128	14.1819									1589	690.58
145	612.472	0.0325	18.1507									89	703.388	0.0064	3.2622									225	720.224	0.0195	2.4241									64	690.276	0.0122	14.3619									113	690.439
382	611.601	0.0856	19.0209									69	703.295	0.0049	3.355									639	720.162	0.0556	2.4857									44	689.989	0.0084	14.6498									44	690.278
1904	611.544	0.4268	19.0787									60	703.272	0.0043	3.3779									139	720.126	0.0121	2.5225									61	689.844	0.0116	14.7946									120	690.248
241	611.469	0.054	19.1532									68	703.251	0.0049	3.3988									183	720.094	0.0159	2.554									1166	689.641	0.2229	14.9971									98	689.726
148	610.595	0.0331	20.0273									70	703.215	0.005	3.4353									215	720.045	0.0187	2.6029									1112	689.573	0.2126	15.0658									37	689.701
93	600.628	0.0208	29.9943									192	703.082	0.0139	3.5682									393	719.997	0.0342	2.6508									108	689.518	0.0206	15.1199									389	689.642
97	600.611	0.0217	30.0111									71	702.995	0.0051	3.6551									153	719.964	0.0133	2.684									48	689.484	0.0091	15.1542									4618	689.572
31	600.191	0.0069	30.4317									83	702.962	0.006	3.6885									102	719.942	0.0088	2.7063									114	689.463	0.0217	15.1751									99	689.531
40	600.178	0.0089	30.4443									77	702.907	0.0055	3.7428									48	719.926	0.0041	2.7218									110	689.427	0.021	15.211									247	689.502
3100	599.507	0.695	31.115									71	702.859	0.0051	3.7912									125	719.887	0.0108	2.7615									60	689.347	0.0114	15.2915									143	689.463
63	599.451	0.0141	31.1708									60	702.547	0.0043	4.1028									88	719.868	0.0076	2.7803									93	689.283	0.0177	15.3553									41	689.103
56	598.604	0.0125	32.0184									80	702.348	0.0057	4.3022									186	719.833	0.0162	2.8154									56	688.983	0.0107	15.6558									1384	688.636
100	598.497	0.0224	32.1256									97	701.736	0.007	4.9143									140	719.772	0.0121	2.876									42	688.95	0.008	15.6887									4379	688.564
93	597.492	0.0208	33.1304									71	701.604	0.0051	5.0463									288	719.741	0.025	2.9068									56	688.915	0.0107	15.7233									122	688.389
52	596.567	0.0116	34.0556									62	701.241	0.0044	5.4095									152	719.7	0.0132	2.9479									42	688.834	0.008	15.8042									109	688.279
58	594.546	0.013	36.0758									77	701.221	0.0055	5.4293									745	719.639	0.0648	3.0095									74	688.814	0.0141	15.8247									182	687.873
41	588.042	0.0091	42.58									29	701.178	0.0021	5.4724									326	719.583	0.0283	3.065									2823	688.637	0.5398	16.0013									88	687.817
81	574.614	0.0181	56.0079									44	701.128	0.0031	5.5227									163	719.54	0.0141	3.108									2895	688.565	0.5535	16.0736									2869	687.633
30	570.597	0.0067	60.0255									77	700.593	0.0055	6.057									43	719.508	0.0037	3.1401									206	688.502	0.0393	16.1363									8758	687.56
57	570.274	0.0127	60.3486									47	700.548	0.0034	6.1026									74	719.479	0.0064	3.1695									63	688.451	0.012	16.1875									391	687.499
60	563.576	0.0134	67.0466									36	700.042	0.0026	6.6081									194	719.415	0.0168	3.2335									89	688.38	0.017	16.2585									47	687.451
35	563.522	0.0078	67.1									63	699.679	0.0045	6.9708									90	719.374	0.0078	3.274									94	688.316	0.0179	16.3222									52	687.407
59	551.507	0.0132	79.1156									41	699.359	0.0029	7.2912									79	719.337	0.0068	3.3108									36	687.979	0.0068	16.6589									37	686.763
77	546.492	0.0172	84.1303									61	698.912	0.0044	7.7381									122	719.307	0.0106	3.341									42	687.92	0.008	16.7187									5022	686.628
263	534.486	0.0589	96.1363					96.1303	534.488	4.11	n-9/dis@n-8/+O/OAD02	83	698.856	0.006	7.7943									129	719.271	0.0112	3.3772									111	687.885	0.0212	16.7531									483	686.582
718	533.483	0.1609	97.139					97.1381	533.48	5.77	n-9/dis@n-8/+O-H/OAD03	54	698.774	0.0039	7.8758									78	719.249	0.0067	3.3989									109	687.799	0.0208	16.8389									405	686.546
77	533.423	0.0172	97.199									64	698.533	0.0046	8.1168									153	719.212	0.0133	3.4364									83	687.766	0.0158	16.8725									93	685.663
32	532.679	0.0071	97.9436									52	698.119	0.0037	8.5309									187	719.171	0.0162	3.4773									64	687.748	0.0122	16.8904									383	685.623
31	524.468	0.0069	106.154									66	697.997	0.0047	8.6536									154	719.141	0.0134	3.5072									8083	687.632	1.5456	17.0065									480	685.577
124	516.484	0.0278	114.138					114.141	516.477	13.43	n-9/dis@n-8/+O-H2O/OAD06	60	697.694	0.0043	8.9559									350	719.093	0.0304	3.5547									5419	687.56	1.0362	17.0786									319	685.544
82	515.471	0.0183	115.151					115.149	515.47	2.42	n-9/dis@n-8/+O-H-H2O/OAD07	106	697.616	0.0076	9.0344									90	719.053	0.0078	3.5954									347	687.494	0.0663	17.1441									107	684.611
181	505.487	0.0405	125.135					125.133	505.485	4.27	n-9/dis@n-9/-H/OAD10	63	697.036	0.0045	9.6142									155	719.005	0.0135	3.6431									49	687.467	0.0093	17.1715									48	682.618
60	504.347	0.0134	126.275									62	696.987	0.0044	9.6628									269	718.956	0.0234	3.6923									55	686.938	0.0105	17.7004									41	681.058
211	492.48	0.0473	138.142					138.141	492.478	4.67	n-9/dis@n-10/none/OAD15	38	696.807	0.0027	9.8433									141	718.91	0.0122	3.7377									44	686.912	0.0084	17.7263									114	678.646
45	492.417	0.01	138.205									48	696.562	0.0034	10.0879									122	718.851	0.0106	3.7976									137	686.791	0.0261	17.8476									29	678.328
434	491.477	0.0973	139.145					139.149	491.47	15.13	n-9/dis@n-10/-H/OAD16	62	696.412	0.0044	10.238									70	718.825	0.006	3.8233									50	686.766	0.0095	17.8719									282	677.644
53	490.479	0.0118	140.144									49	696.373	0.0035	10.277									192	718.802	0.0167	3.846									72	686.745	0.0137	17.8935									383	676.635
42	490.464	0.0094	140.158					140.156	490.462	4.32	n-9/dis@n-10/-2H/OAD17	60	696.344	0.0043	10.3061									237	718.747	0.0206	3.9014									12249	686.627	2.3422	18.0115									176	675.623
43	485.978	0.0096	144.644									42	696.274	0.003	10.3759									127	718.715	0.011	3.9329									146	686.582	0.0279	18.0559									279	674.631
65	475.475	0.0145	155.147									36	696.252	0.0026	10.3986									256	718.666	0.0222	3.9826									444	686.558	0.0849	18.0806									79	674.583
60	473.462	0.0134	157.16					157.159	473.459	5.87	n-9/dis@n-10/-H-H2O/OAD19	48	696.191	0.0034	10.4593									187	718.636	0.0162	4.0123									66	686.367	0.0126	18.2713									114	673.614
87	473.366	0.0195	157.256									90	696.12	0.0065	10.5307									172	718.598	0.0149	4.0503									663	685.623	0.1267	19.0149									91	673.551
78	473.33	0.0174	157.293									39	695.856	0.0028	10.7945									85	718.561	0.0074	4.0873									465	685.547	0.0889	19.0915									185	673.505
43	464.416	0.0096	166.206									53	695.835	0.0038	10.8151									214	718.524	0.0186	4.1245									176	684.609	0.0336	20.0292									52	673.146
46	464.343	0.0103	166.279									64	695.797	0.0046	10.8537									199	718.454	0.0173	4.1943									90	677.612	0.0172	27.0267									127	672.609
36	461.446	0.008	169.176									97	695.764	0.007	10.8867									186	718.386	0.0162	4.2619									120	676.638	0.0229	28.0001									289	672.564
36	460.513	0.008	170.109									100	695.711	0.0072	10.9393									130	718.357	0.0113	4.291									177	676.606	0.0338	28.0322									77	671.603
27	451	0.006	179.623									38	695.677	0.0027	10.9734									135	718.321	0.0117	4.3275									332	675.634	0.0634	29.0041									652	671.562
56	449.424	0.0125	181.199									42	695.661	0.003	10.9894									102	718.276	0.0088	4.372									35	675.038	0.0066	29.6008									95	670.614
55	446.449	0.0123	184.173									37	695.633	0.0026	11.0172									58	718.246	0.005	4.4025									59	674.665	0.0112	29.9729									326	670.551
75	446.395	0.0168	184.227									75	695.581	0.0054	11.0693									161	718.171	0.014	4.4768									699	674.627	0.1336	30.011									66	670.138
102	445.432	0.0228	185.19									165	695.519	0.0119	11.1308									90	718.11	0.0078	4.5386									94	674.589	0.0179	30.0497					30.0469	674.587	2.54	n-3/dis@n-2/+O-H2O/OAD06	164	669.599
113	435.407	0.0253	195.215									37	695.458	0.0026	11.1921									130	718.086	0.0113	4.5623									216	673.619	0.0413	31.0197									348	669.549
49	434.507	0.0109	196.115									76	695.417	0.0055	11.2331									84	718.038	0.0073	4.6098									65	673.539	0.0124	31.0996									71	669.481
101	434.4	0.0226	196.222									76	695.369	0.0055	11.2815									41	718.018	0.0035	4.6298									85	673.505	0.0162	31.1329									134	668.595
178	422.402	0.0399	208.22	208.219	422.399	7.14	n-14/dis@n-15/none/OAD15					94	695.329	0.0068	11.321									307	717.974	0.0267	4.6737									47	672.622	0.0089	32.0168									47	668.572
106	421.392	0.0237	209.231	209.227	421.391	0.54	n-14/dis@n-15/-H/OAD16					121	695.248	0.0087	11.4026									136	717.923	0.0118	4.7249									91	672.605	0.0174	32.0338									88	668.546
70	416.325	0.0156	214.298									70	695.217	0.005	11.4336									116	717.874	0.0101	4.774									108	672.5	0.0206	32.1388									61	667.574
29	416.299	0.0065	214.323									75	695.17	0.0054	11.4806									252	717.848	0.0219	4.8001									128	671.568	0.0244	33.0708									42	667.465
87	415.321	0.0195	215.302									89	695.099	0.0064	11.5514									71	717.792	0.0061	4.8559									59	671.54	0.0112	33.0983									48	664.571
175	408.387	0.0392	222.235									66	695.074	0.0047	11.5767									42	717.749	0.0036	4.8988									165	671.489	0.0315	33.1494									35	664.462
87	404.384	0.0195	226.238	226.23	404.389	11.91	n-14/dis@n-15/-H2O/OAD18					68	695.033	0.0049	11.617									141	717.668	0.0122	4.9805									55	670.709	0.0105	33.9297									36	661.636
594	393.394	0.1331	237.228									93	694.961	0.0067	11.6891									55	717.626	0.0047	5.0225									69	670.614	0.0131	34.024									46	661.618
43	393.335	0.0096	237.287									67	694.914	0.0048	11.7367									76	717.568	0.0066	5.0798									131	670.556	0.025	34.0823									62	661.575
1570	392.392	0.3519	238.23									163	694.863	0.0118	11.7875									156	717.529	0.0135	5.1192									42	669.642	0.008	34.9963									42	661.419
62	392.34	0.0139	238.283									57	694.786	0.0041	11.8641									90	717.481	0.0078	5.1672									220	669.596	0.042	35.0422									119	660.624
281	391.381	0.0629	239.241									61	694.76	0.0044	11.8904									75	717.451	0.0065	5.1968									260	669.546	0.0497	35.0922									92	660.573
366	391.319	0.082	239.303									66	694.721	0.0047	11.9291									81	717.421	0.007	5.2275									60	669.479	0.0114	35.1597									238	659.617
46	390.699	0.0103	239.923									65	694.689	0.0047	11.9615									148	717.361	0.0128	5.2875									34	668.678	0.0065	35.9605									36	655.995
1066	390.375	0.2389	240.248									123	694.663	0.0089	11.9871									84	717.335	0.0073	5.3131									41	668.567	0.0078	36.071									131	653.565
199	390.311	0.0446	240.311									57	694.597	0.0041	12.0532									103	717.286	0.0089	5.3618									40	667.194	0.0076	37.4441									92	652.594
303	389.307	0.0679	241.316									83	694.57	0.006	12.0807									77	717.257	0.0067	5.3907									168	663.607	0.0321	41.0318									121	652.568
32	388.967	0.0071	241.655									300	694.529	0.0217	12.1215									106	717.199	0.0092	5.4494									120	662.589	0.0229	42.0496					42.047	662.587	2.79	n-3/dis@n-3/-2H/OAD11	73	652.519
254	388.295	0.0569	242.327									203	694.465	0.0147	12.1854									172	717.155	0.0149	5.4936									136	660.627	0.026	44.0118									45	652.217
41	388.228	0.0091	242.394									111	694.411	0.008	12.2395									102	717.096	0.0088	5.5524									43	657.606	0.0082	47.0323									279	651.594
381	387.29	0.0854	243.333									113	694.397	0.0081	12.2528									109	717.027	0.0094	5.6209									31	657.175	0.0059	47.4633									111	651.556
28	384.7	0.0062	245.923									35	694.338	0.0025	12.3127									161	717.004	0.014	5.6438									56	655.531	0.0107	49.1077									116	651.522
68	376.367	0.0152	254.256									204	694.199	0.0147	12.4511									89	716.962	0.0077	5.686									55	654.384	0.0105	50.2541									294	650.586
41	376.319	0.0091	254.303									127	694.115	0.0091	12.5355									253	716.897	0.022	5.7509									89	653.571	0.017	51.0678					51.0599	653.574	5.26	n-6/dis@n-5/+O+H/OAD01	191	650.54
37	372.303	0.0082	258.32									205	694.066	0.0148	12.5839									105	716.851	0.0091	5.7968									35	652.855	0.0066	51.7829									59	650.498
97	371.292	0.0217	259.33									131	693.983	0.0094	12.667									132	716.818	0.0114	5.8305									397	652.566	0.0759	52.0721					52.0677	652.566	0.12	n-6/dis@n-5/+O/OAD02	366	649.58
68	369.351	0.0152	261.271									97	693.953	0.007	12.6976									38	716.773	0.0033	5.8755									209	651.593	0.0399	53.0458					53.0391	651.595	3.33	n-3/dis@n-4/+H/OAD14	196	649.547
53	368.265	0.0118	262.358									114	693.916	0.0082	12.7346									46	716.757	0.004	5.8908									713	651.565	0.1363	53.073					53.0755	651.558	10.75	n-6/dis@n-5/+O-H/OAD03	88	649.502
186	367.379	0.0417	263.244									69	693.856	0.0049	12.7944									78	716.724	0.0067	5.924									567	650.588	0.1084	54.05					54.047	650.587	2.18	n-3/dis@n-4/none/OAD15	53	648.614
53	367.285	0.0118	263.337									95	693.816	0.0068	12.8342									234	716.676	0.0203	5.9724									876	649.582	0.1675	55.0565					55.0548	649.579	4.23	n-3/dis@n-4/-H/OAD16	121	648.575
675	366.375	0.1513	264.248									234	693.734	0.0169	12.9159									92	716.629	0.008	6.019									102	649.494	0.0195	55.1447									42	646.04
59	364.291	0.0132	266.332									123	693.694	0.0089	12.9559									97	716.596	0.0084	6.0523									98	648.616	0.0187	56.0228									42	644.576
229	363.288	0.0513	267.334									140	693.665	0.0101	12.9848									66	716.569	0.0057	6.0788									119	648.587	0.0227	56.0514									48	644.552
109	362.279	0.0244	268.344									11748	693.598	0.851	13.052									43	716.541	0.0037	6.1076									199	648.565	0.038	56.0738					56.0626	648.571	10.46	n-3/dis@n-4/-2H/OAD17	54	643.576
945	361.276	0.2118	269.346									163	693.542	0.0118	13.1085									98	716.514	0.0085	6.1345									48	648.463	0.0091	56.1749									253	638.592
48	353.978	0.0107	276.644									278	693.526	0.0201	13.1243									126	716.474	0.0109	6.1739									74	647.598	0.0141	57.04									194	636.572
106	353.274	0.0237	277.348									294	693.48	0.0212	13.1706									113	716.421	0.0098	6.2274									108	647.572	0.0206	57.0662									105	635.565
84	349.348	0.0188	281.275									96	693.445	0.0069	13.205									97	716.351	0.0084	6.2971									73	646.64	0.0139	57.9984									134	634.555
29	343.666	0.0065	286.956									213	693.42	0.0154	13.2306									94	716.227	0.0081	6.4216									106	645.592	0.0202	59.046									38	634.417
58	343.31	0.013	287.312									124	693.385	0.0089	13.2657									119	716.191	0.0103	6.4572									69	644.571	0.0131	60.0669									36	633.547
177	342.31	0.0396	288.313									91	693.359	0.0065	13.2911									72	716.155	0.0062	6.4927									90	644.514	0.0172	60.124									79	632.549
64	342.288	0.0143	288.334									218	693.321	0.0157	13.329									128	716.137	0.0111	6.5108									62	640.577	0.0118	64.0618									192	631.57
341	341.309	0.0764	289.313									43	693.295	0.0031	13.3557									69	716.091	0.006	6.5571									38	639.907	0.0072	64.7315									32	631.499
88	341.288	0.0197	289.334									72	693.259	0.0052	13.3915									76	716.05	0.0066	6.5981									58	638.583	0.011	66.055									38	630.716
31	340.825	0.0069	289.797									71	693.203	0.0051	13.4472									174	716	0.0151	6.6482									39	637.606	0.0074	67.0319									93	630.546
51	339.29	0.0114	291.332									152	693.167	0.011	13.4836									36	715.958	0.0031	6.6903									97	637.578	0.0185	67.0599									98	626.596
202	337.274	0.0452	293.349									68	693.137	0.0049	13.5136									66	715.913	0.0057	6.7354									313	636.575	0.0598	68.063									187	625.583
32	336.528	0.0071	294.094									78	693.044	0.0056	13.6062									75	715.884	0.0065	6.7637									101	636.533	0.0193	68.1055									252	624.573
70	336.291	0.0156	294.331									131	693.014	0.0094	13.6358									119	715.676	0.0103	6.9719									83	635.555	0.0158	69.0831					69.0704	635.563	12.83	n-6/dis@n-5/+O+H-H2O/OAD05	253	623.566
118	335.257	0.0264	295.365									74	692.979	0.0053	13.6715									105	715.653	0.0091	6.9954									305	634.555	0.0583	70.0834					70.0782	634.556	1.05	n-6/dis@n-5/+O-H2O/OAD06	259	622.557
133	331.27	0.0298	299.352									115	692.944	0.0083	13.7059									125	715.507	0.0108	7.1411									148	633.586	0.0283	71.0527									311	621.554
28	330.101	0.0062	300.521									254	692.89	0.0183	13.76									81	715.469	0.007	7.1794									163	633.561	0.0311	71.0774									177	620.543
37	326.28	0.0082	304.342									95	692.854	0.0068	13.7959									114	715.411	0.0099	7.2368									286	632.576	0.0546	72.0619					72.0575	632.576	0.18	n-3/dis@n-4/-H2O/OAD18	39	619.565
32	325.285	0.0071	305.337									143	692.821	0.0103	13.8292									99	715.368	0.0086	7.2802									85	632.533	0.0162	72.105									31	619.441
97	324.298	0.0217	306.324									259	692.764	0.0187	13.8863									93	715.224	0.0081	7.4239									43	632.488	0.0082	72.1504									126	618.56
133	323.282	0.0298	307.341									148	692.73	0.0107	13.9202									90	715.174	0.0078	7.4741									251	631.573	0.0479	73.0651					73.0653	631.568	7.6	n-3/dis@n-4/-H-H2O/OAD19	112	615.504
118	319.263	0.0264	311.36									1409	692.679	0.102	13.9711									106	715.09	0.0092	7.5581									111	628.609	0.0212	76.0297									49	613.594
154	315.262	0.0345	315.36									46557	692.594	3.3726	14.0559									59	715.023	0.0051	7.6253									87	627.588	0.0166	77.0502									112	612.54
439	314.257	0.0984	316.365									124	692.514	0.0089	14.1365									144	714.951	0.0125	7.6969									95	627.54	0.0181	77.0983									280	611.555
36	313.785	0.008	316.838									52	692.495	0.0037	14.1553									51	714.901	0.0044	7.7476									125	626.592	0.0239	78.0459									309	611.533
54	313.593	0.0121	317.03									177	692.458	0.0128	14.1919									61	714.862	0.0053	7.7857									171	625.578	0.0326	79.0604									137	611.478
99	313.391	0.0221	317.231									82	692.424	0.0059	14.2262									75	714.763	0.0065	7.885									318	624.576	0.0608	80.0627					80.0626	624.571	7.01	n-6/dis@n-6/none/OAD09	917	610.543
10424	313.276	2.337	317.347									257	692.379	0.0186	14.2713									99	714.718	0.0086	7.9298									208	623.565	0.0397	81.0733					81.0704	623.563	2.66	n-6/dis@n-6/-H/OAD10	98	610.46
545	313.255	0.1221	317.368									219	692.268	0.0158	14.3827									68	714.587	0.0059	8.0615									116	622.557	0.0221	82.0817					82.0783	622.556	1.67	n-6/dis@n-6/-2H/OAD11	27	610.42
144	311.258	0.0322	319.364									77	692.211	0.0055	14.4395									92	714.504	0.008	8.144									52	621.635	0.0099	83.0032									26	610.23
87	311.237	0.0195	319.385									168	692.128	0.0121	14.5222									135	714.458	0.0117	8.1901									112	621.551	0.0214	83.0873									1229	609.531
93	305.25	0.0208	325.372									78	692.072	0.0056	14.5783									81	714.362	0.007	8.2858									83	620.547	0.0158	84.0916									234	609.462
25	303.192	0.0056	327.43									301	692.017	0.0218	14.633									53	714.3	0.0046	8.3485									203	619.573	0.0388	85.0654									475	608.54
53	298.272	0.0118	332.35									137	691.978	0.0099	14.672									58	714.265	0.005	8.3833									108	618.587	0.0206	86.0515									64	608.507
30	297.27	0.0067	333.352									145	691.941	0.0105	14.7096									91	714.224	0.0079	8.4238									89	618.559	0.017	86.0793									65	608.485
170	296.246	0.0381	334.376									164	691.88	0.0118	14.7707									101	714.175	0.0087	8.4732									80	617.553	0.0152	87.0853									44	607.869
469	295.245	0.1051	335.377									138	691.825	0.0099	14.8252									160	714.024	0.0139	8.6237									41	616.539	0.0078	88.0992									943	607.535
457	294.244	0.1024	336.378									393	691.753	0.0284	14.8973									54	713.964	0.0047	8.6842									67	616.513	0.0128	88.1252									284	607.486
56	289.26	0.0125	341.362									126	691.723	0.0091	14.9269									67	713.93	0.0058	8.7186									85	615.499	0.0162	89.1396									174	606.56
76	289.251	0.017	341.372									865	691.668	0.0626	14.9822									74	713.825	0.0064	8.8233									153	613.533	0.0292	91.105					91.0912	613.543	15.27	n-9/dis@n-8/+O+H/OAD01	273	606.524
96	288.244	0.0215	342.378									98610	691.591	7.1433	15.0591									133	713.801	0.0115	8.8467									35	613.166	0.0066	91.472									243	605.55
25	287.282	0.0056	343.34									396	691.532	0.0286	15.1183									95	713.767	0.0082	8.8814									403	612.534	0.077	92.1044					92.099	612.535	1.56	n-9/dis@n-8/+O/OAD02	83	604.545
1635	287.238	0.3665	343.384									495	691.485	0.0358	15.1655									205	713.72	0.0178	8.9284									135	611.557	0.0258	93.0813					93.0704	611.563	10.44	n-6/dis@n-7/+H/OAD14	142	603.534
42	283.249	0.0094	347.373									185	691.451	0.0134	15.1994									67	713.569	0.0058	9.0788									342	611.532	0.0653	93.1067					93.1068	611.527	7.65	n-9/dis@n-8/+O-H/OAD03	37	603.445
36	282.193	0.008	348.429									50	691.411	0.0036	15.2395									159	713.509	0.0138	9.1395									702	610.55	0.1342	94.0888					94.0783	610.556	9.89	n-6/dis@n-7/none/OAD15	517	602.529
39	281.282	0.0087	349.341									177	691.374	0.0128	15.2762									58	713.425	0.005	9.2229									53	610.498	0.0101	94.1404									1048	601.52
30	280.088	0.0067	350.534									86	691.331	0.0062	15.3197									42	713.391	0.0036	9.257									124	610.465	0.0237	94.1731									833	600.51
36	279.317	0.008	351.305									46	691.309	0.0033	15.3416									32	713.376	0.0027	9.2721									1369	609.543	0.2617	95.095					95.0861	609.548	7.21	n-6/dis@n-7/-H/OAD16	57	600.44
125	272.241	0.028	358.382									44	691.246	0.0031	15.404									83	713.298	0.0072	9.35									190	609.465	0.0363	95.1737									31	600.033
321	271.244	0.0719	359.379									113	691.209	0.0081	15.4412									93	713.23	0.0081	9.4184									64	608.551	0.0122	96.0871									57	599.649
247	270.236	0.0553	360.387									93	691.041	0.0067	15.6097									60	713.201	0.0052	9.4468									166	608.536	0.0317	96.1025					96.0939	608.54	6.85	n-6/dis@n-7/-2H/OAD17	1917	599.507
901	269.228	0.202	361.394									72	691.001	0.0052	15.6496									105	713.142	0.0091	9.5062									83	608.484	0.0158	96.154									33	597.544
61	266.288	0.0136	364.334									43	690.981	0.0031	15.6691									137	712.969	0.0119	9.6792									145	607.532	0.0277	97.1067									86	596.555
103	266.248	0.023	364.375									161	690.931	0.0116	15.7194									85	712.886	0.0074	9.7622									90	607.487	0.0172	97.1515									37	596.537
60	265.282	0.0134	365.341									80	690.906	0.0057	15.7441									89	712.807	0.0077	9.841									39	607.367	0.0074	97.2718									98	595.532
110	265.253	0.0246	365.369									79	690.866	0.0057	15.7842									66	712.707	0.0057	9.9414									169	606.558	0.0323	98.0807									139	595.5
529	264.27	0.1186	366.352									115	690.728	0.0083	15.9224									66	712.674	0.0057	9.9739									84	606.475	0.016	98.163									479	594.527
234	264.245	0.0524	366.377									1480	690.657	0.1072	15.9933									112	712.645	0.0097	10.0034									211	605.564	0.0403	99.0748									77	594.466
102	263.237	0.0228	367.385									3379	690.584	0.2447	16.0665									66	712.605	0.0057	10.043									68	605.482	0.013	99.1564									256	593.59
31	263.2	0.0069	367.423									222	690.515	0.016	16.1352									99	712.518	0.0086	10.1297									89	604.541	0.017	100.097									292	593.515
54	263.165	0.0121	367.457									72	690.464	0.0052	16.186									60	712.488	0.0052	10.1598									34	603.59	0.0065	101.049									52	593.461
71	254.246	0.0159	376.376									107	690.376	0.0077	16.2745									90	712.458	0.0078	10.1898									42	603.548	0.008	101.091									186	592.545
177	253.236	0.0396	377.386									54	690.24	0.0039	16.4104									123	712.177	0.0107	10.4708									180	602.526	0.0344	102.112									707	592.51
622	252.234	0.1394	378.388									52	689.949	0.0037	16.7014									114	712.068	0.0099	10.5799									346	601.518	0.0661	103.12									36	591.561
104	247.243	0.0233	383.379									52	689.859	0.0037	16.7908									101	712.007	0.0087	10.6407									573	600.508	0.1095	104.131									106	591.538
199	246.234	0.0446	384.388									61	689.714	0.0044	16.9362									73	711.963	0.0063	10.6854									46	600.45	0.0087	104.189									211	591.499
354	245.227	0.0793	385.395									1041	689.646	0.0754	17.0041									58	711.948	0.005	10.6999									104	599.537	0.0198	105.101									76	590.449
95	243.21	0.0212	387.412									5757	689.578	0.417	17.0718									97	711.917	0.0084	10.7316									1317	599.506	0.2518	105.133									102	589.446
82	243.173	0.0183	387.449									143	689.529	0.0103	17.121									224	711.865	0.0195	10.7833									48	598.561	0.0091	106.077									74	585.542
146	241.198	0.0327	389.425									123	689.506	0.0089	17.1446									116	711.811	0.0101	10.8375									89	598.536	0.017	106.102									133	584.544
49	239.18	0.0109	391.442									68	689.476	0.0049	17.1742									45	711.753	0.0039	10.8956									57	598.516	0.0108	106.122					106.115	598.519	4.74	n-9/dis@n-9/+O/OAD08	91	583.528
51	229.199	0.0114	401.424									42	689.372	0.003	17.2782									59	711.721	0.0051	10.9275									37	596.843	0.007	107.796									321	582.526
58	227.184	0.013	403.438									42	689.322	0.003	17.3287									99	711.693	0.0086	10.9552									201	596.545	0.0384	108.093									604	581.517
37	223.196	0.0082	407.426									43	689.239	0.0031	17.4111									199	711.65	0.0173	10.9978									170	595.533	0.0325	109.105					109.102	595.532	1.94	n-9/dis@n-8/+O+H-H2O/OAD05	108	581.47
40	215.143	0.0089	415.479									1175	688.644	0.0851	18.0066									106	711.575	0.0092	11.0731									224	594.535	0.0428	110.104					110.11	594.524	17.24	n-9/dis@n-8/+O-H2O/OAD06	37	580.942
22	208.056	0.0049	422.566									116	688.593	0.0084	18.0569									132	711.499	0.0114	11.1495									66	593.601	0.0126	111.038									399	580.51
178	203.181	0.0399	427.442									332	688.566	0.024	18.084									60	711.456	0.0052	11.1926									154	593.584	0.0294	111.054									62	579.527
87	201.162	0.0195	429.461									33	688.532	0.0023	18.1185									73	711.406	0.0063	11.2421									191	593.525	0.0365	111.113					111.117	593.516	14.35	n-9/dis@n-8/+O-H-H2O/OAD07	143	579.504
78	193.102	0.0174	437.52									61	688.386	0.0044	18.2643									105	711.362	0.0091	11.2864									141	592.542	0.0269	112.097					112.089	592.545	5.8	n-6/dis@n-7/-H2O/OAD18	55	579.348
37	184.248	0.0082	446.374									117	687.633	0.0084	19.0168									151	711.301	0.0131	11.3469									103	592.51	0.0196	112.129									75	578.532
33	184.168	0.0073	446.455									142	687.584	0.0102	19.0658									161	711.236	0.014	11.4126									44	591.575	0.0084	113.064									371	578.501
132	184.075	0.0295	446.548									169	687.564	0.0122	19.0865									90	711.137	0.0078	11.5109									398	591.539	0.0761	113.099					113.097	591.537	3.04	n-6/dis@n-7/-H-H2O/OAD19	110	577.519
37	177.921	0.0082	452.701									41	687.535	0.0029	19.1155									84	711.093	0.0073	11.5556									71	589.531	0.0135	115.107									68	576.511
75	177.16	0.0168	453.462									71	687.516	0.0051	19.1338									103	711.065	0.0089	11.5828									50	589.514	0.0095	115.124									324	575.505
64	169.067	0.0143	461.555									64	687.438	0.0046	19.2125									198	711.004	0.0172	11.6444									98	588.54	0.0187	116.099									29	575.453
72	165.169	0.0161	465.453									34	686.999	0.0024	19.6512									58	710.968	0.005	11.6799									36	585.887	0.0068	118.751									83	575.438
115	163.15	0.0257	467.472									99	686.558	0.0071	20.0923									207	710.943	0.018	11.705									39	585.549	0.0074	119.089									1422	574.494
37	160.632	0.0082	469.991									47	685.223	0.0034	21.4274									72	710.906	0.0062	11.7424									36	585.316	0.0068	119.322									62	574.424
50	159.108	0.0112	471.514									29	683.234	0.0021	23.416									114	710.873	0.0099	11.7747									47	584.558	0.0089	120.081									3059	573.491
29	157.445	0.0065	473.177									53	681.981	0.0038	24.6695									79	710.847	0.0068	11.8009									63	584.54	0.012	120.099					120.094	584.54	0.46	n-9/dis@n-9/none/OAD09	48	572.552
27	157.339	0.006	473.283									77	680.468	0.0055	26.1818									61	710.813	0.0053	11.835									34	584.512	0.0065	120.127					120.13	584.504	13.89	n-9/dis@n-10/+O-2H/OAD13	265	572.504
46	154.078	0.0103	476.545									31	680.299	0.0022	26.3508									84	710.785	0.0073	11.863									309	583.532	0.059	121.106					121.102	583.532	0.53	n-9/dis@n-9/-H/OAD10	48	572.476
22	153.579	0.0049	477.044									89	679.605	0.0064	27.0451									109	710.753	0.0094	11.8949									30	582.928	0.0057	121.71									645	571.5
64	151.148	0.0143	479.474									61	679.513	0.0044	27.1377									138	710.716	0.012	11.9326									276	582.528	0.0527	122.111					122.11	582.524	5.95	n-9/dis@n-9/-2H/OAD11	214	570.525
84	145.112	0.0188	485.51									53	678.606	0.0038	28.0439									70	710.694	0.006	11.9546									39	581.561	0.0074	123.078									262	570.489
49	141.115	0.0109	489.507									55	676.085	0.0039	30.5657									364	710.651	0.0317	11.9973									154	580.515	0.0294	124.123									645	569.519
35	136.817	0.0078	493.805									71	676.005	0.0051	30.6448									56	710.597	0.0048	12.0514									120	579.537	0.0229	125.101									388	569.482
82	136.121	0.0183	494.501									1044	675.59	0.0756	31.0607									46	710.559	0.004	12.0889									262	578.532	0.0501	126.107									184	569.434
86	135.118	0.0192	495.504									40	675.492	0.0028	31.1584									44	710.526	0.0038	12.1224									81	578.499	0.0154	126.139									550	568.51
69	131.087	0.0154	499.535									115	675.137	0.0083	31.5134									83	710.458	0.0072	12.19									75	577.523	0.0143	127.115									101	568.461
109	129.071	0.0244	501.551									186	674.682	0.0134	31.9683									76	710.443	0.0066	12.2049									40	576.511	0.0076	128.127									84	567.568
36	121.67	0.008	508.952									4222	674.583	0.3058	32.0669									47	710.4	0.004	12.2486									63	575.509	0.012	129.129									788	567.505
56	121.102	0.0125	509.52									63	674.532	0.0045	32.118									86	710.34	0.0074	12.3085									127	574.512	0.0242	130.127									69	567.449
219	119.087	0.049	511.536									154	674.506	0.0111	32.1438									96	710.308	0.0083	12.3406									138	573.51	0.0263	131.128					131.122	573.511	2.21	n-12/dis@n-11/+O+H/OAD01	679	566.562
77	110.071	0.0172	520.552									73	673.974	0.0052	32.6762									46	710.273	0.004	12.3753									146	572.537	0.0279	132.101									173	566.516
116	109.101	0.026	521.521									76	673.893	0.0055	32.7569									136	710.245	0.0118	12.4036									718	572.506	0.1372	132.133					132.13	572.504	3.73	n-12/dis@n-11/+O/OAD02	102	566.493
45	109.063	0.01	521.56									34	673.695	0.0024	32.9551									43	710.184	0.0037	12.4641									239	571.524	0.0457	133.114					133.102	571.532	13.87	n-9/dis@n-10/+H/OAD14	54	566.096
43	107.083	0.0096	523.539									60	673.67	0.0043	32.98									67	710.119	0.0058	12.5291									958	571.498	0.1831	133.14					133.138	571.496	4.32	n-12/dis@n-11/+O-H/OAD03	2259	565.56
275	106.078	0.0616	524.545									8393	673.58	0.6079	33.0698									69	710.089	0.006	12.559									534	570.526	0.1021	134.112					134.11	570.524	3.19	n-9/dis@n-10/none/OAD15	60	565.527
241	105.071	0.054	525.552									46	673.539	0.0033	33.1111									140	710.054	0.0121	12.5941									110	570.488	0.021	134.15					134.146	570.488	0.35	n-12/dis@n-11/+O-2H/OAD04	96	565.482
69	103.055	0.0154	527.567									127	673.516	0.0091	33.1346									107	710.025	0.0093	12.6231									963	569.52	0.1841	135.119					135.117	569.516	5.32	n-9/dis@n-10/-H/OAD16	40	565.286
49	99.0814	0.0109	531.541									97	673.473	0.007	33.177									138	709.999	0.012	12.649									63	569.484	0.012	135.155									42	565.068
39	96.092	0.0087	534.53									412	672.567	0.0298	34.0828									101	709.966	0.0087	12.682									39	568.978	0.0074	135.66									721	564.551
23	96.0865	0.0051	534.536									213	671.605	0.0154	35.0448									146	709.937	0.0127	12.7107									239	568.513	0.0457	136.126					136.125	568.509	7.14	n-9/dis@n-10/-2H/OAD17	40	564.157
157	95.0854	0.0351	535.537									893	671.567	0.0646	35.0837									127	709.899	0.011	12.7487									150	567.562	0.0286	137.077									1059	563.542
54	95.0478	0.0121	535.574									39	671.528	0.0028	35.1219									108	709.872	0.0094	12.7762									199	567.506	0.038	137.132									32	560.612
34	94.5629	0.0076	536.059									122	671.497	0.0088	35.1529									127	709.807	0.011	12.8408									79	567.446	0.0151	137.192									88	557.512
77	93.0691	0.0172	537.553									26	670.656	0.0018	35.9946									256	709.757	0.0222	12.8913									466	566.562	0.0891	138.077									189	556.512
83	92.061	0.0186	538.561									34	670.48	0.0024	36.1698									102	709.717	0.0088	12.9315									138	566.531	0.0263	138.107									399	555.499
25	91.7833	0.0056	538.839									53	669.953	0.0038	36.6974									44	709.688	0.0038	12.9604									61	566.489	0.0116	138.15									403	554.498
224	91.0542	0.0502	539.568									40	669.854	0.0028	36.7959									388	709.649	0.0337	12.9996									1173	565.558	0.2243	139.08									94	553.515
88	79.0531	0.0197	551.569									56	669.541	0.004	37.1097									450	709.626	0.0391	13.0217									45	565.521	0.0086	139.117									248	553.484
70	78.0468	0.0156	552.576									38	668.573	0.0027	38.0774									158	709.585	0.0137	13.0631									390	564.546	0.0745	140.093									71	552.518
35	75.0843	0.0078	555.538									51	664.821	0.0036	41.8295									205	709.561	0.0178	13.0874									99	564.514	0.0189	140.124									541	552.477
37	73.8322	0.0082	556.79									83	664.57	0.006	42.0806									455	709.523	0.0396	13.1248									848	563.543	0.1621	141.096									265	551.506
												41	663.657	0.0029	42.9932									186	709.492	0.0162	13.1557									95	562.497	0.0181	142.141									64	551.467
												31	662.541	0.0022	44.1091									154	709.464	0.0134	13.1845									38	559.301	0.0072	145.337									28	550.767
												49	657.426	0.0035	49.2247									94	709.433	0.0081	13.2149									117	558.484	0.0223	146.155					146.146	558.488	7.52	n-12/dis@n-12/+O/OAD08	55	550.484
												61	655.574	0.0044	51.0759									146	709.403	0.0127	13.2456									34	557.465	0.0065	147.173									161	549.488
												158	655.53	0.0114	51.1199									138	709.37	0.012	13.2781									118	556.511	0.0225	148.128									36	548.734
												63	655.424	0.0045	51.2263									267	709.337	0.0232	13.3109									40	555.374	0.0076	149.265									22	545.901
												101	654.73	0.0073	51.9198									177	709.311	0.0154	13.3367									174	554.493	0.0332	150.145					150.141	554.493	0.25	n-12/dis@n-11/+O-H2O/OAD06	35	545.04
												700	654.53	0.0507	52.1203									113	709.278	0.0098	13.3697									39	553.539	0.0074	151.099									244	544.506
												75	654.113	0.0054	52.5371									227	709.245	0.0197	13.4035									107	553.488	0.0204	151.151					151.149	553.485	4.46	n-12/dis@n-11/+O-H-H2O/OAD07	81	543.913
												1549	653.527	0.1122	53.1234									146	709.213	0.0127	13.4348									170	552.539	0.0325	152.1									209	543.504
												41	652.659	0.0029	53.9911									100	709.181	0.0087	13.4673									205	552.513	0.0392	152.125					152.12	552.514	1.15	n-9/dis@n-10/-H2O/OAD18	53	543.159
												94	652.513	0.0068	54.1373									112	709.148	0.0097	13.5004									42	551.877	0.008	152.761									421	542.497
												48	651.642	0.0034	55.0079									123	709.115	0.0107	13.533									524	551.509	0.1002	153.129					153.128	551.506	6.23	n-9/dis@n-10/-H-H2O/OAD19	584	541.486
												217	651.551	0.0157	55.0991					55.0912	651.558	11.28	n-6/dis@n-5/+O-H/OAD03	96	709.089	0.0083	13.5589									105	550.498	0.02	154.141					154.136	550.498	0.98	n-9/dis@n-10/-2H-H2O/OAD20	523	540.477
												57	651.505	0.0041	55.1451									164	709.056	0.0142	13.5917									27	549.839	0.0051	154.799									39	540.403
												94	651.404	0.0068	55.2463									153	709.024	0.0133	13.624									31	546.993	0.0059	157.646									73	539.465
												76	650.652	0.0055	55.998									198	708.991	0.0172	13.6574									64	546.483	0.0122	158.155									48	538.522
												76	650.541	0.0055	56.1088					56.099	650.551	14.23	n-6/dis@n-5/+O-2H/OAD04	154	708.959	0.0134	13.6892									89	545.518	0.017	159.12									56	538.505
												43	650.389	0.0031	56.2612									133	708.925	0.0115	13.7229									344	544.508	0.0657	160.131					160.125	544.509	1.52	n-12/dis@n-12/none/OAD09	337	538.466
												37	649.522	0.0026	57.1287									286	708.893	0.0249	13.755									443	543.503	0.0847	161.136					161.133	543.501	3.58	n-12/dis@n-12/-H/OAD10	137	537.524
												115	648.625	0.0083	58.0251									173	708.862	0.015	13.7865									61	542.524	0.0116	162.114									213	537.459
												95	647.573	0.0068	59.077									411	708.819	0.0358	13.8295									249	542.494	0.0476	162.144					162.141	542.493	2.54	n-12/dis@n-12/-2H/OAD11	69	536.479
												132	646.579	0.0095	60.0716									407	708.77	0.0354	13.8785									195	541.487	0.0372	163.151									80	536.446
												68	646.526	0.0049	60.1241									155	708.737	0.0135	13.9113									100	540.51	0.0191	164.129									62	534.488
												81	646.45	0.0058	60.2									179	708.71	0.0155	13.9384									137	540.478	0.0261	164.16									331	532.47
												246	645.57	0.0178	61.0799									3760	708.653	0.3275	13.995									102	539.503	0.0195	165.135									53	531.499
												41	643.619	0.0029	63.0312									283	708.584	0.0246	14.0645					14.052	708.592	12.39	n-3/dis@n-2/+O-2H/OAD04	160	538.499	0.0305	166.139									400	531.467
												30	643.473	0.0021	63.1775									232	708.557	0.0202	14.0911									40	537.53	0.0076	167.109									325	530.491
												46	643.276	0.0033	63.3745									602	708.507	0.0524	14.1409									73	537.45	0.0139	167.189									92	530.454
												106	641.506	0.0076	65.1442									309	708.452	0.0269	14.1959									188	536.476	0.0359	168.162									556	529.49
												172	640.503	0.0124	66.1468									195	708.428	0.0169	14.2201									36	535.597	0.0068	169.041									335	529.451
												47	639.824	0.0034	66.8267									177	708.397	0.0154	14.2515									46	535.516	0.0087	169.122									572	528.476
												405	639.508	0.0293	67.1419									232	708.362	0.0202	14.286									113	534.468	0.0216	170.171									699	527.473
												95	637.494	0.0068	69.1561									171	708.331	0.0148	14.3168									188	533.475	0.0359	171.163					171.154	533.48	9.48	n-15/dis@n-14/+O+H/OAD01	134	527.421
												71	636.685	0.0051	69.9651									252	708.299	0.0219	14.3496									569	532.474	0.1088	172.165					172.162	532.472	2.96	n-15/dis@n-14/+O/OAD02	63	526.508
												171	636.506	0.0123	70.144									178	708.271	0.0155	14.3773									48	532.404	0.0091	172.235									208	526.468
												38	635.142	0.0027	71.5085									220	708.237	0.0191	14.4107									24	532.049	0.0045	172.589									165	525.493
												56	633.865	0.004	72.7857									257	708.206	0.0223	14.4418									46	531.801	0.0087	172.837									131	524.448
												52	633.793	0.0037	72.857									199	708.177	0.0173	14.471									192	531.496	0.0367	173.142					173.133	531.501	8.39	n-12/dis@n-13/+H/OAD14	52	524.433
												57	632.637	0.0041	74.0128									191	708.141	0.0166	14.5073									1061	531.469	0.2028	173.17					173.169	531.464	7.95	n-15/dis@n-14/+O-H/OAD03	221	523.443
												249	632.572	0.018	74.0779									224	708.117	0.0195	14.5311									693	530.492	0.1325	174.146					174.141	530.493	1.99	n-12/dis@n-13/none/OAD15	40	522.948
												55	632.439	0.0039	74.211									148	708.081	0.0128	14.5668									271	530.46	0.0518	174.179					174.177	530.457	5.99	n-15/dis@n-14/+O-2H/OAD04	67	522.476
												74	632.271	0.0053	74.3793									219	708.049	0.019	14.5993									44	529.596	0.0084	175.042									365	522.432
												633	631.571	0.0458	75.0794									128	708.02	0.0111	14.6279									1055	529.49	0.2017	175.149					175.149	529.485	8.81	n-12/dis@n-13/-H/OAD16	54	520.503
												129	630.621	0.0093	76.029									124	707.987	0.0108	14.6607									67	529.456	0.0128	175.183									46	519.451
												34	630.149	0.0024	76.5016									153	707.955	0.0133	14.6929									467	528.478	0.0893	176.161					176.156	528.477	0.71	n-12/dis@n-13/-2H/OAD17	96	519.363
												60	629.378	0.0043	77.2718									168	707.927	0.0146	14.7216									266	527.477	0.0508	177.161									43	518.463
												62	628.353	0.0044	78.2969									106	707.892	0.0092	14.7564									140	526.496	0.0267	178.143									81	518.446
												27	628.173	0.0019	78.4769									213	707.864	0.0185	14.7845									139	526.465	0.0265	178.173									97	517.477
												60	627.81	0.0043	78.8399									240	707.827	0.0209	14.8212									228	525.492	0.0435	179.146									167	516.477
												103	627.533	0.0074	79.1169									407	707.802	0.0354	14.8461									26	524.606	0.0049	180.032									62	515.491
												135	627.472	0.0097	79.178									228	707.768	0.0198	14.88									63	524.503	0.012	180.135									96	515.471
												37	627.078	0.0026	79.5723									375	707.733	0.0326	14.9148									44	523.47	0.0084	181.169									284	514.465
												81	626.603	0.0058	80.0471									170	707.706	0.0148	14.9426									87	522.431	0.0166	182.207									140	513.487
												82	626.58	0.0059	80.0698									12274	707.651	1.0691	14.9968									44	518.456	0.0084	186.183					186.177	518.457	2.1	n-15/dis@n-15/+O/OAD08	179	513.456
												92	626.508	0.0066	80.142									591	707.61	0.0514	15.0384									47	518.433	0.0089	186.205									226	512.482
												127	626.464	0.0091	80.1858									558	707.585	0.0486	15.0635									75	517.486	0.0143	187.152									138	512.449
												157	625.53	0.0113	81.12									602	707.544	0.0524	15.1043									139	516.474	0.0265	188.164									125	511.48
												121	623.483	0.0087	83.1677									794	707.513	0.0691	15.1351									65	515.463	0.0124	189.175					189.164	515.47	11.98	n-15/dis@n-14/+O+H-H2O/OAD05	48	509.514
												53	623.42	0.0038	83.2306									320	707.485	0.0278	15.163									64	514.492	0.0122	190.147									234	509.496
												161	622.489	0.0116	84.1609									469	707.454	0.0408	15.1943									82	514.469	0.0156	190.169					190.172	514.462	14.88	n-15/dis@n-14/+O-H2O/OAD06	78	509.458
												94	622.386	0.0068	84.2645									313	707.422	0.0272	15.2258									185	513.489	0.0353	191.149									97	508.417
												25	622.317	0.0018	84.333									207	707.39	0.018	15.2585									454	512.488	0.0868	192.15					192.151	512.482	11.35	n-12/dis@n-13/-H2O/OAD18	71	505.49
												405	621.542	0.0293	85.1081									266	707.356	0.0231	15.292									51	512.447	0.0097	192.191									86	505.467
												103	621.505	0.0074	85.1454									191	707.3	0.0166	15.3483									28	512.417	0.0053	192.221									215	504.475
												49	621.08	0.0035	85.5699									153	707.262	0.0133	15.3859									45	512.163	0.0086	192.476									86	504.423
												1391	620.536	0.1007	86.1139									259	707.232	0.0225	15.4165									439	511.474	0.0839	193.164					193.159	511.475	1.05	n-12/dis@n-13/-H-H2O/OAD19	302	503.475
												46	619.992	0.0033	86.6584									170	707.202	0.0148	15.4461									55	511.444	0.0105	193.194									354	502.466
												3408	619.533	0.2468	87.117									112	707.172	0.0097	15.4762									143	510.464	0.0273	194.174					194.167	510.467	5.56	n-12/dis@n-13/-2H-H2O/OAD20	58	502.406
												46	618.647	0.0033	88.0036									420	707.136	0.0365	15.512									170	509.496	0.0325	195.142									27	501.598
												94	618.616	0.0068	88.0347									366	707.106	0.0318	15.5421									78	509.465	0.0149	195.173									250	501.455
												137	618.526	0.0099	88.1243									407	707.067	0.0354	15.5808									111	506.445	0.0212	198.193									397	500.45
												46	617.783	0.0033	88.8668									333	707.049	0.029	15.599									43	506.367	0.0082	198.272									91	499.479
												57	617.561	0.0041	89.0893									380	707.009	0.0331	15.6389									101	505.394	0.0193	199.244									52	499.452
												162	617.518	0.0117	89.1327									270	706.98	0.0235	15.6679									80	504.481	0.0152	200.157					200.156	504.477	6.99	n-15/dis@n-15/none/OAD09	58	499.388
												37	617.485	0.0026	89.1653									140	706.95	0.0121	15.6981									108	504.449	0.0206	200.19					200.193	504.441	15.26	n-15/dis@n-16/+O-2H/OAD13	39	499.345
												118	615.491	0.0085	91.1595									222	706.913	0.0193	15.7351									117	504.427	0.0223	200.212									56	498.47
												39	614.778	0.0028	91.8719									215	706.879	0.0187	15.769									33	504.381	0.0063	200.257									54	497.348
												64	614.734	0.0046	91.9167									159	706.814	0.0138	15.834									168	503.469	0.0321	201.169					201.164	503.469	0.75	n-15/dis@n-15/-H/OAD10	119	494.408
												414	614.499	0.0299	92.151									399	706.778	0.0347	15.8706									159	502.461	0.0304	202.178					202.172	502.462	2.06	n-15/dis@n-15/-2H/OAD11	45	493.437
												63	614.21	0.0045	92.4401									311	706.762	0.027	15.8865									104	501.45	0.0198	203.188									93	492.445
												52	613.776	0.0037	92.8738									484	706.73	0.0421	15.9181									99	500.448	0.0189	204.191									95	492.417
												35	613.576	0.0025	93.0743									52783	706.646	4.5978	16.0022									69	499.477	0.0131	205.161									119	491.466
												206	613.52	0.0149	93.1302									864	706.583	0.0752	16.0647									57	499.447	0.0108	205.191									380	491.434
												1015	613.491	0.0735	93.1594									538	706.544	0.0468	16.1044									156	498.469	0.0298	206.169									40	490.485
												61	613.2	0.0044	93.4506									943	706.515	0.0821	16.1327									43	496.456	0.0082	208.182									324	490.459
												49	612.678	0.0035	93.9718									501	706.483	0.0436	16.1652									60	493.447	0.0114	211.191					211.185	493.449	2.73	n-18/dis@n-17/+O+H/OAD01	421	490.424
												88	612.618	0.0063	94.0324									632	706.449	0.055	16.1996									204	492.471	0.039	212.168									805	489.455
												120	612.589	0.0086	94.0611									519	706.42	0.0452	16.228									235	492.432	0.0449	212.207					212.193	492.441	18.51	n-18/dis@n-17/+O/OAD02	582	489.418
												2339	612.518	0.1694	94.1321									396	706.387	0.0344	16.2609									162	491.472	0.0309	213.166					213.164	491.469	5.79	n-15/dis@n-16/+H/OAD14	856	488.448
												2270	612.483	0.1644	94.167									212	706.36	0.0184	16.288									514	491.435	0.0982	213.204					213.201	491.433	3.17	n-18/dis@n-17/+O-H/OAD03	45	488.412
												104	612.14	0.0075	94.5102									324	706.326	0.0282	16.322									57	490.519	0.0108	214.119									565	487.441
												61	612.066	0.0044	94.5843									467	706.293	0.0406	16.3551									544	490.459	0.104	214.179					214.172	490.462	4.91	n-15/dis@n-16/none/OAD15	152	486.433
												42	611.982	0.003	94.6687									343	706.261	0.0298	16.387									87	490.396	0.0166	214.243									64	483.405
												48	611.861	0.0034	94.7892									264	706.23	0.0229	16.4184									39	489.55	0.0074	215.088									40	483.368
												73	611.609	0.0052	95.0417									338	706.198	0.0294	16.4504									1786	489.455	0.3415	215.184					215.18	489.454	1.83	n-15/dis@n-16/-H/OAD16	148	482.404
												44	611.585	0.0031	95.0649									247	706.169	0.0215	16.479									113	489.425	0.0216	215.213									41	481.432
												5430	611.515	0.3933	95.1352									611	706.106	0.0532	16.5426									38	489.045	0.0072	215.593									120	481.389
												4589	611.48	0.3324	95.1705									549	706.07	0.0478	16.5779									1119	488.448	0.2139	216.19					216.188	488.446	4.77	n-15/dis@n-16/-2H/OAD17	37	480.469
												96	611.431	0.0069	95.2188									436	706.048	0.0379	16.5999									71	488.407	0.0135	216.232									69	480.419
												56	611.334	0.004	95.316									84	705.99	0.0073	16.6577									105	487.435	0.02	217.204									82	480.38
												51	611.3	0.0036	95.3499									142	705.957	0.0123	16.6913									59	487.396	0.0112	217.242									138	479.458
												44	610.829	0.0031	95.8213									341	705.891	0.0297	16.7569									99	486.45	0.0189	218.188									88	479.373
												95	610.555	0.0068	96.0952					96.0939	610.556	1.22	n-6/dis@n-7/none/OAD15	79	705.84	0.0068	16.8084									136	485.463	0.026	219.175									168	478.457
												1271	610.507	0.092	96.1429									98	705.806	0.0085	16.8424									45	484.458	0.0086	220.181									339	477.45
												192	610.473	0.0139	96.1771									384	705.721	0.0334	16.927									35	484.406	0.0066	220.232									98	476.455
												54	610.446	0.0039	96.2041									160412	705.642	13.9732	17.0065									168	483.408	0.0321	221.231									188	475.44
												93	609.688	0.0067	96.9628									1155	705.58	0.1006	17.0677									322	482.402	0.0615	222.237									82	475.391
												43	609.64	0.0031	97.0098									211	705.508	0.0183	17.1397									48	481.41	0.0091	223.228									447	474.435
												608	609.535	0.044	97.1148									193	705.469	0.0168	17.1795									86	480.387	0.0164	224.251									365	473.424
												301	609.5	0.0218	97.1504									421	705.442	0.0366	17.2058									119	478.426	0.0227	226.213					226.209	478.425	0.5	n-18/dis@n-18/+O/OAD08	53	472.449
												44	609.458	0.0031	97.1919									136	705.383	0.0118	17.2647									113	477.41	0.0216	227.229									52	472.435
												92	609.23	0.0066	97.4202									416	705.328	0.0362	17.3198									65	477.324	0.0124	227.315									101	472.414
												51	609.189	0.0036	97.4611									377	705.294	0.0328	17.3545									38	476.55	0.0072	228.089									164	471.455
												43	609.076	0.0031	97.5743									559	705.233	0.0486	17.4155									224	476.449	0.0428	228.189									71	471.438
												57	608.902	0.0041	97.7486									511	705.176	0.0445	17.4721									105	475.449	0.02	229.189									34	471.082
												60	608.69	0.0043	97.9603									517	705.097	0.045	17.5515									558	474.43	0.1067	230.208					230.203	474.43	0.14	n-18/dis@n-17/+O-H2O/OAD06	87	468.395
												94	608.581	0.0068	98.0696									448	705.053	0.039	17.5952									99	473.457	0.0189	231.181									102	466.404
												70	608.53	0.005	98.1202					98.1095	608.54	16.54	n-6/dis@n-7/-2H/OAD17	179	705.018	0.0155	17.6299									569	473.424	0.1088	231.214					231.211	473.423	3.82	n-18/dis@n-17/+O-H-H2O/OAD07	62	466.366
												180	608.498	0.013	98.1527									257	705	0.0223	17.6483									374	472.451	0.0715	232.187					232.183	472.451	0.8	n-15/dis@n-16/-H2O/OAD18	202	465.45
												45	608.424	0.0032	98.2262									369	704.958	0.0321	17.6901									199	472.414	0.038	232.224									143	465.41
												47	608.358	0.0034	98.2919									264	704.941	0.0229	17.7067									407	471.447	0.0778	233.192					233.191	471.443	6.91	n-15/dis@n-16/-H-H2O/OAD19	204	464.438
												66	608.3	0.0047	98.3506									213	704.875	0.0185	17.7734									106	470.455	0.0202	234.184									765	463.434
												40	608.239	0.0028	98.4108									670	704.712	0.0583	17.9361									46	470.436	0.0087	234.202					234.198	470.435	1.21	n-15/dis@n-16/-2H-H2O/OAD20	49	463.396
												47	608.126	0.0034	98.5243									274740	704.638	23.9321	18.01	704.638	704.634	6.07	H2O loss					99	467.418	0.0189	237.22									81	463.378
												77	608.037	0.0055	98.6135									1505	704.585	0.131	18.0636									46	466.448	0.0087	238.191									45	462.45
												55	608.007	0.0039	98.6437									1007	704.54	0.0877	18.1078									80	466.412	0.0152	238.226									63	462.435
												75	607.978	0.0054	98.6719									1235	704.498	0.1075	18.1503									104	465.408	0.0198	239.231					239.216	465.418	20.88	n-18/dis@n-19/+O-H/OAD12	213	461.425
												55	607.916	0.0039	98.7344									387	704.436	0.0337	18.2126									38	465.353	0.0072	239.286									523	460.418
												93	607.809	0.0067	98.8414									629	704.392	0.0547	18.2558									214	464.445	0.0409	240.194					240.188	464.446	2.88	n-18/dis@n-18/none/OAD09	137	459.41
												59	607.618	0.0042	99.0321									142	704.348	0.0123	18.2998									125	464.391	0.0239	240.248									40	458.447
												75	607.588	0.0054	99.0622									159	704.322	0.0138	18.3263									34	463.645	0.0065	240.993									553	458.397
												91	607.556	0.0065	99.0945									331	704.276	0.0288	18.3719									400	463.439	0.0764	241.2					241.196	463.438	1.25	n-18/dis@n-18/-H/OAD10	28	457.724
												95	607.532	0.0068	99.118									147	704.242	0.0128	18.4057									38	462.943	0.0072	241.696									1234	457.39
												88	607.497	0.0063	99.1528									219	704.202	0.019	18.4457									71	462.431	0.0135	242.207					242.203	462.43	1.23	n-18/dis@n-18/-2H/OAD11	2802	456.386
												55	607.47	0.0039	99.1807									143	704.16	0.0124	18.4879									86	462.379	0.0164	242.259									130	455.378
												68	607.443	0.0049	99.2077									204	704.043	0.0177	18.6055									55	461.454	0.0105	243.185									42	455.337
												54	607.411	0.0039	99.2394									58	704.007	0.005	18.6415									221	461.423	0.0422	243.215									319	454.373
												207	607.368	0.0149	99.2823									112	703.989	0.0097	18.659									77	461.367	0.0147	243.272									49	453.361
												93	607.323	0.0067	99.3271									66	703.947	0.0057	18.7007									56	459.45	0.0107	245.189									96	452.444
												69	607.27	0.0049	99.3802									93	703.922	0.0081	18.7259									39	458.459	0.0074	246.179									71	452.343
												79	607.118	0.0057	99.5319									141	703.893	0.0122	18.755									78	458.437	0.0149	246.201									211	451.431
												114	606.962	0.0082	99.688									38	703.849	0.0033	18.7988									122	458.401	0.0233	246.238									243	451.342
												126	606.914	0.0091	99.7364									49	703.825	0.0042	18.8228									79	457.387	0.0151	247.251									66	451.301
												44	606.878	0.0031	99.7722									217	703.793	0.0189	18.8552									478	456.386	0.0914	248.252									255	450.427
												239	606.834	0.0173	99.816									87	703.758	0.0075	18.8897									104	455.413	0.0198	249.225									106	450.335
												104	606.792	0.0075	99.8587									148	703.704	0.0128	18.9444									57	455.377	0.0108	249.262									413	449.417
												38	606.763	0.0027	99.8877									4510	703.629	0.3928	19.0192									51	454.369	0.0097	250.27									74	449.371
												106	606.696	0.0076	99.954									120	703.579	0.0104	19.0692									40	452.797	0.0076	251.842									188	449.329
												39	606.668	0.0028	99.9822									191	703.54	0.0166	19.1078									69	451.34	0.0131	253.298									95	448.408
												47	606.638	0.0034	100.012									109	703.497	0.0094	19.151									37	450.954	0.007	253.684									44	448.338
												146	606.618	0.0105	100.032									135	703.355	0.0117	19.2932									35	450.683	0.0066	253.955									125	447.424
												141	606.556	0.0102	100.094									111	703.301	0.0096	19.3475									269	450.431	0.0514	254.208					254.203	450.43	0.79	n-18/dis@n-19/none/OAD15	183	447.412
												145	606.524	0.0105	100.126									139	703.11	0.0121	19.5378									85	450.378	0.0162	254.261									160	447.363
												100	606.488	0.0072	100.162									36	703.039	0.0031	19.6091									444	449.425	0.0849	255.213					255.211	449.423	5.71	n-18/dis@n-19/-H/OAD16	77	447.314
												124	606.465	0.0089	100.185									72	702.969	0.0062	19.6796									95	449.329	0.0181	255.31									101	446.403
												153	606.434	0.011	100.216									74	702.915	0.0064	19.7334									122	448.414	0.0233	256.224					256.219	448.415	1.65	n-18/dis@n-19/-2H/OAD17	86	444.385
												216	606.403	0.0156	100.248									91	702.851	0.0079	19.7975									184	447.41	0.0351	257.228									52	442.422
												84	606.378	0.006	100.272									72	702.766	0.0062	19.8823									90	447.364	0.0172	257.274									121	442.399
												154	606.346	0.0111	100.304									1855	702.622	0.1615	20.0266									56	447.313	0.0107	257.326									76	441.395
												185	606.32	0.0134	100.33									119	702.525	0.0103	20.1232									64	445.43	0.0122	259.208									118	441.356
												109	606.287	0.0078	100.363									31	701.925	0.0027	20.723									85	445.389	0.0162	259.25									201	440.392
												203	606.254	0.0147	100.396									103	701.74	0.0089	20.9086									146	443.411	0.0279	261.228									90	440.359
												83	606.227	0.006	100.424									61	701.609	0.0053	21.039									389	442.406	0.0743	262.232									50	440.317
												56	606.198	0.004	100.452									93	701.358	0.0081	21.2905									152	441.393	0.029	263.245									357	439.382
												111	606.163	0.008	100.487									43	701.102	0.0037	21.5465									587	440.392	0.1122	264.246									136	438.428
												85	606.112	0.0061	100.538									59	700.419	0.0051	22.2288									459	439.379	0.0877	265.259									768	438.374
												95	606.077	0.0068	100.573									29	699.995	0.0025	22.6531									38	439.19	0.0072	265.448									56	437.536
												98	606.02	0.007	100.63									68	699.449	0.0059	23.1989									56	439.054	0.0107	265.584									168	437.417
												74	605.961	0.0053	100.69									32	699.02	0.0027	23.6279									504	438.375	0.0963	266.263									397	437.366
												106	605.93	0.0076	100.72									67	698.675	0.0058	23.9734									37	437.941	0.007	266.697									46	437.033
												74	605.906	0.0053	100.744									86	698.155	0.0074	24.4935									274	437.367	0.0523	267.272									835	436.355
												181	605.85	0.0131	100.801									59	697.977	0.0051	24.6708									131	436.364	0.025	268.275									59	436.282
												74	605.817	0.0053	100.834									53	697.673	0.0046	24.9752									167	435.406	0.0319	269.232									1734	435.35
												69	605.804	0.0049	100.847									67	697.412	0.0058	25.2357									80	435.358	0.0152	269.28									92	433.329
												267	605.766	0.0193	100.885									44	697.354	0.0038	25.2938									42	434.411	0.008	270.227									54	432.419
												249	605.733	0.018	100.917									75	696.702	0.0065	25.9464									88	434.392	0.0168	270.246									291	432.321
												297	605.681	0.0215	100.97									295	696.661	0.0256	25.9873									102	432.418	0.0195	272.22					272.214	432.42	3.88	n-18/dis@n-19/-H2O/OAD18	958	431.32
												162	605.654	0.0117	100.996									84	696.534	0.0073	26.1146									126	432.318	0.024	272.321									124	426.427
												160	605.613	0.0115	101.037									73	696.479	0.0063	26.1694									51	431.433	0.0097	273.205									60	426.391
												11398	605.545	0.8256	101.105									53	696.333	0.0046	26.3154									117	431.413	0.0223	273.226					273.222	431.412	2.08	n-18/dis@n-19/-H-H2O/OAD19	75	426.338
												109	605.497	0.0078	101.153									46	696.015	0.004	26.6331									44	431.32	0.0084	273.318									46	425.421
												182	605.473	0.0131	101.177									37	695.938	0.0032	26.7103									66	427.379	0.0126	277.26									89	425.382
												118	605.451	0.0085	101.2									1137	695.655	0.099	26.9932									169	425.384	0.0323	279.255									99	425.284
												80	605.418	0.0057	101.233									38	695.068	0.0033	27.5802									63	425.33	0.012	279.308									68	424.427
												29	605.373	0.0021	101.278									57	694.807	0.0049	27.8414									86	424.413	0.0164	280.226									240	424.401
												242	605.341	0.0175	101.309									3476	694.646	0.3027	28.0018									112	423.397	0.0214	281.241									114	424.323
												209	605.304	0.0151	101.346									73	694.594	0.0063	28.0544									314	423.366	0.06	281.273									684	423.399
												239	605.271	0.0173	101.38									90	694.565	0.0078	28.0827									171	423.313	0.0326	281.325									90	423.361
												203	605.244	0.0147	101.406									109	694.513	0.0094	28.1349									131	422.387	0.025	282.252									129	423.313
												229	605.215	0.0165	101.436									66	694.282	0.0057	28.3659									222	422.349	0.0424	282.289									53	423.27
												177	605.187	0.0128	101.463									95	694.155	0.0082	28.4934									368	421.346	0.0703	283.292									63	422.395
												194	605.157	0.014	101.493									46	694.107	0.004	28.5413									93	419.414	0.0177	285.224									346	421.343
												156	605.131	0.0113	101.519									115	694.046	0.01	28.6019									87	419.366	0.0166	285.272									66	420.358
												89	605.1	0.0064	101.55									92	693.897	0.008	28.7516									120	418.409	0.0229	286.229									117	419.277
												190	605.07	0.0137	101.58									98	693.775	0.0085	28.8732									78	418.359	0.0149	286.28									40	412.411
												227	605.037	0.0164	101.613									88	693.759	0.0076	28.8896									57	416.373	0.0108	288.265									48	412.368
												184	605.01	0.0133	101.64									69	693.713	0.006	28.9352									28	415.951	0.0053	288.687									35	412.333
												38	604.979	0.0027	101.671									7667	693.641	0.6678	29.0075									110	414.337	0.021	290.302									60	411.394
												176	604.954	0.0127	101.697									101	693.409	0.0087	29.239									31	413.712	0.0059	290.926									90	411.364
												69	604.936	0.0049	101.714									74	693.272	0.0064	29.3759									264	411.349	0.0504	293.289									415	411.346
												391	604.894	0.0283	101.757									76	693.087	0.0066	29.5615									25	410.646	0.0047	293.992									85	411.316
												282	604.844	0.0204	101.806									41	693.011	0.0035	29.6367									423	410.339	0.0808	294.299									56	410.385
												164	604.732	0.0118	101.919									47	692.966	0.004	29.6817									129	409.384	0.0246	295.255									695	410.339
												303	604.667	0.0219	101.983									156	692.878	0.0135	29.77									1495	409.333	0.2858	295.305									267	409.388
												270	604.642	0.0195	102.008									241	692.778	0.0209	29.8704									97	408.371	0.0185	296.268									2027	409.334
												272	604.616	0.0197	102.034									246	692.749	0.0214	29.8995									411	408.322	0.0785	296.317									435	408.322
												55644	604.542	4.0309	102.108									136	692.716	0.0118	29.9326									85	407.37	0.0162	297.269									1665	407.318
												335	604.499	0.0242	102.151									14506	692.638	1.2635	30.0098									968	407.317	0.1851	297.321									69	407.289
												220	604.412	0.0159	102.238									157	692.593	0.0136	30.0547					30.0469	692.597	5.86	n-3/dis@n-2/+O-H2O/OAD06	88	406.364	0.0168	298.274									251	406.307
												297	604.358	0.0215	102.293									125	692.545	0.0108	30.1027									194	406.308	0.037	298.33									465	405.303
												275	604.306	0.0199	102.344									228	692.497	0.0198	30.1513									58	405.868	0.011	298.771									48	405.199
												277	604.263	0.02	102.387									794	691.627	0.0691	31.0207									428	405.3	0.0818	299.338									118	403.284
												199	604.235	0.0144	102.415									157	691.59	0.0136	31.0583					31.0548	691.59	0.28	n-3/dis@n-2/+O-H-H2O/OAD07	35	402.345	0.0066	302.294									41	402.333
												230	604.19	0.0166	102.46									74	691.544	0.0064	31.1041									49	400.428	0.0093	304.21									63	401.282
												48	604.156	0.0034	102.494									95	691.527	0.0082	31.1214									81	400.362	0.0154	304.276									117	398.39
												113	604.121	0.0081	102.529									43	691.336	0.0037	31.3125									78	398.339	0.0149	306.3									103	398.308
												264	604.1	0.0191	102.55									66	691.222	0.0057	31.4266									108	397.336	0.0206	307.302									75	397.379
												187	604.062	0.0135	102.588									56	690.898	0.0048	31.7503									46	396.376	0.0087	308.262									99	397.273
												148	604.026	0.0107	102.624									1079	690.622	0.0939	32.0258									89	396.331	0.017	308.308									76	396.383
												458	603.937	0.0331	102.713									297	690.59	0.0258	32.0584									57	395.315	0.0108	309.323									74	396.329
												156	603.907	0.0113	102.744									51	690.548	0.0044	32.1003									40	393.627	0.0076	311.011									98	395.37
												192	603.876	0.0139	102.774									36	690.496	0.0031	32.1526									241	393.359	0.046	311.279									65	395.296
												362	603.842	0.0262	102.808									110	690.388	0.0095	32.2598									137	392.353	0.0261	312.285									67	394.349
												440	603.794	0.0318	102.856									65	690.282	0.0056	32.3666									173	392.294	0.033	312.344									45	394.311
												74	603.765	0.0053	102.885									72	690.128	0.0062	32.52									174	386.351	0.0332	318.288									112	393.347
												278	603.736	0.0201	102.914									56	690.058	0.0048	32.59									53	386.314	0.0101	318.324									162	393.298
												144	603.695	0.0104	102.956									72	689.914	0.0062	32.7345									45	386.301	0.0086	318.337									31	392.698
												305	603.66	0.022	102.99									114	689.639	0.0099	33.0095									53	385.357	0.0101	319.282									136	392.356
												134	603.611	0.0097	103.04									493	689.593	0.0429	33.055									57	385.296	0.0108	319.342									57	392.315
												128432	603.539	9.3037	103.112									60	689.124	0.0052	33.5244									295	384.327	0.0564	320.311									375	392.294
												607	603.471	0.0439	103.179									37	689.082	0.0032	33.5663									593	383.316	0.1133	321.322									81	390.342
												338	603.444	0.0244	103.206									90	688.916	0.0078	33.7321									110	382.365	0.021	322.273									38	389.306
												93	603.41	0.0067	103.24									282	688.639	0.0245	34.0089									77	382.308	0.0147	322.33									51	386.392
												159	603.389	0.0115	103.261									42	688.613	0.0036	34.0352									129	381.302	0.0246	323.336									264	386.31
												167	603.362	0.012	103.288									126	688.568	0.0109	34.0799									31	372.292	0.0059	332.346									67	386.281
												202	603.336	0.0146	103.314									126	688.493	0.0109	34.155									58	371.364	0.011	333.274									309	385.325
												128	603.291	0.0092	103.359									70	688.386	0.006	34.2617									38	371.316	0.0072	333.322									68	385.294
												73	603.26	0.0052	103.39									33	688.195	0.0028	34.4531									168	370.363	0.0321	334.276									33	384.796
												176	603.237	0.0127	103.413									62	687.712	0.0054	34.9364									156	370.312	0.0298	334.327									2313	384.321
												77	603.204	0.0055	103.447									1427	687.634	0.1243	35.0143									376	369.351	0.0718	335.287									45	384.076
												61	603.179	0.0044	103.471									175	687.571	0.0152	35.0774									112	368.342	0.0214	336.297									46	383.368
												87	603.079	0.0063	103.572									300	687.5	0.0261	35.1484									39	368.309	0.0074	336.33									7452	383.318
												77	603.042	0.0055	103.608									60	686.688	0.0052	35.9603									63	368.286	0.012	336.353									96	382.307
												101	602.989	0.0073	103.661									2126	686.627	0.1851	36.0209									255	367.34	0.0487	337.298									86	382.279
												139	602.949	0.01	103.701									70	686.386	0.006	36.2621									140	367.282	0.0267	337.356									219	381.301
												181	602.928	0.0131	103.722									53	685.615	0.0046	37.0331									31	366.698	0.0059	337.94									47	381.257
												55	602.876	0.0039	103.774									50	685.56	0.0043	37.0882									56	366.138	0.0107	338.5									53	380.352
												83	602.609	0.006	104.042									70	685.456	0.006	37.1918									59	365.336	0.0112	339.302									28	379.766
												2045	602.529	0.1481	104.122									31	684.192	0.0027	38.4564									363	365.265	0.0694	339.374									30	379.469
												79	602.4	0.0057	104.25									51	682.6	0.0044	40.0479									212	364.264	0.0405	340.375									71	379.284
												69	601.946	0.0049	104.704									36	682.213	0.0031	40.4349									31	363.369	0.0059	341.269									103	378.336
												58	601.863	0.0042	104.787									81	681.738	0.007	40.9101									79	363.302	0.0151	341.336									88	377.326
												4308	601.523	0.312	105.128									222	680.638	0.0193	42.0103									65	361.295	0.0124	343.343									41	376.871
												118	601.464	0.0085	105.186									111	680.54	0.0096	42.1083									99	358.316	0.0189	346.323									37	373.308
												66	601.198	0.0047	105.453									407	679.63	0.0354	43.0186									114	357.301	0.0217	347.337									55	373.292
												97	600.577	0.007	106.074									56	679.168	0.0048	43.4797									47	356.915	0.0089	347.724									166	372.291
												75	600.512	0.0054	106.138									55	678.785	0.0047	43.8635									144	356.298	0.0275	348.341									91	371.372
												37	600.324	0.0026	106.326									564	678.628	0.0491	44.0199									95	355.286	0.0181	349.352									96	371.282
												24	599.593	0.0017	107.057									45	677.716	0.0039	44.9323									121	354.29	0.0231	350.348									95	370.352
												315	599.511	0.0228	107.139									510	677.648	0.0444	45.0002									73	353.323	0.0139	351.316									57	370.312
												759	598.508	0.0549	108.143									322	677.615	0.028	45.0328									58	351.268	0.011	353.37									151	370.277
												57	597.794	0.0041	108.856									44	677.348	0.0038	45.3001									42	345.267	0.008	359.371									253	369.35
												52	597.545	0.0037	109.106									65	676.863	0.0056	45.785									351	344.299	0.0671	360.34									37	369.226
												791	597.503	0.0573	109.147									33	676.806	0.0028	45.8424									81	342.333	0.0154	362.306									43	368.343
												51	596.911	0.0036	109.739									905	676.64	0.0788	46.0078									63	342.282	0.012	362.356									120	368.306
												37	596.644	0.0026	110.006									219	676.603	0.019	46.0448									48	341.326	0.0091	363.313									36	367.425
												173	596.486	0.0125	110.164									33	676.353	0.0028	46.2949									72	341.306	0.0137	363.332									228	367.335
												149	596.46	0.0107	110.191									227	675.629	0.0197	47.0187									50	341.075	0.0095	363.563									75	367.299
												142	595.453	0.0102	111.197									49	674.951	0.0042	47.697									54	341.005	0.0103	363.633									129	366.272
												161	594.493	0.0116	112.157									214	674.626	0.0186	48.0226									54	340.31	0.0103	364.328									155	365.32
												229	594.451	0.0165	112.199									29	673.601	0.0025	49.0471									44	340.294	0.0084	364.345									429	365.269
												31	594.364	0.0022	112.287									65	671.578	0.0056	51.0703					51.0599	671.585	10.09	n-6/dis@n-5/+O+H/OAD01	254	339.29	0.0485	365.348									506	364.265
												119	593.593	0.0086	113.058									46	671.39	0.004	51.2579									108	339.201	0.0206	365.437									95	363.293
												187	593.509	0.0135	113.141					113.133	593.517	12.53	n-9/dis@n-8/+O-H-H2O/OAD07	321	669.569	0.0279	53.0793					53.0755	669.569	0.07	n-6/dis@n-5/+O-H/OAD03	123	338.308	0.0235	366.331									61	361.291
												159	593.483	0.0115	113.167									46	668.89	0.004	53.7577									136	337.292	0.026	367.347									113	359.297
												122	593.442	0.0088	113.209									74	668.783	0.0064	53.8648									85	337.236	0.0162	367.402									72	359.278
												32	593.078	0.0023	113.572									801	668.56	0.0697	54.0877					54.0833	668.561	0.91	n-6/dis@n-5/+O-2H/OAD04	50	337.185	0.0095	367.453									205	358.275
												47	592.872	0.0034	113.778									48	668.161	0.0041	54.4867									189	336.29	0.0361	368.348									68	357.3
												794	592.504	0.0575	114.146									104	667.648	0.009	55.0005									129	330.282	0.0246	374.356									88	357.269
												57	591.789	0.0041	114.861									131	667.623	0.0114	55.0248									31	328.977	0.0059	375.661									91	356.29
												386	591.57	0.0279	115.08									1496	667.558	0.1303	55.0905									59	328.308	0.0112	376.33									96	355.341
												123	591.544	0.0089	115.107					115.112	591.537	10.54	n-6/dis@n-7/-H-H2O/OAD19	263	666.628	0.0229	56.0201									121	328.268	0.0231	376.371									95	355.303
												1802	591.5	0.1305	115.15									221	666.586	0.0192	56.0626					56.0626	666.582	5.5	n-3/dis@n-4/-2H/OAD17	112	327.255	0.0214	377.383									90	355.285
												99	591.472	0.0071	115.178									83	666.468	0.0072	56.1806									62	326.298	0.0118	378.34									112	353.322
												115	591.428	0.0083	115.222									58	666.423	0.005	56.2254									88	325.292	0.0168	379.346									56	353.277
												49	590.56	0.0035	116.091									34	666.349	0.0029	56.2987									62	325.255	0.0118	379.383									87	349.293
												533	590.526	0.0386	116.124					116.12	590.529	5.72	n-6/dis@n-7/-2H-H2O/OAD20	45	665.751	0.0039	56.8969									27	324.588	0.0051	380.05									43	348.322
												1753	589.523	0.1269	117.127									155	665.636	0.0135	57.0123									228	324.288	0.0435	380.35									95	348.301
												34	589.062	0.0024	117.588									75	665.596	0.0065	57.0525									108	323.284	0.0206	381.355									173	346.278
												106	588.574	0.0076	118.076									74	665.568	0.0064	57.0802									49	322.315	0.0093	382.324									57	344.298
												82	587.954	0.0059	118.696									586	665.464	0.051	57.1839									52	322.238	0.0099	382.401									166	344.262
												151	587.502	0.0109	119.148									68	665.035	0.0059	57.6136									41	319.242	0.0078	385.397									64	343.248
												56	586.948	0.004	119.703									52	664.654	0.0045	57.9937									85	319.225	0.0162	385.414									39	342.28
												106	586.554	0.0076	120.097									49	664.635	0.0042	58.0129									92	318.279	0.0175	386.36									79	342.248
												195	586.504	0.0141	120.146									104	664.605	0.009	58.043									158	317.249	0.0302	387.39									212	341.309
												49	586.476	0.0035	120.174									68	664.565	0.0059	58.083									72	317.212	0.0137	387.426									144	340.294
												52	586.358	0.0037	120.292									2232	664.463	0.1944	58.1856									30	316.996	0.0057	387.642									176	339.301
												36	586.318	0.0026	120.332									48	664.398	0.0041	58.2504									136	316.265	0.026	388.373									57	339.287
												29	586.118	0.0021	120.532									261	663.59	0.0227	59.0581									32	315.292	0.0061	389.346									91	339.265
												70	585.934	0.005	120.716									61	663.533	0.0053	59.1152									288	313.277	0.055	391.362									41	338.809
												671	585.498	0.0486	121.152									4120	663.457	0.3588	59.1909									213	311.241	0.0407	393.397									101	338.307
												55	585.055	0.0039	121.596									28	663.259	0.0024	59.3893									91	307.248	0.0174	397.39									160	337.277
												315	584.487	0.0228	122.163									75	662.594	0.0065	60.054									101	306.278	0.0193	398.36									107	337.239
												63	584.451	0.0045	122.2									107	662.561	0.0093	60.0872									157	305.274	0.03	399.365									53	336.291
												63	583.827	0.0045	122.823									201	661.635	0.0175	61.0129									57	305.232	0.0108	399.406									271	334.277
												55	583.787	0.0039	122.864									51	661.588	0.0044	61.0601									166	304.269	0.0317	400.369									101	333.266
												813	583.485	0.0588	123.166									55	660.652	0.0047	61.9966									87	304.228	0.0166	400.411									165	332.259
												44	582.513	0.0031	124.137									263	660.617	0.0229	62.0309									59	303.26	0.0112	401.379									76	331.253
												33	582.184	0.0023	124.466									368	659.615	0.032	63.0332									199	302.25	0.038	402.388									34	330.251
												33	581.575	0.0023	125.075									54	658.618	0.0047	64.0297									86	301.252	0.0164	403.387									107	329.324
												59	581.553	0.0042	125.097									55	658.604	0.0047	64.0438									80	301.211	0.0152	403.427									95	328.224
												115	581.449	0.0083	125.202									238	657.6	0.0207	65.0484									43	294.234	0.0082	410.404									49	327.305
												39	580.594	0.0028	126.056									42	656.73	0.0036	65.9178									122	292.267	0.0233	412.371									85	323.259
												64	580.549	0.0046	126.101									80	656.623	0.0069	66.0248									87	289.244	0.0166	415.394									170	321.248
												56	580.505	0.004	126.145									172	656.597	0.0149	66.0509									63	288.236	0.012	416.402									410	320.259
												91	580.432	0.0065	126.218									398	655.622	0.0346	67.026									47	287.278	0.0089	417.36									44	320.241
												39	579.85	0.0028	126.8									325	655.594	0.0283	67.0537									98	287.236	0.0187	417.402									28	319.625
												79	579.814	0.0057	126.836									522	654.62	0.0454	68.028									63	286.323	0.012	418.315									54	319.223
												81	579.542	0.0058	127.108									268	654.585	0.0233	68.0629									60	285.258	0.0114	419.38									64	318.289
												113	579.461	0.0081	127.189									72	653.61	0.0062	69.0384									94	285.216	0.0179	419.422									308	318.248
												119	579.418	0.0086	127.233									386	653.574	0.0336	69.074					69.0704	653.574	0.24	n-6/dis@n-5/+O+H-H2O/OAD05	166	283.282	0.0317	421.356									74	317.247
												45	579.378	0.0032	127.272									40	653.535	0.0034	69.1128									104	283.241	0.0198	421.397									51	317.235
												100	579.349	0.0072	127.302									73	653.315	0.0063	69.3328									752	282.281	0.1437	422.357									56	317.215
												46	579.207	0.0033	127.443									565	652.572	0.0492	70.0766					70.0782	652.566	8.25	n-6/dis@n-5/+O-H2O/OAD06	57	282.236	0.0108	422.403									150	314.278
												142	578.826	0.0102	127.824									191	651.596	0.0166	71.0518									179	281.272	0.0342	423.367									457	313.278
												62	578.765	0.0044	127.885									342	651.56	0.0297	71.0878					71.0861	651.558	3	n-6/dis@n-5/+O-H-H2O/OAD07	33	281.135	0.0063	423.504									68	313.249
												45	578.711	0.0032	127.939									60	651.399	0.0052	71.249									47	280.268	0.0089	424.371									50	312.254
												49	578.677	0.0035	127.973									204	650.587	0.0177	72.0608					72.0575	650.587	0.67	n-3/dis@n-4/-H2O/OAD18	66	278.245	0.0126	426.394									61	311.275
												144	578.623	0.0104	128.027									596	650.554	0.0519	72.0937									34	276.361	0.0065	428.278									143	311.237
												82	578.57	0.0059	128.081									72	649.631	0.0062	73.0167									189	276.232	0.0361	428.406									49	310.262
												226	578.532	0.0163	128.118									216	649.586	0.0188	73.0617					73.0653	649.579	11.28	n-3/dis@n-4/-H-H2O/OAD19	57	271.244	0.0108	433.395									74	309.258
												67	578.451	0.0048	128.199									441	649.545	0.0384	73.1027									85	271.194	0.0162	433.444									54	309.221
												78	578.424	0.0056	128.227									30	649.184	0.0026	73.4638									87	269.302	0.0166	435.336									78	308.293
												82	578.392	0.0059	128.259									91	648.623	0.0079	74.0256									64	269.163	0.0122	435.476									79	306.239
												107	578.362	0.0077	128.288									132	648.581	0.0114	74.0672					74.0732	648.571	14.84	n-3/dis@n-4/-2H-H2O/OAD20	134	268.302	0.0256	436.336									49	305.235
												37	578.339	0.0026	128.311									81	647.639	0.007	75.0094									228	267.288	0.0435	437.35									55	303.238
												46	578.319	0.0033	128.331									163	647.609	0.0141	75.0396									768	266.285	0.1468	438.353									58	301.222
												50	578.301	0.0036	128.35									79	647.565	0.0068	75.0835									108	266.253	0.0206	438.385									60	299.226
												56	578.285	0.004	128.366									41	647.176	0.0035	75.4723									35	265.822	0.0066	438.816									79	297.259
												89	578.249	0.0064	128.401									33	646.699	0.0028	75.9496									293	265.275	0.056	439.363									70	296.258
												100	578.223	0.0072	128.427									150	646.616	0.013	76.0321									129	265.247	0.0246	439.391									81	294.251
												133	578.194	0.0096	128.456									228	645.609	0.0198	77.039									33	264.35	0.0063	440.289									35	293.277
												123	578.144	0.0089	128.506									200	644.595	0.0174	78.0536									2871	264.27	0.5489	440.368									38	293.249
												44	578.095	0.0031	128.555									394	643.592	0.0343	79.0557									181	264.241	0.0346	440.398									44	292.264
												74	578.038	0.0053	128.612									502	642.586	0.0437	80.0622					80.0626	642.582	6.28	n-6/dis@n-6/none/OAD09	34	264.2	0.0065	440.439									127	292.231
												60	578.018	0.0043	128.632									538	641.576	0.0468	81.0719					81.0704	641.574	3.56	n-6/dis@n-6/-H/OAD10	124	263.258	0.0237	441.381									82	291.253
												83	577.883	0.006	128.767									48	641.252	0.0041	81.3962									244	263.235	0.0466	441.404									165	291.22
												83	577.844	0.006	128.806									98	640.611	0.0085	82.0367									48	262.256	0.0091	442.383									171	290.253
												194	577.792	0.014	128.858									365	640.566	0.0317	82.0821					82.0783	640.566	0.24	n-6/dis@n-6/-2H/OAD11	369	262.22	0.0705	442.418									61	289.264
												70	577.764	0.005	128.886									41	640.27	0.0035	82.3786									226	261.222	0.0432	443.417									518	288.24
												81	577.731	0.0058	128.919									34	639.63	0.0029	83.0181									86	259.21	0.0164	445.428									1760	287.239
												170	577.654	0.0123	128.996									491	639.558	0.0427	83.0906									85	257.226	0.0162	447.412									35	285.224
												101	577.608	0.0073	129.043									268	638.586	0.0233	84.062									64	256.224	0.0122	448.414									42	283.186
												87	577.572	0.0063	129.078									740	638.553	0.0644	84.0953									117	255.212	0.0223	449.427									27	282.322
												8218	577.514	0.5953	129.136									40	638.482	0.0034	84.1662									88	254.279	0.0168	450.359									195	282.28
												150	577.464	0.0108	129.186									48	638.042	0.0041	84.6066									51	254.21	0.0097	450.428									218	281.271
												91	577.427	0.0065	129.223									233	637.583	0.0202	85.065									61	253.271	0.0116	451.368									165	280.227
												64	577.397	0.0046	129.253									185	636.579	0.0161	86.0693									347	252.271	0.0663	452.367									130	279.224
												114	577.372	0.0082	129.278									162	636.541	0.0141	86.1069									164	252.199	0.0313	452.44									52	278.25
												155	577.31	0.0112	129.34									253	635.565	0.022	87.083									63	251.201	0.012	453.438									159	278.214
												158	577.262	0.0114	129.388									301	634.559	0.0262	88.089									185	250.256	0.0353	454.383									43	277.248
												102	577.23	0.0073	129.42									50	634.082	0.0043	88.5665									143	250.216	0.0273	454.422									235	277.208
												97	577.208	0.007	129.442									70	633.566	0.006	89.0822									207	248.25	0.0395	456.388									117	271.246
												119	577.143	0.0086	129.508									172	632.537	0.0149	90.1113									218	247.241	0.0416	457.397									232	270.231
												117	577.117	0.0084	129.533									207	631.533	0.018	91.1152									298	246.237	0.0569	458.401									529	269.228
												154	577.035	0.0111	129.616									58	630.54	0.005	92.1086					92.099	630.545	9.43	n-9/dis@n-8/+O/OAD02	56	245.233	0.0107	459.406									115	268.303
												73	576.971	0.0052	129.679									360	629.534	0.0313	93.1145					93.1068	629.538	6.3	n-9/dis@n-8/+O-H/OAD03	89	244.215	0.017	460.423									32	268.189
												147	576.946	0.0106	129.704									45	629.156	0.0039	93.4925									176	243.211	0.0336	461.428									31	267.997
												101	576.891	0.0073	129.759									1609	628.532	0.1401	94.1162					94.1146	628.53	3.37	n-9/dis@n-8/+O-2H/OAD04	92	242.199	0.0175	462.439									463	267.289
												61	576.857	0.0044	129.793									41	628.386	0.0035	94.2624									124	241.194	0.0237	463.444									44	267.002
												74	576.835	0.0053	129.815									3092	627.533	0.2693	95.1148									93	240.198	0.0177	464.441									39	266.971
												67	576.801	0.0048	129.849									56	627.48	0.0048	95.1682									87	239.18	0.0166	465.458									2740	266.285
												76	576.777	0.0055	129.874									38	627.378	0.0033	95.2705									39	237.069	0.0074	467.57									210	265.277
												162	576.724	0.0117	129.926									45	627.32	0.0039	95.3282									71	236.204	0.0135	468.434									38	265.259
												54	576.694	0.0039	129.956									30	627.196	0.0026	95.4526									66	229.197	0.0126	475.441									64	265.2
												216	576.636	0.0156	130.014									87	626.66	0.0075	95.9885									97	227.182	0.0185	477.457									41	264.549
												533	576.597	0.0386	130.053									2528	626.549	0.2202	96.0989					96.0939	626.551	2.13	n-6/dis@n-7/-2H/OAD17	84	226.183	0.016	478.455									3071	264.27
												39637	576.51	2.8713	130.14									38	626.487	0.0033	96.1607									72	224.205	0.0137	480.433									59	264.242
												230	576.454	0.0166	130.197									48	626.171	0.0041	96.4768									99	217.198	0.0189	487.441									86	264.192
												141	576.398	0.0102	130.252									33	625.988	0.0028	96.6598									73	215.178	0.0139	489.46									128	263.271
												110	576.3	0.0079	130.35									64	625.648	0.0055	97.0006									101	214.172	0.0193	490.467									167	263.238
												67	576.26	0.0048	130.39									67	625.619	0.0058	97.029									114	211.197	0.0217	493.442									59	263.201
												253	576.22	0.0183	130.43									5548	625.546	0.4832	97.1022									45	209.176	0.0086	495.462									51	263.167
												245	576.191	0.0177	130.459									93	624.651	0.0081	97.9973									61	209.155	0.0116	495.484									49	262.242
												136	576.152	0.0098	130.499									621	624.569	0.054	98.0793									89	206.157	0.017	498.482									212	262.228
												84	576.119	0.006	130.531									1059	624.537	0.0922	98.1107									100	204.189	0.0191	500.45									32	262.072
												108	576.044	0.0078	130.607									450	623.567	0.0391	99.081									225	204.087	0.043	500.552									295	261.222
												51	576.016	0.0036	130.634									68	623.525	0.0059	99.1229									72	202.172	0.0137	502.466									47	260.245
												135	575.998	0.0097	130.652									202	623.509	0.0175	99.139									110	201.163	0.021	503.476									48	260.205
												108	575.91	0.0078	130.74									353	622.553	0.0307	100.095									71	199.191	0.0135	505.447									70	259.244
												61	575.887	0.0044	130.763									69	622.516	0.006	100.132									50	197.135	0.0095	507.503									184	259.206
												91	575.838	0.0065	130.812									64	622.413	0.0055	100.235									55	193.159	0.0105	511.48									30	257.473
												356	575.789	0.0257	130.862									306	621.551	0.0266	101.097									142	188.156	0.0271	516.482									88	257.229
												92	575.746	0.0066	130.904									46	621.279	0.004	101.369									84	187.151	0.016	517.488									55	256.164
												65	575.73	0.0047	130.92									360	620.546	0.0313	102.102									58	186.142	0.011	518.497									99	255.212
												193	575.665	0.0139	130.985									62	618.558	0.0054	104.09									30	185.59	0.0057	519.048									31	253.603
												327	575.63	0.0236	131.02									88	618.542	0.0076	104.106									36	185.146	0.0068	519.492									109	252.268
												134	575.602	0.0097	131.049									122	618.519	0.0106	104.129									476	185.078	0.091	519.561									55	252.234
												94974	575.507	6.88	131.143									75	616.586	0.0065	106.062									71	185.05	0.0135	519.588									89	252.196
												162	575.431	0.0117	131.219									199	614.545	0.0173	108.103									42	185.034	0.008	519.604									62	251.229
												96	575.408	0.0069	131.242									36	613.572	0.0031	109.076									5033	184.074	0.9624	520.564									143	250.257
												143	575.365	0.0103	131.285									294	613.539	0.0256	109.109					109.102	613.543	6.42	n-9/dis@n-8/+O+H-H2O/OAD05	41	183.976	0.0078	520.663									186	249.261
												199	575.329	0.0144	131.321									1040	612.538	0.0905	110.11					110.11	612.535	5.69	n-9/dis@n-8/+O-H2O/OAD06	85	178.133	0.0162	526.505									227	247.244
												92	575.126	0.0066	131.524									32	612.364	0.0027	110.284									63	176.158	0.012	528.48									239	246.236
												105	575.092	0.0076	131.558									1170	611.53	0.1019	111.118					111.117	611.527	4.98	n-9/dis@n-8/+O-H-H2O/OAD07	157	175.149	0.03	529.489									181	245.228
												50	574.864	0.0036	131.786									59	611.208	0.0051	111.44									69	171.109	0.0131	533.53									84	244.217
												35	574.675	0.0025	131.975									31	611.045	0.0027	111.603									61	171.08	0.0116	533.559									245	243.212
												94	574.568	0.0068	132.082									283	610.563	0.0246	112.086					112.089	610.556	11.39	n-6/dis@n-7/-H2O/OAD18	42	170.073	0.008	534.565									61	242.198
												77	574.553	0.0055	132.097									1244	610.523	0.1083	112.125									85	167.096	0.0162	537.542									92	241.194
												635	574.495	0.0459	132.156									43	609.628	0.0037	113.02									130	163.149	0.0248	541.49									149	240.195
												1108	573.491	0.0802	133.159									741	609.547	0.0645	113.102					113.097	609.548	2.01	n-6/dis@n-7/-H-H2O/OAD19	91	162.142	0.0174	542.496									38	237.22
												75	573.419	0.0054	133.231									553	609.517	0.0481	113.131									121	161.131	0.0231	543.508									29	236.218
												194	572.546	0.014	134.105									121	609.402	0.0105	113.246									74	159.117	0.0141	545.521									66	231.21
												198	572.504	0.0143	134.146					134.146	572.504	1.1	n-12/dis@n-11/+O/OAD02	178	608.571	0.0155	114.078									96	149.134	0.0183	555.505									114	227.181
												1122	571.481	0.0812	135.169									1146	608.543	0.0998	114.105					114.104	608.54	5.07	n-6/dis@n-7/-2H-H2O/OAD20	85	148.126	0.0162	556.512									64	226.182
												64	570.528	0.0046	136.122					136.125	570.524	6.16	n-9/dis@n-10/none/OAD15	75	608.511	0.0065	114.137									48	147.119	0.0091	557.52									82	225.21
												1428	570.472	0.1034	136.178									331	608.394	0.0288	114.254									43	146.116	0.0082	558.523									28	218.661
												129	569.533	0.0093	137.118									40	608.251	0.0034	114.397									151	145.087	0.0288	559.551									75	217.196
												3368	569.468	0.2439	137.182									54	607.856	0.0047	114.792									79	144.092	0.0151	560.546									110	215.189
												46	569.328	0.0033	137.322									589	607.568	0.0513	115.08									59	142.121	0.0112	562.517									49	215.143
												115	568.461	0.0083	138.19									1691	607.535	0.1473	115.113									47	141.115	0.0089	563.524									46	214.178
												82	567.421	0.0059	139.23									38	607.495	0.0033	115.153									163	136.077	0.0311	568.562									29	214.167
												60	566.64	0.0043	140.01									985	607.394	0.0858	115.254									68	135.12	0.013	569.518									59	213.165
												67	566.573	0.0048	140.077									571	606.556	0.0497	116.092									29	135.086	0.0055	569.552									26	212.288
												115	566.558	0.0083	140.093									388	606.53	0.0337	116.118									52	134.11	0.0099	570.528									66	212.166
												112	566.458	0.0081	140.192									1106	605.553	0.0963	117.095									159	133.1	0.0304	571.538									45	211.193
												40	566.219	0.0028	140.431									67	604.571	0.0058	118.078									86	131.083	0.0164	573.555									47	211.161
												561	565.559	0.0406	141.091									30	604.425	0.0026	118.223									89	121.101	0.017	583.538									99	210.187
												90	565.452	0.0065	141.198									97	603.53	0.0084	119.119					119.122	603.522	12.59	n-9/dis@n-10/+O-H/OAD12	58	120.092	0.011	584.547									90	205.193
												193	564.543	0.0139	142.107									46	602.538	0.004	120.11									69	119.087	0.0131	585.551									405	204.087
												45	564.472	0.0032	142.179									123	602.516	0.0107	120.132					120.13	602.514	2.35	n-9/dis@n-10/+O-2H/OAD13	60	117.071	0.0114	587.567									393	203.18
												63	564.434	0.0045	142.216									37	602.249	0.0032	120.4									52	111.047	0.0099	593.592									173	201.167
												124	563.549	0.0089	143.101									187	601.542	0.0162	121.106					121.102	601.543	1.67	n-9/dis@n-9/-H/OAD10	158	106.08	0.0302	598.559									31	197.314
												62	562.556	0.0044	144.094									80	601.505	0.0069	121.143									31	106.065	0.0059	598.573									58	192.156
												50	562.43	0.0036	144.22									493	600.533	0.0429	122.115					122.11	600.535	3.23	n-9/dis@n-9/-2H/OAD11	36	105.577	0.0068	599.062									82	191.182
												189	560.542	0.0136	146.109									50	600.507	0.0043	122.141									32	105.514	0.0061	599.125									31	190.821
												87	558.541	0.0063	148.109									48	600.411	0.0041	122.238									70	105.071	0.0133	599.567									90	190.17
												93	558.525	0.0067	148.125									30	599.916	0.0026	122.732									32	101.937	0.0061	602.701									110	189.161
												53	557.496	0.0038	149.154									1113	599.53	0.0969	123.118									89	95.0852	0.017	609.553									144	187.152
												115	557.465	0.0083	149.186									1064	598.524	0.0926	124.124									48	92.064	0.0091	612.574									50	186.138
												73	556.458	0.0052	150.192									58	597.606	0.005	125.042									39	91.1748	0.0074	613.463									113	186.078
												131	555.449	0.0094	151.202									513	597.512	0.0446	125.136									421	91.054	0.0805	613.584									618	185.078
												104	554.446	0.0075	152.204									227	596.554	0.0197	126.094									51	82.3164	0.0097	622.322									48	184.158
												41	554.201	0.0029	152.449									527	596.511	0.0459	126.137									75	81.0683	0.0143	623.57									7087	184.074
												85	553.449	0.0061	153.201									130	595.558	0.0113	127.09									63	79.0522	0.012	625.586									79	179.176
												51	552.776	0.0036	153.875									761	595.531	0.0662	127.117									24	78.8277	0.0045	625.811									71	179.139
												352	552.507	0.0254	154.143					154.136	552.514	11.78	n-9/dis@n-10/-H2O/OAD18	68	595.017	0.0059	127.632									102	78.0461	0.0195	626.592									117	177.164
												92	552.438	0.0066	154.213									886	594.529	0.0771	128.119																					44	175.146
												924	551.507	0.0669	155.143					155.144	551.506	1.55	n-9/dis@n-10/-H-H2O/OAD19	537	593.515	0.0467	129.133																					53	174.119
												90	550.492	0.0065	156.158					156.151	550.498	10.59	n-9/dis@n-10/-2H-H2O/OAD20	61	592.926	0.0053	129.722																					113	173.133
												64	550.422	0.0046	156.228									655	592.511	0.057	130.137																					92	173.122
												111	549.526	0.008	157.124									230	591.51	0.02	131.138																					78	172.134
												284	549.486	0.0205	157.164									172	590.5	0.0149	132.148																					51	171.114
												103	549.419	0.0074	157.231									30	589.606	0.0026	133.042																					62	170.153
												86	548.51	0.0062	158.141									708	589.502	0.0616	133.146					133.138	589.506	6.85	n-12/dis@n-11/+O-H/OAD03													96	170.07
												234	548.475	0.0169	158.175									77	589.419	0.0067	133.229																					36	169.124
												84	547.525	0.006	159.125									43	589.361	0.0037	133.287																					94	165.165
												861	547.476	0.0623	159.174									2098	588.499	0.1827	134.149					134.146	588.499	0.57	n-12/dis@n-11/+O-2H/OAD04													237	163.15
												44	547.401	0.0031	159.249									92	588.208	0.008	134.44																					67	163.112
												305	546.531	0.022	160.119									4012	587.495	0.3494	135.153																					29	162.587
												38	545.471	0.0027	161.18					161.169	545.48	17.63	n-12/dis@n-13/+O-H/OAD12	36	587.308	0.0031	135.341																					93	159.121
												248	544.512	0.0179	162.138					162.141	544.509	5.8	n-12/dis@n-12/none/OAD09	36	586.634	0.0031	136.014																					45	159.105
												69	543.524	0.0049	163.127									2545	586.519	0.2216	136.129					136.125	586.519	0.17	n-9/dis@n-10/-2H/OAD17													84	151.149
												28	541.432	0.002	165.219									77	585.822	0.0067	136.826																					104	149.132
												72	540.55	0.0052	166.101									5081	585.515	0.4425	137.133																					137	147.117
												241	537.531	0.0174	169.119									1316	584.512	0.1146	138.136																					257	145.088
												74	537.487	0.0053	169.164									50	584.362	0.0043	138.286																					61	141.117
												77	537.412	0.0055	169.238									324	583.526	0.0282	139.123																					169	135.119
												178	535.478	0.0128	171.173									577	582.529	0.0502	140.119																					59	134.109
												50	535.44	0.0036	171.211									151	582.494	0.0131	140.155																					103	133.102
												112	534.53	0.0081	172.12									724	581.518	0.063	141.13																					79	132.092
												104	534.477	0.0075	172.174									121	581.482	0.0105	141.166																					70	131.089
												123	534.435	0.0089	172.215									71	580.58	0.0061	142.069																					33	129.676
												125	533.503	0.009	173.148									137	580.546	0.0119	142.102																					97	128.062
												166	532.511	0.012	174.14									722	580.511	0.0628	142.137																					33	125.538
												110	531.469	0.0079	175.181					175.185	531.465	8.95	n-15/dis@n-14/+O-H/OAD03	654	579.537	0.0569	143.111																					166	123.117
												102	530.495	0.0073	176.155					176.156	530.493	3.73	n-12/dis@n-13/none/OAD15	251	579.503	0.0218	143.145																					187	121.101
												24	529.971	0.0017	176.679									81	579.421	0.007	143.227																					235	120.093
												432	529.498	0.0312	177.152									40	579.224	0.0034	143.424																					195	119.086
												140	528.488	0.0101	178.162					178.172	528.477	19.71	n-12/dis@n-13/-2H/OAD17	406	578.496	0.0353	144.152																					64	117.073
												25	528.348	0.0018	178.302									406	577.523	0.0353	145.125																					65	115.055
												39	524.271	0.0028	182.38									36	576.738	0.0031	145.911																					28	112.864
												48	523.43	0.0034	183.22									100	576.524	0.0087	146.124																					125	106.077
												90	523.397	0.0065	183.253									290	575.509	0.0252	147.139																					291	105.07
												95	522.467	0.0068	184.183									47	575.238	0.004	147.41																					83	105.033
												105	522.42	0.0076	184.23									161	574.515	0.014	148.133																					82	103.056
												420	521.46	0.0304	185.19									45	573.845	0.0039	148.803																					40	98.1093
												157	521.416	0.0113	185.234									490	573.512	0.0426	149.136					149.133	573.511	1.51	n-12/dis@n-11/+O+H-H2O/OAD05													58	97.0669
												131	521.392	0.0094	185.258									39	573.189	0.0033	149.46																					72	95.0857
												149	520.512	0.0107	186.138									1251	572.505	0.1089	150.143					150.141	572.504	2.98	n-12/dis@n-11/+O-H2O/OAD06													63	95.0501
												123	520.451	0.0089	186.199									41	572.337	0.0035	150.311																					34	94.5625
												131	520.414	0.0094	186.236									54	571.691	0.0047	150.957																					72	94.0394
												41	519.698	0.0029	186.952									108	571.539	0.0094	151.109																					98	93.0714
												342	519.441	0.0247	187.209									62	571.524	0.0054	151.124																					36	91.2115
												80	519.408	0.0057	187.242									619	571.496	0.0539	151.152					151.149	571.496	0.12	n-12/dis@n-11/+O-H-H2O/OAD07													358	91.0547
												42	518.4	0.003	188.25									98	570.538	0.0085	152.11																					68	81.036
												36	517.752	0.0026	188.898									1642	570.491	0.143	152.158																					31	80.1396
												97	517.4	0.007	189.25									1544	569.493	0.1344	153.155																					65	79.0533
												55	516.438	0.0039	190.212									58	569.248	0.005	153.4																					140	78.0463
												88	513.399	0.0063	193.251									1313	568.509	0.1143	154.139					154.136	568.509	1.23	n-9/dis@n-10/-2H-H2O/OAD20													115	77.0386
												163	509.495	0.0118	197.155									45	568.484	0.0039	154.164
												192	508.447	0.0139	198.203									42	568.047	0.0036	154.601
												65	508.406	0.0047	198.244									1613	567.504	0.1405	155.144
												145	507.443	0.0105	199.207									80	566.746	0.0069	155.902
												407	507.409	0.0294	199.242									163	566.566	0.0141	156.082
												190	506.432	0.0137	200.219									344	566.497	0.0299	156.151
												108	505.428	0.0078	201.222									317	565.557	0.0276	157.091
												76	501.468	0.0055	205.182									149	565.488	0.0129	157.16
												57	500.37	0.0041	206.28									60	565.263	0.0052	157.385
												82	498.376	0.0059	208.274									51	564.518	0.0044	158.13
												60	495.437	0.0043	211.214									140	564.483	0.0121	158.165
												72	495.407	0.0052	211.243									38	564.383	0.0033	158.265
												51	494.489	0.0036	212.162									216	563.544	0.0188	159.104
												187	494.438	0.0135	212.212									157	562.517	0.0136	160.131					160.125	562.519	4.79	n-12/dis@n-12/none/OAD09
												107	493.429	0.0077	213.221									56	562.464	0.0048	160.184
												336	493.39	0.0243	213.261									75	562.45	0.0065	160.198
												140	492.481	0.0101	214.169									48	561.728	0.0041	160.92
												336	492.415	0.0243	214.235									577	561.507	0.0502	161.141					161.133	561.511	7.8	n-12/dis@n-12/-H/OAD10
												95	491.459	0.0068	215.192									727	560.506	0.0633	162.142					162.141	560.504	3.81	n-12/dis@n-12/-2H/OAD11
												380	491.418	0.0275	215.232									1544	559.496	0.1344	163.152
												248	490.462	0.0179	216.189					216.188	490.462	0.53	n-15/dis@n-16/none/OAD15	32	559.463	0.0027	163.185
												45	490.152	0.0032	216.499									1136	558.491	0.0989	164.157
												232	489.457	0.0168	217.193					217.196	489.454	5.88	n-15/dis@n-16/-H/OAD16	162	557.505	0.0141	165.143
												28	489.093	0.002	217.557									384	557.481	0.0334	165.168
												70	488.454	0.005	218.196					218.203	488.446	15.68	n-15/dis@n-16/-2H/OAD17	208	556.503	0.0181	166.145
												121	488.39	0.0087	218.261									557	556.476	0.0485	166.172
												491	487.387	0.0355	219.263									603	555.501	0.0525	167.147
												295	486.374	0.0213	220.276									157	555.466	0.0136	167.182
												43	485.418	0.0031	221.232									1349	554.496	0.1175	168.153
												1139	485.374	0.0825	221.277									258	554.462	0.0224	168.186
												133	484.363	0.0096	222.287									29	554.403	0.0025	168.245
												32	483.32	0.0023	223.33									89	554.013	0.0077	168.635
												156	482.397	0.0113	224.253									84	553.896	0.0073	168.752
												40	481.43	0.0028	225.22									709	553.512	0.0617	169.136
												429	481.389	0.031	225.261									319	553.484	0.0277	169.164
												53	481.358	0.0038	225.292									59	553.262	0.0051	169.386
												210	480.416	0.0152	226.234	226.23	480.42	7.84	n-14/dis@n-15/-H2O/OAD18					40	553.049	0.0034	169.599
												49	480.376	0.0035	226.275									31	552.868	0.0027	169.78
												570	479.416	0.0412	227.235	227.237	479.412	7	n-14/dis@n-15/-H-H2O/OAD19					80	552.777	0.0069	169.871
												157	479.378	0.0113	227.272									41	552.751	0.0035	169.897
												517	478.406	0.0374	228.244	228.245	478.404	3.95	n-14/dis@n-15/-2H-H2O/OAD20					69	552.575	0.006	170.073
												87	477.452	0.0063	229.198									3873	552.51	0.3373	170.138
												379	477.397	0.0274	229.254									628	552.482	0.0547	170.167
												38	477.285	0.0027	229.365									40	552.196	0.0034	170.452
												55	473.422	0.0039	233.228					233.227	473.423	1.09	n-18/dis@n-17/+O-H-H2O/OAD07	63	551.964	0.0054	170.684
												34	473.116	0.0024	233.534									47	551.713	0.004	170.935
												36	470.933	0.0026	235.718									9365	551.507	0.8157	171.141
												71	470.354	0.0051	236.297									408	551.471	0.0355	171.177
												81	468.422	0.0058	238.228									200	551.332	0.0174	171.316
												144	467.408	0.0104	239.243									68	551.254	0.0059	171.394
												43	467.382	0.0031	239.269									31	551.094	0.0027	171.554
												86	467.335	0.0062	239.315									53	550.657	0.0046	171.992
												433	466.403	0.0313	240.247									136	550.502	0.0118	172.146
												487	465.397	0.0352	241.253									241	550.465	0.0209	172.183
												69	465.325	0.0049	241.325									63	549.568	0.0054	173.08
												46	464.446	0.0033	242.204					242.203	464.446	0.19	n-18/dis@n-18/none/OAD09	872	549.472	0.0759	173.176					173.169	549.475	5.04	n-15/dis@n-14/+O-H/OAD03
												535	464.385	0.0387	242.266									39	549.443	0.0033	173.205
												736	463.381	0.0533	243.269									42	549.295	0.0036	173.353
												111	462.373	0.008	244.277									39	549.139	0.0033	173.509
												79	462.336	0.0057	244.314									34	548.889	0.0029	173.759
												40	459.368	0.0028	247.283									49	548.618	0.0042	174.03
												65	457.341	0.0047	249.309									52	548.564	0.0045	174.085
												319	456.334	0.0231	250.316									3060	548.466	0.2665	174.182					174.177	548.467	1.4	n-15/dis@n-14/+O-2H/OAD04
												59	455.397	0.0042	251.253									49	548.37	0.0042	174.279
												54	455.372	0.0039	251.278									125	547.961	0.0108	174.687
												74	454.399	0.0053	252.252									67	547.581	0.0058	175.067
												59	454.366	0.0042	252.285									36	547.565	0.0031	175.084
												298	453.393	0.0215	253.257									5553	547.463	0.4837	175.185
												178	453.359	0.0128	253.291									77	547.372	0.0067	175.276
												81	453.314	0.0058	253.336									44	546.541	0.0038	176.107
												52	452.811	0.0037	253.839									2882	546.487	0.251	176.161					176.156	546.488	1.93	n-12/dis@n-13/-2H/OAD17
												411	452.388	0.0297	254.262									29	546.311	0.0025	176.337
												579	452.348	0.0419	254.302									48	545.602	0.0041	177.047
												47	451.725	0.0034	254.925									5646	545.483	0.4918	177.165
												85	451.39	0.0061	255.261									29	544.802	0.0025	177.847
												1514	451.344	0.1096	255.306									1411	544.475	0.1229	178.173
												54	451.313	0.0039	255.337									39	544.202	0.0033	178.446
												66	450.379	0.0047	256.272									301	543.498	0.0262	179.15
												80	450.339	0.0057	256.311									147	543.465	0.0128	179.184
												248	449.361	0.0179	257.289									790	542.497	0.0688	180.151
												62	449.326	0.0044	257.324									246	542.46	0.0214	180.188
												61	446.122	0.0044	260.528									922	541.486	0.0803	181.162
												100	443.406	0.0072	263.244									212	541.453	0.0184	181.195
												36	442.617	0.0026	264.033									47	541.096	0.004	181.552
												104	442.406	0.0075	264.244									71	540.992	0.0061	181.656
												39	442.131	0.0028	264.519									860	540.479	0.0749	182.169
												48	441.385	0.0034	265.265									311	540.443	0.027	182.205
												42	441.315	0.003	265.335									80	539.503	0.0069	183.145
												41	440.763	0.0029	265.888									362	539.471	0.0315	183.178
												44	440.589	0.0031	266.061									131	539.431	0.0114	183.217
												64	440.45	0.0046	266.201									65	538.527	0.0056	184.121
												398	440.391	0.0288	266.259									331	538.467	0.0288	184.181
												108	440.309	0.0078	266.341									193	538.431	0.0168	184.218
												124	440.271	0.0089	266.38									156	537.528	0.0135	185.12
												74	440.179	0.0053	266.471									107	537.485	0.0093	185.163
												81	440.104	0.0058	266.546									143	537.448	0.0124	185.2
												40	440.031	0.0028	266.62									45	537.417	0.0039	185.231
												56	439.906	0.004	266.745									74	536.495	0.0064	186.153
												35	439.833	0.0025	266.817									326	536.449	0.0283	186.199
												59	439.779	0.0042	266.871									168	535.504	0.0146	187.144
												59	439.754	0.0042	266.896									174	534.497	0.0151	188.152
												72	439.683	0.0052	266.967									151	534.45	0.0131	188.198
												44	439.658	0.0031	266.993									373	533.48	0.0324	189.168					189.164	533.48	0.33	n-15/dis@n-14/+O+H-H2O/OAD05
												66	439.627	0.0047	267.024									104	532.506	0.009	190.142
												46	439.535	0.0033	267.116									713	532.475	0.0621	190.173					190.172	532.472	5.93	n-15/dis@n-14/+O-H2O/OAD06
												90	439.493	0.0065	267.157									588	531.466	0.0512	191.182					191.18	531.465	3.06	n-15/dis@n-14/+O-H-H2O/OAD07
												1302	439.376	0.0943	267.274									230	530.492	0.02	192.156					192.151	530.493	1.3	n-12/dis@n-13/-H2O/OAD18
												54	439.295	0.0039	267.355									398	530.46	0.0346	192.188
												76	439.224	0.0055	267.427									590	529.488	0.0513	193.16					193.159	529.485	5.59	n-12/dis@n-13/-H-H2O/OAD19
												49	439.168	0.0035	267.483									427	529.451	0.0371	193.198
												61	439.122	0.0044	267.528									42	529.209	0.0036	193.439
												39	438.997	0.0028	267.653									1448	528.479	0.1261	194.17					194.167	528.477	2.23	n-12/dis@n-13/-2H-H2O/OAD20
												101	438.895	0.0073	267.755									82	528.438	0.0071	194.21
												60	438.865	0.0043	267.786									55	528.062	0.0047	194.586
												115	438.82	0.0083	267.83									45	527.825	0.0039	194.823
												84	438.77	0.006	267.88									2262	527.472	0.197	195.176
												117	438.718	0.0084	267.932									102	527.434	0.0088	195.214
												142	438.694	0.0102	267.956									776	526.463	0.0675	196.185
												72	438.593	0.0052	268.057									143	525.451	0.0124	197.197
												49	438.43	0.0035	268.22									220	524.45	0.0191	198.198
												60	438.419	0.0043	268.232									102	523.491	0.0088	199.158
												4474	438.368	0.3241	268.282									412	523.442	0.0358	199.206
												135	438.317	0.0097	268.333									50	522.48	0.0043	200.168					200.156	522.488	15.57	n-15/dis@n-15/none/OAD09
												121	438.296	0.0087	268.354									586	522.434	0.051	200.214
												65	438.254	0.0047	268.397									197	521.474	0.0171	201.174					201.164	521.48	11.46	n-15/dis@n-15/-H/OAD10
												60	438.191	0.0043	268.459									745	520.47	0.0648	202.178					202.172	520.472	3.76	n-15/dis@n-15/-2H/OAD11
												72	438.159	0.0052	268.491									164	520.418	0.0142	202.231
												34	438.088	0.0024	268.562									936	519.467	0.0815	203.181
												86	438.01	0.0062	268.64									865	518.46	0.0753	204.189
												61	437.982	0.0044	268.669									333	517.484	0.029	205.164
												121	437.919	0.0087	268.731									193	517.447	0.0168	205.201
												154	437.887	0.0111	268.763									121	516.481	0.0105	206.167
												106	437.856	0.0076	268.794									326	516.443	0.0283	206.205
												49	437.837	0.0035	268.814									456	515.47	0.0397	207.179
												140	437.806	0.0101	268.844									39	514.964	0.0033	207.685
												99	437.786	0.0071	268.864									623	514.465	0.0542	208.183
												76	437.762	0.0055	268.889									311	513.457	0.027	209.191
												117	437.735	0.0084	268.915									556	512.448	0.0484	210.2
												65	437.71	0.0047	268.94									43	511.522	0.0037	211.126
												170	437.687	0.0123	268.964									47	511.476	0.004	211.172
												136	437.659	0.0098	268.992									420	511.439	0.0365	211.209
												130	437.608	0.0094	269.042									56	510.481	0.0048	212.167
												56	437.511	0.004	269.14									483	510.437	0.042	212.211
												211	437.456	0.0152	269.194									40	510.395	0.0034	212.253
												127	437.424	0.0091	269.226									886	509.438	0.0771	213.21					213.201	509.444	11.03	n-18/dis@n-17/+O-H/OAD03
												16394	437.363	1.1875	269.287									76	508.686	0.0066	213.962
												132	437.285	0.0095	269.365									75	508.531	0.0065	214.117
												122	437.267	0.0088	269.383									230	508.479	0.02	214.169					214.172	508.472	12.99	n-15/dis@n-16/none/OAD15
												124	437.242	0.0089	269.409									2248	508.435	0.1958	214.214					214.209	508.436	2.73	n-18/dis@n-17/+O-2H/OAD04
												121	437.178	0.0087	269.472									61	508.265	0.0053	214.383
												110	437.117	0.0079	269.533									46	508.226	0.004	214.422
												182	437.003	0.0131	269.648									68	507.939	0.0059	214.709
												137	436.963	0.0099	269.687									5544	507.431	0.4829	215.218
												91	436.946	0.0065	269.704									99	507.246	0.0086	215.402
												169	436.924	0.0122	269.726									41	507.008	0.0035	215.641
												123	436.893	0.0089	269.757									82	506.85	0.0071	215.798
												165	436.874	0.0119	269.776									3842	506.456	0.3346	216.192					216.188	506.457	1.99	n-15/dis@n-16/-2H/OAD17
												127	436.844	0.0091	269.806									77	505.543	0.0067	217.105
												264	436.825	0.0191	269.825									7867	505.451	0.6852	217.197
												73	436.802	0.0052	269.849									75	504.552	0.0065	218.096
												186	436.775	0.0134	269.876									86	504.503	0.0074	218.145
												172	436.75	0.0124	269.9									3220	504.444	0.2804	218.204
												177	436.726	0.0128	269.924									39	504.269	0.0033	218.379
												219	436.651	0.0158	269.999									182	503.465	0.0158	219.184
												97	436.6	0.007	270.05									205	503.446	0.0178	219.202
												378	436.495	0.0273	270.155									50	503.305	0.0043	219.343
												139	436.449	0.01	270.201									290	502.467	0.0252	220.181
												101	436.408	0.0073	270.242									356	502.42	0.031	220.228
												29141	436.353	2.1109	270.298									36	502.136	0.0031	220.512
												62	436.291	0.0044	270.359									307	501.459	0.0267	221.189
												97	436.21	0.007	270.441									197	501.444	0.0171	221.204
												84	436.151	0.006	270.499									404	501.416	0.0351	221.232
												127	436.119	0.0091	270.531									29	500.811	0.0025	221.837
												108	436.001	0.0078	270.649									695	500.449	0.0605	222.2
												100	435.962	0.0072	270.688									1092	500.413	0.0951	222.235
												158	435.935	0.0114	270.716									36	500.254	0.0031	222.394
												127	435.839	0.0091	270.812									165	499.441	0.0143	223.207
												78	435.816	0.0056	270.834									133	498.466	0.0115	224.182
												108	435.804	0.0078	270.846									273	498.433	0.0237	224.215
												137	435.762	0.0099	270.888									231	498.395	0.0201	224.253
												156	435.722	0.0113	270.928									116	497.474	0.0101	225.174
												30	435.705	0.0021	270.945									236	497.422	0.0205	225.226
												148	435.677	0.0107	270.974									394	496.417	0.0343	226.231	226.23	496.415	5.15	n-14/dis@n-15/-H2O/OAD18
												199	435.662	0.0144	270.988									32	496.269	0.0027	226.379
												103	435.611	0.0074	271.039									294	495.466	0.0256	227.182
												92	435.593	0.0066	271.057									67	495.426	0.0058	227.223
												73	435.57	0.0052	271.08									63	495.401	0.0054	227.247	227.237	495.407	11.42	n-14/dis@n-15/-H-H2O/OAD19
												110	435.55	0.0079	271.1									144	494.446	0.0125	228.202
												80	435.503	0.0057	271.147									132	494.42	0.0114	228.228
												167	435.483	0.012	271.168									214	494.403	0.0186	228.245	228.245	494.399	7.24	n-14/dis@n-15/-2H-H2O/OAD20
												117	435.446	0.0084	271.205									54	493.478	0.0047	229.17
												172	435.406	0.0124	271.244									297	493.447	0.0258	229.201					229.196	493.449	2.91	n-18/dis@n-17/+O+H-H2O/OAD05
												104197	435.35	7.5481	271.301									102	493.412	0.0088	229.237
												116	435.306	0.0084	271.344									107	493.395	0.0093	229.253
												141	435.289	0.0102	271.361									97	492.484	0.0084	230.165
												155	435.254	0.0112	271.397									519	492.442	0.0452	230.206					230.203	492.441	2.25	n-18/dis@n-17/+O-H2O/OAD06
												143	435.21	0.0103	271.44									67	492.384	0.0058	230.264
												73	435.164	0.0052	271.486									270	491.465	0.0235	231.183
												68	435.13	0.0049	271.52									378	491.434	0.0329	231.215					231.211	491.433	0.67	n-18/dis@n-17/+O-H-H2O/OAD07
												88	435.039	0.0063	271.611									331	490.46	0.0288	232.188					232.183	490.462	3.03	n-15/dis@n-16/-H2O/OAD18
												109	434.992	0.0078	271.658									381	490.428	0.0331	232.22
												44	434.947	0.0031	271.703									587	489.454	0.0511	233.194					233.191	489.454	0.32	n-15/dis@n-16/-H-H2O/OAD19
												64	434.898	0.0046	271.752									196	489.416	0.017	233.232
												352	434.338	0.0254	272.312									29	488.721	0.0025	233.928
												54	433.782	0.0039	272.868									1174	488.448	0.1022	234.2					234.198	488.446	3.95	n-15/dis@n-16/-2H-H2O/OAD20
												647	433.334	0.0468	273.317									122	488.409	0.0106	234.239
												64	433.312	0.0046	273.338									835	487.44	0.0727	235.208
												55	431.342	0.0039	275.308									503	486.431	0.0438	236.217
												65	430.367	0.0047	276.283									37	485.813	0.0032	236.836
												184	429.36	0.0133	277.291									307	485.427	0.0267	237.221
												51	428.375	0.0036	278.276									53	485.299	0.0046	237.349
												85	428.352	0.0061	278.299									71	484.463	0.0061	238.185
												50	428.198	0.0036	278.453									270	484.417	0.0235	238.231
												74	427.364	0.0053	279.286									101	483.458	0.0087	239.19
												235	427.339	0.017	279.311									483	483.407	0.042	239.242
												69	426.392	0.0049	280.259									83	482.465	0.0072	240.183					240.188	482.457	18.19	n-18/dis@n-18/none/OAD09
												778	426.333	0.0563	280.317									750	482.401	0.0653	240.247
												38	425.929	0.0027	280.721									401	481.445	0.0349	241.203					241.196	481.449	7.06	n-18/dis@n-18/-H/OAD10
												144	425.377	0.0104	281.274									136	481.389	0.0118	241.259
												3300	425.328	0.239	281.322									539	480.443	0.0469	242.205					242.203	480.441	4.26	n-18/dis@n-18/-2H/OAD11
												177	425.286	0.0128	281.364									372	480.39	0.0324	242.258
												394	424.354	0.0285	282.296									67	479.47	0.0058	243.178
												180	424.319	0.013	282.331									567	479.434	0.0493	243.214
												1312	423.349	0.095	283.301									145	478.456	0.0126	244.193
												623	423.312	0.0451	283.338									462	478.426	0.0402	244.222
												68	423.271	0.0049	283.379									395	477.449	0.0344	245.199
												41	422.374	0.0029	284.276									141	477.415	0.0122	245.233
												598	422.335	0.0433	284.315									35	476.895	0.003	245.754
												111	422.304	0.008	284.346									39	476.602	0.0033	246.046
												46	421.672	0.0033	284.978									131	476.452	0.0114	246.196
												1458	421.334	0.1056	285.317									168	476.411	0.0146	246.237
												161	421.297	0.0116	285.353									450	475.437	0.0391	247.211
												36	420.767	0.0026	285.883									276	475.403	0.024	247.245
												52	419.88	0.0037	286.771									577	474.432	0.0502	248.216
												61	419.28	0.0044	287.371									372	474.396	0.0324	248.252
												40	418.454	0.0028	288.196									543	473.422	0.0472	249.226
												83	418.074	0.006	288.576									170	473.39	0.0148	249.258
												42	418.045	0.003	288.605									47	473.337	0.004	249.311
												29	418.021	0.0021	288.629									698	472.419	0.0608	250.229
												37	417.944	0.0026	288.706									274	472.379	0.0238	250.269
												49	417.785	0.0035	288.865									137	471.449	0.0119	251.199
												42	417.691	0.003	288.96									84	471.411	0.0073	251.237
												48	417.552	0.0034	289.098									58	471.373	0.005	251.275
												50	417.33	0.0036	289.321									61	470.426	0.0053	252.222
												54	417.28	0.0039	289.37									206	470.401	0.0179	252.247
												60	417.089	0.0043	289.562									166	469.439	0.0144	253.209					253.196	469.449	21.28	n-18/dis@n-19/+H/OAD14
												38	417.02	0.0027	289.63									34	469.408	0.0029	253.241
												55	416.93	0.0039	289.72									186	469.383	0.0162	253.265
												40	416.888	0.0028	289.762									249	468.443	0.0216	254.205					254.203	468.441	4.78	n-18/dis@n-19/none/OAD15
												43	416.518	0.0031	290.133									414	468.387	0.036	254.261
												85	416.348	0.0061	290.302									513	467.433	0.0446	255.215					255.211	467.433	0.12	n-18/dis@n-19/-H/OAD16
												160	416.299	0.0115	290.352									221	467.377	0.0192	255.271
												50	416.227	0.0036	290.423									64	467.024	0.0055	255.624
												60	416.075	0.0043	290.575									968	466.424	0.0843	256.224					256.219	466.425	3.83	n-18/dis@n-19/-2H/OAD17
												113	415.941	0.0081	290.709									91	466.37	0.0079	256.279
												61	415.892	0.0044	290.759									2338	465.42	0.2036	257.228
												40	415.877	0.0028	290.773									126	465.36	0.0109	257.288
												66	415.851	0.0047	290.799									142	465.347	0.0123	257.301
												131	415.819	0.0094	290.831									56	465.246	0.0048	257.402
												46	415.779	0.0033	290.872									284	464.433	0.0247	258.215
												44	415.682	0.0031	290.968									244	464.41	0.0212	258.238
												59	415.657	0.0042	290.993									93	464.347	0.0081	258.301
												66	415.631	0.0047	291.019									729	463.434	0.0635	259.214
												75	415.561	0.0054	291.089									105	463.394	0.0091	259.254
												53	415.515	0.0038	291.135									56	463.353	0.0048	259.295
												53	415.488	0.0038	291.162									290	462.432	0.0252	260.216
												59	415.467	0.0042	291.184									42	462.07	0.0036	260.578
												89	415.442	0.0064	291.209									510	461.42	0.0444	261.228
												70	415.414	0.005	291.236									55	461.384	0.0047	261.264
												63	415.32	0.0045	291.33									41	460.801	0.0035	261.847
												51	415.295	0.0036	291.355									97	460.447	0.0084	262.202
												45	415.251	0.0032	291.399									1031	460.416	0.0898	262.232
												97	415.12	0.007	291.53									51	459.857	0.0044	262.791
												75	415.089	0.0054	291.561									42	459.784	0.0036	262.864
												123	415.063	0.0089	291.588									66	459.736	0.0057	262.912
												164	415.026	0.0118	291.625									98	459.452	0.0085	263.196
												132	414.964	0.0095	291.686									2249	459.404	0.1959	263.244
												90	414.922	0.0065	291.729									78	459.311	0.0067	263.337
												86	414.872	0.0062	291.779									65	458.54	0.0056	264.108
												136	414.8	0.0098	291.85									79	458.472	0.0068	264.177
												68	414.771	0.0049	291.88									6336	458.401	0.5519	264.247
												108	414.701	0.0078	291.949									44	458.354	0.0038	264.294
												215	414.614	0.0155	292.036									40	458.296	0.0034	264.352
												60	414.582	0.0043	292.069									63	457.472	0.0054	265.176
												117	414.55	0.0084	292.1									4730	457.391	0.412	265.257
												77	414.506	0.0055	292.145									108	457.326	0.0094	265.322
												43	414.479	0.0031	292.171									76	457.28	0.0066	265.368
												108	414.431	0.0078	292.219									48	456.954	0.0041	265.695
												83	414.406	0.006	292.244									48	456.494	0.0041	266.154
												87	414.384	0.0063	292.267									7908	456.386	0.6888	266.262
												83	414.358	0.006	292.293									109	456.355	0.0094	266.293
												50	414.336	0.0036	292.315									160	455.44	0.0139	267.209
												135	414.262	0.0097	292.389									845	455.378	0.0736	267.27
												159	414.238	0.0115	292.413									50	454.949	0.0043	267.699
												110	414.171	0.0079	292.479									87	454.462	0.0075	268.186
												171	414.142	0.0123	292.508									107	454.423	0.0093	268.225
												85	414.118	0.0061	292.532									49	454.403	0.0042	268.245
												166	414.094	0.012	292.556									909	454.37	0.0791	268.278
												101	414.075	0.0073	292.575									36	454.04	0.0031	268.608
												213	414.045	0.0154	292.606									101	453.446	0.0087	269.202
												92	414.005	0.0066	292.645									485	453.361	0.0422	269.287
												131	413.979	0.0094	292.671									236	452.426	0.0205	270.222
												78	413.949	0.0056	292.701									410	452.351	0.0357	270.297
												73	413.912	0.0052	292.738									238	451.429	0.0207	271.219
												57	413.879	0.0041	292.772									269	451.398	0.0234	271.25
												83	413.865	0.006	292.785									364	451.346	0.0317	271.302
												126	413.817	0.0091	292.833									236	450.421	0.0205	272.227					272.214	450.43	20.42	n-18/dis@n-19/-H2O/OAD18
												55	413.799	0.0039	292.851									228	450.395	0.0198	272.253
												208	413.765	0.015	292.885									554	449.418	0.0482	273.23					273.222	449.423	9.14	n-18/dis@n-19/-H-H2O/OAD19
												74	413.743	0.0053	292.907									114	449.331	0.0099	273.318
												59	413.723	0.0042	292.928									26	448.959	0.0022	273.69
												125	413.695	0.009	292.955									361	448.413	0.0314	274.235					274.23	448.415	4.03	n-18/dis@n-19/-2H-H2O/OAD20
												102	413.673	0.0073	292.977									78	448.382	0.0067	274.266
												228	413.652	0.0165	292.998									75	447.432	0.0065	275.216
												134	413.621	0.0097	293.029									385	447.41	0.0335	275.238
												196	413.595	0.0141	293.055									78	447.362	0.0067	275.286
												223	413.573	0.0161	293.077									128	446.404	0.0111	276.244
												43	413.548	0.0031	293.102									49	446.361	0.0042	276.287
												201	413.522	0.0145	293.128									50	446.342	0.0043	276.306
												98	413.5	0.007	293.151									57	445.392	0.0049	277.257
												109	413.473	0.0078	293.177									68	444.377	0.0059	278.271
												219	413.452	0.0158	293.199									77	444.35	0.0067	278.298
												110	413.423	0.0079	293.227									42	444.306	0.0036	278.343
												5089	413.356	0.3686	293.295									179	442.41	0.0155	280.238
												206	413.323	0.0149	293.327									184	442.365	0.016	280.284
												148	413.305	0.0107	293.345									82	442.331	0.0071	280.317
												93	413.279	0.0067	293.371									79	441.445	0.0068	281.204
												220	413.256	0.0159	293.394									219	441.412	0.019	281.236
												189	413.232	0.0136	293.418									108	441.376	0.0094	281.272
												114	413.218	0.0082	293.433									229	440.394	0.0199	282.255
												62	413.204	0.0044	293.446									237	440.355	0.0206	282.294
												154	413.189	0.0111	293.462									38	440.083	0.0033	282.565
												138	413.162	0.0099	293.488									93	439.434	0.0081	283.214
												117	413.132	0.0084	293.518									238	439.367	0.0207	283.281
												265	413.09	0.0191	293.561									50	439.236	0.0043	283.412
												228	413.064	0.0165	293.587									67	438.413	0.0058	284.235
												217	413.041	0.0157	293.61									373	438.374	0.0324	284.274
												141	413.014	0.0102	293.636									156	438.341	0.0135	284.307
												176	412.993	0.0127	293.658									260	437.417	0.0226	285.231
												244	412.967	0.0176	293.683									289	437.371	0.0251	285.277
												151	412.942	0.0109	293.708									89	437.329	0.0077	285.319
												104	412.923	0.0075	293.727									93	436.409	0.0081	286.239
												179	412.896	0.0129	293.754									62	436.366	0.0054	286.282
												168	412.872	0.0121	293.778									98	436.355	0.0085	286.293
												384	412.831	0.0278	293.82									202	435.406	0.0175	287.242
												231	412.799	0.0167	293.852									274	434.396	0.0238	288.252
												326	412.778	0.0236	293.873									51	431.413	0.0044	291.235
												177	412.753	0.0128	293.898									87	431.387	0.0075	291.261
												272	412.737	0.0197	293.913									50	430.404	0.0043	292.244
												419	412.709	0.0303	293.941									149	430.373	0.0129	292.275
												259	412.684	0.0187	293.966									180	429.364	0.0156	293.284
												335	412.659	0.0242	293.991									38	428.388	0.0033	294.26
												340	412.633	0.0246	294.017									177	428.363	0.0154	294.285
												301	412.608	0.0218	294.043									49	427.432	0.0042	295.216
												164	412.582	0.0118	294.068									157	427.393	0.0136	295.256
												88	412.539	0.0063	294.111									103	427.344	0.0089	295.304
												105	412.52	0.0076	294.13									114	426.426	0.0099	296.222
												163	412.483	0.0118	294.168									418	426.332	0.0364	296.316
												174	412.458	0.0126	294.192									83	426.304	0.0072	296.344
												265	412.437	0.0191	294.213									255	425.414	0.0222	297.235
												215	412.409	0.0155	294.241									94	425.38	0.0081	297.268
												41387	412.353	2.9981	294.297									892	425.328	0.0777	297.32
												157	412.315	0.0113	294.335									137	424.414	0.0119	298.234
												196	412.285	0.0141	294.365									195	424.402	0.0169	298.246
												94	412.266	0.0068	294.385									256	424.319	0.0222	298.329
												454	412.215	0.0328	294.435									435	423.402	0.0378	299.246
												158	412.183	0.0114	294.467									137	423.361	0.0119	299.287
												260	412.149	0.0188	294.502									227	423.335	0.0197	299.313
												167	412.132	0.012	294.519									476	423.312	0.0414	299.336
												164	412.102	0.0118	294.549									70	422.395	0.006	300.253
												213	412.078	0.0154	294.572									42	422.383	0.0036	300.265
												149	412.054	0.0107	294.596									108	422.34	0.0094	300.308
												143	412.033	0.0103	294.617									64	421.825	0.0055	300.823
												125	412.008	0.009	294.642									70	421.389	0.006	301.259
												241	411.987	0.0174	294.663									171	421.346	0.0148	301.302
												76	411.958	0.0055	294.692									148	421.274	0.0128	301.374
												144	411.914	0.0104	294.737									96	419.344	0.0083	303.304
												343	411.862	0.0248	294.788									71	418.412	0.0061	304.236
												492	411.823	0.0356	294.827									56	418.371	0.0048	304.277
												436	411.792	0.0315	294.858									110	416.399	0.0095	306.249
												223	411.767	0.0161	294.884									132	416.325	0.0114	306.323
												284	411.744	0.0205	294.906									120	415.398	0.0104	307.25
												512	411.72	0.037	294.93									59	415.351	0.0051	307.297
												430	411.697	0.0311	294.953									34	415.232	0.0029	307.416
												319	411.672	0.0231	294.978									99	414.42	0.0086	308.228
												327	411.647	0.0236	295.003									160	414.379	0.0139	308.269
												426	411.625	0.0308	295.026									172	414.339	0.0149	308.309
												572	411.6	0.0414	295.051									87	413.412	0.0075	309.236
												259	411.575	0.0187	295.076									384	413.38	0.0334	309.269
												262	411.552	0.0189	295.098									33	413.328	0.0028	309.32
												361	411.402	0.0261	295.249									402	412.368	0.035	310.28
												166017	411.349	12.0264	295.301									58	412.318	0.005	310.33
												194	411.311	0.014	295.34									46	412.071	0.004	310.577
												324	411.284	0.0234	295.367									259	411.401	0.0225	311.247
												230	411.268	0.0166	295.383									1076	411.366	0.0937	311.283
												493	411.236	0.0357	295.414									89	411.324	0.0077	311.324
												311	411.212	0.0225	295.439									71	410.405	0.0061	312.243
												339	411.195	0.0245	295.456									166	410.39	0.0144	312.259
												140	411.179	0.0101	295.471									106	410.327	0.0092	312.321
												192	411.166	0.0139	295.485									64	410.312	0.0055	312.336
												406	411.145	0.0294	295.506									33	409.781	0.0028	312.868
												236	411.12	0.017	295.53									426	409.387	0.0371	313.261
												208	411.095	0.015	295.555									155	409.34	0.0135	313.309
												131	411.075	0.0094	295.575									64	408.374	0.0055	314.274
												280	411.046	0.0202	295.604									109	408.349	0.0094	314.3
												333	410.976	0.0241	295.674									60	408.291	0.0052	314.358
												109	410.948	0.0078	295.703									75	407.366	0.0065	315.282
												227	410.93	0.0164	295.72									73	407.326	0.0063	315.322
												247	410.904	0.0178	295.747									46	406.402	0.004	316.247
												458	410.882	0.0331	295.768									78	405.322	0.0067	317.326
												300	410.86	0.0217	295.791									38	404.398	0.0033	318.25
												679	410.82	0.0491	295.83									66	404.356	0.0057	318.293
												373	410.786	0.027	295.864									91	404.315	0.0079	318.334
												402	410.764	0.0291	295.886									94	403.347	0.0081	319.301
												425	410.74	0.0307	295.91									70	403.315	0.006	319.333
												359	410.715	0.026	295.935									97	403.305	0.0084	319.343
												429	410.694	0.031	295.956									69	402.37	0.006	320.278
												342	410.668	0.0247	295.982									662	402.303	0.0576	320.345
												432	410.645	0.0312	296.005									58	401.412	0.005	321.236
												254	410.62	0.0183	296.03									102	401.376	0.0088	321.272
												311	410.596	0.0225	296.054									81	401.326	0.007	321.322
												352	410.569	0.0254	296.081									82	401.296	0.0071	321.352
												347	410.545	0.0251	296.105									45	400.375	0.0039	322.273
												279	410.452	0.0202	296.198									141	400.317	0.0122	322.331
												308	410.402	0.0223	296.248									66	400.279	0.0057	322.369
												87259	410.337	6.3211	296.313									40	400.168	0.0034	322.48
												493	410.306	0.0357	296.344									69	399.42	0.006	323.228
												430	410.188	0.0311	296.462									66	399.401	0.0057	323.247
												298	410.139	0.0215	296.512									92	399.367	0.008	323.281
												407	410.064	0.0294	296.586									204	399.313	0.0177	323.335
												234	409.992	0.0169	296.658									151	398.387	0.0131	324.262
												312	409.973	0.0226	296.678									330	398.307	0.0287	324.341
												318	409.951	0.023	296.7									241	397.385	0.0209	325.263
												392	409.904	0.0283	296.746									109	397.358	0.0094	325.29
												223	409.714	0.0161	296.936									391	397.296	0.034	325.352
												406	409.675	0.0294	296.976									71	396.382	0.0061	326.266
												351	409.651	0.0254	296.999									44	396.364	0.0038	326.284
												271	409.616	0.0196	297.034									106	396.302	0.0092	326.346
												319	409.563	0.0231	297.087									256	395.373	0.0222	327.276
												2557	409.388	0.1852	297.262									329	394.338	0.0286	328.31
												308801	409.334	22.3698	297.316									133	394.242	0.0115	328.406
												935	409.297	0.0677	297.353									321	393.358	0.0279	329.29
												742	409.269	0.0537	297.381									182	393.242	0.0158	329.406
												294	409.237	0.0212	297.413									131	392.351	0.0114	330.298
												341	409.202	0.0247	297.448									38	391.323	0.0033	331.325
												351	409.172	0.0254	297.478									70	390.38	0.006	332.268
												69	409.138	0.0049	297.512									117	390.301	0.0101	332.347
												222	409.112	0.016	297.538									176	389.38	0.0153	333.268
												78	409.053	0.0056	297.597									163	389.326	0.0141	333.322
												103	409.02	0.0074	297.63									91	388.405	0.0079	334.243
												160	408.982	0.0115	297.668									108	388.372	0.0094	334.276
												146	408.965	0.0105	297.685									233	388.321	0.0202	334.327
												51	408.935	0.0036	297.715									155	387.366	0.0135	335.282
												44	408.871	0.0031	297.779									220	387.318	0.0191	335.33
												138	408.742	0.0099	297.908									84	386.365	0.0073	336.283
												77	408.725	0.0055	297.925									370	386.305	0.0322	336.343
												42	408.7	0.003	297.95									57	386.264	0.0049	336.385
												97	408.678	0.007	297.973									196	385.383	0.017	337.265
												199	408.625	0.0144	298.025									692	385.295	0.0602	337.353
												163	408.553	0.0118	298.097									157	384.376	0.0136	338.272
												76	408.424	0.0055	298.226									908	384.291	0.079	338.357
												92	408.4	0.0066	298.25									245	383.368	0.0213	339.28
												91	408.374	0.0065	298.277									473	383.285	0.0412	339.363
												5881	408.322	0.426	298.328									103	382.358	0.0089	340.29
												30	408.291	0.0021	298.359									91	382.324	0.0079	340.324
												56	408.209	0.004	298.442									149	382.274	0.0129	340.375
												96	408.187	0.0069	298.463									30	381.539	0.0026	341.109
												69	408.07	0.0049	298.581									242	381.355	0.021	341.293
												102	408.028	0.0073	298.623									52	380.022	0.0045	342.626
												71	407.953	0.0051	298.697									137	379.336	0.0119	343.312
												62	407.913	0.0044	298.737									92	379.3	0.008	343.348
												223	407.565	0.0161	299.085									183	378.342	0.0159	344.307
												37	407.495	0.0026	299.155									72	377.332	0.0062	345.316
												78	407.426	0.0056	299.224									102	377.285	0.0088	345.363
												105	407.403	0.0076	299.247									51	376.727	0.0044	345.921
												171	407.374	0.0123	299.276									192	376.332	0.0167	346.316
												20304	407.318	1.4708	299.332									139	376.288	0.0121	346.361
												68	407.259	0.0049	299.392									218	375.365	0.0189	347.283
												35	407.243	0.0025	299.407									58	375.31	0.005	347.338
												46	407.174	0.0033	299.476									61	375.267	0.0053	347.381
												132	406.307	0.0095	300.343									36	374.549	0.0031	348.099
												88	406.28	0.0063	300.371									341	374.308	0.0297	348.34
												48	405.628	0.0034	301.022									152	373.379	0.0132	349.269
												340	405.302	0.0246	301.348									117	373.351	0.0101	349.298
												40	404.516	0.0028	302.134									162	373.299	0.0141	349.349
												31	403.463	0.0022	303.188									455	372.292	0.0396	350.356
												29	402.543	0.0021	304.107									410	371.372	0.0357	351.276
												51	398.293	0.0036	308.358									95	371.285	0.0082	351.363
												231	397.329	0.0167	309.322									404	370.356	0.0351	352.292
												178	396.326	0.0128	310.325									417	370.278	0.0363	352.37
												399	395.32	0.0289	311.33									1555	369.354	0.1354	353.294
												68	395.279	0.0049	311.371									72	369.273	0.0062	353.375
												25	394.312	0.0018	312.338									147	368.342	0.0128	354.306
												59	394.271	0.0042	312.379									434	367.337	0.0378	355.311
												290	393.306	0.021	313.344									92	366.283	0.008	356.365
												42	392.004	0.003	314.646									106	365.306	0.0092	357.342
												24	389.556	0.0017	317.094									248	365.267	0.0216	357.382
												60	387.289	0.0043	319.361									32	365.162	0.0027	357.486
												96	385.325	0.0069	321.325									42	364.538	0.0036	358.11
												107	385.28	0.0077	321.371									48	364.515	0.0041	358.134
												155	384.325	0.0112	322.325									41	364.502	0.0035	358.146
												1509	383.318	0.1093	323.333									79	364.338	0.0068	358.311
												1538	382.307	0.1114	324.344									838	364.267	0.0729	358.381
												79	382.277	0.0057	324.373									44	364.091	0.0038	358.557
												50	381.349	0.0036	325.301									49	364.069	0.0042	358.579
												4029	381.302	0.2918	325.348									62	364.054	0.0054	358.594
[truncated: 371 more rows]
[truncated: 186 more columns]

## Sheet: EtherLPC
Metabolite name	LPC O-16:1	OAD result name	LPC O-16:1		No.1	No.2	No.3
[truncated: 183 more rows]

[truncated: 13 more sheets: EtherLPE, EtherPC, EtherPE, HexCer_NS, LPC, LPE, PC, PE, PS, PlasmPE, SM, ST, TG]
