# Supplementary material for: Computational mass spectrometry accelerates C = C position-resolved untargeted lipidomics using oxygen attachment dissociation
Source: Commun Chem. 2022 Dec 19;5:162. doi: 10.1038/s42004-022-00778-1 (PMC9814143; doi:10.1038/s42004-022-00778-1)
Supplement: Supplementary file 7 — Supplementary Data 4 [file 42004_2022_778_MOESM7_ESM.zip › SupplementaryData4/SupplementaryData4_CID_Results.xlsx]

## Sheet: Brain_Pos
ID	Average Rt(min)	Average Mz	Metabolite name	Adduct type	Post curation result	Fill %	MS/MS assigned	Reference RT	Reference m/z	Formula	Ontology	INCHIKEY	SMILES	Annotation tag (VS1.0)	RT matched	m/z matched	MS/MS matched	Comment	Manually modified for quantification	Manually modified for annotation	Isotope tracking parent ID	Isotope tracking weight number	Total score	RT similarity	Dot product	Reverse dot product	Fragment presence %	S/N average	Spectrum reference file name	MS1 isotopic spectrum	MS/MS spectrum	Brain1	Brain2	Brain3	Blank	chains solved	Brutto	Total chain	Total db	chain-1	db-1	chain-2	db-2	chain-3	db-3	chain-4	db-4	chains complement	comple delta RT
28759	14.216	964.823	AHexCer 52:1;O3|AHexCer (O-16:0)18:1;O2/18:0;O	[M+H-H2O]+		0.75	TRUE	13.66	964.817	C58H111NO10	AHexCer	IQDJHXPVRUKRNU-UHFFFAOYSA-N	O=C(OC1C(OCC(NC(=O)C(O)CCCCCCCCCCCCCCCC)C(O)C=CCCCCCCCCCCCCC)OC(CO)C(O)C1O)CCCCCCCCCCCCCCC	410	TRUE	TRUE	TRUE		FALSE	FALSE			100	96.1	53.1	79.9	100	4376.17	Brain2	964.82281:188646 965.82616:272885 966.82952:175966	81.03285:179 81.06915:396 83.08462:177 85.0285:272 85.09948:101 93.06764:210 93.36842:54 95.08501:557 97.02832:1066 97.10054:442 98.03093:88 99.1153:98 107.08333:86 109.02824:268 109.10097:638 111.0428:99 111.11619:170 119.08937:58 121.10162:524 123.1165:674 124.12099:112 127.03911:1272 128.04285:112 131.32126:42 135.11571:565 136.123:190 137.1319:360 143.14067:70 145.04787:900 147.05212:42 149.1…	144539	188646	211721	280	TRUE	2 days, 4:01:00	52	1	16	0	18	1	18	0	0	0		0
29394	14.446	992.847	AHexCer 54:1;O3|AHexCer (O-16:0)18:1;O2/20:0;O	[M+H-H2O]+	found in higher mz's MsMs_29398	0.75	TRUE	13.83	992.849	C60H115NO10	AHexCer	GBNUEUFWWSARJW-UHFFFAOYSA-N	O=C(OC1C(OCC(NC(=O)C(O)CCCCCCCCCCCCCCCCCC)C(O)C=CCCCCCCCCCCCCC)OC(CO)C(O)C1O)CCCCCCCCCCCCCCC	410	TRUE	TRUE	TRUE		FALSE	FALSE			100	95.2	46.5	86.4	100	1596.43	Brain1	992.8584:176674 993.86175:268510 994.86511:138046	81.03285:98 81.0708:152 85.0268:92 85.10117:142 86.09641:188 93.06941:49 95.0868:179 97.02832:631 97.10054:253 98.02911:75 99.04417:74 109.02824:165 109.10097:339 111.04473:86 111.11813:206 119.08737:50 121.10162:118 123.1165:398 125.00044:86 125.13161:155 127.03911:571 129.90756:52 135.11784:232 136.07384:42 137.13405:135 143.08586:47 145.05008:568 149.13055:175 151.14694:89 184.07291:12859 184.…	176674	212656	224011	278	TRUE	2 days, 6:01:00	54	1	16	0	18	1	20	0	0	0		0
30016	14.716	1020.87	AHexCer 56:1;O3|AHexCer (O-16:0)18:1;O2/22:0;O	[M+H-H2O]+	similar chromatogram in higher mz_30543	1	TRUE	14.01	1020.88	C62H119NO10	AHexCer	FPSANBZKJWDRIZ-UHFFFAOYSA-N	O=C(OC1C(OCC(NC(=O)C(O)CCCCCCCCCCCCCCCCCCCC)C(O)C=CCCCCCCCCCCCCC)OC(CO)C(O)C1O)CCCCCCCCCCCCCCC	410	TRUE	TRUE	TRUE		FALSE	FALSE			100	93.7	47.1	81.8	100	927.86	Brain1	1020.8797:226600 1021.88305:364652 1022.88641:370996	79.05399:84 81.03285:228 81.06915:642 83.08462:560 83.93198:61 85.0285:349 85.09948:117 91.05442:97 92.0574:142 93.06941:295 95.08501:832 96.09013:104 97.02832:1683 97.10054:668 99.04417:208 107.08522:125 108.08884:118 109.02824:519 109.10097:1026 110.10628:136 111.03314:89 111.0428:206 111.11813:300 113.13426:75 121.09961:654 122.10395:156 123.1165:915 124.11895:184 125.13161:343 127.03911:1711 …	226600	232718	233348	1416	TRUE	2 days, 8:01:00	56	1	16	0	18	1	22	0	0	0		0
30543	14.717	1046.89	AHexCer 58:2;O3|AHexCer (O-18:1)18:1;O2/22:0;O	[M+H-H2O]+	adduct linked to 31035_[M+H]+; found in higher mz's MsMs_30548; found in higher mz's MsMs_30553	0.75	TRUE	14.03	1046.9	C64H121NO10	AHexCer	WFDSQNPOILMUEU-UHFFFAOYSA-N	O=C(OC1C(OCC(NC(=O)C(O)CCCCCCCCCCCCCCCCCCCC)C(O)C=CCCCCCCCCCCCCC)OC(CO)C(O)C1O)CCCCCCCC=CCCCCCCCC	410	TRUE	TRUE	TRUE		FALSE	FALSE			100	94.1	37.8	88	100	1636.08	Brain1	1046.89417:226830 1047.89752:363866 1048.90088:352340	71.08461:98 79.05235:119 81.03285:212 81.06915:231 82.06383:109 83.08462:378 85.0268:449 85.09948:127 93.06764:146 95.08501:1176 97.02832:1735 97.10054:941 98.10533:126 99.04234:301 105.07137:65 107.08522:366 109.02824:488 109.10097:1123 110.10435:120 111.04473:469 111.11813:437 112.05117:88 113.09723:60 117.07018:105 119.08537:103 121.10162:728 123.1165:679 124.11895:211 125.13366:441 126.14014:…	226830	232012	231916	942	TRUE	2 days, 10:02:00	58	2	18	1	18	1	22	0	0	0		0
30970	15.179	1062.93	AHexCer 59:1;O3|AHexCer (O-18:0)18:1;O2/23:0;O	[M+H-H2O]+		0.75	TRUE	14.28	1062.93	C65H125NO10	AHexCer	CMTFSEKOTDRVIT-UHFFFAOYSA-N	O=C(OC1C(OCC(NC(=O)C(O)CCCCCCCCCCCCCCCCCCCCC)C(O)C=CCCCCCCCCCCCCC)OC(CO)C(O)C1O)CCCCCCCCCCCCCCCCC	410	TRUE	TRUE	TRUE		FALSE	FALSE			100	90.5	61.7	87	100	1594.32	Brain2	1062.92871:195816 1063.93206:330683 1064.93542:194925	81.06915:394 82.07379:54 83.08462:209 85.0285:121 86.09641:175 93.07471:45 95.08501:223 97.02832:603 97.10054:597 105.07137:145 109.02633:351 109.10288:455 109.64909:85 110.0313:115 110.10243:138 111.04473:245 111.11619:436 115.04073:82 121.09961:282 121.16818:43 123.1165:602 125.00044:342 127.03911:953 135.11571:398 137.1319:360 138.13591:83 145.05008:588 149.13055:329 151.15144:155 152.15118:10…	133721	195816	210130	442	TRUE	2 days, 11:01:00	59	1	18	0	18	1	23	0	0	0		0
30901	14.88	1060.91	AHexCer 59:2;O3|AHexCer (O-18:1)18:1;O2/23:0;O	[M+H-H2O]+	adduct linked to 30764_[M+NH4]+	0.75	TRUE	14.1	1060.91	C65H123NO10	AHexCer	SAIVONYNHQUEMU-UHFFFAOYSA-N	O=C(OC1C(OCC(NC(=O)C(O)CCCCCCCCCCCCCCCCCCCCC)C(O)C=CCCCCCCCCCCCCC)OC(CO)C(O)C1O)CCCCCCCC=CCCCCCCCC	410	TRUE	TRUE	TRUE		FALSE	FALSE			100	92.5	68.8	86.5	100	1554.11	Brain1	1060.91626:183140 1061.91961:298007 1062.92297:158982	83.05122:80 86.09641:213 91.05267:140 95.08501:159 97.02832:184 97.10054:76 98.98581:101 107.08712:161 109.02824:184 109.10288:89 111.04473:85 111.11619:132 115.03876:43 121.10162:170 123.1165:281 124.9984:170 125.13161:103 127.03911:301 127.2168:48 129.05261:145 135.11784:459 137.09543:105 145.04787:241 146.05161:84 149.13278:158 151.14694:114 156.14412:80 159.119:113 163.15025:200 164.15128:83 …	183140	195991	199086	131	TRUE	2 days, 11:02:00	59	2	18	1	18	1	23	0	0	0		0
31341	15.368	1076.94	AHexCer 60:1;O3|AHexCer (O-18:0)18:1;O2/24:0;O	[M+H-H2O]+	found in higher mz's MsMs_31348; found in higher mz's MsMs_31367	1	TRUE	14.37	1076.94	C66H127NO10	AHexCer	IUTXQXZVPWVFPM-UHFFFAOYSA-N	O=C(OC1C(OCC(NC(=O)C(O)CCCCCCCCCCCCCCCCCCCCCC)C(O)C=CCCCCCCCCCCCCC)OC(CO)C(O)C1O)CCCCCCCCCCCCCCCCC	410	TRUE	TRUE	TRUE		FALSE	FALSE			100	88	56.2	82.7	100	2206.28	Brain1	1076.94324:213917 1077.94659:279558 1078.94995:300520	79.05399:74 81.03285:100 81.06915:270 82.07379:79 82.32467:60 83.08462:167 85.03018:192 95.08501:602 97.02651:846 97.10054:464 98.10352:118 105.5528:45 109.02824:268 109.10097:399 111.11619:249 119.08537:55 121.10364:247 123.1165:390 125.13161:63 127.03911:979 129.05261:104 135.11571:325 137.1319:415 139.14789:144 143.99042:46 145.05008:609 149.13503:138 151.14694:196 157.16019:49 163.14557:85 16…	213917	225537	229454	1678	TRUE	2 days, 12:01:00	60	1	18	0	18	1	24	0	0	0		0
31286	15.035	1074.99	AHexCer 60:2;O3|AHexCer (O-18:0)18:1;O2/24:1;O	[M+H-H2O]+	similar chromatogram in higher mz_33163	0.75	TRUE	14.21	1074.93	C66H125NO10	AHexCer	AQLTUZSTBZLALG-UHFFFAOYSA-N	O=C(OC1C(OCC(NC(=O)C(O)CCCCCCCCCCC=CCCCCCCCCCC)C(O)C=CCCCCCCCCCCCCC)OC(CO)C(O)C1O)CCCCCCCCCCCCCCCCC	410	TRUE	TRUE	TRUE		FALSE	FALSE			100	92	27.4	86.8	100	2166.58	Brain1	1074.98962:112471 1075.99297:166738 1076.99633:79994	81.03285:131 81.06915:270 83.08462:345 85.0285:500 85.10117:115 91.05442:210 93.06941:429 95.08501:747 97.0229:94 97.02832:809 97.10054:796 98.10352:106 99.04417:279 105.07137:130 107.08522:338 109.03016:361 109.06461:119 109.10097:589 111.04473:526 111.11813:440 112.04535:154 119.08537:237 121.06129:128 121.10162:1166 123.04331:96 123.11854:417 125.13161:170 127.03911:989 128.03662:77 129.0547:1…	112471	157507	179264	43	TRUE	2 days, 12:02:00	60	2	18	0	18	1	24	1	0	0		0
31927	15.767	1104.98	AHexCer 62:1;O3|AHexCer (O-20:0)18:1;O2/24:0;O	[M+H-H2O]+	adduct linked to 32550_[M+NH4]+	0.75	TRUE	14.48	1104.97	C68H131NO10	AHexCer	JWGHAZJOHLQMFG-UHFFFAOYSA-N	O=C(OC1C(OCC(NC(=O)C(O)CCCCCCCCCCCCCCCCCCCCCCCC)C(O)C=CCCCCCCCCCCCCC)OC(CO)C(O)C1O)CCCCCCCCCCCCCCCCC	410	TRUE	TRUE	TRUE		FALSE	FALSE			100	81.2	40.4	84.5	100	2079.93	Brain3	1104.97949:210615 1105.98284:343240 1106.9862:266596	79.05072:70 81.0708:305 83.08629:218 85.0285:162 91.05092:87 95.08501:519 96.09013:145 97.02832:888 97.10054:540 98.10352:79 99.04417:255 109.03016:174 109.10097:400 110.0313:71 111.04666:116 111.11619:742 115.04073:113 121.10364:231 122.10597:77 123.1165:596 124.11895:141 125.13366:363 125.36746:44 127.03911:1112 129.10675:64 132.16682:48 135.11784:317 137.1319:489 139.14789:215 140.14839:78 143…	71340	150964	210615	310	TRUE	2 days, 14:01:00	62	1	20	0	18	1	24	0	0	0		0
32421	16.216	1133.01	AHexCer 64:1;O3|AHexCer (O-24:0)18:1;O2/22:0;O	[M+H-H2O]+	adduct linked to 33098_[M+Na]+	0.75	TRUE	14.66	1133.01	C70H135NO10	AHexCer	MMMODMJRSVLZDY-UHFFFAOYSA-N	O=C(OC1C(OCC(NC(=O)C(O)CCCCCCCCCCCCCCCCCCCC)C(O)C=CCCCCCCCCCCCCC)OC(CO)C(O)C1O)CCCCCCCCCCCCCCCCCCCCCCC	410	TRUE	TRUE	TRUE		FALSE	FALSE			100	74.2	58.2	86.8	100	2763.53	Brain3	1133.01208:203101 1134.01543:332007 1135.01879:220350	79.05399:78 85.0285:73 85.09948:76 91.05267:69 93.06941:195 95.08501:207 97.02832:451 97.10054:320 98.10352:129 103.04314:43 109.02824:179 109.09905:172 111.04473:153 111.11619:356 113.13816:49 118.22302:45 121.10162:269 123.1165:286 125.13161:139 127.03911:723 129.0547:179 135.11784:202 137.1319:344 139.14789:181 142.63904:43 145.04787:360 146.05161:79 151.14694:191 151.5302:51 153.16554:205 165…	46300	112029	203101	297	TRUE	2 days, 16:01:00	64	1	24	0	18	1	22	0	0	0		0
32680	16.453	1147.03	AHexCer 65:1;O3|AHexCer (O-24:0)18:1;O2/23:0;O	[M+H-H2O]+	adduct linked to 33290_[M+Na]+	0.75	TRUE	14.8	1147.02	C71H137NO10	AHexCer	BDGVPISDUPNCAL-UHFFFAOYSA-N	O=C(OC1C(OCC(NC(=O)C(O)CCCCCCCCCCCCCCCCCCCCC)C(O)C=CCCCCCCCCCCCCC)OC(CO)C(O)C1O)CCCCCCCCCCCCCCCCCCCCCCC	410	TRUE	TRUE	TRUE		FALSE	FALSE			100	71.8	56.9	88.5	100	378.88	Brain3	1147.02649:97452 1148.02984:140448 1149.0332:63873	85.0285:47 97.03012:116 97.10234:160 101.63976:47 123.1165:68 134.00818:55 135.11996:152 139.14789:47 145.04787:309 150.01582:44 165.06587:57 180.03519:44 184.07291:662 185.07625:134 231.82512:45 244.67429:52 247.24075:144 248.24742:95 252.26248:55 254.45308:44 259.00128:58 264.26855:2980 265.25253:85 265.27045:706 266.27725:166 282.28806:156 319.33981:102 333.35239:155 337.34586:336 338.35635:11…	10798	30688	97452	60	TRUE	2 days, 17:01:00	65	1	24	0	18	1	23	0	0	0		0
32894	16.724	1161.05	AHexCer 66:1;O3|AHexCer (O-24:0)18:1;O2/24:0;O	[M+H-H2O]+		0.75	TRUE	14.91	1161.04	C72H139NO10	AHexCer	GYFKCOMHPZHBLP-UHFFFAOYSA-N	O=C(OC1C(OCC(NC(=O)C(O)CCCCCCCCCCCCCCCCCCCCCC)C(O)C=CCCCCCCCCCCCCC)OC(CO)C(O)C1O)CCCCCCCCCCCCCCCCCCCCCCC	410	TRUE	TRUE	TRUE		FALSE	FALSE			100	67	67.6	84.7	100	2239.59	Brain3	1161.04602:177227 1162.04937:236257 1163.05273:149644	81.0708:102 95.08501:130 96.08833:64 97.10054:266 111.08335:102 111.11619:272 121.09961:94 123.1165:145 125.12955:107 127.03911:424 129.05678:84 135.11571:265 137.13405:111 141.16553:73 145.05008:274 149.13055:105 151.14694:161 155.17926:71 165.16713:113 166.16249:52 181.19518:65 184.07291:226 223.24521:71 247.24075:284 248.25031:124 251.27095:75 252.26831:461 264.26855:7378 264.58441:78 265.2734…	25511	70120	177227	131	TRUE	2 days, 18:01:00	66	1	24	0	18	1	24	0	0	0		0
32865	16.19	1159.03	AHexCer 66:2;O3|AHexCer (O-24:0)18:1;O2/24:1;O	[M+H-H2O]+	adduct linked to 33447_[M+Na]+	0.75	TRUE	14.71	1159.02	C72H137NO10	AHexCer	PMDDQPDRIFLNPI-UHFFFAOYSA-N	O=C(OC1C(OCC(NC(=O)C(O)CCCCCCCCCCC=CCCCCCCCCCC)C(O)C=CCCCCCCCCCCCCC)OC(CO)C(O)C1O)CCCCCCCCCCCCCCCCCCCCCCC	410	TRUE	TRUE	TRUE		FALSE	FALSE			100	76.3	46.8	87	100	1230.1	Brain3	1159.03003:181700 1160.03338:248447 1161.03674:180745	83.34039:52 95.08501:64 97.03012:140 101.195:49 111.11233:68 120.03716:42 127.03911:319 129.0547:100 135.11571:164 139.14789:86 145.04787:115 162.0753:90 175.07346:63 209.19179:68 247.24075:483 248.25031:84 252.27122:346 261.14682:53 262.25558:166 264.26855:8563 265.27643:1189 265.85876:106 266.28323:149 269.25797:64 282.27884:593 283.28653:99 292.30185:74 309.23969:62 317.27676:69 323.33435:54 3…	42794	89662	181700	93	TRUE	2 days, 18:02:00	66	2	24	0	18	1	24	1	0	0		0
29959	14.464	1018.87	AHexCer O-56:2;O3|AHexCer (O-16:0)18:1;O2/22:1;O	[M+H-H2O]+	similar chromatogram in higher mz_31726	0.75	TRUE	13.87	1018.86	C62H117NO10	AHexCer	AQQYHPNDDNULTB-UHFFFAOYSA-N	O=C(OC1C(OCC(NC(=O)C(O)CCCCCCCCCCC=CCCCCCCCC)C(O)C=CCCCCCCCCCCCCC)OC(CO)C(O)C1O)CCCCCCCCCCCCCCC	410	TRUE	TRUE	TRUE		FALSE	TRUE			88.1	95.6	42.6	88.3	88.9	260.96	Brain2	1018.87238:199781 1019.87573:328976 1020.87909:217611	79.05399:67 81.0312:198 81.06915:392 81.32841:42 83.08462:244 85.0268:295 88.11456:44 91.05267:178 93.06941:89 95.08501:728 97.02832:477 97.10054:405 99.04417:179 107.08522:211 109.02824:613 109.10097:616 110.10243:121 111.04473:466 111.11619:352 119.08337:126 121.06936:138 121.10162:634 123.1165:512 125.13366:126 125.6097:51 127.03911:1132 128.24614:96 129.0547:120 133.09966:153 135.11571:913 13…	175805	199781	217174	81	TRUE	2 days, 8:02:00	56	2	16	0	18	1	22	1	0	0		0
30315	14.822	1034.86	AHexCer O-56:3;O3|AHexCer (O-16:0)18:1;O2/22:2;O	[M+H]+		0.5	TRUE	13.74	1034.86	C62H115NO10	AHexCer	RMZAPJCKOVIWIZ-UHFFFAOYSA-N	O=C(OC1C(OCC(NC(=O)C(O)CCCCCCCCCCC=CCC=CCCCCC)C(O)C=CCCCCCCCCCCCCC)OC(CO)C(O)C1O)CCCCCCCCCCCCCCC	410	TRUE	TRUE	TRUE		FALSE	TRUE			81.3	86.4	51	31.4	100	565.29	Brain2	1034.85681:197775 1035.86016:333281 1036.86352:159069	71.08925:98 78.04539:52 79.05399:249 79.82491:72 81.03285:135 81.06915:492 83.08462:256 85.0285:389 86.0369:59 86.09641:612 93.06941:184 95.08501:832 96.08475:88 97.02832:1692 97.10054:516 98.03093:96 98.98399:139 99.04234:175 103.03198:44 104.10619:220 107.08712:97 109.02824:706 109.10097:619 110.10435:121 111.0428:412 111.08142:129 111.11813:366 115.0368:83 119.08337:54 121.10162:371 123.1165:5…	151685	197775	207213	307	TRUE	2 days, 8:03:00	56	3	16	0	18	1	22	2	0	0		0
30602	15.015	1048.91	AHexCer O-58:1;O3|AHexCer (O-20:0)18:1;O2/20:0;O	[M+H-H2O]+	found in higher mz's MsMs_30613; adduct linked to 31600_[M+H]+	1	TRUE	14.19	1048.91	C64H123NO10	AHexCer	STOCIWOOWUTSOH-UHFFFAOYSA-N	O=C(OC1C(OCC(NC(=O)C(O)CCCCCCCCCCCCCCCCCCCC)C(O)C=CCCCCCCCCCCCCC)OC(CO)C(O)C1O)CCCCCCCCCCCCCCCCC	410	TRUE	TRUE	TRUE		FALSE	TRUE			87.3	91.9	15.5	80.3	100	685	Brain3	1048.90515:233353 1049.9085:365019 1050.91186:394177	71.08461:465 77.03844:299 79.05399:488 81.03285:704 81.06915:3772 82.06383:185 83.04787:159 83.08462:2863 84.08987:193 85.0285:2187 85.10117:776 89.05975:85 91.05442:461 92.0574:112 93.06941:1435 94.07629:140 95.08501:7784 96.08833:688 97.02832:12740 97.06804:150 97.10054:5518 97.22337:123 97.31735:113 98.03093:971 98.10352:699 98.29783:96 99.04417:1194 99.08064:186 99.11713:284 103.05431:113 107…	225588	231750	233353	2728	TRUE	2 days, 10:01:00	58	1	20	0	18	1	20	0	0	0		0
31887	15.37	1102.96	AHexCer O-62:2;O3|AHexCer (O-20:0)18:1;O2/24:1;O	[M+H-H2O]+	adduct linked to 32598_[M+Na]+	0.75	TRUE	14.28	1102.96	C68H129NO10	AHexCer	SWOFIPPFSFTAGD-UHFFFAOYSA-N	O=C(OC1C(OCC(NC(=O)C(O)CCCCCCCCCCCCC=CCCCCCCCCCC)C(O)C=CCCCCCCCCCCCCC)OC(CO)C(O)C1O)CCCCCCCCCCCCCCCCC	410	TRUE	TRUE	TRUE		FALSE	TRUE			83.6	86.3	42	81.5	77.8	3448.28	Brain2	1102.96411:206193 1103.96746:277358 1104.97082:242607	81.06915:228 85.0268:104 95.08858:110 97.10054:510 98.02911:76 107.32619:42 109.02824:191 109.10097:119 111.04473:230 111.11813:150 121.06331:119 121.10162:480 123.1165:145 127.04117:386 128.04492:90 129.05261:131 133.09966:112 135.11571:464 136.11659:101 139.14789:142 144.0652:89 145.04787:652 149.13055:119 151.1109:191 151.14694:132 153.09525:106 155.10622:66 159.11206:78 163.15025:98 165.16478…	173299	206193	220146	298	TRUE	2 days, 14:02:00	62	2	20	0	18	1	24	1	0	0		0
32384	15.749	1131	AHexCer O-64:2;O3|AHexCer (O-24:0)18:1;O2/22:1;O	[M+H-H2O]+	adduct linked to 33068_[M+Na]+	0.75	TRUE	14.4	1130.99	C70H133NO10	AHexCer	CCIMCKCGFKZMCG-UHFFFAOYSA-N	O=C(OC1C(OCC(NC(=O)C(O)CCCCCCCCCCC=CCCCCCCCC)C(O)C=CCCCCCCCCCCCCC)OC(CO)C(O)C1O)CCCCCCCCCCCCCCCCCCCCCCC	410	TRUE	TRUE	TRUE		FALSE	TRUE			83.8	79.8	45.5	81.2	77.8	1025.96	Brain3	1130.99585:200840 1131.9992:267007 1133.00256:229310	71.08461:66 74.04579:44 81.07245:112 83.08462:81 91.05092:142 95.08501:232 96.08833:76 97.02832:415 97.10054:443 107.08902:62 108.63633:72 109.09905:270 111.11813:297 119.08737:87 121.10162:252 123.11447:207 125.13161:256 127.03911:450 129.0547:99 130.311:51 135.11996:138 139.14789:86 141.94171:42 145.04787:357 149.13503:139 149.7354:45 157.10046:77 163.1526:156 165.16241:130 167.14427:73 172.459…	66079	122589	200840	200	TRUE	2 days, 16:02:00	64	2	24	0	18	1	22	1	0	0		0
4934	4.846	344.281	CAR 12:0	[M+H]+	similar chromatogram in higher mz_6003	0.75	TRUE	4.38	344.28	C19H37NO4	CAR	FUJLYHJROOYKRA-UHFFFAOYSA-N	O=C([O-])CC(OC(=O)CCCCCCCCCCC)C[N+](C)(C)C	310	TRUE	TRUE	TRUE		FALSE	FALSE			100	97.4	14.8	62.6	100	21.14	Brain2	344.2811:100667 345.28445:35754 346.28781:5778	77.03683:150 85.0268:2428 85.12653:56 86.03011:139 88.39861:52 96.96335:42 98.98399:80 100.23867:44 113.41707:49 119.08537:61 123.11854:76 130.38004:46 135.04543:52 147.85323:43 153.0703:87 155.07655:61 157.10046:81 169.92772:46 171.99074:93 173.13661:44 205.68147:49 215.02589:293 225.15498:45 228.70508:48 233.03206:90 240.23152:59 241.537:54 251.04733:157 291.06558:60 323.85852:57 327.07861:1392…	95769	100667	104618	168	TRUE	12:00:00	12	0	12	0	0	0	0	0	0	0		0
5775	5.749	372.314	CAR 14:0	[M+H]+	similar chromatogram in higher mz_5811; similar chromatogram in higher mz_5820; similar chromatogram in higher mz_5825; similar chromatogram in higher mz_5840; similar chromatogram in higher mz_5819; similar chromatogram in higher mz_5821; similar chromatogram in higher mz_5841; similar chromatogram in higher mz_5847	0.75	TRUE	5.58	372.311	C21H41NO4	CAR	PSHXNVGSVNEJBD-UHFFFAOYSA-N	O=C([O-])CC(OC(=O)CCCCCCCCCCCCC)C[N+](C)(C)C	310	TRUE	TRUE	TRUE		FALSE	FALSE			100	99.6	60.9	83.2	100	90.86	Brain3	372.31393:357352 373.31728:248034 374.32064:37329	75.15533:44 81.06915:270 82.07545:64 84.07979:106 85.0285:8596 85.38541:51 86.03011:511 87.03074:99 95.08501:448 101.12128:47 111.11426:99 112.11131:79 119.2494:42 123.1165:153 136.06529:52 137.1319:177 144.10039:1085 144.36229:80 145.10306:87 147.58595:44 149.13278:87 159.1375:101 177.0625:56 201.12868:42 211.20569:417 212.35777:62 221.4281:44 229.21529:199 268.26956:97 284.2095:46 313.23886:574…	354587	361305	357352	437	TRUE	14:00:00	14	0	14	0	0	0	0	0	0	0		0
5685	5.255	370.298	CAR 14:1	[M+H]+		0.75	TRUE	4.8	370.295	C21H39NO4	CAR	ABVVZYXTZLEOHP-UHFFFAOYSA-N	O=C([O-])CC(OC(=O)CCCCCCCC=CCCCC)C[N+](C)(C)C	310	TRUE	TRUE	TRUE		FALSE	FALSE			100	97.5	22.1	79.4	100	19.78	Brain2	370.29764:80003 371.30099:28599 372.30435:8457	71.05217:75 77.04005:45 81.0477:51 85.0268:799 86.0335:92 104.30824:43 109.10288:47 112.08221:59 121.10162:225 135.11359:182 138.13159:42 141.91769:42 145.10306:60 153.12473:54 154.65921:43 160.11223:53 176.9211:45 189.03622:56 191.1814:79 191.31572:44 209.18913:94 210.20285:81 216.98933:42 222.61864:48 229.91777:45 252.14317:52 256.83813:61 267.06131:81 297.37735:44 299.10529:65 309.22678:50 328…	70401	80003	90566	262	TRUE	14:01:00	14	1	14	1	0	0	0	0	0	0		0
6141	6.127	386.326	CAR 15:0	[M+H]+	similar chromatogram in higher mz_33282; similar chromatogram in higher mz_33827; similar chromatogram in higher mz_8039; similar chromatogram in higher mz_33308	0.75	TRUE	5.81	386.327	C22H43NO4	CAR	MDDWQHVKSHTZTD-UHFFFAOYSA-N	O=C([O-])CC(OC(=O)CCCCCCCCCCCCCC)C[N+](C)(C)C	310	TRUE	TRUE	TRUE		FALSE	FALSE			100	98.7	7.5	78	100	122.06	Brain2	386.32922:16846 387.33257:10563 388.33593:1790	80.02151:43 83.08963:70 85.0268:315 90.77135:44 99.65241:48 107.18006:43 110.88837:55 118.54005:44 132.08046:47 140.32416:44 146.11362:51 150.07195:42 159.16524:66 171.1602:43 177.28691:48 190.54846:42 209.77795:44 221.12823:59 227.1806:46 238.12862:58 239.95609:46 244.21587:56 256.17776:43 293.3053:42 309.52655:42 315.01547:49 327.07861:651 328.07693:154 329.42929:63 365.39465:44 370.5939:44 383…	18081	16846	17827	394	TRUE	15:00:00	15	0	15	0	0	0	0	0	0	0		0
6003	4.822	382.295	CAR 15:2	[M+H]+		1	TRUE	4.8	382.295	C22H39NO4	CAR	DPVOVCRNFWGEFP-UHFFFAOYSA-N	O=C([O-])CC(OC(=O)CCCCCCC=CCC=CCCC)C[N+](C)(C)C	310	TRUE	TRUE	TRUE		FALSE	FALSE			100	100	14.6	87.6	100	156.31	Brain3	382.29486:30983 383.29821:15614 384.30157:9554	73.2265:45 81.0675:80 84.08651:46 85.0285:142 94.55147:42 100.69788:50 103.07477:75 105.07513:115 108.95363:43 115.05449:68 118.05173:43 123.1165:177 125.10496:44 131.08197:54 133.10176:74 137.12976:70 143.72667:47 147.11658:47 153.12926:167 159.52843:43 165.12474:107 167.93414:49 171.06192:44 173.15591:118 180.06715:74 185.03386:44 190.28041:42 195.09573:44 204.68922:45 228.30064:47 239.13358:44…	24531	32693	30983	2820	TRUE	15:02:00	15	2	15	2	0	0	0	0	0	0		0
6719	6.518	400.343	CAR 16:0	[M+H]+	similar chromatogram in higher mz_6910; similar chromatogram in higher mz_6820	0.75	TRUE	6.08	400.342	C23H45NO4	CAR	XOMRRQXKHMYMOC-UHFFFAOYSA-N	O=C([O-])CC(OC(=O)CCCCCCCCCCCCCCC)C[N+](C)(C)C	310	TRUE	TRUE	TRUE		FALSE	FALSE			100	97.5	67.1	87.8	100	778.39	Brain1	400.34308:419241 401.34643:428321 402.34979:86201	81.0675:290 83.08462:302 85.0268:18088 85.10117:264 85.12822:99 85.32785:74 85.43284:116 86.03011:714 87.62154:77 95.08501:656 97.10054:331 99.11713:126 103.07477:97 109.09905:418 110.01591:42 123.1165:599 125.1357:76 127.14447:84 129.07761:164 133.43602:56 135.11996:120 137.13405:197 139.11115:84 141.0545:42 144.10039:3105 145.10747:223 148.99184:68 151.14694:105 152.16022:64 157.07291:102 162.1…	419241	411965	410764	1417	TRUE	16:00:00	16	0	16	0	0	0	0	0	0	0		0
6649	5.965	398.329	CAR 16:1	[M+H]+	similar chromatogram in higher mz_7041; similar chromatogram in higher mz_8375; similar chromatogram in higher mz_6659; similar chromatogram in higher mz_6666	0.75	TRUE	5.52	398.327	C23H43NO4	CAR	JFAGPSOZZSTLRF-UHFFFAOYSA-N	O=C([O-])CC(OC(=O)CCCCCCCC=CCCCCCC)C[N+](C)(C)C	310	TRUE	TRUE	TRUE		FALSE	FALSE			100	97.5	49.2	87.2	100	217.22	Brain3	398.32895:290774 399.3323:130250 400.33566:23585	76.73474:48 79.05399:129 81.06915:228 81.6245:44 83.08629:170 85.0268:3179 86.0318:348 93.06941:129 95.0868:119 105.07513:59 109.10288:114 121.10162:148 123.01892:162 123.11447:100 129.07761:73 135.11571:387 136.123:62 139.10898:102 143.08586:62 144.1026:735 145.10526:95 149.13278:196 153.12473:82 157.04994:73 163.14557:199 169.12125:83 171.35925:43 178.16885:63 182.067:75 183.5611:47 193.10178:7…	275521	265966	290774	385	TRUE	16:01:00	16	1	16	1	0	0	0	0	0	0		0
6550	5.51	396.313	CAR 16:2	[M+H]+		0.75	TRUE	5.26	396.311	C23H41NO4	CAR	CMVGCHSJDXKPBB-UHFFFAOYSA-N	O=C([O-])CC(OC(=O)CCCCCCCC=CCC=CCCC)C[N+](C)(C)C	310	TRUE	TRUE	TRUE		FALSE	FALSE			100	99.2	6.6	82	100	5.18	Brain2	396.31259:14768 397.31594:7586 398.3193:1475	71.0738:53 72.97424:43 85.0285:194 86.40956:44 116.7274:45 119.40355:43 120.99678:56 124.12099:56 127.94126:42 130.60194:44 133.09966:42 137.1319:69 138.97069:48 144.1026:99 145.10526:43 149.18874:42 151.08612:82 163.04962:52 166.24046:42 175.15105:44 183.12685:50 187.10362:43 190.87492:43 191.87883:43 203.06953:69 206.90538:46 225.57315:47 233.19713:43 238.25305:59 242.51773:44 267.98148:47 276.…	11048	14768	16078	469	TRUE	16:02:00	16	2	16	2	0	0	0	0	0	0		0
6460	5.226	394.298	CAR 16:3	[M+H]+	similar chromatogram in higher mz_16377	0.75	TRUE	4.82	394.295	C23H39NO4	CAR	OLLPWVVZBXHISO-UHFFFAOYSA-N	O=C([O-])CC(OC(=O)CCCCCC=CCC=CCC=CCC)C[N+](C)(C)C	310	TRUE	TRUE	TRUE		FALSE	FALSE			100	98	9	88	100	8.48	Brain2	394.29773:23501 395.30108:13467 396.30444:2499	78.59517:43 85.0268:105 86.09811:44 96.61899:42 103.03942:90 112.31126:48 122.91935:43 130.50352:43 133.7601:44 144.0916:53 144.09819:88 145.10306:81 149.0925:45 149.94626:42 153.24266:45 163.15025:74 172.19749:43 174.49925:46 180.06963:44 189.16727:56 194.15492:43 205.19554:50 208.05098:63 227.06461:47 245.782:46 250.0379:75 259.2048:61 260.45432:46 269.84766:42 273.35397:43 274.98645:43 280.357…	21354	23501	26926	441	TRUE	16:03:00	16	3	16	3	0	0	0	0	0	0		0
7436	7.17	428.38	CAR 18:0	[M+H]+	similar chromatogram in higher mz_7488; similar chromatogram in higher mz_7491; similar chromatogram in higher mz_7511; similar chromatogram in higher mz_25910; similar chromatogram in higher mz_7518	0.75	TRUE	6.69	428.373	C25H49NO4	CAR	FNPHNLNTJNMAEE-UHFFFAOYSA-N	O=C([O-])CC(OC(=O)CCCCCCCCCCCCCCCCC)C[N+](C)(C)C	310	TRUE	TRUE	TRUE		FALSE	FALSE			100	97.1	69.5	88	100	225.27	Brain3	428.37982:338950 429.38317:265808 430.38653:45238	81.06915:113 81.88795:44 85.0268:7940 85.08765:94 85.23139:56 85.71933:65 86.0318:333 87.03416:116 88.64345:53 90.05867:73 95.0868:437 97.10054:263 99.6268:56 108.08313:56 109.09905:273 111.11619:135 119.25341:42 123.1165:146 131.08826:93 136.05887:123 137.12976:177 138.13806:51 144.1026:1062 145.10747:136 149.58519:44 151.14694:83 154.10364:45 159.1398:64 162.94902:43 173.15591:45 175.15347:57 1…	322691	323716	338950	1412	TRUE	18:00:00	18	0	18	0	0	0	0	0	0	0		0
7368	6.645	426.361	CAR 18:1	[M+H]+	similar chromatogram in higher mz_8171	0.75	TRUE	6.25	426.358	C25H47NO4	CAR	IPOLTUVFXFHAHI-UHFFFAOYSA-N	O=C([O-])CC(OC(=O)CCCCCCCC=CCCCCCCCC)C[N+](C)(C)C	310	TRUE	TRUE	TRUE		FALSE	FALSE			100	98	61.7	87.9	100	316.34	Brain3	426.36063:401190 427.36398:435856 428.36734:77496	79.05399:284 81.06915:512 83.08462:301 85.0285:12305 85.08765:108 85.09948:182 85.13329:58 85.23647:78 85.34309:72 85.46671:93 86.0318:608 89.23969:46 91.05267:191 93.06941:461 93.35426:42 95.08501:592 96.08833:124 97.10054:402 99.07882:111 103.04128:73 105.07137:150 107.08712:268 107.97075:42 109.10097:356 111.07949:255 111.11619:211 119.08537:73 121.09961:1055 122.10395:231 123.1165:139 125.096…	402013	399993	401190	985	TRUE	18:01:00	18	1	18	1	0	0	0	0	0	0		0
7313	6.201	424.342	CAR 18:2	[M+H]+		0.75	TRUE	5.88	424.342	C25H45NO4	CAR	MJLXQSQYKZWZCB-UHFFFAOYSA-N	O=C([O-])CC(OC(=O)CCCCCCCC=CCC=CCCCCC)C[N+](C)(C)C	310	TRUE	TRUE	TRUE		FALSE	FALSE			100	98.8	52.8	87.9	100	66.66	Brain2	424.34238:114314 425.34573:60927 426.34909:12462	73.37555:44 79.30184:44 85.0268:1010 85.53958:78 93.06764:73 95.08323:189 101.1821:42 106.07307:49 107.08333:42 110.26786:43 115.04269:47 123.11447:80 126.02286:102 135.11571:82 137.1319:141 138.53249:48 144.1026:200 145.10526:52 147.1188:92 149.02315:76 161.13182:100 166.83878:43 176.15413:54 200.62999:43 217.19453:53 219.21124:88 245.22496:109 250.09586:51 257.12897:49 264.24768:73 306.17297:46…	94827	114314	114005	432	TRUE	18:02:00	18	2	18	2	0	0	0	0	0	0		0
8169	7.742	456.406	CAR 20:0	[M+H]+		0.75	TRUE	7.18	456.405	C27H53NO4	CAR	SVJLJQBGUITFLI-UHFFFAOYSA-N	O=C([O-])CC(OC(=O)CCCCCCCCCCCCCCCCCCC)C[N+](C)(C)C	410	TRUE	TRUE	TRUE		FALSE	FALSE			100	95.9	60.1	87.4	100	580.65	Brain1	456.4057:85646 457.40905:36249 458.41241:12740	74.8744:53 77.63472:50 85.0285:1012 85.31939:65 86.09981:89 87.30277:43 97.09873:89 106.05043:100 109.09714:61 123.1165:114 125.09676:67 126.39961:44 133.91698:43 142.59088:45 144.1026:104 168.27391:45 171.07391:57 181.08665:280 191.14845:50 210.35165:43 239.16475:45 254.7718:54 270.51337:45 278.28433:62 288.42975:43 310.31049:56 313.32318:56 320.22134:44 347.1535:59 391.936:43 397.33109:202 399.…	85646	86804	112322	188	TRUE	20:00:00	20	0	20	0	0	0	0	0	0	0		0
8104	7.235	454.392	CAR 20:1	[M+H]+		0.75	TRUE	6.74	454.389	C27H51NO4	CAR	PVOQPLSKYNZHOT-UHFFFAOYSA-N	O=C([O-])CC(OC(=O)CCCCCCCCCC=CCCCCCCCC)C[N+](C)(C)C	310	TRUE	TRUE	TRUE		FALSE	FALSE			100	96.8	58.9	87.8	100	723.4	Brain1	454.39172:106835 455.39507:54649 456.39843:10635	74.87915:44 82.80923:45 85.0268:1400 86.03011:82 95.08501:86 105.08827:42 109.10288:113 114.09921:87 123.1165:84 128.28973:42 144.1048:105 144.67513:51 149.13727:106 152.07433:43 163.14792:44 167.14191:113 172.26483:44 175.15105:65 177.16251:115 181.11871:47 185.15353:120 187.07355:69 192.5928:47 195.11365:86 213.68172:43 219.20853:63 220.93753:43 241.14413:166 259.84839:45 269.17978:47 280.30872…	106835	99991	105306	589	TRUE	20:01:00	20	1	20	1	0	0	0	0	0	0		0
7919	6.183	448.345	CAR 20:4	[M+H]+	similar chromatogram in higher mz_30601	0.75	TRUE	5.68	448.342	C27H45NO4	CAR	VPEBWBVNBKLXSR-UHFFFAOYSA-N	O=C([O-])CC(OC(=O)CCCCCCC=CCC=CCC=CCC=CCC)C[N+](C)(C)C	410	TRUE	TRUE	TRUE		FALSE	FALSE			100	96.8	44.9	87.6	100	34.99	Brain2	448.3454:178256 449.34875:94619 450.35211:19139	77.39754:44 79.05235:224 81.06915:127 83.0462:94 83.08462:86 85.0285:1261 86.0318:76 89.37997:47 91.05442:349 92.0574:69 93.07118:290 95.0868:251 97.06623:113 103.03942:84 105.07137:108 107.08522:589 107.81276:43 117.06819:232 119.08737:175 120.08736:89 121.06734:64 121.10162:343 129.06927:114 131.08617:220 132.0215:49 133.10176:242 135.0795:260 144.10039:195 145.10306:85 147.08101:88 148.12074:6…	153860	178256	187570	4663	TRUE	20:04:00	20	4	20	4	0	0	0	0	0	0		0
7873	5.785	446.326	CAR 20:5	[M+H]+		0.75	TRUE	5.38	446.327	C27H43NO4	CAR	USUPQTJPNBGUSJ-UHFFFAOYSA-N	O=C([O-])CC(OC(=O)CCCC=CCC=CCC=CCC=CCC=CCC)C[N+](C)(C)C	310	TRUE	TRUE	TRUE		FALSE	FALSE			100	98	27.8	87.8	100	21.08	Brain2	446.32993:33917 447.33328:22535 448.33664:3373	81.63609:44 85.0268:249 89.59146:47 92.0574:52 93.06941:126 95.08501:101 107.08333:133 117.06819:154 119.08537:114 121.09961:138 128.06773:99 131.08197:81 132.08678:44 133.106:88 134.32021:53 138.49799:42 143.08148:58 144.1026:105 149.17531:48 157.10506:63 192.45041:42 194.09875:66 202.54497:42 209.41449:42 243.8008:44 265.1481:60 288.26791:45 296.76144:46 316.1842:58 330.75772:47 343.67953:42 37…	27618	33917	34317	442	TRUE	20:05:00	20	5	20	5	0	0	0	0	0	0		0
12822	12.064	594.587	Cer 38:0;O3|Cer 18:0;O2/20:0;O	[M+H-H2O]+	adduct linked to 13604_[M+H]+; found in higher mz's MsMs_13604; found in higher mz's MsMs_13649	0.75	TRUE	11.63	594.582	C38H77NO4	Cer_HDS	QZPHNIHBKGRHTP-UHFFFAOYSA-N	O=C(NC(CO)C(O)CCCCCCCCCCCCCCC)C(O)CCCCCCCCCCCCCCCCCC	310	TRUE	TRUE	TRUE		FALSE	FALSE			100	97.7	64.7	81.9	100	36.35	Brain2	594.58691:414322 595.59026:442302 596.59362:146570	70.05013:80 79.67271:45 81.06915:340 82.07213:147 83.08462:246 85.10117:120 93.06941:181 95.08501:864 96.09013:67 97.10054:995 99.1153:331 100.07544:95 100.11945:136 107.08712:103 109.10097:896 110.10435:165 111.11619:363 113.13036:80 114.08746:125 121.10162:310 123.1165:344 124.11895:106 125.13161:142 126.13603:87 128.10713:100 135.11784:352 136.123:97 137.1319:137 139.13924:64 141.16335:131 142…	307718	414322	419927	15810	TRUE	1 day, 14:00:00	38	0	18	0	20	0	0	0	0	0		0
13604	12.064	612.591	Cer 38:0;O3|Cer 18:0;O2/20:0;O	[M+H]+	adduct linked to 12822_[M+H-H2O]+; adduct linked to 12853_[M+H]+	0.75	TRUE	11.63	612.593	C38H77NO4	Cer_HDS	QZPHNIHBKGRHTP-UHFFFAOYSA-N	O=C(NC(CO)C(O)CCCCCCCCCCCCCCC)C(O)CCCCCCCCCCCCCCCCCC	310	TRUE	TRUE	TRUE		FALSE	FALSE			100	97.5	44.5	85.6	100	100.03	Brain1	612.59534:420483 613.59869:430745 614.60205:149091	70.06393:42 71.08307:111 77.03844:88 79.05235:95 81.0675:531 83.08462:493 91.05442:131 93.06764:238 95.08501:1313 96.19975:83 97.10054:1107 98.10352:95 99.07882:68 105.07137:78 107.08712:246 109.10097:951 110.10435:159 111.11619:414 111.40807:57 113.13426:162 114.09138:108 119.08537:122 121.10162:448 123.1165:542 125.13161:165 128.10921:73 135.11571:743 137.13405:395 139.11115:105 139.14572:129 1…	420483	428617	430220	813	TRUE	1 day, 14:00:00	38	0	18	0	20	0	0	0	0	0		0
14960	13.433	640.622	Cer 40:0;O3|Cer 18:0;O2/22:0;O	[M+H]+	adduct linked to 14062_[M+H]+; adduct linked to 14119_[M+H]+	1	TRUE	12.97	640.624	C40H81NO4	Cer_HDS	NNLQQNODNROHPW-UHFFFAOYSA-N	O=C(NC(CO)C(O)CCCCCCCCCCCCCCC)C(O)CCCCCCCCCCCCCCCCCCCC	310	TRUE	TRUE	TRUE		FALSE	FALSE			100	97.4	29.6	91.3	100	31.83	Brain1	640.62177:429847 641.62512:547378 642.62848:475690	71.08461:66 77.04005:85 77.1559:46 79.05399:218 81.06915:1202 82.07213:286 83.08462:670 84.08147:94 85.10117:183 91.05617:337 93.06941:341 95.08501:2891 96.09013:111 97.10054:1738 98.10352:198 100.07361:104 107.08712:216 109.10097:2497 109.43045:90 110.10435:239 111.07756:153 111.11619:1122 112.12102:136 114.09334:205 119.08537:93 121.10364:279 123.1165:834 125.09676:237 125.13161:423 127.14654:1…	429847	431062	421795	17914	TRUE	1 day, 16:00:00	40	0	18	0	22	0	0	0	0	0		0
15680	13.585	654.64	Cer 41:0;O3|Cer 18:0;O2/23:0;O	[M+H]+		0.75	TRUE	13.12	654.64	C41H83NO4	Cer_HDS	GRPWDJUZKZWJRV-UHFFFAOYSA-N	O=C(NC(CO)C(O)CCCCCCCCCCCCCCC)C(O)CCCCCCCCCCCCCCCCCCCCC	310	TRUE	TRUE	TRUE		FALSE	FALSE			100	97.2	43.5	86.5	100	1708.72	Brain3	654.64496:294133 655.64831:296078 656.65167:139312	79.05399:207 81.06915:515 83.08462:301 89.21719:43 95.08501:1042 97.06623:78 97.10054:652 98.10715:96 109.10097:886 109.39211:52 111.11813:404 112.12296:76 121.09961:212 123.1165:638 125.09471:96 126.05578:67 135.11784:182 136.12729:92 137.1319:184 139.11115:112 142.1208:157 149.13055:99 151.14694:261 154.1355:57 163.15025:74 170.1906:106 184.13258:81 193.19347:87 207.21391:87 208.20695:78 212.56…	297110	302796	294133	3930	TRUE	1 day, 17:00:00	41	0	18	0	23	0	0	0	0	0		0
16388	13.776	668.654	Cer 42:0;O3|Cer 18:0;O2/24:0;O	[M+H]+		1	TRUE	13.22	668.655	C42H85NO4	Cer_HDS	DGORBCXEWSENPF-UHFFFAOYSA-N	O=C(NC(CO)C(O)CCCCCCCCCCCCCCC)C(O)CCCCCCCCCCCCCCCCCCCCCC	410	TRUE	TRUE	TRUE		FALSE	FALSE			100	96.1	26.2	91.6	100	2073.68	Brain3	668.65417:428712 669.65752:477158 670.66088:287894	70.06393:129 77.03683:81 79.05399:447 81.06915:1334 81.34493:59 82.07213:71 83.08462:964 84.08819:104 85.09948:253 91.05267:150 93.06941:414 95.08501:2991 96.08833:186 97.06442:103 97.10054:2341 98.10171:75 100.07728:252 105.06761:169 107.08522:347 108.07932:78 109.10097:2439 110.10435:508 111.08335:152 111.11619:1338 112.12102:92 119.08737:103 121.10162:581 123.1104:107 123.1165:1537 124.11895:2…	427332	428423	428712	14289	TRUE	1 day, 18:00:00	42	0	18	0	24	0	0	0	0	0		0
13341	12.027	606.555	Cer 38:3;O3|Cer 18:1;O2/20:2;O	[M+H]+	found in higher mz's MsMs_19830	0.75	TRUE	10.07	606.546	C38H71NO4	Cer_HS	QILZMQYTJSPZAI-UHFFFAOYSA-N	O=C(NC(CO)C(O)C=CCCCCCCCCCCCCC)C(O)CCCCCCCCC=CCC=CCCCCC	410	TRUE	TRUE	TRUE		FALSE	TRUE			89.7	62	46.6	78.9	100	73.5	Brain1	606.55518:411789 607.55853:379688 608.56189:70205	71.08461:101 77.03844:177 81.06915:334 82.06383:86 82.07213:58 83.08462:242 85.10117:269 91.05442:147 93.06941:378 95.0868:764 96.08833:155 97.10054:301 107.08522:294 109.10097:527 110.10435:94 111.11813:209 112.28407:80 114.09334:132 121.09961:830 123.1165:253 124.12507:67 126.05783:68 135.11571:921 136.123:156 137.12761:93 140.11368:70 149.13278:447 150.13481:72 151.14694:108 163.14792:121 165.…	411789	410824	403684	28009	TRUE	1 day, 14:03:00	38	3	18	1	20	2	0	0	0	0		0
11699	11.075	568.567	Cer 36:0;O2|Cer 18:0;O2/18:0	[M+H]+	adduct linked to 11019_[M+H-H2O]+	0.75	TRUE	11.31	568.566	C36H73NO3	Cer_NDS	KZTJQXAANJHSCE-UHFFFAOYSA-N	O=C(NC(CO)C(O)CCCCCCCCCCCCCCC)CCCCCCCCCCCCCCCCC	310	TRUE	TRUE	TRUE		FALSE	FALSE			100	99.3	34.9	53.2	100	11.08	Brain3	568.56738:430544 569.57073:488929 570.57409:161129	79.05235:237 81.06915:604 83.08462:412 85.10286:133 93.06764:44 95.08501:1276 96.04523:75 97.10234:605 98.10352:128 104.62852:43 109.10097:1309 111.11619:141 123.1165:587 125.13776:89 137.1319:189 151.1537:163 184.06793:78 210.23738:46 213.24261:75 239.2356:143 240.27129:457 241.26936:137 249.25902:353 250.25528:214 251.24771:100 253.26764:92 254.28648:1478 254.58173:75 255.28981:312 256.26871:82…	350614	425730	430544	504	TRUE	1 day, 12:00:00	36	0	18	0	18	0	0	0	0	0		0
12888	12.458	596.599	Cer 38:0;O2|Cer 18:0;O2/20:0	[M+H]+	adduct linked to 12155_[M+H-H2O]+; similar chromatogram in higher mz_12923; similar chromatogram in higher mz_13079; similar chromatogram in higher mz_19954; similar chromatogram in higher mz_20071; similar chromatogram in higher mz_20077; similar chromatogram in higher mz_20296; similar chromatogram in higher mz_20307; similar chromatogram in higher mz_20463	0.75	TRUE	12.48	596.598	C38H77NO3	Cer_NDS	ZWAUSWHRQBSECP-UHFFFAOYSA-N	O=C(NC(CO)C(O)CCCCCCCCCCCCCCC)CCCCCCCCCCCCCCCCCCC	310	TRUE	TRUE	TRUE		FALSE	TRUE			83.7	100	33.4	52.1	100	2959.12	Brain2	596.59949:416696 597.60284:372255 598.6062:108042	81.06915:495 83.04955:75 83.08462:315 84.08147:63 91.05617:80 93.07294:124 95.0868:851 96.08833:223 97.10054:439 103.07477:101 107.08902:44 109.10097:720 111.11619:177 113.13232:97 121.09961:67 123.1165:216 125.13161:129 130.12697:96 133.11023:56 137.1319:259 143.61903:43 149.13503:73 151.1492:107 168.18359:79 187.15878:78 198.22067:90 239.23843:61 240.27412:181 241.26936:102 249.2619:235 250.261…	342601	416696	424411	186	TRUE	1 day, 14:00:00	38	0	18	0	20	0	0	0	0	0		0
13351	13.52	606.618	Cer 40:0;O2|Cer 18:0;O2/22:0	[M+H-H2O]+	adduct linked to 14166_[M+H]+; found in higher mz's MsMs_14166	1	TRUE	13.25	606.618	C40H81NO3	Cer_NDS	SXPRAKSDHOEHIG-UHFFFAOYSA-N	O=C(NC(CO)C(O)CCCCCCCCCCCCCCC)CCCCCCCCCCCCCCCCCCCCC	310	TRUE	TRUE	TRUE		FALSE	TRUE			83.4	99.1	36.6	48.7	100	163.25	Brain2	606.61835:392906 607.6217:497913 608.62506:166344	70.06853:103 71.08461:171 72.08778:80 79.05561:275 80.04774:62 81.06915:2265 82.07213:153 83.08462:1046 84.08819:99 85.10117:734 86.33463:47 91.05442:232 93.06941:231 95.08501:4222 96.08833:302 97.10054:1944 98.10352:151 99.11713:161 100.18913:59 102.0892:224 107.08712:96 109.10097:3248 110.10435:379 111.11619:885 112.12296:88 113.13232:113 119.03538:46 121.09961:410 122.10597:160 123.1165:1727 1…	355763	392906	396082	4393	TRUE	1 day, 16:00:00	40	0	18	0	22	0	0	0	0	0		0
14166	13.52	624.628	Cer 40:0;O2|Cer 18:0;O2/22:0	[M+H]+	adduct linked to 13351_[M+H-H2O]+; adduct linked to 13404_[M+H]+; similar chromatogram in higher mz_14349	1	TRUE	13.25	624.629	C40H81NO3	Cer_NDS	SXPRAKSDHOEHIG-UHFFFAOYSA-N	O=C(NC(CO)C(O)CCCCCCCCCCCCCCC)CCCCCCCCCCCCCCCCCCCCC	310	TRUE	TRUE	TRUE		FALSE	FALSE			100	99.1	30.1	62.4	100	124.8	Brain3	624.62805:422504 625.6314:476278 626.63476:366633	74.8855:44 81.06915:1407 82.07213:147 83.08462:1036 85.06398:98 85.10117:208 93.06764:138 95.08501:2651 96.08833:406 97.10054:1425 98.10352:86 100.07544:124 102.09106:93 103.09895:72 109.10097:1816 110.10435:406 111.11619:719 119.08537:73 121.09961:162 123.1104:50 123.1165:995 124.11895:239 125.13161:229 128.10713:72 135.11784:418 137.1319:443 138.13591:235 149.13503:160 150.14154:67 151.1492:260…	411672	421319	422504	4695	TRUE	1 day, 16:00:00	40	0	18	0	22	0	0	0	0	0		0
15563	13.837	652.658	Cer 42:0;O2|Cer 18:0;O2/24:0	[M+H]+		0.75	TRUE	13.42	652.66	C42H85NO3	Cer_NDS	BPLYVSYSBPLDOA-UHFFFAOYSA-N	O=C(NC(CO)C(O)CCCCCCCCCCCCCCC)CCCCCCCCCCCCCCCCCCCCCCC	310	TRUE	TRUE	TRUE		FALSE	FALSE			100	97.8	26.4	70.5	100	5585.19	Brain3	652.65845:426697 653.6618:468319 654.66516:453453	70.06393:209 71.08461:225 79.05235:112 80.05594:157 81.06915:2006 82.07213:260 83.08629:1055 85.06736:153 85.10117:342 86.1032:85 91.05267:79 93.06941:275 94.07452:111 95.08501:4864 96.08833:396 96.38136:72 97.10054:2177 98.10352:223 98.72708:65 102.09106:193 107.08522:170 107.45153:46 109.10097:3758 109.4362:92 110.10435:322 111.11619:1258 112.12102:106 112.38702:57 114.09334:81 119.08737:128 12…	423902	426406	426697	7781	TRUE	1 day, 18:00:00	42	0	18	0	24	0	0	0	0	0		0
9782	9.934	513.538	Cer 18:1;O2/15:0(d7)	[M+H-H2O]+	similar chromatogram in higher mz_20859; found in higher mz's MsMs_12626	1	TRUE	9.34	513.537	C33H58NO3	Cer_NS	HBULQAPKKLNTLT-BXLQGFJZSA-N	[H][C@@](O)(\C=C\CCCCCCCCCCCCC)[C@]([H])(CO)NC(=O)CCCCCCCCCCCC([2H])([2H])C([2H])([2H])C([2H])([2H])[2H]	annotated by user-defined text library	TRUE	TRUE	FALSE		FALSE	FALSE			97.8	95.9				8566.51	Brain2	513.53784:429436 514.54119:461758 515.54455:114884	71.07843:80 74.04106:43 77.03844:262 79.05399:311 80.04938:116 81.0675:278 82.06383:1210 85.09103:78 90.13346:74 91.05267:395 91.13487:49 93.06941:373 95.08501:477 96.04343:53 96.08115:182 97.09873:129 99.11166:81 100.16529:54 105.07137:72 107.08522:396 109.10097:315 110.09473:190 121.10162:737 122.10395:254 123.1165:130 135.11784:784 136.11659:95 138.06053:130 139.05928:73 140.61737:45 149.13055…	418433	429436	437251	428457	TRUE	1 day, 9:01:00	33	1	18	1	15	0	0	0	0	0		0
10413	9.908	531.55	Cer 18:1;O2/15:0(d7)	[M+H]+		0.25	FALSE	9.34	531.548	C33H58NO3	Cer_NS	HBULQAPKKLNTLT-BXLQGFJZSA-N	[H][C@@](O)(\C=C\CCCCCCCCCCCCC)[C@]([H])(CO)NC(=O)CCCCCCCCCCCC([2H])([2H])C([2H])([2H])C([2H])([2H])[2H]	annotated by user-defined text library	TRUE	TRUE	FALSE		FALSE	FALSE			96.5	96				279.99	Blank	531.55017:67164 532.55352:37848 533.55688:7217		14414	24159	41671	67164	TRUE	1 day, 9:01:00	33	1	18	1	15	0	0	0	0	0		0
10926	10.687	548.542	Cer 36:1;O2|Cer 18:1;O2/18:0	[M+H-H2O]+	found in higher mz's MsMs_17969	0.5	TRUE	10.71	548.54	C36H71NO3	Cer_NS	VODZWWMEJITOND-UHFFFAOYSA-N	O=C(NC(CO)C(O)C=CCCCCCCCCCCCCC)CCCCCCCCCCCCCCCCC	310	TRUE	TRUE	TRUE		FALSE	FALSE			100	100	74.7	97.2	100	5.59	Brain1	548.5459:392179 549.54925:328582 550.55261:85016	79.05399:302 80.05266:61 81.06915:464 82.06383:448 83.08462:208 91.05267:82 93.06941:413 95.08501:995 96.07935:109 97.10054:221 107.08522:352 107.62257:42 109.10097:697 110.10243:145 111.11619:93 116.10654:56 121.10162:838 122.10597:146 123.1165:446 135.11784:624 149.13278:330 151.14694:191 154.81879:42 163.01453:129 163.14557:129 182.18819:68 184.08037:102 198.22583:103 206.1364:42 211.20834:128…	392179	432100	433690	11260	TRUE	1 day, 12:01:00	36	1	18	1	18	0	0	0	0	0		0
10927	11.614	548.542	Cer 36:1;O2|Cer 18:1;O2/18:0	[M+H-H2O]+	adduct linked to 11633_[M+H]+	0.75	TRUE	10.71	548.54	C36H71NO3	Cer_NS	VODZWWMEJITOND-UHFFFAOYSA-N	O=C(NC(CO)C(O)C=CCCCCCCCCCCCCC)CCCCCCCCCCCCCCCCC	410	TRUE	TRUE	TRUE		FALSE	FALSE			100	90.2	55.5	98.4	100	5.46	Brain2	548.54163:436675 549.54498:545604 550.54834:258718	71.08616:124 77.42173:47 79.05399:376 80.05921:88 81.06915:964 82.06383:2308 83.07126:93 83.08462:234 84.09155:96 91.05442:542 92.06091:86 93.06941:1184 95.08501:1665 96.08115:540 97.10054:635 98.10352:153 105.06949:248 107.08522:833 107.57124:112 108.08884:91 109.10097:976 110.09859:266 111.11619:396 121.10162:1697 122.10395:130 123.1165:559 125.13161:123 135.11784:1741 136.11873:297 137.1319:25…	434959	436675	435586	20023	TRUE	1 day, 12:01:00	36	1	18	1	18	0	0	0	0	0		0
11534	10.319	564.541	Cer 36:2;O2|Cer 18:1;O2/18:1	[M+H]+	found in higher mz's MsMs_18708	0.25	TRUE	9.98	564.535	C36H69NO3	Cer_NS	OBFSLMQLPNKVRW-UHFFFAOYSA-N	O=C(NC(CO)C(O)C=CCCCCCCCCCCCCC)CCCCCCCC=CCCCCCCCC	310	TRUE	TRUE	TRUE		FALSE	FALSE			100	98.6	72.9	91.4	100	29.73	Brain3	564.54132:378621 565.54467:259530 566.54803:60628	77.03844:69 81.0708:296 82.06383:226 83.08462:173 91.05092:147 93.06941:272 95.08501:523 96.08475:90 97.10415:151 100.07178:48 107.08522:132 109.10097:328 118.49616:43 121.09961:762 123.1165:227 135.11571:1173 137.12976:198 149.13278:374 151.15144:136 157.36012:70 163.14792:154 165.16241:146 167.17744:80 185.21837:88 198.22067:84 205.19292:139 211.20834:424 226.21765:53 236.2377:222 237.24431:71 …	190722	312925	378621	3220	TRUE	1 day, 12:02:00	36	2	18	1	18	1	0	0	0	0		0
12046	11.956	576.574	Cer 38:1;O2|Cer 18:1;O2/20:0	[M+H-H2O]+	found in higher mz's MsMs_19397; adduct linked to 13568_[M+NH4]+	0.75	TRUE	12.05	576.571	C38H75NO3	Cer_NS	XWBWIAOWSABHFI-UHFFFAOYSA-N	O=C(NC(CO)C(O)C=CCCCCCCCCCCCCC)CCCCCCCCCCCCCCCCCCC	310	TRUE	TRUE	TRUE		FALSE	FALSE			100	99.9	68.6	96.7	100	4.47	Brain1	576.57874:359548 577.58209:278251 578.58545:83548	71.08461:68 77.03522:47 79.05399:172 80.02151:44 81.06915:369 82.06383:365 83.08462:379 84.08651:86 85.09779:103 93.06941:351 94.06385:65 94.07452:82 95.08501:980 95.49467:45 97.10054:350 99.08247:95 104.10432:44 109.10097:724 110.10435:143 111.11619:332 121.10162:429 121.50529:52 123.1165:519 126.13603:47 135.11784:900 137.13405:149 149.13278:179 151.14694:374 153.13379:60 155.17926:79 211.20569…	359548	425966	429582	3373	TRUE	1 day, 14:01:00	38	1	18	1	20	0	0	0	0	0		0
12047	11.7	576.574	Cer 38:1;O2|Cer 20:1;O2/18:0	[M+H-H2O]+		0.25	TRUE	12	576.571	C38H75NO3	Cer_NS	BDIIZHQNVIYLPJ-UHFFFAOYSA-N	O=C(NC(CO)C(O)C=CCCCCCCCCCCCCCCC)CCCCCCCCCCCCCCCCC	310	TRUE	TRUE	TRUE		FALSE	FALSE			100	98.9	31.3	55.5	100	4.18	Brain3	576.57434:415684 577.57769:357533 578.58105:92977	70.07314:47 71.08307:149 77.03683:203 79.05235:835 81.06915:1020 82.07047:104 83.08462:1772 84.05122:53 85.10117:588 87.09743:45 91.05267:503 92.06091:111 93.06941:1550 94.07274:280 95.08501:4145 96.08833:297 97.06442:147 97.10054:2047 99.11713:397 103.05431:87 105.06761:208 107.08712:943 108.08884:357 109.10097:2598 109.46687:90 110.10435:332 111.11619:1163 112.12102:84 113.13232:90 121.10162:23…	94206	197967	415684	3695	TRUE	1 day, 14:01:00	38	1	20	1	18	0	0	0	0	0		0
12053	13.225	576.579	Cer 38:1;O2|Cer 20:1;O2/18:0	[M+H-H2O]+	adduct linked to 11353_[M+H-H2O]+	1	TRUE	12	576.571	C38H75NO3	Cer_NS	BDIIZHQNVIYLPJ-UHFFFAOYSA-N	O=C(NC(CO)C(O)C=CCCCCCCCCCCCCCCC)CCCCCCCCCCCCCCCCC	410	TRUE	TRUE	TRUE		FALSE	FALSE			100	82.9	60.7	96.9	100	3.6	Brain2	576.57874:335942 577.58209:258584 578.58545:69509	71.08307:91 79.93629:62 81.06915:508 82.06383:556 83.08462:270 85.10117:135 88.05092:48 91.05267:217 93.06941:236 93.51191:59 95.08501:773 96.08115:210 97.10054:201 99.11713:104 102.84233:46 108.08694:73 109.10097:410 111.07949:82 111.11813:125 121.10162:385 122.11205:91 123.1165:278 132.87987:48 135.11784:336 136.11873:98 137.1319:143 149.13278:300 151.14468:127 163.14792:123 165.16478:94 177.16…	269295	335942	306029	6543	TRUE	1 day, 14:01:00	38	1	20	1	18	0	0	0	0	0		0
12732	11.557	592.569	Cer 38:2;O2|Cer 18:1;O2/20:1	[M+H]+		0.5	TRUE	10.94	592.566	C38H73NO3	Cer_NS	VJSANVIMIYPTLW-UHFFFAOYSA-N	O=C(NC(CO)C(O)C=CCCCCCCCCCCCCC)CCCCCCCCCC=CCCCCCCCC	410	TRUE	TRUE	TRUE		FALSE	FALSE			100	95.3	63.4	88.9	100	144.93	Brain2	592.56891:428552 593.57226:371063 594.57562:99021	71.08461:67 77.03683:116 79.05235:137 81.06915:502 82.06549:347 83.08462:203 85.10117:115 91.05442:325 93.06941:657 95.08501:1081 96.07935:192 97.10054:303 107.08712:378 109.10097:924 110.10435:100 111.11813:292 112.12296:87 114.09138:92 114.10508:69 121.10162:1391 122.10395:173 123.1165:309 125.10291:86 135.11571:1432 136.11873:69 137.13834:113 143.19987:42 149.13278:927 151.14694:243 159.21841:…	367204	428552	429597	3321	TRUE	1 day, 14:02:00	38	2	18	1	20	1	0	0	0	0		0
13348	12.27	606.6	Cer 39:2;O2|Cer 18:1;O2/21:1	[M+H]+	adduct linked to 14382_[M+Na]+	0.5	TRUE	11.63	606.582	C39H75NO3	Cer_NS	PNARKFMEYUBMPW-UHFFFAOYSA-N	O=C(NC(CO)C(O)C=CCCCCCCCCCCCCC)CCCCCCCCCC=CCCCCCCCCC	410	TRUE	TRUE	TRUE		FALSE	FALSE			100	94.9	58.3	88	100	193.34	Brain2	606.60028:287996 607.60363:274039 608.60699:87452	71.08461:66 77.03683:125 79.05399:222 80.06249:43 81.06915:595 82.06549:502 83.08462:318 83.48432:43 85.10117:277 91.05442:315 93.06941:929 95.08501:1634 96.07935:309 97.08971:58 97.10054:690 98.10352:97 102.09291:59 105.06949:153 107.08522:491 108.08884:147 109.10097:1095 111.11813:316 117.06819:74 121.09961:1148 122.10597:71 123.1165:679 125.10291:99 128.10506:89 134.4753:104 135.11571:1505 136…	206287	287996	323204	2441	TRUE	1 day, 15:02:00	39	2	18	1	21	1	0	0	0	0		0
13229	13.387	604.602	Cer 40:1;O2|Cer 18:1;O2/22:0	[M+H-H2O]+	found in higher mz's MsMs_14677	1	TRUE	13.02	604.603	C40H79NO3	Cer_NS	KEPQASGDXIEOIL-UHFFFAOYSA-N	O=C(NC(CO)C(O)C=CCCCCCCCCCCCCC)CCCCCCCCCCCCCCCCCCCCC	310	TRUE	TRUE	TRUE		FALSE	FALSE			100	98.2	62.5	92.3	100	1987.7	Brain1	604.60248:428633 605.60583:506685 606.60919:273045	71.08461:157 77.03683:45 79.05561:140 80.05594:76 81.06915:1047 82.06383:325 83.08462:653 85.10117:432 86.10151:91 91.05442:364 93.06411:44 93.06941:356 95.08501:3109 95.681:89 96.08833:195 97.10054:1378 98.10352:143 99.1153:334 107.08522:338 109.10097:2426 110.10628:96 111.11619:762 113.13232:132 121.09961:541 122.10799:76 123.1165:743 124.11895:127 125.13161:216 133.08063:46 135.11571:610 136.1…	428633	430177	430037	10686	TRUE	1 day, 16:01:00	40	1	18	1	22	0	0	0	0	0		0
14062	13.42	622.61	Cer 40:1;O2|Cer 18:1;O2/22:0	[M+H]+	adduct linked to 14960_[M+H]+; found in higher mz's MsMs_14960	1	TRUE	13.02	622.613	C40H79NO3	Cer_NS	KEPQASGDXIEOIL-UHFFFAOYSA-N	O=C(NC(CO)C(O)C=CCCCCCCCCCCCCC)CCCCCCCCCCCCCCCCCCCCC	310	TRUE	TRUE	TRUE		FALSE	TRUE			85.9	98.1	31	64.3	100	48.4	Brain3	622.60992:425822 623.61327:504620 624.61663:369970	71.08307:233 77.03844:221 79.05399:727 81.06915:1982 82.06383:378 83.08462:1422 84.08819:138 85.10117:559 86.0675:74 91.05442:353 91.6131:48 93.06941:801 94.07452:83 95.08501:5129 95.38725:73 96.08833:545 97.06442:321 97.10054:2442 98.10352:327 99.07882:127 99.1153:127 100.07544:507 107.08522:346 107.70243:46 109.10097:4491 110.10435:317 111.07949:292 111.11619:2325 112.11908:223 113.13036:106 11…	422659	424592	425822	9144	TRUE	1 day, 16:01:00	40	1	18	1	22	0	0	0	0	0		0
13141	13.132	602.59	Cer 40:2;O2|Cer 18:1;O2/22:1	[M+H-H2O]+	found in higher mz's MsMs_21859; found in higher mz's MsMs_13194	0.25	TRUE	12.35	602.587	C40H77NO3	Cer_NS	YHMJTZZWEXBHQK-UHFFFAOYSA-N	O=C(NC(CO)C(O)C=CCCCCCCCCCCCCC)CCCCCCCCCCCC=CCCCCCCCC	410	TRUE	TRUE	TRUE		FALSE	FALSE			100	92.6	54.4	89.9	100	4.14	Brain1	602.58997:422042 603.59332:474458 604.59668:417713	75.3445:44 77.03683:190 79.05235:273 81.06915:799 82.06383:255 83.08462:402 84.07811:44 91.05442:222 93.06941:1356 93.32771:57 94.06563:155 95.08501:877 96.07756:135 97.06262:79 97.10054:358 98.10352:123 99.1153:122 105.39659:57 107.08522:727 108.09074:90 109.10097:706 110.10435:341 111.11813:388 115.23737:43 119.08337:123 121.10162:1189 122.10597:126 123.1165:338 125.09471:69 135.11571:1383 136.…	422042	428169	428456	15784	TRUE	1 day, 16:02:00	40	2	18	1	22	1	0	0	0	0		0
13971	13.206	620.595	Cer 40:2;O2|Cer 18:1;O2/22:1	[M+H]+	found in higher mz's MsMs_21901	0.5	TRUE	12.35	620.598	C40H77NO3	Cer_NS	YHMJTZZWEXBHQK-UHFFFAOYSA-N	O=C(NC(CO)C(O)C=CCCCCCCCCCCCCC)CCCCCCCCCCCC=CCCCCCCCC	410	TRUE	TRUE	TRUE		FALSE	FALSE			100	91.6	47.8	83.3	100	18.49	Brain1	620.59503:430141 621.59838:468344 622.60174:332861	71.08616:96 77.03844:159 79.05399:455 81.06915:987 82.06383:838 83.08462:564 85.10286:153 91.05442:591 93.06941:1333 94.07274:93 95.07072:105 95.08501:2014 96.08295:157 97.10054:860 107.08522:1085 108.08503:73 109.10097:1610 110.10243:119 111.11619:616 121.09961:2695 122.10597:304 123.1165:1301 124.12099:163 125.13161:207 126.13397:107 128.10713:65 135.11571:3424 135.48448:77 136.11873:473 137.13…	430141	422893	431375	17871	TRUE	1 day, 16:02:00	40	2	18	1	22	1	0	0	0	0		0
13870	13.56	618.615	Cer 41:1;O2|Cer 18:1;O2/23:0	[M+H-H2O]+	found in higher mz's MsMs_21480; adduct linked to 13109_[M+H]+	1	TRUE	13.16	618.618	C41H81NO3	Cer_NS	NAJHAHQNQCNWOP-UHFFFAOYSA-N	O=C(NC(CO)C(O)C=CCCCCCCCCCCCCC)CCCCCCCCCCCCCCCCCCCCCC	310	TRUE	TRUE	TRUE		FALSE	FALSE			100	98.2	67	91.4	100	75.09	Brain3	618.6153:417183 619.61865:442764 620.62201:456184	71.08307:137 77.04166:104 79.05399:202 80.00348:56 81.06915:536 82.06549:235 83.08462:374 85.10117:253 91.05267:155 93.06941:466 95.08501:972 96.08833:253 97.10054:435 99.08064:137 99.11713:146 103.05244:87 107.08522:457 109.10097:1338 110.10435:114 111.07949:178 111.11619:531 114.09334:121 121.10162:715 122.10597:115 123.1165:524 124.11691:70 133.09966:124 135.11784:979 136.12086:141 137.1319:22…	415625	418436	417183	9184	TRUE	1 day, 17:01:00	41	1	18	1	23	0	0	0	0	0		0
13774	13.487	616.602	Cer 41:2;O2|Cer 18:1;O2/23:1	[M+H-H2O]+	adduct linked to 14680_[M+H]+; found in higher mz's MsMs_14680; found in higher mz's MsMs_22729	0.75	TRUE	12.86	616.603	C41H79NO3	Cer_NS	UGMJRSXYFQLPCH-UHFFFAOYSA-N	O=C(NC(CO)C(O)C=CCCCCCCCCCCCCC)CCCCCCCCCCC=CCCCCCCCCCC	410	TRUE	TRUE	TRUE		FALSE	FALSE			100	95.3	48.9	86.1	100	61.28	Brain1	616.60236:418447 617.60571:533355 618.60907:490700	71.08616:251 77.03844:505 78.04539:71 79.05399:1089 80.05594:70 81.06915:1820 82.06383:829 83.08462:1034 85.09948:664 88.50719:43 91.05442:1047 92.0574:132 93.06941:3137 94.07274:171 95.08501:3592 96.07935:282 97.06442:1248 97.10054:1845 98.10352:169 99.11713:493 103.05431:160 105.06949:533 106.96957:374 107.08522:2166 107.21232:274 107.33379:271 107.45533:221 107.57694:227 107.69862:226 107.8184…	418447	425119	426113	9731	TRUE	1 day, 17:02:00	41	2	18	1	23	1	0	0	0	0		0
14680	13.487	634.611	Cer 41:2;O2|Cer 18:1;O2/23:1	[M+H]+	adduct linked to 13774_[M+H-H2O]+; found in higher mz's MsMs_22729	1	TRUE	12.86	634.613	C41H79NO3	Cer_NS	UGMJRSXYFQLPCH-UHFFFAOYSA-N	O=C(NC(CO)C(O)C=CCCCCCCCCCCCCC)CCCCCCCCCCC=CCCCCCCCCCC	410	TRUE	TRUE	TRUE		FALSE	FALSE			100	95.1	33.1	81.5	100	36.08	Brain2	634.61084:428977 635.61419:551326 636.61755:460545	70.07314:86 71.08307:262 77.03683:739 78.04053:87 79.05399:1997 80.04774:348 81.06915:3518 82.06383:1863 83.04787:153 83.06792:215 83.08462:1508 84.08819:159 85.10117:669 86.0573:99 88.38311:42 91.05442:1566 92.0574:162 93.06941:5046 94.06563:247 95.08501:7012 96.07935:1073 97.06442:364 97.10054:3734 98.10352:179 100.07544:277 105.07137:571 107.08522:3623 108.08694:308 109.06461:99 109.10097:6939…	424517	428977	429201	20280	TRUE	1 day, 17:02:00	41	2	18	1	23	1	0	0	0	0		0
14566	13.745	632.627	Cer 42:1;O2|Cer 18:1;O2/24:0	[M+H-H2O]+	found in higher mz's MsMs_22614; found in higher mz's MsMs_22591; found in higher mz's MsMs_15434	0.5	TRUE	13.26	632.634	C42H83NO3	Cer_NS	ZJVVOYPTFQEGPH-UHFFFAOYSA-N	O=C(NC(CO)C(O)C=CCCCCCCCCCCCCC)CCCCCCCCCCCCCCCCCCCCCCC	310	TRUE	TRUE	TRUE		FALSE	FALSE			100	96.9	46.8	94.7	100	28.5	Brain2	632.62732:428479 633.63067:463235 634.63403:489620	70.06853:45 71.08616:287 77.03683:329 79.05399:728 81.06915:2804 82.06549:527 82.68088:101 83.08462:1371 84.08651:153 85.10117:1147 87.27025:44 91.05267:772 93.06941:2028 94.07274:285 95.08501:5755 95.2477:73 96.08654:385 97.06442:234 97.10054:3228 97.42947:77 99.07882:109 99.11713:455 100.12128:61 103.05058:101 105.06761:85 107.08522:1808 107.21232:236 107.33189:178 108.09074:98 109.10097:3856 1…	427358	428479	428605	40290	TRUE	1 day, 18:01:00	42	1	18	1	24	0	0	0	0	0		0
15434	13.755	650.642	Cer 42:1;O2|Cer 18:1;O2/24:0	[M+H]+	adduct linked to 13727_[M+H-H2O]+; adduct linked to 14630_[M+H]+	0.5	TRUE	13.26	650.645	C42H83NO3	Cer_NS	ZJVVOYPTFQEGPH-UHFFFAOYSA-N	O=C(NC(CO)C(O)C=CCCCCCCCCCCCCC)CCCCCCCCCCCCCCCCCCCCCCC	310	TRUE	TRUE	TRUE		FALSE	TRUE			85.6	97	16.1	70.1	100	43.69	Brain1	650.64221:417966 651.64556:411228 652.64892:415878	70.06393:194 71.08307:105 77.03844:390 79.05399:382 81.06915:2340 82.06217:216 83.08462:1672 85.10117:376 88.075:199 91.05267:312 93.06941:586 95.08501:5073 96.08833:434 97.10054:3367 98.10352:295 99.11713:202 102.0892:196 107.08143:83 107.08522:319 108.08694:159 109.10097:3422 110.10435:280 111.08142:168 111.11619:2136 114.09138:171 120.08736:43 121.10162:814 122.10597:125 123.1165:2394 124.1209…	417966	420399	418148	11282	TRUE	1 day, 18:01:00	42	1	18	1	24	0	0	0	0	0		0
14445	13.655	630.615	Cer 42:2;O2|Cer 18:1;O2/24:1	[M+H-H2O]+	found in higher mz's MsMs_26722; found in higher mz's MsMs_23551; found in higher mz's MsMs_15312; similar chromatogram in higher mz_23559; found in higher mz's MsMs_23559	1	TRUE	13.03	630.618	C42H81NO3	Cer_NS	HZPUWSUHFOTSAY-UHFFFAOYSA-N	O=C(NC(CO)C(O)C=CCCCCCCCCCCCCC)CCCCCCCCCCCC=CCCCCCCCCCC	410	TRUE	TRUE	TRUE		FALSE	FALSE			100	95.3	53.1	92.3	100	13.73	Brain3	630.61926:44492 631.62261:24708 632.62597:24145	70.06393:173 71.08461:219 73.11677:42 77.03683:721 79.05235:994 79.07516:45 81.06915:2957 82.06383:2500 83.04787:198 83.08462:1246 85.10117:208 86.0607:79 91.05267:969 91.5938:104 93.06941:3718 94.06563:192 95.08501:5473 96.07935:1232 97.06442:190 97.10054:1848 98.10533:116 99.08429:185 99.11713:205 100.07544:135 102.05402:81 103.05431:49 105.06949:206 106.96957:431 107.01697:138 107.08522:2543 1…	425942	425830	425230	44492	TRUE	1 day, 18:02:00	42	2	18	1	24	1	0	0	0	0		0
14446	13.363	630.615	Cer 42:2;O2|Cer 18:1;O2/24:1	[M+H-H2O]+	found in higher mz's MsMs_23545; found in higher mz's MsMs_22493; found in higher mz's MsMs_22482; found in higher mz's MsMs_22466	0.75	TRUE	13.03	630.618	C42H81NO3	Cer_NS	HZPUWSUHFOTSAY-UHFFFAOYSA-N	O=C(NC(CO)C(O)C=CCCCCCCCCCCCCC)CCCCCCCCCCCC=CCCCCCCCCCC	310	TRUE	TRUE	TRUE		FALSE	FALSE			100	98.5	35.9	91.4	100	23.83	Brain1	630.61469:430079 631.61804:458113 632.6214:443991	71.08461:543 77.03683:701 79.05399:1090 81.06915:1824 82.06549:1863 83.06625:193 83.08462:1002 84.05122:88 84.08819:119 85.10117:447 89.97695:58 91.05267:1235 91.76225:44 93.06941:3011 94.06563:341 95.08501:5708 96.08115:431 97.06262:314 97.10054:2454 98.10533:193 99.07882:293 100.07544:106 105.06949:635 106.96957:358 107.08522:2350 107.16299:92 107.21232:259 107.33379:227 107.45533:226 107.57504…	430079	429771	429806	25666	TRUE	1 day, 18:02:00	42	2	18	1	24	1	0	0	0	0		0
15312	13.675	648.624	Cer 42:2;O2|Cer 18:1;O2/24:1	[M+H]+	found in higher mz's MsMs_26722; found in higher mz's MsMs_23551	1	TRUE	13.03	648.629	C42H81NO3	Cer_NS	HZPUWSUHFOTSAY-UHFFFAOYSA-N	O=C(NC(CO)C(O)C=CCCCCCCCCCCCCC)CCCCCCCCCCCC=CCCCCCCCCCC	410	TRUE	TRUE	TRUE		FALSE	TRUE			81.5	95.3	47.9	77.1	71.4	1890.66	Brain3	648.63379:76013 649.63714:49721 650.6405:19564	70.06393:130 71.08307:179 72.07222:48 77.03683:319 79.05399:1303 80.04774:159 81.06915:1603 82.06383:1674 83.04787:124 83.08462:1092 84.07979:97 85.10117:430 89.77889:43 91.05442:1407 92.05564:173 93.06941:3859 94.07274:321 95.0725:268 95.08501:4904 96.08115:663 97.06442:259 97.10054:1486 98.06722:110 98.10533:141 99.11713:184 100.07544:189 105.07137:276 106.96957:264 107.08522:1898 107.21232:227…	431424	431573	431543	76013	TRUE	1 day, 18:02:00	42	2	18	1	24	1	0	0	0	0		0
15229	13.174	646.619	Cer 42:3;O2|Cer 18:1;O2/24:2	[M+H]+	adduct linked to 14381_[M+H-H2O]+	0.75	TRUE	12.69	646.613	C42H79NO3	Cer_NS	GGSZJXUUQMDAST-UHFFFAOYSA-N	O=C(NC(CO)C(O)C=CCCCCCCCCCCCCC)CCCCCCCCCCCC=CCC=CCCCCCCC	310	TRUE	TRUE	TRUE		FALSE	FALSE			100	97.2	56	86	100	53.92	Brain2	646.61914:415600 647.62249:388971 648.62585:118333	77.03683:106 79.05399:148 81.06915:288 82.06383:229 83.06792:136 83.08462:405 85.10117:232 91.05442:381 93.06941:1007 94.07452:143 95.08501:1131 96.09373:81 97.10054:537 98.10352:92 100.07544:89 105.06949:183 107.08522:319 108.09074:91 109.10097:1274 110.10628:227 111.11813:435 111.96971:60 117.07216:73 119.08537:117 121.10162:1557 122.10395:262 123.1165:1098 125.13161:230 131.08617:126 133.09966…	419672	415600	410541	10604	TRUE	1 day, 18:03:00	42	3	18	1	24	2	0	0	0	0		0
15231	13.864	646.652	Cer 43:1;O2|Cer 18:1;O2/25:0	[M+H-H2O]+	found in higher mz's MsMs_23410; found in higher mz's MsMs_23408	0.75	TRUE	13.39	646.65	C43H85NO3	Cer_NS	QHPYSHVSWAOLHS-UHFFFAOYSA-N	O=C(NC(CO)C(O)C=CCCCCCCCCCCCCC)CCCCCCCCCCCCCCCCCCCCCCCC	310	TRUE	TRUE	TRUE		FALSE	FALSE			100	97.2	34.3	96.1	100	49.01	Brain2	646.65173:395074 647.65508:462183 648.65844:528586	70.07007:116 71.08461:391 77.03683:368 79.05235:766 80.04938:101 81.06915:1282 82.06383:964 83.08462:504 84.08819:58 85.10117:875 86.1049:187 87.28052:57 91.05267:698 92.05916:97 93.06941:1961 94.06563:323 95.08501:3477 96.08833:245 97.06623:162 97.10054:1924 99.11896:149 100.12312:89 107.08712:1219 107.21232:161 108.08694:280 109.09523:259 109.10097:2638 110.10435:280 111.08142:161 111.11619:642…	349943	395074	402180	1780	TRUE	1 day, 19:01:00	43	1	18	1	25	0	0	0	0	0		0
16108	13.81	662.65	Cer 43:2;O2|Cer 18:1;O2/25:1	[M+H]+	found in higher mz's MsMs_24299; found in higher mz's MsMs_24292	0.75	TRUE	13.22	662.645	C43H83NO3	Cer_NS	AHNGOTQGIJOINE-UHFFFAOYSA-N	O=C(NC(CO)C(O)C=CCCCCCCCCCCCCC)CCCCCCCCCCCCC=CCCCCCCCCCC	410	TRUE	TRUE	TRUE		FALSE	FALSE			100	95.7	46.2	85.4	100	231.26	Brain3	662.6496:397461 663.65295:376521 664.65631:166364	70.06393:43 77.03844:178 77.1881:45 79.05399:372 81.0642:73 81.06915:772 82.06383:322 83.08462:753 85.09948:291 88.42791:45 91.05267:192 93.06941:965 95.08501:1770 96.08654:318 97.06442:153 97.10054:1301 99.11713:124 107.08522:820 108.08313:104 109.10097:987 111.08335:136 111.11619:410 112.12102:122 119.91071:42 121.09961:1824 122.10395:370 123.1165:941 124.11895:83 125.13161:273 135.11571:1910 1…	374011	389159	397461	6533	TRUE	1 day, 19:02:00	43	2	18	1	25	1	0	0	0	0		0
16002	13.97	660.67	Cer 44:1;O2|Cer 18:1;O2/26:0	[M+H-H2O]+	found in higher mz's MsMs_24216; similar chromatogram in higher mz_27086; similar chromatogram in higher mz_26156; similar chromatogram in higher mz_28968; similar chromatogram in higher mz_29436; similar chromatogram in higher mz_26698; similar chromatogram in higher mz_29225; similar chromatogram in higher mz_25576	0.75	TRUE	13.48	660.665	C44H87NO3	Cer_NS	CJROVRTUSFQVMR-UHFFFAOYSA-N	O=C(NC(CO)C(O)C=CCCCCCCCCCCCCC)CCCCCCCCCCCCCCCCCCCCCCCCC	310	TRUE	TRUE	TRUE		FALSE	FALSE			100	97	50.6	94.1	100	528.27	Brain2	660.6698:369564 661.67315:339854 662.67651:177531	71.08307:177 77.03844:78 79.05399:330 81.06915:927 82.06549:235 83.08462:514 85.10117:470 86.10151:90 88.49685:42 91.05617:134 93.06941:423 94.07096:198 95.08501:2138 96.08115:153 97.10054:992 97.40595:93 99.11713:309 107.08712:370 109.10097:1468 110.09666:87 111.11619:780 112.12296:93 114.09138:102 121.06331:57 121.10162:687 122.10395:100 123.1165:931 125.13161:396 131.08826:91 135.11571:1251 13…	306593	369564	390178	696	TRUE	1 day, 20:01:00	44	1	18	1	26	0	0	0	0	0		0
16711	13.925	676.663	Cer 44:2;O2|Cer 18:1;O2/26:1	[M+H]+	adduct linked to 15956_[M+H]+; found in higher mz's MsMs_24903	0.75	TRUE	13.36	676.66	C44H85NO3	Cer_NS	AQKMDEJRGNVGLA-UHFFFAOYSA-N	O=C(NC(CO)C(O)C=CCCCCCCCCCCCCC)CCCCCCCCCCCCCC=CCCCCCCCCCC	410	TRUE	TRUE	TRUE		FALSE	TRUE			88.9	96.1	36	76.5	100	397.42	Brain2	676.66266:412583 677.66601:489838 678.66937:207345	71.08307:138 77.04166:129 78.04377:86 79.05399:426 80.04774:106 81.06915:833 82.06549:629 83.04955:152 83.08462:353 85.10117:265 91.05442:212 93.06941:1357 94.07274:121 95.08501:1739 96.08115:166 97.06442:95 97.10054:820 99.07882:104 106.96957:163 107.08522:1087 107.21232:141 108.04503:123 108.08313:84 109.10097:1304 110.10435:157 111.08142:90 111.11813:625 112.1249:107 121.10162:2406 122.10395:1…	397949	412583	418490	4760	TRUE	1 day, 20:02:00	44	2	18	1	26	1	0	0	0	0		0
25828	14.559	863.693	CoQ10	[M+H]+		1	TRUE	14.15	863.691	C59H90O4	CoQ	ACTIUHUUMQJHFO-UHFFFAOYSA-N	O=C1C(OC)=C(OC)C(=O)C(=C1C)CC=C(C)CCC=C(C)CCC=C(C)CCC=C(C)CCC=C(C)CCC=C(C)CCC=C(C)CCC=C(C)CCC=C(C)CCC=C(C)C	310	TRUE	TRUE	TRUE		FALSE	FALSE			100	97.9	59.5	85.1	100	861.92	Brain1	863.69348:215640 864.69683:358998 865.70019:180877	79.05235:135 81.0708:385 83.08462:179 91.05267:312 93.06941:595 95.08501:1463 97.10234:220 99.05146:64 105.07137:501 107.08712:954 109.10097:2246 110.10243:221 111.11619:177 115.05843:79 117.06819:105 119.08537:613 121.10162:1322 123.1165:2017 124.11895:271 131.08406:201 133.10176:861 134.10579:147 135.11571:2075 136.12086:428 137.05894:167 137.1319:857 143.08368:121 145.10085:688 146.10475:97 14…	215640	181903	166643	908	FALSE	0	0	0	0	0	0	0	0	0	0	0		0
22665	14.134	795.626	CoQ9	[M+H]+	adduct linked to 21533_[M+H-H2O]+; found in higher mz's MsMs_22727	1	TRUE	13.6	795.629	C54H82O4	CoQ	UUGXJSBPSRROMU-UHFFFAOYSA-N	O=C1C(OC)=C(OC)C(=O)C(=C1C)CC=C(C)CCC=C(C)CCC=C(C)CCC=C(C)CCC=C(C)CCC=C(C)CCC=C(C)CCC=C(C)CCC=C(C)C	410	TRUE	TRUE	TRUE		FALSE	FALSE			100	96.6	36.1	86.6	100	2212	Brain1	795.62646:239870 796.62981:430923 797.63317:371877	77.03844:266 79.05235:442 81.06915:1312 83.08629:118 91.05442:847 93.06941:1208 94.07274:202 95.08501:4538 96.08833:488 97.06442:97 97.10054:669 103.05988:76 105.07137:1634 106.07119:170 107.08522:2770 108.08884:207 109.06461:162 109.10097:6360 110.10435:730 111.0428:427 111.11619:674 115.05253:116 117.07018:156 119.08537:1589 120.08937:77 121.10162:5073 122.10395:427 123.0799:574 123.1165:4103 1…	239870	226729	217940	3929	FALSE	0	0	0	0	0	0	0	0	0	0	0		0
13291	12.04	605.585	DG 15:0_18:1(d7)	[M+NH4]+	adduct linked to 11806_[M+H-H2O]+; adduct linked to 12578_[M+H]+; adduct linked to 13521_[M+Na]+	0.25	TRUE	11.42	605.584	C36H61O5	DG	GWAPRYUVSHVZHN-ZYYJJESQNA-N	OC[C@]([H])(OC(CCCCCCC/C=C\CCCCCC([2H])([2H])C([2H])([2H])C([2H])([2H])[2H])=O)COC(CCCCCCCCCCCCCC)=O	annotated by user-defined text library	TRUE	TRUE	FALSE		TRUE	FALSE			97.2	94.8				5.34	Blank	605.58521:80640 606.58856:45750 607.59192:20832	71.08616:167 77.04166:55 81.06915:325 82.07379:118 83.08462:285 84.09323:106 85.09948:203 91.05442:44 93.06941:258 95.08501:1134 96.09013:120 97.06623:129 97.10054:537 99.10983:121 100.11945:113 101.12128:122 107.08522:191 109.10097:606 110.1082:208 111.08335:99 111.11619:259 112.11908:235 114.13445:63 116.14011:89 121.10162:477 122.10597:141 123.1165:592 127.1486:91 133.22443:42 135.11571:476 13…	363737	346126	284987	80640	TRUE	1 day, 9:01:00	33	1	15	0	18	1	0	0	0	0		0
3724	6.872	302.309	SPB 18:0;O2	[M+H]+	adduct linked to 3318_[M+H-H2O]+; similar chromatogram in higher mz_3727; similar chromatogram in higher mz_3728; similar chromatogram in higher mz_3732; similar chromatogram in higher mz_4053; similar chromatogram in higher mz_8531; similar chromatogram in higher mz_8562; similar chromatogram in higher mz_9030; similar chromatogram in higher mz_9032	0.5	TRUE	6.54	302.305	C18H39NO2	DHSph	OTKJDMGTUTTYMP-UHFFFAOYSA-N	OCC(N)C(O)CCCCCCCCCCCCCCC	310	TRUE	TRUE	TRUE		FALSE	FALSE			100	98.5	55.5	96.5	100	191.34	Brain2	302.30853:304437 303.31188:109285 304.31524:13690	70.06393:169 71.08307:63 79.05235:111 81.06915:414 82.07213:62 83.08462:165 84.07979:121 87.80176:43 95.08501:373 97.10415:124 98.10171:77 107.71004:45 109.10097:240 109.73738:43 120.90004:42 123.1165:116 129.1963:46 135.11784:112 139.59355:42 160.11919:69 167.07083:60 170.84628:42 208.2625:44 213.43266:54 230.01225:42 240.22868:58 252.36728:56 254.28357:1076 254.78937:62 255.28395:75 258.31161:4…	174796	304437	258186	626	TRUE	18:00:00	18	0	18	0	0	0	0	0	0	0		0
4494	7.596	330.338	SPB 20:0;O2	[M+H]+	similar chromatogram in higher mz_4505; similar chromatogram in higher mz_28265; similar chromatogram in higher mz_29177	0.25	TRUE	7.19	330.337	C20H43NO2	DHSph	UFMHYBVQZSPWSS-UHFFFAOYSA-N	OCC(N)C(O)CCCCCCCCCCCCCCCCC	310	TRUE	TRUE	TRUE		FALSE	FALSE			100	98	59.7	91.7	100	334.35	Brain3	330.33792:250835 331.34127:81624 332.34463:10358	77.03844:88 81.06915:599 82.07213:97 83.08462:153 91.05617:86 93.06941:85 95.08501:452 97.10054:92 98.98399:121 109.10097:365 119.19138:45 122.02296:54 123.11854:146 123.3993:52 148.08728:47 151.03658:59 161.13182:44 168.38091:47 169.90144:62 171.0811:82 177.68976:43 196.06192:81 247.13992:77 254.27773:66 269.30307:52 271.05011:141 279.57285:43 281.29752:68 282.31577:1724 283.32047:208 284.32074:…	33108	110656	250835	113	TRUE	20:00:00	20	0	20	0	0	0	0	0	0	0		0
8852	6.982	482.361	LPC O-16:0	[M+H]+		0.75	TRUE	6.46	482.361	C24H52NO6P	EtherLPC	RKKJZVVEVRCBJA-UHFFFAOYSA-N	O=P([O-])(OCC[N+](C)(C)C)OCC(OCCCCCCCCCCCCCCCC)CO	410	TRUE	TRUE	TRUE		FALSE	FALSE			100	96.5	50	96.9	100	54.29	Brain1	482.36081:92856 483.36416:40930 484.36752:8755	84.04115:69 86.0947:292 87.11282:97 91.05617:55 97.9221:44 102.89252:46 104.10619:3489 105.10706:73 113.9231:45 121.10162:136 124.9984:381 131.08826:42 138.05623:75 142.05745:94 144.0432:47 149.13055:78 155.0081:109 156.0159:106 162.35304:45 166.06094:269 179.03828:82 182.02991:87 184.07291:999 186.31236:46 218.49011:43 227.23309:43 229.24582:50 247.27246:43 278.31796:42 304.05392:47 310.30725:53…	92856	97030	100884	765	TRUE	16:00:00	16	0	16	0	0	0	0	0	0	0		0
9607	7.082	508.377	LPC O-18:1	[M+H]+		0.5	TRUE	6.72	508.376	C26H54NO6P	EtherLPC	LGYDTKYITBAFRQ-UHFFFAOYSA-N	O=P([O-])(OCC[N+](C)(C)C)OCC(OCCCCCCCCC=CCCCCCCCC)CO	310	TRUE	TRUE	TRUE		FALSE	FALSE			100	98.3	46	77.3	100	11.06	Brain2	508.3765:40690 509.37985:22738 510.38321:37942	82.55262:43 86.0947:268 93.99454:62 104.10619:3484 104.44865:62 105.10894:70 107.47433:45 114.32639:47 125.00044:304 128.20256:48 130.1646:62 135.0795:122 138.12514:50 143.08586:63 149.12831:79 151.25961:43 161.13414:49 163.15025:86 166.06566:71 179.18544:44 184.07291:4771 184.69749:63 184.90427:89 185.07874:101 212.07747:65 227.21098:81 240.09805:67 242.10126:44 258.11139:127 309.28479:141 318.5…	37811	40690	43722	896	TRUE	18:01:00	18	1	18	1	0	0	0	0	0	0		0
9535	7.076	506.362	LPC O-18:2	[M+H]+		0.75	TRUE	6.28	506.361	C26H52NO6P	EtherLPC	QQNAQRKNFKTYBP-UHFFFAOYSA-N	O=P([O-])(OCC[N+](C)(C)C)OCC(OCCCCCCCCC=CCC=CCCCCC)CO	410	TRUE	TRUE	TRUE		FALSE	FALSE			100	92.1	62.6	90.7	100	13.1	Brain3	506.36212:43849 507.36547:16585 508.36883:57426	71.08925:74 86.0947:254 94.09051:42 98.98763:66 101.60097:44 104.10619:5348 104.39809:81 105.11082:266 116.71156:61 120.09138:54 123.11447:81 124.9984:662 133.08485:85 135.1221:78 143.07053:44 153.57178:43 165.08942:139 166.06094:261 174.91103:56 181.02748:377 184.07291:5795 184.37636:80 185.08122:85 185.7225:46 196.04909:46 199.14799:71 211.11514:58 225.12749:57 237.18222:43 240.10089:353 255.14…	42204	39359	43849	703	TRUE	18:02:00	18	2	18	2	0	0	0	0	0	0		0
10367	6.834	530.406	LPC O-20:4	[M+H]+		1	TRUE	6.17	530.36	C28H52NO6P	EtherLPC	GLIHDJWEYYFQLH-UHFFFAOYSA-N	O=P([O-])(OCC[N+](C)(C)C)OCC(OCCCCCCCC=CCC=CCC=CCC=CCC)CO	410	TRUE	TRUE	TRUE		FALSE	FALSE			100	94.7	31.4	83.4	100	349	Brain1	530.40161:411107 531.40496:362384 532.40832:61634	71.07225:1040 72.07533:106 79.05561:226 80.97513:132 81.0708:209 82.07711:110 86.09641:10629 86.15593:85 86.45727:121 87.09914:963 87.18638:74 91.05267:562 93.06941:525 95.08144:76 96.09193:93 98.10715:177 98.98399:1891 100.11945:122 102.1318:108 104.10619:81120 104.17539:306 104.22215:222 104.24835:201 104.28203:155 104.34193:235 104.46738:191 104.51421:114 104.55168:97 104.58167:164 104.67164:1…	411107	414456	411832	400713	TRUE	20:04:00	20	4	20	4	0	0	0	0	0	0		0
7681	7.047	438.298	LPE O-16:1	[M+H]+	adduct linked to 8251_[M+Na]+; similar chromatogram in higher mz_25786	0.75	TRUE	6.43	438.298	C21H44NO6P	EtherLPE	RRTPYUGIBQLEDN-UHFFFAOYSA-N	O=P(O)(OCCN)OCC(O)COCCCCCCCCC=CCCCCCC	410	TRUE	TRUE	TRUE		FALSE	FALSE			100	95.1	55.3	89.1	100	43.47	Brain3	438.2981:250530 439.30145:97022 440.30481:50577	72.52877:43 79.6858:44 81.07245:73 84.08147:234 95.0868:105 97.10234:67 98.09808:103 98.98399:261 101.40527:47 109.10097:107 113.52248:43 121.06129:44 125.12955:63 149.06566:70 153.36064:43 155.01038:1015 156.0159:96 178.74905:43 199.06267:57 230.64359:44 238.38036:45 240.27129:74 241.99861:48 265.25851:47 266.28622:10923 266.3909:84 266.69608:61 267.28894:2647 268.29056:310 268.42264:65 276.9347…	238191	235262	250530	1257	TRUE	16:01:00	16	1	16	1	0	0	0	0	0	0		0
8419	7.659	466.333	LPE O-18:1	[M+H]+	similar chromatogram in higher mz_8482; similar chromatogram in higher mz_8501; adduct linked to 7912_[M+H-H2O]+; adduct linked to 9013_[M+Na]+; adduct linked to 28030_[2M+H]+	0.75	TRUE	6.95	466.329	C23H48NO6P	EtherLPE	CDONWGCJDDHTLP-UHFFFAOYSA-N	O=P(O)(OCCN)OCC(O)COCCCCCCCCC=CCCCCCCCC	410	TRUE	TRUE	TRUE		FALSE	FALSE			100	93.7	58.3	90.4	100	66.59	Brain1	466.33273:369993 467.33608:243914 468.33944:75548	82.06383:91 83.08295:109 84.07979:509 93.06941:56 95.08501:320 97.09873:197 98.98399:443 117.09595:70 123.12057:111 142.02687:164 155.01038:893 155.15872:76 184.07042:49 194.20856:43 255.85815:46 266.30417:55 281.56497:54 294.31674:29340 294.42993:163 294.67526:98 295.06232:96 295.19455:75 295.26065:169 295.3205:7721 295.43073:151 295.50946:74 295.57562:91 295.80881:95 296.32278:726 296.5405:80 2…	369993	374887	393837	1772	TRUE	18:01:00	18	1	18	1	0	0	0	0	0	0		0
8351	7.151	464.317	LPE O-18:2	[M+H]+	adduct linked to 7869_[M+H-H2O]+; adduct linked to 8955_[M+Na]+; found in higher mz's MsMs_8386	0.75	TRUE	6.6	464.314	C23H46NO6P	EtherLPE	DBVHWKABURKXNY-UHFFFAOYSA-N	O=P(O)(OCCN)OCC(O)COCCCCCCCCC=CCC=CCCCCC	410	TRUE	TRUE	TRUE		FALSE	FALSE			100	96.4	54.4	88.8	100	73.91	Brain2	464.31665:324432 465.32:198262 466.32336:54439	79.05561:54 81.0708:291 83.08629:149 84.07979:264 85.10117:128 87.35587:43 93.06764:109 95.0868:291 98.98581:344 105.06761:77 107.08712:142 109.10097:213 110.09859:116 112.11131:203 124.11691:119 129.65495:44 135.11571:146 138.13159:153 140.14188:68 142.03343:110 150.13705:82 155.01038:583 160.27692:48 166.15541:77 168.17409:149 173.02089:228 179.10939:75 180.17291:160 182.1956:80 198.05301:123 2…	334939	324432	298881	1249	TRUE	18:02:00	18	2	18	2	0	0	0	0	0	0		0
8352	7.423	464.317	LPE O-18:2	[M+H]+	similar chromatogram in higher mz_8903; similar chromatogram in higher mz_11085; similar chromatogram in higher mz_31541	0.75	TRUE	6.6	464.314	C23H46NO6P	EtherLPE	DBVHWKABURKXNY-UHFFFAOYSA-N	O=P(O)(OCCN)OCC(O)COCCCCCCCCC=CCC=CCCCCC	410	TRUE	TRUE	TRUE		FALSE	FALSE			100	91.9	6.2	74.2	100	83.25	Brain1	464.31665:348099 465.32:212712 466.32336:44858	70.09768:43 71.4048:44 82.11198:44 87.09229:58 89.05975:51 91.05442:55 98.98763:87 102.8888:43 104.56855:47 109.16606:44 115.02697:50 123.66612:42 124.9984:130 128.25237:43 133.08485:55 136.08025:50 152.56964:43 155.00581:129 156.78136:46 163.1526:46 172.57765:51 173.90668:43 181.04227:65 184.08037:95 208.6779:44 221.38174:44 231.35381:42 246.47488:53 279.62799:46 289.53253:42 292.29871:93 297.80…	348099	360494	404997	3053	TRUE	18:02:00	18	2	18	2	0	0	0	0	0	0		0
18319	10.977	718.574	PC O-32:1	[M+H]+		0.75	TRUE	9.71	718.575	C40H80NO7P	EtherPC	LQQMWURSSDKNHJ-UHFFFAOYSA-N	O=C(OC(COCCCCCCCC)COP(=O)([O-])OCC[N+](C)(C)C)CCCCCCCCCCCC=CCCCCCCCCCC	420	TRUE	TRUE	TRUE		FALSE	FALSE			94.3	82	27.9	82.5	100	111.98	Brain2	718.57422:420928 719.57757:434476 720.58093:467232	70.06393:135 71.07225:1126 80.97348:277 86.09641:20846 87.09914:1318 95.08323:121 97.10234:192 98.98399:5026 99.1153:95 104.10619:7291 105.11269:150 109.10097:275 121.10364:126 123.11854:141 125.00044:32265 125.25874:112 126.00434:569 127.004:185 135.11571:242 137.1319:99 155.01038:321 166.06094:4419 167.06372:147 181.02501:190 183.79207:231 183.87405:259 183.92624:372 183.96602:324 184.07291:124…	416718	420928	422575	1390	FALSE	1 day, 8:01:00	32	1	0	0	0	0	0	0	0	0		0
19834	12.339	746.607	PC O-34:1	[M+H]+		0.5	TRUE	10.69	746.606	C42H84NO7P	EtherPC	OVZJGEFUWZPYRW-UHFFFAOYSA-N	O=C(OC(COCCCCCCCC)COP(=O)([O-])OCC[N+](C)(C)C)CCCCCCCCCCCCCC=CCCCCCCCCCC	420	TRUE	TRUE	TRUE		FALSE	FALSE			100	70.9	37.5	85.8	100	51.86	Brain3	746.60712:335848 747.61047:407173 748.61383:515177	71.07225:1134 79.05235:114 80.97348:408 85.09948:143 86.09641:19623 86.22909:113 87.09914:606 95.0868:139 98.98399:3826 104.10619:5634 105.10894:318 125.00044:25185 125.40234:190 126.00229:311 127.004:258 134.27774:106 164.02217:98 166.06329:4039 167.0661:216 179.16336:45 181.02501:325 183.298:110 183.70512:148 183.81442:245 183.86909:220 184.02069:803 184.07291:125402 184.09529:103802 184.11269:…	333189	335532	335848	558	FALSE	1 day, 10:01:00	34	1	0	0	0	0	0	0	0	0		0
20615	11.562	760.643	PC O-35:1	[M+H]+		0.25	TRUE	11.12	760.622	C43H86NO7P	EtherPC	YCAQMKVCLPIPAJ-UHFFFAOYSA-N	O=C(OC(COCCCCCCCC)COP(=O)([O-])OCC[N+](C)(C)C)CCCCCCCCCCCCCCC=CCCCCCCCCCC	320	TRUE	TRUE	TRUE		FALSE	FALSE			100	97.6	9.5	83.2	100	4343.89	Brain2	760.64276:249737 761.64611:456005 762.64947:535096	70.06393:466 71.07225:9195 71.08925:268 72.07533:815 80.97348:2765 81.06915:87 84.08147:220 85.71255:85 86.0947:86877 86.12021:5176 86.13552:1750 86.14572:1912 86.17634:828 86.18655:1393 86.20866:797 86.23419:666 86.26142:748 86.28185:490 86.30398:682 86.34484:612 86.35676:443 86.3772:394 86.39764:564 86.42319:832 86.45386:388 86.46578:791 86.53226:634 86.57487:745 86.59705:285 86.62945:229 86.64…	248377	249737	249397	1840	FALSE	1 day, 11:01:00	35	1	0	0	0	0	0	0	0	0		0
21354	12.692	774.636	PC O-36:1	[M+H]+		0.75	TRUE	11.79	774.637	C44H88NO7P	EtherPC	IIOOVJGBEQXRHD-UHFFFAOYSA-N	O=C(OC(COCCCCCCCC)COP(=O)([O-])OCC[N+](C)(C)C)CCCCCCCCCCCCCCCC=CCCCCCCCCCC	410	TRUE	TRUE	TRUE		FALSE	TRUE			91.3	90.2	45.7	84	100	4880.16	Brain1	774.63574:248511 775.63909:422293 776.64245:215872	71.0738:143 74.06156:85 80.97348:74 86.09641:3694 87.09914:309 95.0868:178 96.09193:63 97.81876:43 98.98399:669 104.10619:1023 109.10097:206 110.10243:60 111.11619:197 123.11447:161 123.32806:44 125.00044:4376 126.00229:166 135.1221:181 164.00809:85 166.06329:463 167.06372:122 173.09563:69 182.79718:79 183.90884:104 184.07539:117722 184.11269:23260 184.14502:15693 184.15994:12278 184.17487:8688 1…	248511	245802	246120	224	FALSE	1 day, 12:01:00	36	1	0	0	0	0	0	0	0	0		0
21239	12.458	772.622	PC O-36:2	[M+H]+		0.75	TRUE	10.85	772.622	C44H86NO7P	EtherPC	MFLNWJCWDLDCLH-UHFFFAOYSA-N	O=C(OC(COCCCCCCCC)COP(=O)([O-])OCC[N+](C)(C)C)CCCCCCCCCCCCCCCC=CCC=CCCCCCCC	420	TRUE	TRUE	TRUE		FALSE	FALSE			100	73.2	48.8	86.6	100	77.1	Brain1	772.62238:245421 773.62573:411866 774.62909:301463	71.07225:343 81.0708:138 85.09948:127 86.09641:3711 86.27504:85 86.5493:113 98.98399:687 104.10619:760 109.10097:169 111.11619:98 125.00044:6345 126.00434:123 133.10176:115 137.1319:115 146.97881:77 155.01038:55 159.119:144 164.00809:88 164.15363:52 166.06329:942 170.05914:90 183.11693:68 183.67532:144 183.75977:79 183.82188:139 184.07539:118002 184.09776:44142 184.11269:31573 184.14502:19353 184…	245421	242400	241884	256	FALSE	1 day, 12:02:00	36	2	0	0	0	0	0	0	0	0		0
22236	13.048	788.669	PC O-37:1	[M+H]+		0.25	TRUE	12.6	788.653	C45H90NO7P	EtherPC	UIOGVZKAOSZDAK-UHFFFAOYSA-N	O=C(OC(COCCCCCCCCC)COP(=O)([O-])OCC[N+](C)(C)C)CCCCCCCCCCCCCCCC=CCCCCCCCCCC	320	TRUE	TRUE	TRUE		FALSE	FALSE			100	97.5	30.9	85.8	100	46.25	Brain1	788.6687:243407 789.67205:377191 790.67541:451251	71.07225:1009 72.07378:105 80.97348:339 85.60061:110 86.09641:20724 86.37209:124 87.09914:1299 98.98399:4964 101.41449:48 104.10619:4124 105.11082:399 125.00044:31965 125.07421:159 125.42081:118 125.59326:105 126.00229:766 126.05166:100 127.004:362 166.06329:3951 167.0661:335 183.26575:122 183.54123:130 183.57101:109 183.73244:208 183.78958:149 183.93121:264 184.07291:125530 184.09529:103761 184.…	243407	241979	244644	1427	FALSE	1 day, 13:01:00	37	1	0	0	0	0	0	0	0	0		0
24623	14.072	832.723	PC O-40:0	[M+H]+		0.25	TRUE	13.39	832.715	C48H98NO7P	EtherPC	IJKAFAWYFNQUCD-UHFFFAOYSA-N	O=C(OC(COCCCCCCCCCCCC)COP(=O)([O-])OCC[N+](C)(C)C)CCCCCCCCCCCCCCCCCCCCCCCCCCC	420	TRUE	TRUE	TRUE		FALSE	FALSE			100	94.3	59.5	83.9	100	293.39	Brain1	832.72351:168193 833.72686:215123 834.73022:79160	71.07225:139 81.06915:99 86.09641:1161 87.09914:159 95.08501:101 97.09873:87 98.98399:446 104.10806:329 109.2216:45 111.11813:118 118.90945:62 120.96655:243 123.12057:138 125.00044:1529 126.00023:92 133.09753:44 146.98325:70 147.11658:102 161.13182:333 164.00809:225 166.06566:144 170.05914:65 184.04059:138 184.07539:91421 184.10771:1874 184.16243:1539 184.19226:1080 184.20718:1634 184.23953:615 1…	168193	210263	220892	327	FALSE	1 day, 16:00:00	40	0	0	0	0	0	0	0	0	0		0
16705	11.2	676.534	PE P-32:0|PE P-16:0_16:0	[M+H]+	adduct linked to 15884_[M+H-H2O]+; similar chromatogram in higher mz_19885; similar chromatogram in higher mz_19896; similar chromatogram in higher mz_24083; similar chromatogram in higher mz_26226; similar chromatogram in higher mz_29393	0.75	TRUE	10.23	676.528	C37H74NO7P	EtherPE	FDULCEKAOVWBTQ-UHFFFAOYSA-N	O=C(OC(COC=CCCCCCCCCCCCCCC)COP(=O)(O)OCCN)CCCCCCCCCCCCCCC	410	TRUE	TRUE	TRUE		FALSE	FALSE			100	89.2	52.9	86.8	100	278.27	Brain2	676.53394:381543 677.53729:353856 678.54065:108613	71.08461:520 73.06194:45 79.05235:252 81.06915:729 82.07213:141 83.08462:1012 84.08147:165 85.10117:721 89.05975:363 91.05442:257 93.06764:513 95.08501:2967 95.18868:77 96.08833:335 97.06442:447 97.10054:832 98.10533:124 99.11713:357 103.07849:155 107.08522:324 109.10097:2023 110.10435:188 111.11813:235 113.13426:179 117.08802:138 121.10162:559 123.1165:1840 124.11895:144 125.09676:158 125.13366:…	317794	381543	402844	1086	TRUE	1 day, 8:00:00	32	0	16	0	16	0	0	0	0	0		0
17745	12.645	704.559	PE P-34:0|PE P-18:0_16:0	[M+H]+	adduct linked to 17054_[M+H-H2O]+	1	TRUE	11.17	704.559	C39H78NO7P	EtherPE	HEASGCOZOMIKFU-UHFFFAOYSA-N	O=C(OC(COC=CCCCCCCCCCCCCCCCC)COP(=O)(O)OCCN)CCCCCCCCCCCCCCC	410	TRUE	TRUE	TRUE		FALSE	FALSE			100	76.3	49	88.8	100	30.64	Brain1	704.55945:414562 705.5628:410076 706.56616:185364	70.07314:48 71.08461:255 77.34918:43 79.05399:193 81.06915:1379 83.08462:989 85.09948:717 86.10151:123 89.05975:160 91.05442:206 92.05916:76 93.06941:266 95.08501:2655 96.08654:115 97.06442:337 97.10054:1086 98.09444:75 99.11713:397 100.11761:141 101.72107:46 103.07477:397 104.08002:152 107.08522:408 108.08884:108 109.10097:2898 110.10435:199 111.08529:86 111.11619:524 113.13232:151 117.09:199 12…	414562	421803	426455	2839	TRUE	1 day, 10:00:00	34	0	18	0	16	0	0	0	0	0		0
17649	11.356	702.542	PE P-34:1|PE P-16:0_18:1	[M+H]+	adduct linked to 16987_[M+H-H2O]+; similar chromatogram in higher mz_27376	1	TRUE	10.41	702.543	C39H76NO7P	EtherPE	ZVVYJAAMWXATNY-UHFFFAOYSA-N	O=C(OC(COC=CCCCCCCCCCCCCCC)COP(=O)(O)OCCN)CCCCCCCC=CCCCCCCCC	410	TRUE	TRUE	TRUE		FALSE	FALSE			100	89.7	37.1	90.5	100	33.78	Brain2	702.54224:425920 703.54559:485832 704.54895:366994	71.08461:182 77.03683:113 77.26379:45 79.05399:404 81.06915:1815 82.07213:92 83.08462:1377 84.08987:114 85.06567:108 85.10117:316 89.05801:165 91.05442:841 93.06941:1426 94.07629:97 95.08501:2879 96.08833:302 97.06442:713 97.10054:1636 98.10352:144 98.98399:172 99.10253:105 99.1153:158 105.06949:160 107.08522:1683 107.21232:211 109.10097:2609 110.10243:239 111.07949:380 111.11619:929 112.11713:17…	426376	425920	426878	10970	TRUE	1 day, 10:01:00	34	1	16	0	18	1	0	0	0	0		0
18928	12.888	730.576	PE P-36:1|PE P-18:0_18:1	[M+H]+		0.5	TRUE	11.38	730.575	C41H80NO7P	EtherPE	XVYPOHCSLJZFED-UHFFFAOYSA-N	O=C(OC(COC=CCCCCCCCCCCCCCCCC)COP(=O)(O)OCCN)CCCCCCCC=CCCCCCCCC	410	TRUE	TRUE	TRUE		FALSE	FALSE			100	75.2	26.1	95.8	100	8419.22	Brain3	730.57568:423511 731.57903:490854 732.58239:392529	71.04908:188 71.08461:372 79.05399:753 81.06915:2990 82.07213:397 83.08462:2322 84.08987:288 85.06398:160 85.10117:886 86.0947:202 88.61412:44 91.05442:1549 92.05564:114 93.06941:2687 94.07274:235 95.08501:6958 95.26916:69 96.08833:527 97.06442:1317 97.10054:3449 97.7028:95 98.10352:541 98.98763:284 99.07882:244 99.1153:518 101.10101:95 105.07137:410 106.96957:433 107.08522:3134 107.21232:338 107…	420101	421521	423511	10527	TRUE	1 day, 12:01:00	36	1	18	0	18	1	0	0	0	0		0
18806	11.491	728.561	PE P-36:2|PE P-18:1_18:1	[M+H]+	adduct linked to 17965_[M+H-H2O]+; similar chromatogram in higher mz_20913	1	TRUE	10.61	728.559	C41H78NO7P	EtherPE	CFANDHZPOSNKNO-UHFFFAOYSA-N	O=C(OC(COC=CCCCCCCC=CCCCCCCCC)COP(=O)(O)OCCN)CCCCCCCC=CCCCCCCCC	410	TRUE	TRUE	TRUE		FALSE	FALSE			100	91	46.6	91.2	100	2144.51	Brain2	728.5611:423417 729.56445:459364 730.56781:170407	71.08461:99 77.04327:92 79.05235:279 81.06915:1282 82.07379:236 83.08462:842 84.08651:86 85.09948:386 86.09641:124 91.05617:502 93.06941:1071 95.08501:3069 96.08833:358 97.06442:502 97.10054:1761 98.10352:176 98.98399:308 99.08247:110 105.06949:435 107.08522:1345 107.21232:170 107.45533:132 107.57504:169 109.10097:2342 110.10628:90 111.08142:177 111.11619:847 113.09723:296 113.41512:51 119.08337:…	427082	423417	404927	11070	TRUE	1 day, 12:02:00	36	2	18	1	18	1	0	0	0	0		0
18591	10.503	724.53	PE P-36:4|PE P-16:0_20:4	[M+H]+	adduct linked to 17807_[M+H-H2O]+	1	TRUE	9.73	724.528	C41H74NO7P	EtherPE	YITZQGLIICATLN-UHFFFAOYSA-N	O=C(OC(COC=CCCCCCCCCCCCCCC)COP(=O)(O)OCCN)CCCCCCC=CCC=CCC=CCC=CCC	410	TRUE	TRUE	TRUE		FALSE	FALSE			100	92.6	27.6	86.5	100	2814.75	Brain1	724.53046:304289 725.53381:165327 726.53717:59494	71.08307:78 77.03683:242 79.05399:509 81.06915:684 82.07213:131 83.08462:292 85.09948:248 88.08015:45 91.05267:1828 92.0574:197 93.06941:1175 95.08501:1115 96.09013:132 97.06623:373 97.10054:457 103.05244:173 105.06949:1933 106.07119:229 107.08522:795 108.08884:125 109.10097:636 110.10435:141 111.07756:207 111.11813:93 112.08221:72 115.05449:488 117.07018:2065 118.07363:150 119.08537:2202 120.087…	304289	258037	120928	4375	TRUE	1 day, 12:04:00	36	4	16	0	20	4	0	0	0	0		0
20613	13.864	760.623	PE P-38:0|PE P-18:0_20:0	[M+H]+	similar chromatogram in higher mz_20893; similar chromatogram in higher mz_22087; similar chromatogram in higher mz_22155; similar chromatogram in higher mz_23408; similar chromatogram in higher mz_23410; similar chromatogram in higher mz_20842; similar chromatogram in higher mz_20881; similar chromatogram in higher mz_20896; similar chromatogram in higher mz_23431	0.75	TRUE	13.15	760.622	C43H86NO7P	EtherPE	ALJUYAAJNSNTHU-UHFFFAOYSA-N	O=C(OC(COC=CCCCCCCCCCCCCCCCC)COP(=O)(O)OCCN)CCCCCCCCCCCCCCCCCCC	410	TRUE	TRUE	TRUE		FALSE	FALSE			100	93.7	34.4	92.1	100	4786.15	Brain2	760.62256:248226 761.62591:446545 762.62927:274498	71.08461:822 81.06915:796 83.08462:650 85.10117:1525 86.09641:348 89.05801:64 91.05442:138 93.06941:284 95.08501:2274 97.06442:396 97.10054:1673 99.11713:1072 103.07477:117 104.10806:80 107.08522:245 108.05646:46 109.10097:2040 110.10435:171 111.11619:899 113.13232:543 114.13641:121 117.09:150 121.10162:745 122.10395:166 123.1165:1388 124.9943:78 125.00044:489 125.09676:173 125.13366:586 127.1486…	239308	248226	251675	4075	TRUE	1 day, 14:00:00	38	0	18	0	20	0	0	0	0	0		0
20457	13.587	758.602	PE P-38:1|PE P-18:0_20:1	[M+H]+		1	TRUE	12.82	758.606	C43H84NO7P	EtherPE	HXUHHWPZGOIBGO-UHFFFAOYSA-N	O=C(OC(COC=CCCCCCCCCCCCCCCCC)COP(=O)(O)OCCN)CCCCCCCCCC=CCCCCCCCC	410	TRUE	TRUE	TRUE		FALSE	FALSE			100	92.8	23.7	95	100	1162.36	Brain3	758.60736:228678 759.61071:437631 760.61407:218682	71.08461:633 79.05235:961 79.31326:43 81.06915:2951 82.07379:130 83.0462:99 83.08462:1956 85.06398:206 85.10117:957 91.05267:604 93.06941:1711 94.07274:278 95.08501:5969 95.37472:65 96.08833:519 97.06442:1086 97.10054:4454 97.61587:79 98.10533:221 98.98399:428 99.08064:445 99.11713:581 101.05863:199 101.09916:91 103.45839:53 105.07325:210 107.08712:1758 107.21232:171 107.33379:153 107.57694:139 1…	253301	233204	228678	10115	TRUE	1 day, 14:01:00	38	1	18	0	20	1	0	0	0	0		0
20332	12.96	756.59	PE P-38:2|PE P-18:1_20:1	[M+H]+	adduct linked to 19396_[M+H-H2O]+	1	TRUE	12.29	756.59	C43H82NO7P	EtherPE	CJTMZOOUZQGAPV-UHFFFAOYSA-N	O=C(OC(COC=CCCCCCCC=CCCCCCCCC)COP(=O)(O)OCCN)CCCCCCCCCC=CCCCCCCCC	410	TRUE	TRUE	TRUE		FALSE	FALSE			100	94.8	47.3	90.2	100	52.22	Brain3	756.59479:248447 757.59814:335927 758.6015:103010	71.08461:134 77.43947:45 79.05399:370 81.06915:819 83.04955:103 83.08462:748 85.10117:167 91.05267:547 93.06411:44 93.06941:648 95.04928:90 95.08501:2609 97.06262:344 97.10054:1135 99.1153:106 105.07137:177 107.08522:637 109.10097:1628 110.10243:111 111.08142:145 111.11813:623 113.09333:147 113.13036:96 116.78284:46 119.08537:266 121.10162:1518 122.10192:90 123.08397:105 123.1165:812 124.12099:97…	253184	249722	248447	3023	TRUE	1 day, 14:02:00	38	2	18	1	20	1	0	0	0	0		0
20114	11.322	752.558	PE P-38:4|PE P-16:0_22:4	[M+H]+		1	TRUE	10.58	752.559	C43H78NO7P	EtherPE	IABMLWQTSKBCJV-UHFFFAOYSA-N	O=C(OC(COC=CCCCCCCCCCCCCCC)COP(=O)(O)OCCN)CCCCCCCCC=CCC=CCC=CCC=CCC	410	TRUE	TRUE	TRUE		FALSE	FALSE			100	93.4	25.5	93	100	23.4	Brain2	752.56262:251106 753.56597:465362 754.56933:211031	70.07314:92 71.08461:242 77.03683:301 79.05235:992 81.06915:1484 82.06383:132 83.04787:96 83.08462:678 85.0285:164 85.06398:128 85.10117:138 91.03868:98 91.05267:2415 92.05564:301 93.06941:3198 94.07274:170 95.08501:3287 95.44453:78 96.08833:187 97.02832:169 97.06442:846 97.10054:778 98.98763:93 99.07882:180 103.05616:108 105.06949:2297 106.96579:267 107.08522:2778 107.21232:342 107.23129:150 107…	254895	251106	248541	2887	TRUE	1 day, 14:04:00	38	4	16	0	22	4	0	0	0	0		0
20115	11.705	752.558	PE P-38:4|PE P-18:0_20:4	[M+H]+		1	TRUE	10.64	752.559	C43H78NO7P	EtherPE	ZTZQZGHJLWFLFQ-UHFFFAOYSA-N	O=C(OC(COC=CCCCCCCCCCCCCCCCC)COP(=O)(O)OCCN)CCCCCCC=CCC=CCC=CCC=CCC	410	TRUE	TRUE	TRUE		FALSE	FALSE			100	86.4	20.9	95	100	26.86	Brain1	752.55756:256688 753.56091:480086 754.56427:361236	71.08152:88 75.04734:100 77.03844:922 79.05399:3474 80.05266:111 81.03285:140 81.06915:3828 81.31849:63 82.07379:244 83.04787:305 83.08462:1040 85.06398:1438 85.09948:994 87.04442:167 91.05442:10906 92.0574:1043 93.06411:408 93.06941:7106 94.07274:779 94.23988:82 95.04928:517 95.08501:8269 95.30851:83 95.51974:90 96.08833:743 97.06442:3351 97.10054:2175 97.40595:55 98.06904:348 98.10352:122 98.98…	256688	255877	231379	5959	TRUE	1 day, 14:04:00	38	4	18	0	20	4	0	0	0	0		0
20012	10.607	750.543	PE P-38:5|PE P-18:1_20:4	[M+H]+	similar chromatogram in higher mz_20053	0.5	TRUE	9.99	750.543	C43H76NO7P	EtherPE	UIOPUEZHKHUYIV-UHFFFAOYSA-N	O=C(OC(COC=CCCCCCCC=CCCCCCCCC)COP(=O)(O)OCCN)CCCCCCC=CCC=CCC=CCC=CCC	410	TRUE	TRUE	TRUE		FALSE	FALSE			100	95.5	47.9	92.5	100	75.15	Brain2	750.54803:238502 751.55138:305968 752.55474:99050	71.08307:106 77.03683:330 79.05399:825 81.06915:1050 82.07379:129 83.08462:581 85.06398:429 85.10117:421 86.1032:68 91.05442:3588 92.0574:389 93.06941:2391 94.07274:145 95.05106:92 95.08501:2342 96.09013:312 97.06442:598 97.10054:481 98.10352:101 100.11945:62 103.05431:213 104.0445:84 105.06949:2980 106.07496:324 107.08522:1817 108.08694:256 109.06652:191 109.10097:1330 110.10435:182 111.11619:11…	255958	238502	188303	4255	TRUE	1 day, 14:05:00	38	5	18	1	20	4	0	0	0	0		0
19914	10.306	748.526	PE P-38:6|PE P-16:0_22:6	[M+H]+	adduct linked to 18922_[M+H-H2O]+	1	TRUE	9.52	748.528	C43H74NO7P	EtherPE	WVGALBKSWOUIEZ-UHFFFAOYSA-N	O=C(OC(COC=CCCCCCCCCCCCCCC)COP(=O)(O)OCCN)CCC=CCC=CCC=CCC=CCC=CCC=CCC	410	TRUE	TRUE	TRUE		FALSE	FALSE			100	92.8	38.2	93.5	100	31.02	Brain3	748.53119:327375 749.53454:458545 750.5379:192632	74.6684:47 77.03844:798 78.04053:161 79.05399:2294 80.05758:121 81.06915:2158 82.07379:89 83.08462:321 85.06398:105 85.09948:98 86.0947:238 87.09914:89 91.05442:5908 92.0574:544 93.06941:4933 94.07452:278 95.04928:215 95.08501:2903 97.06442:1180 97.10054:563 98.06904:114 98.98399:273 103.04128:199 103.05431:210 105.06949:5619 106.07496:530 107.08522:3601 108.08884:593 109.06461:425 109.10097:2569…	344916	336564	327375	13316	TRUE	1 day, 14:06:00	38	6	16	0	22	6	0	0	0	0		0
22231	14.079	788.658	PE P-40:0|PE P-18:0_22:0	[M+H]+	adduct linked to 21152_[M+H-H2O]+	0.75	TRUE	13.27	788.653	C45H90NO7P	EtherPE	BSHHCPATECINMP-UHFFFAOYSA-N	O=C(OC(COC=CCCCCCCCCCCCCCCCC)COP(=O)(O)OCCN)CCCCCCCCCCCCCCCCCCCCC	410	TRUE	TRUE	TRUE		FALSE	FALSE			100	92.3	33.2	92.4	100	4065.14	Brain1	788.65845:184447 789.6618:244427 790.66516:160422	71.08307:108 72.08933:79 81.06915:334 82.07379:75 83.08462:118 85.09948:743 86.0947:116 89.05801:86 91.05267:118 93.07294:119 95.08501:457 97.10054:638 98.98217:88 99.11713:447 104.10432:83 107.08522:122 109.10097:498 110.10435:122 111.07949:102 111.11619:370 113.13036:166 117.09:186 121.09759:82 122.02904:70 123.1165:618 124.9984:196 125.13161:154 127.14654:265 131.12813:49 135.11571:368 137.131…	184447	207642	222704	990	TRUE	1 day, 16:00:00	40	0	18	0	22	0	0	0	0	0		0
22087	13.864	786.637	PE P-40:1|PE P-18:0_22:1	[M+H]+		1	TRUE	13.12	786.637	C45H88NO7P	EtherPE	RKRYLPRHFNWQBD-UHFFFAOYSA-N	O=C(OC(COC=CCCCCCCCCCCCCCCCC)COP(=O)(O)OCCN)CCCCCCCCCCCC=CCCCCCCCC	410	TRUE	TRUE	TRUE		FALSE	FALSE			100	93	32.6	92.1	100	3591.58	Brain1	786.63721:245446 787.64056:402502 788.64392:305691	70.0716:104 71.08461:505 79.05399:229 81.06915:718 82.07545:218 83.08462:429 85.10117:507 86.09811:120 91.05617:153 93.06941:434 94.07274:101 95.08501:1619 96.08833:114 97.06442:340 97.10054:1325 99.1153:422 107.08712:604 107.57504:46 109.10097:1233 110.10435:174 111.08335:242 111.11619:518 113.09918:109 113.13232:153 114.13445:129 121.10162:1387 123.1165:1182 124.12099:63 125.00044:129 125.09676…	245446	238463	237708	2927	TRUE	1 day, 16:01:00	40	1	18	0	22	1	0	0	0	0		0
21685	12.865	780.589	PE P-40:4|PE P-18:0_22:4	[M+H]+		1	TRUE	11.61	780.59	C45H82NO7P	EtherPE	YARMYJKPPFMPIW-UHFFFAOYSA-N	O=C(OC(COC=CCCCCCCCCCCCCCCCC)COP(=O)(O)OCCN)CCCCCCCCC=CCC=CCC=CCC=CCC	410	TRUE	TRUE	TRUE		FALSE	FALSE			100	81.6	11.6	92.9	100	2367.09	Brain1	780.58911:249449 781.59246:442848 782.59582:301295	71.08461:179 77.03844:266 79.05399:970 80.05921:118 81.06915:2042 82.06383:187 83.04787:160 83.08462:601 85.0285:207 85.06398:106 85.09948:418 91.03868:119 91.05267:2625 92.0574:155 93.06941:3514 94.07274:244 95.08501:5136 97.02832:429 97.06442:725 97.10054:1183 98.06722:133 98.10533:174 101.06047:101 103.05802:168 105.06949:2627 105.58481:59 106.96957:465 107.02834:145 107.08522:3045 107.21232:3…	249449	250716	248692	2976	TRUE	1 day, 16:04:00	40	4	18	0	22	4	0	0	0	0		0
21463	11.462	776.555	PE P-40:6|PE P-18:0_22:6	[M+H]+	adduct linked to 20452_[M+H-H2O]+	0.75	TRUE	10.18	776.559	C45H78NO7P	EtherPE	FIJFPUAJUDAZEY-UHFFFAOYSA-N	O=C(OC(COC=CCCCCCCCCCCCCCCCC)COP(=O)(O)OCCN)CCC=CCC=CCC=CCC=CCC=CCC=CCC	410	TRUE	TRUE	TRUE		FALSE	FALSE			100	81	49.8	91.7	100	3456.76	Brain3	776.55975:17278 777.5631:14341 778.56646:7034	71.04908:119 71.08616:116 77.03683:1576 79.05399:4588 80.05594:364 81.06915:4873 81.18139:139 81.20615:80 82.07213:482 83.04787:567 83.08462:1251 84.08819:114 85.06398:136 85.10117:202 87.04442:89 89.03899:159 91.05442:13688 91.64818:95 92.0574:1159 92.97927:99 93.06941:11554 93.41801:87 94.07274:727 94.19186:76 95.04749:602 95.08501:10201 96.08833:805 97.02832:129 97.06442:1317 97.10054:1538 98.…	257517	257907	256173	17278	TRUE	1 day, 16:06:00	40	6	18	0	22	6	0	0	0	0		0
21345	10.452	774.544	PE P-40:7|PE P-18:1_22:6	[M+H]+		1	TRUE	9.86	774.543	C45H76NO7P	EtherPE	UKPNUUDYLNCIOE-UHFFFAOYSA-N	O=C(OC(COC=CCCCCCCC=CCCCCCCCC)COP(=O)(O)OCCN)CCC=CCC=CCC=CCC=CCC=CCC=CCC	410	TRUE	TRUE	TRUE		FALSE	FALSE			100	95.9	56.3	89.4	100	19.05	Brain1	774.54395:216521 775.5473:211388 776.55066:67858	77.03844:218 79.05399:540 81.06915:556 82.07213:139 83.08462:345 91.05267:2109 92.0574:238 93.06941:1869 94.07274:174 95.04571:84 95.08501:1169 96.08833:187 97.10054:349 103.03942:99 105.06949:1357 106.07496:94 107.04919:158 107.08522:1090 109.06652:188 109.10097:780 110.10243:90 111.11813:389 113.2103:48 115.05253:362 117.07018:1350 119.08537:1517 120.08937:156 121.06331:185 121.10162:1565 123.0…	216521	180088	105925	4387	TRUE	1 day, 16:07:00	40	7	18	1	22	6	0	0	0	0		0
23821	14.075	814.673	PE P-42:1|PE P-18:0_24:1	[M+H]+		0.5	TRUE	13.31	814.668	C47H92NO7P	EtherPE	BTXCGIZYIZZSFZ-UHFFFAOYSA-N	O=C(OC(COC=CCCCCCCCCCCCCCCCC)COP(=O)(O)OCCN)CCCCCCCCCCCC=CCCCCCCCCCC	410	TRUE	TRUE	TRUE		FALSE	FALSE			100	93	32.5	93.1	100	2176.31	Brain1	814.67334:218132 815.67669:394932 816.68005:226012	70.58952:76 71.08307:154 79.05399:125 80.97348:116 81.06915:833 82.07379:104 83.08462:356 85.09948:465 86.0947:235 91.05442:159 93.06941:493 95.08501:1642 96.08833:262 97.06623:202 97.10234:1025 98.06904:109 99.08064:204 99.11713:310 104.10432:98 105.06761:107 106.07874:94 107.08522:574 109.10097:1456 110.10435:351 111.11813:465 113.13232:433 114.14227:91 119.08537:137 121.10162:1334 122.10395:11…	218132	224317	229803	864	TRUE	1 day, 18:01:00	42	1	18	0	24	1	0	0	0	0		0
27836	15.299	924.826	TG O-57:6|TG O-21:4_18:1_18:1	[M+NH4]+	adduct linked to 27972_[M+Na]+	0.25	TRUE	15.08	924.838	C60H106O5	EtherTG	SFXHDGPSHJGGKR-UHFFFAOYSA-N	O=C(OCC(OC(=O)CCCCCCCC=CCCCCCCCC)COCCCCCCCCC=CCC=CCC=CCC=CCC)CCCCCCCC=CCCCCCCCC	310	TRUE	TRUE	TRUE		FALSE	FALSE			100	99.4	35.6	86.7	100	40.28	Brain1	924.82593:56031 925.82928:74193 926.83264:50409	83.08629:83 85.09948:108 85.20602:58 91.05267:210 93.06941:227 95.08501:299 97.09512:72 99.08064:82 105.07137:134 109.10097:226 111.11619:203 115.05253:157 116.06113:70 118.07363:42 119.08537:205 121.09961:490 123.11854:151 128.06151:43 129.07135:188 131.08617:532 132.08888:87 133.09966:464 135.07738:70 135.11571:193 136.12086:61 137.09972:130 143.08586:145 145.10085:295 147.11658:303 149.09474:1…	56031	37410	39543	526	TRUE	2 days, 9:06:00	57	6	21	4	18	1	18	1	0	0		0
17976	8.805	710.594	HexCer 35:2;O3|HexCer 18:1;O2/17:1;O	[M+H-H2O]+		0.25	TRUE	9.03	710.557	C41H77NO9	HexCer_HS	MMUURLVQRSDHAK-UHFFFAOYSA-N	O=C(NC(COC1OC(CO)C(O)C(O)C1O)C(O)C=CCCCCCCCCCCCCC)C(O)CCCCCCC=CCCCCCCC	310	TRUE	TRUE	TRUE		FALSE	FALSE			100	99.3	60.9	85.5	100	148.88	Brain1	710.59424:409642 711.59759:409936 712.60095:170430	71.29489:73 79.05561:155 82.06383:189 91.05617:74 93.06941:444 95.08501:348 97.06442:102 104.05385:43 108.08884:113 109.10097:247 110.09859:54 121.10162:398 122.10395:118 123.11447:148 125.06192:70 127.03911:140 135.11571:638 137.3251:45 144.0674:95 149.13278:326 172.12054:70 177.16006:95 184.07291:406 184.20967:61 191.18393:77 197.13853:71 202.14352:43 218.12459:65 221.881:46 228.18436:116 243.1…	409642	412090	411198	3709	TRUE	1 day, 11:02:00	35	2	18	1	17	1	0	0	0	0		0
18708	10.344	726.589	HexCer 36:1;O3|HexCer 18:1;O2/18:0;O	[M+H-H2O]+		0.75	TRUE	9.43	726.588	C42H81NO9	HexCer_HS	ONDPKGSAWAOCRS-UHFFFAOYSA-N	O=C(NC(COC1OC(CO)C(O)C(O)C1O)C(O)C=CCCCCCCCCCCCCC)C(O)CCCCCCCCCCCCCCCC	410	TRUE	TRUE	TRUE		FALSE	FALSE			100	90.6	47.3	96	100	5526.94	Brain3	726.58887:423656 727.59222:473321 728.59558:308171	71.08461:130 77.03683:113 79.05399:298 81.06915:835 82.06383:127 83.08462:258 85.03018:191 85.09948:199 89.17046:49 91.03868:155 91.05267:643 93.06941:1120 95.04391:93 95.08501:1996 96.08654:251 97.02832:316 97.10054:663 98.10352:79 105.06949:205 106.07307:123 107.08712:798 108.08884:91 109.10097:1024 110.10628:234 111.11619:512 112.12102:57 119.03938:68 121.10162:2422 122.10597:524 123.1165:885 …	416921	421897	423656	6364	TRUE	1 day, 12:01:00	36	1	18	1	18	0	0	0	0	0		0
20215	11.564	754.615	HexCer 38:1;O3|HexCer 18:1;O2/20:0;O	[M+H-H2O]+		0.25	TRUE	10.61	754.619	C44H85NO9	HexCer_HS	BTSDEWMYUXCZTF-UHFFFAOYSA-N	O=C(NC(COC1OC(CO)C(O)C(O)C1O)C(O)C=CCCCCCCCCCCCCC)C(O)CCCCCCCCCCCCCCCCCC	410	TRUE	TRUE	TRUE		FALSE	FALSE			100	89.3	43.5	97.6	100	5062.72	Brain3	754.61511:255006 755.61846:401344 756.62182:379402	71.08461:145 75.53869:42 77.03683:193 78.01463:45 79.05399:471 80.05594:110 81.06915:820 82.06549:361 83.08462:484 85.0268:140 85.10117:292 85.52263:44 91.03868:130 91.05442:422 92.05564:173 93.06941:1000 94.07096:199 95.04928:129 95.08501:2128 96.08654:224 97.02651:368 97.06442:258 97.10054:1042 99.08064:95 99.11896:144 100.12312:76 105.06949:316 106.07685:127 107.08522:921 108.08884:87 109.1009…	251747	252311	255006	3948	TRUE	1 day, 14:01:00	38	1	18	1	20	0	0	0	0	0		0
21061	12.321	768.634	HexCer 39:1;O3|HexCer 18:1;O2/21:0;O	[M+H-H2O]+		0.25	TRUE	11.13	768.635	C45H87NO9	HexCer_HS	IUZLWAICMLNIJW-UHFFFAOYSA-N	O=C(NC(COC1OC(CO)C(O)C(O)C1O)C(O)C=CCCCCCCCCCCCCC)C(O)CCCCCCCCCCCCCCCCCCC	410	TRUE	TRUE	TRUE		FALSE	FALSE			100	83.8	50.2	95.9	100	283.62	Brain1	768.63403:249879 769.63738:383373 770.64074:250656	71.0738:172 77.03844:120 79.05235:197 81.06915:278 82.06549:162 83.07126:100 83.08629:131 86.09641:694 91.05442:246 91.52717:43 93.06941:631 95.08501:779 97.02832:166 97.10054:287 104.10806:190 107.08522:388 109.10097:1017 111.11813:206 114.09138:108 115.10954:84 119.08337:50 121.10162:1542 122.10192:110 123.1165:311 124.07812:77 125.00044:820 125.13161:195 127.04117:96 131.09036:77 135.11784:216…	249879	250985	252816	699	TRUE	1 day, 15:01:00	39	1	18	1	21	0	0	0	0	0		0
21831	13.149	782.659	HexCer 40:1;O3|HexCer 18:1;O2/22:0;O	[M+H-H2O]+	adduct linked to 22968_[M+H]+; found in higher mz's MsMs_25658	1	TRUE	11.76	782.65	C46H89NO9	HexCer_HS	KYIWQDXUFOGPKU-UHFFFAOYSA-N	O=C(NC(COC1OC(CO)C(O)C(O)C1O)C(O)C=CCCCCCCCCCCCCC)C(O)CCCCCCCCCCCCCCCCCCCC	410	TRUE	TRUE	TRUE		FALSE	FALSE			100	79.8	52.2	85.4	100	2672.85	Brain3	782.65381:46823 783.65716:45192 784.66052:14287	70.07314:136 71.08461:408 73.03218:92 75.73153:46 77.03683:1073 79.05399:2777 80.06085:208 81.06915:5694 82.06383:1293 83.04955:175 83.06792:124 83.08462:2507 84.08987:403 85.0285:995 85.06398:161 85.09948:679 87.04613:83 91.03868:1056 91.05442:2647 92.04509:99 92.0574:215 93.06941:6845 93.09063:177 94.06563:463 95.04928:207 95.08501:10898 96.07935:670 97.02832:2541 97.06442:557 97.10054:5046 98.…	254045	255667	256097	46823	TRUE	1 day, 16:01:00	40	1	18	1	22	0	0	0	0	0		0
22729	13.495	796.655	HexCer 41:1;O3|HexCer 18:1;O2/23:0;O	[M+H-H2O]+		0.75	TRUE	12.38	796.666	C47H91NO9	HexCer_HS	IMWGGVXJCSODDM-UHFFFAOYSA-N	O=C(NC(COC1OC(CO)C(O)C(O)C1O)C(O)C=CCCCCCCCCCCCCC)C(O)CCCCCCCCCCCCCCCCCCCCC	410	TRUE	TRUE	TRUE		FALSE	FALSE			100	85.3	26.2	94.8	100	3254.77	Brain1	796.65546:254536 797.65881:421557 798.66217:387653	77.03683:199 79.05235:203 81.0675:629 82.06549:311 83.08462:214 85.0285:150 86.09641:392 87.73995:43 91.04043:158 91.05442:188 93.06941:989 95.08144:543 96.08833:88 97.03012:227 97.10054:460 104.10619:119 107.08522:501 109.10097:1146 111.11619:335 115.05646:65 119.08537:87 121.09961:1928 122.10395:173 123.1165:735 124.11895:112 124.9984:361 125.13366:138 126.05372:80 135.11571:2736 135.89647:69 1…	254536	254680	255267	14978	TRUE	1 day, 17:01:00	41	1	18	1	23	0	0	0	0	0		0
22590	12.297	794.655	HexCer 41:2;O3|HexCer 18:1;O2/23:1;O	[M+H-H2O]+	similar chromatogram in higher mz_23043	0.75	TRUE	11.25	794.65	C47H89NO9	HexCer_HS	DMQMUNORJJYFJR-UHFFFAOYSA-N	O=C(NC(COC1OC(CO)C(O)C(O)C1O)C(O)C=CCCCCCCCCCCCCC)C(O)CCCCCCCCCC=CCCCCCCCCCC	410	TRUE	TRUE	TRUE		FALSE	FALSE			100	87.1	34.5	95.8	100	4824.26	Brain2	794.65497:242421 795.65832:361006 796.66168:264990	74.37415:53 77.03683:301 79.05399:513 80.04938:99 81.06915:964 82.06383:582 83.06625:114 83.08629:928 85.0285:331 85.09948:264 86.0947:152 91.03868:320 91.05267:1084 92.0574:165 93.06941:1709 94.07096:118 95.04928:159 95.08501:3634 96.08115:342 97.02832:736 97.10054:1388 98.10533:116 99.11713:103 101.02547:102 103.03756:113 105.06949:303 107.08522:1607 109.10097:3068 110.10243:500 111.07949:161 1…	240643	242421	244173	480	TRUE	1 day, 17:02:00	41	2	18	1	23	1	0	0	0	0		0
23393	12.972	808.664	HexCer 42:2;O3|HexCer 18:1;O2/24:1;O	[M+H-H2O]+		0.25	TRUE	11.87	808.666	C48H91NO9	HexCer_HS	CXNUVUMLRJUUKW-UHFFFAOYSA-N	O=C(NC(COC1OC(CO)C(O)C(O)C1O)C(O)C=CCCCCCCCCCCCCC)C(O)CCCCCCCCCCC=CCCCCCCCCCC	410	TRUE	TRUE	TRUE		FALSE	FALSE			100	85.9	46.6	97.7	100	4557.17	Brain3	808.66412:252288 809.66747:372105 810.67083:262264	77.03844:128 79.05235:315 80.05758:133 81.06915:992 82.06383:202 83.08462:444 85.0268:196 85.06398:94 86.56976:43 91.05442:265 93.06941:592 95.08501:1839 96.08833:152 97.02832:368 97.10054:1464 99.04417:107 99.11713:89 105.07325:108 107.08522:636 108.09074:101 109.02824:84 109.10097:2011 110.10435:135 111.11619:822 112.11908:132 113.09528:159 119.08337:305 121.10162:2560 122.10597:212 123.1165:16…	247228	250620	252288	3238	TRUE	1 day, 18:02:00	42	2	18	1	24	1	0	0	0	0		0
23281	11.937	806.649	HexCer 42:3;O3|HexCer 18:1;O2/24:2;O	[M+H-H2O]+	adduct linked to 15135_[M-C6H10O5+H]+	0.75	TRUE	11.06	806.65	C48H89NO9	HexCer_HS	VYXSUJSTZKGUOD-UHFFFAOYSA-N	O=C(NC(COC1OC(CO)C(O)C(O)C1O)C(O)C=CCCCCCCCCCCCCC)C(O)CCCCCCCCCCC=CCC=CCCCCCCC	410	TRUE	TRUE	TRUE		FALSE	FALSE			100	91.1	19.2	86.4	100	2705.12	Brain2	806.64862:203273 807.65197:230919 808.65533:108842	70.06393:109 77.03844:127 79.05399:497 81.06915:860 83.08629:195 85.0268:290 86.09641:670 89.16008:44 91.05442:236 93.06941:976 95.08501:1686 97.02832:128 97.10234:471 98.98399:99 105.06761:219 107.08522:530 109.10097:893 111.08142:140 111.11813:620 115.05253:49 119.08537:249 121.10162:2598 122.10395:120 123.1165:981 124.9984:1302 125.13161:181 127.03911:292 131.08406:61 133.09753:111 135.10931:1…	198333	203273	207978	514	TRUE	1 day, 18:03:00	42	3	18	1	24	2	0	0	0	0		0
24292	13.81	824.694	HexCer 43:1;O3|HexCer 18:1;O2/25:0;O	[M+H-H2O]+	found in higher mz's MsMs_24299	1	TRUE	13.03	824.697	C49H95NO9	HexCer_HS	HVNGBIAIWLRZIC-UHFFFAOYSA-N	O=C(NC(COC1OC(CO)C(O)C(O)C1O)C(O)C=CCCCCCCCCCCCCC)C(O)CCCCCCCCCCCCCCCCCCCCCCC	410	TRUE	TRUE	TRUE		FALSE	FALSE			100	92.3	30.8	98.8	100	1169.42	Brain1	824.69434:248802 825.69769:442872 826.70105:371498	74.0584:61 77.03844:177 79.05399:601 81.0312:93 81.06915:578 82.06383:498 83.08462:451 85.0285:197 85.09948:176 86.09641:406 91.03868:96 91.05267:476 93.06941:1449 94.06563:174 95.08501:1794 96.08833:245 97.02651:592 97.06442:154 97.10054:1090 98.98217:118 103.03942:113 104.10619:184 107.08522:1036 107.21232:146 108.08503:90 109.10097:1577 110.10628:249 111.08142:91 111.11619:631 113.13232:91 121…	248802	249628	250153	5535	TRUE	1 day, 19:01:00	43	1	18	1	25	0	0	0	0	0		0
24903	13.917	838.71	HexCer 44:1;O3|HexCer 18:1;O2/26:0;O	[M+H-H2O]+	adduct linked to 26388_[M+Na]+; similar chromatogram in higher mz_25049; similar chromatogram in higher mz_25215; found in higher mz's MsMs_24913	1	TRUE	13.12	838.713	C50H97NO9	HexCer_HS	DLDHNLMAQMFNFM-UHFFFAOYSA-N	O=C(NC(COC1OC(CO)C(O)C(O)C1O)C(O)C=CCCCCCCCCCCCCC)C(O)CCCCCCCCCCCCCCCCCCCCCCCC	410	TRUE	TRUE	TRUE		FALSE	FALSE			100	92	34.9	98.7	100	1244.06	Brain1	838.70984:246936 839.71319:436340 840.71655:360999	71.08461:243 77.03844:271 79.05399:240 81.0675:698 82.07047:75 83.08629:337 85.0285:220 85.10117:114 91.05442:560 93.06941:1107 94.07274:126 95.08501:1902 96.09013:187 97.02832:149 97.10054:1128 103.045:59 107.08522:935 109.02824:120 109.10097:1354 110.10435:99 111.11619:420 112.08415:79 115.03876:97 120.96856:79 121.10162:2609 122.10597:428 123.1165:1071 124.11895:130 125.09471:148 125.13161:328…	246936	248682	249580	2865	TRUE	1 day, 20:01:00	44	1	18	1	26	0	0	0	0	0		0
17969	10.689	710.589	HexCer 36:1;O2|HexCer 18:1;O2/18:0	[M+H-H2O]+	adduct linked to 10411_[M-C6H10O5+H]+; adduct linked to 18818_[M+H]+	1	TRUE	10.25	710.593	C42H81NO8	HexCer_NS	YMYQEDCYNANIPI-UHFFFAOYSA-N	O=C(NC(COC1OC(CO)C(O)C(O)C1O)C(O)C=CCCCCCCCCCCCCC)CCCCCCCCCCCCCCCCC	310	TRUE	TRUE	TRUE		FALSE	TRUE			86.6	97.7	34.5	87.6	85.7	2153.97	Brain2	710.58929:425088 711.59264:440153 712.596:405791	79.05235:145 81.06915:277 82.06383:257 85.0268:134 86.0624:96 89.03899:64 91.05442:97 92.04157:129 93.06941:202 95.08501:915 97.02832:155 97.10234:97 103.03756:65 105.07137:106 107.08522:208 109.10097:329 111.11813:112 121.09961:833 122.10395:224 123.1165:279 125.06396:78 127.03911:75 135.11571:1160 136.11873:131 137.1319:159 145.04787:70 149.13055:499 151.14694:82 159.08202:89 163.15025:166 165.…	423866	425088	426170	5463	TRUE	1 day, 12:01:00	36	1	18	1	18	0	0	0	0	0		0
19397	11.956	738.622	HexCer 38:1;O2|HexCer 18:1;O2/20:0	[M+H-H2O]+	adduct linked to 20340_[M+H]+; found in higher mz's MsMs_19417	0.75	TRUE	11.38	738.624	C44H85NO8	HexCer_NS	DFELABABMXOKTD-UHFFFAOYSA-N	O=C(NC(COC1OC(CO)C(O)C(O)C1O)C(O)C=CCCCCCCCCCCCCC)CCCCCCCCCCCCCCCCCCC	410	TRUE	TRUE	TRUE		FALSE	TRUE			85.7	95.7	30.7	84.8	85.7	173.44	Brain1	738.62195:415723 739.6253:387976 740.62866:274890	71.08307:92 79.05235:73 81.0708:125 82.06715:143 83.08629:92 91.05267:194 93.06941:191 95.08501:473 97.02651:135 97.10054:151 101.52155:45 107.08712:288 109.10097:545 110.10243:76 111.11619:236 116.10457:48 121.09961:705 123.1165:671 125.12955:93 127.14447:86 133.09966:120 135.11784:1009 136.12086:105 145.04787:124 147.04324:54 147.11435:55 149.13278:387 151.1492:391 164.00574:88 165.16241:184 17…	415723	421236	423330	1446	TRUE	1 day, 14:01:00	38	1	18	1	20	0	0	0	0	0		0
19403	9.182	738.632	HexCer 38:1;O2|HexCer 20:1;O2/18:0	[M+H-H2O]+	adduct linked to 12820_[M-C6H10O5+H]+; adduct linked to 20342_[M+H]+	0.25	TRUE	11.2	738.624	C44H85NO8	HexCer_NS	PBFXUKBNODSJND-UHFFFAOYSA-N	O=C(NC(COC1OC(CO)C(O)C(O)C1O)C(O)C=CCCCCCCCCCCCCCCC)CCCCCCCCCCCCCCCCC	410	TRUE	TRUE	TRUE		FALSE	TRUE			86.3	60.1	34.8	88	85.7	64.82	Brain3	738.6319:372227 739.63525:294259 740.63861:98505	79.05235:111 81.06915:88 83.08462:173 85.03018:66 86.09811:90 91.96775:45 93.06941:205 95.0868:416 97.10234:188 105.06949:131 109.09905:271 111.07756:66 118.61987:43 121.09961:243 123.11447:108 124.9984:142 125.13366:70 129.04846:78 131.08826:92 135.11571:387 136.123:75 137.1362:207 145.05008:110 149.13278:214 154.04677:84 155.00581:87 159.12131:64 166.06566:89 167.03531:76 169.11887:73 179.14618…	147113	289360	372227	13938	TRUE	1 day, 14:01:00	38	1	20	1	18	0	0	0	0	0		0
20967	13.367	766.664	HexCer 40:1;O2|HexCer 18:1;O2/22:0	[M+H-H2O]+	found in higher mz's MsMs_20978	1	TRUE	12.4	766.656	C46H89NO8	HexCer_NS	YIGARKIIFOHVPF-UHFFFAOYSA-N	O=C(NC(COC1OC(CO)C(O)C(O)C1O)C(O)C=CCCCCCCCCCCCCC)CCCCCCCCCCCCCCCCCCCCC	410	TRUE	TRUE	TRUE		FALSE	TRUE			84.1	89.1	25.5	82.3	85.7	42.94	Brain2	766.664:257190 767.66735:477331 768.67071:615772	71.08461:124 77.03683:227 79.05235:609 80.05594:55 81.06915:986 82.06383:1005 83.04787:84 83.08462:256 85.10286:91 86.09641:75 91.03693:221 91.05442:368 93.06941:1510 94.07274:211 95.08501:2181 96.08115:381 97.02651:485 97.10054:465 105.06949:98 107.08522:1039 107.21232:138 109.10097:1893 111.07756:96 111.11619:714 113.13036:148 115.03876:89 119.08937:104 121.10162:3090 122.10395:339 123.1165:110…	255074	257190	257538	9338	TRUE	1 day, 16:01:00	40	1	18	1	22	0	0	0	0	0		0
20870	11.982	764.641	HexCer 40:2;O2|HexCer 18:1;O2/22:1	[M+H-H2O]+		0.75	TRUE	11.47	764.64	C46H87NO8	HexCer_NS	XDWFOSIXGINYNC-UHFFFAOYSA-N	O=C(NC(COC1OC(CO)C(O)C(O)C1O)C(O)C=CCCCCCCCCCCCCC)CCCCCCCCCCCC=CCCCCCCCC	410	TRUE	TRUE	TRUE		FALSE	TRUE			85.2	96.8	27.9	83.7	85.7	1647.48	Brain2	764.64081:246630 765.64416:442739 766.64752:247299	71.07071:43 81.06915:379 85.03356:79 86.09641:551 93.06941:234 95.08501:592 97.10054:244 98.98217:112 100.65191:43 107.09091:185 109.10097:308 110.1082:87 117.06622:46 119.08337:195 121.10162:1056 122.10597:77 123.12057:239 125.00044:1154 133.10811:115 135.11571:609 136.12086:147 137.13405:189 145.05008:121 148.12297:51 149.13278:569 151.14694:161 159.119:110 163.15025:320 165.16478:266 166.06094…	246047	246630	247302	558	TRUE	1 day, 16:02:00	40	2	18	1	22	1	0	0	0	0		0
21696	13.58	780.666	HexCer 41:1;O2|HexCer 18:1;O2/23:0	[M+H-H2O]+	found in higher mz's MsMs_21709	1	TRUE	12.87	780.671	C47H91NO8	HexCer_NS	SJGWLQDELUWRDA-UHFFFAOYSA-N	O=C(NC(COC1OC(CO)C(O)C(O)C1O)C(O)C=CCCCCCCCCCCCCC)CCCCCCCCCCCCCCCCCCCCCC	410	TRUE	TRUE	TRUE		FALSE	TRUE			83.8	94	18.1	82.3	85.7	19.7	Brain2	780.66589:250554 781.66924:461187 782.6726:474874	70.06547:72 77.04005:215 77.62665:47 79.05399:401 80.06085:128 81.06915:1082 82.06383:601 83.08462:405 85.0268:173 85.09948:343 86.09641:179 91.03693:202 91.05442:871 92.05564:95 93.06941:1543 95.04749:135 95.08501:1812 96.08115:273 97.02832:670 97.10054:1169 99.04599:116 101.02363:71 105.06949:166 107.08522:1312 108.08694:127 109.10097:1494 111.07949:231 111.11619:557 113.09528:78 115.04269:108 …	250403	250554	248176	6743	TRUE	1 day, 17:01:00	41	1	18	1	23	0	0	0	0	0		0
21590	12.71	778.66	HexCer 41:2;O2|HexCer 18:1;O2/23:1	[M+H-H2O]+		0.75	TRUE	11.9	778.656	C47H89NO8	HexCer_NS	VQFLDDFKFKKKQW-UHFFFAOYSA-N	O=C(NC(COC1OC(CO)C(O)C(O)C1O)C(O)C=CCCCCCCCCCCCCC)CCCCCCCCCCC=CCCCCCCCCCC	410	TRUE	TRUE	TRUE		FALSE	FALSE			100	91.9	8.9	88.1	100	58.4	Brain1	778.65497:202823 779.65832:192196 780.66168:178451	71.08616:65 77.03844:116 79.05399:628 81.06915:1721 82.07379:190 83.08462:569 85.06736:121 85.10117:280 91.05442:1344 93.06941:1480 94.07274:121 95.04928:87 95.08501:2746 96.08833:230 97.02832:183 97.06442:276 97.10054:224 99.07882:188 99.11713:151 103.05431:60 105.06949:1986 106.07307:247 106.96957:247 107.08522:1468 107.33379:181 107.45533:162 107.57504:199 109.06652:173 109.10097:1422 109.6145…	202823	194632	206569	270	TRUE	1 day, 17:02:00	41	2	18	1	23	1	0	0	0	0		0
22482	13.376	792.755	HexCer 42:2;O2|HexCer 18:1;O2/24:1	[M+H-H2O]+	found in higher mz's MsMs_23545; found in higher mz's MsMs_22493	0.25	TRUE	12.55	792.671	C48H91NO8	HexCer_NS	PPSREVDUNDPZIG-UHFFFAOYSA-N	O=C(NC(COC1OC(CO)C(O)C(O)C1O)C(O)C=CCCCCCCCCCCCCC)CCCCCCCCCCCC=CCCCCCCCCCC	410	TRUE	TRUE	TRUE		FALSE	TRUE			73.1	91.8	20.3	85.9	85.7	4245.36	Brain1	792.75507:212780 793.75842:327113 794.76178:114634	70.06393:126 71.0877:144 74.74918:46 77.03683:568 79.05399:1303 80.04774:186 81.06915:1880 82.06383:1061 83.08462:831 85.0285:421 85.10117:471 86.09641:420 87.09914:174 91.03693:218 91.05267:1114 93.03936:113 93.06941:3284 94.07452:287 95.08501:4066 96.07935:414 97.02832:523 97.06442:204 97.10054:1615 98.10352:149 99.04417:353 100.07728:116 103.03756:137 105.06949:423 107.08522:1937 108.09265:201…	212780	198622	194906	112	TRUE	1 day, 18:02:00	42	2	18	1	24	1	0	0	0	0		0
23545	13.363	810.682	HexCer 42:2;O2|HexCer 18:1;O2/24:1	[M+H]+		0.75	TRUE	12.55	810.682	C48H91NO8	HexCer_NS	PPSREVDUNDPZIG-UHFFFAOYSA-N	O=C(NC(COC1OC(CO)C(O)C(O)C1O)C(O)C=CCCCCCCCCCCCCC)CCCCCCCCCCCC=CCCCCCCCCCC	410	TRUE	TRUE	TRUE		FALSE	FALSE			100	92.2	16.8	84.4	100	2812.98	Brain3	810.68732:248192 811.69067:347683 812.69403:131700	71.07225:542 71.08616:128 77.03844:159 79.05235:437 80.97348:81 81.06915:948 82.06549:769 83.08462:502 85.0285:130 85.09948:255 86.09641:3881 87.09914:136 91.03868:150 91.05442:581 92.0574:75 93.06941:1164 94.07452:94 95.08501:2921 96.08833:320 97.02832:456 97.10054:825 98.98399:849 99.08247:119 100.07544:131 104.10619:1196 105.06949:445 107.08522:947 109.10097:1973 110.10243:239 111.11619:513 11…	252960	251717	248192	5381	TRUE	1 day, 18:02:00	42	2	18	1	24	1	0	0	0	0		0
22352	12.288	790.656	HexCer 42:3;O2|HexCer 18:1;O2/24:2	[M+H-H2O]+	adduct linked to 23398_[M+H]+; found in higher mz's MsMs_23292	0.75	TRUE	11.73	790.656	C48H89NO8	HexCer_NS	HERULGHEQVQXKL-UHFFFAOYSA-N	O=C(NC(COC1OC(CO)C(O)C(O)C1O)C(O)C=CCCCCCCCCCCCCC)CCCCCCCCCCCC=CCC=CCCCCCCC	410	TRUE	TRUE	TRUE		FALSE	TRUE			85.1	95.7	17.9	87.9	85.7	3.25	Brain1	790.65649:243428 791.65984:443617 792.6632:306111	74.72224:45 79.05399:202 81.06915:489 82.06383:134 83.08295:146 85.0285:128 86.09641:356 91.05267:96 93.06941:693 95.08501:1354 97.02651:186 97.10054:461 105.06949:134 107.08522:486 109.10097:661 110.09666:62 111.11619:361 116.14209:53 119.08537:231 121.10162:1565 123.1165:781 124.07608:77 125.00044:417 125.02503:122 125.13366:101 127.03911:162 133.10176:196 135.11571:1456 136.11873:162 137.1319:…	243428	244532	241032	460	TRUE	1 day, 18:03:00	42	3	18	1	24	2	0	0	0	0		0
23408	13.873	808.701	HexCer 43:1;O2|HexCer 18:1;O2/25:0	[M+H-H2O]+	found in higher mz's MsMs_23410	0.75	TRUE	13.14	808.703	C49H95NO8	HexCer_NS	RIGGIBNQNREJCL-UHFFFAOYSA-N	O=C(NC(COC1OC(CO)C(O)C(O)C1O)C(O)C=CCCCCCCCCCCCCC)CCCCCCCCCCCCCCCCCCCCCCCC	410	TRUE	TRUE	TRUE		FALSE	TRUE			84.1	93.3	12.8	86.1	85.7	3187.55	Brain1	808.70581:244064 809.70916:395876 810.71252:454705	77.03844:218 79.05399:517 81.06915:576 82.06549:136 83.08462:459 85.0268:230 85.10117:135 91.03868:147 91.05442:457 93.06587:447 93.06941:1116 95.08501:1897 96.08833:148 97.02832:474 97.06442:137 97.10054:859 98.10352:112 105.06949:197 107.08522:924 107.21232:116 109.10097:1749 110.10243:130 111.07949:170 111.11813:565 114.09138:82 115.03876:69 120.96655:249 121.10162:3277 122.10395:112 123.1165:…	244064	246768	247096	1652	TRUE	1 day, 19:01:00	43	1	18	1	25	0	0	0	0	0		0
24216	13.988	822.717	HexCer 44:1;O2|HexCer 18:1;O2/26:0	[M+H-H2O]+	similar chromatogram in higher mz_31278	0.75	TRUE	13.23	822.718	C50H97NO8	HexCer_NS	DOIOUJPHIXRQFM-UHFFFAOYSA-N	O=C(NC(COC1OC(CO)C(O)C(O)C1O)C(O)C=CCCCCCCCCCCCCC)CCCCCCCCCCCCCCCCCCCCCCCCC	410	TRUE	TRUE	TRUE		FALSE	TRUE			87.9	92.9	21.2	79	100	17.02	Brain3	822.71674:242816 823.72009:441913 824.72345:360576	79.05399:267 81.06915:321 82.06549:213 83.08462:252 85.0268:228 85.10117:140 87.04613:65 91.03868:175 91.05442:197 93.06941:791 95.08501:799 96.08833:288 97.02651:231 97.10054:341 99.11713:122 107.08522:420 109.10097:992 111.11619:265 121.10162:1266 122.10395:222 123.1165:159 124.11078:108 125.13161:108 127.03911:266 135.11571:1945 136.11873:211 137.1319:219 145.04567:139 149.13278:761 150.13257:…	237182	240333	242816	673	TRUE	1 day, 20:01:00	44	1	18	1	26	0	0	0	0	0		0
8475	5.801	468.31	LPC 14:0	[M+H]+		0.5	TRUE	5.72	468.308	C22H46NO7P	LPC	VXUOFDJKYGDUJI-UHFFFAOYSA-N	O=C(OCC(O)COP(=O)([O-])OCC[N+](C)(C)C)CCCCCCCCCCCCC	310	TRUE	TRUE	TRUE		FALSE	FALSE			100	99.9	69	47.7	100	7.7	Brain3	468.32144:16699 469.32479:11328 470.32815:3140	82.97441:47 84.95415:48 89.15662:44 99.84642:44 105.15968:42 111.15096:42 121.06734:65 124.9984:221 125.09676:43 133.29211:44 137.63452:59 155.76651:44 167.06372:43 184.07291:5117 184.24451:86 185.07874:382 189.7979:43 281.54959:44 297.93381:43 305.14774:55 310.30725:51 322.30707:48 325.53601:49 356.39557:42 371.94983:55 374.21875:51 395.11328:49 414.37527:42 430.11874:43 433.29044:80 450.29541:8…	19780	22962	16699	396	TRUE	14:00:00	14	0	14	0	0	0	0	0	0	0		0
8474	5.965	468.31	LPC 14:0	[M+H]+	adduct linked to 7973_[M+H-H2O]+	0.75	TRUE	5.72	468.308	C22H46NO7P	LPC	VXUOFDJKYGDUJI-UHFFFAOYSA-N	O=C(OCC(O)COP(=O)([O-])OCC[N+](C)(C)C)CCCCCCCCCCCCC	310	TRUE	TRUE	TRUE		FALSE	FALSE			100	99.3	41.3	80.6	100	23.44	Brain1	468.30954:41279 469.31289:19438 470.31625:5876	81.0675:86 86.0947:153 89.05975:93 96.51814:44 104.10806:772 104.42805:47 123.1226:81 125.00044:198 125.26079:58 133.06372:42 152.91389:43 164.01747:47 181.08665:47 184.07291:2441 185.07625:118 185.76996:48 191.06993:81 225.16049:43 230.66862:42 233.11877:52 235.10677:58 238.09186:49 256.03992:45 266.28622:105 275.65845:43 280.42529:42 285.24231:94 288.22437:71 313.27127:46 327.26422:46 337.15067…	41279	45850	60283	533	TRUE	14:00:00	14	0	14	0	0	0	0	0	0	0		0
9248	6.71	496.338	LPC 16:0	[M+H]+	found in higher mz's MsMs_9285	1	TRUE	6.21	496.34	C24H50NO7P	LPC	ASWBNKHCZGQVJV-UHFFFAOYSA-N	O=C(OCC(O)COP(=O)([O-])OCC[N+](C)(C)C)CCCCCCCCCCCCCCC	410	TRUE	TRUE	TRUE		FALSE	FALSE			100	96.7	47.5	62.7	100	60.92	Brain3	496.33807:443835 497.34142:510590 498.34478:418453	71.07225:923 72.07533:107 80.97348:305 83.19991:46 86.09641:12695 86.20186:109 86.41978:119 87.09914:523 97.09873:68 98.98399:2331 99.88487:43 104.10619:3732 105.10894:205 117.09595:86 119.01939:71 123.1165:167 125.00044:17826 125.07421:77 125.20132:83 125.39619:108 126.00229:335 127.004:245 129.05261:111 149.13727:62 163.01686:406 166.06329:2872 167.0661:158 181.02501:134 183.70015:124 183.74734…	444864	443470	443835	20435	TRUE	16:00:00	16	0	16	0	0	0	0	0	0	0		0
9169	6.156	494.327	LPC 16:1	[M+H]+	adduct linked to 8672_[M+H-H2O]+	0.75	TRUE	5.86	494.324	C24H48NO7P	LPC	LFUDDCMNKWEORN-UHFFFAOYSA-N	O=C(OCC(O)COP(=O)([O-])OCC[N+](C)(C)C)CCCCCCCC=CCCCCCC	310	TRUE	TRUE	TRUE		FALSE	FALSE			100	99	56.7	73.2	100	161.85	Brain1	494.32733:177559 495.33068:68230 496.33404:17707	83.62335:45 86.09641:379 98.98581:86 104.10619:1932 105.11082:235 125.00044:727 139.09169:63 150.54825:45 153.08844:74 167.06372:64 178.72946:45 184.07291:10521 184.42613:66 184.76973:85 185.07625:575 186.0748:127 186.31987:76 219.10001:48 238.2276:46 241.21529:79 247.13416:65 255.98715:44 275.28433:71 277.48398:47 284.10446:64 297.1246:72 311.26028:305 312.26337:82 341.28183:51 355.29974:44 386.…	177559	184780	213096	558	TRUE	16:01:00	16	1	16	1	0	0	0	0	0	0		0
9668	7.029	510.358	LPC 17:0	[M+H]+		0.75	TRUE	6.4	510.355	C25H52NO7P	LPC	SRRQPVVYXBTRQK-UHFFFAOYSA-N	O=C(OCC(O)COP(=O)([O-])OCC[N+](C)(C)C)CCCCCCCCCCCCCCCC	410	TRUE	TRUE	TRUE		FALSE	FALSE			100	95.1	58.1	83.7	100	56.71	Brain2	510.3576:120463 511.36095:54246 512.36431:16461	82.98777:43 86.0947:305 99.66156:45 104.10619:3213 105.10894:152 107.05868:96 109.66637:54 123.11447:45 125.00044:373 131.95622:45 154.93967:52 169.045:91 175.02011:91 179.07262:43 181.09406:79 184.07291:10807 184.29674:74 184.49333:69 184.68005:73 185.07625:746 185.36555:85 186.0773:154 191.86615:77 192.64368:47 213.11418:82 224.81964:44 258.11139:106 259.0809:57 283.08914:45 288.9248:44 319.641…	123036	120463	140278	2523	TRUE	17:00:00	17	0	17	0	0	0	0	0	0	0		0
10135	7.352	524.371	LPC 18:0	[M+H]+	similar chromatogram in higher mz_10173; found in higher mz's MsMs_10173; found in higher mz's MsMs_30567; found in higher mz's MsMs_10147; found in higher mz's MsMs_10142	1	TRUE	6.73	524.371	C26H54NO7P	LPC	IHNKQIMGVNPMTC-UHFFFAOYSA-N	O=C(OCC(O)COP(=O)([O-])OCC[N+](C)(C)C)CCCCCCCCCCCCCCCCC	410	TRUE	TRUE	TRUE		FALSE	FALSE			100	95	50.7	88.6	100	303.87	Brain2	524.37091:436379 525.37426:568275 526.37762:337086	71.07225:608 71.08616:123 79.05235:86 80.97348:131 81.06915:199 83.08462:143 83.18153:44 85.09948:340 86.09641:13254 86.30398:114 86.77961:70 87.09914:675 89.05801:69 95.08501:458 97.10054:271 98.98399:1505 104.10619:99614 104.1623:2302 104.19597:657 104.20719:1730 104.23712:821 104.28764:485 104.3232:429 104.33631:475 104.37:466 104.43179:280 104.46176:715 104.48424:645 104.51421:530 104.55168:3…	438959	436379	438208	8469	TRUE	18:00:00	18	0	18	0	0	0	0	0	0	0		0
10048	6.813	522.354	LPC 18:1	[M+H]+	found in higher mz's MsMs_10084	1	TRUE	6.27	522.355	C26H52NO7P	LPC	YAMUFBLWGFFICM-UHFFFAOYSA-N	O=C(OCC(O)COP(=O)([O-])OCC[N+](C)(C)C)CCCCCCCC=CCCCCCCCC	410	TRUE	TRUE	TRUE		FALSE	FALSE			100	96.4	38	73.2	100	100.4	Brain3	522.35443:441139 523.35778:525244 524.36114:320181	71.07225:429 76.96768:43 80.97182:155 86.09641:8164 87.09914:809 89.05801:115 95.08501:167 98.98399:1453 104.10619:2943 105.10894:168 109.10288:162 110.06013:131 111.11619:121 125.00044:13448 125.17056:102 126.00229:542 127.004:165 133.08485:116 142.03123:121 155.01266:58 163.01453:550 164.01982:164 166.06329:2366 167.0661:146 173.57817:43 181.00529:75 181.02501:128 183.92624:139 183.9511:98 184.…	440170	440090	441139	4607	TRUE	18:01:00	18	1	18	1	0	0	0	0	0	0		0
10329	6.834	529.398	LPC 18:1(d7)	[M+H]+	found in higher mz's MsMs_10367; found in higher mz's MsMs_10335	1	TRUE	6.33	529.399	C26H45NO7P	LPC	YAMUFBLWGFFICM-HNNXNMBSNA-N	C(COP(=O)([O-])OCC[N+](C)(C)C)([H])(O)COC(CCCCCCC/C=C\CCCCCC([2H])([2H])C([2H])([2H])C([2H])([2H])[2H])=O	annotated by user-defined text library	TRUE	TRUE	FALSE		FALSE	FALSE			97.7	97				625.71	Brain1	529.39758:439490 530.40093:492310 531.40429:404974	71.0738:336 71.27633:127 76.11636:46 79.05235:210 80.97182:226 81.0708:201 82.07545:86 83.08462:97 85.0961:98 86.09641:11283 86.15593:90 86.62092:115 87.09914:710 87.51351:88 89.65218:48 91.05267:365 91.99236:58 93.06941:326 93.32063:45 95.08501:518 97.10054:245 98.98399:1361 100.11761:149 103.13803:94 103.9847:79 104.10619:98112 104.1623:2064 104.19597:704 104.20719:1560 104.24274:690 104.26519:…	439490	439481	439962	431887	TRUE	18:01:00	18	1	18	1	0	0	0	0	0	0		0
9970	6.367	520.342	LPC 18:2	[M+H]+	adduct linked to 10732_[M+Na]+	1	TRUE	5.97	520.34	C26H50NO7P	LPC	SPJFYYJXNPEZDW-UHFFFAOYSA-N	O=C(OCC(O)COP(=O)([O-])OCC[N+](C)(C)C)CCCCCCCC=CCC=CCCCCC	310	TRUE	TRUE	TRUE		FALSE	FALSE			100	98	61.5	56.2	100	118.94	Brain2	520.34595:250814 521.3493:136700 522.35266:34586	80.97348:75 81.06915:188 83.6619:44 86.09641:536 86.38571:76 87.09914:86 93.06941:132 95.08501:208 97.10234:79 97.30831:44 98.98399:205 104.10806:339 104.81042:44 107.08902:52 111.11619:79 121.10162:129 124.9984:1654 131.54185:44 135.11571:255 145.10306:46 149.13055:78 151.49185:42 163.14557:73 164.00809:98 166.06094:280 166.25227:56 184.07291:39240 184.16492:211 184.29674:152 184.37636:106 184.5…	260887	250814	251969	2981	TRUE	18:02:00	18	2	18	2	0	0	0	0	0	0		0
11110	7.902	552.403	LPC 20:0	[M+H]+	adduct linked to 10492_[M+H-H2O]+	0.75	TRUE	7.33	552.402	C28H58NO7P	LPC	UATOAILWGVYRQS-UHFFFAOYSA-N	O=C(OCC(O)COP(=O)([O-])OCC[N+](C)(C)C)CCCCCCCCCCCCCCCCCCC	410	TRUE	TRUE	TRUE		FALSE	FALSE			100	96	70.3	88.1	100	4.27	Brain3	552.40265:218620 553.406:97825 554.40936:23015	71.07534:81 73.88976:75 76.37718:43 86.0947:725 87.42096:42 99.1153:49 104.10619:7786 104.21841:101 105.11082:611 111.11813:132 117.09397:46 124.9984:587 138.13806:87 141.06538:47 145.06332:75 149.0925:125 151.25511:43 157.21533:43 160.7459:47 163.01453:193 166.06329:141 179.04808:134 184.07291:24046 184.37138:170 184.53813:82 184.68504:121 184.88432:75 184.92171:72 185.00146:74 185.06378:64 185.…	125318	162697	218620	413	TRUE	20:00:00	20	0	20	0	0	0	0	0	0	0		0
11008	7.414	550.389	LPC 20:1	[M+H]+		0.75	TRUE	6.99	550.387	C28H56NO7P	LPC	YYSFWGQAKJTHRE-UHFFFAOYSA-N	O=C(OCC(O)COP(=O)([O-])OCC[N+](C)(C)C)CCCCCCCCCC=CCCCCCCCC	310	TRUE	TRUE	TRUE		FALSE	FALSE			100	97.6	71	88.2	100	19.25	Brain3	550.38873:295930 551.39208:147029 552.39544:35400	71.0738:161 79.05235:74 85.0268:54 86.09641:1109 93.38082:45 97.10054:87 104.10619:8911 105.10143:78 105.11082:766 107.38316:42 109.10097:118 110.06013:171 111.11813:114 125.00044:753 126.00229:75 128.07188:79 151.07036:58 155.0081:122 157.10277:86 163.01686:257 166.06566:298 179.05054:126 181.02748:76 184.07291:36422 184.16492:146 184.28928:120 184.49582:117 184.67508:155 184.87187:124 184.92171…	282649	281629	295930	579	TRUE	20:01:00	20	1	20	1	0	0	0	0	0	0		0
10916	7.311	548.336	LPC 20:2	[M+H]+		0.75	TRUE	6.57	548.371	C28H54NO7P	LPC	YYQVCMMXPIJVHY-UHFFFAOYSA-N	O=C(OCC(O)COP(=O)([O-])OCC[N+](C)(C)C)CCCCCCCCCC=CCC=CCCCCC	410	TRUE	TRUE	TRUE		FALSE	FALSE			98	93.4	28.6	63.6	100	38.26	Brain1	548.33563:117316 549.33898:48517 550.34234:14979	82.06217:92 85.0268:86 86.0947:511 95.08323:103 97.10234:87 99.11348:57 102.06143:42 104.10619:259 105.11082:87 110.06013:2087 110.96557:71 125.00044:312 126.00434:66 128.06981:364 135.0795:182 136.08025:81 142.02469:75 144.69275:43 146.97881:93 152.10597:96 159.63028:74 163.02388:43 166.06094:331 170.71935:44 184.07291:10819 184.48586:67 185.07625:562 186.08231:72 225.03127:172 239.23843:89 261.…	117316	108801	124021	10434	TRUE	20:02:00	20	2	20	2	0	0	0	0	0	0		0
10917	7.001	548.374	LPC 20:2	[M+H]+	adduct linked to 10762_[M+NH4]+	0.75	TRUE	6.57	548.371	C28H54NO7P	LPC	YYQVCMMXPIJVHY-UHFFFAOYSA-N	O=C(OCC(O)COP(=O)([O-])OCC[N+](C)(C)C)CCCCCCCCCC=CCC=CCCCCC	310	TRUE	TRUE	TRUE		FALSE	FALSE			100	97.8	28.5	90.1	100	18.64	Brain1	548.37427:58667 549.37762:36156 550.38098:15214	82.02731:58 85.0268:211 86.09641:129 101.13417:43 104.10619:1059 105.11082:125 118.01589:42 123.41966:44 124.9984:201 129.06927:102 132.73627:42 142.08803:81 145.06554:47 146.97881:102 149.0925:66 152.11049:42 154.17645:44 159.06584:437 160.07281:93 162.02399:113 169.08789:92 181.41479:42 184.07291:3312 185.07375:136 186.0748:104 187.86894:42 253.2764:49 258.10843:118 267.93048:93 271.14667:74 28…	58667	58535	59360	235	TRUE	20:02:00	20	2	20	2	0	0	0	0	0	0		0
10840	6.507	546.359	LPC 20:3	[M+H]+		0.75	TRUE	6.1	546.355	C28H52NO7P	LPC	XUDGAAFUMTTZCO-UHFFFAOYSA-N	O=C(OCC(O)COP(=O)([O-])OCC[N+](C)(C)C)CCCCCCCCCC=CCC=CCC=CCC	310	TRUE	TRUE	TRUE		FALSE	FALSE			100	97.9	49.6	66.2	100	86.38	Brain2	546.35919:78659 547.36254:38432 548.3659:7328	70.37566:42 86.09641:318 97.46565:47 98.98763:119 104.10619:162 112.07445:63 122.03511:82 124.9984:513 132.74471:43 138.37724:44 164.00339:55 166.06329:97 175.07587:45 179.04564:120 180.36729:70 184.07291:13726 184.3042:72 184.58295:75 184.73485:64 185.07375:590 185.19843:64 186.0773:237 215.05008:85 252.13734:78 261.12314:47 264.26556:264 266.07993:46 278.08871:55 299.11163:65 322.24786:68 383.3…	75622	78659	82756	703	TRUE	20:03:00	20	3	20	3	0	0	0	0	0	0		0
10782	6.263	544.339	LPC 20:4	[M+H]+		0.75	TRUE	5.86	544.34	C28H50NO7P	LPC	GOMVPVRDBLLHQC-UHFFFAOYSA-N	O=C(OCC(O)COP(=O)([O-])OCC[N+](C)(C)C)CCCCCCC=CCC=CCC=CCC=CCC	310	TRUE	TRUE	TRUE		FALSE	FALSE			100	97.9	35.9	66.7	100	218.63	Brain2	544.33923:426426 545.34258:377938 546.34594:161052	71.07225:379 76.02205:388 80.97348:90 86.09641:6106 87.09914:419 91.05267:205 93.06941:170 95.08501:256 97.09692:43 98.98399:1111 99.65241:70 104.10619:1536 105.07137:221 113.0602:68 116.01573:201 119.08537:127 120.96655:1033 121.29126:43 123.11447:127 125.00044:8816 125.809:90 126.00434:217 130.04755:655 131.08617:249 135.11784:92 142.03123:390 144.01022:383 145.10085:161 147.11658:86 157.10046:…	426695	426426	427696	910	TRUE	20:04:00	20	4	20	4	0	0	0	0	0	0		0
10733	5.838	542.327	LPC 20:5	[M+H]+		0.75	TRUE	5.52	542.324	C28H48NO7P	LPC	PDIGSOAOQOXRDU-UHFFFAOYSA-N	O=C(OCC(O)COP(=O)([O-])OCC[N+](C)(C)C)CCCC=CCC=CCC=CCC=CCC=CCC	310	TRUE	TRUE	TRUE		FALSE	FALSE			100	98.8	42.7	47	100	12.42	Brain3	542.32733:28470 543.33068:13000 544.33404:4827	79.05399:50 86.09641:136 94.1474:45 101.89303:43 111.48159:45 138.01962:49 139.18896:43 144.01242:93 149.05894:57 150.40437:42 157.10506:111 160.05428:65 162.03098:95 184.07291:4450 184.46594:70 185.07375:219 186.0798:138 214.82977:51 233.33708:46 259.59735:43 265.25253:58 273.40851:44 283.37598:42 290.28763:51 296.24078:303 299.26062:82 301.73526:45 308.2254:70 315.8226:48 339.69592:63 342.24738…	16582	21197	28470	297	TRUE	20:05:00	20	5	20	5	0	0	0	0	0	0		0
11686	6.237	568.34	LPC 22:6	[M+H]+		0.75	TRUE	5.67	568.34	C30H50NO7P	LPC	LSOWKZULVQWMLY-UHFFFAOYSA-N	O=C(OCC(O)COP(=O)([O-])OCC[N+](C)(C)C)CCC=CCC=CCC=CCC=CCC=CCC=CCC	410	TRUE	TRUE	TRUE		FALSE	FALSE			100	96	40.4	69.3	100	473.99	Brain2	568.34021:424438 569.34356:388519 570.34692:111637	71.07225:255 78.12635:43 80.97348:190 86.09641:6276 87.09743:173 91.05442:161 93.07118:91 95.0868:123 98.98399:1288 104.10619:1990 105.11646:72 119.08537:64 125.00044:10079 125.13366:120 125.47212:92 126.00434:199 129.06927:118 131.08406:216 143.97063:60 149.07684:91 151.24835:44 155.01038:818 157.10736:71 159.06584:102 163.01453:64 166.06329:1482 167.06847:77 178.08571:79 181.02501:87 182.6114:8…	424876	424438	426912	1139	TRUE	22:06:00	22	6	22	6	0	0	0	0	0	0		0
12648	6.183	590.323	LPC 22:6	[M+Na]+		0.75	TRUE	5.67	590.322	C30H50NO7P	LPC	LSOWKZULVQWMLY-UHFFFAOYSA-N	O=C(OCC(O)COP(=O)([O-])OCC[N+](C)(C)C)CCC=CCC=CCC=CCC=CCC=CCC=CCC	410	TRUE	TRUE	TRUE		FALSE	FALSE			100	96.8	31.9	94.5	100	238.49	Brain1	590.32269:33923 591.32604:21764 592.3294:7409	81.06915:44 86.09981:87 93.65018:45 105.99948:43 119.08737:57 130.07263:58 131.08617:81 133.09966:54 135.31175:43 143.79259:42 146.98102:853 147.12102:69 152.99323:42 155.08568:47 169.13078:88 184.07291:666 187.0535:71 207.99547:81 210.06737:45 225.03401:84 231.11417:43 253.07228:54 258.11728:48 264.26855:53 266.09488:86 277.21539:51 284.10757:137 299.33353:42 306.07037:62 306.22427:42 313.27127:…	33923	32880	25669	219	TRUE	22:06:00	22	6	22	6	0	0	0	0	0	0		0
13446	8.868	608.47	LPC 24:0	[M+H]+	adduct linked to 12656_[M+H-H2O]+	0.75	TRUE	8.19	608.465	C32H66NO7P	LPC	SKJMUADLQLZAGH-UHFFFAOYSA-N	O=C(OCC(O)COP(=O)([O-])OCC[N+](C)(C)C)CCCCCCCCCCCCCCCCCCCCCCC	410	TRUE	TRUE	TRUE		FALSE	FALSE			100	94.7	71.8	92.5	100	8.52	Brain1	608.47028:313370 609.47363:190033 610.47699:48196	83.40564:59 86.09641:849 87.10085:69 97.09332:71 104.10619:14472 104.19784:93 104.5723:66 105.10894:823 105.46245:70 106.25812:42 109.09714:76 115.07415:74 123.96996:46 125.00044:1237 126.07635:50 133.10811:75 135.11571:177 138.00455:93 145.10306:78 153.10205:48 159.75764:42 163.01686:339 164.78818:44 166.06329:134 167.03293:142 172.39473:44 179.02847:89 181.02995:94 184.06296:465 184.07291:46505…	313370	301398	355393	606	TRUE	1 day, 0:00:00	24	0	24	0	0	0	0	0	0	0		0
12880	6.022	596.358	LPC 24:6	[M+H]+		1	TRUE	6.01	596.371	C32H54NO7P	LPC	WBGVYVOIMVQBOT-UHFFFAOYSA-N	O=C(OCC(O)COP(=O)([O-])OCC[N+](C)(C)C)CCCCC=CCC=CCC=CCC=CCC=CCC=CCC	310	TRUE	TRUE	TRUE		FALSE	FALSE			100	100	69.3	67.7	100	20.55	Brain3	596.35779:45657 597.36114:21173 598.3645:6726	86.09641:208 88.10939:42 103.90623:42 113.82728:45 116.39107:69 121.06532:69 122.0594:59 124.9984:211 127.17754:54 144.01242:82 147.0899:66 150.13031:50 157.10046:103 160.64833:46 162.01698:74 168.14081:71 173.62404:49 179.07262:92 184.07291:7469 184.7747:84 185.07375:307 185.41795:96 187.07355:62 202.73018:46 204.08403:57 208.07213:58 210.10455:69 213.157:60 219.10001:52 239.24977:52 252.14899:7…	27837	31078	45657	1343	TRUE	1 day, 0:06:00	24	6	24	6	0	0	0	0	0	0		0
14781	9.402	636.5	LPC 26:0	[M+H]+	adduct linked to 13861_[M+H-H2O]+	1	TRUE	8.6	636.496	C34H70NO7P	LPC	WSDKRPCAPHRNNZ-UHFFFAOYSA-N	O=C(OCC(O)COP(=O)([O-])OCC[N+](C)(C)C)CCCCCCCCCCCCCCCCCCCCCCCCC	410	TRUE	TRUE	TRUE		FALSE	FALSE			100	91.9	55.8	93.8	100	916.2	Brain3	636.50037:52275 637.50372:30834 638.50708:7058		128853	167895	177238	52275	TRUE	1 day, 2:00:00	26	0	26	0	0	0	0	0	0	0		0
8090	6.77	454.294	LPE 16:0	[M+H]+	adduct linked to 7635_[M+H-H2O]+; adduct linked to 8669_[M+Na]+	0.75	TRUE	6.33	454.293	C21H44NO7P	LPE	YVYMBNSKXOXSKW-UHFFFAOYSA-N	O=C(OCC(O)COP(=O)(O)OCCN)CCCCCCCCCCCCCCC	310	TRUE	TRUE	TRUE		FALSE	FALSE			100	97.6	52.4	73.9	100	1616.38	Brain1	454.29407:241611 455.29742:104645 456.30078:17713	74.96798:43 82.07213:58 83.08462:224 85.10286:94 95.0868:456 98.98763:157 99.1153:118 107.33189:42 109.10097:252 119.10737:53 123.11447:130 142.02469:65 144.10039:134 148.5314:42 155.01038:1432 181.10638:75 194.09619:53 196.07474:57 198.05301:227 201.41986:66 201.90129:45 204.91214:42 216.06172:138 237.22455:47 239.24127:172 240.24573:67 258.24976:123 268.741:54 274.93784:51 282.27884:1189 283.28…	241611	241391	284980	1887	TRUE	16:00:00	16	0	16	0	0	0	0	0	0	0		0
8844	7.423	482.325	LPE 18:0	[M+H]+		0.75	TRUE	6.82	482.324	C23H48NO7P	LPE	BBYWOYAFBUOUFP-UHFFFAOYSA-N	O=C(OCC(O)COP(=O)(O)OCCN)CCCCCCCCCCCCCCCCC	410	TRUE	TRUE	TRUE		FALSE	FALSE			100	95.5	50.8	74	100	233.65	Brain2	482.32458:414458 483.32793:390109 484.33129:82857	71.08461:580 77.04166:89 80.97348:79 81.06915:758 83.08462:439 84.08483:84 85.10117:260 89.05975:258 95.08501:1702 97.10054:1001 98.10533:76 98.98399:990 99.1153:157 101.5234:42 103.07291:206 107.1535:45 109.10097:928 111.11619:506 121.10364:69 123.1165:914 124.01485:347 125.09676:111 125.12955:179 126.13397:61 129.09009:94 131.10504:74 133.08485:127 135.11784:122 137.1319:358 139.10898:124 139.9…	403093	414458	435243	3764	TRUE	18:00:00	18	0	18	0	0	0	0	0	0	0		0
8791	6.871	480.314	LPE 18:1	[M+H]+	adduct linked to 28655_[2M+H]+	0.75	TRUE	6.41	480.308	C23H46NO7P	LPE	PYVRVRFVLRNJLY-UHFFFAOYSA-N	O=C(OCC(O)COP(=O)(O)OCCN)CCCCCCCC=CCCCCCCCC	310	TRUE	TRUE	TRUE		FALSE	FALSE			100	97.3	51.3	74.8	100	71.28	Brain1	480.31439:352730 481.31774:203879 482.3211:43057	71.31501:88 72.68024:45 77.03683:199 79.05235:426 81.06915:279 82.07213:132 83.08462:584 85.10117:107 86.0947:57 91.05267:335 93.06941:432 95.08501:1309 97.06623:105 97.10054:559 98.10533:74 99.11713:116 107.08522:568 108.08694:80 109.10097:971 110.10628:164 111.08142:93 111.11619:325 115.07415:99 121.10162:1463 122.10395:245 123.1165:403 124.11895:164 125.09471:239 125.13366:164 126.13603:67 127…	352730	342881	341590	1312	TRUE	18:01:00	18	1	18	1	0	0	0	0	0	0		0
8994	6.888	487.356	LPE 18:1(d7)	[M+H]+	adduct linked to 8514_[M+H-H2O]+; adduct linked to 28947_[2M+H]+	1	TRUE	6.4	487.352	C23H39NO7P	LPE	PYVRVRFVLRNJLY-CCLUNVSZNA-N	[C@](COP(=O)(O)OCCN)([H])(O)COC(CCCCCCC/C=C\CCCCCC([2H])([2H])C([2H])([2H])C([2H])([2H])[2H])=O	annotated by user-defined text library	TRUE	TRUE	FALSE		FALSE	FALSE			94.8	97.1				4724.84	Brain1	487.35635:397990 488.3597:385595 489.36306:80410	72.08933:69 79.05399:173 80.97678:67 81.06915:352 82.07711:130 83.08462:221 84.08651:72 86.1032:185 88.11456:186 89.12202:65 92.06091:125 93.06941:328 94.07452:89 95.08501:431 96.09373:160 97.09873:138 98.10715:149 98.98399:747 99.10983:166 100.11578:93 106.12404:72 107.08522:424 108.09074:83 109.10288:201 110.11012:126 111.07949:136 113.12646:99 114.13641:147 115.13903:105 119.08537:163 121.0996…	397990	396190	391406	397188	TRUE	18:01:00	18	1	18	1	0	0	0	0	0	0		0
9599	7.407	508.339	LPE 20:1	[M+H]+		0.5	TRUE	7.11	508.34	C25H50NO7P	LPE	JEAGLCKGAKACCE-UHFFFAOYSA-N	O=C(OCC(O)COP(=O)(O)OCCN)CCCCCCCCCC=CCCCCCCCC	310	TRUE	TRUE	TRUE		FALSE	FALSE			100	98.8	34	71.6	100	25.3	Brain1	508.33929:84483 509.34264:25111 510.346:10599	75.83682:42 83.05122:49 95.08501:137 97.10054:241 98.98399:125 103.05431:61 104.10619:165 111.11619:95 121.10162:77 135.11784:109 143.05957:47 149.13278:73 155.01038:210 160.04964:57 177.16251:86 177.60915:44 210.19753:42 240.10089:113 262.5643:44 275.27219:91 289.6947:43 293.28018:149 321.26172:75 326.25388:65 336.32678:338 341.30554:47 350.31558:87 357.26443:42 367.32382:2463 367.70325:62 368.3…	84483	86532	85716	876	TRUE	20:01:00	20	1	20	1	0	0	0	0	0	0		0
9407	6.345	502.296	LPE 20:4	[M+H]+	adduct linked to 10126_[M+Na]+; similar chromatogram in higher mz_11480; similar chromatogram in higher mz_11889	0.75	TRUE	5.83	502.293	C25H44NO7P	LPE	JPNPIRVRGLGTRE-UHFFFAOYSA-N	O=C(OCC(O)COP(=O)(O)OCCN)CCCCCCC=CCC=CCC=CCC=CCC	410	TRUE	TRUE	TRUE		FALSE	FALSE			100	96.7	19.8	75	100	90.52	Brain3	502.29611:360399 503.29946:112883 504.30282:24594	73.15282:43 77.03844:342 79.05399:591 79.52557:42 81.06915:430 85.06567:59 86.65674:48 91.05442:2062 92.0574:290 93.06941:1179 93.71227:46 95.0868:702 97.06442:434 97.10054:108 99.70181:43 103.05431:181 104.04076:104 105.06949:1624 106.96957:138 107.08522:959 107.44773:73 109.10097:562 110.10435:189 113.09723:146 115.05253:246 117.07018:1007 118.07562:178 119.08537:2226 120.08937:336 121.10162:83…	367824	359599	360399	1197	TRUE	20:04:00	20	4	20	4	0	0	0	0	0	0		0
10200	6.3	526.295	LPE 22:6	[M+H]+	adduct linked to 10911_[M+Na]+	0.75	TRUE	5.69	526.293	C27H44NO7P	LPE	XEVRBOQZSXWGQO-UHFFFAOYSA-N	O=C(OCC(O)COP(=O)(O)OCCN)CCC=CCC=CCC=CCC=CCC=CCC=CCC	410	TRUE	TRUE	TRUE		FALSE	FALSE			100	95.3	41	74.9	100	3042.7	Brain1	526.29462:434131 527.29797:388265 528.30133:88837	71.04908:212 77.03844:755 78.04377:142 79.05399:1929 80.05758:282 81.06915:2005 82.07379:84 83.04787:257 91.05267:5679 92.0574:473 93.06941:3442 94.07629:134 95.04928:128 95.08501:1753 96.08833:175 97.06623:172 98.05996:90 103.05244:431 105.06949:4842 105.25554:88 106.07307:303 107.04919:167 107.08522:2717 108.08884:324 109.06461:348 109.10097:965 110.0659:121 111.07756:72 112.08609:49 115.05449:…	434131	432555	433328	1785	TRUE	22:06:00	22	6	22	6	0	0	0	0	0	0		0
5691	9.317	370.358	NAE 21:0	[M+H]+		0.75	TRUE	7.69	370.368	C23H47NO2	NAE	RMVAIFTYQHMTNZ-UHFFFAOYSA-N	O=C(NCCO)CCCCCCCCCCCCCCCCCCCC	410	TRUE	TRUE	TRUE		FALSE	FALSE			100	71.9	2.5	75	100	118.45	Brain1	370.3576:418348 371.36095:188156 372.36431:22486	70.07314:49 71.08461:170 72.08778:42 77.03683:997 77.40238:46 79.05399:2214 80.05758:188 81.06915:6027 81.28049:101 82.07213:520 83.08462:1195 84.08819:112 85.10117:538 88.075:42 91.05267:6216 92.0574:697 93.06941:6417 94.07274:669 95.08501:10934 95.24054:104 96.08833:1607 97.10054:1434 98.10533:143 102.91111:77 103.05244:804 104.05946:228 105.06949:11436 105.13712:98 105.6413:90 105.76:91 106.07…	418348	391362	327931	3109	TRUE	21:00:00	21	0	21	0	0	0	0	0	0	0		0
6781	7.912	402.348	NAE 24:5	[M+H]+		0.75	TRUE	6.96	402.337	C26H43NO2	NAE	FQLDLDHTDWXEAB-UHFFFAOYSA-N	O=C(NCCO)CCCCCCCC=CCC=CCC=CCC=CCC=CCC	410	TRUE	TRUE	TRUE		FALSE	FALSE			100	89.5	8.6	75	100	776.24	Brain2	402.3476:395979 403.35095:312117 404.35431:36058	70.0716:112 71.08461:287 77.03844:600 79.05399:1160 80.05594:194 81.06915:4039 82.07379:462 83.08462:768 84.08987:181 85.09948:207 91.05267:2451 92.0574:514 93.06941:3118 94.07452:325 95.04928:85 95.08501:8781 96.02907:93 96.08833:1445 97.06262:580 97.10054:1661 98.06541:127 98.10352:207 103.05244:152 105.06949:4349 106.07307:782 107.04919:1310 107.08522:3928 108.05264:281 108.08884:685 109.06461…	409989	395979	396266	3013	TRUE	1 day, 0:05:00	24	5	24	5	0	0	0	0	0	0		0
5031	0.413	348.073	Adenosine 5'-monophosphate	[M+H]+	adduct linked to 17378_[2M+H]+; found in higher mz's MsMs_16171; found in higher mz's MsMs_16274	0.75	TRUE	0.42	348.07	C10H14N5O7P	Others	UDMBCSSLTHHNCD-KQYNXXCUSA-N	NC1=NC=NC2=C1N=CN2[C@@H]1O[C@H](COP(O)(O)=O)[C@@H](O)[C@H]1O	330	TRUE	TRUE	TRUE		FALSE	FALSE			82.7	100	56.8	87.1	100	370.07	Brain2	348.07257:272974 349.07592:384959 350.07928:69884	82.04059:135 92.02399:656 94.04075:252 95.05285:78 97.02832:5628 98.03093:375 98.98217:271 109.05121:166 110.03514:190 119.03538:8571 119.40755:73 120.03917:716 122.98437:50 125.63845:44 130.04964:225 135.04117:76 135.93279:134 136.06316:110539 136.09308:9004 136.10805:5474 136.13583:3681 136.16364:2052 136.19144:1958 136.2171:1487 136.23634:1008 136.2556:943 136.26843:1213 136.29625:1285 136.324…	235462	272974	227390	1207	FALSE	0	0	0	0	0	0	0	0	0	0	0		0
16171	0.413	664.122	beta-Nicotinamide adenine dinucleotide	[M+H]+	adduct linked to 16413_[M+Na]+; adduct linked to 9399_[M-C6H10O5+H]+	0.75	TRUE	0.36	664.116	C21H27N7O14P2	Others	BAWFJGJZGIEFAR-NNYOXOHSSA-N	NC(=O)C1=C[N+](=CC=C1)[C@@H]1O[C@H](COP([O-])(=O)OP(O)(=O)OC[C@H]2O[C@H]([C@H](O)[C@@H]2O)N2C=NC3=C2N=CN=C3N)[C@@H](O)[C@H]1O	330	TRUE	TRUE	TRUE		FALSE	FALSE			87.1	100	69.7	95.1	85.7	194.62	Brain3	664.12219:189068 665.12554:300322 666.1289:300893	93.43218:43 97.02832:1812 98.03275:185 106.02779:105 108.04884:139 119.03538:327 120.04319:76 123.05551:675 124.03934:722 133.19481:50 136.05246:281 136.061:67702 136.14226:277 136.32407:136 136.46745:161 136.59164:146 136.6302:204 136.66447:166 136.74805:246 136.78876:118 136.80162:160 136.82091:124 136.84663:114 136.87451:99 136.90237:119 136.94312:107 137.06538:4977 137.1362:115 137.14478:142 …	190191	204410	189068	198	FALSE	0	0	0	0	0	0	0	0	0	0	0		0
16274	0.395	666.131	beta-Nicotinamide adenine dinucleotide, reduced	[M+H]+	adduct linked to 15368_[M+H]+	0.75	TRUE	0.34	666.132	C21H29N7O14P2	Others	BOPGDPNILDQYTO-DQQFMEOOSA-N	NC(=O)C1=CN(C=CC1)[C@H]1O[C@@H](COP(O)(=O)OP(O)(=O)OC[C@H]2O[C@H]([C@H](O)[C@@H]2O)N2C=NC3=C(N)N=CN=C23)[C@H](O)[C@@H]1O	330	TRUE	TRUE	TRUE		FALSE	FALSE			80.6	100	61.7	82.8	74.5	414.14	Brain3	666.13086:127025 667.13421:72234 668.13757:18007	92.50983:42 97.03012:504 98.02911:168 98.14164:48 108.04693:209 119.03338:154 123.05551:180 124.03934:726 132.08046:66 136.061:10344 136.21283:133 136.73518:73 137.06323:2517 138.06053:207 150.05623:343 151.0591:74 152.05626:145 162.03798:82 162.48618:43 168.06479:117 178.08571:244 179.08978:92 193.04829:96 194.05791:75 204.06831:813 205.06956:185 221.09554:97 222.07759:244 232.04839:131 232.0846…	105829	110678	127025	0	FALSE	0	0	0	0	0	0	0	0	0	0	0		0
6317	7.957	391.287	Dioctyl phthalate (also known as the production of plastic)	[M+H]+	adduct linked to 7067_[M+Na]+	1	TRUE	7.43	391.284	C24H38O4	Others	MQIUGAXCHLFZKX-UHFFFAOYSA-N	CCCCCCCCOC(=O)C1=C(C=CC=C1)C(=O)OCCCCCCCC	430	TRUE	TRUE	TRUE		FALSE	FALSE			81.8	96.6	65.4	70.4	100	54.63	Brain1	391.28687:152690 392.29022:83359 393.29358:14738	71.0877:87 93.03229:256 94.03542:136 113.13036:51 121.02904:2549 122.03106:195 122.34099:64 123.12057:57 133.89154:60 149.00078:115 149.02315:74385 149.10593:466 149.17307:253 149.35219:71 149.36786:121 149.4485:102 149.50452:201 149.74211:163 149.76903:148 149.82735:139 149.85875:175 149.90138:145 149.91708:110 149.97318:75 150.02705:6572 150.10562:73 150.15726:95 150.21565:77 150.2426:108 150.3…	152690	154863	144935	185230	FALSE	0	0	0	0	0	0	0	0	0	0	0		0
3827	0.413	308.094	Glutathione	[M+H]+	adduct linked to 3421_[M+H-H2O]+	0.75	TRUE	0.37	308.091	C10H17N3O6S	Others	RWSXRVCMGQZWBV-IOMOGOHMNA-N	N[C@@H](CCC(O)=N[C@@H](CS)C(O)=NCC(O)=O)C(O)=O	330	TRUE	TRUE	TRUE		FALSE	FALSE			89.8	100	77.5	89.7	96.6	3352.07	Brain2	308.09351:259345 309.09686:197383 310.10022:104242	70.02712:78 73.00556:93 73.00869:511 76.02045:6733 76.03803:297 76.21391:56 76.60316:68 77.02235:341 78.01625:778 80.04938:1127 81.0345:64 83.05956:137 84.04451:10326 84.105:86 84.52399:119 84.62511:68 85.0268:70 85.04708:826 85.08257:95 86.98972:802 87.99418:94 88.02169:1251 89.02516:123 90.01694:163 93.04289:76 94.02653:72 95.04749:131 96.04523:253 98.00735:463 99.0314:80 100.02229:224 102.0540…	229956	259345	221486	1536	FALSE	0	0	0	0	0	0	0	0	0	0	0		0
13635	0.395	613.162	Glutathione (oxidized)	[M+H]+	adduct linked to 12835_[M+H-H2O]+	0.75	TRUE	0.32	613.159	C20H32N6O12S2	Others	YPZRWBKMTBYPTK-UHFFFAOYNA-N	O=C(O)CN=C(O)C(N=C(O)CCC(N)C(=O)O)CSSCC(N=C(O)CCC(N)C(=O)O)C(O)=NCC(=O)O	330	TRUE	TRUE	TRUE		FALSE	FALSE			89.3	99.9	75.3	90.6	96.4	116.24	Brain3	613.16241:260786 614.16576:289436 615.16912:192620	76.02205:64 76.03963:123 76.16113:47 84.04282:249 85.03863:503 86.0488:57 92.01521:167 99.05511:240 100.05711:113 107.9936:448 108.04884:81 109.98901:195 112.03759:514 112.05117:1003 112.24524:54 113.03487:169 116.01573:386 125.03323:172 127.04943:89 129.06718:390 130.04964:4427 130.59566:78 131.0442:3072 131.99202:313 132.04677:157 134.02728:97 136.03964:274 140.01608:108 141.05016:79 143.04422:…	156068	250964	260786	497	FALSE	0	0	0	0	0	0	0	0	0	0	0		0
20162	10.068	753.614	PC 15:0_18:1(d7)	[M+H]+	found in higher mz's MsMs_20167; found in higher mz's MsMs_20217; found in higher mz's MsMs_20232; found in higher mz's MsMs_20171	1	TRUE	9.5	753.613	C41H73NO8P	PC	ZEWLMKXMNQOCOQ-GCHPQBSENA-N	[C@](COP(=O)([O-])OCC[N+](C)(C)C)([H])(OC(CCCCCCC/C=C\CCCCCC([2H])([2H])C([2H])([2H])C([2H])([2H])[2H])=O)COC(CCCCCCCCCCCCCC)=O	annotated by user-defined text library	TRUE	TRUE	FALSE		FALSE	FALSE			98.1	96.3				1304.69	Brain2	753.61365:246345 754.617:391313 755.62036:196626	79.05561:64 86.09641:1602 87.09914:162 92.60151:50 95.08501:305 98.98217:284 104.10619:215 109.10671:60 119.08737:70 121.10162:171 125.00044:3512 126.00023:104 135.11571:110 146.98102:241 164.14893:77 166.06094:596 183.1839:82 183.9511:95 184.07539:112862 184.1102:9213 184.14502:6814 184.17735:4032 184.18977:2287 184.2047:3515 184.22459:2358 184.25446:985 184.27684:1006 184.29922:941 184.31415:11…	252261	246345	236359	246742	TRUE	1 day, 9:01:00	33	1	15	0	18	1	0	0	0	0		0
16781	8.968	678.513	PC 28:0|PC 14:0_14:0	[M+H]+		0.75	TRUE	8.26	678.507	C36H72NO8P	PC	CITHEXJVPOWHKC-UHFFFAOYSA-N	O=C(OCC(OC(=O)CCCCCCCCCCCCC)COP(=O)([O-])OCC[N+](C)(C)C)CCCCCCCCCCCCC	410	TRUE	TRUE	TRUE		FALSE	FALSE			100	93.9	66.6	73.6	100	3225.99	Brain1	678.51349:268229 679.51684:196644 680.5202:50912	86.09641:1658 95.44274:46 98.98399:281 104.10806:337 124.9984:1612 161.13182:49 166.06566:159 168.1028:72 173.16315:45 184.07291:89662 184.16243:473 184.20718:591 184.23953:356 184.2843:336 184.31415:225 184.34898:126 184.37885:236 184.39378:263 184.47342:201 184.51573:155 184.54561:284 184.62776:254 184.66512:185 184.70497:265 184.73485:374 184.7747:156 184.84196:117 184.87187:242 184.90427:173 …	268229	260831	222180	242	TRUE	1 day, 4:00:00	28	0	14	0	14	0	0	0	0	0		0
17808	9.58	706.536	PC 30:0|PC 14:0_16:0	[M+H]+		1	TRUE	8.93	706.538	C38H76NO8P	PC	RFVFQQWKPSOBED-UHFFFAOYSA-N	O=C(OCC(OC(=O)CCCCCCCCCCCCCCC)COP(=O)([O-])OCC[N+](C)(C)C)CCCCCCCCCCCCC	410	TRUE	TRUE	TRUE		FALSE	FALSE			100	94.8	37	82.5	100	4157.62	Brain1	706.53571:425394 707.53906:483274 708.54242:434247	70.06547:143 71.07225:1237 72.07688:131 77.44914:42 80.97348:382 86.09641:26229 87.09914:2235 87.23943:99 95.08501:278 98.98399:6143 100.98864:156 104.10619:5606 105.10894:473 123.11447:94 125.00044:36660 125.65899:104 125.81927:84 126.00434:1101 127.004:393 163.01921:129 166.06329:5294 167.0661:404 183.27568:131 183.50398:127 183.76225:208 183.81442:280 183.85666:221 183.88649:225 183.90636:338 …	425394	414365	414550	6396	TRUE	1 day, 6:00:00	30	0	14	0	16	0	0	0	0	0		0
18407	9.967	720.555	PC 31:0|PC 15:0_16:0	[M+H]+		0.75	TRUE	9.24	720.554	C39H78NO8P	PC	LLHISNQVRRYJGL-UHFFFAOYSA-N	O=C(OCC(OC(=O)CCCCCCCCCCCCCCC)COP(=O)([O-])OCC[N+](C)(C)C)CCCCCCCCCCCCCC	410	TRUE	TRUE	TRUE		FALSE	FALSE			100	93.6	57.3	77.2	100	287.12	Brain2	720.55524:418516 721.55859:445204 722.56195:159322	71.07225:277 81.06915:147 86.09641:4214 87.09914:213 91.05267:170 93.06764:128 97.42766:47 98.98399:1315 103.08779:43 104.10619:1536 109.1048:105 111.22826:53 119.08337:169 121.10162:116 124.9984:7046 126.00434:126 127.004:73 129.06718:73 131.08617:240 135.11571:269 145.10085:109 149.09474:122 157.09818:160 166.06329:1067 171.11705:102 183.11693:72 183.95856:169 183.99335:153 184.01822:130 184.07…	416908	418516	422144	1736	TRUE	1 day, 7:00:00	31	0	15	0	16	0	0	0	0	0		0
19048	9.722	732.548	PC 32:1|PC 16:0_16:1	[M+H]+	found in higher mz's MsMs_19117	1	TRUE	9.09	732.554	C40H78NO8P	PC	QIBZFHLFHCIUOT-UHFFFAOYSA-N	O=C(OCC(OC(=O)CCCCCCCC=CCCCCCC)COP(=O)([O-])OCC[N+](C)(C)C)CCCCCCCCCCCCCCC	410	TRUE	TRUE	TRUE		FALSE	FALSE			100	94.7	37.9	83.1	100	3903.66	Brain1	732.5484:422856 733.55175:426620 734.55511:413752	71.07225:1276 80.97348:708 84.07811:111 86.09641:21480 86.48112:146 86.67551:108 87.09914:1422 87.7348:88 98.98399:5336 101.91523:48 104.10619:5164 105.10894:643 125.00044:35020 125.13161:106 125.77817:111 126.00434:578 127.004:247 151.14694:94 163.01453:116 166.06329:4980 167.0661:591 170.72653:90 183.55363:129 183.65297:90 183.67035:181 183.79951:209 183.98341:378 184.01324:487 184.07291:125272…	422856	421565	420538	15729	TRUE	1 day, 8:01:00	32	1	16	0	16	1	0	0	0	0		0
19919	10.944	748.581	PC 33:0|PC 16:0_17:0	[M+H]+		1	TRUE	9.94	748.585	C41H82NO8P	PC	CNHYMCCAIZQMPA-UHFFFAOYSA-N	O=C(OCC(OC(=O)CCCCCCCCCCCCCCCC)COP(=O)([O-])OCC[N+](C)(C)C)CCCCCCCCCCCCCCC	410	TRUE	TRUE	TRUE		FALSE	FALSE			100	88.2	39.9	80.5	100	47.88	Brain3	748.5813:257218 749.58465:445681 750.58801:406308	71.07225:756 79.05235:155 80.97348:216 81.06915:287 86.09641:12540 87.09914:660 91.05617:282 93.06941:407 95.08501:320 97.09873:49 98.98399:3090 100.98864:78 104.10619:2737 105.06761:269 105.10894:205 107.08333:166 109.10288:178 111.11813:95 117.07216:144 118.07363:65 119.08737:318 121.10162:212 123.1165:208 125.00044:19624 126.00434:490 127.00813:224 131.08617:684 133.10176:288 135.11571:296 143…	253961	257526	257218	1538	TRUE	1 day, 9:00:00	33	0	16	0	17	0	0	0	0	0		0
19829	10.092	746.567	PC 33:1|PC 16:0_17:1	[M+H]+		0.75	TRUE	9.46	746.569	C41H80NO8P	PC	ASFWPRURQHKRSL-UHFFFAOYSA-N	O=C(OCC(OC(=O)CCCCCCCC=CCCCCCCC)COP(=O)([O-])OCC[N+](C)(C)C)CCCCCCCCCCCCCCC	410	TRUE	TRUE	TRUE		FALSE	FALSE			100	95.4	41.9	78.5	100	16.39	Brain2	746.56708:334186 747.57043:384941 748.57379:257552	71.05063:91 71.07225:508 79.05399:181 80.97348:195 81.06915:299 86.09641:8760 87.09914:741 89.05975:80 91.05267:470 93.06941:436 95.08501:304 97.06442:224 98.98399:1953 104.10619:2349 105.07137:326 105.11082:251 107.08712:406 108.08694:90 109.10097:292 115.05253:157 117.07018:466 119.08537:655 121.09759:108 121.10162:262 123.0799:111 123.1165:148 125.00044:13008 125.13366:148 126.00229:431 127.00…	335227	334186	250997	3272	TRUE	1 day, 9:01:00	33	1	16	0	17	1	0	0	0	0		0
20737	11.368	762.59	PC 34:0|PC 16:0_18:0	[M+H]+		0.5	TRUE	10.55	762.601	C42H84NO8P	PC	PZNPLUBHRSSFHT-UHFFFAOYSA-N	O=C(OCC(OC(=O)CCCCCCCCCCCCCCCCC)COP(=O)([O-])OCC[N+](C)(C)C)CCCCCCCCCCCCCCC	410	TRUE	TRUE	TRUE		FALSE	FALSE			100	92.4	21	86.4	100	1205.72	Brain2	762.58984:257839 763.59319:382938 764.59655:397340	70.06393:140 71.01047:99 71.07225:6920 72.07533:446 80.97348:2594 84.07979:595 86.0947:79899 86.12021:2948 86.13552:711 86.14572:906 86.18655:824 86.27164:404 86.31419:595 86.37038:290 86.39764:406 86.42319:616 86.50157:358 86.52714:462 86.57487:456 86.59705:202 86.65163:236 86.67551:242 86.70963:254 86.73182:265 86.75401:147 86.7762:194 86.79668:196 86.82912:107 86.95041:198 86.97092:194 87.0016…	256370	257839	255668	2609	TRUE	1 day, 10:00:00	34	0	16	0	18	0	0	0	0	0		0
20595	10.658	760.572	PC 34:1|PC 16:0_18:1	[M+H]+		0.75	TRUE	9.76	760.585	C42H82NO8P	PC	WTJKGGKOPKCXLL-UHFFFAOYSA-N	O=C(OCC(OC(=O)CCCCCCCC=CCCCCCCCC)COP(=O)([O-])OCC[N+](C)(C)C)CCCCCCCCCCCCCCC	410	TRUE	TRUE	TRUE		FALSE	FALSE			100	90.5	20.3	87.2	100	3685.05	Brain2	760.57202:256685 761.57537:423439 762.57873:378890	70.06393:406 71.07225:8375 72.07533:275 80.97348:2448 84.07979:94 86.0947:80588 86.12021:3380 86.13552:1020 86.14572:1161 86.18655:857 86.23419:375 86.26142:463 86.27674:338 86.30398:483 86.32441:470 86.42319:585 86.46578:520 86.52203:484 86.57487:573 86.61069:274 86.6431:373 86.66357:244 86.68575:178 86.70963:285 86.72158:213 86.74206:273 86.76424:180 86.7762:175 86.83083:162 86.88377:159 86.897…	256440	256685	257250	30904	TRUE	1 day, 10:01:00	34	1	16	0	18	1	0	0	0	0		0
20598	10.209	760.587	PC 34:1|PC 16:0_18:1	[M+H]+		0.25	TRUE	9.76	760.585	C42H82NO8P	PC	WTJKGGKOPKCXLL-UHFFFAOYSA-N	O=C(OCC(OC(=O)CCCCCCCC=CCCCCCCCC)COP(=O)([O-])OCC[N+](C)(C)C)CCCCCCCCCCCCCCC	310	TRUE	TRUE	TRUE		FALSE	FALSE			100	97.5	57.9	78.7	100	4112.51	Brain3	760.58722:251086 761.59057:429823 762.59393:247714	70.06393:104 86.09641:3712 87.09914:173 95.08501:86 98.98217:648 102.49696:51 104.10619:1120 104.61915:71 109.09905:80 120.97057:81 121.09961:48 124.9984:6485 125.19106:136 126.00229:123 147.12769:123 157.10046:80 163.01921:79 166.06094:818 167.06372:103 183.79951:86 184.07539:118524 184.09776:45202 184.11269:31476 184.14502:19838 184.15994:17120 184.17487:11499 184.2047:8411 184.25197:4563 184.2…	252024	253105	251086	4306	TRUE	1 day, 10:01:00	34	1	16	0	18	1	0	0	0	0		0
20453	9.927	758.567	PC 34:2|PC 16:0_18:2	[M+H]+		1	TRUE	9.3	758.569	C42H80NO8P	PC	JLPULHDHAOZNQI-UHFFFAOYSA-N	O=C(OCC(OC(=O)CCCCCCCC=CCC=CCCCCC)COP(=O)([O-])OCC[N+](C)(C)C)CCCCCCCCCCCCCCC	410	TRUE	TRUE	TRUE		FALSE	FALSE			100	95.4	41.6	81.5	100	1447.61	Brain1	758.56696:257462 759.57031:483409 760.57367:470410	71.07225:828 86.09641:18318 87.09914:945 98.98399:4057 102.35045:44 104.10619:3692 105.11082:349 125.00044:22343 126.00229:659 127.00606:166 149.13055:128 166.06329:3142 167.0661:245 183.6778:172 183.77965:172 183.8343:174 183.89642:213 183.9859:406 184.01324:305 184.07291:125781 184.09529:103089 184.1102:87204 184.1301:88887 184.16243:105701 184.17735:62453 184.20718:17541 184.23953:12339 184.28…	257462	257342	256810	73445	TRUE	1 day, 10:02:00	34	2	16	0	18	2	0	0	0	0		0
21479	12.288	776.621	PC 35:0|PC 16:0_19:0	[M+H]+		0.75	TRUE	11.13	776.616	C43H86NO8P	PC	DRHYTKZTKWDSBJ-UHFFFAOYSA-N	O=C(OCC(OC(=O)CCCCCCCCCCCCCCCCCC)COP(=O)([O-])OCC[N+](C)(C)C)CCCCCCCCCCCCCCC	410	TRUE	TRUE	TRUE		FALSE	FALSE			100	84.9	57	76.5	100	28.87	Brain2	776.62103:244859 777.62438:346430 778.62774:129189	83.08629:86 86.09641:3097 87.09914:242 91.05442:125 95.08501:141 98.98399:458 101.97259:43 104.10619:663 105.06949:149 109.10288:168 119.08337:134 121.10364:121 125.00044:4072 126.00229:62 131.09036:113 135.11571:207 137.1319:62 143.08586:239 147.11658:83 151.14694:64 155.17926:56 161.13647:196 166.06094:856 171.11705:153 179.76236:90 183.12437:125 183.97098:113 184.01822:116 184.07539:117059 184…	241450	244859	247246	371	TRUE	1 day, 11:00:00	35	0	16	0	19	0	0	0	0	0		0
21351	11.085	774.6	PC 35:1|PC 17:0_18:1	[M+H]+		1	TRUE	10.29	774.601	C43H84NO8P	PC	SXNXGNVZTLZDHE-UHFFFAOYSA-N	O=C(OCC(OC(=O)CCCCCCCC=CCCCCCCCC)COP(=O)([O-])OCC[N+](C)(C)C)CCCCCCCCCCCCCCCC	410	TRUE	TRUE	TRUE		FALSE	FALSE			100	92.5	40.3	77.6	100	3771.28	Brain3	774.60004:252567 775.60339:455612 776.60675:267133	71.07225:572 77.03683:90 79.05399:209 80.97182:310 81.06915:343 86.09641:11018 87.09914:575 91.05442:401 92.05564:114 93.06941:537 95.08501:417 97.10054:207 98.98399:2168 99.1153:84 104.10619:2929 105.06949:435 105.10894:258 107.08522:361 109.10288:509 111.11813:128 116.05718:131 117.07018:386 119.08537:556 121.06331:143 121.10162:487 123.11854:185 124.12099:124 125.00044:14462 125.07421:107 125.…	253579	253142	252567	1698	TRUE	1 day, 11:01:00	35	1	17	0	18	1	0	0	0	0		0
22349	13.116	790.631	PC 36:0|PC 18:0_18:0	[M+H]+		0.25	TRUE	11.59	790.632	C44H88NO8P	PC	NRJAVPSFFCBXDT-UHFFFAOYSA-N	O=C(OCC(OC(=O)CCCCCCCCCCCCCCCCC)COP(=O)([O-])OCC[N+](C)(C)C)CCCCCCCCCCCCCCCCC	410	TRUE	TRUE	TRUE		FALSE	FALSE			100	74.7	29.2	83.1	100	3.54	Brain2	790.63074:249492 791.63409:470766 792.63745:353509	71.07225:846 80.97348:452 86.09641:14985 86.37038:119 87.09914:1345 97.97106:44 98.98399:3540 101.48094:43 104.10619:3240 105.10894:370 109.10097:107 124.9984:20531 126.00434:753 127.004:818 166.06329:2675 167.0661:250 168.06479:109 183.37244:83 183.4593:102 183.68526:131 183.94116:261 184.02815:371 184.07291:124759 184.09529:100057 184.11269:78134 184.1301:81476 184.16243:99579 184.19226:35394 1…	248126	249492	249074	1896	TRUE	1 day, 12:00:00	36	0	18	0	18	0	0	0	0	0		0
22220	11.696	788.607	PC 36:1|PC 18:0_18:1	[M+H]+		0.5	TRUE	10.67	788.616	C44H86NO8P	PC	ATHVAWFAEPLPPQ-UHFFFAOYSA-N	O=C(OCC(OC(=O)CCCCCCCC=CCCCCCCCC)COP(=O)([O-])OCC[N+](C)(C)C)CCCCCCCCCCCCCCCCC	410	TRUE	TRUE	TRUE		FALSE	FALSE			100	87.6	17.2	85.7	100	4288.19	Brain3	788.60693:256004 789.61028:430850 790.61364:401520	70.06393:441 71.07225:7174 72.07533:224 79.93793:44 80.97348:1885 82.02565:48 84.07979:225 86.0947:74372 86.12021:3125 86.13552:721 86.16614:637 86.18655:482 86.2495:143 86.31419:446 86.33973:288 86.42319:453 86.50157:290 86.52203:366 86.59705:195 86.64139:177 86.66357:220 86.68575:138 86.70963:268 86.73011:246 86.7523:219 86.7762:170 86.79668:137 86.83083:136 86.89574:146 86.91795:116 86.95041:1…	254909	254785	256004	19011	TRUE	1 day, 12:01:00	36	1	18	0	18	1	0	0	0	0		0
22228	11.347	788.622	PC 36:1|PC 18:0_18:1	[M+H]+		0.25	TRUE	10.67	788.616	C44H86NO8P	PC	ATHVAWFAEPLPPQ-UHFFFAOYSA-N	O=C(OCC(OC(=O)CCCCCCCC=CCCCCCCCC)COP(=O)([O-])OCC[N+](C)(C)C)CCCCCCCCCCCCCCCCC	410	TRUE	TRUE	TRUE		FALSE	FALSE			100	94.4	53.9	77	100	2365.22	Brain3	788.62238:244328 789.62573:369989 790.62909:130563	71.07071:240 86.09641:3109 87.09914:343 95.08501:265 98.98399:647 104.10619:780 105.11082:120 113.05826:96 125.00044:5445 126.00434:95 127.004:93 147.1188:64 157.10046:78 166.06329:728 173.12938:164 176.9211:44 183.54868:67 183.64304:97 183.75232:104 183.95856:120 183.98093:182 183.99832:82 184.06047:361 184.07539:118484 184.09776:37013 184.11269:26215 184.14502:17230 184.15994:13956 184.17487:97…	247058	248596	244328	1103	TRUE	1 day, 12:01:00	36	1	18	0	18	1	0	0	0	0		0
22080	10.718	786.596	PC 36:2|PC 18:1_18:1	[M+H]+		0.5	TRUE	9.89	786.601	C44H84NO8P	PC	SNKAWJBJQDLSFF-UHFFFAOYSA-N	O=C(OCC(OC(=O)CCCCCCCC=CCCCCCCCC)COP(=O)([O-])OCC[N+](C)(C)C)CCCCCCCC=CCCCCCCCC	410	TRUE	TRUE	TRUE		FALSE	FALSE			100	91.5	43.5	85.7	100	4959.62	Brain2	786.59607:255485 787.59942:459966 788.60278:483800	71.07225:1048 72.07378:107 80.97182:157 86.09641:15148 87.09743:710 93.07294:120 98.98399:2978 99.69998:42 104.10619:3766 125.00044:19856 126.00434:564 127.00193:229 151.65654:75 166.06329:3154 167.0661:181 183.60826:105 183.7225:102 183.78958:244 183.87903:177 183.97844:319 184.07291:124253 184.09529:99654 184.1102:80513 184.1301:80719 184.16243:98275 184.19226:35893 184.22459:13863 184.25197:95…	256615	255485	255052	12673	TRUE	1 day, 12:02:00	36	2	18	1	18	1	0	0	0	0		0
21964	10.176	784.578	PC 36:3|PC 16:0_20:3	[M+H]+		1	TRUE	9.59	784.585	C44H82NO8P	PC	FHYXYDNOQOCPNC-UHFFFAOYSA-N	O=C(OCC(OC(=O)CCCCCCCCCC=CCC=CCC=CCC)COP(=O)([O-])OCC[N+](C)(C)C)CCCCCCCCCCCCCCC	410	TRUE	TRUE	TRUE		FALSE	FALSE			100	95.7	30.7	76.9	100	2465.76	Brain2	784.58264:254752 785.58599:402599 786.58935:422332	70.0624:90 71.07225:759 72.07688:309 80.97348:332 86.09641:14913 86.21547:124 87.09914:2377 95.08501:95 98.98399:3905 104.10619:3495 105.11082:448 121.09961:168 125.00044:24242 125.41671:102 125.54398:125 126.00229:952 127.004:630 135.11571:130 163.01921:110 164.01044:220 166.06329:3502 167.0661:588 168.06953:114 175.14862:99 181.02995:125 183.62317:157 183.84424:224 183.90636:197 183.94612:331 1…	256853	254752	253307	20702	TRUE	1 day, 12:03:00	36	3	16	0	20	3	0	0	0	0		0
21811	9.95	782.562	PC 36:4|PC 16:0_20:4	[M+H]+		0.75	TRUE	9.09	782.569	C44H80NO8P	PC	JAVWFBAAZSHHAD-UHFFFAOYSA-N	O=C(OCC(OC(=O)CCCCCCC=CCC=CCC=CCC=CCC)COP(=O)([O-])OCC[N+](C)(C)C)CCCCCCCCCCCCCCC	410	TRUE	TRUE	TRUE		FALSE	FALSE			100	90.9	39.9	82.1	100	5082.42	Brain1	782.56152:256644 783.56487:460878 784.56823:472883	71.07225:1154 72.07378:136 80.97348:443 86.09641:18892 86.17464:99 86.65674:95 87.09914:1487 95.08323:84 98.98399:3573 104.10619:4816 105.11082:318 119.08337:109 125.00044:30694 125.16851:120 125.65899:94 125.99817:251 126.00229:778 127.004:271 163.15025:81 166.06329:3745 167.0661:316 168.06953:85 181.02501:124 183.39973:123 183.74239:207 183.77965:115 183.81691:238 183.88649:227 183.9859:466 184…	256644	256393	256304	18089	TRUE	1 day, 12:04:00	36	4	16	0	20	4	0	0	0	0		0
21812	9.453	782.572	PC 36:4|PC 18:2_18:2	[M+H]+		0.5	TRUE	8.93	782.569	C44H80NO8P	PC	FVXDQWZBHIXIEJ-UHFFFAOYSA-N	O=C(OCC(OC(=O)CCCCCCCC=CCC=CCCCCC)COP(=O)([O-])OCC[N+](C)(C)C)CCCCCCCC=CCC=CCCCCC	410	TRUE	TRUE	TRUE		FALSE	FALSE			100	96.7	49.5	82	100	2.37	Brain1	782.57178:214998 783.57513:203892 784.57849:73824	71.04908:72 71.0738:91 73.05254:45 81.0675:205 85.10117:70 86.09641:1829 87.09914:351 93.06941:68 95.08501:121 97.10054:86 98.98581:190 104.10619:268 105.10894:97 109.10288:58 111.11619:62 119.08937:117 125.00044:3560 128.05115:52 129.06927:165 131.08617:127 133.09753:59 135.11571:150 141.06975:92 147.12102:74 155.31854:55 159.119:100 166.06094:394 173.1342:89 175.14619:78 183.94612:96 184.01076:…	214998	200184	146176	6625	TRUE	1 day, 12:04:00	36	4	18	2	18	2	0	0	0	0		0
21679	9.38	780.553	PC 36:5|PC 16:0_20:5	[M+H]+		0.75	TRUE	8.82	780.554	C44H78NO8P	PC	KLTHQSWIRFFBRI-UHFFFAOYSA-N	O=C(OCC(OC(=O)CCCC=CCC=CCC=CCC=CCC=CCC)COP(=O)([O-])OCC[N+](C)(C)C)CCCCCCCCCCCCCCC	410	TRUE	TRUE	TRUE		FALSE	FALSE			100	96.3	50.2	76.8	100	3239.54	Brain1	780.55328:250363 781.55663:425659 782.55999:247663	71.07225:69 85.0268:57 86.09641:2773 87.09914:124 91.05442:109 98.98399:810 104.10619:872 107.08333:80 119.36951:67 123.0799:46 125.00044:4412 126.00229:219 135.11571:80 141.06757:81 163.15025:94 166.06094:562 166.78908:83 167.10637:103 173.12938:82 175.10982:60 183.49406:69 183.87654:102 183.96602:84 184.0381:158 184.07539:116990 184.11269:16969 184.14502:12659 184.17487:6724 184.2047:5964 184.2…	250363	250263	243874	4903	TRUE	1 day, 12:05:00	36	5	16	0	20	5	0	0	0	0		0
21583	9.094	778.542	PC 36:6|PC 14:0_22:6	[M+H]+		0.75	TRUE	8.57	778.538	C44H76NO8P	PC	HAIPHKFLSXSDAN-UHFFFAOYSA-N	O=C(OCC(OC(=O)CCC=CCC=CCC=CCC=CCC=CCC=CCC)COP(=O)([O-])OCC[N+](C)(C)C)CCCCCCCCCCCCC	410	TRUE	TRUE	TRUE		FALSE	FALSE			100	96.5	56.9	74.9	100	9.86	Brain1	778.54248:189831 779.54583:239965 780.54919:115134	83.08629:97 85.09948:72 86.09641:1216 87.09572:73 98.98399:230 101.40895:45 104.10619:231 105.07325:164 111.04473:134 115.5484:45 121.09961:63 123.1165:47 125.00044:1786 125.83572:80 129.06927:124 135.11784:79 138.05408:66 143.08586:78 151.1064:80 155.0081:84 161.0946:136 163.11047:114 166.06329:303 169.09743:45 183.78958:68 184.07291:94050 184.14005:1127 184.16243:1348 184.17735:1681 184.20718:1…	189831	149098	66503	20993	TRUE	1 day, 12:06:00	36	6	14	0	22	6	0	0	0	0		0
22462	8.533	792.58	PC 37:6|PC 15:0_22:6	[M+H]+		0.75	TRUE	8.81	792.554	C45H78NO8P	PC	GEINPYKZLFHHIL-UHFFFAOYSA-N	O=C(OCC(OC(=O)CCC=CCC=CCC=CCC=CCC=CCC=CCC)COP(=O)([O-])OCC[N+](C)(C)C)CCCCCCCCCCCCCC	310	TRUE	TRUE	TRUE		FALSE	FALSE			100	99	41.4	71.3	100	25.47	Brain1	792.57965:209302 793.583:202373 794.58636:77852	71.07225:82 81.0708:109 85.06229:44 86.09641:1339 87.09914:99 93.06941:88 97.09873:72 98.98581:281 104.10619:426 105.06949:163 107.08522:118 109.10097:125 114.48515:45 117.07018:212 118.07562:76 119.08537:95 121.09961:171 123.11854:51 125.00044:1872 126.00434:115 127.004:77 129.06718:109 131.08826:90 133.10176:84 135.11996:61 143.08586:134 145.10085:112 155.01494:225 161.0946:73 163.11281:70 166.…	209302	74760	72541	499	TRUE	1 day, 13:06:00	37	6	15	0	22	6	0	0	0	0		0
24018	13.642	818.664	PC 38:0|PC 16:0_22:0	[M+H]+		0.25	TRUE	12.56	818.663	C46H92NO8P	PC	GHBAFISLPNCOEP-UHFFFAOYSA-N	O=C(OCC(OC(=O)CCCCCCCCCCCCCCCCCCCCC)COP(=O)([O-])OCC[N+](C)(C)C)CCCCCCCCCCCCCCC	410	TRUE	TRUE	TRUE		FALSE	FALSE			100	86.4	37.9	75.9	100	4232.23	Brain1	818.66388:213301 819.66723:252447 820.67059:91425	71.07225:522 80.97182:302 84.84103:50 86.09641:5966 87.09914:1003 88.10767:47 98.98399:1901 100.98864:234 104.10619:1516 125.00044:11829 125.15005:99 126.00229:842 127.004:662 154.7709:101 159.12363:102 166.06329:2108 167.0661:245 168.86397:106 183.70512:160 183.74983:185 183.80945:105 183.82933:115 184.07539:112009 184.11269:38956 184.1301:33459 184.15994:27894 184.17487:19523 184.2047:9022 184.…	213301	214686	221702	1442	TRUE	1 day, 14:00:00	38	0	16	0	22	0	0	0	0	0		0
23917	13.265	816.641	PC 38:1|PC 20:0_18:1	[M+H]+		1	TRUE	12.06	816.648	C46H90NO8P	PC	IKNYBQRADNMEDT-UHFFFAOYSA-N	O=C(OCC(OC(=O)CCCCCCCC=CCCCCCCCC)COP(=O)([O-])OCC[N+](C)(C)C)CCCCCCCCCCCCCCCCCCC	410	TRUE	TRUE	TRUE		FALSE	FALSE			100	82.6	38.3	79.9	100	1158.08	Brain1	816.64124:249730 817.64459:452765 818.64795:364016	71.07225:1301 72.07533:114 80.97348:160 86.09641:14069 87.09914:933 88.10252:116 95.08501:124 98.98399:3513 102.41164:47 104.10619:4171 105.10894:199 125.00044:21594 126.00434:621 126.22455:127 127.00606:510 159.20222:114 163.01453:174 166.06329:3265 167.06847:152 179.17807:119 182.66588:97 183.4742:101 183.60579:165 183.8517:244 183.88896:151 183.92624:275 184.02069:311 184.07291:124082 184.0952…	249730	251456	248463	2665	TRUE	1 day, 14:01:00	38	1	20	0	18	1	0	0	0	0		0
23820	11.852	814.631	PC 38:2|PC 18:1_20:1	[M+H]+		1	TRUE	11.03	814.632	C46H88NO8P	PC	JLDQDLKBBDQYDE-UHFFFAOYSA-N	O=C(OCC(OC(=O)CCCCCCCCCC=CCCCCCCCC)COP(=O)([O-])OCC[N+](C)(C)C)CCCCCCCC=CCCCCCCCC	410	TRUE	TRUE	TRUE		FALSE	FALSE			100	92.3	37.3	77.6	100	1212.37	Brain1	814.63147:249209 815.63482:448517 816.63818:240300	71.07225:584 80.97182:134 84.08315:58 86.09641:8529 86.47942:86 87.10085:265 98.98399:1467 102.05773:176 104.10619:2327 105.10894:119 121.10162:99 125.00044:10261 126.00229:400 127.00813:91 166.06329:1387 167.06372:136 183.13676:81 183.76225:138 183.80449:235 183.89642:163 183.92624:168 183.96849:181 183.98839:222 184.00827:283 184.03561:290 184.07291:117045 184.11269:53573 184.1301:40472 184.159…	249209	248135	248507	1979	TRUE	1 day, 14:02:00	38	2	18	1	20	1	0	0	0	0		0
23704	10.89	812.609	PC 38:3|PC 18:0_20:3	[M+H]+		0.25	TRUE	10.39	812.616	C46H86NO8P	PC	LLUINWFQEIMZRU-UHFFFAOYSA-N	O=C(OCC(OC(=O)CCCCCCCCCC=CCC=CCC=CCC)COP(=O)([O-])OCC[N+](C)(C)C)CCCCCCCCCCCCCCCCC	310	TRUE	TRUE	TRUE		FALSE	FALSE			100	96.9	21.4	77.7	100	4734.44	Brain3	812.60858:238882 813.61193:281282 814.61529:61959	71.07225:822 72.07688:160 80.97348:336 86.09641:15587 86.2444:103 86.39934:114 87.09914:3611 93.06941:153 95.08501:229 98.98399:3698 100.98495:96 104.10619:3677 105.07325:90 105.10894:594 121.10162:386 123.1165:113 124.96971:104 125.00044:25208 125.4085:128 126.00434:1607 126.53562:114 127.004:429 135.11784:200 136.11873:141 138.13374:136 149.13278:142 163.14792:108 164.00809:389 166.06329:2881 1…	239253	238903	238882	4573	TRUE	1 day, 14:03:00	38	3	18	0	20	3	0	0	0	0		0
23706	11.274	812.614	PC 38:3|PC 18:0_20:3	[M+H]+		1	TRUE	10.39	812.616	C46H86NO8P	PC	LLUINWFQEIMZRU-UHFFFAOYSA-N	O=C(OCC(OC(=O)CCCCCCCCCC=CCC=CCC=CCC)COP(=O)([O-])OCC[N+](C)(C)C)CCCCCCCCCCCCCCCCC	410	TRUE	TRUE	TRUE		FALSE	FALSE			100	90.5	55.2	76.4	100	2450.28	Brain1	812.61383:248943 813.61718:439577 814.62054:334992	71.07534:164 84.08651:44 86.09641:3840 87.09914:200 95.0868:152 98.98399:570 104.10619:660 121.10162:185 125.00044:4897 126.0064:274 135.11359:69 163.14557:103 166.06329:832 181.0916:99 183.6629:70 183.86909:102 184.0033:159 184.07539:116756 184.11269:23162 184.14502:15603 184.15994:12646 184.17487:8538 184.2047:7357 184.25197:3508 184.28679:1861 184.31415:2574 184.34401:1985 184.35895:2009 184.3…	248943	249337	250119	3948	TRUE	1 day, 14:03:00	38	3	18	0	20	3	0	0	0	0		0
23534	10.863	810.593	PC 38:4|PC 18:0_20:4	[M+H]+		1	TRUE	9.69	810.601	C46H84NO8P	PC	HAKKEJDMTIQLJH-UHFFFAOYSA-N	O=C(OCC(OC(=O)CCCCCCC=CCC=CCC=CCC=CCC)COP(=O)([O-])OCC[N+](C)(C)C)CCCCCCCCCCCCCCCCC	410	TRUE	TRUE	TRUE		FALSE	FALSE			100	83.5	24	80.7	100	3923.67	Brain3	810.59338:255181 811.59673:387505 812.60009:439114	71.07225:900 80.97348:325 84.08147:115 86.09641:15123 86.31078:104 86.49646:88 87.09914:853 91.05442:118 93.07118:138 95.08501:516 97.10234:116 98.98399:3290 104.10619:3388 105.10894:146 109.10097:195 119.08737:116 121.10162:536 123.11854:215 125.00044:19452 125.17671:108 126.00229:725 127.00193:194 131.08617:104 133.10176:134 135.11571:702 136.11873:166 137.13405:177 149.13278:216 151.15144:144 …	255424	255516	255181	28306	TRUE	1 day, 14:04:00	38	4	18	0	20	4	0	0	0	0		0
23386	10.012	808.576	PC 38:5|PC 18:1_20:4	[M+H]+	found in higher mz's MsMs_23478	0.75	TRUE	9.18	808.585	C46H82NO8P	PC	SWOKEJBWARJLGN-UHFFFAOYSA-N	O=C(OCC(OC(=O)CCCCCCC=CCC=CCC=CCC=CCC)COP(=O)([O-])OCC[N+](C)(C)C)CCCCCCCC=CCCCCCCCC	410	TRUE	TRUE	TRUE		FALSE	FALSE			100	91.6	34	80.5	100	1704.91	Brain1	808.5755:255552 809.57885:374107 810.58221:381483	71.07225:584 80.97348:462 86.09641:14713 87.09914:1340 93.06941:252 97.09873:87 98.98399:3109 104.10806:3301 105.11082:348 107.96313:124 109.10288:134 125.00044:22060 126.00229:588 126.99986:124 133.10176:199 163.14792:94 166.06329:2765 167.0661:358 173.1342:92 181.02748:162 183.4593:125 183.61819:110 183.80945:152 183.99335:374 184.07291:124341 184.1102:78058 184.1301:79888 184.16243:96499 184.1…	255552	255692	254548	7046	TRUE	1 day, 14:05:00	38	5	18	1	20	4	0	0	0	0		0
23275	9.798	806.56	PC 38:6|PC 16:0_22:6	[M+H]+		1	TRUE	8.94	806.569	C46H80NO8P	PC	IESVDEZGAHUQJU-UHFFFAOYSA-N	O=C(OCC(OC(=O)CCC=CCC=CCC=CCC=CCC=CCC=CCC)COP(=O)([O-])OCC[N+](C)(C)C)CCCCCCCCCCCCCCC	410	TRUE	TRUE	TRUE		FALSE	FALSE			100	91	41.8	79.4	100	4237.03	Brain2	806.56012:254137 807.56347:440557 808.56683:457326	71.07225:1104 72.07533:211 80.97678:111 86.09641:16923 86.18314:145 87.09914:954 91.05442:152 98.98399:3966 104.10619:4276 105.10706:172 125.00044:22019 126.00229:503 127.004:156 131.08406:118 133.10176:112 135.11784:204 145.10085:90 159.11438:97 166.06329:3322 173.13179:127 181.02501:108 183.64551:112 183.80449:267 183.88896:313 184.07291:125088 184.09529:102134 184.11269:87651 184.1301:91160 18…	254760	254137	254090	86166	TRUE	1 day, 14:06:00	38	6	16	0	22	6	0	0	0	0		0
23276	9.48	806.571	PC 38:6|PC 18:2_20:4	[M+H]+		0.5	TRUE	8.99	806.569	C46H80NO8P	PC	RUHBZJXWUDKAMZ-UHFFFAOYSA-N	O=C(OCC(OC(=O)CCCCCCC=CCC=CCC=CCC=CCC)COP(=O)([O-])OCC[N+](C)(C)C)CCCCCCCC=CCC=CCCCCC	310	TRUE	TRUE	TRUE		FALSE	FALSE			100	97.1	66.1	75.6	100	2670.02	Brain1	806.57056:244426 807.57391:419510 808.57727:183759	71.0877:75 86.09641:3410 87.10085:169 95.86752:47 98.98399:462 104.10619:906 105.06949:95 119.08537:122 121.10162:186 123.1165:85 124.9984:4735 125.54604:59 131.08826:104 135.11784:204 141.07191:105 143.08586:113 145.10306:113 149.09474:89 155.0834:119 166.06329:635 177.08932:73 182.0843:62 183.97844:114 184.07539:116503 184.11269:16697 184.14502:12273 184.17487:6657 184.2047:6137 184.25197:2216 …	244426	241788	234476	5208	TRUE	1 day, 14:06:00	38	6	18	2	20	4	0	0	0	0		0
23174	9.229	804.552	PC 38:7|PC 16:1_22:6	[M+H]+		1	TRUE	8.68	804.554	C46H78NO8P	PC	DLRNZUPJXRVWRW-UHFFFAOYSA-N	O=C(OCC(OC(=O)CCC=CCC=CCC=CCC=CCC=CCC=CCC)COP(=O)([O-])OCC[N+](C)(C)C)CCCCCCCC=CCCCCCC	410	TRUE	TRUE	TRUE		FALSE	FALSE			100	96.2	54.6	77.5	100	1256.87	Brain2	804.55768:236623 805.56103:430095 806.56439:221903	71.07225:248 77.03844:63 81.06915:252 86.0947:3353 87.09914:315 93.07118:130 95.08501:187 97.10234:160 98.98399:662 99.06422:62 104.10619:1268 105.06949:167 109.10097:174 117.06819:70 119.08537:193 121.10162:353 123.11854:139 125.00044:4068 126.00229:193 128.06151:147 129.06718:96 132.08678:116 133.09966:175 135.11571:264 141.16118:83 145.10085:165 149.13055:121 151.14694:88 155.06743:91 157.1027…	246998	236623	228779	4345	TRUE	1 day, 14:07:00	38	7	16	1	22	6	0	0	0	0		0
25215	13.917	846.689	PC 40:0|PC 16:0_24:0	[M+H]+		1	TRUE	13.18	846.695	C48H96NO8P	PC	UEWKKZXJWBVMLY-UHFFFAOYSA-N	O=C(OCC(OC(=O)CCCCCCCCCCCCCCCCCCCCCCC)COP(=O)([O-])OCC[N+](C)(C)C)CCCCCCCCCCCCCCC	410	TRUE	TRUE	TRUE		FALSE	FALSE			100	93.1	64.1	75.7	100	55.33	Brain1	846.69482:244557 847.69817:391705 848.70153:359196	70.0624:86 71.07225:102 83.45251:42 86.09641:2718 95.08323:66 98.98399:328 99.91235:42 104.10806:711 105.10894:72 125.00044:3776 126.00229:150 157.10046:88 166.06329:494 166.90744:110 183.73492:102 183.77716:96 183.95607:81 183.99583:151 184.07539:115608 184.11269:20671 184.14502:13995 184.15994:10565 184.17487:7412 184.2047:6394 184.25197:2703 184.28679:1595 184.31415:2039 184.32909:1657 184.344…	244557	248028	248425	1475	TRUE	1 day, 16:00:00	40	0	16	0	24	0	0	0	0	0		0
25136	13.702	844.68	PC 40:1|PC 22:0_18:1	[M+H]+		1	TRUE	12.92	844.679	C48H94NO8P	PC	AWZDTGDSDIBXAE-UHFFFAOYSA-N	O=C(OCC(OC(=O)CCCCCCCC=CCCCCCCCC)COP(=O)([O-])OCC[N+](C)(C)C)CCCCCCCCCCCCCCCCCCCCC	410	TRUE	TRUE	TRUE		FALSE	FALSE			100	92.5	56.6	75.6	100	1155.49	Brain2	844.68567:225374 845.68902:300897 846.69238:119639	71.07225:283 86.09641:4011 87.09914:276 98.98399:896 104.10619:1619 121.10364:78 125.00044:6155 126.00229:220 127.00606:89 135.1221:81 166.06329:873 167.07794:97 183.47917:77 183.72499:118 183.79951:125 183.89891:125 183.97098:182 184.07539:115100 184.11269:33056 184.14502:14084 184.15994:19293 184.19226:9542 184.22708:4734 184.25197:3730 184.28679:2266 184.29922:2182 184.31415:2964 184.3465:2820…	245292	225374	222818	1960	TRUE	1 day, 16:01:00	40	1	22	0	18	1	0	0	0	0		0
25050	13.3	842.663	PC 40:2|PC 20:1_20:1	[M+H]+		0.75	TRUE	12.48	842.663	C48H92NO8P	PC	AEUCYCQYAUFAKH-UHFFFAOYSA-N	O=C(OCC(OC(=O)CCCCCCCCCC=CCCCCCCCC)COP(=O)([O-])OCC[N+](C)(C)C)CCCCCCCCCC=CCCCCCCCC	410	TRUE	TRUE	TRUE		FALSE	FALSE			100	91.9	44.6	78.6	100	1663.44	Brain3	842.66833:211480 843.67168:329980 844.67504:130883	71.07225:313 80.97348:90 86.09641:4665 87.09914:241 98.98399:945 104.10619:1280 123.12057:75 124.9984:5807 166.06329:791 167.06847:104 183.96104:104 184.02815:185 184.07539:115592 184.11269:32275 184.1301:24393 184.14502:13553 184.15994:18790 184.19226:9235 184.2047:8194 184.25197:3639 184.28679:2298 184.31415:3213 184.3465:2555 184.36392:3020 184.37636:2665 184.39128:2376 184.41368:3328 184.4261…	246228	234586	211480	725	TRUE	1 day, 16:02:00	40	2	20	1	20	1	0	0	0	0		0
24899	11.799	838.636	PC 40:4|PC 18:0_22:4	[M+H]+		0.75	TRUE	10.62	838.632	C48H88NO8P	PC	WUIUYHXOIXOMHN-UHFFFAOYSA-N	O=C(OCC(OC(=O)CCCCCCCCC=CCC=CCC=CCC=CCC)COP(=O)([O-])OCC[N+](C)(C)C)CCCCCCCCCCCCCCCCC	410	TRUE	TRUE	TRUE		FALSE	FALSE			100	84	72	76.4	100	1367.04	Brain1	838.63556:239614 839.63891:305948 840.64227:98790	71.07225:267 86.09641:2169 86.41467:63 95.08858:68 98.98399:381 99.93067:42 104.10806:504 125.00044:2780 126.00229:87 141.03056:42 163.01453:42 166.06329:307 183.89145:81 184.07539:114978 184.11269:13626 184.14502:10458 184.17487:5743 184.2047:5236 184.2644:1970 184.28679:1557 184.31415:1558 184.35895:1311 184.37636:1272 184.42613:2108 184.44106:1237 184.45848:1325 184.48836:1056 184.50577:1405 1…	239614	221630	208908	1206	TRUE	1 day, 16:04:00	40	4	18	0	22	4	0	0	0	0		0
24811	10.95	836.62	PC 40:5|PC 20:1_20:4	[M+H]+		0.75	TRUE	9.97	836.616	C48H86NO8P	PC	SFSJJONFWFZOGW-UHFFFAOYSA-N	O=C(OCC(OC(=O)CCCCCCC=CCC=CCC=CCC=CCC)COP(=O)([O-])OCC[N+](C)(C)C)CCCCCCCCCC=CCCCCCCCC	410	TRUE	TRUE	TRUE		FALSE	FALSE			100	88.4	66.8	76.2	100	12.93	Brain1	836.62012:238426 837.62347:305364 838.62683:114815	71.0738:77 78.48311:45 80.97182:142 86.0947:3025 87.09914:165 98.98399:435 104.10619:670 105.11646:86 125.00044:4989 126.00434:89 166.06329:568 167.97452:81 183.48909:109 183.9337:99 184.01822:157 184.07539:116980 184.09776:33340 184.11269:24053 184.14502:15999 184.15994:13036 184.17487:8863 184.2047:7373 184.2644:2130 184.28679:1858 184.31415:2841 184.34401:2277 184.35895:2023 184.37636:1374 184…	238426	233363	215888	1738	TRUE	1 day, 16:05:00	40	5	20	1	20	4	0	0	0	0		0
24710	10.715	834.591	PC 40:6|PC 18:0_22:6	[M+H]+		0.5	TRUE	9.48	834.601	C48H84NO8P	PC	FAUYAENFVCNTAL-UHFFFAOYSA-N	O=C(OCC(OC(=O)CCC=CCC=CCC=CCC=CCC=CCC=CCC)COP(=O)([O-])OCC[N+](C)(C)C)CCCCCCCCCCCCCCCCC	410	TRUE	TRUE	TRUE		FALSE	FALSE			100	82.4	41.5	81.5	100	7.61	Brain1	834.59125:253990 835.5946:382032 836.59796:394333	71.07225:948 80.97182:178 84.07979:174 86.09641:15554 87.09914:695 98.98399:3015 102.43204:52 104.10619:3690 105.10894:446 125.00044:24597 125.13981:102 126.00434:659 127.00193:384 145.10306:125 151.91393:116 166.06329:2940 167.0661:169 173.13179:119 181.02748:116 183.6033:119 183.68773:153 183.74239:211 183.81442:282 183.97844:470 184.02069:392 184.07291:124087 184.09529:101568 184.11269:86876 1…	253990	253942	254432	13457	TRUE	1 day, 16:06:00	40	6	18	0	22	6	0	0	0	0		0
24612	9.865	832.581	PC 40:7|PC 18:1_22:6	[M+H]+		1	TRUE	9.09	832.585	C48H82NO8P	PC	FPEVDFOXMCHLKL-UHFFFAOYSA-N	O=C(OCC(OC(=O)CCC=CCC=CCC=CCC=CCC=CCC=CCC)COP(=O)([O-])OCC[N+](C)(C)C)CCCCCCCC=CCCCCCCCC	410	TRUE	TRUE	TRUE		FALSE	FALSE			100	92.9	53.5	76.2	100	10.38	Brain3	832.58069:251604 833.58404:461287 834.5874:416862	71.0738:225 80.97348:143 86.09641:4559 87.09914:168 98.98399:799 104.10619:964 121.10162:79 123.11447:49 125.00044:6315 125.72474:77 126.00229:319 131.09036:77 143.08586:137 149.13278:82 161.77216:119 166.06329:905 167.0661:132 173.12938:75 183.75232:94 183.81691:120 183.93121:138 183.95358:114 183.99335:133 184.03064:175 184.07539:117247 184.1301:21227 184.14502:17140 184.17487:13655 184.2047:82…	251702	251354	251604	11191	TRUE	1 day, 16:07:00	40	7	18	1	22	6	0	0	0	0		0
24526	9.38	830.567	PC 40:8|PC 20:4_20:4	[M+H]+		0.75	TRUE	8.9	830.569	C48H80NO8P	PC	BFCSBEFTXQRIOJ-UHFFFAOYSA-N	O=C(OCC(OC(=O)CCCCCCC=CCC=CCC=CCC=CCC)COP(=O)([O-])OCC[N+](C)(C)C)CCCCCCC=CCC=CCC=CCC=CCC	310	TRUE	TRUE	TRUE		FALSE	FALSE			100	97	59.1	78.8	100	6.31	Brain3	830.56732:229610 831.57067:421116 832.57403:254601	71.07225:141 86.0947:4121 87.10085:335 93.32594:45 98.98399:826 102.05032:44 104.10619:1051 119.08337:87 124.9984:6092 126.00434:161 131.0463:108 145.10306:70 161.13182:44 166.06329:929 178.05637:97 183.96849:199 184.07539:116115 184.1301:21179 184.14502:17673 184.17487:13716 184.2047:8527 184.25197:3883 184.28679:2197 184.29922:1815 184.31415:3359 184.34401:2441 184.36392:2620 184.37636:2846 184…	244477	236859	229610	3140	TRUE	1 day, 16:08:00	40	8	20	4	20	4	0	0	0	0		0
25655	13.837	858.698	PC 41:1|PC 23:0_18:1	[M+H]+		0.75	TRUE	13.15	858.695	C49H96NO8P	PC	USBNVXIBVHXRDR-UHFFFAOYSA-N	O=C(OCC(OC(=O)CCCCCCCC=CCCCCCCCC)COP(=O)([O-])OCC[N+](C)(C)C)CCCCCCCCCCCCCCCCCCCCCC	410	TRUE	TRUE	TRUE		FALSE	FALSE			100	94.4	49.1	74.5	100	1496.29	Brain1	858.69751:230272 859.70086:444682 860.70422:217688	71.0738:137 80.97182:63 86.09641:2675 87.10085:103 97.10234:164 98.98399:1012 101.89303:46 104.10619:377 121.10162:131 123.1165:77 125.00044:3301 135.11571:104 136.11873:123 149.13278:87 166.06329:247 182.8839:80 183.96353:81 184.07539:114634 184.11269:21227 184.14502:14081 184.15994:11160 184.17487:7794 184.2047:6473 184.25197:3078 184.29922:1227 184.32909:1947 184.35895:1676 184.37885:1275 184.…	230272	212479	214688	1195	TRUE	1 day, 17:01:00	41	1	23	0	18	1	0	0	0	0		0
26242	14.152	874.721	PC 42:0|PC 16:0_26:0	[M+H]+		0.75	TRUE	13.29	874.726	C50H100NO8P	PC	FVPIUJLJGKDJQN-UHFFFAOYSA-N	O=C(OCC(OC(=O)CCCCCCCCCCCCCCCCCCCCCCCCC)COP(=O)([O-])OCC[N+](C)(C)C)CCCCCCCCCCCCCCC	410	TRUE	TRUE	TRUE		FALSE	FALSE			100	91.1	61.6	74	100	1624.83	Brain1	874.72595:238023 875.7293:381766 876.73266:272353	71.0738:124 86.09641:2862 87.10085:195 97.06262:64 98.98399:484 104.10619:944 106.05231:90 109.10097:61 125.00044:4270 126.00434:126 153.17461:91 159.07739:76 163.14792:131 166.06094:411 173.20172:75 183.09462:81 183.73492:75 183.86163:112 183.89891:109 183.94612:124 184.07539:114836 184.09776:40543 184.11269:28139 184.14502:16974 184.17487:10812 184.2047:7747 184.25197:3665 184.28679:1996 184.31…	238023	244600	244946	796	TRUE	1 day, 18:00:00	42	0	16	0	26	0	0	0	0	0		0
26241	13.95	874.715	PC 42:0|PC 18:0_24:0	[M+H]+		0.25	TRUE	13.34	874.726	C50H100NO8P	PC	JAGKNQMHXVLJKL-UHFFFAOYSA-N	O=C(OCC(OC(=O)CCCCCCCCCCCCCCCCCCCCCCC)COP(=O)([O-])OCC[N+](C)(C)C)CCCCCCCCCCCCCCCCC	410	TRUE	TRUE	TRUE		FALSE	FALSE			100	95.5	26.4	75.4	100	4536.92	Brain2	874.71509:228501 875.71844:213997 876.7218:46193	71.07225:585 72.07378:170 86.09641:10730 87.09914:1348 88.10423:78 98.98399:3027 100.98864:115 104.10619:2340 105.11082:430 109.10097:125 125.00044:15397 126.00229:782 127.00193:365 150.37741:91 155.01038:131 166.06329:2321 167.0661:331 171.60643:101 182.62131:120 183.71257:107 183.86412:194 183.95358:194 184.01324:321 184.07291:120572 184.11269:64216 184.15994:79796 184.20718:12128 184.23705:943…	228889	228501	226722	741	TRUE	1 day, 18:00:00	42	0	18	0	24	0	0	0	0	0		0
26132	13.937	872.706	PC 42:1|PC 24:0_18:1	[M+H]+	found in higher mz's MsMs_26187; found in higher mz's MsMs_26157; found in higher mz's MsMs_26140	1	TRUE	13.19	872.71	C50H98NO8P	PC	RPFJUYGHQKYVGN-UHFFFAOYSA-N	O=C(OCC(OC(=O)CCCCCCCC=CCCCCCCCC)COP(=O)([O-])OCC[N+](C)(C)C)CCCCCCCCCCCCCCCCCCCCCCC	410	TRUE	TRUE	TRUE		FALSE	FALSE			100	93	34.3	81.1	100	2501.53	Brain2	872.70551:249116 873.70886:382141 874.71222:456819	70.06393:116 71.07225:1295 80.97348:271 86.09641:16516 86.61581:104 87.09914:1016 98.98399:3874 104.10619:4508 105.11269:379 121.10162:254 125.00044:23769 125.19721:83 125.69803:114 126.00434:680 127.01019:257 155.00581:86 163.01686:97 166.06329:3545 167.0661:145 183.04999:131 183.84175:265 183.94612:265 183.99335:382 184.01822:501 184.07291:123445 184.09529:101785 184.11269:87679 184.1301:81842 …	247323	249116	248601	3028	TRUE	1 day, 18:01:00	42	1	24	0	18	1	0	0	0	0		0
25530	9.317	854.568	PC 42:10|PC 20:4_22:6	[M+H]+		0.75	TRUE	8.68	854.569	C50H80NO8P	PC	NCCFWEYCQVRLBU-UHFFFAOYSA-N	O=C(OCC(OC(=O)CCC=CCC=CCC=CCC=CCC=CCC=CCC)COP(=O)([O-])OCC[N+](C)(C)C)CCCCCCC=CCC=CCC=CCC=CCC	410	TRUE	TRUE	TRUE		FALSE	FALSE			100	95.1	64.8	76.4	100	1621.37	Brain3	854.56757:239646 855.57092:376182 856.57428:285716	71.07225:184 86.09641:3221 93.92171:56 98.98399:570 104.10619:726 105.06761:104 121.32154:43 125.00044:4069 126.00434:85 135.11571:93 155.00581:58 163.01686:84 166.01372:113 166.06329:721 171.11705:106 183.78212:132 183.94116:87 183.95607:136 184.07539:117257 184.11269:23742 184.14502:15844 184.15994:12521 184.17487:8665 184.2047:7144 184.25197:3336 184.28679:1947 184.31415:2412 184.34401:2221 18…	247217	243239	239646	2275	TRUE	1 day, 18:10:00	42	10	20	4	22	6	0	0	0	0		0
26056	13.739	870.698	PC 42:2|PC 18:1_24:1	[M+H]+	similar chromatogram in higher mz_28592	0.75	TRUE	13.04	870.695	C50H96NO8P	PC	YKGOAHUQOKSYEX-UHFFFAOYSA-N	O=C(OCC(OC(=O)CCCCCCCCCCCC=CCCCCCCCCCC)COP(=O)([O-])OCC[N+](C)(C)C)CCCCCCCC=CCCCCCCCC	410	TRUE	TRUE	TRUE		FALSE	FALSE			100	94.3	44.7	75.5	100	1723.09	Brain1	870.69818:228439 871.70153:290228 872.70489:117946	71.07534:250 86.09641:4502 86.61581:70 87.09743:288 98.98399:1468 104.10806:1131 105.11082:118 120.74293:42 125.00044:7539 125.38387:88 126.00434:105 135.11784:92 155.0081:80 162.42078:49 166.06094:991 172.72694:58 183.55612:73 183.7399:123 183.76474:109 183.8517:138 183.91879:144 184.07539:114701 184.11269:33623 184.1301:26416 184.14751:13517 184.17487:15405 184.2047:8144 184.25446:3756 184.2867…	228439	146459	108761	1069	TRUE	1 day, 18:02:00	42	2	18	1	24	1	0	0	0	0		0
26790	14.262	888.749	PC 43:0|PC 18:0_25:0	[M+H]+	adduct linked to 27467_[M+Na]+	0.75	TRUE	13.37	888.742	C51H102NO8P	PC	RRVHPFGFZHRRGB-UHFFFAOYSA-N	O=C(OCC(OC(=O)CCCCCCCCCCCCCCCCCCCCCCCC)COP(=O)([O-])OCC[N+](C)(C)C)CCCCCCCCCCCCCCCCC	410	TRUE	TRUE	TRUE		FALSE	FALSE			100	90.3	45.6	73.1	100	1322.11	Brain3	888.74878:200356 889.75213:285930 890.75549:115447	80.97513:55 84.7246:50 86.09641:1487 86.89232:75 95.08501:111 98.98399:471 104.10619:532 111.11619:74 121.09961:96 125.00044:2839 126.00434:98 130.4805:72 137.13834:67 151.1492:78 156.91217:46 163.14792:44 166.06094:315 183.69519:79 183.91133:63 184.07539:109279 184.12761:8153 184.15994:6493 184.17487:4842 184.2047:4409 184.22708:2259 184.25197:1927 184.28679:1332 184.31415:1618 184.32909:1165 18…	97220	173550	200356	502	TRUE	1 day, 19:00:00	43	0	18	0	25	0	0	0	0	0		0
26720	14.06	886.729	PC 43:1|PC 25:0_18:1	[M+H]+	adduct linked to 17857_[M-C6H10O5+H]+; adduct linked to 26902_[M+Na]+	0.75	TRUE	13.27	886.726	C51H100NO8P	PC	YODDLEUQZYIACW-UHFFFAOYSA-N	O=C(OCC(OC(=O)CCCCCCCC=CCCCCCCCC)COP(=O)([O-])OCC[N+](C)(C)C)CCCCCCCCCCCCCCCCCCCCCCCC	410	TRUE	TRUE	TRUE		FALSE	FALSE			100	92.3	59.3	73.8	100	1523.61	Brain1	886.72858:224388 887.73193:414113 888.73529:188252	71.07225:101 77.46043:44 86.09641:1919 87.09743:227 98.98399:629 102.87022:42 104.10619:1016 123.12057:46 125.00044:2612 126.0064:215 151.1537:70 166.06329:331 179.13882:67 183.51889:61 183.82684:78 183.96353:102 184.07539:110867 184.11269:15698 184.14502:11132 184.17487:5980 184.2047:5524 184.22708:2490 184.25197:2104 184.28679:1652 184.31415:1693 184.32909:1727 184.34401:1165 184.35895:1329 184…	224388	222505	226083	942	TRUE	1 day, 19:01:00	43	1	25	0	18	1	0	0	0	0		0
26127	8.453	872.651	PC 43:8	[M+H]+		0.5	TRUE	9.99	872.616	C51H86NO8P	PC	KQFOTRFKTCDSIJ-UHFFFAOYSA-N	O=C(OCC(OC(=O)CCCCCCCC=CCC=CCC=CCC=CCC=CCC=CCC=CCC)COP(=O)([O-])OCC[N+](C)(C)C)CCCCCCCC=CCCC	420	TRUE	TRUE	TRUE		FALSE	FALSE			81.7	75.1	34.3	56.9	100	2262.51	Brain1	872.65137:206941 873.65472:218658 874.65808:83394	86.0947:115 97.03193:82 104.10619:160 125.00044:91 135.11571:121 145.09863:69 163.07303:75 167.4785:61 184.07042:6382 184.41617:86 185.07625:752 186.0798:122 197.19514:45 203.14787:76 222.0885:104 230.48775:73 247.24364:242 252.26831:1026 253.27931:182 262.25558:98 264.26855:21288 264.37283:159 264.77225:142 265.1481:85 265.27344:4402 265.5242:78 265.73328:104 266.23239:92 266.27725:365 274.09375…	206941	227660	228027	1511	FALSE	1 day, 19:08:00	43	8	0	0	0	0	0	0	0	0		0
27231	14.39	902.757	PC 44:0|PC 18:0_26:0	[M+H]+		0.75	TRUE	13.47	902.757	C52H104NO8P	PC	JHXDQGOLOSLMMM-UHFFFAOYSA-N	O=C(OCC(OC(=O)CCCCCCCCCCCCCCCCCCCCCCCCC)COP(=O)([O-])OCC[N+](C)(C)C)CCCCCCCCCCCCCCCCC	410	TRUE	TRUE	TRUE		FALSE	FALSE			100	90	66.8	73.6	100	257.64	Brain2	902.76202:218832 903.76537:357547 904.76873:163670	71.07534:84 86.09641:2678 87.09914:176 93.06941:87 98.98399:409 104.10806:579 105.07325:82 125.00044:2763 126.0064:94 166.06329:452 176.80899:85 183.08221:67 183.74486:92 184.03561:130 184.07539:110907 184.11269:17685 184.14502:12053 184.15994:9216 184.17487:6606 184.2047:5695 184.25197:2730 184.28679:1473 184.31415:1984 184.32909:1641 184.35895:1527 184.37636:985 184.41119:2227 184.42862:2543 18…	177907	218832	232527	375	TRUE	1 day, 20:00:00	44	0	18	0	26	0	0	0	0	0		0
27170	14.171	900.737	PC 44:1|PC 26:0_18:1	[M+H]+	similar chromatogram in higher mz_27887; found in higher mz's MsMs_27180	0.75	TRUE	13.33	900.742	C52H102NO8P	PC	QYSJKJRONZHWQS-UHFFFAOYSA-N	O=C(OCC(OC(=O)CCCCCCCC=CCCCCCCCC)COP(=O)([O-])OCC[N+](C)(C)C)CCCCCCCCCCCCCCCCCCCCCCCCC	410	TRUE	TRUE	TRUE		FALSE	FALSE			100	91.3	57.5	72.9	100	1651.31	Brain1	900.74243:238537 901.74578:382397 902.74914:372924	71.07689:168 75.42724:59 86.09641:3483 87.09743:323 98.98399:759 104.10806:801 124.9984:4805 126.35017:84 166.06094:882 183.86661:86 184.00081:204 184.02567:185 184.07539:113279 184.1301:21116 184.14502:12309 184.15994:17174 184.19226:8157 184.22708:3395 184.25197:3549 184.28679:1939 184.29922:1786 184.31415:3102 184.3465:2278 184.36392:2841 184.37636:2696 184.39128:1934 184.41368:2684 184.42613:…	238537	242763	242480	576	TRUE	1 day, 20:01:00	44	1	26	0	18	1	0	0	0	0		0
26382	9.229	878.562	PC 44:12|PC 22:6_22:6	[M+H]+	adduct linked to 18232_[M-C6H10O5+H]+	1	TRUE	8.5	878.569	C52H80NO8P	PC	XLKQWAMTMYIQMG-UHFFFAOYSA-N	O=C(OCC(OC(=O)CCC=CCC=CCC=CCC=CCC=CCC=CCC)COP(=O)([O-])OCC[N+](C)(C)C)CCC=CCC=CCC=CCC=CCC=CCC=CCC	410	TRUE	TRUE	TRUE		FALSE	FALSE			100	93.4	67.2	81.8	100	34.44	Brain2	878.56744:243195 879.57079:463477 880.57415:447448	71.06916:86 80.97513:92 86.09641:2659 87.09743:118 98.98399:693 104.10619:751 124.9984:4078 126.00229:110 166.06094:410 167.95552:88 183.54619:84 184.00081:113 184.04805:160 184.07539:116762 184.11269:23235 184.12761:16192 184.15994:12668 184.17487:8658 184.2047:7017 184.2644:1988 184.28679:1869 184.31415:2524 184.34401:2251 184.35895:1663 184.37885:1496 184.39128:1972 184.42613:2613 184.45848:16…	246860	243195	241019	5209	TRUE	1 day, 20:12:00	44	12	22	6	22	6	0	0	0	0		0
27086	13.952	898.731	PC 44:2|PC 18:1_26:1	[M+H]+		0.75	TRUE	13.17	898.726	C52H100NO8P	PC	AXMQADGFCPKIIJ-UHFFFAOYSA-N	O=C(OCC(OC(=O)CCCCCCCCCCCCCC=CCCCCCCCCCC)COP(=O)([O-])OCC[N+](C)(C)C)CCCCCCCC=CCCCCCCCC	410	TRUE	TRUE	TRUE		FALSE	FALSE			100	92.4	67.7	73.6	100	68.69	Brain1	898.73059:226838 899.73394:327727 900.7373:140456	82.23491:46 86.0947:2457 87.09914:112 91.72539:42 98.98399:308 104.10619:694 105.11082:65 124.9984:2388 125.57889:63 127.00193:79 166.06094:611 184.00578:156 184.07539:111045 184.11269:14124 184.14502:10684 184.17487:5598 184.2047:5550 184.25197:2149 184.28679:1748 184.31415:1787 184.32909:1565 184.34401:964 184.35895:1416 184.37636:1130 184.39128:1265 184.42613:1936 184.44106:1203 184.47342:2263…	226838	190996	150974	399	TRUE	1 day, 20:02:00	44	2	18	1	26	1	0	0	0	0		0
27931	14.39	928.776	PC 46:1|PC 22:0_24:1	[M+H]+		0.75	TRUE	13.52	928.773	C54H106NO8P	PC	XZAVQDYNZPYTLN-UHFFFAOYSA-N	O=C(OCC(OC(=O)CCCCCCCCCCCC=CCCCCCCCCCC)COP(=O)([O-])OCC[N+](C)(C)C)CCCCCCCCCCCCCCCCCCCCC	410	TRUE	TRUE	TRUE		FALSE	FALSE			100	91.1	65.2	70.7	100	278.43	Brain3	928.77576:217313 929.77911:336474 930.78247:146241	71.07225:319 80.97182:98 84.84271:47 86.09641:2303 86.39594:123 98.98399:422 102.716:53 104.10619:798 124.9984:3585 149.82959:72 166.06329:514 167.0732:54 183.72499:136 183.98341:152 184.04059:187 184.07539:112223 184.11269:20766 184.14502:13632 184.15994:11070 184.17487:7407 184.2047:5927 184.25197:2879 184.28679:1712 184.31415:2179 184.34401:1972 184.35895:1570 184.37885:1137 184.39128:1595 184…	165831	189871	217313	71	TRUE	1 day, 22:01:00	46	1	22	0	24	1	0	0	0	0		0
29712	14.546	1006.82	PC 52:4|PC 16:0_36:4	[M+H]+		0.75	TRUE	13.51	1006.82	C60H112NO8P	PC	AZAFKGYNHBAMNL-UHFFFAOYSA-N	O=C(OCC(OC(=O)CCCCCCCCCCCCCCCCCCCCCCC=CCC=CCC=CCC=CCC)COP(=O)([O-])OCC[N+](C)(C)C)CCCCCCCCCCCCCCC	410	TRUE	TRUE	TRUE		FALSE	FALSE			100	87.6	63.4	71.8	100	2042.49	Brain1	1006.82324:222540 1007.82659:363443 1008.82995:291748	86.09641:2043 87.09743:128 98.98217:543 103.05244:43 104.10619:780 109.10097:85 125.00044:2563 126.0064:125 127.03704:108 151.1537:106 163.17366:45 166.06329:449 182.85168:69 184.03561:113 184.07539:106289 184.11269:16805 184.12761:11821 184.15994:9011 184.17487:6161 184.2047:5110 184.2644:1681 184.28679:1423 184.31415:1832 184.34401:1457 184.35895:1423 184.37636:1224 184.41119:2142 184.44354:132…	222540	226417	229155	261	TRUE	2 days, 4:04:00	52	4	16	0	36	4	0	0	0	0		0
29647	14.345	1004.81	PC 52:5|PC 16:0_36:5	[M+H]+		0.75	TRUE	13.43	1004.8	C60H110NO8P	PC	FCUMOSAAOXKSCW-UHFFFAOYSA-N	O=C(OCC(OC(=O)CCCCCCCCCCCCCCCCCCCC=CCC=CCC=CCC=CCC=CCC)COP(=O)([O-])OCC[N+](C)(C)C)CCCCCCCCCCCCCCC	410	TRUE	TRUE	TRUE		FALSE	FALSE			100	90.3	69.6	71.7	100	705.38	Brain2	1004.80652:212418 1005.80987:349804 1006.81323:261459	71.0738:76 80.97348:73 85.0268:126 86.09641:2052 87.09914:349 98.98399:403 104.10619:446 105.1033:88 107.1535:54 125.00044:3404 126.00229:146 151.14694:62 159.11668:64 166.06094:411 182.71542:70 183.82684:98 184.0033:81 184.07539:105745 184.11269:16011 184.14502:11334 184.15994:8754 184.17487:6133 184.2047:5480 184.2644:1478 184.28679:1485 184.31415:2022 184.34401:1569 184.35895:1520 184.37885:11…	202895	212418	218334	132	TRUE	2 days, 4:05:00	52	5	16	0	36	5	0	0	0	0		0
29601	14.171	1002.79	PC 52:6|PC 16:0_36:6	[M+H]+		0.75	TRUE	13.41	1002.79	C60H108NO8P	PC	RKQJIYQNLIEBCG-UHFFFAOYSA-N	O=C(OCC(OC(=O)CCCCCCCCCCCCCCCCC=CCC=CCC=CCC=CCC=CCC=CCC)COP(=O)([O-])OCC[N+](C)(C)C)CCCCCCCCCCCCCCC	410	TRUE	TRUE	TRUE		FALSE	FALSE			100	92.8	76.8	70.8	100	1633.09	Brain1	1002.79761:198505 1003.80096:306516 1004.80432:189005	81.1071:46 86.09641:1137 87.09743:77 98.98399:248 104.10806:331 125.00044:1448 163.60701:42 166.06094:291 183.89891:72 183.92873:96 184.07539:93468 184.1102:4432 184.14502:3690 184.15994:2529 184.17735:2558 184.2047:1848 184.22459:1074 184.25446:756 184.27684:496 184.29922:618 184.31415:857 184.3465:666 184.35895:723 184.39128:661 184.42862:804 184.45848:481 184.48586:648 184.50577:454 184.53564:…	198505	201436	206541	243	TRUE	2 days, 4:06:00	52	6	16	0	36	6	0	0	0	0		0
30248	14.574	1032.84	PC 54:5|PC 16:0_38:5	[M+H]+		0.75	TRUE	13.53	1032.84	C62H114NO8P	PC	RMRZLEXLEOVATN-UHFFFAOYSA-N	O=C(OCC(OC(=O)CCCCCCCCCCCCCCCCCCCCCC=CCC=CCC=CCC=CCC=CCC)COP(=O)([O-])OCC[N+](C)(C)C)CCCCCCCCCCCCCCC	410	TRUE	TRUE	TRUE		FALSE	TRUE			88.2	87.2	44.3	70.6	100	1274.27	Brain3	1032.84167:209204 1033.84502:346068 1034.84838:233323	71.0738:82 81.0312:110 82.06715:72 85.0285:44 86.09641:1570 93.06941:231 94.07096:46 95.0868:201 97.02832:422 97.10054:282 98.98399:429 104.10619:634 109.10097:698 111.04666:119 111.11813:118 113.13036:64 121.09961:172 123.11854:277 125.00044:2429 125.12955:142 127.03911:442 131.08406:53 133.10176:77 133.27942:44 135.11996:266 136.12086:136 137.1319:213 145.05008:507 149.13278:202 163.15025:198 1…	199966	203199	209204	287	TRUE	2 days, 6:05:00	54	5	16	0	38	5	0	0	0	0		0
30189	14.409	1030.82	PC 54:6|PC 16:0_38:6	[M+H]+	found in higher mz's MsMs_30196	0.75	TRUE	13.49	1030.82	C62H112NO8P	PC	YYXNJGICNZXJQN-UHFFFAOYSA-N	O=C(OCC(OC(=O)CCCCCCCCCCCCCCCCCCC=CCC=CCC=CCC=CCC=CCC=CCC)COP(=O)([O-])OCC[N+](C)(C)C)CCCCCCCCCCCCCCC	410	TRUE	TRUE	TRUE		FALSE	FALSE			100	90.1	70.3	70.9	100	127.96	Brain1	1030.82251:219656 1031.82586:359472 1032.82922:298003	71.0738:105 79.7627:54 85.00146:46 86.0947:1972 86.80522:85 92.68441:45 98.98399:377 104.10619:298 105.11082:132 123.11447:86 125.00044:2255 126.00229:153 166.06094:311 183.71257:67 183.86163:82 183.98093:74 184.07539:103727 184.11269:12705 184.14502:9006 184.17487:5087 184.2047:4337 184.25197:2189 184.28679:1262 184.31415:1651 184.34401:892 184.35895:1270 184.37885:1232 184.39128:1151 184.42613:…	219656	222471	225191	249	TRUE	2 days, 6:06:00	54	6	16	0	38	6	0	0	0	0		0
30846	14.683	1058.85	PC 56:6|PC 16:0_40:6	[M+H]+		0.75	TRUE	13.66	1058.85	C64H116NO8P	PC	RNQHCOLPOBHZJU-UHFFFAOYSA-N	O=C(OCC(OC(=O)CCCCCCCCCCCCCCCCCCC=CCC=CCC=CCC=CCC=CCC=CCC)COP(=O)([O-])OCC[N+](C)(C)C)CCCCCCCCCCCCCCCCC	410	TRUE	TRUE	TRUE		FALSE	FALSE			100	87.7	42.9	69.6	100	2051.83	Brain3	1058.84607:225750 1059.84942:354911 1060.85278:360303	70.69271:86 71.07071:359 80.97678:109 86.09641:5763 87.09914:179 98.98399:1379 102.99478:47 104.10806:1387 125.00044:6992 135.11359:101 137.13405:107 145.04787:87 166.06329:1117 167.0661:102 178.06125:93 183.73741:96 183.77965:121 183.92128:176 183.97346:199 183.99583:277 184.04308:525 184.07539:109386 184.11269:44362 184.1301:36143 184.15994:45246 184.19226:13658 184.20718:7293 184.22459:5906 18…	213919	223471	225750	255	TRUE	2 days, 8:06:00	56	6	16	0	40	6	0	0	0	0		0
31600	15.017	1088.91	PC 58:5	[M+H]+	adduct linked to 30602_[M+H-H2O]+	0.5	TRUE	13.75	1088.9	C66H122NO8P	PC	NHKXKJLEKHUOJJ-UHFFFAOYSA-N	O=C(OCC(OC(=O)CCCCCCCCCCCCCCCCCCCCCCC=CCC=CCC=CCC=CCC)COP(=O)([O-])OCC[N+](C)(C)C)CCCCCCCCCCCC=CCCCCCCCC	420	TRUE	TRUE	TRUE		FALSE	FALSE			86.7	81.6	53.3	57.6	100	1759.19	Brain1	1088.90771:176502 1089.91106:215828 1090.91442:101923	83.17484:45 95.0868:113 98.98763:145 110.10435:52 116.75117:45 124.9984:347 179.03337:44 184.07291:21698 184.38382:110 184.51822:101 184.88931:94 185.07625:2815 185.36555:87 186.0773:716 187.08107:95 241.72786:44 247.24364:159 264.26855:737 265.25253:182 267.26498:219 313.28424:72 331.26453:52 349.2771:188 373.27637:226 384.38306:128 391.28687:286 401.297:99 409.29526:186 411.31085:314 419.33276:…	176502	179174	166724	1824	FALSE	2 days, 10:05:00	58	5	0	0	0	0	0	0	0	0		0
31560	14.999	1086.88	PC 58:6|PC 16:0_42:6	[M+H]+	adduct linked to 31923_[M+NH4]+; found in higher mz's MsMs_31586	0.75	TRUE	13.69	1086.88	C66H120NO8P	PC	KXERJECRZIFAFB-UHFFFAOYSA-N	O=C(OCC(OC(=O)CCCCCCCCCCCCCCCCCCC=CCC=CCC=CCC=CCC=CCC=CCC)COP(=O)([O-])OCC[N+](C)(C)C)CCCCCCCCCCCCCCCCCCC	410	TRUE	TRUE	TRUE		FALSE	TRUE			69.9	81.1	72.4	64.9	33.3	2151.95	Brain2	1086.88892:207772 1087.89227:347874 1088.89563:356707	71.07071:149 84.18568:47 86.09641:1120 97.10776:81 98.98399:435 104.10619:253 117.05035:43 125.00044:1510 151.81908:88 166.06094:232 184.07539:90570 184.11269:4776 184.12761:3702 184.15994:2844 184.17735:2452 184.2047:2111 184.22459:1192 184.2644:992 184.28679:749 184.31415:812 184.3465:856 184.36392:597 184.39128:662 184.41119:521 184.45848:716 184.47342:730 184.50577:426 184.51822:507 184.55058…	163774	207772	217749	190	TRUE	2 days, 10:06:00	58	6	16	0	42	6	0	0	0	0		0
32151	15.378	1116.94	PC 60:5	[M+H]+		0.5	TRUE	13.88	1116.93	C68H126NO8P	PC	OXXBVGZNNFWYAY-UHFFFAOYSA-N	O=C(OCC(OC(=O)CCCCCCCCCCCCCCCCCCCCCCC=CCC=CCC=CCC=CCC)COP(=O)([O-])OCC[N+](C)(C)C)CCCCCCCCCCCC=CCCCCCCCCCC	410	TRUE	TRUE	TRUE		FALSE	TRUE			71.1	75.9	45.2	61.7	50	816.84	Brain3	1116.93909:194151 1117.94244:224814 1118.9458:128913	86.0947:234 97.02832:91 98.98581:71 104.10619:116 125.00044:361 137.13405:65 167.98877:84 184.07291:50433 184.16492:178 184.25694:103 184.43111:126 184.5705:116 184.87187:137 184.92171:109 184.9865:146 185.01891:105 185.07625:6146 185.24332:105 185.27324:106 185.33311:143 185.46536:90 185.5652:105 185.59267:140 185.67755:73 186.01982:58 186.0773:1262 186.25233:68 187.08357:131 187.24403:67 243.03…	158438	177427	194151	765	FALSE	2 days, 12:05:00	60	5	0	0	0	0	0	0	0	0		0
32109	15.37	1114.92	PC 60:6|PC 18:0_42:6	[M+H]+	adduct linked to 32418_[M+H]+; adduct linked to 32796_[M+Na]+; found in higher mz's MsMs_32133	0.75	TRUE	13.82	1114.91	C68H124NO8P	PC	WDNLBDIUMYNRPC-UHFFFAOYSA-N	O=C(OCC(OC(=O)CCCCCCCCCCCCCCCCCCC=CCC=CCC=CCC=CCC=CCC=CCC)COP(=O)([O-])OCC[N+](C)(C)C)CCCCCCCCCCCCCCCCCCCCC	410	TRUE	TRUE	TRUE		FALSE	TRUE			70	74.2	73.5	64.4	33.3	1984.99	Brain3	1114.91895:204958 1115.9223:331358 1116.92566:337573	86.09641:700 98.98217:240 104.10619:386 121.96832:42 124.9984:1268 162.51187:43 182.04968:77 184.02567:127 184.07539:81762 184.1102:2347 184.12761:1516 184.15994:1528 184.19226:848 184.22708:660 184.25446:501 184.27684:397 184.29922:338 184.31415:544 184.3465:535 184.37636:616 184.39128:325 184.42862:547 184.45599:355 184.48586:337 184.51573:273 184.55058:382 184.58543:165 184.61282:354 184.63524…	70381	152803	204958	112	TRUE	2 days, 12:06:00	60	6	18	0	42	6	0	0	0	0		0
32597	15.812	1142.95	PC 62:6	[M+H]+	adduct linked to 33178_[M+NH4]+	0.75	TRUE	13.91	1142.94	C70H128NO8P	PC	KNEWOINUXROURA-UHFFFAOYSA-N	O=C(OCC(OC(=O)CCCCCCCCCCCCCCCCCCC=CCC=CCC=CCC=CCC=CCC=CCC)COP(=O)([O-])OCC[N+](C)(C)C)CCCCCCCCCCCCCCCCCCCCCCC	410	TRUE	TRUE	TRUE		FALSE	TRUE			68.4	64	56.8	65.7	33.3	1516.29	Brain3	1142.95251:141367 1143.95586:171097 1144.95922:201155	72.07533:112 85.0268:59 86.09811:243 117.57435:43 125.00044:162 125.12955:75 125.58505:49 139.09818:77 184.07291:45876 184.16243:200 184.26192:135 184.37885:108 184.48337:112 184.55804:101 184.62279:100 184.75726:93 184.8345:89 184.87436:104 184.92171:114 184.96906:135 184.9865:85 185.01891:94 185.07625:2795 185.13109:100 185.25829:85 185.54274:81 185.62761:170 185.69254:61 186.0773:217 247.24075…	24917	62078	141367	84	FALSE	2 days, 14:06:00	62	6	0	0	0	0	0	0	0	0		0
18022	10.21	711.572	PE 15:0_18:1(d7)	[M+H]+		1	TRUE	9.64	711.566	C38H67NO8P	PE	ADCNXGARWPJRBV-RGLIIYCRNA-N	[C@](COP(=O)(O)OCCN)([H])(OC(CCCCCCC/C=C\CCCCCC([2H])([2H])C([2H])([2H])C([2H])([2H])[2H])=O)COC(CCCCCCCCCCCCCC)=O	annotated by user-defined text library	TRUE	TRUE	FALSE		FALSE	FALSE			92	96				1117.39	Blank	711.57153:382788 712.57488:391004 713.57824:130623	71.08461:152 79.05399:88 81.06915:983 83.08629:386 84.08819:153 85.09779:213 87.11111:68 91.05267:134 95.08501:1929 96.09013:372 97.10054:715 98.10533:219 100.11945:218 101.11943:42 102.12994:176 103.13989:99 104.14172:75 107.08522:155 109.10097:1030 110.10435:493 111.08142:94 111.11619:711 112.12296:109 113.13036:134 115.14296:162 116.14407:101 120.02712:43 121.10162:1109 122.10597:149 123.1165:…	104554	80396	58941	382788	TRUE	1 day, 9:01:00	33	1	15	0	18	1	0	0	0	0		0
18413	11.792	720.56	PE 34:0|PE 16:0_18:0	[M+H]+		0.75	TRUE	10.63	720.554	C39H78NO8P	PE	RPJZYOHZALDGKI-UHFFFAOYSA-N	O=C(OCC(OC(=O)CCCCCCCCCCCCCCCCC)COP(=O)(O)OCCN)CCCCCCCCCCCCCCC	410	TRUE	TRUE	TRUE		FALSE	FALSE			100	84.7	23.5	72.5	100	209.95	Brain2	720.56018:381030 721.56353:278678 722.56689:77129	71.08616:262 72.08933:101 79.05399:96 81.06915:2005 82.07213:298 82.32134:59 83.08462:1481 85.10117:959 86.1049:94 94.07274:44 95.08501:4776 96.08833:460 97.10054:2520 99.11713:448 109.10097:4101 110.10243:177 111.11619:1328 112.11908:130 113.13036:228 121.09961:247 123.1165:2703 124.12099:409 125.13161:523 127.14654:81 137.1319:1635 138.13374:98 139.14789:374 140.15273:116 141.16335:147 142.1710…	330362	381030	406742	3249	TRUE	1 day, 10:00:00	34	0	16	0	18	0	0	0	0	0		0
18316	10.749	718.54	PE 34:1|PE 16:0_18:1	[M+H]+		1	TRUE	9.91	718.538	C39H76NO8P	PE	FHQVHHIBKUMWTI-UHFFFAOYSA-N	O=C(OCC(OC(=O)CCCCCCCC=CCCCCCCCC)COP(=O)(O)OCCN)CCCCCCCCCCCCCCC	410	TRUE	TRUE	TRUE		FALSE	FALSE			100	91.4	17.1	74	100	94.22	Brain2	718.53979:393072 719.54314:369585 720.5465:119766	71.04908:89 71.08461:319 77.03844:103 79.05235:673 81.06915:2706 82.07213:187 83.08462:2425 84.08819:296 85.06398:216 85.09948:1285 86.09641:447 91.05442:245 93.06941:991 95.08501:6885 96.08833:622 97.06262:127 97.10054:2163 98.10352:266 98.98399:158 99.07882:213 99.11713:199 104.10806:144 107.08712:727 109.10097:6202 110.10435:541 111.08529:279 111.11619:2044 112.12102:143 113.09528:168 113.1303…	421005	393072	334373	5441	TRUE	1 day, 10:01:00	34	1	16	0	18	1	0	0	0	0		0
19830	12.025	746.567	PE 36:1|PE 18:0_18:1	[M+H]+		0.75	TRUE	10.8	746.569	C41H80NO8P	PE	JQKOHRZNEOQNJE-UHFFFAOYSA-N	O=C(OCC(OC(=O)CCCCCCCC=CCCCCCCCC)COP(=O)(O)OCCN)CCCCCCCCCCCCCCCCC	410	TRUE	TRUE	TRUE		FALSE	FALSE			100	82.7	20.1	74.8	100	17.61	Brain2	746.56708:336616 747.57043:398007 748.57379:277900	71.08461:178 77.03683:176 79.05399:164 81.06915:1362 82.07047:88 83.08462:1336 84.09155:122 85.10117:817 86.09641:807 91.05442:110 93.06941:555 95.08501:3637 95.23696:94 96.08654:331 97.10054:2226 98.10352:125 98.98399:329 99.08064:169 99.11713:114 104.10619:229 107.08522:439 109.10097:3156 110.10628:272 111.07949:84 111.11619:1219 112.11908:272 113.09528:81 117.07018:79 117.11975:63 121.10162:18…	333997	336616	320144	5194	TRUE	1 day, 12:01:00	36	1	18	0	18	1	0	0	0	0		0
19717	10.902	744.556	PE 36:2|PE 18:1_18:1	[M+H]+		1	TRUE	9.93	744.554	C41H78NO8P	PE	MWRBNPKJOOWZPW-UHFFFAOYSA-N	O=C(OCC(OC(=O)CCCCCCCC=CCCCCCCCC)COP(=O)(O)OCCN)CCCCCCCC=CCCCCCCCC	410	TRUE	TRUE	TRUE		FALSE	FALSE			100	89.1	13.9	74	100	309.17	Brain2	744.55554:340988 745.55889:385567 746.56225:121138	70.06393:114 71.07225:797 79.05399:428 80.97348:305 81.06915:2508 82.07047:97 83.08462:1224 84.08819:146 85.10117:342 86.09641:11994 87.09914:466 91.05267:135 93.06941:1099 95.08501:4211 96.08654:291 97.06442:140 97.10054:1825 98.10352:168 98.98399:2408 104.10619:2592 105.06949:178 107.08522:1048 108.08694:190 109.10097:3635 110.10435:229 111.07949:379 111.11619:1179 112.08221:96 112.11908:131 11…	343380	340988	332559	5913	TRUE	1 day, 12:02:00	36	2	18	1	18	1	0	0	0	0		0
19519	10.041	740.521	PE 36:4|PE 16:0_20:4	[M+H]+		1	TRUE	9.16	740.523	C41H74NO8P	PE	NQIMLWFRWGTTOZ-UHFFFAOYSA-N	O=C(OCC(OC(=O)CCCCCCC=CCC=CCC=CCC=CCC)COP(=O)(O)OCCN)CCCCCCCCCCCCCCC	410	TRUE	TRUE	TRUE		FALSE	FALSE			100	90.7	14.5	74.4	100	66.49	Brain1	740.52069:420340 741.52404:429253 742.5274:256870	71.08461:376 77.03683:232 79.05399:1361 81.06915:2437 82.07213:219 83.04787:156 83.08462:1358 84.08987:129 85.06398:151 85.10117:1009 86.09641:153 91.05267:3698 92.0574:728 93.06941:2845 94.07274:189 95.08501:5809 96.08833:537 97.06442:290 97.10054:1142 98.10715:137 98.98399:113 99.1153:255 103.05616:175 103.07477:175 104.10619:124 105.06949:4772 106.07496:337 107.08522:2477 108.08884:118 109.100…	420340	411140	406958	6989	TRUE	1 day, 12:04:00	36	4	16	0	20	4	0	0	0	0		0
21352	13.345	774.605	PE 38:1|PE 18:0_20:1	[M+H]+		0.75	TRUE	12.18	774.601	C43H84NO8P	PE	DBYSGBYABPVNGO-UHFFFAOYSA-N	O=C(OCC(OC(=O)CCCCCCCCCC=CCCCCCCCC)COP(=O)(O)OCCN)CCCCCCCCCCCCCCCCC	410	TRUE	TRUE	TRUE		FALSE	FALSE			100	84.3	23.9	73.7	100	2513.45	Brain1	774.6051:219915 775.60845:287501 776.61181:90563	71.08461:314 79.05399:142 81.06915:1331 83.08462:732 85.10117:261 93.07118:244 95.08501:2022 96.08654:243 97.10054:1936 98.10352:183 99.1153:103 100.99232:49 107.08902:112 109.10097:2104 110.1082:284 111.11619:1159 113.09723:177 113.13036:191 121.10162:482 122.10395:118 123.1165:1534 124.01688:120 124.12303:261 125.13161:315 127.14654:96 135.08589:74 135.11571:916 136.11873:130 137.1319:773 138.1…	219915	157833	110924	1392	TRUE	1 day, 14:01:00	38	1	18	0	20	1	0	0	0	0		0
21057	11.058	768.563	PE 38:4|PE 18:0_20:4	[M+H]+	adduct linked to 22338_[M+Na]+	1	TRUE	10.02	768.554	C43H78NO8P	PE	YEHAZLUVAZKVRO-UHFFFAOYSA-N	O=C(OCC(OC(=O)CCCCCCC=CCC=CCC=CCC=CCC)COP(=O)(O)OCCN)CCCCCCCCCCCCCCCCC	410	TRUE	TRUE	TRUE		FALSE	TRUE			72.2	88.2	30.3	71.3	50	123.12	Brain3	768.5578:26482 769.56115:23404 770.56451:6396	71.08461:1244 72.08933:135 77.03844:1005 78.04053:155 79.05399:3068 80.05758:237 81.06915:7098 82.07379:246 83.04955:279 83.08462:2844 84.08819:275 85.06567:435 85.09948:2359 86.1032:218 89.06148:173 91.05442:14304 91.5184:97 92.0574:1275 93.06941:6251 94.07452:467 95.08501:15221 95.26916:103 95.30493:125 95.40872:74 95.67024:107 96.08833:1322 97.06442:1289 97.10054:6773 97.37341:114 98.10352:572…	257796	257362	257478	26482	TRUE	1 day, 14:04:00	38	4	18	0	20	4	0	0	0	0		0
20950	10.135	766.537	PE 38:5|PE 18:1_20:4	[M+H]+		1	TRUE	9.48	766.538	C43H76NO8P	PE	ZYMZKMQPPJPQHY-UHFFFAOYSA-N	O=C(OCC(OC(=O)CCCCCCC=CCC=CCC=CCC=CCC)COP(=O)(O)OCCN)CCCCCCCC=CCCCCCCCC	410	TRUE	TRUE	TRUE		FALSE	FALSE			100	94.5	19.3	72.8	100	1256.27	Brain1	766.53717:255910 767.54052:482996 768.54388:412115	71.04754:70 71.08925:118 77.03683:364 79.05399:975 81.06915:2131 82.07213:246 83.08462:751 85.06398:106 85.09948:159 86.09641:765 87.09914:97 91.05267:2939 92.05916:220 93.06941:1663 94.07274:153 95.08501:3380 96.09013:249 97.06442:423 97.10054:1227 98.10352:216 98.98217:157 103.05431:87 104.10806:492 105.06949:3075 106.07307:280 107.08522:1688 108.08884:349 109.10097:2527 110.10435:251 111.07949…	255910	255883	255166	5881	TRUE	1 day, 14:05:00	38	5	18	1	20	4	0	0	0	0		0
20859	9.926	764.519	PE 38:6|PE 16:0_22:6	[M+H]+		1	TRUE	8.99	764.523	C43H74NO8P	PE	MPWUZHVZZKSTPV-UHFFFAOYSA-N	O=C(OCC(OC(=O)CCC=CCC=CCC=CCC=CCC=CCC=CCC)COP(=O)(O)OCCN)CCCCCCCCCCCCCCC	410	TRUE	TRUE	TRUE		FALSE	FALSE			100	89.3	14.1	74.4	100	1298.86	Brain3	764.51917:257614 765.52252:457357 766.52588:366425	71.04754:162 71.08461:334 77.03683:428 79.05399:1325 80.05758:224 81.06915:2478 82.07213:257 83.08462:1599 84.08651:63 85.09948:815 86.09641:189 89.03554:101 91.05442:4838 91.21536:72 92.0574:328 93.06941:3925 94.07452:161 95.08501:5765 96.08833:514 97.06442:162 97.10054:1161 98.10715:172 98.98399:130 99.07882:165 99.11713:352 103.05431:111 105.06949:4541 106.07119:355 106.96957:345 107.08522:235…	258133	257749	257614	17876	TRUE	1 day, 14:06:00	38	6	16	0	22	6	0	0	0	0		0
20734	9.43	762.534	PE 38:7|PE 16:1_22:6	[M+H]+	adduct linked to 19718_[M+H-H2O]+	1	TRUE	8.53	762.507	C43H72NO8P	PE	PMUXXFUNXMXIFC-UHFFFAOYSA-N	O=C(OCC(OC(=O)CCC=CCC=CCC=CCC=CCC=CCC=CCC)COP(=O)(O)OCCN)CCCCCCCC=CCCCCCC	410	TRUE	TRUE	TRUE		FALSE	FALSE			100	90.7	3.8	74.7	100	1497.07	Brain1	762.53418:187439 763.53753:199388 764.54089:88628	71.07071:81 79.05399:168 81.06915:1064 83.08462:656 85.10286:225 86.09641:751 87.09914:144 89.54117:43 91.05442:363 93.06941:386 95.08501:2830 96.08833:188 97.10054:815 97.19627:126 98.98581:293 99.1153:223 104.10619:226 105.07137:193 106.05043:279 107.08522:579 107.82418:45 109.10097:1872 110.10435:156 111.11619:410 112.12102:131 113.13232:125 116.23098:72 117.07018:347 119.08737:145 121.10162:1…	187439	160334	141246	3056	TRUE	1 day, 14:07:00	38	7	16	1	22	6	0	0	0	0		0
22724	12.017	796.583	PE 40:4|PE 18:0_22:4	[M+H]+		1	TRUE	10.87	796.585	C45H82NO8P	PE	TVACGFJBGVEGCR-UHFFFAOYSA-N	O=C(OCC(OC(=O)CCCCCCCCC=CCC=CCC=CCC=CCC)COP(=O)(O)OCCN)CCCCCCCCCCCCCCCCC	410	TRUE	TRUE	TRUE		FALSE	FALSE			100	84.7	17.8	74.2	100	1197.45	Brain1	796.58307:251323 797.58642:429301 798.58978:242123	71.08461:201 77.03683:271 79.05399:380 81.06915:1126 82.07213:178 83.08462:624 85.09948:557 86.09641:282 91.05267:1699 92.0574:163 93.06941:898 94.07096:181 95.08501:3536 96.08654:123 97.06442:209 97.10054:1258 99.08064:275 99.1153:131 105.06949:1740 106.07307:214 107.08522:1281 108.08694:113 109.06652:109 109.10097:1665 110.10435:149 111.11619:409 113.10113:94 113.13036:137 115.05253:219 116.061…	251323	242858	210949	2213	TRUE	1 day, 16:04:00	40	4	18	0	22	4	0	0	0	0		0
22587	10.883	794.578	PE 40:5|PE 18:0_22:5	[M+H]+		0.25	TRUE	10.11	794.569	C45H80NO8P	PE	KYERVKWKQQBRQB-UHFFFAOYSA-N	O=C(OCC(OC(=O)CCCCCC=CCC=CCC=CCC=CCC=CCC)COP(=O)(O)OCCN)CCCCCCCCCCCCCCCCC	410	TRUE	TRUE	TRUE		FALSE	FALSE			100	92.8	0.6	74	100	9.41	Brain1	794.57751:234169 795.58086:192284 796.58422:68266	70.07314:112 71.08461:1041 72.08778:88 75.75546:43 77.03844:1006 78.04053:253 79.05399:2260 80.05758:623 81.06915:4817 81.18634:90 82.07213:1066 83.04955:189 83.08462:1723 84.05795:70 84.08819:497 85.10117:1769 86.1032:368 89.05975:94 91.05267:10126 91.28014:106 92.0574:2056 93.06941:5811 94.07274:1131 95.08501:9464 96.08833:2151 97.06623:360 97.10054:4430 98.05815:288 98.10352:825 98.98399:307 9…	234169	225985	217750	3792	TRUE	1 day, 16:05:00	40	5	18	0	22	5	0	0	0	0		0
22460	10.89	792.564	PE 40:6|PE 18:0_22:6	[M+H]+		1	TRUE	9.86	792.554	C45H78NO8P	PE	XYYHNDVKALDFHQ-UHFFFAOYSA-N	O=C(OCC(OC(=O)CCC=CCC=CCC=CCC=CCC=CCC=CCC)COP(=O)(O)OCCN)CCCCCCCCCCCCCCCCC	410	TRUE	TRUE	TRUE		FALSE	FALSE			100	88	10.5	74.1	100	85.68	Brain1	792.56421:258974 793.56756:390032 794.57092:546914	71.04754:71 71.08461:742 77.03683:666 79.05399:1919 80.05921:170 81.06915:3575 82.07213:252 83.05122:132 83.08462:933 84.04451:86 85.06398:230 85.10117:1098 86.36357:73 91.05267:7141 91.25037:76 92.05916:219 93.06941:4497 93.7034:85 94.07274:247 95.04749:343 95.08501:7193 95.40157:81 96.09013:470 97.06442:181 97.10054:3903 98.10352:132 98.98399:215 99.08064:252 99.11713:289 100.12128:113 103.0524…	258974	258784	258321	40992	TRUE	1 day, 16:06:00	40	6	18	0	22	6	0	0	0	0		0
23699	9.398	812.525	PE 42:10|PE 20:4_22:6	[M+H]+		0.75	TRUE	8.66	812.523	C47H74NO8P	PE	LMWGIQYUPHCPHA-UHFFFAOYSA-N	O=C(OCC(OC(=O)CCC=CCC=CCC=CCC=CCC=CCC=CCC)COP(=O)(O)OCCN)CCCCCCC=CCC=CCC=CCC=CCC	410	TRUE	TRUE	TRUE		FALSE	TRUE			87.5	93.4	29.1	73.4	100	4.48	Brain1	812.52502:199948 813.52837:361514 814.53173:114267	77.03844:260 79.05399:647 81.06915:567 82.07047:86 83.08462:65 85.10117:63 91.05442:2087 92.0574:181 93.06941:1092 95.08501:993 97.06442:149 97.10054:192 103.05616:150 105.06949:1870 106.07307:181 107.08522:1128 108.08694:103 109.06461:121 109.10097:399 110.10435:120 111.07949:166 111.11813:146 111.16063:46 115.05449:448 117.07018:1828 118.07164:296 119.08537:2494 120.08937:226 121.10162:837 122.…	199948	162263	126958	512	TRUE	1 day, 18:10:00	42	10	20	4	22	6	0	0	0	0		0
20521	9.231	759.592	PG 15:0_18:1(d7)	[M+NH4]+	adduct linked to 19633_[M+H]+; adduct linked to 20867_[M+Na]+	0.25	FALSE	8.42	759.588	C39H68O10P	PG	CAKDJPLPYOYWLK-AHOXJELVNA-N	[H][C@](O)(CO)COP(OC[C@]([H])(OC(CCCCCCC/C=C\CCCCCC([2H])([2H])C([2H])([2H])C([2H])([2H])[2H])=O)COC(CCCCCCCCCCCCCC)=O)(=O)O	annotated by user-defined text library	TRUE	TRUE	FALSE		FALSE	FALSE			91.7	92.1				43.93	Blank	759.59192:2399 760.59527:7391 761.59863:6431		4180	2690	1830	2399	TRUE	1 day, 9:01:00	33	1	15	0	18	1	0	0	0	0		0
4200	6.506	318.303	SPB 18:0;O3	[M+H]+	similar chromatogram in higher mz_6719; similar chromatogram in higher mz_6763; similar chromatogram in higher mz_6802; similar chromatogram in higher mz_6823	0.5	TRUE	6.24	318.3	C18H39NO3	PhytoSph	AERBNCYCJBRYDG-UHFFFAOYSA-N	OCC(N)C(O)C(O)CCCCCCCCCCCCCC	310	TRUE	TRUE	TRUE		FALSE	FALSE			100	99.1	37.6	79.9	100	35.13	Brain2	318.30255:74037 319.3059:21503 320.30926:2800	78.6618:43 82.30472:52 88.61757:51 107.08333:44 119.25941:47 120.36264:49 123.48685:43 125.10086:45 134.04425:47 135.11784:45 149.02315:123 151.07036:42 157.47969:42 164.06911:53 183.11446:47 188.10764:56 205.15092:46 225.04776:43 227.58682:42 232.1461:43 251.25934:47 264.27451:109 270.28131:131 271.04709:99 277.20624:45 282.27884:269 288.05017:42	37038	74037	66413	1285	TRUE	18:00:00	18	0	18	0	0	0	0	0	0	0		0
25248	10.232	847.607	PI 15:0_18:1(d7)	[M+H]+		0.25	FALSE	8.35	847.604	C42H72O13P	PI	XCKYASHMOHAUQB-OAFUKSMZNA-N	[C@]([H])(OC(CCCCCCC/C=C\CCCCCC([2H])([2H])C([2H])([2H])C([2H])([2H])[2H])=O)(COP(=O)(O)O[C@@H]1C(O)[C@H](O)C(O)C(O)C1O)COC(CCCCCCCCCCCCCC)=O	annotated by user-defined text library	TRUE	TRUE	FALSE		FALSE	FALSE			80.2	64.2				7.79	Brain1	847.60687:6206 848.61022:9506 849.61358:3631		6206	4256	3644	107	TRUE	1 day, 9:01:00	33	1	15	0	18	1	0	0	0	0		0
25457	9.014	852.554	PI 15:0_18:1(d7)	[M+Na]+		0.75	FALSE	8.35	852.56	C42H72O13P	PI	XCKYASHMOHAUQB-OAFUKSMZNA-N	[C@]([H])(OC(CCCCCCC/C=C\CCCCCC([2H])([2H])C([2H])([2H])C([2H])([2H])[2H])=O)(COP(=O)(O)O[C@@H]1C(O)[C@H](O)C(O)C(O)C1O)COC(CCCCCCCCCCCCCC)=O	annotated by user-defined text library	TRUE	TRUE	FALSE		TRUE	FALSE			91.3	94.9				9.29	Brain1	852.5545:30693 853.55785:38436 854.56121:23862		30693	28884	21269	95298	TRUE	1 day, 9:01:00	33	1	15	0	18	1	0	0	0	0		0
20275	9.155	755.562	PS 15:0_18:1(d7)	[M+H]+	adduct linked to 21528_[M+Na]+	1	TRUE	8.38	755.556	C39H67NO10P	PS	KVBAVKWITJZQEG-UDKXCJCZNA-N	C(O)(=O)[C@@]([H])(N)COP(OC[C@]([H])(OC(CCCCCCC/C=C\CCCCCC([2H])([2H])C([2H])([2H])C([2H])([2H])[2H])=O)COC(CCCCCCCCCCCCCC)=O)(=O)O	annotated by user-defined text library	TRUE	TRUE	FALSE		FALSE	FALSE			89.4	92.8				1072.64	Blank	755.56183:184433 756.56518:204564 757.56854:57175	79.05561:76 81.0675:145 82.07711:84 83.08629:340 88.03716:68 95.08501:983 97.10054:327 98.10352:306 106.05231:107 107.08522:83 109.10097:391 110.10628:148 111.11813:163 112.12102:135 114.13445:87 121.10162:524 122.10597:104 123.1165:346 124.11895:179 125.12955:133 128.14862:92 135.11784:598 136.12729:121 137.1319:247 138.13159:90 139.11115:87 144.1796:75 149.13278:349 151.14468:159 153.12473:86 1…	92942	53168	29473	184433	TRUE	1 day, 9:01:00	33	1	15	0	18	1	0	0	0	0		0
22343	10.182	790.559	PS 36:1|PS 18:0_18:1	[M+H]+		0.75	TRUE	8.85	790.559	C42H80NO10P	PS	AJFWREUFUPEYII-UHFFFAOYSA-N	O=C(OCC(OC(=O)CCCCCCCC=CCCCCCCCC)COP(=O)(O)OCC(N)C(=O)O)CCCCCCCCCCCCCCCCC	410	TRUE	TRUE	TRUE		FALSE	FALSE			100	80	8.9	87.1	100	3.43	Brain2	790.55341:256486 791.55676:446866 792.56012:386732	71.04754:201 71.0738:117 71.08461:789 77.03844:602 79.05399:1054 80.05594:91 81.06915:5129 82.07379:239 83.04955:188 83.08462:2847 84.08819:212 85.10117:1167 86.09641:1291 88.03888:792 91.05267:2663 92.0574:289 93.06941:2605 94.07274:333 95.08501:11415 96.08833:999 97.06623:293 97.10054:6660 98.10352:269 98.98399:402 99.07882:135 99.11713:268 100.11761:96 103.05431:149 104.10619:238 105.06949:199…	255811	256486	256607	26325	TRUE	1 day, 12:01:00	36	1	18	0	18	1	0	0	0	0		0
22214	9.512	788.545	PS 36:2|PS 18:1_18:1	[M+H]+		1	TRUE	8.52	788.544	C42H78NO10P	PS	WTBFLCSPLLEDEM-UHFFFAOYSA-N	O=C(OCC(OC(=O)CCCCCCCC=CCCCCCCCC)COP(=O)(O)OCC(N)C(=O)O)CCCCCCCC=CCCCCCCCC	410	TRUE	TRUE	TRUE		FALSE	FALSE			100	89.4	16.5	76.5	100	3547.67	Brain3	788.54523:233288 789.54858:340726 790.55194:120320	73.43835:43 77.03683:239 79.05399:726 79.55663:54 81.06915:1610 82.07213:177 83.08462:1011 84.08819:101 85.06905:131 85.10117:203 86.09641:230 88.03888:481 88.14896:47 91.05267:510 93.06941:1171 94.07274:124 95.08501:4495 96.08833:547 97.06442:195 97.10054:2587 98.10352:167 99.08064:227 104.10619:109 105.06949:504 106.05043:476 107.08522:1671 108.08884:179 109.10097:3719 110.10435:346 111.07949:1…	247058	236604	233288	9425	TRUE	1 day, 12:02:00	36	2	18	1	18	1	0	0	0	0		0
24011	11.187	818.596	PS 38:1|PS 18:0_20:1	[M+H]+	adduct linked to 22963_[M+H-H2O]+	0.75	TRUE	9.59	818.591	C44H84NO10P	PS	KVMIIDXBXADXIM-UHFFFAOYSA-N	O=C(OCC(OC(=O)CCCCCCCCCC=CCCCCCCCC)COP(=O)(O)OCC(N)C(=O)O)CCCCCCCCCCCCCCCCC	410	TRUE	TRUE	TRUE		FALSE	FALSE			100	72.2	29.5	86.2	100	1575.54	Brain1	818.59576:236099 819.59911:279847 820.60247:118955	71.07225:104 80.97018:52 81.06915:1026 83.08462:760 85.10286:418 86.09641:554 88.03888:120 91.05442:122 93.06941:509 93.14368:43 95.08501:1854 96.08654:144 97.10054:1414 98.98399:162 99.11713:118 100.12128:64 104.10619:230 106.04854:240 107.08712:173 109.10097:1532 110.11205:65 111.11619:839 112.12102:92 121.10162:384 121.75185:44 123.1165:1295 124.12303:208 125.00044:981 125.13161:203 126.00023:…	236099	233198	161430	7787	TRUE	1 day, 14:01:00	38	1	18	0	20	1	0	0	0	0		0
23702	9.634	812.551	PS 38:4|PS 18:0_20:4	[M+H]+		1	TRUE	8.52	812.544	C44H78NO10P	PS	IULWELDCBXQXED-UHFFFAOYSA-N	O=C(OCC(OC(=O)CCCCCCC=CCC=CCC=CCC=CCC)COP(=O)(O)OCC(N)C(=O)O)CCCCCCCCCCCCCCCCC	410	TRUE	TRUE	TRUE		FALSE	FALSE			100	85.7	20.6	76.7	100	7.64	Brain1	812.55115:220235 813.5545:298641 814.55786:129049	71.08461:162 77.03844:228 79.05399:896 81.06915:1541 82.07047:87 83.08462:489 85.06398:136 85.09948:991 86.0947:107 88.03888:375 91.05267:2548 92.05916:243 93.06941:1441 95.04749:160 95.08501:3211 96.09013:293 97.06442:322 97.10054:1470 98.10352:191 98.98581:211 99.1153:257 103.05244:97 105.06949:2141 106.05043:302 107.08522:1048 108.08694:119 109.02824:81 109.06461:98 109.10097:1927 110.10435:10…	220235	213046	209400	7755	TRUE	1 day, 14:04:00	38	4	18	0	20	4	0	0	0	0		0
24807	9.506	836.551	PS 40:6|PS 18:0_22:6	[M+H]+	found in higher mz's MsMs_24825	0.75	TRUE	8.36	836.544	C46H78NO10P	PS	LYYHRRPTEXPVOR-UHFFFAOYSA-N	O=C(OCC(OC(=O)CCC=CCC=CCC=CCC=CCC=CCC=CCC)COP(=O)(O)OCC(N)C(=O)O)CCCCCCCCCCCCCCCCC	410	TRUE	TRUE	TRUE		FALSE	FALSE			100	84.2	9.6	83.9	100	15.76	Brain1	836.55121:256800 837.55456:402913 838.55792:544679	70.02712:169 70.07314:249 71.04908:160 71.08461:1768 72.08622:86 75.04257:81 77.03683:2008 78.04377:97 79.05399:5901 79.16482:138 80.05758:411 80.97348:93 81.0345:102 81.06915:9902 81.33006:92 82.07213:852 83.04787:311 83.08462:3461 83.10634:94 84.08819:216 85.0285:288 85.06229:285 85.10117:3408 86.1032:187 87.04271:120 88.03888:2410 89.03899:213 89.30202:48 91.05442:22712 91.415:90 91.52016:74 9…	256800	256060	255046	55605	TRUE	1 day, 16:06:00	40	6	18	0	22	6	0	0	0	0		0
24705	9.033	834.533	PS 40:7|PS 18:1_22:6	[M+H]+		1	TRUE	8.18	834.528	C46H76NO10P	PS	FZVOBDJBRIEKPS-UHFFFAOYSA-N	O=C(OCC(OC(=O)CCC=CCC=CCC=CCC=CCC=CCC=CCC)COP(=O)(O)OCC(N)C(=O)O)CCCCCCCC=CCCCCCCCC	410	TRUE	TRUE	TRUE		FALSE	FALSE			100	91	30.3	78.3	100	12.62	Brain1	834.53302:225014 835.53637:350645 836.53973:156495	77.03844:178 79.05235:323 81.06915:248 82.07213:120 83.08462:244 85.09948:133 88.03716:98 91.05267:1694 92.05564:112 93.06941:705 95.08501:1093 96.08833:131 97.10054:247 97.44936:57 98.98399:376 103.03756:62 105.06949:733 106.04854:151 106.07307:197 107.04919:130 107.08522:938 108.08884:60 109.10097:876 111.11619:219 115.05253:322 117.07018:1321 118.07363:260 119.08537:1783 120.08937:191 121.0996…	225014	211944	195255	2438	TRUE	1 day, 16:07:00	40	7	18	1	22	6	0	0	0	0		0
26624	9.022	884.547	PS 44:10|PS 22:4_22:6	[M+H]+		0.75	TRUE	8.09	884.544	C50H78NO10P	PS	SGPPUXRZKLCLEO-UHFFFAOYSA-N	O=C(OCC(OC(=O)CCC=CCC=CCC=CCC=CCC=CCC=CCC)COP(=O)(O)OCC(N)C(=O)O)CCCCCCCCC=CCC=CCC=CCC=CCC	410	TRUE	TRUE	TRUE		FALSE	FALSE			100	89.2	26.2	82.1	100	2851.43	Brain1	884.54712:229925 885.55047:377631 886.55383:210630	72.98207:57 79.05235:494 79.86094:44 81.06915:657 83.08629:146 91.05267:1729 93.06941:1832 94.07274:161 95.08501:1154 97.06623:100 97.10415:123 98.98217:115 99.07882:95 105.06949:1984 106.04854:313 106.07307:390 107.04919:79 107.08522:1103 108.08884:207 109.10097:824 110.10435:142 115.05253:314 117.07018:1419 118.07164:296 119.08537:3063 120.0954:121 121.09961:1239 122.10597:192 123.0799:99 123.1…	229925	217084	205783	2162	TRUE	1 day, 20:10:00	44	10	22	4	22	6	0	0	0	0		0
26464	8.649	880.513	PS 44:12|PS 22:6_22:6	[M+H]+	adduct linked to 17430_[M-C6H10O5+H]+	1	TRUE	7.81	880.512	C50H74NO10P	PS	RJCZACBLQGCNCW-UHFFFAOYSA-N	O=C(OCC(OC(=O)CCC=CCC=CCC=CCC=CCC=CCC=CCC)COP(=O)(O)OCC(N)C(=O)O)CCC=CCC=CCC=CCC=CCC=CCC=CCC	410	TRUE	TRUE	TRUE		FALSE	FALSE			100	92.2	27.7	81.4	100	132.41	Brain3	880.51312:216087 881.51647:349728 882.51983:164101	77.03844:269 79.05235:792 81.06915:968 82.07213:144 88.03888:88 88.32971:48 91.05442:2694 92.0574:230 93.06941:2041 94.07274:128 95.08501:1496 96.09013:174 97.10234:138 98.98399:235 103.05244:144 104.10806:108 105.06949:2136 106.07307:178 107.04919:157 107.08522:1189 108.08694:174 109.10097:818 110.10243:106 111.07949:104 115.05449:488 116.06113:105 117.07018:2123 118.07363:396 119.08537:3495 120…	238054	225021	216087	2106	TRUE	1 day, 20:12:00	44	12	22	6	22	6	0	0	0	0		0
19405	9.661	738.647	SM 18:1;O2/18:1(d9)	[M+H]+	adduct linked to 18416_[M+H-H2O]+; found in higher mz's MsMs_19418	1	TRUE	9.11	738.647	C41H72N2O6P	SM	NBEADXWAAWCCDG-KYPZZJCONA-N	[C@](COP(=O)([O-])OCC[N+](C)(C)C)([H])(NC(CCCCCCC/C=C\CCCCC([2H])([2H])C([2H])([2H])C([2H])([2H])C([2H])([2H])[2H])=O)[C@]([H])(O)/C=C/CCCCCCCCCCCCC	annotated by user-defined text library	TRUE	TRUE	FALSE		FALSE	FALSE			98.2	96.5				629.78	Brain2	738.64685:376348 739.6502:370633 740.65356:144567	71.07225:197 80.97348:105 86.09641:2909 87.10085:132 93.07118:125 96.08654:111 98.98399:694 99.32157:45 104.10619:1051 105.10894:60 119.08737:92 122.31667:42 125.00044:5854 126.00229:190 127.004:111 135.11784:211 143.3622:99 166.06329:654 171.11465:94 175.14862:72 182.27971:73 183.68277:91 183.74486:101 183.97844:135 184.07539:119272 184.11269:14641 184.14502:11486 184.17487:6053 184.2047:5769 18…	383284	376348	362143	401737	TRUE	1 day, 12:02:00	36	2	18	1	18	1	0	0	0	0		0
17697	9.56	703.572	SM 34:1;O2|SM 18:1;O2/16:0	[M+H]+	adduct linked to 17024_[M+H-H2O]+	1	TRUE	8.78	703.575	C39H79N2O6P	SM	RWKUXQNLWDTSLO-UHFFFAOYSA-N	O=C(NC(COP(=O)([O-])OCC[N+](C)(C)C)C(O)C=CCCCCCCCCCCCCC)CCCCCCCCCCCCCCC	410	TRUE	TRUE	TRUE		FALSE	FALSE			100	92.9	29.3	82.6	100	2094.9	Brain1	703.57233:428084 704.57568:454047 705.57904:380660	71.07225:639 75.91344:66 80.97182:257 86.09641:12286 86.15593:87 87.09914:631 95.04928:89 98.98399:2187 104.10619:2246 105.11082:135 109.10288:107 121.10162:112 125.00044:17581 125.16646:116 125.68365:100 126.00434:384 127.00193:143 163.01453:102 166.06094:2216 167.0661:216 183.70015:92 183.91631:160 183.93867:162 183.96353:234 184.01822:323 184.07291:118692 184.11269:54974 184.1301:41596 184.159…	428084	428185	419327	6771	TRUE	1 day, 10:01:00	34	1	18	1	16	0	0	0	0	0		0
17615	9.05	701.561	SM 34:2;O2|SM 18:2;O2/16:0	[M+H]+	found in higher mz's MsMs_26624	0.5	TRUE	8.49	701.559	C39H77N2O6P	SM	RYPRHPLEPBYJJE-UHFFFAOYSA-N	O=C(NC(COP(=O)([O-])OCC[N+](C)(C)C)C(O)C=CCCC=CCCCCCCCCC)CCCCCCCCCCCCCCC	410	TRUE	TRUE	TRUE		FALSE	TRUE			90.5	96.2	50.2	77.7	100	297.14	Brain1	701.5614:351972 702.56475:258524 703.56811:83129	71.07225:173 79.05561:85 81.06915:212 86.0947:2098 87.09914:171 91.05617:369 92.0574:135 93.07118:329 95.08323:73 96.08833:142 98.98399:629 103.05244:83 104.10619:608 105.06761:151 106.07496:141 107.08522:142 110.10243:86 117.06819:468 118.07363:210 119.08537:355 120.08937:138 121.10162:278 122.10799:84 123.1165:90 124.9984:3377 125.28745:79 126.00229:137 126.22866:44 129.06927:405 130.07472:94 1…	351972	294725	197876	677	TRUE	1 day, 10:02:00	34	2	18	2	16	0	0	0	0	0		0
17554	9.027	699.539	SM 34:3;O2|SM 18:2;O2/16:1	[M+H]+	found in higher mz's MsMs_26624	1	TRUE	8.5	699.544	C39H75N2O6P	SM	LMDFQLHXYABVKM-UHFFFAOYSA-N	O=C(NC(COP(=O)([O-])OCC[N+](C)(C)C)C(O)C=CCCC=CCCCCCCCCC)CCCCCCCC=CCCCCCC	410	TRUE	TRUE	TRUE		FALSE	TRUE			84.3	96.3	73.1	86.1	66.7	87.82	Brain1	699.53876:360139 700.54211:365276 701.54547:295097	71.14952:51 79.05235:334 80.05758:79 81.06915:358 83.08462:205 85.10117:146 86.09641:1629 87.09572:105 88.10252:43 91.05442:1387 92.0574:211 93.06941:976 95.08501:360 97.10054:171 98.98399:566 99.08064:79 104.10619:327 105.06949:2069 106.07119:84 107.08522:452 108.08884:128 109.10097:415 115.05449:372 116.06113:251 117.07018:1384 118.07761:92 119.08537:1252 120.08937:87 121.09961:644 125.00044:25…	360139	340409	320324	2142	TRUE	1 day, 10:03:00	34	3	18	2	16	1	0	0	0	0		0
19244	10.101	735.582	SM 35:0;O3	[M+H]+		0.25	TRUE	9.28	735.601	C40H83N2O7P	SM	IXYPFXWHOIDAJW-UHFFFAOYSA-N	O=C(NC(COP(=O)([O-])OCC[N+](C)(C)C)C(O)C(O)CCCCCCCC)CCCCCCCCCCCCCCCCCCCCCC	420	TRUE	TRUE	TRUE		FALSE	FALSE			100	92.1	6.3	63.7	100	16.55	Brain3	735.58203:414628 736.58538:386901 737.58874:97793	70.06393:240 71.07225:5109 72.07533:294 77.09314:43 80.97348:1450 81.06915:101 84.07979:228 86.09641:63440 86.3193:219 86.38231:162 86.42319:253 86.52714:189 86.6431:293 86.69939:190 86.72158:155 86.74206:179 86.83083:111 86.95895:184 87.09914:4525 87.1265:105 87.19494:125 88.10423:110 95.08501:165 98.98399:16874 99.23392:119 99.61583:113 100.98679:333 104.10619:13549 105.11082:834 109.09905:111 …	388986	413638	414628	4910	FALSE	1 day, 11:00:00	35	0	0	0	0	0	0	0	0	0		0
19117	9.726	733.571	SM 35:1;O3	[M+H]+		0.25	TRUE	8.71	733.585	C40H81N2O7P	SM	QDRNUTJLFMYLBT-UHFFFAOYSA-N	O=C(NC(COP(=O)([O-])OCC[N+](C)(C)C)C(O)C(O)CCCC=CCCC)CCCCCCCCCCCCCCCCCCCCCC	420	TRUE	TRUE	TRUE		FALSE	FALSE			100	87.9	27.3	59.5	100	7746.59	Brain2	733.5705:397562 734.57385:471422 735.57721:251331	71.07225:1079 80.97348:372 84.07811:103 86.09641:14595 86.2427:135 86.74547:99 87.09914:709 97.10234:43 98.98399:3444 99.88671:54 104.10619:2882 105.11082:230 124.97176:92 124.9984:22064 125.20747:107 125.57889:108 126.00434:687 127.00606:159 166.06329:2622 166.45554:85 167.0661:173 183.36996:122 183.67035:108 183.7399:149 183.84424:92 183.87903:154 184.04805:857 184.07291:123937 184.11269:72955 …	398203	397562	398022	6227	FALSE	1 day, 11:01:00	35	1	0	0	0	0	0	0	0	0		0
19122	10.79	733.62	SM 36:0;O2|SM 18:0;O2/18:0	[M+H]+	adduct linked to 18194_[M+H-H2O]+; found in higher mz's MsMs_19190	1	TRUE	10.28	733.622	C41H85N2O6P	SM	JCELSEVNSMXGKA-UHFFFAOYSA-N	O=C(NC(COP(=O)([O-])OCC[N+](C)(C)C)C(O)CCCCCCCCCCCCCCC)CCCCCCCCCCCCCCCCC	410	TRUE	TRUE	TRUE		FALSE	FALSE			100	97	29.2	87.9	100	6330.23	Brain1	733.62012:419968 734.62347:423682 735.62683:223697	71.07225:599 80.97182:226 84.07979:88 86.09641:12574 86.20186:97 87.09914:901 98.98399:3087 104.10619:2748 105.11082:184 125.00044:17025 125.3572:110 126.00229:264 127.00193:149 154.15598:104 166.06329:2593 183.64551:121 183.76723:148 183.8517:122 183.87654:97 183.90388:131 183.92873:153 184.04059:456 184.07291:120474 184.11269:59294 184.15994:72556 184.19226:19337 184.20718:9928 184.23705:6110 1…	419968	424638	425139	1294	TRUE	1 day, 12:00:00	36	0	18	0	18	0	0	0	0	0		0
18992	10.421	731.601	SM 36:1;O2|SM 18:1;O2/18:0	[M+H]+	similar chromatogram in higher mz_31214; similar chromatogram in higher mz_32081	0.5	TRUE	9.72	731.606	C41H83N2O6P	SM	LKQLRGMMMAHREN-UHFFFAOYSA-N	O=C(NC(COP(=O)([O-])OCC[N+](C)(C)C)C(O)C=CCCCCCCCCCCCCC)CCCCCCCCCCCCCCCCC	410	TRUE	TRUE	TRUE		FALSE	FALSE			100	93.7	14.7	85.6	100	41.95	Brain1	731.60138:425957 732.60473:403221 733.60809:450099	71.07225:4641 72.07533:176 80.97348:1365 86.09641:60236 86.19165:189 86.41296:300 86.6431:174 86.69939:160 86.73182:196 86.7762:114 87.05981:118 87.09914:2832 87.12479:118 95.08323:106 97.48917:43 98.98399:16311 100.99232:195 102.08735:45 104.10619:12042 104.49735:93 105.11082:519 109.10288:165 124.9984:75130 125.02913:2201 125.08447:826 125.10905:801 125.12546:323 125.148:358 125.19926:347 125.2…	425957	425481	424245	43591	TRUE	1 day, 12:01:00	36	1	18	1	18	0	0	0	0	0		0
18865	9.693	729.585	SM 36:2;O2|SM 18:2;O2/18:0	[M+H]+		1	TRUE	9.08	729.591	C41H81N2O6P	SM	GCHHFAWECQPLHL-UHFFFAOYSA-N	O=C(NC(COP(=O)([O-])OCC[N+](C)(C)C)C(O)C=CCCC=CCCCCCCCCC)CCCCCCCCCCCCCCCCC	410	TRUE	TRUE	TRUE		FALSE	TRUE			88.5	95.4	28.2	79.3	100	4025.61	Brain3	729.58539:419632 730.58874:451116 731.5921:406782	71.07225:883 80.97348:257 86.09641:16839 86.37209:109 87.09914:810 98.98399:3751 104.10619:3948 105.11269:305 119.08737:121 123.12057:129 125.00044:25356 125.23412:138 125.37566:131 126.00023:441 126.05578:92 131.08617:113 166.06329:4081 166.65894:128 183.44937:116 183.78958:310 183.81442:193 183.87157:206 183.93867:300 183.97098:434 184.0033:368 184.02318:300 184.07291:126268 184.09529:103700 18…	424533	420760	419632	3533	TRUE	1 day, 12:02:00	36	2	18	2	18	0	0	0	0	0		0
19874	11.158	747.609	SM 37:0;O2|SM 21:0;O2/16:0	[M+H]+		0.25	TRUE	11.02	747.638	C42H87N2O6P	SM	GLBVKFLGDKDWNB-UHFFFAOYSA-N	O=C(NC(COP(=O)([O-])OCC[N+](C)(C)C)C(O)CCCCCCCCCCCCCCCCCC)CCCCCCCCCCCCCCC	310	TRUE	TRUE	TRUE		FALSE	FALSE			100	99.8	13.3	84	100	23.79	Brain2	747.60895:323295 748.6123:442678 749.61566:173150	71.07225:405 80.97513:205 86.09641:7449 87.09914:491 97.09873:106 98.98399:2346 104.10619:2798 105.11082:163 121.09961:79 124.9984:12270 126.00434:420 127.00606:147 166.06329:1638 182.91612:83 183.47917:87 183.60826:198 183.70015:156 183.78461:86 183.81442:97 184.07291:112626 184.11269:42656 184.1301:34972 184.15746:38580 184.17735:22185 184.2047:9027 184.22459:9524 184.25197:5519 184.29922:4019 …	323389	323295	323247	1082	TRUE	1 day, 13:00:00	37	0	21	0	16	0	0	0	0	0		0
20815	11.225	763.597	SM 37:0;O3	[M+H]+		0.5	TRUE	9.96	763.632	C42H87N2O7P	SM	WMLVOGBFWOUEQG-UHFFFAOYSA-N	O=C(NC(COP(=O)([O-])OCC[N+](C)(C)C)C(O)C(O)CCCCCCCC)CCCCCCCCCCCCCCCCCCCCCCCC	420	TRUE	TRUE	TRUE		FALSE	FALSE			100	81.5	34.3	60.8	100	3527.79	Brain2	763.59729:245337 764.60064:314999 765.604:109314	71.07225:655 80.97182:449 86.09641:9994 87.09914:1089 98.98399:2513 104.10619:2334 105.10894:228 119.08537:103 125.00044:14699 126.00023:203 133.09753:88 135.11571:128 151.14468:110 166.06329:2158 167.0661:77 183.6331:135 183.77965:154 183.94116:130 183.96849:222 184.01076:277 184.07291:118870 184.11269:58430 184.15994:72113 184.19226:18409 184.20718:9696 184.23705:6188 184.2843:5843 184.29922:48…	232740	245337	244918	993	FALSE	1 day, 13:00:00	37	0	0	0	0	0	0	0	0	0		0
19775	10.957	745.626	SM 37:1;O2|SM 18:1;O2/19:0	[M+H]+	adduct linked to 18762_[M+H-H2O]+; similar chromatogram in higher mz_19780	0.5	TRUE	10.21	745.622	C42H85N2O6P	SM	HAFQHLHNPJDAGB-UHFFFAOYSA-N	O=C(NC(COP(=O)([O-])OCC[N+](C)(C)C)C(O)C=CCCCCCCCCCCCCC)CCCCCCCCCCCCCCCCCC	410	TRUE	TRUE	TRUE		FALSE	FALSE			100	93.5	15.6	82.4	100	33.35	Brain2	745.62604:291788 746.62939:334547 747.63275:112797	71.07225:743 71.08461:171 79.05399:204 80.97182:134 81.06915:672 82.07545:68 83.08462:354 85.09948:414 86.09641:15271 86.30908:114 87.09914:1052 93.06941:222 95.08501:1402 97.10054:806 98.98399:2808 104.10619:4574 105.11082:226 107.08712:263 109.10097:1090 111.11619:624 113.13426:342 117.09:73 121.10162:668 123.11854:866 125.00044:21700 125.13366:254 125.86861:120 126.00229:608 127.004:212 133.09…	226327	291788	315386	358	TRUE	1 day, 13:01:00	37	1	18	1	19	0	0	0	0	0		0
20672	10.704	761.578	SM 37:1;O3	[M+H]+		0.25	TRUE	9.26	761.617	C42H85N2O7P	SM	PRMWARJUPIOXAQ-UHFFFAOYSA-N	O=C(NC(COP(=O)([O-])OCC[N+](C)(C)C)C(O)C(O)CCCC=CCCC)CCCCCCCCCCCCCCCCCCCCCCCC	420	TRUE	TRUE	TRUE		FALSE	FALSE			98.7	77.1	16.7	59.5	100	3780.23	Brain3	761.57806:229547 762.58141:296590 763.58477:182699	70.06393:261 71.07225:5029 72.07533:192 80.97348:1896 84.07811:125 86.09641:62899 86.11511:1828 86.20866:243 86.31419:215 86.52203:329 86.63116:142 86.72158:186 86.74206:195 86.82059:102 86.93161:207 86.97092:147 87.09914:5075 87.1265:193 95.08501:376 98.98399:16935 99.98746:147 101.80241:47 104.10619:14690 105.11082:1266 109.10097:86 121.10162:221 123.11447:132 124.9984:78669 125.02913:3139 125.…	232213	233298	229547	9639	FALSE	1 day, 13:01:00	37	1	0	0	0	0	0	0	0	0		0
20682	12.109	761.654	SM 38:0;O2	[M+H]+	adduct linked to 19664_[M+H-H2O]+	0.75	TRUE	11.42	761.653	C43H89N2O6P	SM	XCEQYORDFANNNC-UHFFFAOYSA-N	O=C(NC(COP(=O)([O-])OCC[N+](C)(C)C)C(O)CCCCCCCCCCCCCC)CCCCCCCCCCCCCCCCCCCC	420	TRUE	TRUE	TRUE		FALSE	FALSE			100	94.3	44.4	85.6	100	5008.12	Brain3	761.65393:252508 762.65728:394340 763.66064:313738	71.07225:312 86.09641:4092 86.6124:80 87.09914:239 91.03693:88 98.98217:723 102.01701:45 104.10619:1212 121.10364:92 123.12463:81 125.00044:6349 126.00229:228 127.01019:106 135.11571:159 166.06329:944 175.14862:80 183.39726:64 183.64551:76 183.94612:147 183.99335:114 184.07539:118966 184.09776:42527 184.11269:29734 184.14502:18860 184.15994:16107 184.17487:10508 184.2047:8143 184.25197:4333 184.2…	249479	251077	252508	201	TRUE	1 day, 14:00:00	38	0	17	0	21	0	0	0	0	0		0
21535	10.915	777.653	SM 38:0;O3	[M+H]+		0.75	TRUE	10.38	777.648	C43H89N2O7P	SM	IZKQBMHTSROFSK-UHFFFAOYSA-N	O=C(NC(COP(=O)([O-])OCC[N+](C)(C)C)C(O)C(O)CCCCCCCC)CCCCCCCCCCCCCCCCCCCCCCCCC	420	TRUE	TRUE	TRUE		FALSE	FALSE			100	96.5	41.4	62.8	100	1669.11	Brain3	777.65302:244141 778.65637:330431 779.65973:112650	71.0738:285 81.06915:128 86.09641:4883 87.09914:349 90.00998:46 91.05267:167 93.06941:245 93.17021:45 95.08858:149 97.06623:75 98.98399:1313 104.10619:1764 105.06949:162 107.08712:124 117.06819:224 119.08537:104 121.10162:165 123.11854:164 125.00044:8711 126.00229:294 127.00606:214 128.06151:155 129.06927:141 131.09036:152 133.10388:119 135.11784:137 141.06757:170 142.0793:56 144.0938:79 145.1008…	126839	218076	244141	212	FALSE	1 day, 14:00:00	38	0	0	0	0	0	0	0	0	0		0
20523	11.7	759.632	SM 38:1;O2|SM 18:1;O2/20:0	[M+H]+		0.25	TRUE	10.75	759.638	C43H87N2O6P	SM	AADLTHQNYQJHQV-UHFFFAOYSA-N	O=C(NC(COP(=O)([O-])OCC[N+](C)(C)C)C(O)C=CCCCCCCCCCCCCC)CCCCCCCCCCCCCCCCCCC	410	TRUE	TRUE	TRUE		FALSE	FALSE			100	89.3	30.5	84.4	100	5122.72	Brain3	759.63232:257503 760.63567:464294 761.63903:419685	71.07225:993 72.07533:217 80.97348:414 86.09641:20003 86.3193:125 87.09914:825 98.98399:4286 101.72477:59 104.10619:4456 105.11082:221 125.00044:30885 125.06192:154 125.73912:101 126.00434:654 127.004:218 150.4381:105 163.01453:99 166.06329:5420 167.06847:107 168.07191:131 182.53464:105 183.52385:218 183.74239:252 183.85915:288 183.92377:402 183.99335:408 184.01822:687 184.07291:125071 184.09529:…	236522	243762	257503	970	TRUE	1 day, 14:01:00	38	1	18	1	20	0	0	0	0	0		0
22409	11.799	791.631	SM 39:0;O3	[M+H]+		0.75	TRUE	10.74	791.664	C44H91N2O7P	SM	RAMFDGNBKLWSQW-UHFFFAOYSA-N	O=C(NC(COP(=O)([O-])OCC[N+](C)(C)C)C(O)C(O)CCCCCCCC)CCCCCCCCCCCCCCCCCCCCCCCCCC	420	TRUE	TRUE	TRUE		FALSE	FALSE			100	86.7	21.9	60.3	100	7.9	Brain3	791.63068:228155 792.63403:99826 793.63739:24141	71.07225:419 80.97182:154 81.06915:233 83.08462:97 85.09948:136 86.09641:6721 86.20186:94 87.09914:1699 88.10252:86 93.06941:119 95.0868:339 97.10415:219 98.98399:1712 100.98679:177 104.10619:825 105.07137:106 105.11082:197 118.90945:43 121.10364:454 123.1165:262 125.00044:10274 126.00434:944 127.004:529 133.09753:44 135.11784:296 137.1319:139 145.05008:94 149.13278:129 151.1537:98 166.06329:1084…	229100	229144	228155	1192	FALSE	1 day, 15:00:00	39	0	0	0	0	0	0	0	0	0		0
21292	12.27	773.657	SM 39:1;O2|SM 18:1;O2/21:0	[M+H]+		0.75	TRUE	11.26	773.653	C44H89N2O6P	SM	YXSZOBWVQJIWNE-UHFFFAOYSA-N	O=C(NC(COP(=O)([O-])OCC[N+](C)(C)C)C(O)C=CCCCCCCCCCCCCC)CCCCCCCCCCCCCCCCCCCC	410	TRUE	TRUE	TRUE		FALSE	FALSE			100	88.1	22.7	85.5	100	30.65	Brain1	773.65674:239281 774.66009:362840 775.66345:129113	71.07225:229 79.05561:45 81.06915:151 83.08462:108 86.09641:3744 86.49816:65 87.09914:191 95.08501:268 96.09013:114 97.10054:314 98.98581:444 99.32157:42 104.10619:874 109.09905:428 111.07949:76 111.11813:225 117.05431:80 121.09961:121 123.1165:237 124.9984:5457 125.13161:268 126.00023:126 137.1319:175 141.16553:70 151.14694:176 155.0081:85 159.07739:73 163.14792:130 166.06094:792 166.14124:87 17…	239281	245324	247450	282	TRUE	1 day, 15:01:00	39	1	18	1	21	0	0	0	0	0		0
22287	11.552	789.626	SM 39:1;O3	[M+H]+		0.25	TRUE	10.11	789.648	C44H89N2O7P	SM	HXRSIEHGRFKQCP-UHFFFAOYSA-N	O=C(NC(COP(=O)([O-])OCC[N+](C)(C)C)C(O)C(O)CCCC=CCCC)CCCCCCCCCCCCCCCCCCCCCCCCCC	420	TRUE	TRUE	TRUE		FALSE	FALSE			100	77.1	4.9	61	100	3832.86	Brain1	789.62622:240687 790.62957:394938 791.63293:92658	70.06393:219 71.07225:4867 72.07533:383 80.97348:1529 84.07811:111 86.09641:62579 86.11511:1973 86.21377:171 86.26142:213 86.34484:185 86.42319:360 86.66357:182 86.70963:217 86.73182:180 86.74206:206 86.76424:117 86.95895:148 87.09914:3949 87.16071:131 87.49979:106 88.10423:84 98.98399:16221 100.98864:177 102.63244:45 104.10619:14896 104.12863:367 105.10894:1077 107.08712:109 124.9984:78314 125.0…	240687	239305	222841	4324	FALSE	1 day, 15:01:00	39	1	0	0	0	0	0	0	0	0		0
22022	9.89	785.553	SM 39:3;O3	[M+H]+		0.25	TRUE	9.31	785.617	C44H85N2O7P	SM	PKKLDOHRPYQDMN-UHFFFAOYSA-N	O=C(NC(COP(=O)([O-])OCC[N+](C)(C)C)C(O)C(O)CCCC=CCCCC)CCCCCCCCCCCCCC=CCC=CCCCCCCC	420	TRUE	TRUE	TRUE		FALSE	FALSE			94.7	95.9	36.3	61.1	100	18.96	Brain2	785.5531:18649 786.55645:13224 787.55981:8080	71.07225:451 80.97348:223 86.09641:7588 87.09914:458 95.08323:105 96.08833:43 98.98399:1857 104.10619:2009 105.10894:132 122.29234:54 125.00044:12629 126.00434:403 126.05372:102 127.00193:211 151.46704:112 164.00809:133 166.06329:1368 167.06372:120 168.06715:129 183.59586:89 183.76225:130 184.07291:111639 184.1102:41750 184.1301:34114 184.15746:37342 184.17735:21740 184.2047:9203 184.22459:9784 1…	20239	18649	16851	119	FALSE	1 day, 15:03:00	39	3	0	0	0	0	0	0	0	0		0
22292	13.42	789.683	SM 40:0;O2	[M+H]+		1	TRUE	12.64	789.684	C45H93N2O6P	SM	PCIBIPBMTXIRQA-UHFFFAOYSA-N	O=C(NC(COP(=O)([O-])OCC[N+](C)(C)C)C(O)CCCCCCCCCCCCCC)CCCCCCCCCCCCCCCCCCCCCC	420	TRUE	TRUE	TRUE		FALSE	FALSE			100	92.5	8.5	87.5	100	163.14	Brain1	789.68286:251796 790.68621:450658 791.68957:240270	70.06393:193 71.07225:790 71.08616:255 75.45271:43 77.03683:240 79.05399:618 80.97348:424 81.06915:865 82.06383:468 83.08462:513 85.0285:339 86.09641:10977 87.09914:725 87.87561:43 91.03868:371 91.05267:722 93.06941:1669 94.07274:114 95.08501:2650 96.04343:163 97.02651:492 97.10054:988 98.98399:2916 99.077:95 104.10619:2865 105.06949:179 107.08522:908 109.10097:2615 110.10051:127 111.08142:321 11…	251796	253760	253970	928	TRUE	1 day, 16:00:00	40	0	17	0	23	0	0	0	0	0		0
23228	12.198	805.676	SM 40:0;O3	[M+H]+	adduct linked to 22156_[M+H-H2O]+	0.75	TRUE	11.14	805.679	C45H93N2O7P	SM	KJJROPZLIQBXPI-UHFFFAOYSA-N	O=C(NC(COP(=O)([O-])OCC[N+](C)(C)C)C(O)C(O)CCCCCCCC)CCCCCCCCCCCCCCCCCCCCCCCCCCC	420	TRUE	TRUE	TRUE		FALSE	FALSE			100	87	28.5	70.3	100	105.58	Brain2	805.6756:251100 806.67895:451648 807.68231:375940	71.07225:190 80.97348:246 81.0708:106 86.09641:10649 86.46238:84 87.09914:382 91.05791:96 95.08323:436 97.03012:134 97.39149:44 98.98399:2458 99.99113:120 104.10619:2656 105.11082:155 107.08333:61 109.09905:127 121.10162:314 123.1165:284 125.00044:16354 126.00434:408 127.00813:132 128.103:66 130.64174:104 133.10176:70 135.11784:254 137.1319:131 147.12769:124 149.13055:218 151.1492:254 156.51759:7…	246577	251100	251801	380	FALSE	1 day, 16:00:00	40	0	0	0	0	0	0	0	0	0		0
22159	13.142	787.665	SM 40:1;O2|SM 18:1;O2/22:0	[M+H]+	adduct linked to 24208_[M+NH4]+	1	TRUE	12.08	787.669	C45H91N2O6P	SM	FJJANLYCZUNFSE-UHFFFAOYSA-N	O=C(NC(COP(=O)([O-])OCC[N+](C)(C)C)C(O)C=CCCCCCCCCCCCCC)CCCCCCCCCCCCCCCCCCCCC	410	TRUE	TRUE	TRUE		FALSE	FALSE			100	87.1	44.4	85.4	100	31.21	Brain1	787.66547:253513 788.66882:459645 789.67218:392850	77.07866:48 86.09641:2812 86.5135:57 87.09743:89 98.98399:731 102.88694:54 104.10619:734 124.9984:4520 126.00434:206 148.036:76 155.01723:66 166.06094:656 177.16493:105 183.45682:64 183.80449:111 184.02567:190 184.07539:118241 184.11269:19291 184.14502:13776 184.17487:7249 184.2047:6544 184.25197:2535 184.28679:1962 184.31415:2106 184.32909:1905 184.34401:1469 184.35895:1679 184.37885:1363 184.39…	253513	255822	255512	4122	TRUE	1 day, 16:01:00	40	1	18	1	22	0	0	0	0	0		0
23020	13.493	801.681	SM 41:1;O2|SM 18:0;O2/23:1	[M+H]+		1	TRUE	12.65	801.684	C46H93N2O6P	SM	DAXUBWJEMRTUAV-UHFFFAOYSA-N	O=C(NC(COP(=O)([O-])OCC[N+](C)(C)C)C(O)CCCCCCCCCCCCCCC)CCCCCCCCCCC=CCCCCCCCCCC	410	TRUE	TRUE	TRUE		FALSE	FALSE			100	91.2	12.7	86.3	100	46.42	Brain1	801.68054:247170 802.68389:405415 803.68725:448122	71.07225:1975 72.07533:198 80.97348:693 81.06915:537 83.08629:359 85.10286:156 86.09641:21975 86.29206:93 87.09914:1475 91.05267:89 93.06941:170 95.08501:970 97.10054:541 98.98399:5614 100.07544:86 100.98679:85 104.10619:4416 105.11082:286 107.08712:195 109.10097:715 110.10243:155 111.11619:365 113.08554:77 118.54205:72 121.09961:295 123.1165:539 125.00044:36165 125.10086:127 125.17261:92 125.244…	247170	251146	251703	2633	TRUE	1 day, 17:01:00	41	1	18	0	23	1	0	0	0	0		0
22921	12.306	799.674	SM 41:2;O2|SM 18:1;O2/23:1	[M+H]+		0.75	TRUE	11.63	799.669	C46H91N2O6P	SM	BFGIWFDXBGGGCM-UHFFFAOYSA-N	O=C(NC(COP(=O)([O-])OCC[N+](C)(C)C)C(O)C=CCCCCCCCCCCCCC)CCCCCCCCCCC=CCCCCCCCCCC	410	TRUE	TRUE	TRUE		FALSE	FALSE			100	94.6	37.5	84	100	4147.33	Brain1	799.67383:232468 800.67718:286160 801.68054:133814	81.7073:44 86.09641:2508 87.09743:82 97.02651:43 98.98399:394 104.10619:492 107.08522:157 115.99007:42 121.10162:185 125.00044:2910 126.0064:95 150.13705:61 162.42078:42 166.06329:647 183.884:107 183.9511:86 184.07539:116639 184.11269:12847 184.14502:10336 184.17487:5459 184.2047:5229 184.22459:2758 184.2644:1996 184.28679:1618 184.31415:1711 184.32909:1366 184.3465:1218 184.35895:1363 184.37636:…	232468	205530	190167	245	TRUE	1 day, 17:02:00	41	2	18	1	23	1	0	0	0	0		0
23973	13.774	817.715	SM 42:0;O2	[M+H]+		0.75	TRUE	13.2	817.716	C47H97N2O6P	SM	PJDPOZHZSWFAHJ-UHFFFAOYSA-N	O=C(NC(COP(=O)([O-])OCC[N+](C)(C)C)C(O)CCCCCCCCCCCCCC)CCCCCCCCCCCCCCCCCCCCCCCC	420	TRUE	TRUE	TRUE		FALSE	FALSE			100	95.8	31.4	87.9	100	3207.37	Brain3	817.71515:247029 818.7185:382442 819.72186:217094	71.07225:1251 72.07533:196 80.97348:395 86.09641:19844 87.09914:2213 88.10079:76 97.10234:142 98.98399:4619 102.75872:45 104.10619:4081 104.48611:74 109.10097:288 121.10162:135 123.12057:89 125.00044:32560 125.38182:77 125.93236:93 126.00229:1189 126.06606:102 127.004:610 133.10176:84 135.11996:199 137.1319:104 149.13278:99 163.62108:82 166.06094:4228 167.0661:386 168.06953:108 183.38486:103 183.…	244170	246470	247029	1499	TRUE	1 day, 18:00:00	42	0	17	0	25	0	0	0	0	0		0
24670	13.478	833.713	SM 42:0;O3	[M+H]+		0.75	TRUE	12.41	833.711	C47H97N2O7P	SM	BZLXBKLWLUQZGS-UHFFFAOYSA-N	O=C(NC(COP(=O)([O-])OCC[N+](C)(C)C)C(O)C(O)CCCCCCCC)CCCCCCCCCCCCCCCCCCCCCCCCCCCCC	420	TRUE	TRUE	TRUE		FALSE	FALSE			100	86.6	49.8	69.1	100	154.22	Brain1	833.71796:214926 834.72131:287097 835.72467:100177	71.07225:805 80.97182:89 86.09641:5284 87.09743:123 95.08501:137 97.10054:108 98.98399:1256 104.10619:1338 105.11082:114 125.00044:8697 126.00229:315 161.0946:92 166.06329:1381 173.1342:95 183.78958:100 183.85666:88 183.9337:98 184.07539:114925 184.11269:36725 184.1301:30779 184.14751:16162 184.17487:17707 184.2047:9137 184.25446:5061 184.2843:2504 184.29922:2625 184.31415:3539 184.3465:3842 184.…	214926	230292	238199	942	FALSE	1 day, 18:00:00	42	0	0	0	0	0	0	0	0	0		0
23873	13.456	815.704	SM 42:1;O2|SM 18:1;O2/24:0	[M+H]+		0.25	TRUE	12.94	815.7	C47H95N2O6P	SM	QEDPUVGSSDPBMD-UHFFFAOYSA-N	O=C(NC(COP(=O)([O-])OCC[N+](C)(C)C)C(O)C=CCCCCCCCCCCCCC)CCCCCCCCCCCCCCCCCCCCCCC	410	TRUE	TRUE	TRUE		FALSE	FALSE			100	96.7	26	85.8	100	1263.05	Brain1	815.7041:243825 816.70745:395409 817.71081:144748	71.07225:736 81.06915:170 86.09641:10243 87.09914:812 97.65389:45 98.98399:2168 99.46225:51 104.10619:3532 121.09961:183 125.00044:16776 126.00434:332 135.11571:302 149.13278:148 166.06329:2260 167.8273:78 183.47171:113 183.68526:110 183.74734:140 183.78461:107 183.81691:188 183.85417:119 183.88896:179 183.91133:174 183.99583:270 184.04805:582 184.07291:121578 184.11269:68962 184.15994:90319 184.…	243825	230982	217826	1539	TRUE	1 day, 18:01:00	42	1	18	1	24	0	0	0	0	0		0
23766	13.027	813.68	SM 42:2;O2|SM 18:1;O2/24:1	[M+H]+		0.25	TRUE	12.56	813.684	C47H93N2O6P	SM	ZJDDNEXGXYLHDF-UHFFFAOYSA-N	O=C(NC(COP(=O)([O-])OCC[N+](C)(C)C)C(O)C=CCCCCCCCCCCCCC)CCCCCCCCCCCC=CCCCCCCCCCC	310	TRUE	TRUE	TRUE		FALSE	FALSE			100	97.3	40.9	86.7	100	4597.63	Brain3	813.67987:255320 814.68322:418279 815.68658:264153	70.06547:119 71.07225:548 80.97348:430 86.09641:16272 86.19675:137 87.09914:840 98.98399:4445 100.99232:61 104.10619:4336 105.11082:386 125.00044:27011 125.30796:130 125.77817:142 126.00229:558 127.004:285 146.97881:125 159.76692:84 166.06329:3911 167.0661:264 183.17645:103 183.78709:205 183.87903:228 183.91631:195 183.98093:357 184.0033:323 184.07291:126684 184.09529:104165 184.1102:91440 184.13…	251724	253304	255320	3149	TRUE	1 day, 18:02:00	42	2	18	1	24	1	0	0	0	0		0
23648	11.925	811.674	SM 42:3;O2|SM 18:1;O2/24:2	[M+H]+		0.25	TRUE	11.28	811.669	C47H91N2O6P	SM	PNUJDINUZYVQHI-UHFFFAOYSA-N	O=C(NC(COP(=O)([O-])OCC[N+](C)(C)C)C(O)C=CCCCCCCCCCCCCC)CCCCCCCCCCCC=CCC=CCCCCCCC	410	TRUE	TRUE	TRUE		FALSE	FALSE			100	94.9	11	85.1	100	4655.29	Brain2	811.67377:240171 812.67712:406282 813.68048:222250	70.03632:54 71.07225:453 77.03844:375 79.05399:542 80.97348:212 81.06915:716 82.06383:307 83.04955:112 83.08462:499 85.0268:300 85.09948:128 86.09641:7864 87.09914:535 91.05267:690 93.06941:1335 95.08501:1754 96.07935:202 97.02832:492 97.10054:886 98.98399:1694 104.10619:1867 105.10894:128 107.08333:826 108.08884:229 109.10097:1808 110.1082:176 111.11619:528 112.11713:131 115.04073:95 117.94623:9…	240748	240171	240436	1582	TRUE	1 day, 18:03:00	42	3	18	1	24	2	0	0	0	0		0
4444	7.483	328.326	SPB 20:1;O2	[M+H]+		0.25	TRUE	6.92	328.321	C20H41NO2	Sph	HTJSZHKGNMXZJN-UHFFFAOYSA-N	OCC(N)C(O)C=CCCCCCCCCCCCCCCC	410	TRUE	TRUE	TRUE		FALSE	FALSE			100	96.1	61.1	97	100	83.89	Brain3	328.32593:250978 329.32928:106797 330.33264:112821	70.06547:68 71.04754:101 71.08461:119 72.04422:56 77.03683:549 79.05399:612 79.43408:88 81.06915:794 82.06549:494 83.04787:146 83.08462:841 85.09948:134 86.0607:153 91.05442:908 91.34843:79 93.05704:88 93.06941:1604 94.06207:149 95.08501:1723 95.35861:72 96.08115:543 97.06442:166 97.10054:434 98.98217:119 100.07544:108 100.08644:46 107.08712:504 108.08313:81 109.06461:63 109.10097:803 110.09859:1…	15303	49464	250978	1678	TRUE	20:01:00	20	1	20	1	0	0	0	0	0	0		0
5638	9.336	369.353	ST 27:1;O	[M+H-H2O]+	adduct linked to 6840_[M+NH4]+; similar chromatogram in higher mz_6467; similar chromatogram in higher mz_6515; similar chromatogram in higher mz_6554; similar chromatogram in higher mz_6604; similar chromatogram in higher mz_6459; similar chromatogram in higher mz_6636	1	TRUE	9	369.352	C27H46O	ST	HVYWMOMLDIMFJA-UHFFFAOYSA-N	OC1CC2=CCC3C(CCC4(C)C(CCC34)C(C)CCCC(C)C)C2(C)CC1	310	TRUE	TRUE	TRUE		FALSE	FALSE			100	98.7	77.7	91.3	100	30.43	Brain2	369.35318:456012 370.35653:584775 371.35989:136860	70.07007:84 71.08307:209 71.92294:51 77.03683:934 79.05399:2121 81.06915:5093 81.2524:76 82.07213:271 83.08462:1362 85.09948:459 88.13176:42 91.05267:5730 91.40799:73 92.04157:80 92.0574:589 93.06411:297 93.06941:5559 94.07274:426 95.08501:8808 95.2316:98 96.04343:84 96.08833:930 97.10054:1961 98.10352:107 99.1153:201 103.05431:491 104.06319:144 105.06949:10772 105.16155:77 105.43422:79 106.07307…	459578	456012	449178	8460	FALSE	1 day, 3:01:00	27	1	0	0	0	0	0	0	0	0		0
5530	7.855	367.341	ST 27:2;O	[M+H-H2O]+	adduct linked to 6096_[M+H]+; found in higher mz's MsMs_6096	0.75	TRUE	7.85	367.336	C27H44O	ST	AVSXSVCZWQODGV-UHFFFAOYSA-N	OC1CC2=CCC3C(CCC4(C)C(CCC34)C(C)CCC=C(C)C)C2(C)CC1	310	TRUE	TRUE	TRUE		FALSE	FALSE			100	100	16.1	93.7	100	4050.64	Brain1	367.3414:321783 368.34475:220365 369.34811:50543	74.11204:44 77.03844:172 79.05399:292 81.06915:682 83.08462:144 85.10117:69 89.22065:47 91.05442:1465 92.0574:103 93.07118:661 95.08501:1571 96.08833:294 97.09873:162 104.05572:74 105.06949:2675 106.07496:119 107.08522:739 107.34708:75 108.08694:121 109.10097:895 109.76234:89 111.11619:351 115.05449:454 117.06819:1314 119.08537:1496 120.08937:116 121.10162:486 123.1165:403 124.12303:111 125.13366…	321783	290451	271930	1690	FALSE	1 day, 3:02:00	27	2	0	0	0	0	0	0	0	0		0
6096	7.855	385.35	ST 27:2;O	[M+H]+	adduct linked to 5530_[M+H-H2O]+	0.75	TRUE	7.85	385.346	C27H44O	ST	AVSXSVCZWQODGV-UHFFFAOYSA-N	OC1CC2=CCC3C(CCC4(C)C(CCC34)C(C)CCC=C(C)C)C2(C)CC1	310	TRUE	TRUE	TRUE		FALSE	FALSE			100	100	53.9	61	100	20.87	Brain3	385.35013:281910 386.35348:187419 387.35684:27951	77.03844:146 79.05399:424 81.06915:519 83.08629:119 85.09948:103 91.05442:672 93.06941:384 95.08501:1216 97.10054:460 103.05616:87 105.06949:2058 106.07307:178 107.08712:686 109.10097:944 110.10435:180 111.11619:329 115.05253:229 117.07018:1009 118.07761:168 119.08537:1278 121.10162:414 123.1165:382 124.12099:162 125.13161:132 126.65728:44 128.06151:229 129.06927:498 130.07263:46 131.08617:1687 1…	327165	303656	281910	2887	FALSE	1 day, 3:02:00	27	2	0	0	0	0	0	0	0	0		0
6035	7.967	383.331	ST 28:1;O	[M+H-H2O]+		0.75	TRUE	9.56	383.367	C28H48O	ST	SGNBVLSWZMBQTH-UHFFFAOYSA-N	OC1CC2=CCC3C(CCC4(C)C(CCC34)C(C)CCC(C)C(C)C)C2(C)CC1	410	TRUE	TRUE	TRUE		FALSE	FALSE			100	72.4	24.1	98.5	100	1690.56	Brain1	383.33105:152603 384.3344:54941 385.33776:91274	79.05235:63 81.06915:214 88.95947:45 91.05442:297 95.08501:582 96.06139:43 97.10234:95 102.05773:91 105.06949:366 107.04919:99 107.08333:173 109.10097:421 115.05449:143 116.05521:52 117.07018:190 119.08537:536 121.09961:206 123.08194:74 123.1165:321 128.06358:62 129.06927:271 130.0789:93 131.08406:384 133.10388:127 135.11571:174 137.12976:69 142.0793:147 143.08586:308 145.10085:851 147.11658:712 …	152603	113252	91062	2972	FALSE	1 day, 4:01:00	28	1	0	0	0	0	0	0	0	0		0
6758	7.91	401.341	ST 28:1;O	[M+H]+	similar chromatogram in higher mz_6781; similar chromatogram in higher mz_8355; found in higher mz's MsMs_6781; similar chromatogram in higher mz_31404; similar chromatogram in higher mz_33634; similar chromatogram in higher mz_24237; similar chromatogram in higher mz_29895	1	TRUE	9.56	401.378	C28H48O	ST	SGNBVLSWZMBQTH-UHFFFAOYSA-N	OC1CC2=CCC3C(CCC4(C)C(CCC34)C(C)CCC(C)C(C)C)C2(C)CC1	410	TRUE	TRUE	TRUE		FALSE	FALSE			100	71.6	22.7	85.2	100	2545.92	Brain1	401.34103:449266 402.34438:573241 403.34774:308491	71.08461:435 72.02245:49 77.03683:871 78.04053:192 79.05235:1824 80.05594:144 81.06915:5918 82.07213:392 83.08462:1608 84.08819:113 85.09948:323 91.05267:3470 92.0574:386 93.06941:4012 94.07274:355 95.05106:122 95.08501:14576 95.28883:81 95.55019:82 96.08833:938 97.06442:1021 97.10054:2221 98.06722:139 98.10352:175 99.08064:171 102.04662:101 103.05244:445 103.69525:42 105.06949:6547 106.07307:789…	449266	442101	442289	9730	FALSE	1 day, 4:01:00	28	1	0	0	0	0	0	0	0	0		0
24721	15.19	834.761	TG 15:0_18:1(d7)_15:0	[M+Na]+	adduct linked to 24497_[M+NH4]+	1	TRUE	14.28	834.754	C51H89D7O6	TG	YUNYDLOKHYJQAT-OTEPLKBXSA-N	C(OC(=O)CCCCCCCCCCCCCC)[C@](OC(CCCCCCC/C=C\CCCCCC([2H])([2H])C([2H])([2H])C([2H])([2H])[2H])=O)COC(CCCCCCCCCCCCCC)=O	430	TRUE	TRUE	TRUE		FALSE	FALSE			95.6	90	77.7	89.9	100	59.28	Blank	834.76068:212868 835.76403:332960 836.76739:131607	95.08501:114 123.11854:172 135.1221:73 225.22649:154 253.01981:58 391.63495:45 455.6113:74 523.47748:638 524.48004:319 525.48358:339 526.48804:281 527.48505:190 537.49011:44 545.19043:355 545.32306:123 545.45575:3175 545.57129:147 545.67401:110 545.73822:293 546.01227:216 546.28638:221 546.46198:1429 546.56049:216 546.83472:237 546.91187:106 547.10901:237 547.28479:116 547.38342:245 547.65784:217…	103410	36057	19300	212868	TRUE	2 days, 0:01:00	48	1	15	0	18	1	15	0	0	0		0
24497	15.198	829.796	TG 15:0_18:1_15:0(d7)	[M+NH4]+	adduct linked to 23717_[M+H]+; adduct linked to 24721_[M+Na]+	1	TRUE	14.45	829.799	C51H89O6	TG	YUNYDLOKHYJQAT-OTEPLKBXSA-N	C(OC(=O)CCCCCCCCCCCCCC)[C@](OC(CCCCCCC/C=C\CCCCCC([2H])([2H])C([2H])([2H])C([2H])([2H])[2H])=O)COC(CCCCCCCCCCCCCC)=O	annotated by user-defined text library	TRUE	TRUE	FALSE		FALSE	FALSE			95.6	93.4				1210.5	Brain1	829.79639:242565 830.79974:436342 831.8031:355909	70.07467:44 71.08307:305 74.10257:86 77.03844:107 79.05399:253 81.06915:1142 82.07545:219 83.08462:726 84.08819:160 85.10117:718 92.05916:146 93.06941:265 95.08501:3032 96.09013:342 97.10054:1104 98.10533:197 99.08064:136 99.11348:223 100.11945:295 101.13049:163 102.1318:154 107.08522:159 109.10097:2409 110.10628:221 111.11619:1051 112.11713:162 113.13036:201 114.13248:203 115.13903:202 116.14604…	242565	241162	241217	236485	TRUE	2 days, 0:01:00	48	1	15	0	18	1	15	0	0	0		0
24303	15.593	824.768	TG 48:0|TG 14:0_16:0_18:0	[M+NH4]+	found in higher mz's MsMs_24307	1	TRUE	14.58	824.77	C51H98O6	TG	JTDPHURHZMZJHD-UHFFFAOYSA-N	O=C(OCC(OC(=O)CCCCCCCCCCCCCCC)COC(=O)CCCCCCCCCCCCCCCCC)CCCCCCCCCCCCC	410	TRUE	TRUE	TRUE		FALSE	TRUE			81.3	88.2	14	79.7	80	1344.26	Brain2	824.76801:242983 825.77136:454765 826.77472:398441	71.08461:492 77.03844:146 79.05235:138 81.06915:2093 83.08462:2924 84.08819:163 85.10117:904 91.05617:91 93.06941:380 95.08501:5126 95.31567:78 96.08833:443 97.10054:2861 97.77526:118 99.07882:162 99.11896:179 99.57559:71 109.10097:4381 110.10435:344 111.11619:1129 113.13232:147 121.10162:242 121.6245:43 123.1165:3737 123.37284:67 124.11895:474 125.13161:1377 126.13603:141 127.1486:174 135.11571:…	237096	242983	247832	3569	TRUE	2 days, 0:00:00	48	0	14	0	16	0	18	0	0	0		0
25473	16.055	852.795	TG 50:0|TG 16:0_16:0_18:0	[M+NH4]+	adduct linked to 25631_[M+Na]+	1	TRUE	14.97	852.802	C53H102O6	TG	DQKMNCLZNGAXNX-UHFFFAOYSA-N	O=C(OCC(OC(=O)CCCCCCCCCCCCCCC)COC(=O)CCCCCCCCCCCCCCCCC)CCCCCCCCCCCCCCC	410	TRUE	TRUE	TRUE		FALSE	FALSE			100	86.2	38.4	90.3	100	791.21	Brain1	852.80066:236389 853.80401:370307 854.80737:308115	71.08461:111 81.06915:1037 83.08462:863 85.10117:166 95.08501:1678 97.10054:1040 98.10171:115 99.11713:288 109.10097:1329 110.10243:104 111.11619:598 113.13036:90 118.14334:45 123.1165:1537 124.12507:123 125.13161:283 127.1486:109 137.1319:793 138.13591:144 139.15005:177 140.15706:80 151.14694:359 163.84151:43 165.16713:245 179.18053:130 181.19765:95 204.08664:132 221.22635:434 222.48468:53 239.2…	236389	238662	247430	3646	TRUE	2 days, 2:00:00	50	0	16	0	16	0	18	0	0	0		0
25631	16.049	857.758	TG 50:0|TG 16:0_16:0_18:0	[M+Na]+	adduct linked to 25473_[M+NH4]+; adduct linked to 26243_[M+NH4]+	1	TRUE	14.97	857.757	C53H102O6	TG	DQKMNCLZNGAXNX-UHFFFAOYSA-N	O=C(OCC(OC(=O)CCCCCCCCCCCCCCC)COC(=O)CCCCCCCCCCCCCCCCC)CCCCCCCCCCCCCCC	410	TRUE	TRUE	TRUE		FALSE	FALSE			100	86.2	68.5	75	100	49.55	Brain1	857.758:134780 858.76135:148396 859.76471:48211	84.08819:74 184.07291:171 185.15353:74 207.99812:308 240.24005:72 282.27576:66 313.27454:182 538.54004:51 551.50708:637 552.51031:320 553.51874:176 554.5108:195 555.52533:124 573.4895:1628 574.49048:695 575.49237:307 576.64038:76 577.52081:568 579.53955:1310 580.54144:454 581.53973:363 582.54333:530 583.54779:194 585.93188:42 587.53876:164 587.98749:45 601.51532:2039 602.52252:1084 603.52155:236 …	134780	113518	190775	1429	TRUE	2 days, 2:00:00	50	0	16	0	16	0	18	0	0	0		0
25383	15.62	850.784	TG 50:1|TG 16:0_16:0_18:1	[M+NH4]+	adduct linked to 25566_[M+Na]+; found in higher mz's MsMs_25385	1	TRUE	14.62	850.786	C53H100O6	TG	YHMDGPZOSGBQRH-UHFFFAOYSA-N	O=C(OCC(OC(=O)CCCCCCCCCCCCCCC)COC(=O)CCCCCCCCCCCCCCC)CCCCCCCC=CCCCCCCCC	410	TRUE	TRUE	TRUE		FALSE	FALSE			100	88.5	31	92.2	100	1411.41	Brain2	850.78967:225437 851.79302:436561 852.79638:251902	71.08307:103 81.06915:741 83.08462:658 91.05092:110 93.07471:92 95.08501:1710 96.08833:138 97.10234:434 107.08522:202 109.10097:1409 110.10435:96 111.11813:467 113.13232:131 119.08537:46 121.10162:394 123.1165:949 124.12303:178 125.13161:253 135.11784:745 137.1319:515 139.15005:120 149.13055:450 151.14694:591 152.15118:99 153.12926:156 163.14792:116 165.16241:405 169.157:102 179.18298:92 184.0679…	234662	225437	244404	3045	TRUE	2 days, 2:01:00	50	1	16	0	16	0	18	1	0	0		0
25307	15.28	848.776	TG 50:2|TG 16:0_16:1_18:1	[M+NH4]+		1	TRUE	14.3	848.77	C53H98O6	TG	TWJCMQZMAPGUSG-UHFFFAOYSA-N	O=C(OCC(OC(=O)CCCCCCCC=CCCCCCC)COC(=O)CCCCCCCCCCCCCCC)CCCCCCCC=CCCCCCCCC	410	TRUE	TRUE	TRUE		FALSE	FALSE			100	88.9	46.1	89.1	100	312.52	Brain1	848.7757:164844 849.77905:211703 850.78241:75793	71.08461:95 71.83904:43 81.0675:228 83.08629:149 91.05442:93 93.06941:94 95.08501:460 105.06949:46 109.10097:265 112.12296:43 119.08337:209 121.10364:163 123.1165:378 135.11571:172 137.1319:92 147.11658:121 149.13503:179 152.15344:85 164.15128:148 165.16478:103 175.14619:191 176.15413:89 177.85101:45 179.13882:84 184.07539:79 191.18393:89 203.17923:79 216.18295:89 221.23726:128 237.22173:219 239.…	164844	113395	110603	2766	TRUE	2 days, 2:02:00	50	2	16	0	16	1	18	1	0	0		0
25936	16.299	866.82	TG 51:0|TG 16:0_17:0_18:0	[M+NH4]+	similar chromatogram in higher mz_32603; similar chromatogram in higher mz_33103	0.75	TRUE	15.2	866.817	C54H104O6	TG	YVLSJEQNDDKMQI-UHFFFAOYSA-N	O=C(OCC(OC(=O)CCCCCCCCCCCCCCCC)COC(=O)CCCCCCCCCCCCCCCCC)CCCCCCCCCCCCCCC	410	TRUE	TRUE	TRUE		FALSE	FALSE			100	86.2	49.2	94.1	100	473.54	Brain3	866.82001:121614 867.82336:149898 868.82672:50570	71.08461:116 81.06915:99 83.08295:135 85.10117:116 95.0868:231 97.10054:129 99.11348:124 109.10097:406 121.09961:92 123.1165:290 133.09966:48 164.06442:42 171.11705:79 173.13661:64 181.38271:44 185.13359:88 187.14624:126 203.18967:135 208.00076:142 210.58827:58 221.22908:185 223.16582:61 239.2356:307 240.2372:97 245.22783:102 247.67029:44 253.26472:159 256.26871:215 259.24316:97 264.26257:85 267.…	19337	39063	121614	312	TRUE	2 days, 3:00:00	51	0	16	0	17	0	18	0	0	0		0
26482	16.579	880.829	TG 52:0|TG 16:0_18:0_18:0	[M+NH4]+	adduct linked to 26685_[M+Na]+	1	TRUE	15.39	880.833	C55H106O6	TG	SDNYRTVJOFMYIW-UHFFFAOYSA-N	O=C(OCC(OC(=O)CCCCCCCCCCCCCCCCC)COC(=O)CCCCCCCCCCCCCCCCC)CCCCCCCCCCCCCCC	410	TRUE	TRUE	TRUE		FALSE	FALSE			100	83.8	49.8	88.8	100	2057.87	Brain1	880.83942:217956 881.84277:347351 882.84613:186684	71.0877:79 81.0708:318 83.08629:115 85.10117:173 95.08501:452 96.09013:99 97.10054:489 109.10097:781 110.10435:130 111.11619:162 123.1165:372 125.13161:81 135.07098:44 137.12976:228 151.15144:154 165.16241:117 166.16722:81 235.49188:42 239.23843:657 240.24005:314 249.25612:177 256.26578:113 265.28537:79 267.26797:741 268.26956:299 277.29169:78 284.29602:225 293.11389:70 313.27454:280 315.8226:63 …	217956	237075	243400	2695	TRUE	2 days, 4:00:00	52	0	16	0	18	0	18	0	0	0		0
26685	16.579	885.79	TG 52:0|TG 16:0_18:0_18:0	[M+Na]+	adduct linked to 26482_[M+NH4]+	1	TRUE	15.39	885.788	C55H106O6	TG	SDNYRTVJOFMYIW-UHFFFAOYSA-N	O=C(OCC(OC(=O)CCCCCCCCCCCCCCCCC)COC(=O)CCCCCCCCCCCCCCCCC)CCCCCCCCCCCCCCC	410	TRUE	TRUE	TRUE		FALSE	FALSE			100	83.8	70.7	74.6	100	951.62	Brain1	885.79022:96760 886.79357:112350 887.79693:36851	117.23084:43 121.09961:80 221.05194:97 239.38585:43 261.04318:43 264.26855:207 282.33118:54 297.63971:43 462.26163:43 551.51569:116 554.51514:90 565.57812:113 566.57654:42 573.4895:110 579.53516:467 580.53705:290 581.55298:105 582.55219:185 583.5434:160 601.51984:1387 602.52252:469 603.53052:264 605.5401:241 607.56659:245 608.57428:116 610.57861:108 622.57788:44 629.54749:494 630.55481:262 630.61…	96760	68789	190561	964	TRUE	2 days, 4:00:00	52	0	16	0	18	0	18	0	0	0		0
26392	16.089	878.817	TG 52:1|TG 16:0_18:0_18:1	[M+NH4]+	adduct linked to 26601_[M+Na]+	1	TRUE	14.91	878.817	C55H104O6	TG	NPCZZYKITFKRQZ-UHFFFAOYSA-N	O=C(OCC(OC(=O)CCCCCCCCCCCCCCCCC)COC(=O)CCCCCCCCCCCCCCC)CCCCCCCC=CCCCCCCCC	410	TRUE	TRUE	TRUE		FALSE	FALSE			100	84.1	50.4	96.4	100	316.21	Brain1	878.81732:233805 879.82067:434182 880.82403:331868	71.08461:127 81.06915:570 83.08462:369 85.10117:227 95.08501:1299 95.74195:54 97.10054:819 99.08064:132 105.06949:44 109.10097:1140 110.10628:145 111.11813:281 121.10162:436 123.1165:967 124.11895:141 125.13161:180 133.08485:156 135.11571:492 137.13405:437 139.14789:163 149.13055:253 150.13705:99 151.14694:386 155.14275:80 159.11438:98 163.1526:114 165.16713:365 177.16493:191 179.18053:176 193.19…	233805	239139	244579	1842	TRUE	2 days, 4:01:00	52	1	16	0	18	0	18	1	0	0		0
26601	16.089	883.773	TG 52:1|TG 16:0_18:0_18:1	[M+Na]+	adduct linked to 26392_[M+NH4]+	1	TRUE	14.91	883.773	C55H104O6	TG	NPCZZYKITFKRQZ-UHFFFAOYSA-N	O=C(OCC(OC(=O)CCCCCCCCCCCCCCCCC)COC(=O)CCCCCCCCCCCCCCC)CCCCCCCC=CCCCCCCCC	410	TRUE	TRUE	TRUE		FALSE	FALSE			100	84.1	69.9	74.7	100	57.65	Brain1	883.77338:122408 884.77673:125559 885.78009:51120	95.08323:55 97.06262:63 221.04922:65 239.24409:71 264.26855:162 313.28101:116 467.31467:73 473.3356:115 538.52728:86 543.31787:92 553.68689:71 563.54468:127 566.59399:66 570.54858:129 571.55579:146 573.48511:240 574.49048:75 577.52081:492 578.52972:126 579.53076:755 580.54584:344 581.53534:349 582.54779:202 583.55664:203 589.56604:64 597.52637:58 599.50348:1293 600.41467:79 600.50452:604 601.5198…	122408	47746	86117	711	TRUE	2 days, 4:01:00	52	1	16	0	18	0	18	1	0	0		0
26325	15.661	876.803	TG 52:2|TG 16:0_18:1_18:1	[M+NH4]+	adduct linked to 25709_[M+H]+; adduct linked to 26526_[M+Na]+	1	TRUE	14.65	876.802	C55H102O6	TG	JFISYPWOVQNHLS-UHFFFAOYSA-N	O=C(OCC(OC(=O)CCCCCCCC=CCCCCCCCC)COC(=O)CCCCCCCCCCCCCCC)CCCCCCCC=CCCCCCCCC	410	TRUE	TRUE	TRUE		FALSE	FALSE			100	88.2	44.9	93.3	100	206.55	Brain1	876.80298:233765 877.80633:426556 878.80969:257214	71.08461:112 79.05399:123 81.06915:311 83.08462:220 85.09948:115 86.1049:83 91.05442:85 95.0868:860 97.10054:428 98.10533:95 99.08064:112 105.06197:44 107.08522:181 109.10097:1055 110.10435:53 111.11619:506 113.09528:126 119.08537:171 121.10162:749 123.1165:416 125.13366:156 126.13808:84 127.11141:115 131.08617:104 135.11571:835 137.1319:264 149.13278:529 151.14694:295 152.1557:117 161.12949:47 1…	233765	228516	239403	5242	TRUE	2 days, 4:02:00	52	2	16	0	18	1	18	1	0	0		0
26248	15.321	874.791	TG 52:3|TG 16:0_18:1_18:2	[M+NH4]+	adduct linked to 26432_[M+Na]+	1	TRUE	14.42	874.786	C55H100O6	TG	KGLAHZTWGPHKFF-UHFFFAOYSA-N	O=C(OCC(OC(=O)CCCCCCCC=CCCCCCCCC)COC(=O)CCCCCCCCCCCCCCC)CCCCCCCC=CCC=CCCCCC	410	TRUE	TRUE	TRUE		FALSE	FALSE			100	90.3	53.9	96.8	100	105.34	Brain1	874.79095:206057 875.7943:270853 876.79766:108556	79.81836:42 81.06915:306 83.08462:228 84.08987:86 87.65757:51 91.05267:202 94.07274:62 95.08323:421 97.10054:127 101.56587:52 107.08333:144 108.08884:43 109.10097:285 111.12006:69 112.12102:77 117.07216:59 119.08537:148 121.10162:320 123.11447:204 125.09471:132 132.08467:46 133.09966:172 134.10155:105 135.11571:529 136.123:139 137.13405:257 138.13374:113 141.13722:65 145.10085:204 147.11658:339 1…	206057	154947	135126	8094	TRUE	2 days, 4:03:00	52	3	16	0	18	1	18	2	0	0		0
26142	15.234	872.776	TG 52:4|TG 16:0_16:0_20:4	[M+NH4]+	adduct linked to 26353_[M+Na]+	0.75	TRUE	14.29	872.77	C55H98O6	TG	GTEUKLVYQXBQGG-UHFFFAOYSA-N	O=C(OCC(OC(=O)CCCCCCCCCCCCCCC)COC(=O)CCCCCCCCCCCCCCC)CCCCCCC=CCC=CCC=CCC=CCC	410	TRUE	TRUE	TRUE		FALSE	FALSE			100	89.2	12	84.1	100	1722.74	Brain1	872.77588:153705 873.77923:184542 874.78259:216389	79.05399:136 81.06915:373 83.08462:222 86.10151:82 87.00681:42 91.05442:205 93.06941:268 94.06918:47 95.08501:1002 97.10054:120 105.06949:218 107.08333:142 109.10097:524 111.11813:103 115.07611:61 117.06819:243 119.08537:574 121.10162:497 123.1165:390 125.09676:123 125.13161:85 129.06927:85 131.08617:394 133.09966:424 135.11145:100 135.11571:358 137.09543:123 137.1319:226 143.08368:71 145.09863:2…	153705	121460	138921	1972	TRUE	2 days, 4:04:00	52	4	16	0	16	0	20	4	0	0		0
27362	16.605	906.852	TG 54:1|TG 16:0_18:0_20:1	[M+NH4]+	adduct linked to 27489_[M+Na]+; adduct linked to 26831_[M+H]+	1	TRUE	15.4	906.848	C57H108O6	TG	AOSKWYIWKDMXST-UHFFFAOYSA-N	O=C(OCC(OC(=O)CCCCCCCCCCCCCCCCC)COC(=O)CCCCCCCCCCCCCCC)CCCCCCCCCC=CCCCCCCCC	410	TRUE	TRUE	TRUE		FALSE	FALSE			100	83.4	43.6	93.7	100	1202.42	Brain1	906.85767:202331 907.86102:337434 908.86438:142655	71.08307:46 81.06915:194 83.08629:254 83.72729:45 95.08501:486 97.10054:253 98.10352:78 107.08333:43 109.10288:264 109.41319:43 111.11619:104 121.09961:148 123.11447:62 125.13366:61 137.13405:151 139.44853:47 149.13055:149 151.14694:144 163.42189:48 205.19817:71 239.24127:263 240.24573:59 247.24075:185 255.24004:43 256.26578:121 265.25253:605 267.26797:345 284.3053:112 293.28333:290 294.28845:121…	202331	214703	235981	791	TRUE	2 days, 6:01:00	54	1	16	0	18	0	20	1	0	0		0
27489	16.598	911.809	TG 54:1|TG 16:0_18:0_20:1	[M+Na]+	adduct linked to 27362_[M+NH4]+	0.75	TRUE	15.4	911.804	C57H108O6	TG	AOSKWYIWKDMXST-UHFFFAOYSA-N	O=C(OCC(OC(=O)CCCCCCCCCCCCCCCCC)COC(=O)CCCCCCCCCCCCCCC)CCCCCCCCCC=CCCCCCCCC	410	TRUE	TRUE	TRUE		FALSE	FALSE			100	83.4	69.5	74.3	100	397.27	Brain1	911.80902:64654 912.81237:71432 913.81573:30036	161.69058:44 199.75879:46 286.83847:55 341.30215:77 345.21341:43 483.95999:48 551.48987:42 565.55634:136 566.56348:60 577.52521:105 579.53076:73 580.53705:171 582.54779:121 590.16687:43 599.508:163 601.51532:234 605.55365:280 607.55298:63 607.56207:181 608.5788:142 610.58771:87 614.49274:49 627.53516:703 628.54089:364 629.55206:181 630.55945:190 632.57196:74 633.58636:154 635.58063:66 636.61597:9…	64654	25103	68746	298	TRUE	2 days, 6:01:00	54	1	16	0	18	0	20	1	0	0		0
27294	16.129	904.839	TG 54:2|TG 18:0_18:1_18:1	[M+NH4]+	similar chromatogram in higher mz_28462	1	TRUE	14.96	904.833	C57H106O6	TG	RYNHWWNZNIGDAQ-UHFFFAOYSA-N	O=C(OCC(OC(=O)CCCCCCCC=CCCCCCCCC)COC(=O)CCCCCCCCCCCCCCCCC)CCCCCCCC=CCCCCCCCC	410	TRUE	TRUE	TRUE		FALSE	FALSE			100	84.6	46.6	90.9	100	947.23	Brain2	904.83899:190078 905.84234:235951 906.8457:97151	81.06915:205 85.10117:98 95.08501:436 97.10054:196 109.10288:321 111.11619:263 123.11854:177 127.15687:72 131.08406:95 135.11571:174 137.13405:188 147.88887:45 149.13055:262 151.14694:223 165.16478:104 177.16493:70 209.13348:93 213.17305:80 216.86517:49 237.16528:44 239.24127:259 242.86031:42 245.22783:165 247.23787:123 248.24742:179 260.95438:43 263.23581:241 265.24658:426 265.25253:1055 266.256…	209724	190078	227227	1053	TRUE	2 days, 6:02:00	54	2	18	0	18	1	18	1	0	0		0
27175	15.668	900.803	TG 54:4|TG 16:0_18:0_20:4	[M+NH4]+	adduct linked to 27323_[M+Na]+	0.75	TRUE	14.56	900.802	C57H102O6	TG	IJMQCAKVFHJJTI-UHFFFAOYSA-N	O=C(OCC(OC(=O)CCCCCCCCCCCCCCCCC)COC(=O)CCCCCCCCCCCCCCC)CCCCCCC=CCC=CCC=CCC=CCC	410	TRUE	TRUE	TRUE		FALSE	FALSE			100	85.9	27.5	86.9	100	2934.96	Brain3	900.80292:233833 901.80627:372646 902.80963:368979	71.08461:144 79.05561:265 81.06915:674 83.08462:532 85.09948:580 91.05442:1510 92.0574:255 93.06941:557 95.08501:2096 97.06262:92 97.10054:1176 98.10352:116 99.08064:242 99.12078:131 103.05616:124 105.06949:1588 106.07307:161 107.08522:643 109.10097:1919 111.08335:178 111.11813:678 112.12102:146 113.09723:147 115.05253:221 116.05916:190 117.07018:2171 118.07164:222 119.08537:3048 120.08937:307 12…	214288	206864	233833	1056	TRUE	2 days, 6:04:00	54	4	16	0	18	0	20	4	0	0		0
27174	15.345	900.803	TG 54:4|TG 18:1_18:1_18:2	[M+NH4]+		0.5	TRUE	14.51	900.802	C57H102O6	TG	JTMWOTXEVWLTTO-UHFFFAOYSA-N	O=C(OCC(OC(=O)CCCCCCCC=CCCCCCCCC)COC(=O)CCCCCCCC=CCCCCCCCC)CCCCCCCC=CCC=CCCCCC	410	TRUE	TRUE	TRUE		FALSE	FALSE			100	91.5	38.6	91.2	100	966.62	Brain1	900.80292:163499 901.80627:146518 902.80963:62384	81.0675:71 83.08629:80 91.05267:252 93.06941:184 95.08501:316 97.10054:115 105.06761:208 108.08884:47 109.09905:196 111.08335:80 119.08537:123 120.08937:67 121.10162:343 122.10192:131 123.1165:254 131.08406:178 133.09966:196 135.11571:315 137.13405:127 138.13806:87 143.08586:56 145.09863:108 146.10698:77 147.11435:132 149.1395:165 151.14694:226 153.12473:100 155.14502:136 157.10046:256 159.11668:…	163499	96047	82867	3761	TRUE	2 days, 6:04:00	54	4	18	1	18	1	18	2	0	0		0
27088	15.261	898.791	TG 54:5|TG 16:0_18:1_20:4	[M+NH4]+	adduct linked to 26527_[M+H]+; adduct linked to 27256_[M+Na]+; similar chromatogram in higher mz_27143	0.75	TRUE	14.36	898.786	C57H100O6	TG	WNGNQJVTTOEUDY-UHFFFAOYSA-N	O=C(OCC(OC(=O)CCCCCCCC=CCCCCCCCC)COC(=O)CCCCCCCCCCCCCCC)CCCCCCC=CCC=CCC=CCC=CCC	410	TRUE	TRUE	TRUE		FALSE	FALSE			100	90.5	33.7	83.7	100	180.86	Brain2	898.79102:214015 899.79437:342039 900.79773:164297	71.08307:85 77.03683:74 79.05399:198 80.05758:183 81.06915:578 82.07711:63 83.04787:307 83.08462:372 85.10117:223 91.05442:469 91.43252:58 93.06941:327 93.12599:42 95.08501:788 97.06623:121 97.10054:436 99.07882:163 103.05616:85 105.06949:719 107.08712:218 109.10097:1072 110.10051:95 111.11619:269 113.09528:78 113.13036:61 117.07018:478 118.07363:140 119.08537:932 120.08937:233 121.10162:852 122.…	226131	214015	216113	2000	TRUE	2 days, 6:05:00	54	5	16	0	18	1	20	4	0	0		0
27027	15.152	896.776	TG 54:6|TG 16:0_16:0_22:6	[M+NH4]+	adduct linked to 26433_[M+H]+; adduct linked to 27198_[M+Na]+	0.75	TRUE	14.13	896.77	C57H98O6	TG	GNADFLWMYUNMMR-UHFFFAOYSA-N	O=C(OCC(OC(=O)CCCCCCCCCCCCCCC)COC(=O)CCCCCCCCCCCCCCC)CCC=CCC=CCC=CCC=CCC=CCC=CCC	410	TRUE	TRUE	TRUE		FALSE	FALSE			100	87.9	37.9	89.9	100	2926.14	Brain3	896.77588:220352 897.77923:433295 898.78259:253006	71.08461:163 71.43732:85 79.05399:361 80.05594:84 81.06915:1069 82.07213:169 83.08462:1198 84.08819:114 85.10117:361 91.05442:889 92.0574:230 93.06941:768 94.04075:69 95.08501:3263 96.08833:107 97.06623:146 97.10054:992 99.08064:112 99.11713:437 103.05431:78 105.06949:1026 106.07307:156 107.08522:560 109.10097:2522 110.10243:163 111.08915:95 111.11619:428 112.1249:161 113.13621:102 115.05449:427 …	222592	207047	220352	1410	TRUE	2 days, 6:06:00	54	6	16	0	16	0	22	6	0	0		0
28060	16.643	932.868	TG 56:2|TG 18:0_18:1_20:1	[M+NH4]+	adduct linked to 27588_[M+H]+	0.75	TRUE	15.42	932.864	C59H110O6	TG	OWMDNFFJJVRJMG-UHFFFAOYSA-N	O=C(OCC(OC(=O)CCCCCCCC=CCCCCCCCC)COC(=O)CCCCCCCCCCCCCCCCC)CCCCCCCCCC=CCCCCCCCC	410	TRUE	TRUE	TRUE		FALSE	FALSE			100	83.2	36.9	92.2	100	550.82	Brain1	932.86841:70881 933.87176:76963 934.87512:34252	79.82655:46 81.0675:117 85.09948:95 91.43777:42 97.10415:76 105.64696:43 116.15394:43 123.11854:123 125.13366:73 145.00153:49 175.13892:101 213.17038:57 247.24652:93 265.25253:264 268.29956:413 293.58783:42 312.62616:44 338.45413:46 341.30893:118 349.31134:127 530.5451:76 547.47772:103 549.49054:210 573.71332:52 575.50555:614 576.50836:195 577.52081:1594 578.52972:449 579.53076:402 588.57422:80 6…	70881	56617	133373	282	TRUE	2 days, 8:02:00	56	2	18	0	18	1	20	1	0	0		0
27934	16.145	928.837	TG 56:4|TG 18:0_18:0_20:4	[M+NH4]+	adduct linked to 28083_[M+Na]+	0.75	TRUE	14.88	928.833	C59H106O6	TG	PZMHCGXBZFHFAD-UHFFFAOYSA-N	O=C(OCC(OC(=O)CCCCCCCCCCCCCCCCC)COC(=O)CCCCCCCCCCCCCCCCC)CCCCCCC=CCC=CCC=CCC=CCC	410	TRUE	TRUE	TRUE		FALSE	FALSE			100	81.7	37.8	90.6	100	283.68	Brain3	928.83722:226944 929.84057:363994 930.84393:264967	71.08461:109 77.04005:84 79.05399:280 81.06915:412 82.07379:91 83.08462:331 85.06567:216 85.10455:123 91.05442:1679 92.05916:71 93.06941:879 95.08501:1484 96.08833:184 97.10054:856 98.10352:137 99.08064:114 103.05244:206 105.06949:1218 106.07496:228 107.08522:525 109.10097:1034 111.08142:112 111.11619:459 113.09918:95 115.05449:148 116.06113:82 117.06819:1149 118.07363:171 119.08537:2359 120.0893…	171874	184184	226944	400	TRUE	2 days, 8:04:00	56	4	18	0	18	0	20	4	0	0		0
27886	15.668	926.822	TG 56:5|TG 18:0_18:1_20:4	[M+NH4]+	adduct linked to 27445_[M+H]+	0.75	TRUE	14.58	926.817	C59H104O6	TG	NMOSKFDAUMPINK-UHFFFAOYSA-N	O=C(OCC(OC(=O)CCCCCCCC=CCCCCCCCC)COC(=O)CCCCCCCCCCCCCCCCC)CCCCCCC=CCC=CCC=CCC=CCC	410	TRUE	TRUE	TRUE		FALSE	FALSE			100	86	34.8	82.1	100	151.6	Brain1	926.82208:214451 927.82543:345346 928.82879:150797	77.03844:115 79.05399:111 81.06915:257 83.16482:54 85.10455:90 91.05442:542 93.06941:185 95.08501:684 96.08833:82 97.10054:319 105.06949:495 106.07496:137 107.08333:153 109.10097:461 111.11813:134 113.13426:91 115.05449:228 117.06819:354 119.08537:912 120.08736:43 121.09961:568 122.10395:101 123.08601:82 123.1165:231 125.09676:195 128.06151:84 129.06927:198 131.08406:634 132.09099:74 133.10176:10…	214451	189502	224036	718	TRUE	2 days, 8:05:00	56	5	18	0	18	1	20	4	0	0		0
27835	15.565	924.798	TG 56:6|TG 16:0_18:0_22:6	[M+NH4]+	adduct linked to 27396_[M+H]+	1	TRUE	14.49	924.802	C59H102O6	TG	FXRPCDPGZXCYFO-UHFFFAOYSA-N	O=C(OCC(OC(=O)CCCCCCCCCCCCCCCCC)COC(=O)CCCCCCCCCCCCCCC)CCC=CCC=CCC=CCC=CCC=CCC=CCC	410	TRUE	TRUE	TRUE		FALSE	FALSE			100	86.8	30.5	85.3	100	1014.06	Brain3	924.79803:240440 925.80138:384933 926.80474:357068	71.08461:199 72.09089:129 77.03844:125 79.05235:424 81.06915:2022 82.07545:142 83.08462:1078 84.08651:115 85.10117:626 91.05442:1644 92.05564:106 93.06941:896 94.07096:91 95.08501:3673 96.09013:341 97.10054:2378 98.10533:185 99.08064:273 99.1153:349 103.05244:87 105.06949:1216 107.08522:610 108.08884:65 109.10097:4198 110.10435:402 111.07949:97 111.11619:1147 112.12102:230 113.09918:165 113.13232…	229441	231692	240440	1553	TRUE	2 days, 8:06:00	56	6	16	0	18	0	22	6	0	0		0
27768	15.177	922.787	TG 56:7|TG 16:0_18:1_22:6	[M+NH4]+	adduct linked to 27324_[M+H]+	1	TRUE	14.2	922.786	C59H100O6	TG	YGOKCUTVSFRDFI-UHFFFAOYSA-N	O=C(OCC(OC(=O)CCCCCCCC=CCCCCCCCC)COC(=O)CCCCCCCCCCCCCCC)CCC=CCC=CCC=CCC=CCC=CCC=CCC	410	TRUE	TRUE	TRUE		FALSE	FALSE			100	88.5	40.5	81	100	442.88	Brain1	922.78735:228755 923.7907:370453 924.79406:288092	77.03683:111 77.1559:44 79.05399:470 80.05921:116 81.06915:944 83.08462:339 85.06398:95 85.09948:155 91.05267:904 92.05564:73 93.06941:586 95.08501:1754 96.08833:175 97.10054:826 97.87314:43 105.06949:726 106.07496:91 107.08522:622 109.10097:1968 110.10243:121 111.07949:167 111.11619:337 115.05449:298 117.07018:1128 119.08737:723 120.08736:127 121.10162:1951 122.10597:210 123.0799:133 123.1165:10…	228755	213818	216476	2468	TRUE	2 days, 8:07:00	56	7	16	0	18	1	22	6	0	0		0
27719	14.927	920.773	TG 56:8|TG 16:0_20:4_20:4	[M+NH4]+		1	TRUE	13.97	920.77	C59H98O6	TG	USBFXACLNGOAGV-UHFFFAOYSA-N	O=C(OCC(OC(=O)CCCCCCC=CCC=CCC=CCC=CCC)COC(=O)CCCCCCCCCCCCCCC)CCCCCCC=CCC=CCC=CCC=CCC	410	TRUE	TRUE	TRUE		FALSE	FALSE			100	89.3	22.8	80.3	100	934.01	Brain1	920.77325:134716 921.7766:175619 922.77996:81054	76.37077:49 79.05399:102 81.06915:143 85.10117:87 91.05267:452 93.06764:284 95.0868:327 97.09873:87 99.07882:74 105.06949:387 107.08712:135 109.10097:298 115.06039:72 117.07018:478 119.08537:680 121.10162:127 121.23879:43 123.11854:220 129.06718:490 131.08617:461 132.08678:144 133.09966:576 134.10791:107 135.11996:175 135.42902:58 137.09756:129 137.13405:123 143.08586:303 144.0894:43 145.09863:29…	134716	83379	51917	3029	TRUE	2 days, 8:08:00	56	8	16	0	20	4	20	4	0	0		0
28508	16.012	952.838	TG 58:6|TG 18:0_18:0_22:6	[M+NH4]+	adduct linked to 28619_[M+Na]+	0.75	TRUE	14.82	952.833	C61H106O6	TG	BFXHBMAQQCDBSZ-UHFFFAOYSA-N	O=C(OCC(OC(=O)CCCCCCCCCCCCCCCCC)COC(=O)CCCCCCCCCCCCCCCCC)CCC=CCC=CCC=CCC=CCC=CCC=CCC	410	TRUE	TRUE	TRUE		FALSE	FALSE			100	84.2	42.4	87.1	100	195.76	Brain3	952.83838:202833 953.84173:315532 954.84509:190646	71.08461:87 81.06915:460 83.08462:482 84.08819:121 85.10117:243 89.57065:43 91.05267:512 93.06941:244 93.61295:55 95.08501:1338 96.08833:259 97.06804:179 97.10054:476 105.06949:473 107.08522:389 109.10097:976 110.1082:98 111.11619:354 113.13036:57 115.05449:454 117.07018:677 119.08537:628 121.06532:159 121.10162:687 122.10395:74 123.1165:732 123.44002:79 125.09471:155 125.1357:174 127.14654:138 1…	109958	116853	202833	351	TRUE	2 days, 10:06:00	58	6	18	0	18	0	22	6	0	0		0
28459	15.56	950.82	TG 58:7|TG 18:0_18:1_22:6	[M+NH4]+	adduct linked to 28570_[M+Na]+	0.75	TRUE	14.53	950.817	C61H104O6	TG	GPPIWOJDFFGJMA-UHFFFAOYSA-N	O=C(OCC(OC(=O)CCCCCCCC=CCCCCCCCC)COC(=O)CCCCCCCCCCCCCCCCC)CCC=CCC=CCC=CCC=CCC=CCC=CCC	410	TRUE	TRUE	TRUE		FALSE	FALSE			100	87.3	34.8	69.4	100	546.97	Brain1	950.82001:177766 951.82336:228838 952.82672:118291	71.08461:77 81.06915:345 83.08462:247 85.10117:156 86.43:42 91.05267:215 91.85531:47 95.0868:438 97.06442:106 97.10054:247 99.11713:107 105.07137:139 106.07119:63 109.10097:422 111.11619:348 115.05449:86 117.07018:401 117.34793:48 119.08537:531 121.10162:238 122.05738:58 123.1165:265 125.09881:115 128.06358:69 129.06927:205 131.08617:451 132.09731:87 133.09966:290 134.09943:51 135.11571:376 136.1…	177766	126807	173278	497	TRUE	2 days, 10:07:00	58	7	18	0	18	1	22	6	0	0		0
28401	15.307	948.809	TG 58:8|TG 18:0_20:4_20:4	[M+NH4]+	adduct linked to 28038_[M+H]+; adduct linked to 28528_[M+Na]+; similar chromatogram in higher mz_28431	0.75	TRUE	14.33	948.802	C61H102O6	TG	BZWQROJEUBQRTK-UHFFFAOYSA-N	O=C(OCC(OC(=O)CCCCCCC=CCC=CCC=CCC=CCC)COC(=O)CCCCCCCCCCCCCCCCC)CCCCCCC=CCC=CCC=CCC=CCC	410	TRUE	TRUE	TRUE		FALSE	FALSE			100	88.7	29.4	76.1	100	635.52	Brain3	948.80939:194596 949.81274:296472 950.8161:150527	77.03683:98 79.05399:327 81.06915:586 83.08629:159 85.06567:105 85.49213:64 91.05442:1599 92.0574:101 93.06941:531 94.07274:52 95.08501:969 96.09013:66 97.06442:220 97.10054:299 99.08064:119 103.05431:99 105.06949:1170 106.1618:48 107.08522:921 109.10097:737 111.07949:239 111.11813:122 113.13621:69 115.05253:386 117.07018:1220 118.07164:122 119.08537:2488 121.06129:62 121.10162:1327 122.10395:107…	206729	181595	194596	946	TRUE	2 days, 10:08:00	58	8	18	0	20	4	20	4	0	0		0
28923	15.206	972.808	TG 60:10|TG 18:0_20:4_22:6	[M+NH4]+	adduct linked to 29032_[M+Na]+	0.75	TRUE	14.21	972.802	C63H102O6	TG	RXVLBDOYHGQIHF-UHFFFAOYSA-N	O=C(OCC(OC(=O)CCCCCCC=CCC=CCC=CCC=CCC)COC(=O)CCCCCCCCCCCCCCCCC)CCC=CCC=CCC=CCC=CCC=CCC=CCC	410	TRUE	TRUE	TRUE		FALSE	FALSE			100	88.1	37.5	82.5	100	745.74	Brain1	972.80835:188696 973.8117:290282 974.81506:150220	77.03522:45 79.05235:289 81.06915:224 83.08462:213 91.05442:372 92.06091:82 93.07118:121 95.08501:562 97.10054:156 98.06722:85 103.05802:71 105.06949:663 107.08143:124 107.08522:529 109.10097:623 110.10435:89 111.11619:155 115.05253:281 117.06622:298 118.07164:90 119.08537:1495 120.08937:207 121.09961:532 122.10395:296 123.11854:106 125.09676:107 128.05943:134 129.07135:530 131.08617:1571 132.088…	188696	146725	165412	538	TRUE	2 days, 12:10:00	60	10	18	0	20	4	22	6	0	0		0
28841	14.777	968.777	TG 60:12|TG 16:0_22:6_22:6	[M+NH4]+	adduct linked to 28483_[M+H]+	1	TRUE	13.84	968.77	C63H98O6	TG	VLEDHTUUVAXNOJ-UHFFFAOYSA-N	O=C(OCC(OC(=O)CCC=CCC=CCC=CCC=CCC=CCC=CCC)COC(=O)CCCCCCCCCCCCCCC)CCC=CCC=CCC=CCC=CCC=CCC=CCC	410	TRUE	TRUE	TRUE		FALSE	FALSE			100	89.5	37.2	72.4	100	1280.78	Brain1	968.77722:172027 969.78057:297353 970.78393:132806	79.05399:145 81.06915:377 84.08987:54 86.09641:120 91.05442:853 93.06941:806 94.07096:116 95.08501:952 97.06262:113 97.10054:456 99.1153:65 105.06949:486 106.07307:178 107.08522:381 108.08884:83 109.10097:469 110.10435:134 111.12392:74 115.05253:112 117.06423:168 117.07018:985 119.08537:638 120.08937:226 121.10162:869 123.1165:447 125.13366:94 128.06358:216 129.06927:385 130.07472:88 131.08617:10…	172027	109455	93340	700	TRUE	2 days, 12:12:00	60	12	16	0	22	6	22	6	0	0		0

## Sheet: Brain_Neg
ID	Average Rt(min)	Average Mz	Metabolite name	Adduct type	Post curation result	Fill %	MS/MS assigned	Reference RT	Reference m/z	Formula	Ontology	INCHIKEY	SMILES	Annotation tag (VS1.0)	RT matched	m/z matched	MS/MS matched	Comment	Manually modified for quantification	Manually modified for annotation	Isotope tracking parent ID	Isotope tracking weight number	Total score	RT similarity	Dot product	Reverse dot product	Fragment presence %	S/N average	Spectrum reference file name	MS1 isotopic spectrum	MS/MS spectrum	Brain1	Brain2	Brain3	Blank	chains solved	Brutto	Total chain	Total db	chain-1	db-1	chain-2	db-2	chain-3	db-3	chain-4	db-4	chains complement	comple delta RT
25441	14.12	966.792	AHexCer 51:1;O3|AHexCer (O-18:1)21:0;O2/12:0;O	[M-H]-		0.75	TRUE	13.54	966.798	C57H109NO10	AHexCer	OQUGSBVUNPORJP-UHFFFAOYSA-N	O=C(OC1C(OCC(NC(=O)C(O)CCCCCCCCCC)C(O)CCCCCCCCCCCCCCCCCC)OC(CO)C(O)C1O)CCCCCCCC=CCCCCCCCC	430	TRUE	TRUE	TRUE		FALSE	TRUE			83.7	96	85.6	69.7	71.4	808.2	Brain1	966.79236:160896 967.79571:251998 968.79907:99845	78.95918:63 99.23931:42 100.93333:281 108.49315:58 116.92561:78 125.04166:47 126.90514:122 141.01796:126 152.99385:97 158.97643:224 167.01956:52 169.42969:108 218.85489:43 227.19896:59 233.98325:46 249.55347:43 255.23058:587 281.24796:15807 281.34018:112 281.42316:101 281.55539:77 281.76144:111 282.25076:2835 283.26459:500 285.21411:75 305.24689:93 309.27832:5359 309.39755:102 310.28464:1190 310.…	160896	118316	167973	16	TRUE	2 days, 3:01:00	51	1	18	1	21	0	12	0	0	0		0
25399	13.962	964.776	AHexCer 51:2;O3|AHexCer (O-18:1)18:1;O2/15:0;O	[M-H]-		0.75	TRUE	13.46	964.782	C57H107NO10	AHexCer	PUFLIHLBIYIRDI-UHFFFAOYSA-N	O=C(OC1C(OCC(NC(=O)C(O)CCCCCCCCCCCCC)C(O)C=CCCCCCCCCCCCCC)OC(CO)C(O)C1O)CCCCCCCC=CCCCCCCCC	430	TRUE	TRUE	TRUE		FALSE	TRUE			77.4	97	91	67.9	50	683.88	Brain1	964.77631:106029 965.77966:140601 966.78302:64792	76.8693:53 95.01876:44 106.30157:46 109.99289:103 113.60069:43 116.92759:86 126.90514:357 135.3569:43 137.10011:65 139.00784:219 141.01361:54 154.32048:43 254.22444:101 255.23351:261 279.23242:208 281.24796:7773 281.35861:80 281.47235:49 281.70609:80 282.25385:1673 283.25534:216 303.22995:162 307.26413:534 308.27039:145 318.17841:46 375.23413:124 401.24677:541 402.24954:115 404.26251:69 408.20358…	106029	43682	39973	20	TRUE	2 days, 3:02:00	51	2	18	1	18	1	15	0	0	0		0
25657	14.203	980.815	AHexCer 52:1;O3|AHexCer (O-16:0)18:1;O2/18:0;O	[M-H]-	similar chromatogram in higher mz_27121	0.75	TRUE	13.66	980.813	C58H111NO10	AHexCer	IQDJHXPVRUKRNU-UHFFFAOYSA-N	O=C(OC1C(OCC(NC(=O)C(O)CCCCCCCCCCCCCCCC)C(O)C=CCCCCCCCCCCCCC)OC(CO)C(O)C1O)CCCCCCCCCCCCCCC	410	TRUE	TRUE	TRUE		FALSE	FALSE			100	96.4	56	90.3	100	366.99	Brain3	980.81451:144499 981.81786:208723 982.82122:83123	71.01315:202 73.03023:63 79.97038:42 83.01253:686 85.61223:45 89.02322:194 95.78665:43 96.95962:205 101.02356:480 113.02326:1617 114.02884:156 119.03354:119 120.08352:42 125.02322:337 128.03484:47 137.06364:43 143.03593:772 156.48389:162 158.97643:98 161.04651:1064 162.04807:103 179.05646:235 203.26161:100 253.00453:42 255.23351:2763 256.17709:81 256.23578:468 256.74939:60 267.22549:46 269.24841:…	15035	37411	144499	51	TRUE	2 days, 4:01:00	52	1	16	0	18	1	18	0	0	0		0
26063	14.43	1008.85	AHexCer 54:1;O3|AHexCer (O-16:0)20:1;O2/18:0;O	[M-H]-		0.75	TRUE	13.83	1008.84	C60H115NO10	AHexCer	MYWOENYUPOGMOY-UHFFFAOYSA-N	O=C(OC1C(OCC(NC(=O)C(O)CCCCCCCCCCCCCCCC)C(O)C=CCCCCCCCCCCCCCCC)OC(CO)C(O)C1O)CCCCCCCCCCCCCCC	410	TRUE	TRUE	TRUE		FALSE	FALSE			100	95.6	54.8	95.5	100	2096.16	Brain3	1008.85315:170922 1009.8565:277411 1010.85986:132276	71.01315:120 80.37404:44 83.01253:540 87.00999:120 89.02322:214 95.0134:148 97.0282:132 99.38907:44 101.02356:516 113.02326:1924 114.02689:137 119.03354:392 122.53179:46 125.02527:591 131.03613:137 143.03375:1406 144.03931:122 161.04417:1305 162.0504:98 163.04807:70 177.98401:43 179.05646:351 180.05589:108 196.06064:52 200.77155:46 213.52258:42 219.67711:46 227.20172:415 237.54839:44 241.22015:18…	13334	52470	170922	149	TRUE	2 days, 6:01:00	54	1	16	0	20	1	18	0	0	0		0
26230	14.539	1022.86	AHexCer 55:1;O3|AHexCer (O-16:0)18:1;O2/21:0;O	[M-H]-		0.75	TRUE	13.9	1022.86	C61H117NO10	AHexCer	BIHHTNRZSQHBQJ-UHFFFAOYSA-N	O=C(OC1C(OCC(NC(=O)C(O)CCCCCCCCCCCCCCCCCCC)C(O)C=CCCCCCCCCCCCCC)OC(CO)C(O)C1O)CCCCCCCCCCCCCCC	430	TRUE	TRUE	TRUE		FALSE	TRUE			94.3	95	77.3	83	100	1541.51	Brain3	1022.8595:126321 1023.86285:175191 1024.86621:78254	80.63876:66 83.01086:98 113.02326:366 125.02527:106 140.30507:44 143.03375:168 161.04185:98 179.05891:91 184.47701:42 199.83784:43 225.07425:46 227.20172:204 241.22299:159 255.23351:2092 256.23578:348 258.7677:45 260.0871:103 281.24796:1263 282.25385:327 283.26459:144 289.92841:43 309.28152:4241 309.39755:74 310.28143:588 311.29263:962 312.29898:278 334.37396:43 337.31253:2869 338.31625:792 339.3…	31030	47893	126321	0	TRUE	2 days, 7:01:00	55	1	16	0	18	1	21	0	0	0		0
26205	14.331	1020.84	AHexCer 55:2;O3|AHexCer (O-18:1)22:1;O2/15:0;O	[M-H]-	adduct linked to 28626_[M-H]-	0.75	TRUE	13.77	1020.84	C61H115NO10	AHexCer	ZQUMIKSMLOGCSD-UHFFFAOYSA-N	O=C(OC1C(OCC(NC(=O)C(O)CCCCCCCCCCCCC)C(O)C=CCCCCCCCCCCCCCCCCC)OC(CO)C(O)C1O)CCCCCCCC=CCCCCCCCC	430	TRUE	TRUE	TRUE		FALSE	TRUE			81.2	96.2	81.4	73.3	62.5	1297.59	Brain1	1020.83844:34291 1021.84179:45744 1022.84515:20862	72.15742:55 85.19054:43 90.87595:48 127.86485:43 136.26241:43 143.71178:56 175.51599:52 187.36807:49 209.75557:42 232.68437:47 245.50549:43 249.88071:44 253.21445:99 255.23351:535 259.23663:62 281.25104:681 282.24768:163 283.26459:99 299.96466:43 309.28152:1419 310.28464:174 311.29263:232 312.67801:45 335.29276:100 337.30914:289 338.31287:214 357.54913:42 384.81885:43 401.24677:66 410.19797:45 44…	34291	24560	33354	0	TRUE	2 days, 7:02:00	55	2	18	1	22	1	15	0	0	0		0
26435	14.78	1038.9	AHexCer 56:0;O3|AHexCer (O-16:0)18:0;O2/22:0;O	[M-H]-		0.5	TRUE	14.17	1038.89	C62H121NO10	AHexCer	VAJRHYARRNBXLQ-UHFFFAOYSA-N	O=C(OC1C(OCC(NC(=O)C(O)CCCCCCCCCCCCCCCCCCCC)C(O)CCCCCCCCCCCCCCC)OC(CO)C(O)C1O)CCCCCCCCCCCCCCC	410	TRUE	TRUE	TRUE		FALSE	FALSE			100	95.4	46.3	80.1	100	2708.64	Brain3	1038.90479:194543 1039.90814:238563 1040.9115:121173	73.0271:151 83.0142:828 89.02322:470 101.02356:645 110.95983:42 113.02326:2789 114.02689:153 115.62141:55 119.03354:174 120.03734:94 123.0293:42 125.02527:504 126.02722:300 129.3091:96 143.03593:1545 161.04417:1605 162.05273:75 164.27419:74 168.38176:49 172.17917:202 176.29863:81 179.05402:148 187.15993:87 192.34743:78 205.71445:46 227.20172:392 228.20831:154 236.90765:44 241.22015:191 255.23351:…	8880	76449	194543	72	TRUE	2 days, 8:00:00	56	0	16	0	18	0	22	0	0	0		0
26399	14.714	1036.89	AHexCer 56:1;O3|AHexCer (O-16:0)18:1;O2/22:0;O	[M-H]-	adduct linked to 27374_[M+Hac-H]-	1	TRUE	14.01	1036.88	C62H119NO10	AHexCer	FPSANBZKJWDRIZ-UHFFFAOYSA-N	O=C(OC1C(OCC(NC(=O)C(O)CCCCCCCCCCCCCCCCCCCC)C(O)C=CCCCCCCCCCCCCC)OC(CO)C(O)C1O)CCCCCCCCCCCCCCC	410	TRUE	TRUE	TRUE		FALSE	FALSE			100	94.1	55.7	93.9	100	2396.31	Brain1	1036.87976:61875 1037.88311:80586 1038.88647:34721	73.24494:54 75.99773:42 80.25251:48 83.01253:182 97.0282:62 113.02326:318 114.02493:57 122.99068:42 125.02322:108 128.93636:50 131.33838:43 141.32498:58 143.03593:380 144.53459:62 161.04651:177 162.04573:118 168.57443:42 179.05402:177 182.42679:44 223.94022:72 226.02652:42 249.70692:43 255.23351:795 256.23282:139 269.24841:158 276.64166:46 279.23242:62 281.24796:264 289.85977:43 321.17645:71 325.…	61875	193863	221168	979	TRUE	2 days, 8:01:00	56	1	16	0	18	1	22	0	0	0		0
26378	14.457	1034.86	AHexCer 56:2;O3|AHexCer (O-16:0)20:2;O2/20:0;O	[M-H]-	adduct linked to 27348_[M+Hac-H]-	0.75	TRUE	13.84	1034.86	C62H117NO10	AHexCer	VMJAVXSUUFXGBD-UHFFFAOYSA-N	O=C(OC1C(OCC(NC(=O)C(O)CCCCCCCCCCCCCCCCCC)C(O)C=CCCC=CCCCCCCCCCCC)OC(CO)C(O)C1O)CCCCCCCCCCCCCCC	410	TRUE	TRUE	TRUE		FALSE	FALSE			100	95.4	45.2	97.1	100	1325.58	Brain3	1034.86255:125043 1035.8659:168116 1036.86926:78178	83.01253:459 89.02322:82 94.14725:66 97.03181:82 101.0254:221 111.97753:44 113.02326:1676 114.02689:84 125.02322:461 126.02722:71 143.03375:644 145.03955:73 150.46117:48 159.87885:63 161.04651:803 162.04807:222 179.05646:382 189.57193:72 204.96603:45 227.20172:134 241.2173:103 253.20862:121 253.21445:368 255.23351:1175 256.23578:214 257.19589:87 269.24542:226 279.23856:54 281.24796:1028 282.25076…	28656	46664	125043	0	TRUE	2 days, 8:02:00	56	2	16	0	20	2	20	0	0	0		0
26575	14.847	1050.91	AHexCer 57:1;O3|AHexCer (O-16:0)18:1;O2/23:0;O	[M-H]-		0.75	TRUE	14.08	1050.89	C63H121NO10	AHexCer	ADCVUKXTCDIBQU-UHFFFAOYSA-N	O=C(OC1C(OCC(NC(=O)C(O)CCCCCCCCCCCCCCCCCCCCC)C(O)C=CCCCCCCCCCCCCC)OC(CO)C(O)C1O)CCCCCCCCCCCCCCC	410	TRUE	TRUE	TRUE		FALSE	FALSE			100	93	64	96.3	100	2040.1	Brain3	1050.90625:195849 1051.9096:298152 1052.91296:218054	71.01161:98 73.02866:121 75.17721:46 83.01253:492 84.01736:91 87.00657:62 87.70882:42 89.02322:322 101.02356:457 107.03214:89 111.00616:71 111.94845:44 113.02326:3017 114.02689:202 119.03554:227 120.03934:110 122.00899:52 125.02527:851 129.53218:53 131.03613:96 142.85628:88 143.03375:1207 144.03711:96 149.04385:91 152.38924:85 161.04417:1956 163.04807:81 176.74907:43 179.05891:529 180.05836:114 1…	24065	94636	195849	241	TRUE	2 days, 9:01:00	57	1	16	0	18	1	23	0	0	0		0
26817	15.011	1064.91	AHexCer 58:1;O3|AHexCer (O-16:0)20:1;O2/22:0;O	[M-H]-	adduct linked to 27815_[M+Hac-H]-; found in higher mz's MsMs_26839; found in higher mz's MsMs_26820	1	TRUE	14.19	1064.91	C64H123NO10	AHexCer	YVYZVLVKCQSUMY-UHFFFAOYSA-N	O=C(OC1C(OCC(NC(=O)C(O)CCCCCCCCCCCCCCCCCCCC)C(O)C=CCCCCCCCCCCCCCCC)OC(CO)C(O)C1O)CCCCCCCCCCCCCCC	410	TRUE	TRUE	TRUE		FALSE	FALSE			100	91.7	58.8	93.9	100	4027.07	Brain2	1064.91943:209085 1065.92278:281599 1066.92614:319056	74.17004:47 83.01253:1678 84.01736:106 85.02824:174 89.02322:609 93.61279:86 95.0134:134 97.03001:85 100.93333:96 101.02356:1512 102.0262:86 110.37569:90 113.02326:4010 114.02689:280 119.03554:318 124.8102:68 125.02322:1179 127.02698:118 131.03403:293 143.03593:2920 144.03491:152 152.27615:70 161.04651:2285 161.41183:101 162.04573:293 162.88196:107 170.00267:71 175.81961:72 178.9731:98 179.05646:…	91911	209085	223222	1689	TRUE	2 days, 10:01:00	58	1	16	0	20	1	22	0	0	0		0
26818	15.444	1064.91	AHexCer 58:1;O3|AHexCer (O-18:0)18:1;O2/22:0;O	[M-H]-		0.25	TRUE	14.19	1064.91	C64H123NO10	AHexCer	STOCIWOOWUTSOH-UHFFFAOYSA-N	O=C(OC1C(OCC(NC(=O)C(O)CCCCCCCCCCCCCCCCCCCC)C(O)C=CCCCCCCCCCCCCC)OC(CO)C(O)C1O)CCCCCCCCCCCCCCCCC	410	TRUE	TRUE	TRUE		FALSE	FALSE			100	82.1	33.4	79.6	100	2595.03	Brain3	1064.91345:131621 1065.9168:143757 1066.92016:104237	81.85616:44 83.01253:126 87.00828:160 87.23235:46 89.02322:527 101.02356:229 101.58059:45 113.02326:1207 116.55138:43 119.03354:237 125.02322:328 131.04033:69 141.17905:43 143.03375:710 147.37952:87 149.04385:162 160.52135:72 161.04651:211 162.04573:139 177.67853:44 179.05646:1058 180.05836:90 187.19502:47 192.25847:123 245.28157:43 248.48637:72 255.23351:7813 255.32719:93 255.76663:122 256.23578…	6580	27340	131621	0	TRUE	2 days, 10:01:00	58	1	18	0	18	1	22	0	0	0		0
26772	14.729	1062.91	AHexCer 58:2;O3|AHexCer (O-18:1)18:1;O2/22:0;O	[M-H]-	adduct linked to 27784_[M+Hac-H]-	0.75	TRUE	14.03	1062.89	C64H121NO10	AHexCer	WFDSQNPOILMUEU-UHFFFAOYSA-N	O=C(OC1C(OCC(NC(=O)C(O)CCCCCCCCCCCCCCCCCCCC)C(O)C=CCCCCCCCCCCCCC)OC(CO)C(O)C1O)CCCCCCCC=CCCCCCCCC	410	TRUE	TRUE	TRUE		FALSE	FALSE			100	94	56.6	93.7	100	5608.76	Brain1	1062.89319:163464 1063.89654:253477 1064.8999:119549	83.01253:527 84.02912:46 89.02322:164 98.03264:55 101.02356:211 104.48421:42 110.33334:44 113.02326:1255 114.02493:171 119.03354:119 121.0393:57 125.02527:809 143.03375:845 144.0437:70 151.04393:58 157.03914:42 161.04417:592 175.28543:48 179.05646:243 252.05807:44 253.21738:92 255.23351:635 256.23578:116 268.23901:43 269.24841:221 272.77512:42 279.23242:111 281.24796:2321 282.25076:413 283.26151:…	163464	198280	219716	189	TRUE	2 days, 10:02:00	58	2	18	1	18	1	22	0	0	0		0
27042	15.165	1078.94	AHexCer 59:1;O3|AHexCer (O-18:0)20:1;O2/21:0;O	[M-H]-		0.75	TRUE	14.29	1078.92	C65H125NO10	AHexCer	JPSWAUAPLUPQAH-UHFFFAOYSA-N	O=C(OC1C(OCC(NC(=O)C(O)CCCCCCCCCCCCCCCCCCC)C(O)C=CCCCCCCCCCCCCCCC)OC(CO)C(O)C1O)CCCCCCCCCCCCCCCCC	410	TRUE	TRUE	TRUE		FALSE	FALSE			100	90.8	58.1	97.6	100	3014.07	Brain3	1078.94116:184549 1079.94451:313135 1080.94787:209618	71.01315:85 83.01253:290 89.02668:74 97.03001:98 101.02356:369 111.98335:51 113.02326:2654 114.02884:90 115.02905:93 119.03354:79 123.60317:51 125.02322:716 126.02722:122 127.14886:42 131.03403:292 143.03375:1425 144.03711:117 149.0461:121 158.45467:49 161.04417:1116 162.04807:199 177.33672:45 179.05646:486 180.33142:43 210.51534:55 227.20724:81 253.21738:90 255.23351:3381 256.23578:398 257.11069…	13112	78023	184549	60	TRUE	2 days, 11:01:00	59	1	18	0	20	1	21	0	0	0		0
28007	15.445	1136.97	AHexCer 59:2;O3|AHexCer (O-18:0)20:1;O2/21:1;O	[M+CH3COO]-	adduct linked to 29011_[M+CH3COONa-H]-	0.75	TRUE	14.09	1136.93	C65H123NO10	AHexCer	YYTZIMFQSXPLKQ-UHFFFAOYSA-N	O=C(OC1C(OCC(NC(=O)C(O)CCCCCCCCC=CCCCCCCCCC)C(O)C=CCCCCCCCCCCCCCCC)OC(CO)C(O)C1O)CCCCCCCCCCCCCCCCC	410	TRUE	TRUE	TRUE		FALSE	FALSE			100	79.5	42.5	90.1	100	588.37	Brain3	1136.97058:65744 1137.97393:88393 1138.97729:48188	75.46986:50 83.01253:681 85.03162:109 87.00657:91 89.02322:207 95.0134:98 97.0282:395 101.02356:328 111.27277:53 113.02326:2649 114.02689:251 117.8429:44 119.03554:141 122.67384:42 125.02527:1713 126.02722:102 143.03375:2215 143.67883:63 144.0415:105 145.04176:130 149.67767:45 158.97643:248 161.04417:1015 162.0504:92 169.37007:47 176.3692:49 179.05402:622 183.69627:43 185.84352:124 203.0892:102 2…	3216	12342	65744	15	TRUE	2 days, 11:02:00	59	2	18	0	20	1	21	1	0	0		0
26996	14.874	1076.91	AHexCer 59:2;O3|AHexCer (O-18:1)22:1;O2/19:0;O	[M-H]-		0.75	TRUE	14.1	1076.91	C65H123NO10	AHexCer	IPNCWIIKVLTAMB-UHFFFAOYSA-N	O=C(OC1C(OCC(NC(=O)C(O)CCCCCCCCCCCCCCCCC)C(O)C=CCCCCCCCCCCCCCCCCC)OC(CO)C(O)C1O)CCCCCCCC=CCCCCCCCC	410	TRUE	TRUE	TRUE		FALSE	FALSE			100	92.9	54.6	92.7	100	1753.19	Brain1	1076.91357:44463 1077.91692:52436 1078.92028:30574	81.41737:42 83.0142:65 97.03181:78 113.02326:432 117.1179:44 125.02322:239 143.03813:165 158.97412:71 159.63101:48 161.04651:200 206.3089:54 225.65198:44 227.20448:85 235.44881:56 247.01529:51 255.23351:537 277.7431:42 281.24796:956 282.25076:116 283.09497:54 283.27383:113 291.08722:47 295.26044:156 309.27832:134 322.08353:54 323.25543:92 324.25784:59 337.05005:44 365.33929:65 368.35437:89 369.33…	44463	85017	177039	0	TRUE	2 days, 11:02:00	59	2	18	1	22	1	19	0	0	0		0
27312	15.36	1092.95	AHexCer 60:1;O3|AHexCer (O-18:0)20:1;O2/22:0;O	[M-H]-	adduct linked to 28245_[M+CH3COO]-; found in higher mz's MsMs_28245; found in higher mz's MsMs_28615	1	TRUE	14.37	1092.94	C66H127NO10	AHexCer	HYBNZGVDWHPPJB-UHFFFAOYSA-N	O=C(OC1C(OCC(NC(=O)C(O)CCCCCCCCCCCCCCCCCCCC)C(O)C=CCCCCCCCCCCCCCCC)OC(CO)C(O)C1O)CCCCCCCCCCCCCCCCC	410	TRUE	TRUE	TRUE		FALSE	FALSE			100	88.2	58.4	94.4	100	2627.41	Brain2	1092.94556:175958 1093.94891:272902 1094.95227:130789	81.44549:43 83.01253:404 84.27792:102 87.00828:105 89.02322:148 99.00942:68 101.0254:265 110.68781:46 113.02326:1290 114.02689:90 119.03354:298 125.02322:345 143.03375:1062 155.48598:63 161.04417:1110 162.04807:175 173.53806:107 179.05646:303 186.30098:146 203.26422:49 219.53589:42 248.0619:69 255.23351:314 265.05502:45 279.17117:49 281.25104:336 283.26459:2981 284.26785:583 284.51819:82 297.2792…	26336	175958	215775	938	TRUE	2 days, 12:01:00	60	1	18	0	20	1	22	0	0	0		0
27313	15.722	1092.95	AHexCer 60:1;O3|AHexCer (O-18:0)20:1;O2/22:0;O	[M-H]-		0.5	TRUE	14.37	1092.94	C66H127NO10	AHexCer	HYBNZGVDWHPPJB-UHFFFAOYSA-N	O=C(OC1C(OCC(NC(=O)C(O)CCCCCCCCCCCCCCCCCCCC)C(O)C=CCCCCCCCCCCCCCCC)OC(CO)C(O)C1O)CCCCCCCCCCCCCCCCC	410	TRUE	TRUE	TRUE		FALSE	FALSE			100	79.7	45.6	93.8	100	1370.05	Brain3	1092.94556:68240 1093.94891:87992 1094.95227:42296	83.01253:98 87.829:44 89.02495:118 113.02132:395 125.02322:208 141.41431:45 143.03375:481 161.04417:576 180.96443:70 195.56058:44 221.16263:59 246.74463:43 253.21445:137 255.23351:589 266.15411:62 267.98395:47 270.0278:61 281.24796:1529 282.2446:91 283.13815:60 283.26459:2356 284.27097:185 293.49969:114 297.27921:178 307.30267:60 309.27832:1267 310.28464:227 311.29584:1393 312.15976:64 312.30222:…	2274	13721	68240	15	TRUE	2 days, 12:01:00	60	1	18	0	20	1	22	0	0	0		0
28245	15.355	1152.96	AHexCer 60:1;O3|AHexCer (O-18:0)20:1;O2/22:0;O	[M+CH3COO]-	adduct linked to 27312_[M-H]-	0.5	TRUE	14.37	1152.96	C66H127NO10	AHexCer	HYBNZGVDWHPPJB-UHFFFAOYSA-N	O=C(OC1C(OCC(NC(=O)C(O)CCCCCCCCCCCCCCCCCCCC)C(O)C=CCCCCCCCCCCCCCCC)OC(CO)C(O)C1O)CCCCCCCCCCCCCCCCC	410	TRUE	TRUE	TRUE		FALSE	FALSE			100	88.4	30.3	95.8	100	263.67	Brain3	1152.96277:64493 1153.96612:82807 1154.96948:42738	71.0147:99 83.00752:59 83.01253:887 85.02992:110 89.02322:262 93.5791:45 95.01519:171 97.0282:175 101.02356:859 107.03403:89 107.41925:73 113.02326:3437 114.02884:126 115.04083:76 119.03554:173 123.83147:45 125.02322:1361 126.02722:137 131.03403:411 132.03656:113 139.83443:45 143.03375:2564 144.03711:144 161.04651:2272 162.04807:222 179.05646:675 180.06573:65 212.82423:49 215.15381:126 235.49942:…	1948	11968	64493	14	TRUE	2 days, 12:01:00	60	1	18	0	20	1	22	0	0	0		0
27277	15.04	1090.94	AHexCer 60:2;O3|AHexCer (O-18:1)20:1;O2/22:0;O	[M-H]-	found in higher mz's MsMs_27295	0.5	TRUE	14.18	1090.92	C66H125NO10	AHexCer	OGOGIMNCZAZZCN-UHFFFAOYSA-N	O=C(OC1C(OCC(NC(=O)C(O)CCCCCCCCCCCCCCCCCCCC)C(O)C=CCCCCCCCCCCCCCCC)OC(CO)C(O)C1O)CCCCCCCC=CCCCCCCCC	410	TRUE	TRUE	TRUE		FALSE	FALSE			100	91	56.7	92.6	100	4303.64	Brain2	1090.94116:192505 1091.94451:252354 1092.94787:226565	80.90558:43 83.0142:987 83.90653:88 87.00828:95 89.02322:203 90.22898:46 95.01162:102 97.03181:71 97.19254:56 101.02356:684 102.02435:65 113.02326:2719 114.02689:244 119.03354:403 119.96507:42 125.02322:919 126.02722:186 131.03613:146 143.03375:1598 144.03931:158 146.37566:46 159.97154:46 161.04417:2032 161.31406:69 162.04807:87 179.05646:556 180.69089:106 193.35011:125 194.30176:44 202.49681:45 …	152545	192505	219443	281	TRUE	2 days, 12:02:00	60	2	18	1	20	1	22	0	0	0		0
27243	14.738	1088.91	AHexCer 60:3;O3|AHexCer (O-18:1)20:2;O2/22:0;O	[M-H]-		0.75	TRUE	14.03	1088.91	C66H123NO10	AHexCer	LJCWQDCBWSFKBM-UHFFFAOYSA-N	O=C(OC1C(OCC(NC(=O)C(O)CCCCCCCCCCCCCCCCCCCC)C(O)C=CCCC=CCCCCCCCCCCC)OC(CO)C(O)C1O)CCCCCCCC=CCCCCCCCC	410	TRUE	TRUE	TRUE		FALSE	FALSE			100	94.1	45.5	93.9	100	2354.39	Brain3	1088.91431:115417 1089.91766:154725 1090.92102:86074	72.99422:57 83.01253:209 101.02356:244 113.02326:962 114.23637:46 125.02527:234 141.67377:45 143.03593:608 161.04417:703 162.0504:56 179.05646:103 226.46204:45 255.23351:929 256.23871:99 279.23547:75 281.24796:2051 282.25076:572 283.26459:317 284.26477:54 295.26361:448 296.26266:105 304.24557:65 305.25009:118 306.24988:125 307.26089:92 309.27832:175 325.29816:69 335.26257:61 335.32297:70 353.3168…	58662	60903	115417	15	TRUE	2 days, 12:03:00	60	3	18	1	20	2	22	0	0	0		0
27544	15.532	1106.96	AHexCer 61:1;O3|AHexCer (O-18:0)22:1;O2/21:0;O	[M-H]-		0.5	TRUE	14.43	1106.95	C67H129NO10	AHexCer	GJPWVCKZFFAKKJ-UHFFFAOYSA-N	O=C(OC1C(OCC(NC(=O)C(O)CCCCCCCCCCCCCCCCCCC)C(O)C=CCCCCCCCCCCCCCCCCC)OC(CO)C(O)C1O)CCCCCCCCCCCCCCCCC	410	TRUE	TRUE	TRUE		FALSE	FALSE			100	86	38.9	98.6	100	878.5	Brain3	1106.96094:78923 1107.96429:106562 1108.96765:53291	80.3264:45 83.0142:74 85.0181:67 89.02322:63 91.66028:44 99.0076:75 99.56271:42 101.02356:242 107.50854:44 113.02326:558 118.08772:65 123.94161:46 125.02527:193 131.03403:104 143.03156:464 160.48653:70 161.04417:451 167.99911:50 178.36562:125 179.05646:482 214.27303:42 255.23351:4841 255.31842:72 255.7637:96 256.23578:890 281.24796:201 283.26459:2346 284.26785:325 293.8577:43 297.27606:157 299.16…	2547	13518	78923	7	TRUE	2 days, 13:01:00	61	1	18	0	22	1	21	0	0	0		0
27508	15.185	1104.94	AHexCer 61:2;O3|AHexCer (O-18:1)22:1;O2/21:0;O	[M-H]-		0.75	TRUE	14.22	1104.94	C67H127NO10	AHexCer	YDZOUUTYIYRVPQ-UHFFFAOYSA-N	O=C(OC1C(OCC(NC(=O)C(O)CCCCCCCCCCCCCCCCCCC)C(O)C=CCCCCCCCCCCCCCCCCC)OC(CO)C(O)C1O)CCCCCCCC=CCCCCCCCC	430	TRUE	TRUE	TRUE		FALSE	TRUE			90.2	88.7	29.8	87.2	100	92.17	Brain3	1104.94373:98270 1105.94708:112208 1106.95044:61564	83.01253:419 89.02322:164 97.0282:102 101.0254:128 112.00857:64 113.02326:1945 119.03354:85 122.72052:44 125.02527:661 143.03375:1062 161.04651:716 176.33513:44 179.05402:305 219.82381:92 232.70116:44 253.22029:108 255.22179:312 255.23351:9609 255.3067:117 255.61424:78 255.91905:94 256.33551:88 269.25143:179 281.24796:880 282.25385:112 283.26459:2554 292.13245:54 297.27921:216 306.07672:52 307.26…	11783	27619	98270	15	TRUE	2 days, 13:02:00	61	2	18	1	22	1	21	0	0	0		0
27760	15.754	1120.97	AHexCer 62:1;O3|AHexCer (O-18:0)22:1;O2/22:0;O	[M-H]-	adduct linked to 28609_[M+Hac-H]-	0.75	TRUE	14.47	1120.97	C68H131NO10	AHexCer	VVVGRPJGPCNEFO-UHFFFAOYSA-N	O=C(OC1C(OCC(NC(=O)C(O)CCCCCCCCCCCCCCCCCCCC)C(O)C=CCCCCCCCCCCCCCCCCC)OC(CO)C(O)C1O)CCCCCCCCCCCCCCCCC	410	TRUE	TRUE	TRUE		FALSE	TRUE			92.7	81.6	44.6	91.5	100	1225.28	Brain3	1120.97363:157832 1121.97698:233510 1122.98034:110618	83.0142:332 87.00999:65 89.02495:139 95.01519:43 101.02356:153 110.40265:47 113.02326:1141 114.02689:98 123.17976:44 125.02322:201 143.03375:638 155.04984:62 161.04417:385 172.12868:46 179.05402:348 202.06415:103 204.94766:65 255.23643:179 281.24796:85 283.26459:795 284.26785:206 290.24988:70 297.27921:62 309.27832:117 311.29584:1297 311.63867:74 312.29575:330 315.03177:61 325.31467:245 326.31366…	2534	28880	157832	109	TRUE	2 days, 14:01:00	62	1	18	0	22	1	22	0	0	0		0
27728	15.37	1118.96	AHexCer 62:2;O3|AHexCer (O-18:0)22:2;O2/22:0;O	[M-H]-	adduct linked to 28588_[M+Hac-H]-; adduct linked to 28590_[M+Hac-H]-; adduct linked to 28807_[M+CH3COONa-H]-; similar chromatogram in higher mz_28615	0.75	TRUE	14.3	1118.95	C68H129NO10	AHexCer	YRENNHSZALZSQB-UHFFFAOYSA-N	O=C(OC1C(OCC(NC(=O)C(O)CCCCCCCCCCCCCCCCCCCC)C(O)C=CCCC=CCCCCCCCCCCCCC)OC(CO)C(O)C1O)CCCCCCCCCCCCCCCCC	430	TRUE	TRUE	TRUE		FALSE	TRUE			88.2	86.8	45.9	89.4	87.5	1803.6	Brain3	1118.96204:187215 1119.96539:300054 1120.96875:167260	83.01253:736 89.02322:402 101.02356:303 113.02326:1482 114.02884:138 119.03354:168 122.19124:44 125.02322:849 125.73936:63 128.32115:42 136.19182:51 143.03593:1091 143.13239:60 146.87494:45 161.04417:1069 162.04807:92 179.05402:444 216.68872:44 224.98903:85 247.25728:114 253.21738:105 255.23351:291 256.70532:118 269.24841:269 278.31757:42 281.25104:622 283.26459:1380 284.26169:90 286.11856:73 297…	21854	65782	187215	62	TRUE	2 days, 14:02:00	62	2	18	0	22	2	22	0	0	0		0
28187	16.204	1149.01	AHexCer 64:1;O3|AHexCer (O-24:0)20:1;O2/20:0;O	[M-H]-	adduct linked to 28895_[M+Hac-H]-	0.75	TRUE	14.64	1149	C70H135NO10	AHexCer	MTRSUTQAFVRBEV-UHFFFAOYSA-N	O=C(OC1C(OCC(NC(=O)C(O)CCCCCCCCCCCCCCCCCC)C(O)C=CCCCCCCCCCCCCCCC)OC(CO)C(O)C1O)CCCCCCCCCCCCCCCCCCCCCCC	410	TRUE	TRUE	TRUE		FALSE	FALSE			100	74.2	47	85	100	1592.93	Brain3	1149.00854:115863 1150.01189:167935 1151.01525:80444	79.32437:45 83.01253:179 89.02668:76 101.0254:112 113.02326:577 115.96651:44 125.02322:178 132.86542:48 143.03375:599 161.04651:341 179.05646:99 189.20372:51 283.25534:57 284.27097:92 309.27832:43 311.2894:92 311.62897:46 315.04477:120 316.46457:46 327.57281:44 339.32822:757 340.33157:204 342.82773:42 353.34439:238 355.32101:639 356.32697:220 365.3428:94 367.35968:834 368.35788:226 381.37549:318 …	1309	17106	115863	0	TRUE	2 days, 16:01:00	64	1	24	0	20	1	20	0	0	0		0
28566	16.727	1177.04	AHexCer 66:1;O3|AHexCer (O-24:0)22:0;O2/20:1;O	[M-H]-	adduct linked to 29249_[M+Hac-H]-; similar chromatogram in higher mz_28569; similar chromatogram in higher mz_28570; similar chromatogram in higher mz_28573; similar chromatogram in higher mz_28579; similar chromatogram in higher mz_29286	0.75	TRUE	14.86	1177.03	C72H139NO10	AHexCer	WNQBIJZREKPOGL-UHFFFAOYSA-N	O=C(OC1C(OCC(NC(=O)C(O)CCCCCCCCC=CCCCCCCCC)C(O)CCCCCCCCCCCCCCCCCCC)OC(CO)C(O)C1O)CCCCCCCCCCCCCCCCCCCCCCC	410	TRUE	TRUE	TRUE		FALSE	FALSE			100	65.4	57	78.4	100	497.32	Brain3	1177.03772:68268 1178.04107:94459 1179.04443:44755	79.44683:42 95.0134:48 101.02171:94 113.02326:261 122.04745:46 143.03375:93 173.26054:42 255.23936:83 281.25104:53 335.14514:45 347.55356:42 355.31757:110 356.33041:68 367.35968:669 368.3649:189 381.37549:407 382.07724:72 382.3746:149 383.35712:522 384.35886:226 395.38397:102 396.39398:122 433.25775:86 435.25885:45 445.30637:65 457.03824:87 458.30847:102 460.85815:76 469.92319:98 488.60159:45 490…	690	9829	68268	14	TRUE	2 days, 18:01:00	66	1	24	0	22	0	20	1	0	0		0
10099	9.915	529.54	Cer 18:1;O2/15:0(d7)	[M-H]-	adduct linked to 11877_[M+CH3COO]-; found in higher mz's MsMs_11877; found in higher mz's MsMs_11848	1	TRUE	9.34	529.533	C33H58NO3	Cer_NS	HBULQAPKKLNTLT-BXLQGFJZSA-N	[H][C@@](O)(\C=C\CCCCCCCCCCCCC)[C@]([H])(CO)NC(=O)CCCCCCCCCCCC([2H])([2H])C([2H])([2H])C([2H])([2H])[2H]	annotated by user-defined text library	TRUE	TRUE	FALSE		FALSE	FALSE			97.2	95.9				5208.11	Brain2	529.53137:420312 530.53472:425203 531.53808:159295	90.25335:47 95.04913:203 137.97913:42 154.69633:76 160.60959:76 161.47704:89 164.3564:114 166.93195:84 167.37975:76 168.38176:90 168.64105:61 170.20343:44 174.30902:94 176.96109:109 177.80313:72 179.8494:57 180.48157:42 189.28188:76 191.80898:78 197.95891:58 201.46805:43 215.60294:45 222.86923:99 223.20587:11396 223.27705:171 223.60577:57 223.70992:54 224.21179:2189 225.21175:263 226.22769:78 228…	365388	420312	425400	410288	TRUE	1 day, 9:01:00	33	1	18	1	15	0	0	0	0	0		0
11877	9.915	589.557	Cer 18:1;O2/15:0(d7)	[M+CH3COO]-	adduct linked to 10099_[M-H]-	1	TRUE	9.34	589.554	C33H58NO3	Cer_NS	HBULQAPKKLNTLT-BXLQGFJZSA-N	[H][C@@](O)(\C=C\CCCCCCCCCCCCC)[C@]([H])(CO)NC(=O)CCCCCCCCCCCC([2H])([2H])C([2H])([2H])C([2H])([2H])[2H]	annotated by user-defined text library	TRUE	TRUE	FALSE		FALSE	FALSE			96.6	96.1				1476.74	Brain1	589.5567:389361 590.56005:318281 591.56341:74538	133.15286:64 150.40947:73 152.00264:93 155.72144:91 165.314:46 167.30151:66 167.541:80 170.73221:128 171.10597:86 175.35822:56 202.50984:43 221.19261:106 223.20587:7596 223.28801:81 223.63043:96 224.20906:1254 225.21724:203 227.18515:43 232.27084:111 239.23474:237 240.23352:12178 240.30453:109 240.33578:128 240.79625:78 241.2173:8898 241.24008:1858 241.28847:94 241.32832:83 241.49347:65 241.69286…	389361	318502	341942	320714	TRUE	1 day, 9:01:00	33	1	18	1	15	0	0	0	0	0		0
11335	11.593	564.541	Cer 36:1;O2|Cer 18:1;O2/18:0	[M-H]-	adduct linked to 12793_[M+CH3COO]-; found in higher mz's MsMs_12793; similar chromatogram in higher mz_17585; found in higher mz's MsMs_11366	1	TRUE	10.71	564.536	C36H71NO3	Cer_NS	VODZWWMEJITOND-UHFFFAOYSA-N	O=C(NC(CO)C(O)C=CCCCCCCCCCCCCC)CCCCCCCCCCCCCCCCC	410	TRUE	TRUE	TRUE		FALSE	FALSE			100	90.6	80.1	97.9	100	2209.95	Brain1	564.54498:415491 565.54833:483788 566.55169:188675	95.05092:80 107.05109:61 138.19017:43 144.82556:44 163.1604:85 167.83289:82 170.43542:92 178.63004:48 181.81346:96 183.17258:73 185.31926:83 190.08449:58 196.22232:67 196.73093:54 200.54829:44 205.5305:68 209.65472:71 215.22101:43 225.22549:141 230.08913:61 235.20705:240 237.22086:8851 237.29143:90 237.57663:85 238.22673:1374 239.23192:358 241.3454:73 248.48059:46 250.25165:366 251.23828:158 251.…	415491	425690	430055	4004	TRUE	1 day, 12:01:00	36	1	18	1	18	0	0	0	0	0		0
12793	11.593	624.569	Cer 36:1;O2|Cer 18:1;O2/18:0	[M+CH3COO]-	adduct linked to 11335_[M-H]-	1	TRUE	10.71	624.557	C36H71NO3	Cer_NS	VODZWWMEJITOND-UHFFFAOYSA-N	O=C(NC(CO)C(O)C=CCCCCCCCCCCCCC)CCCCCCCCCCCCCCCCC	410	TRUE	TRUE	TRUE		FALSE	FALSE			100	90.6	44.8	91.9	100	655.89	Brain1	624.56854:345427 625.57189:327871 626.57525:99668	153.41803:68 155.59798:59 158.49388:43 160.28229:112 167.97774:78 170.16519:45 176.05539:126 179.78796:84 182.51096:79 184.53177:94 193.30934:69 194.52917:49 200.42114:65 201.74387:43 204.50453:45 209.84052:75 220.09016:87 221.22531:91 223.17302:68 225.22275:130 230.8904:72 235.20705:111 237.22086:11729 237.29143:123 237.65855:100 238.22391:1897 238.29745:67 239.23192:293 245.22705:54 250.08063:1…	345427	399946	422362	1910	TRUE	1 day, 12:01:00	36	1	18	1	18	0	0	0	0	0		0
11948	13.213	592.573	Cer 38:1;O2|Cer 20:1;O2/18:0	[M-H]-		1	TRUE	12	592.567	C38H75NO3	Cer_NS	BDIIZHQNVIYLPJ-UHFFFAOYSA-N	O=C(NC(CO)C(O)C=CCCCCCCCCCCCCCCC)CCCCCCCCCCCCCCCCC	410	TRUE	TRUE	TRUE		FALSE	FALSE			100	83.1	71.5	97.1	100	3032.78	Brain2	592.56848:362960 593.57183:284069 594.57519:67018	169.19124:43 174.59705:44 187.60143:138 189.21886:89 191.81406:83 195.17636:61 209.75291:77 211.22054:68 212.36198:87 217.92058:91 237.22368:641 238.22391:253 238.77861:48 249.83437:46 263.23822:1385 263.79749:107 264.24414:288 265.25497:5475 265.33853:87 266.25577:1011 267.25845:74 268.26602:473 273.65051:44 279.26917:82 281.24796:87 282.28156:2878 282.40781:65 283.26459:2796 283.48361:69 283.61…	264772	362960	383087	1287	TRUE	1 day, 14:01:00	38	1	20	1	18	0	0	0	0	0		0
13438	13.948	648.643	Cer 42:1;O2|Cer 18:1;O2/24:0	[M-H]-		1	TRUE	13.26	648.63	C42H83NO3	Cer_NS	ZJVVOYPTFQEGPH-UHFFFAOYSA-N	O=C(NC(CO)C(O)C=CCCCCCCCCCCCCC)CCCCCCCCCCCCCCCCCCCCCCC	410	TRUE	TRUE	TRUE		FALSE	FALSE			100	94.2	73.5	93.7	100	671.71	Brain1	648.62939:186269 649.63274:119827 650.6361:40598	83.93507:63 154.00421:61 167.98486:44 234.01129:43 237.22086:1218 238.22673:176 239.21207:52 250.25745:106 253.2932:42 255.23351:249 258.05185:43 263.23822:1346 264.24115:162 265.24899:156 266.2468:180 268.26602:291 269.27249:132 281.24182:67 291.27484:129 298.27219:88 306.07031:63 330.36481:45 337.34619:89 338.34659:116 349.34949:943 350.35724:224 351.36301:73 353.34097:61 360.81732:46 364.35919…	186269	261787	324751	1942	TRUE	1 day, 18:01:00	42	1	18	1	24	0	0	0	0	0		0
13372	14.119	646.619	Cer 42:2;O2|Cer 18:2;O2/24:0	[M-H]-	adduct linked to 14972_[M+Hac-H]-	0.25	TRUE	13.06	646.614	C42H81NO3	Cer_NS	ZCUCZYYSYGKQQV-UHFFFAOYSA-N	O=C(NC(CO)C(O)C=CCCC=CCCCCCCCCC)CCCCCCCCCCCCCCCCCCCCCCC	410	TRUE	TRUE	TRUE		FALSE	TRUE			73.8	86.9	38.8	60.6	60	84.5	Brain3	646.61938:184061 647.62273:101751 648.62609:79469	95.51781:42 123.03336:140 152.99385:262 227.19896:89 237.21803:84 250.25455:720 251.23538:79 251.25571:151 253.07158:79 253.21738:72 255.23351:1579 256.23871:265 262.25793:214 263.23822:260 268.54224:43 277.27295:78 278.24725:93 279.23547:132 280.26535:1011 281.26642:124 290.24988:784 291.25296:142 293.24542:72 294.24109:68 296.23111:67 306.24344:503 307.24805:573 308.25751:1025 309.26865:214 320…	23413	87771	184061	6855	TRUE	1 day, 18:02:00	42	2	18	2	24	0	0	0	0	0		0
14794	14.792	701.509	CL 68:2|CL 16:0_16:0_18:1_18:1	[M-2H]2-		0.75	TRUE	13.71	701.495	C77H146O17P2	CL	BEYMPTDFOUBIAH-UHFFFAOYSA-N	O=C(OCC(OC(=O)CCCCCCCC=CCCCCCCCC)COP(=O)(O)OCC(O)COP(=O)(O)OCC(OC(=O)CCCCCCCCCCCCCCC)COC(=O)CCCCCCCCCCCCCCC)CCCCCCCC=CCCCCCCCC	410	TRUE	TRUE	TRUE		FALSE	FALSE			100	86.5	46.8	98.4	100	431.13	Brain1	701.50897:84838 702.51232:46110 703.51568:14661	71.9241:51 78.95592:93 96.96864:184 109.34615:43 146.34241:48 152.99612:1849 189.69307:45 197.02148:46 255.22179:236 255.23351:3534 255.33305:68 256.08032:65 256.23578:837 257.23999:97 260.15805:47 262.25793:120 279.6521:48 281.24796:6105 281.68146:62 282.25385:1211 282.48785:63 283.26459:3209 283.47125:61 283.56384:98 284.26477:612 284.72534:56 309.27832:127 311.29907:190 362.27734:43 365.3533:1…	84838	61230	65529	25062	TRUE	2 days, 20:02:00	68	2	16	0	16	0	18	1	18	1		0
15216	14.82	714.504	CL 70:3|CL 16:0_18:1_18:1_18:1	[M-2H]2-		0.75	TRUE	13.62	714.502	C79H148O17P2	CL	JUNMAHCDPSQWFI-UHFFFAOYSA-N	O=C(OCC(OC(=O)CCCCCCCC=CCCCCCCCC)COP(=O)(O)OCC(O)COP(=O)(O)OCC(OC(=O)CCCCCCCCCCCCCCC)COC(=O)CCCCCCCC=CCCCCCCCC)CCCCCCCC=CCCCCCCCC	410	TRUE	TRUE	TRUE		FALSE	FALSE			100	83.7	45.8	85.3	100	27.15	Brain1	714.50385:61987 715.5072:34038 716.51056:5335	125.14414:59 151.77002:43 152.99385:547 176.12592:51 185.896:58 250.8521:45 253.22321:90 255.23351:4198 256.23578:783 257.23706:191 259.41962:62 267.27045:147 271.15222:69 271.84369:42 279.23242:110 280.867:81 281.24796:12256 281.37091:123 281.43546:73 282.25076:2192 282.77747:76 283.25842:584 283.44351:97 284.26169:147 286.48444:60 290.54657:43 304.23917:118 305.01962:64 307.26413:103 309.27832:…	61987	49477	65635	208	TRUE	2 days, 22:03:00	70	3	16	0	18	1	18	1	18	1		0
15187	14.602	713.495	CL 70:4|CL 16:1_18:1_18:1_18:1	[M-2H]2-		0.75	TRUE	13.52	713.495	C79H146O17P2	CL	NSHXPPPROQLOLP-UHFFFAOYSA-N	O=C(OCC(OC(=O)CCCCCCCC=CCCCCCC)COP(=O)(O)OCC(O)COP(=O)(O)OCC(OC(=O)CCCCCCCC=CCCCCCCCC)COC(=O)CCCCCCCC=CCCCCCCCC)CCCCCCCC=CCCCCCCCC	410	TRUE	TRUE	TRUE		FALSE	FALSE			100	86.5	47.2	87.8	100	1227.49	Brain1	713.49512:97811 714.49847:54123 715.50183:6531	76.93037:42 78.95918:101 93.29391:42 146.26926:50 152.99612:1785 153.99739:186 179.05891:51 209.75026:43 223.36469:64 231.45045:43 248.05902:44 253.21738:3275 253.29903:69 254.22151:712 255.23351:3427 256.23578:789 257.23706:130 258.02536:43 259.23663:109 267.26743:193 279.23242:1278 280.23468:245 281.24796:17023 281.36169:166 281.42316:120 281.62918:103 281.84143:116 282.25385:4192 282.35852:80 …	97811	77878	102161	318	TRUE	2 days, 22:04:00	70	4	16	1	18	1	18	1	18	1		0
15726	14.856	727.514	CL 72:4|CL 18:1_18:1_18:1_18:1	[M-2H]2-		0.75	TRUE	13.58	727.51	C81H150O17P2	CL	TWHQNHQPSCPQNY-UHFFFAOYSA-N	O=C(OCC(OC(=O)CCCCCCCC=CCCCCCCCC)COP(=O)(O)OCC(O)COP(=O)(O)OCC(OC(=O)CCCCCCCC=CCCCCCCCC)COC(=O)CCCCCCCC=CCCCCCCCC)CCCCCCCC=CCCCCCCCC	410	TRUE	TRUE	TRUE		FALSE	FALSE			100	81.3	54.7	82	100	2440.74	Brain1	727.51422:222834 728.51757:136190 729.52093:19421	77.8509:50 78.95756:109 123.03336:69 149.96478:44 152.99612:3987 153.55879:74 154.99734:109 159.38104:42 162.69958:45 168.83864:94 174.11551:69 175.77586:119 181.01128:76 183.0833:91 190.10469:66 198.45685:62 209.88033:82 211.19922:94 253.21738:129 254.22444:116 255.23351:1360 256.23578:318 256.48517:84 263.58621:66 272.13385:45 274.71561:137 279.23242:470 280.22855:75 281.04517:85 281.24796:6079…	222834	177979	217935	2018	TRUE	3 days, 0:04:00	72	4	18	1	18	1	18	1	18	1		0
15683	14.647	726.506	CL 72:5|CL 18:1_18:1_18:1_18:2	[M-2H]2-	similar chromatogram in higher mz_16294; similar chromatogram in higher mz_27531	0.75	TRUE	13.5	726.502	C81H148O17P2	CL	HWEUSTZTLDFZJQ-UHFFFAOYSA-N	O=C(OCC(OC(=O)CCCCCCCC=CCCCCCCCC)COP(=O)(O)OCC(O)COP(=O)(O)OCC(OC(=O)CCCCCCCC=CCCCCCCCC)COC(=O)CCCCCCCC=CCCCCCCCC)CCCCCCCC=CCC=CCCCCC	410	TRUE	TRUE	TRUE		FALSE	FALSE			100	84.8	49.7	86.5	100	3041.63	Brain3	726.50623:162118 727.50958:91383 728.51294:11684	78.95756:506 101.02724:61 119.68222:44 124.70172:46 132.0513:42 148.73528:47 152.99612:3588 153.99966:129 166.32635:69 169.11974:80 175.00894:85 178.94858:88 183.59943:51 196.65126:85 202.90904:88 225.60518:69 238.14755:110 248.91121:43 253.21738:312 255.23351:3328 255.35355:62 256.23871:696 256.78757:82 257.54871:116 257.85464:48 259.24252:310 269.47098:56 269.74179:43 277.20889:71 277.55072:49 …	167059	128802	162118	806	TRUE	3 days, 0:05:00	72	5	18	1	18	1	18	1	18	2		0
15644	14.459	725.469	CL 72:6|CL 16:0_18:1_18:1_20:4	[M-2H]2-	similar chromatogram in higher mz_16745; similar chromatogram in higher mz_28027	0.5	TRUE	13.45	725.495	C81H146O17P2	CL	CWHQKHJCVOKNKE-UHFFFAOYSA-N	O=C(OCC(OC(=O)CCCCCCCC=CCCCCCCCC)COP(=O)(O)OCC(O)COP(=O)(O)OCC(OC(=O)CCCCCCCCCCCCCCC)COC(=O)CCCCCCCC=CCCCCCCCC)CCCCCCC=CCC=CCC=CCC=CCC	410	TRUE	TRUE	TRUE		FALSE	TRUE			85.2	88	49	75.5	100	141.81	Brain1	725.4693:13784 726.47265:3721 727.47601:1331	80.48415:43 151.15205:47 152.99612:3363 153.52246:84 153.99966:103 159.28389:122 163.25171:74 170.76335:119 183.93729:94 184.14114:80 190.82043:42 193.08774:112 199.02005:63 213.84404:81 247.23711:52 252.67526:106 253.21738:407 254.22151:103 255.23351:6419 255.31549:97 256.23871:981 257.23999:117 257.83405:63 259.24252:361 261.57877:47 268.86966:89 279.23242:6095 280.23776:1313 281.24796:35708 28…	13784	9382	12508	13	TRUE	3 days, 0:06:00	72	6	16	0	18	1	18	1	20	4		0
15603	14.43	724.487	CL 72:7|CL 16:0_18:1_18:2_20:4	[M-2H]2-	similar chromatogram in higher mz_16107; similar chromatogram in higher mz_16679; similar chromatogram in higher mz_28935; similar chromatogram in higher mz_16639; similar chromatogram in higher mz_28395	0.75	TRUE	13.35	724.487	C81H144O17P2	CL	ODWBMCRGBJRXAA-UHFFFAOYSA-N	O=C(OCC(OC(=O)CCCCCCCC=CCC=CCCCCC)COP(=O)(O)OCC(O)COP(=O)(O)OCC(OC(=O)CCCCCCCCCCCCCCC)COC(=O)CCCCCCCC=CCCCCCCCC)CCCCCCC=CCC=CCC=CCC=CCC	410	TRUE	TRUE	TRUE		FALSE	FALSE			100	86.3	52.9	85.5	100	2411.18	Brain1	724.48737:130709 725.49072:100442 726.49408:28920	78.95918:89 87.88569:43 134.98404:54 152.99612:2632 153.99966:172 154.99963:104 175.24176:84 181.60101:84 189.26675:118 191.10913:98 194.75671:78 196.74377:49 203.3792:42 205.19435:179 209.02103:80 215.07587:59 253.21738:5125 253.99074:65 254.22151:989 255.23351:2927 255.8956:69 256.23578:828 257.23706:163 259.24252:609 260.24673:136 262.30841:47 279.23242:7774 279.77472:69 280.23468:1916 281.247…	130709	101720	131164	1550	TRUE	3 days, 0:07:00	72	7	16	0	18	1	18	2	20	4		0
15571	14.286	723.481	CL 72:8|CL 16:1_18:1_18:2_20:4	[M-2H]2-		0.75	TRUE	13.31	723.479	C81H142O17P2	CL	LHAZUMGITUOFRI-UHFFFAOYSA-N	O=C(OCC(OC(=O)CCCCCCCC=CCC=CCCCCC)COP(=O)(O)OCC(O)COP(=O)(O)OCC(OC(=O)CCCCCCCC=CCCCCCC)COC(=O)CCCCCCCC=CCCCCCCCC)CCCCCCC=CCC=CCC=CCC=CCC	410	TRUE	TRUE	TRUE		FALSE	FALSE			100	89	46.5	94.5	100	381.65	Brain1	723.48145:69376 724.4848:44687 725.48816:10598	78.95918:89 91.83581:42 95.72388:44 148.04547:52 152.99612:1478 153.99966:85 184.68614:51 205.19435:78 225.14024:50 227.19896:229 253.21738:2932 254.22151:565 255.23351:1581 255.69043:72 256.23578:346 257.2341:69 257.27527:47 259.24252:364 268.26602:44 278.44598:61 279.23242:4994 280.23776:1243 281.18649:66 281.24796:6240 281.76453:141 282.25076:982 283.26459:1354 283.62555:65 283.88486:115 284.2…	69376	46898	63563	2885	TRUE	3 days, 0:08:00	72	8	16	1	18	1	18	2	20	4		0
16039	14.258	735.479	CL 74:10|CL 16:1_18:1_20:4_20:4	[M-2H]2-	similar chromatogram in higher mz_29251; similar chromatogram in higher mz_28528; similar chromatogram in higher mz_28367	0.75	TRUE	13.3	735.479	C83H142O17P2	CL	MHGVZFVKMGASRM-UHFFFAOYSA-N	O=C(OCC(OC(=O)CCCCCCC=CCC=CCC=CCC=CCC)COP(=O)(O)OCC(O)COP(=O)(O)OCC(OC(=O)CCCCCCCC=CCCCCCC)COC(=O)CCCCCCCC=CCCCCCCCC)CCCCCCC=CCC=CCC=CCC=CCC	410	TRUE	TRUE	TRUE		FALSE	FALSE			100	89.4	42	93.1	100	710.93	Brain1	735.47913:100438 736.48248:85119 737.48584:18080	73.10229:59 78.96082:75 152.99612:1818 153.99966:138 172.67247:43 181.0162:48 182.23131:85 190.5876:64 205.1996:214 206.19572:85 209.02103:65 219.14235:66 220.5934:43 227.19896:118 232.2876:93 234.28889:73 238.3795:90 239.18373:60 243.6169:59 245.64047:45 253.15906:78 253.21738:5256 254.20982:104 254.2186:1195 254.4641:87 255.23351:1258 256.23282:199 257.64282:76 259.24548:973 260.24377:271 277.2…	100438	66933	90830	217	TRUE	3 days, 2:10:00	74	10	16	1	18	1	20	4	20	4		0
16149	14.62	738.504	CL 74:7|CL 18:1_18:1_18:1_20:4	[M-2H]2-	similar chromatogram in higher mz_16267	0.75	TRUE	13.44	738.502	C83H148O17P2	CL	ARSQSFRYHLFNTG-UHFFFAOYSA-N	O=C(OCC(OC(=O)CCCCCCCC=CCCCCCCCC)COP(=O)(O)OCC(O)COP(=O)(O)OCC(OC(=O)CCCCCCCC=CCCCCCCCC)COC(=O)CCCCCCCC=CCCCCCCCC)CCCCCCC=CCC=CCC=CCC=CCC	410	TRUE	TRUE	TRUE		FALSE	FALSE			100	84.1	60.6	87.7	100	3467.74	Brain2	738.50391:176668 739.50726:97086 740.51062:13245	77.33434:44 133.49142:43 134.98404:106 152.99612:2531 153.33179:72 161.04417:126 167.52203:106 170.10542:98 173.58151:94 176.94647:79 180.40033:68 185.44402:56 198.23232:91 198.86496:99 205.19698:214 218.24533:73 229.19769:111 250.28064:45 253.21738:149 255.23351:1727 256.23578:341 257.00491:170 257.23706:133 259.24252:1254 260.04279:81 260.24966:297 267.27045:118 277.22412:53 279.23242:1020 280.…	224841	176668	221042	904	TRUE	3 days, 2:07:00	74	7	18	1	18	1	18	1	20	4		0
16107	14.436	737.463	CL 74:8|CL 16:0_18:1_20:3_20:4	[M-2H]2-		0.25	TRUE	13.41	737.495	C83H146O17P2	CL	PFGASIWRHMRQNZ-UHFFFAOYSA-N	O=C(OCC(OC(=O)CCCCCCCCCC=CCC=CCC=CCC)COP(=O)(O)OCC(O)COP(=O)(O)OCC(OC(=O)CCCCCCCCCCCCCCC)COC(=O)CCCCCCCC=CCCCCCCCC)CCCCCCC=CCC=CCC=CCC=CCC	410	TRUE	TRUE	TRUE		FALSE	TRUE			81.1	87.7	48.5	66.2	100	5.52	Brain1	737.46344:5755 738.46679:3995 739.47015:2071	87.02538:43 96.96684:152 102.18546:49 149.9805:85 152.99612:3887 153.99966:71 170.6532:97 172.34032:121 175.36064:53 177.09276:80 180.23053:132 191.18007:113 193.9545:87 205.19435:194 231.21074:87 248.23512:43 253.21738:407 255.23351:4014 256.23578:525 257.2341:72 258.06363:45 259.24252:914 260.24377:482 261.24988:137 268.5032:99 279.23242:1809 280.23468:403 281.11581:78 281.24796:47278 281.32788…	5755	3824	4861	109	TRUE	3 days, 2:08:00	74	8	16	0	18	1	20	3	20	4		0
16111	14.485	737.498	CL 74:8|CL 18:1_18:1_18:2_20:4	[M-2H]2-	similar chromatogram in higher mz_16144; similar chromatogram in higher mz_28223; similar chromatogram in higher mz_26729	0.75	TRUE	13.4	737.495	C83H146O17P2	CL	CPOFSSJWFXVICD-UHFFFAOYSA-N	O=C(OCC(OC(=O)CCCCCCCC=CCC=CCCCCC)COP(=O)(O)OCC(O)COP(=O)(O)OCC(OC(=O)CCCCCCCC=CCCCCCCCC)COC(=O)CCCCCCCC=CCCCCCCCC)CCCCCCC=CCC=CCC=CCC=CCC	410	TRUE	TRUE	TRUE		FALSE	FALSE			100	86.4	51.4	87.7	100	2766.48	Brain2	737.49829:142710 738.50164:83086 739.505:13482	78.95918:82 144.74838:44 152.99612:2266 155.83809:86 177.16348:80 179.85185:68 201.13264:44 205.19698:137 231.48669:45 253.21738:444 254.22151:104 255.23351:4524 255.34477:68 256.23578:1075 257.24588:106 259.24252:753 260.24673:242 261.24988:109 273.80212:43 279.23242:5504 279.34573:104 280.23776:904 280.83936:89 281.24796:20861 281.32788:226 281.42316:157 281.43546:181 281.51849:103 281.59537:10…	187997	142710	197468	463	TRUE	3 days, 2:08:00	74	8	18	1	18	1	18	2	20	4		0
16076	14.322	736.463	CL 74:9|CL 18:1_18:2_18:2_20:4	[M-2H]2-	similar chromatogram in higher mz_16594; similar chromatogram in higher mz_27373; similar chromatogram in higher mz_25901; similar chromatogram in higher mz_16625; similar chromatogram in higher mz_28363; similar chromatogram in higher mz_28531	0.75	TRUE	13.35	736.487	C83H144O17P2	CL	MPYOKYQIJIPEFC-UHFFFAOYSA-N	O=C(OCC(OC(=O)CCCCCCCC=CCC=CCCCCC)COP(=O)(O)OCC(O)COP(=O)(O)OCC(OC(=O)CCCCCCCC=CCCCCCCCC)COC(=O)CCCCCCCC=CCC=CCCCCC)CCCCCCC=CCC=CCC=CCC=CCC	410	TRUE	TRUE	TRUE		FALSE	FALSE			100	89.3	55.5	84.9	100	31.8	Brain1	736.4635:19818 737.46685:8754 738.47021:1707	107.08712:54 133.39615:43 134.98404:116 145.47467:48 152.99385:2982 159.12204:87 161.09767:61 161.2838:52 170.19865:90 173.01218:109 175.69569:79 190.69894:74 193.64326:106 203.20413:115 205.1996:226 233.80388:91 245.67781:71 253.21738:1345 254.22151:404 255.23351:3541 256.23578:633 257.83112:46 259.24252:1334 260.24673:316 261.21732:53 271.96155:44 279.23242:9454 279.32736:114 279.60309:72 280.1…	19818	12720	16569	285	TRUE	3 days, 2:09:00	74	9	18	1	18	2	18	2	20	4		0
16639	14.43	749.496	CL 76:10|CL 18:1_18:1_20:4_20:4	[M-2H]2-		0.75	TRUE	13.39	749.495	C85H146O17P2	CL	OKAVBPMNVPPOML-UHFFFAOYSA-N	O=C(OCC(OC(=O)CCCCCCC=CCC=CCC=CCC=CCC)COP(=O)(O)OCC(O)COP(=O)(O)OCC(OC(=O)CCCCCCCC=CCCCCCCCC)COC(=O)CCCCCCCC=CCCCCCCCC)CCCCCCC=CCC=CCC=CCC=CCC	410	TRUE	TRUE	TRUE		FALSE	FALSE			100	87.4	51.9	93.1	100	2821.96	Brain2	749.49573:120103 750.49908:125566 751.50244:16671	77.64568:46 78.95756:141 96.96323:56 144.93144:66 152.99612:3264 153.99739:232 167.59557:43 168.82436:89 172.63153:96 178.05492:66 179.82974:66 181.13704:116 184.83063:134 188.38286:45 197.97954:46 200.05811:120 205.19698:349 229.19769:210 250.48071:66 253.21738:301 254.3121:81 255.23351:1638 255.33305:73 255.67285:97 256.23578:290 259.24252:1518 260.24377:267 263.0004:48 267.62708:45 272.55118:5…	151870	120103	151939	385	TRUE	3 days, 4:10:00	76	10	18	1	18	1	20	4	20	4		0
16594	14.295	748.488	CL 76:11|CL 18:1_18:2_20:4_20:4	[M-2H]2-		0.75	TRUE	13.33	748.487	C85H144O17P2	CL	ZXQUAHMBEIXUAQ-UHFFFAOYSA-N	O=C(OCC(OC(=O)CCCCCCC=CCC=CCC=CCC=CCC)COP(=O)(O)OCC(O)COP(=O)(O)OCC(OC(=O)CCCCCCCC=CCCCCCCCC)COC(=O)CCCCCCCC=CCC=CCCCCC)CCCCCCC=CCC=CCC=CCC=CCC	410	TRUE	TRUE	TRUE		FALSE	FALSE			100	89.1	51.2	93.4	100	1736.92	Brain3	748.48767:101186 749.49102:95032 750.49438:16411	78.95756:95 90.63677:42 93.06924:117 152.99612:2689 153.63828:64 153.99512:207 163.15103:112 177.82269:59 178.40967:44 183.48521:73 185.16962:45 191.17754:79 205.19435:305 215.36084:43 217.87729:83 224.99178:43 229.19492:159 239.24042:61 249.18884:98 253.21738:1047 253.70168:103 254.22151:110 255.23351:4547 255.32133:66 256.23578:889 259.23663:486 259.24252:1230 260.24673:396 261.25876:87 272.887…	106420	71563	101186	451	TRUE	3 days, 4:11:00	76	11	18	1	18	2	20	4	20	4		0
16553	14.203	747.48	CL 76:12|CL 16:1_18:1_20:4_22:6	[M-2H]2-	similar chromatogram in higher mz_25657; similar chromatogram in higher mz_26748; similar chromatogram in higher mz_27119; similar chromatogram in higher mz_26486; similar chromatogram in higher mz_28622; similar chromatogram in higher mz_27126; similar chromatogram in higher mz_25660; similar chromatogram in higher mz_27157; similar chromatogram in higher mz_27168; similar chromatogram in higher…	0.75	TRUE	13.23	747.479	C85H142O17P2	CL	GTPZARKQZBERBI-UHFFFAOYSA-N	O=C(OCC(OC(=O)CCCCCCC=CCC=CCC=CCC=CCC)COP(=O)(O)OCC(O)COP(=O)(O)OCC(OC(=O)CCCCCCCC=CCCCCCC)COC(=O)CCCCCCCC=CCCCCCCCC)CCC=CCC=CCC=CCC=CCC=CCC=CCC	410	TRUE	TRUE	TRUE		FALSE	FALSE			100	89	44.8	87.3	100	895.55	Brain1	747.48029:84025 748.48364:66729 749.487:14842	95.2887:42 96.96864:119 98.17785:66 99.29044:44 111.11818:48 120.76123:49 134.98404:95 150.59831:49 152.99612:2584 154.00194:99 154.99963:110 163.15805:55 178.8824:100 180.4471:81 181.06798:75 187.66418:46 191.1826:136 205.1996:96 214.97643:79 229.20047:122 247.50516:46 249.18306:72 253.21738:2988 254.22151:256 255.23351:1828 256.23282:171 258.02829:44 259.24252:1641 260.24673:363 261.25284:73 26…	84025	49850	72817	711	TRUE	3 days, 4:12:00	76	12	16	1	18	1	20	4	22	6		0
16685	14.548	750.505	CL 76:9|CL 18:1_18:1_18:1_22:6	[M-2H]2-		0.75	TRUE	13.41	750.502	C85H148O17P2	CL	YWOLZGXXRULYPD-UHFFFAOYSA-N	O=C(OCC(OC(=O)CCCCCCCC=CCCCCCCCC)COP(=O)(O)OCC(O)COP(=O)(O)OCC(OC(=O)CCCCCCCC=CCCCCCCCC)COC(=O)CCCCCCCC=CCCCCCCCC)CCC=CCC=CCC=CCC=CCC=CCC=CCC	410	TRUE	TRUE	TRUE		FALSE	FALSE			100	84.7	53.8	80	100	2692.31	Brain2	750.50452:112016 751.50787:105855 752.51123:14971	76.31759:48 92.5837:43 119.32362:43 143.08417:52 152.99612:2644 153.99739:136 157.14709:46 177.16348:126 178.02069:121 191.18007:163 202.17096:70 209.02368:100 215.29092:72 225.0605:53 229.19769:304 231.3027:96 249.18594:95 254.22151:84 255.23643:499 256.23578:159 257.23706:70 259.24548:411 260.24673:129 261.26468:74 277.51407:105 279.23242:310 280.23776:112 280.97144:79 281.24796:31645 281.32788…	141320	112016	151061	324	TRUE	3 days, 4:09:00	76	9	18	1	18	1	18	1	22	6		0
17186	14.377	761.499	CL 78:12|CL 18:1_18:1_20:4_22:6	[M-2H]2-		0.75	TRUE	13.38	761.495	C87H146O17P2	CL	ZSEWHMXOXTUNKP-UHFFFAOYSA-N	O=C(OCC(OC(=O)CCCCCCC=CCC=CCC=CCC=CCC)COP(=O)(O)OCC(O)COP(=O)(O)OCC(OC(=O)CCCCCCCC=CCCCCCCCC)COC(=O)CCCCCCCC=CCCCCCCCC)CCC=CCC=CCC=CCC=CCC=CCC=CCC	410	TRUE	TRUE	TRUE		FALSE	FALSE			100	88.4	50.3	92	100	1593.43	Brain3	761.49896:135950 762.50231:139373 763.50567:21325	78.95918:142 95.29764:43 113.5499:43 117.06833:152 126.90308:69 150.13315:81 152.99612:4359 153.2433:81 153.99739:142 155.1046:57 159.11972:97 164.16615:50 177.09032:103 185.96346:69 191.18007:329 196.82605:137 205.19698:419 222.9431:92 225.68227:45 227.20172:102 229.19492:663 230.20033:173 250.19077:99 253.21738:123 254.22151:125 255.23351:2415 256.23578:868 257.23706:191 259.24252:1730 260.2467…	133988	104745	135950	593	TRUE	3 days, 6:12:00	78	12	18	1	18	1	20	4	22	6		0
17143	14.267	760.488	CL 78:13|CL 18:1_18:2_20:4_22:6	[M-2H]2-		0.75	TRUE	13.25	760.487	C87H144O17P2	CL	ZUNUABGXYGGNLO-UHFFFAOYSA-N	O=C(OCC(OC(=O)CCCCCCC=CCC=CCC=CCC=CCC)COP(=O)(O)OCC(O)COP(=O)(O)OCC(OC(=O)CCCCCCCC=CCCCCCCCC)COC(=O)CCCCCCCC=CCC=CCCCCC)CCC=CCC=CCC=CCC=CCC=CCC=CCC	410	TRUE	TRUE	TRUE		FALSE	FALSE			100	87.7	40.8	88.1	100	15.12	Brain1	760.48792:86397 761.49127:95831 762.49463:19729	95.83688:45 96.97044:138 131.08228:80 131.27538:44 149.13783:81 152.99612:3895 153.23875:81 153.80414:76 154.99963:120 163.07146:70 168.17256:57 173.40289:87 177.16592:91 179.58653:78 191.18007:119 193.22017:81 194.4985:81 203.26161:44 205.19435:311 218.58386:84 227.77388:42 229.19492:517 250.33572:51 253.21445:192 255.23351:2672 255.94836:91 256.23578:560 257.00198:104 259.24252:1430 260.24673:4…	86397	58656	81117	547	TRUE	3 days, 6:13:00	78	13	18	1	18	2	20	4	22	6		0
17719	14.331	773.496	CL 80:14|CL 18:1_18:1_22:6_22:6	[M-2H]2-		0.75	TRUE	13.3	773.495	C89H146O17P2	CL	HZFYREBTTSBKTM-UHFFFAOYSA-N	O=C(OCC(OC(=O)CCC=CCC=CCC=CCC=CCC=CCC=CCC)COP(=O)(O)OCC(O)COP(=O)(O)OCC(OC(=O)CCCCCCCC=CCCCCCCCC)COC(=O)CCCCCCCC=CCCCCCCCC)CCC=CCC=CCC=CCC=CCC=CCC=CCC	410	TRUE	TRUE	TRUE		FALSE	FALSE			100	87.6	40.7	93.2	100	1080.68	Brain1	773.49561:94565 774.49896:94978 775.50232:12952	78.95918:126 96.9903:42 98.41586:125 121.03123:46 131.08438:124 135.11609:100 152.99385:1701 154.22034:72 163.74612:74 178.88486:312 179.88626:196 186.43858:74 191.1826:225 192.18225:79 194.39117:70 198.64793:59 217.19077:51 225.81442:82 229.19492:607 230.19756:170 241.9921:103 244.90001:42 249.18594:249 253.22029:91 254.37347:97 255.23058:275 256.23282:119 259.24252:293 260.24081:68 277.09601:44…	94565	67791	96890	301	TRUE	3 days, 8:14:00	80	14	18	1	18	1	22	6	22	6		0
17660	14.231	772.487	CL 80:15|CL 18:1_20:4_20:4_22:6	[M-2H]2-		0.75	TRUE	13.24	772.487	C89H144O17P2	CL	CUVOTOBEYPXDCI-UHFFFAOYSA-N	O=C(OCC(OC(=O)CCCCCCC=CCC=CCC=CCC=CCC)COP(=O)(O)OCC(O)COP(=O)(O)OCC(OC(=O)CCCCCCCC=CCCCCCCCC)COC(=O)CCCCCCC=CCC=CCC=CCC=CCC)CCC=CCC=CCC=CCC=CCC=CCC=CCC	410	TRUE	TRUE	TRUE		FALSE	FALSE			100	88.7	42.9	91.9	100	419.74	Brain1	772.48682:71009 773.49017:82817 774.49353:13558	77.64892:46 122.1001:57 133.09789:60 138.80698:43 143.08635:73 152.99385:2251 153.99739:320 155.00191:112 163.15103:146 163.65938:53 166.16568:47 168.85292:92 175.78316:45 178.88486:542 180.89047:65 183.69627:61 191.18007:175 197.12955:65 204.15089:45 205.1996:94 223.30717:102 229.19492:481 246.15486:71 249.18016:84 253.94693:44 255.23351:505 255.40627:149 257.2341:61 259.24252:645 260.24377:271 …	71009	45794	62906	196	TRUE	3 days, 8:15:00	80	15	18	1	20	4	20	4	22	6		0
18192	14.185	784.487	CL 82:17|CL 18:1_20:4_22:6_22:6	[M-2H]2-		0.75	TRUE	13.23	784.487	C91H144O17P2	CL	DTSZIYIKMXJJIT-UHFFFAOYSA-N	O=C(OCC(OC(=O)CCC=CCC=CCC=CCC=CCC=CCC=CCC)COP(=O)(O)OCC(O)COP(=O)(O)OCC(OC(=O)CCCCCCCC=CCCCCCCCC)COC(=O)CCCCCCC=CCC=CCC=CCC=CCC)CCC=CCC=CCC=CCC=CCC=CCC=CCC	410	TRUE	TRUE	TRUE		FALSE	FALSE			100	89	23	93	100	541.59	Brain1	784.48724:51001 785.49059:51170 786.49395:12025	78.95756:311 121.33182:55 126.50909:66 134.98192:102 137.13016:119 151.87389:43 152.99612:5308 153.04599:66 153.0732:55 153.39079:79 153.99739:224 163.1487:77 166.83725:42 178.8824:428 178.92407:113 179.8838:136 191.17754:99 199.2916:101 203.38441:44 217.19347:82 226.63306:43 228.94806:118 229.19214:287 230.92381:77 231.9386:73 233.35576:47 237.01486:65 249.18884:83 253.21445:80 255.23351:763 256…	51001	29469	42617	422	TRUE	3 days, 10:17:00	82	17	18	1	20	4	22	6	22	6		0
5122	7.05	436.284	LPE O-16:1	[M-H]-	adduct linked to 9481_[M+CH3COONa-H]-	0.75	TRUE	6.43	436.283	C21H44NO6P	EtherLPE	RRTPYUGIBQLEDN-UHFFFAOYSA-N	O=P(O)(OCCN)OCC(O)COCCCCCCCCC=CCCCCCC	410	TRUE	TRUE	TRUE		FALSE	FALSE			100	95.3	54.5	93	100	130.68	Brain1	436.28409:136099 437.28744:62133 438.2908:33108	77.21191:45 78.95756:995 84.93194:52 86.39228:46 88.4725:95 97.81865:47 106.96579:74 110.26213:49 112.41817:43 118.85366:68 132.74083:44 137.56613:149 140.01219:2895 141.01143:119 142.01205:65 152.99612:1281 156.50452:80 160.54224:141 164.66902:44 166.02634:53 192.92989:51 194.99719:44 196.03754:5968 197.04207:394 214.95226:43 221.09178:57 232.13121:43 233.26619:166 235.20424:63 237.22368:186 239…	136099	134249	142675	286	TRUE	16:01:00	16	1	16	1	0	0	0	0	0	0		0
6599	7.659	464.319	LPE O-18:1	[M-H]-	adduct linked to 10832_[M+CH3COONa-H]-; similar chromatogram in higher mz_6602; similar chromatogram in higher mz_6606; similar chromatogram in higher mz_13515; similar chromatogram in higher mz_25152; found in higher mz's MsMs_6653	0.75	TRUE	6.95	464.315	C23H48NO6P	EtherLPE	CDONWGCJDDHTLP-UHFFFAOYSA-N	O=P(O)(OCCN)OCC(O)COCCCCCCCCC=CCCCCCCCC	410	TRUE	TRUE	TRUE		FALSE	FALSE			100	94.1	64.5	92.5	100	187.84	Brain1	464.31482:272898 465.31817:146397 466.32153:45873	78.95918:1966 92.57312:50 96.97224:87 107.21232:44 119.98313:44 122.00089:387 133.54858:43 140.01219:5424 140.09242:61 140.46793:66 140.88525:78 143.62831:47 148.86716:43 152.99385:717 163.76254:44 166.02634:270 167.83765:54 189.68297:45 196.03754:14005 196.10168:156 196.15045:109 196.35327:85 196.49966:79 197.04207:888 198.04143:153 209.82458:62 227.89282:93 237.29425:43 239.23758:88 250.67218:4…	272898	281183	313187	1458	TRUE	18:01:00	18	1	18	1	0	0	0	0	0	0		0
6476	7.149	462.299	LPE O-18:2	[M-H]-	similar chromatogram in higher mz_6498; similar chromatogram in higher mz_6548; similar chromatogram in higher mz_6565; similar chromatogram in higher mz_13218; similar chromatogram in higher mz_6571	0.75	TRUE	6.6	462.299	C23H46NO6P	EtherLPE	DBVHWKABURKXNY-UHFFFAOYSA-N	O=P(O)(OCCN)OCC(O)COCCCCCCCCC=CCC=CCCCCC	410	TRUE	TRUE	TRUE		FALSE	FALSE			100	96.1	64.5	92.3	100	188.01	Brain3	462.29916:223219 463.30251:91160 464.30587:26088	78.95756:1535 79.41579:59 80.95998:87 83.93004:42 89.88464:45 103.76054:45 104.97556:141 119.38168:64 120.79748:50 122.00089:275 123.9967:65 134.98404:133 136.995:79 139.3927:54 140.01219:3329 140.06641:84 140.27686:66 141.01361:91 151.7813:47 152.99612:769 154.01558:56 157.3884:42 164.93956:47 166.0287:203 184.05908:56 196.03754:10062 196.11195:160 196.20178:85 196.27623:79 196.48169:61 197.0394…	214255	209388	223219	362	TRUE	18:02:00	18	2	18	2	0	0	0	0	0	0		0
19305	12.24	806.646	PC O-34:0|PC O-18:0_16:0	[M+CH3COO]-		0.25	TRUE	11.37	806.628	C42H86NO7P	EtherPC	GTFLTTXDLGEBAI-UHFFFAOYSA-N	O=C(OC(COCCCCCCCCCCCCCCCCCC)COP(=O)([O-])OCC[N+](C)(C)C)CCCCCCCCCCCCCCC	410	TRUE	TRUE	TRUE		FALSE	FALSE			100	91	50	90.2	100	2589.42	Brain1	806.64581:131496 807.64916:133875 808.65252:49365	76.24556:48 89.02322:459 89.77:66 97.25758:55 99.80605:59 101.02356:281 113.02326:538 119.03354:378 120.11766:45 129.05499:63 131.03403:151 143.03593:284 147.38843:44 149.04385:128 158.16644:46 161.04417:167 176.88797:99 179.05646:132 179.87889:42 255.23351:6641 256.23578:979 257.23706:77 262.08881:58 275.83755:44 283.26459:519 284.26785:122 302.56973:43 309.27832:112 329.91196:44 331.26477:98 35…	131496	64648	39280	91	TRUE	1 day, 10:00:00	34	0	18	0	16	0	0	0	0	0		0
14764	11.359	700.534	PE O-34:2|PE O-16:1_18:1	[M-H]-		1	TRUE	10.41	700.529	C39H76NO7P	EtherPE	ZVVYJAAMWXATNY-UHFFFAOYSA-N	O=C(OC(COC=CCCCCCCCCCCCCCC)COP(=O)(O)OCCN)CCCCCCCC=CCCCCCCCC	410	TRUE	TRUE	TRUE		FALSE	FALSE			100	89.5	41.3	93.7	100	337.06	Brain1	700.53369:414661 701.53704:479791 702.5404:522211	78.95918:608 96.97044:60 120.14779:45 122.00089:170 134.98618:101 136.77415:58 138.72063:45 140.01219:3409 141.01361:198 143.65248:89 152.99612:2642 153.99966:252 154.19984:99 154.99963:105 157.35852:95 159.95068:62 160.22893:69 160.80705:66 162.896:85 166.2153:87 168.35561:112 168.78387:81 169.06255:85 170.56703:95 171.00769:182 171.30499:90 172.711:89 174.66002:75 175.29028:126 176.4617:153 176…	414661	413900	412544	9628	TRUE	1 day, 10:02:00	34	2	16	1	18	1	0	0	0	0		0
15687	11.538	726.551	PE O-36:3|PE O-18:2_18:1	[M-H]-	adduct linked to 19393_[M+CH3COONa-H]-	0.75	TRUE	10.61	726.544	C41H78NO7P	EtherPE	CFANDHZPOSNKNO-UHFFFAOYSA-N	O=C(OC(COC=CCCCCCCC=CCCCCCCCC)COP(=O)(O)OCCN)CCCCCCCC=CCCCCCCCC	410	TRUE	TRUE	TRUE		FALSE	FALSE			100	90.2	46.7	93.5	100	8216.92	Brain1	726.55066:413711 727.55401:478980 728.55737:516774	77.286:47 78.95756:374 110.26791:50 129.05707:61 137.55539:99 140.01219:3848 152.11789:76 152.99612:273 153.961:73 156.08296:106 157.6575:109 159.03651:49 159.84178:79 163.01295:142 163.86105:91 165.16322:145 166.02634:201 168.31519:104 168.52922:65 168.73151:102 168.83864:101 169.32475:107 169.66354:89 170.41867:81 170.94539:55 172.09741:139 172.77362:69 174.16145:123 174.24854:88 174.5462:119 1…	413711	415633	414777	10543	TRUE	1 day, 12:03:00	36	3	18	2	18	1	0	0	0	0		0
15533	10.491	722.521	PE O-36:5|PE O-16:1_20:4	[M-H]-	adduct linked to 18115_[M+Hac-H]-; similar chromatogram in higher mz_16712; similar chromatogram in higher mz_15798; similar chromatogram in higher mz_15841	1	TRUE	9.73	722.513	C41H74NO7P	EtherPE	YITZQGLIICATLN-UHFFFAOYSA-N	O=C(OC(COC=CCCCCCCCCCCCCCC)COP(=O)(O)OCCN)CCCCCCC=CCC=CCC=CCC=CCC	410	TRUE	TRUE	TRUE		FALSE	FALSE			100	93	49.2	92.7	100	7416.36	Brain3	722.52057:400533 723.52392:483492 724.52728:442337	78.95918:361 93.06924:280 101.18387:66 105.40974:43 108.68029:75 122.00089:153 134.98404:77 140.01219:2784 140.08376:77 141.00708:83 142.09724:49 142.968:61 147.69337:89 152.99385:489 154.00194:108 156.73845:112 159.08273:78 162.79778:133 163.07614:385 165.16559:93 168.03238:72 168.13216:139 169.12451:101 170.41389:76 174.11067:86 177.09032:261 177.44411:74 178.09404:95 178.23347:76 179.18401:160…	413130	414634	400533	3703	TRUE	1 day, 12:05:00	36	5	16	1	20	4	0	0	0	0		0
16337	13.372	742.578	PE O-37:2|PE O-17:1_20:1	[M-H]-		0.75	TRUE	12.51	742.576	C42H82NO7P	EtherPE	JWHNAYUIWHGUNM-UHFFFAOYSA-N	O=C(OC(COC=CCCCCCCCCCCCCCCC)COP(=O)(O)OCCN)CCCCCCCCCC=CCCCCCCCC	410	TRUE	TRUE	TRUE		FALSE	FALSE			100	91.1	50.7	86.1	100	2584.65	Brain1	742.57825:248426 743.5816:184208 744.58496:62554	78.95756:77 91.88499:54 110.98685:164 113.02326:127 140.01219:516 147.61099:52 152.99612:155 155.98453:124 161.04417:90 167.28729:45 184.32521:98 192.87643:64 194.00555:99 194.79764:56 196.03754:331 199.70833:144 200.94556:79 201.2964:80 223.0909:85 235.491:63 253.21445:128 253.25528:176 255.23351:1091 256.23578:164 265.26093:73 267.23148:245 268.23599:66 268.27203:74 281.20493:123 281.24796:1256…	248426	202684	139536	1295	TRUE	1 day, 13:02:00	37	2	17	1	20	1	0	0	0	0		0
16867	12.999	754.587	PE O-38:3|PE O-18:2_20:1	[M-H]-		0.25	TRUE	12.29	754.576	C43H82NO7P	EtherPE	CJTMZOOUZQGAPV-UHFFFAOYSA-N	O=C(OC(COC=CCCCCCCC=CCCCCCCCC)COP(=O)(O)OCCN)CCCCCCCCCC=CCCCCCCCC	410	TRUE	TRUE	TRUE		FALSE	FALSE			100	93.9	56.8	92.6	100	4743.06	Brain2	754.58661:238996 755.58996:356630 756.59332:227784	76.28397:43 78.95756:200 81.34629:92 122.00089:102 136.73129:43 140.01001:1059 151.53531:45 152.99838:169 168.78625:74 178.75742:88 180.96689:93 182.04581:69 183.85527:125 185.82104:76 186.07843:45 186.39854:95 189.82181:97 193.34756:82 193.93408:83 195.00998:97 195.21989:58 196.03754:622 196.5459:69 197.79393:122 198.27103:99 198.72285:106 201.5643:129 203.09181:85 205.65399:64 207.34465:95 212.…	238093	238996	237721	1856	TRUE	1 day, 14:03:00	38	3	18	2	20	1	0	0	0	0		0
16510	10.35	746.514	PE O-38:7|PE O-16:1_22:6	[M-H]-	found in higher mz's MsMs_16523	1	TRUE	9.52	746.513	C43H74NO7P	EtherPE	WVGALBKSWOUIEZ-UHFFFAOYSA-N	O=C(OC(COC=CCCCCCCCCCCCCCC)COP(=O)(O)OCCN)CCC=CCC=CCC=CCC=CCC=CCC=CCC	410	TRUE	TRUE	TRUE		FALSE	FALSE			100	91.7	28.2	90.6	100	1709.03	Brain3	746.51862:329084 747.52197:395884 748.52533:566604	77.85413:43 78.95756:601 81.03255:77 81.07215:218 83.04927:105 85.02992:61 87.38475:46 89.02322:304 91.05423:392 93.07101:1241 93.77953:119 94.07436:98 95.04913:154 95.08665:447 97.10223:70 99.47678:70 101.0254:184 102.02805:91 103.24223:43 105.06947:759 106.07495:77 107.08523:2879 108.08886:341 109.06463:174 109.09908:253 110.8016:82 111.22832:91 113.02326:141 115.0546:482 117.0703:1605 117.9841…	331489	331432	329084	10849	TRUE	1 day, 14:07:00	38	7	16	1	22	6	0	0	0	0		0
18199	13.869	784.631	PE O-40:2|PE O-18:1_22:1	[M-H]-	found in higher mz's MsMs_18247	0.75	TRUE	13.12	784.623	C45H88NO7P	EtherPE	RKRYLPRHFNWQBD-UHFFFAOYSA-N	O=C(OC(COC=CCCCCCCCCCCCCCCCC)COP(=O)(O)OCCN)CCCCCCCCCCCC=CCCCCCCCC	410	TRUE	TRUE	TRUE		FALSE	FALSE			100	93.1	46.6	91	100	254.65	Brain2	784.63611:228028 785.63946:360156 786.64282:350143	75.28848:46 78.96082:129 83.0142:76 85.40379:43 101.02356:89 113.02522:160 114.88953:45 140.01219:1122 140.35718:73 142.01862:46 147.47966:42 152.99612:2013 157.59999:107 168.31281:83 182.04333:48 185.85352:66 186.28098:56 189.51642:58 194.55728:115 195.93748:107 196.03754:988 196.45599:57 196.83633:56 197.03693:109 200.36667:66 201.52527:52 202.36122:84 207.42383:103 208.6132:63 209.28606:75 211…	238351	228028	231836	2107	TRUE	1 day, 16:02:00	40	2	18	1	22	1	0	0	0	0		0
18116	13.629	782.61	PE O-40:3|PE O-18:2_22:1	[M-H]-		0.75	TRUE	13.07	782.607	C45H86NO7P	EtherPE	GHZVEINRKWBYNY-UHFFFAOYSA-N	O=C(OC(COC=CCCCCCCC=CCCCCCCCC)COP(=O)(O)OCCN)CCCCCCCCCCCC=CCCCCCCCC	410	TRUE	TRUE	TRUE		FALSE	FALSE			100	96.2	59.4	90	100	2118.41	Brain2	782.60974:200819 783.61309:202512 784.61645:83061	71.01315:185 78.95918:294 83.01253:164 85.8311:43 87.00828:131 87.76547:52 89.02322:1808 92.31411:94 101.02356:1836 102.0262:130 103.02635:58 108.5867:44 113.02326:1953 119.03354:1103 119.31762:79 120.03734:144 125.02322:127 131.03403:582 132.04077:68 135.76443:44 140.01001:491 143.03375:832 147.41957:46 149.04385:211 152.99612:1896 153.99739:85 161.04417:840 162.61545:112 179.05646:935 180.06082…	233505	200819	98349	1921	TRUE	1 day, 16:03:00	40	3	18	2	22	1	0	0	0	0		0
17944	12.833	778.585	PE O-40:5|PE O-18:1_22:4	[M-H]-		1	TRUE	11.61	778.576	C45H82NO7P	EtherPE	YARMYJKPPFMPIW-UHFFFAOYSA-N	O=C(OC(COC=CCCCCCCCCCCCCCCCC)COP(=O)(O)OCCN)CCCCCCCCC=CCC=CCC=CCC=CCC	410	TRUE	TRUE	TRUE		FALSE	FALSE			100	82.8	55.8	93.1	100	1665.05	Brain2	778.58539:236950 779.58874:459863 780.5921:306559	78.95918:185 138.0674:63 140.01001:1691 141.08978:53 152.98932:57 163.07614:73 173.87862:46 177.09276:146 179.03439:92 182.09279:75 183.95219:56 188.46838:208 189.98848:151 190.54713:82 191.10913:169 192.10858:114 194.34518:77 196.03754:1107 196.81062:160 197.15269:69 198.90631:93 200.58981:89 201.88965:84 202.86989:86 204.03308:94 205.1261:126 206.04312:80 206.35101:105 207.05975:75 207.2101:116…	238884	236950	233617	2670	TRUE	1 day, 16:05:00	40	5	18	1	22	4	0	0	0	0		0
17663	10.492	772.533	PE O-40:8|PE O-18:2_22:6	[M-H]-		0.5	TRUE	9.86	772.529	C45H76NO7P	EtherPE	UKPNUUDYLNCIOE-UHFFFAOYSA-N	O=C(OC(COC=CCCCCCCC=CCCCCCCCC)COP(=O)(O)OCCN)CCC=CCC=CCC=CCC=CCC=CCC=CCC	410	TRUE	TRUE	TRUE		FALSE	FALSE			100	95.2	37	90.4	100	7.94	Brain2	772.53265:245851 773.536:476406 774.53936:507922	77.88162:44 78.95918:465 79.24278:92 79.73293:43 81.0705:328 91.05247:208 93.07101:591 95.04735:103 95.29227:43 105.07134:219 107.08712:1396 108.09076:196 109.101:239 113.05833:73 115.05656:210 115.46185:81 117.0703:825 118.07378:168 119.08553:694 121.10181:776 122.00089:115 123.11671:476 124.11917:86 125.23436:68 127.07655:136 128.3419:49 131.08647:1270 133.10211:1063 134.10402:78 134.98404:139 …	244814	245851	239186	2861	TRUE	1 day, 16:08:00	40	8	18	2	22	6	0	0	0	0		0
19598	14.083	812.648	PE O-42:2|PE O-18:1_24:1	[M-H]-	adduct linked to 23274_[M+CH3COONa-H]-	0.75	TRUE	13.31	812.654	C47H92NO7P	EtherPE	BTXCGIZYIZZSFZ-UHFFFAOYSA-N	O=C(OC(COC=CCCCCCCCCCCCCCCCC)COP(=O)(O)OCCN)CCCCCCCCCCCC=CCCCCCCCCCC	410	TRUE	TRUE	TRUE		FALSE	FALSE			100	92.7	64.7	85.2	100	2596.21	Brain1	812.65808:183502 813.66143:263134 814.66479:126937	89.02149:106 105.99192:46 113.02326:51 127.19433:85 140.01001:307 143.03375:61 152.99612:605 153.99966:98 178.8873:359 180.88554:59 192.99098:94 196.0401:246 201.20282:62 207.78027:60 209.18002:90 216.63206:136 217.77451:94 242.96803:140 253.22029:122 255.23058:384 258.4671:45 263.07175:45 267.26743:248 281.24796:2702 282.25385:379 283.26459:333 284.26477:180 303.93561:45 309.27832:3872 310.28464…	183502	206725	217126	1226	TRUE	1 day, 18:02:00	42	2	18	1	24	1	0	0	0	0		0
19492	13.859	810.643	PE O-42:3|PE O-18:2_24:1	[M-H]-		0.5	TRUE	13.2	810.638	C47H90NO7P	EtherPE	GRUZEZCDAKIASL-UHFFFAOYSA-N	O=C(OC(COC=CCCCCCCC=CCCCCCCCC)COP(=O)(O)OCCN)CCCCCCCCCCCC=CCCCCCCCCCC	410	TRUE	TRUE	TRUE		FALSE	FALSE			100	94.6	59	83.1	100	3478.26	Brain1	810.64282:207685 811.64617:304372 812.64953:169267	71.01315:345 81.0342:92 83.0142:110 85.02824:128 87.00828:127 87.49442:45 89.02322:3079 90.02543:55 95.01162:69 96.96684:89 100.93333:179 101.02356:2948 105.85047:49 107.03214:367 113.02326:3225 114.02689:86 119.03554:2151 120.03532:75 120.93246:103 125.02322:215 125.62637:48 131.03403:701 140.01219:392 143.03375:1922 145.0528:78 149.04385:296 151.04843:70 152.99612:753 161.04651:1254 162.04807:1…	207685	141854	119456	521	TRUE	1 day, 18:03:00	42	3	18	2	24	1	0	0	0	0		0
14847	12.62	702.553	PE P-34:1|PE P-16:0_18:1	[M-H]-	similar chromatogram in higher mz_21047	0.75	TRUE	11.17	702.544	C39H78NO7P	EtherPE	HEASGCOZOMIKFU-UHFFFAOYSA-N	O=C(OC(COC=CCCCCCCCCCCCCCCCC)COP(=O)(O)OCCN)CCCCCCCCCCCCCCC	410	TRUE	TRUE	TRUE		FALSE	FALSE			100	76.9	75.9	92.1	100	237.98	Brain1	702.5481:321384 703.55145:222522 704.55481:68369	78.96082:73 95.53035:67 96.97044:109 110.07363:48 140.01219:286 151.72713:97 152.99612:465 154.00421:59 161.71931:48 168.50781:45 170.01222:121 171.62894:138 174.49052:78 184.12622:79 196.03754:284 197.04465:96 198.73576:154 208.29836:69 224.42314:64 227.20172:322 255.08421:63 255.1808:121 255.21886:302 255.23351:62347 255.3067:363 255.34184:434 255.37991:180 255.44727:173 255.52928:121 255.56444…	321384	335238	409111	1149	TRUE	1 day, 10:01:00	34	1	16	0	18	1	0	0	0	0	17649	1.264
15867	13.564	730.582	PE P-36:1|PE P-18:0_18:1	[M-H]-	similar chromatogram in higher mz_15888; similar chromatogram in higher mz_15911; similar chromatogram in higher mz_16006; similar chromatogram in higher mz_16978; similar chromatogram in higher mz_17059; similar chromatogram in higher mz_18864	0.75	TRUE	12.57	730.576	C41H82NO7P	EtherPE	LGFRBARRRZCSBV-UHFFFAOYSA-N	O=C(OC(COC=CCCCCCCCCCCCCCC)COP(=O)(O)OCCN)CCCCCCCCCCCCCCCCCCC	410	TRUE	TRUE	TRUE		FALSE	FALSE			100	88.2	59.8	91.5	100	1947.18	Brain2	730.58203:278045 731.58538:266648 732.58874:149364	75.99933:45 78.95756:92 96.96864:171 140.01219:595 152.99612:683 153.49521:76 166.0287:133 170.24648:80 172.24409:125 175.95085:72 182.58276:117 184.81068:52 187.06717:78 187.80981:82 188.77293:105 196.03754:844 197.35603:60 201.51747:95 201.70221:98 202.77333:88 203.33215:71 207.73274:126 209.02632:86 210.01044:87 225.61894:67 227.20172:223 228.20554:95 239.23474:397 247.31204:88 252.125:89 255.…	191481	278045	242415	3046	TRUE	1 day, 12:01:00	36	1	18	0	18	1	0	0	0	0	18928	0.676
15783	12.825	728.567	PE P-36:2|PE P-18:1_18:1	[M-H]-	found in higher mz's MsMs_15792	1	TRUE	11.38	728.56	C41H80NO7P	EtherPE	XVYPOHCSLJZFED-UHFFFAOYSA-N	O=C(OC(COC=CCCCCCCCCCCCCCCCC)COP(=O)(O)OCCN)CCCCCCCC=CCCCCCCCC	410	TRUE	TRUE	TRUE		FALSE	FALSE			100	77.4	42.4	93.6	100	2290.87	Brain2	728.56744:410787 729.57079:476254 730.57415:505922	75.19946:46 78.95918:706 124.77131:73 138.88904:45 140.01219:3460 141.01361:87 147.97636:99 150.00743:81 152.99612:392 153.63147:122 156.81876:91 160.27533:81 161.49799:72 164.26714:58 166.02634:86 167.02193:98 167.76405:82 167.87801:68 170.17953:57 170.95497:96 172.80254:66 174.1131:85 174.99683:81 175.98003:138 176.68573:63 177.75427:194 178.02802:88 178.78192:71 179.03685:146 179.57916:107 179…	405643	410787	412241	11269	TRUE	1 day, 12:02:00	36	2	18	1	18	1	0	0	0	0	18806	1.334
17079	13.851	758.619	PE P-38:1|PE P-18:0_20:1	[M-H]-	found in higher mz's MsMs_17081	0.75	TRUE	13.15	758.607	C43H86NO7P	EtherPE	ALJUYAAJNSNTHU-UHFFFAOYSA-N	O=C(OC(COC=CCCCCCCCCCCCCCCCC)COP(=O)(O)OCCN)CCCCCCCCCCCCCCCCCCC	410	TRUE	TRUE	TRUE		FALSE	FALSE			100	94.2	63.5	90.8	100	286.14	Brain1	758.60907:210707 759.61242:344058 760.61578:168406	78.95918:344 140.01219:716 152.99385:1576 162.59207:85 178.88486:79 179.28214:140 180.03868:83 185.62624:81 187.20757:81 189.97838:153 191.41832:81 192.10605:89 194.95625:54 195.55289:62 196.03754:415 202.0876:113 206.42209:73 208.3486:85 215.34201:107 217.10704:93 224.12125:61 227.20724:94 228.33014:88 241.02664:83 242.79097:64 247.50229:100 253.21153:169 253.74255:97 254.22151:158 255.23351:302…	210707	219428	241158	1640	TRUE	1 day, 14:01:00	38	1	18	0	20	1	0	0	0	0	20457	0.263
16963	13.603	756.596	PE P-38:2|PE P-18:1_20:1	[M-H]-		1	TRUE	12.82	756.591	C43H84NO7P	EtherPE	HXUHHWPZGOIBGO-UHFFFAOYSA-N	O=C(OC(COC=CCCCCCCCCCCCCCCCC)COP(=O)(O)OCCN)CCCCCCCCCC=CCCCCCCCC	410	TRUE	TRUE	TRUE		FALSE	FALSE			100	92.7	29.5	92.9	100	466.92	Brain2	756.5965:247095 757.59985:482785 758.60321:460002	73.70519:54 78.95756:525 108.34241:46 122.00089:115 134.98831:69 140.01219:4224 140.16835:68 150.00743:107 152.99612:1469 163.0153:163 166.0287:169 167.92549:75 168.82436:136 169.02443:82 169.9931:109 175.05016:100 175.60098:66 176.37407:75 176.67598:54 177.93022:87 179.03439:66 180.44217:103 182.1002:139 182.51343:107 183.17754:95 184.38741:89 184.48946:111 184.70856:128 184.98013:73 185.70116:7…	248037	247095	236041	13168	TRUE	1 day, 14:02:00	38	2	18	1	20	1	0	0	0	0	20332	0.642
16780	12.214	752.564	PE P-38:4|PE P-18:0_20:4	[M-H]-		0.75	TRUE	11.21	752.56	C43H80NO7P	EtherPE	ADYILQKXUHGAJF-UHFFFAOYSA-N	O=C(OC(COC=CCCCCCCCCCCCCCCCC)COP(=O)(O)OCCN)CCCCCCCCCC=CCC=CCC=CCC	410	TRUE	TRUE	TRUE		FALSE	FALSE			100	88.2	76.5	92.3	100	1585.82	Brain1	752.56427:183351 753.56762:174550 754.57098:63351	78.95918:75 122.00089:50 128.51636:49 140.01219:225 150.95836:44 152.99385:221 179.05646:58 184.45461:45 188.77293:78 191.20795:72 194.04129:47 196.03754:269 196.83376:83 198.53172:66 206.91739:107 223.53728:46 261.25876:437 262.26685:102 265.25198:94 265.90005:45 267.26743:311 271.18542:46 274.07205:124 279.23242:75 281.24796:476 283.26151:411 284.26785:165 287.24799:90 300.33612:42 303.23633:23…	183351	92593	47155	542	TRUE	1 day, 14:04:00	38	4	18	0	20	4	0	0	0	0	20115	0.509
16781	11.785	752.564	PE P-38:4|PE P-18:0_20:4	[M-H]-	adduct linked to 20627_[M+CH3COONa-H]-	0.25	TRUE	11.3	752.56	C43H80NO7P	EtherPE	LNMUSWRRUGLGJT-UHFFFAOYSA-N	O=C(OC(COC=CCCCCCCC=CCCCCCCCC)COP(=O)(O)OCCN)CCCCCCCCCC=CCC=CCCCCC	310	TRUE	TRUE	TRUE		FALSE	FALSE			100	97.1	48.5	86.1	100	2931.32	Brain1	752.56427:229488 753.56762:366981 754.57098:127907	71.01161:112 78.95592:85 89.02322:629 101.02356:634 111.21478:44 113.02326:470 117.48508:45 119.03554:411 125.02322:145 129.77214:42 131.03613:171 136.94781:44 140.01001:383 141.00926:43 143.03593:283 149.0461:156 152.99385:116 158.97412:50 161.04417:154 161.08604:75 171.44173:88 177.08788:78 178.74272:123 179.05646:413 184.69113:55 185.82603:45 191.61613:89 193.51833:86 196.03754:326 200.36926:4…	229488	202243	71052	545	TRUE	1 day, 14:04:00	38	4	18	0	20	4	0	0	0	0	20115	0.08
16690	11.667	750.55	PE P-38:5|PE P-18:1_20:4	[M-H]-	adduct linked to 20550_[M+CH3COONa-H]-	1	TRUE	10.64	750.544	C43H78NO7P	EtherPE	ZTZQZGHJLWFLFQ-UHFFFAOYSA-N	O=C(OC(COC=CCCCCCCCCCCCCCCCC)COP(=O)(O)OCCN)CCCCCCC=CCC=CCC=CCC=CCC	410	TRUE	TRUE	TRUE		FALSE	FALSE			100	87.7	34	92.8	100	3711.63	Brain3	750.54968:247458 751.55303:479905 752.55639:486340	78.95918:501 93.07101:341 94.07436:115 95.08665:88 96.18883:56 101.02356:75 107.08523:180 109.40364:49 111.11625:123 121.10181:130 122.00089:312 127.07655:151 130.12309:77 137.51456:64 140.01219:3721 141.01579:142 149.05951:204 149.8683:80 152.99612:106 155.10916:127 159.84409:177 159.87653:96 161.04651:68 161.45375:86 163.01295:130 163.07614:528 163.51405:87 164.07928:145 165.16322:271 166.02634…	246427	245402	247458	5282	TRUE	1 day, 14:05:00	38	5	18	1	20	4	0	0	0	0	20012	1.059
16692	11.332	750.555	PE P-38:5|PE P-18:1_20:4	[M-H]-		1	TRUE	10.58	750.544	C43H78NO7P	EtherPE	IABMLWQTSKBCJV-UHFFFAOYSA-N	O=C(OC(COC=CCCCCCCCCCCCCCC)COP(=O)(O)OCCN)CCCCCCCCC=CCC=CCC=CCC=CCC	410	TRUE	TRUE	TRUE		FALSE	FALSE			100	93.3	60.2	92.8	100	3297.96	Brain2	750.55469:239123 751.55804:411373 752.5614:194162	75.57497:45 78.95918:181 90.67167:42 140.01219:756 141.01361:64 152.99838:98 156.11273:92 166.70709:101 177.09032:149 180.69336:81 183.3363:86 187.21257:59 190.42572:76 191.10406:119 193.1132:96 193.61777:85 196.03754:1011 197.19386:54 198.62987:96 200.40558:146 201.0105:83 201.63455:64 201.67358:138 205.19435:131 207.02811:103 207.45549:94 208.91507:82 209.75291:59 211.16992:110 211.37238:90 212…	238934	239123	209171	2191	TRUE	1 day, 14:05:00	38	5	18	1	20	4	0	0	0	0	20012	0.724
16597	10.544	748.533	PE P-38:6|PE P-16:0_22:6	[M-H]-	adduct linked to 19396_[M+Hac-H]-	1	TRUE	9.99	748.529	C43H76NO7P	EtherPE	UIOPUEZHKHUYIV-UHFFFAOYSA-N	O=C(OC(COC=CCCCCCCC=CCCCCCCCC)COP(=O)(O)OCCN)CCCCCCC=CCC=CCC=CCC=CCC	410	TRUE	TRUE	TRUE		FALSE	FALSE			100	96.6	50.4	93.2	100	3345.34	Brain3	748.53778:241890 749.54113:472471 750.54449:294986	78.95756:187 81.07215:71 93.07101:158 98.52133:45 101.06224:119 107.08523:265 108.09076:58 113.94862:54 117.0703:113 121.09979:83 122.00089:77 132.08922:127 133.10001:208 135.11395:62 137.00143:95 138.13632:84 140.01219:2187 141.35112:43 143.08417:173 147.1149:115 148.21053:101 149.13336:192 152.99612:435 155.10689:177 157.10574:90 161.10001:90 163.07614:285 163.14635:245 164.15442:43 166.0287:11…	245846	246137	241890	3603	TRUE	1 day, 14:06:00	38	6	16	0	22	6	0	0	0	0	19914	0.238
18298	14.082	786.639	PE P-40:1|PE P-18:0_22:1	[M-H]-		0.5	TRUE	13.27	786.638	C45H90NO7P	EtherPE	BSHHCPATECINMP-UHFFFAOYSA-N	O=C(OC(COC=CCCCCCCCCCCCCCCCC)COP(=O)(O)OCCN)CCCCCCCCCCCCCCCCCCCCC	410	TRUE	TRUE	TRUE		FALSE	FALSE			100	92.3	46.7	88.7	100	53.99	Brain2	786.63934:123656 787.64269:132534 788.64605:91081	78.95756:242 89.02322:282 111.62875:44 113.02716:136 127.80476:43 129.61562:132 140.01001:85 151.75421:52 152.99612:2854 153.06866:74 153.99966:140 171.0029:112 178.88486:240 191.18007:75 193.55911:72 194.98952:43 196.03497:93 202.93776:65 209.41333:42 216.31931:103 217.78262:60 220.23972:116 227.52779:93 229.19769:67 235.45724:85 238.73615:112 240.34431:67 242.41704:132 248.39105:96 251.10468:98…	69459	123656	222682	1804	TRUE	1 day, 16:01:00	40	1	18	0	22	1	0	0	0	0	22087	0.217
17867	11.584	776.562	PE P-40:6|PE P-18:0_22:6	[M-H]-		0.5	TRUE	10.81	776.56	C45H80NO7P	EtherPE	PDXZWDHUABEPOF-UHFFFAOYSA-N	O=C(OC(COC=CCCCCCCC=CCCCCCCCC)COP(=O)(O)OCCN)CCCCCCCCC=CCC=CCC=CCC=CCC	410	TRUE	TRUE	TRUE		FALSE	FALSE			100	93	34.9	89.9	100	2589.11	Brain2	776.56177:239526 777.56512:364941 778.56848:191590	78.95756:144 81.03255:99 83.0526:76 91.05423:75 95.08665:70 105.07134:81 107.08712:461 108.09076:72 109.10291:123 117.0703:212 118.07577:120 119.08553:137 121.10181:146 123.11468:76 124.12325:61 128.85106:98 129.80136:73 131.08438:195 132.08711:146 133.10211:306 134.10402:125 135.11609:171 137.13231:260 138.13847:70 140.01219:1306 140.54178:97 143.08635:93 145.10136:48 147.11934:135 149.13336:205…	239659	239526	238990	1785	TRUE	1 day, 16:06:00	40	6	18	0	22	6	0	0	0	0	21463	0.122
17782	11.53	774.546	PE P-40:7|PE P-18:1_22:6	[M-H]-	similar chromatogram in higher mz_22417	0.5	TRUE	10.18	774.544	C45H78NO7P	EtherPE	FIJFPUAJUDAZEY-UHFFFAOYSA-N	O=C(OC(COC=CCCCCCCCCCCCCCCCC)COP(=O)(O)OCCN)CCC=CCC=CCC=CCC=CCC=CCC=CCC	410	TRUE	TRUE	TRUE		FALSE	FALSE			100	79.3	26.5	91	100	4894.49	Brain1	774.5459:246565 775.54925:473796 776.55261:559936	78.95918:893 81.07215:134 91.05423:324 91.35175:44 93.07101:1560 94.07436:260 95.08665:382 96.97044:51 103.11193:66 105.06947:536 106.07495:87 107.08523:2158 107.6606:66 108.08886:257 109.101:196 115.0546:258 117.0703:1638 117.18931:95 117.56455:72 118.07378:169 119.08553:1080 120.08955:172 121.10181:1351 122.00089:174 122.10617:229 123.06995:96 123.11671:438 126.44932:106 127.18607:64 131.04242:…	246565	248002	249821	11294	TRUE	1 day, 16:07:00	40	7	18	1	22	6	0	0	0	0	21345	1.077
17787	10.523	774.551	PE P-40:7|PE P-18:1_22:6	[M-H]-		0.25	TRUE	10.18	774.544	C45H78NO7P	EtherPE	FIJFPUAJUDAZEY-UHFFFAOYSA-N	O=C(OC(COC=CCCCCCCCCCCCCCCCC)COP(=O)(O)OCCN)CCC=CCC=CCC=CCC=CCC=CCC=CCC	310	TRUE	TRUE	TRUE		FALSE	FALSE			100	98.5	29.7	90.2	100	4570.87	Brain1	774.55103:231746 775.55438:291373 776.55774:102172	77.88647:44 78.95918:420 81.0705:71 93.06924:295 95.08487:175 101.37567:73 105.07323:104 107.08523:592 108.09076:134 109.101:189 117.0703:474 118.39459:58 119.08553:246 121.10181:190 122.10212:184 123.11874:126 128.08046:63 130.07712:46 132.08922:215 133.10001:387 134.10828:85 135.11821:178 136.12126:94 136.99928:103 137.13231:432 140.01001:2055 143.08635:298 144.08769:177 145.10136:194 146.10307…	231746	230421	164050	553	TRUE	1 day, 16:07:00	40	7	18	1	22	6	0	0	0	0	21345	0.07
18747	9.931	795.536	SMGDG O-32:0|SMGDG O-16:0_16:0	[M-H]-		0.75	TRUE	8.72	795.53	C41H80O12S	EtherSMGDG	VJNZTCUJHBGUCY-UHFFFAOYSA-N	O=C(OC(COCCCCCCCCCCCCCCCC)COC1OC(CO)C(O)C(OS(=O)(=O)O)C1O)CCCCCCCCCCCCCCC	410	TRUE	TRUE	TRUE		FALSE	FALSE			100	82.9	28.7	75	100	4734.01	Brain2	795.53571:242401 796.53906:470344 797.54242:500466	94.25752:42 96.95962:1132 121.77025:80 156.78204:59 163.72972:55 178.88486:216 213.00607:91 238.85225:44 240.9982:258 242.00349:60 255.23058:116 256.23578:154 259.24548:111 267.27045:119 282.25385:73 283.26151:211 296.57501:42 303.23312:485 304.23917:231 305.25009:364 315.83896:63 331.25809:137 332.26614:91 346.93546:46 377.2496:61 380.73871:46 392.95721:79 394.32794:162 394.9614:82 398.91183:86 …	233722	242401	243362	385	TRUE	1 day, 8:00:00	32	0	16	0	16	0	0	0	0	0		0
20128	10.798	823.571	SMGDG O-34:0|SMGDG O-16:0_18:0	[M-H]-	found in higher mz's MsMs_20131; found in higher mz's MsMs_20136; similar chromatogram in higher mz_22077; similar chromatogram in higher mz_25312; similar chromatogram in higher mz_22122; similar chromatogram in higher mz_25358	0.75	TRUE	9.41	823.561	C43H84O12S	EtherSMGDG	NRMCYKZFZDGWAF-UHFFFAOYSA-N	O=C(OC(COCCCCCCCCCCCCCCCC)COC1OC(CO)C(O)C(OS(=O)(=O)O)C1O)CCCCCCCCCCCCCCCCC	410	TRUE	TRUE	TRUE		FALSE	FALSE			100	78.2	36.9	75	100	3003.9	Brain2	823.57117:234494 824.57452:445954 825.57788:301517	94.7849:42 96.95962:613 101.02171:63 113.02326:100 203.06049:83 241.00389:289 255.23058:80 257.00198:100 281.25104:86 283.25226:83 297.02649:62 335.46393:103 396.54724:95 402.71646:96 403.07693:47 405.28012:198 406.73129:103 411.28616:85 416.81995:62 420.96445:145 421.40823:77 421.99155:82 423.28754:107 427.52084:62 427.75958:123 428.86703:119 429.15173:98 429.87332:104 430.17734:62 430.45105:192…	213345	234494	239619	211	TRUE	1 day, 10:00:00	34	0	16	0	18	0	0	0	0	0		0
1486	6.065	227.202	FA 14:0	[M-H]-	similar chromatogram in higher mz_2661; found in higher mz's MsMs_2661; similar chromatogram in higher mz_1494; similar chromatogram in higher mz_1866; similar chromatogram in higher mz_2665; similar chromatogram in higher mz_2666; similar chromatogram in higher mz_13810; similar chromatogram in higher mz_12629	1	TRUE	5.3	227.202	C14H28O2	FA	TUNFSRHWOTWDNC-UHFFFAOYSA-N	O=C(O)CCCCCCCCCCCCC	410	TRUE	TRUE	TRUE		FALSE	FALSE			100	92.9	47.4	75	100	69.66	Brain1	227.20172:55968 228.20507:12003 229.20843:881	72.99108:89 81.73186:49 87.44301:43 93.93932:69 99.92509:263 100.34136:42 103.53478:51 106.07873:42 114.86401:42 124.01915:49 126.90308:95 138.04802:45 145.88829:46 156.88991:43 164.03235:51 179.49568:47 183.00395:53 200.90399:44 204.69064:43 210.75735:43 224.71423:43 227.19344:137 227.20172:1118	55968	59452	65042	39689	TRUE	14:00:00	14	0	14	0	0	0	0	0	0	0		0
1815	6.874	255.236	FA 16:0	[M-H]-	similar chromatogram in higher mz_1840; similar chromatogram in higher mz_2417	1	TRUE	6.14	255.233	C16H32O2	FA	IPCSVZSSVZVIGE-UHFFFAOYSA-N	O=C(O)CCCCCCCCCCCCCCC	410	TRUE	TRUE	TRUE		FALSE	FALSE			100	93.5	67.7	75	100	64	Brain3	255.23351:358403 256.23686:262037 257.24022:46855	78.95918:72 80.02448:47 95.04913:73 136.84918:87 151.91228:70 153.37717:94 156.35095:76 156.83482:73 157.43669:95 160.07587:80 163.97836:61 165.25745:87 168.24149:90 169.28661:66 169.65639:72 170.83279:91 172.29701:192 173.24849:119 176.71983:157 178.99516:107 182.5778:90 184.39488:54 187.24518:156 188.06355:122 188.40802:90 193.15395:83 194.31453:109 201.00531:54 204.43378:79 215.8425:79 235.207…	399067	405058	418752	358403	TRUE	16:00:00	16	0	16	0	0	0	0	0	0	0		0
1885	6.852	258.249	FA 16:0(d3)	[M-H]-	adduct linked to 3396_[M+CH3COONa-H]-	1	TRUE	6.3	258.252	C16H29O2	FA	IPCSVZSSVZVIGE-FIBGUPNXSA-N	[2H]C([2H])([2H])CCCCCCCCCCCCCCC(O)=O	annotated by user-defined text library	TRUE	TRUE	FALSE		FALSE	FALSE			96.5	96.4				3291.38	Brain3	258.24911:381021 259.25246:343212 260.25582:97051	78.27673:49 81.03255:81 83.0142:55 146.89049:135 149.37291:61 155.17764:48 158.68773:103 161.47935:86 161.89413:73 163.3524:105 166.96036:92 167.86613:78 169.07446:78 176.82948:55 179.4343:73 183.62177:85 184.69611:90 184.868:138 188.29987:68 190.60532:96 191.49947:166 191.98668:145 198.05174:69 203.34521:47 204.71423:102 207.87274:100 216.28426:103 238.22673:100 239.22908:246 240.23921:1900 241.…	356114	359464	381021	372134	TRUE	16:00:00	16	0	16	0	0	0	0	0	0	0		0
1768	6.291	253.217	FA 16:1	[M-H]-	similar chromatogram in higher mz_1777; similar chromatogram in higher mz_1779; similar chromatogram in higher mz_3776; similar chromatogram in higher mz_9894; similar chromatogram in higher mz_14708; similar chromatogram in higher mz_12775; similar chromatogram in higher mz_9829; similar chromatogram in higher mz_14679; similar chromatogram in higher mz_9952; similar chromatogram in higher mz_99…	0.75	TRUE	5.71	253.217	C16H30O2	FA	SECPZKHBENQXJG-UHFFFAOYSA-N	O=C(O)CCCCCCCC=CCCCCCC	410	TRUE	TRUE	TRUE		FALSE	FALSE			100	96	69.2	75	100	238.13	Brain3	253.21738:185350 254.22073:53435 255.22409:37511	72.33187:43 76.81147:42 79.05529:45 87.1143:43 100.62793:44 110.08324:42 112.03766:99 113.86452:43 121.09979:64 124.92898:46 126.90721:241 131.48964:43 139.84093:42 142.77744:46 151.99812:70 172.24409:42 177.86668:45 181.45534:44 193.11829:46 194.93321:46 196.01445:91 209.6786:49 211.08206:47 232.54184:43 250.50392:42 253.21738:5342 253.32527:82 253.42154:55	180146	179775	185350	26463	TRUE	16:01:00	16	1	16	1	0	0	0	0	0	0		0
2044	7.195	269.251	FA 17:0	[M-H]-	similar chromatogram in higher mz_2792	1	TRUE	6.45	269.249	C17H34O2	FA	KEMQGTRYUADPNZ-UHFFFAOYSA-N	O=C(O)CCCCCCCCCCCCCCCC	410	TRUE	TRUE	TRUE		FALSE	FALSE			100	93.4	70	75	100	158.73	Brain3	269.25143:208407 270.25478:90267 271.25814:10122	70.73237:44 77.31661:47 81.03255:52 83.68342:43 92.01327:51 102.0188:43 112.51145:42 116.82853:47 119.81859:53 123.08215:51 126.90514:964 131.99025:50 151.99586:69 155.08635:56 170.11977:79 176.80754:48 183.91988:47 187.46591:42 188.97945:53 194.94345:47 196.02214:69 197.00864:65 197.61871:43 207.18636:44 208.39359:45 209.56717:48 221.86086:47 233.80109:85 242.93091:66 244.06331:67 249.22066:90 2…	107525	132282	208407	47579	TRUE	17:00:00	17	0	17	0	0	0	0	0	0	0		0
2262	7.544	283.268	FA 18:0	[M-H]-	found in higher mz's MsMs_2300	1	TRUE	6.93	283.264	C18H36O2	FA	QIQXTHQIDYTFRH-UHFFFAOYSA-N	O=C(O)CCCCCCCCCCCCCCCCC	410	TRUE	TRUE	TRUE		FALSE	FALSE			100	95.3	58.7	75	100	64.29	Brain3	283.26459:407563 284.26794:322791 285.2713:106895	79.406:74 80.02448:253 81.03255:112 83.05093:175 87.39674:89 125.44569:69 126.90308:252 143.01183:78 150.75128:59 151.96198:107 153.41348:58 156.41283:107 159.11279:95 162.1064:64 162.29077:99 162.68323:47 163.43674:57 163.49532:113 163.94551:71 164.1638:56 165.03137:91 165.22919:157 165.80681:73 166.87039:72 166.98877:63 167.05035:123 167.22568:82 167.375:80 167.82814:97 167.96349:74 168.57205:1…	455473	462482	451734	407563	TRUE	18:00:00	18	0	18	0	0	0	0	0	0	0		0
2360	7.524	286.286	FA 18:0(d3)	[M-H]-	adduct linked to 3777_[M+CH3COONa-H]-	1	TRUE	6.96	286.283	C18H33O2	FA	QIQXTHQIDYTFRH-FIBGUPNXSA-N	[2H]C([2H])([2H])CCCCCCCCCCCCCCCCC(O)=O	annotated by user-defined text library	TRUE	TRUE	FALSE		FALSE	FALSE			96	96.1				3005.29	Brain3	286.28595:475170 287.2893:476607 288.29266:187001	83.05093:178 125.947:65 126.90514:169 142.92856:101 143.19379:79 150.23196:75 150.47914:116 150.5376:44 154.57556:89 164.28358:93 164.90662:98 166.65976:75 169.60149:84 171.51132:85 172.34753:103 173.33292:44 175.11806:75 175.9314:84 177.36356:91 177.68831:74 178.28975:119 178.34358:73 179.4343:120 179.82729:134 180.42987:75 180.7303:68 181.34674:72 182.54561:102 183.2321:69 183.47281:119 185.002…	413802	420640	475170	421417	TRUE	18:00:00	18	0	18	0	0	0	0	0	0	0		0
2198	7.03	281.254	FA 18:1	[M-H]-	similar chromatogram in higher mz_2204; similar chromatogram in higher mz_2207; similar chromatogram in higher mz_2224; similar chromatogram in higher mz_2226; similar chromatogram in higher mz_16032	1	TRUE	6.41	281.249	C18H34O2	FA	ZQPPMHVWECSIRJ-UHFFFAOYSA-N	O=C(O)CCCCCCCC=CCCCCCCCC	410	TRUE	TRUE	TRUE		FALSE	FALSE			100	94.8	63.9	75	100	116.84	Brain3	281.24796:256097 282.25131:58042 283.25467:42523	97.06431:177 111.08147:206 126.90514:712 132.92458:65 135.0309:116 150.01416:44 153.45207:93 157.6368:43 162.72063:111 164.72781:104 165.90358:64 166.41855:88 169.70889:92 171.05563:88 173.18578:89 174.4276:91 174.93379:79 176.45195:142 177.70296:114 178.30199:71 179.08099:62 181.15677:115 183.00148:82 183.9671:110 184.33267:82 184.40981:47 185.43654:100 186.09343:147 191.0154:82 191.18767:79 192…	406376	404618	427536	256097	TRUE	18:01:00	18	1	18	1	0	0	0	0	0	0		0
2155	6.558	279.235	FA 18:2	[M-H]-	similar chromatogram in higher mz_2157; similar chromatogram in higher mz_3889; similar chromatogram in higher mz_6508; similar chromatogram in higher mz_2156; similar chromatogram in higher mz_2159; similar chromatogram in higher mz_2165; similar chromatogram in higher mz_2173; similar chromatogram in higher mz_4008	1	TRUE	6.04	279.233	C18H32O2	FA	OYHQOLUKZRVURQ-UHFFFAOYSA-N	O=C(O)CCCCCCCC=CCC=CCCCCC	410	TRUE	TRUE	TRUE		FALSE	FALSE			100	96.7	72	75	100	556.61	Brain3	279.23547:218927 280.23882:75137 281.24218:28870	79.33579:46 83.05093:64 90.00108:48 93.98373:56 99.47678:44 103.67468:43 110.82281:61 123.08012:71 139.11157:59 151.11601:55 154.08609:42 159.425:43 169.75188:45 172.58098:103 178.99516:66 181.19623:45 189.62492:83 210.99687:44 216.32199:50 223.02521:99 225.30251:42 238.05141:149 251.68581:70 254.13095:43 261.22028:175 265.25198:44 271.05566:42 272.81747:52 278.17694:87 279.23242:10836 279.30899:…	221064	224419	218927	10141	TRUE	18:02:00	18	2	18	2	0	0	0	0	0	0		0
2138	6.131	277.218	FA 18:3	[M-H]-	similar chromatogram in higher mz_2442	0.75	FALSE	5.58	277.217	C18H30O2	FA	DTOSIQBPPRVQHS-UHFFFAOYSA-N	O=C(O)CCCCCCCC=CCC=CCC=CCC	430	TRUE	TRUE	TRUE		FALSE	TRUE				96.2				20.2	Brain3	277.21802:17504 278.22137:4614 279.22473:2073		17284	17089	17504	927	TRUE	18:03:00	18	3	18	3	0	0	0	0	0	0		0
2605	7.832	297.279	FA 19:0	[M-H]-	similar chromatogram in higher mz_2608; similar chromatogram in higher mz_3966	1	TRUE	7.13	297.28	C19H38O2	FA	ISYWECDDZWTKFF-UHFFFAOYSA-N	O=C(O)CCCCCCCCCCCCCCCCCC	410	TRUE	TRUE	TRUE		FALSE	FALSE			100	94	59.2	75	100	22.85	Brain3	297.27921:94640 298.28256:29684 299.28592:7380	74.53349:49 77.69898:43 87.83759:45 94.71711:57 97.06431:51 108.37865:48 116.92957:101 118.55816:64 123.12281:43 126.90514:127 134.62659:42 141.00926:48 144.07669:71 155.20732:53 161.61212:43 167.03613:43 173.32327:71 174.16629:49 177.38309:118 193.35521:49 195.99393:71 197.00606:418 197.36118:45 205.08673:51 209.15352:53 212.29256:46 214.03168:76 219.1722:56 219.94337:181 221.7244:44 223.00604:5…	22254	34588	94640	7952	TRUE	19:00:00	19	0	19	0	0	0	0	0	0	0		0
2880	8.109	311.296	FA 20:0	[M-H]-	similar chromatogram in higher mz_2892; similar chromatogram in higher mz_2900; similar chromatogram in higher mz_2901; similar chromatogram in higher mz_2917; similar chromatogram in higher mz_2965; similar chromatogram in higher mz_12554	1	TRUE	7.58	311.296	C20H40O2	FA	VKOBVWXKNCXXDE-UHFFFAOYSA-N	O=C(O)CCCCCCCCCCCCCCCCCCC	410	TRUE	TRUE	TRUE		FALSE	FALSE			100	96.6	40.8	75	100	42.91	Brain3	311.29584:279135 312.29919:133122 313.30255:24372	74.99142:87 75.99134:66 77.08636:42 90.99653:66 114.01318:74 126.90514:43795 126.95676:566 126.98154:542 127.00839:148 127.02905:163 127.05589:146 127.06829:93 127.1096:128 127.27908:121 127.3287:82 127.37421:93 127.47143:72 127.51282:70 127.5687:132 127.5956:136 127.64736:116 127.68877:141 127.71569:116 127.78197:104 127.96641:91 128.19662:80 128.35437:65 148.90965:61 156.76828:72 172.0181:403 1…	96925	145872	279135	39699	TRUE	20:00:00	20	0	20	0	0	0	0	0	0	0		0
2837	7.629	309.282	FA 20:1	[M-H]-	similar chromatogram in higher mz_2844; similar chromatogram in higher mz_2850; similar chromatogram in higher mz_2860; similar chromatogram in higher mz_2869; similar chromatogram in higher mz_3654; similar chromatogram in higher mz_2856; similar chromatogram in higher mz_2861; similar chromatogram in higher mz_2862	1	TRUE	7.13	309.28	C20H38O2	FA	BITHHVVYSMSWAG-UHFFFAOYSA-N	O=C(O)CCCCCCCCCC=CCCCCCCCC	310	TRUE	TRUE	TRUE		FALSE	FALSE			100	97.2	35.1	75	100	333.16	Brain3	309.28152:265603 310.28487:123906 311.28823:19959	74.99142:142 89.05608:45 91.021:337 95.07415:42 96.95781:114 97.49268:57 106.06551:42 120.96673:59 121.71161:46 126.90514:45797 126.95676:611 126.98154:566 126.99599:218 127.02078:210 127.04763:171 127.11374:90 127.29149:71 127.39696:112 127.47971:66 127.53765:108 127.57904:177 127.5956:111 127.64736:158 127.68877:141 127.73019:115 127.88765:86 127.9519:71 128.00165:76 128.16757:123 128.19662:103…	279308	265435	265603	14008	TRUE	20:01:00	20	1	20	1	0	0	0	0	0	0		0
2792	7.197	307.264	FA 20:2	[M-H]-	similar chromatogram in higher mz_2799	0.75	TRUE	6.9	307.264	C20H36O2	FA	XSXIVVZCUAHUJO-UHFFFAOYSA-N	O=C(O)CCCCCCCCCC=CCC=CCCCCC	310	TRUE	TRUE	TRUE		FALSE	FALSE			100	98.9	69.5	75	100	207.34	Brain2	307.26413:104268 308.26748:31776 309.27084:8005	73.11012:43 78.40325:46 89.41268:45 95.01519:76 95.52676:45 100.06436:47 104.95116:44 109.98521:48 124.91055:43 131.39719:42 136.62418:45 140.07724:64 148.6727:43 155.05896:43 161.14188:45 162.896:82 175.07925:85 175.45288:48 178.00845:55 180.10263:45 183.0114:270 183.75589:42 192.59657:43 193.60756:45 198.15492:55 199.37181:53 204.54909:56 216.90189:55 225.46483:45 228.06992:84 231.02965:46 233.…	115838	104268	115348	1349	TRUE	20:02:00	20	2	20	2	0	0	0	0	0	0		0
2748	6.817	305.247	FA 20:3	[M-H]-		0.75	TRUE	6.41	305.249	C20H34O2	FA	AHANXAKGNAKFSK-UHFFFAOYSA-N	O=C(O)CCCCCCCCCC=CCC=CCC=CCC	310	TRUE	TRUE	TRUE		FALSE	FALSE			100	98	64.6	75	100	459.7	Brain3	305.25009:234273 306.25344:73630 307.2568:10980	70.80328:45 77.43429:44 81.31489:55 83.05093:140 85.02824:57 87.05615:52 89.28623:42 92.67718:55 100.29363:43 104.80665:50 119.33363:42 124.48898:46 127.07449:121 128.03484:108 135.40381:51 143.04691:155 145.07047:42 149.06175:58 155.35118:112 156.8004:45 159.08273:66 163.24936:52 165.77849:47 175.4286:43 180.01164:53 184.13368:42 188.0334:57 191.11166:42 196.14789:59 205.23372:81 219.05556:58 22…	253033	237547	234273	883	TRUE	20:03:00	20	3	20	3	0	0	0	0	0	0		0
2715	6.511	303.236	FA 20:4	[M-H]-	found in higher mz's MsMs_2728; found in higher mz's MsMs_2718	1	TRUE	5.96	303.233	C20H32O2	FA	HQPCSDADVLFHHO-UHFFFAOYSA-N	O=C(O)CCCCCCC=CCC=CCC=CCC=CCC	410	TRUE	TRUE	TRUE		FALSE	FALSE			100	96.1	31.5	75	100	172.19	Brain1	303.23633:474234 304.23968:555121 305.24304:316790	71.01315:642 74.02177:79 80.02776:67 81.0342:1543 82.03698:160 83.04927:2469 84.05264:320 91.05423:270 93.07101:73 94.11702:105 95.04913:843 97.03001:100 97.06611:608 101.05856:99 104.06503:94 105.06947:260 106.04099:195 107.0473:161 107.08523:279 108.08886:114 109.06654:654 110.06979:72 111.02161:126 111.931:114 113.06029:294 113.08172:81 114.06406:52 115.0546:124 117.40763:74 119.08553:314 121.…	474234	474868	477922	9356	TRUE	20:04:00	20	4	20	4	0	0	0	0	0	0		0
2661	6.065	301.216	FA 20:5	[M-H]-		0.75	TRUE	5.69	301.217	C20H30O2	FA	JAZBEHYOTPTENJ-UHFFFAOYSA-N	O=C(O)CCCC=CCC=CCC=CCC=CCC=CCC	310	TRUE	TRUE	TRUE		FALSE	FALSE			100	98.4	13.2	75	100	228.28	Brain3	301.21649:151113 302.21984:61182 303.2232:8887	74.45282:46 76.68143:43 77.82018:43 80.76389:58 82.89236:52 86.35992:49 87.51328:43 93.50643:44 95.64501:44 97.59946:44 101.23365:42 103.53292:44 112.00081:50 114.01906:75 115.24338:47 121.05341:45 123.86613:42 128.91347:42 132.09132:48 135.02025:79 135.12035:56 138.01788:57 139.26291:47 141.01143:85 149.1826:42 151.7384:49 153.34085:42 161.51196:43 163.14635:51 167.75931:48 169.14833:48 175.8633…	152147	139355	151113	586	TRUE	20:05:00	20	5	20	5	0	0	0	0	0	0		0
3376	8.612	339.328	FA 22:0	[M-H]-	similar chromatogram in higher mz_3379; similar chromatogram in higher mz_23580; similar chromatogram in higher mz_21059; similar chromatogram in higher mz_22611; similar chromatogram in higher mz_25259; similar chromatogram in higher mz_25599; similar chromatogram in higher mz_25108; similar chromatogram in higher mz_23708	1	TRUE	8.13	339.327	C22H44O2	FA	UKMSUNONTOPOIO-UHFFFAOYSA-N	O=C(O)CCCCCCCCCCCCCCCCCCCCC	310	TRUE	TRUE	TRUE		FALSE	FALSE			100	97.2	32.9	75	100	13.35	Brain3	339.32822:26027 340.33157:9405 341.33493:1259		27738	23649	30328	26027	TRUE	22:00:00	22	0	22	0	0	0	0	0	0	0		0
3345	8.152	337.313	FA 22:1	[M-H]-	similar chromatogram in higher mz_28036	1	TRUE	7.69	337.311	C22H42O2	FA	DPUOLQHDNGRHBS-UHFFFAOYSA-N	O=C(O)CCCCCCCCCCCC=CCCCCCCCC	310	TRUE	TRUE	TRUE		FALSE	FALSE			100	97.4	66.1	75	100	37.99	Brain1	337.31253:54080 338.31588:24539 339.31924:13841	72.10139:44 97.01376:43 99.58465:45 104.42615:50 106.59652:43 128.00372:60 140.93964:65 145.47908:43 147.30389:52 153.13216:44 158.68542:45 162.83752:93 164.8925:47 169.13165:43 176.80754:53 183.0114:151 204.01476:46 206.95692:48 217.28529:44 221.00459:66 226.02376:44 235.61755:49 239.02222:119 239.05338:174 244.26949:45 248.78401:43 251.19472:49 263.19955:42 267.05777:46 281.0636:349 281.09433:8…	54080	47780	48255	6905	TRUE	22:01:00	22	1	22	1	0	0	0	0	0	0		0
3319	7.784	335.296	FA 22:2	[M-H]-	similar chromatogram in higher mz_12608; similar chromatogram in higher mz_4395	0.75	FALSE	7.13	335.296	C22H40O2	FA	HVGRZDASOHMCSK-UHFFFAOYSA-N	O=C(O)CCCCCCCCCCCC=CCC=CCCCCC	430	TRUE	TRUE	TRUE		FALSE	TRUE				94.9				11.19	Brain3	335.29611:8307 336.29946:3563 337.30282:3223		7449	7288	8307	682	TRUE	22:02:00	22	2	22	2	0	0	0	0	0	0		0
3288	7.428	333.279	FA 22:3	[M-H]-	similar chromatogram in higher mz_7426; similar chromatogram in higher mz_27892; similar chromatogram in higher mz_7448; similar chromatogram in higher mz_7453; similar chromatogram in higher mz_7459; similar chromatogram in higher mz_7549; similar chromatogram in higher mz_7571; similar chromatogram in higher mz_7610; similar chromatogram in higher mz_7626	0.75	FALSE	6.94	333.28	C22H38O2	FA	RILVNGKQIULBOQ-UHFFFAOYSA-N	O=C(O)CCCCCCCCC=CCC=CCC=CCCCCC	330	TRUE	TRUE	TRUE		FALSE	TRUE				96.9				20.46	Brain1	333.27905:13123 334.2824:4901 335.28576:1032		13123	11958	11412	216	TRUE	22:03:00	22	3	22	3	0	0	0	0	0	0		0
3231	7.075	331.265	FA 22:4	[M-H]-	similar chromatogram in higher mz_3267	1	TRUE	6.57	331.264	C22H36O2	FA	IGFLWIHPPADNDL-UHFFFAOYSA-N	O=C(O)CCCCCCCCC=CCC=CCC=CCC=CCC	410	TRUE	TRUE	TRUE		FALSE	FALSE			100	96.9	59.2	75	100	193.03	Brain3	331.26477:302663 332.26812:186448 333.27148:25180	74.79952:43 83.04927:75 91.32722:44 97.06611:64 101.0604:57 129.95383:47 141.14203:45 154.06789:42 155.10689:106 162.03174:52 164.05112:69 173.45116:55 174.61885:43 180.03622:49 186.12093:51 191.10913:82 198.06206:43 205.19435:124 215.47112:45 222.67503:54 227.01945:70 229.56683:67 233.22701:217 245.15244:106 245.22705:104 248.1716:53 250.1299:43 257.71341:46 259.24548:262 264.98343:46 284.87997:…	305345	299269	302663	2807	TRUE	22:04:00	22	4	22	4	0	0	0	0	0	0		0
3199	6.672	329.25	FA 22:5	[M-H]-		0.75	TRUE	6.17	329.249	C22H34O2	FA	YUFFSWGQGVEMMI-UHFFFAOYSA-N	O=C(O)CCCCCC=CCC=CCC=CCC=CCC=CCC	410	TRUE	TRUE	TRUE		FALSE	FALSE			100	96.9	22.8	75	100	428.24	Brain3	329.24991:167005 330.25326:61463 331.25662:10359	73.20887:46 80.96658:61 88.16422:44 93.58088:50 96.9073:47 105.64317:43 112.23948:43 115.39098:43 123.04556:43 126.90308:63 132.52556:43 135.02876:73 141.90508:43 147.06155:42 153.09361:60 154.79208:42 160.32637:54 161.98042:43 163.62656:45 165.81389:45 171.89313:43 176.24268:48 180.07803:43 191.26115:43 204.75882:54 205.92213:47 207.10194:47 211.64688:44 214.49037:43 218.12892:74 218.69768:42 22…	168350	161830	167005	396	TRUE	22:05:00	22	5	22	5	0	0	0	0	0	0		0
3171	6.38	327.238	FA 22:6	[M-H]-	adduct linked to 4345_[M+CH3COONa-H]-; found in higher mz's MsMs_3174	1	TRUE	5.95	327.233	C22H32O2	FA	MBMBGCFOFBJSGT-UHFFFAOYSA-N	O=C(O)CCC=CCC=CCC=CCC=CCC=CCC=CCC	310	TRUE	TRUE	TRUE		FALSE	FALSE			100	97.7	15	75	100	235.2	Brain2	327.23788:446225 328.24123:473639 329.24459:162542	81.0309:83 83.05093:127 91.05423:137 92.05547:75 93.06747:61 95.04913:105 95.98584:44 105.06947:368 106.07117:110 107.04351:90 107.08712:329 108.08695:67 109.22737:44 115.0546:494 117.0703:264 118.94958:74 119.08553:286 120.08753:180 121.10181:645 122.10414:162 123.08215:98 127.99751:43 131.35518:65 133.10211:971 134.04886:171 135.08414:127 135.11609:971 136.11913:92 141.09196:115 143.08855:267 1…	448857	446225	456658	3812	TRUE	22:06:00	22	6	22	6	0	0	0	0	0	0		0
3737	8.652	365.343	FA 24:1	[M-H]-	similar chromatogram in higher mz_22510; similar chromatogram in higher mz_25617; similar chromatogram in higher mz_20968; similar chromatogram in higher mz_20991; similar chromatogram in higher mz_21039; similar chromatogram in higher mz_26901; similar chromatogram in higher mz_22591; similar chromatogram in higher mz_23997; similar chromatogram in higher mz_24974; similar chromatogram in higher…	1	FALSE	8.13	365.342	C24H46O2	FA	AVPORSRTKOSBPH-UHFFFAOYSA-N	O=C(O)CCCCCCCCCCCC=CCCCCCCCCCC	430	TRUE	TRUE	TRUE		FALSE	TRUE				96.7				15.53	Brain1	365.3428:32002 366.34615:15227 367.34951:14352		32002	17996	13478	10266	TRUE	1 day, 0:01:00	24	1	24	1	0	0	0	0	0	0		0
3708	8.277	363.328	FA 24:2	[M-H]-	similar chromatogram in higher mz_3987; similar chromatogram in higher mz_11898	0.75	FALSE	7.63	363.327	C24H44O2	FA	SVGHINSTYCDBLY-UHFFFAOYSA-N	O=C(O)CCCCCCCCCCCC=CCC=CCCCCCCC	430	TRUE	TRUE	TRUE		FALSE	TRUE				94.6				5.15	Brain1	363.328:2877 364.33135:1303 365.33471:6291		2877	1671	1006	593	TRUE	1 day, 0:02:00	24	2	24	2	0	0	0	0	0	0		0
3679	7.955	361.312	FA 24:3	[M-H]-		0.75	FALSE	7.4	361.311	C24H42O2	FA	GHUOUTZAMXXQQP-UHFFFAOYSA-N	O=C(O)CCCCCCCCC=CCC=CCC=CCCCCCCC	430	TRUE	TRUE	TRUE		FALSE	TRUE				96				6.5	Brain1	361.3118:2164 362.31515:662 363.31851:390		2164	1923	1967	16	TRUE	1 day, 0:03:00	24	3	24	3	0	0	0	0	0	0		0
3654	7.611	359.294	FA 24:4	[M-H]-		0.75	FALSE	7.18	359.296	C24H40O2	FA	IWSADGAQVYYXMM-UHFFFAOYSA-N	O=C(O)CCCCCCCCCCC=CCC=CCC=CCC=CCC	330	TRUE	TRUE	TRUE		FALSE	TRUE				97.7				21.78	Brain1	359.29425:28662 360.2976:13444 361.30096:1946		28662	26421	25811	0	TRUE	1 day, 0:04:00	24	4	24	4	0	0	0	0	0	0		0
3637	7.284	357.279	FA 24:5	[M-H]-	similar chromatogram in higher mz_8372	0.75	FALSE	6.69	357.28	C24H38O2	FA	NPTIBOCVSPURCS-UHFFFAOYSA-N	O=C(O)CCCCCCCC=CCC=CCC=CCC=CCC=CCC	430	TRUE	TRUE	TRUE		FALSE	TRUE				95.9				24.48	Brain3	357.2789:14955 358.28225:5601 359.28561:1900		13858	12929	14955	92	TRUE	1 day, 0:05:00	24	5	24	5	0	0	0	0	0	0		0
3607	6.961	355.266	FA 24:6	[M-H]-	adduct linked to 10551_[M+Na-2H]-	0.75	FALSE	6.3	355.264	C24H36O2	FA	YHGJECVSSKXFCJ-UHFFFAOYSA-N	O=C(O)CCCCC=CCC=CCC=CCC=CCC=CCC=CCC	430	TRUE	TRUE	TRUE		FALSE	TRUE				94.6				15.67	Brain1	355.26575:26667 356.2691:13666 357.27246:2614		26667	24276	26179	116	TRUE	1 day, 0:06:00	24	6	24	6	0	0	0	0	0	0		0
16338	10.402	742.588	HexCer 36:1;O3	[M-H]-		1	TRUE	9.59	742.584	C42H81NO9	HexCer_HDS	XICMOBLOGLKEEU-UHFFFAOYSA-N	O=C(NC(COC1OC(CO)C(O)C(O)C1O)C(O)CCCCCCCCCCCCCCCC)C(O)CCCCCCC=CCCCCCCC	410	TRUE	TRUE	TRUE		FALSE	FALSE			100	92	25.6	84.1	100	3764.44	Brain3	742.58826:412402 743.59161:477816 744.59497:493545	71.01315:1273 71.04868:80 75.02316:42 78.95918:389 81.0705:240 81.95567:48 83.01253:604 85.02824:487 85.11275:93 87.00828:902 87.04589:162 88.03866:239 89.02322:12640 89.06818:165 89.1218:87 89.22044:97 89.58952:106 89.69016:75 90.02717:495 91.028:121 91.05423:362 93.07101:788 95.0134:718 95.08665:362 97.03001:188 97.06431:195 99.0076:186 99.04224:112 101.02356:11725 101.06961:225 101.16544:86 10…	354319	316659	412402	2705	FALSE	1 day, 12:01:00	36	1	0	0	0	0	0	0	0	0		0
17673	12.062	772.635	HexCer 38:0;O3	[M-H]-	adduct linked to 20559_[M+Hac-H]-	0.75	TRUE	11.18	772.631	C44H87NO9	HexCer_HDS	WXXQODJKATUTIJ-UHFFFAOYSA-N	O=C(NC(COC1OC(CO)C(O)C(O)C1O)C(O)CCCCCCCCCCCCCCCCCC)C(O)CCCCCCCCCCCCCCC	410	TRUE	TRUE	TRUE		FALSE	FALSE			100	90.8	39	94.3	100	305.95	Brain2	772.63452:176007 773.63787:184629 774.64123:55740	71.01161:81 89.02495:1052 101.02356:932 102.0262:98 107.03403:197 113.02326:1155 114.02689:63 117.03264:76 119.03354:1013 120.03934:84 120.47945:46 131.03613:296 136.49782:42 140.01219:159 143.03593:640 149.04385:138 158.15723:43 161.04417:435 162.04807:139 174.18564:55 174.24854:50 178.88486:153 179.05646:862 179.22079:106 180.06082:155 196.0401:73 227.20448:67 253.92648:46 255.23351:12531 255.3…	59737	176007	220606	102	FALSE	1 day, 14:00:00	38	0	0	0	0	0	0	0	0	0		0
19025	13.437	800.661	HexCer 40:0;O3|HexCer 21:0;O2/19:0;O	[M-H]-		1	TRUE	12.28	800.662	C46H91NO9	HexCer_HDS	LNMVHSGUVQBDBS-UHFFFAOYSA-N	O=C(NC(COC1OC(CO)C(O)C(O)C1O)C(O)CCCCCCCCCCCCCCCCCC)C(O)CCCCCCCCCCCCCCCCC	410	TRUE	TRUE	TRUE		FALSE	FALSE			100	84.8	46	88.5	100	2678.38	Brain1	800.67145:239508 801.6748:394283 802.67816:420422	71.01315:1893 72.01583:197 73.0271:78 78.95756:117 81.0342:125 83.01253:364 85.02992:492 85.57832:45 87.00828:804 88.03866:68 89.02322:13340 89.07337:136 89.19102:119 89.45081:68 90.02717:592 90.09673:68 95.0134:542 97.0282:325 99.04407:141 100.01304:61 101.02356:10747 101.06961:168 101.65079:134 101.96143:71 102.02805:664 103.02635:92 107.03403:649 113.02326:11620 113.07198:144 113.09731:124 113…	239508	242414	246509	6086	TRUE	1 day, 16:00:00	40	0	21	0	19	0	0	0	0	0		0
18909	12.539	798.65	HexCer 40:1;O3|HexCer 21:0;O2/19:1;O	[M-H]-	adduct linked to 13136_[M-C6H10O5-H]-	0.25	TRUE	11.6	798.646	C46H89NO9	HexCer_HDS	GTHQMVNRNDWFER-UHFFFAOYSA-N	O=C(NC(COC1OC(CO)C(O)C(O)C1O)C(O)CCCCCCCCCCCCCCCCCC)C(O)CCCCCCC=CCCCCCCCCC	410	TRUE	TRUE	TRUE		FALSE	FALSE			100	89.6	49.3	91.6	100	1454.22	Brain1	798.65039:109280 799.65374:94234 800.6571:37795	85.04514:54 89.02322:262 93.90736:44 95.01519:105 101.02356:732 113.02326:662 117.10005:44 119.03354:510 131.03403:71 136.70129:46 141.96184:74 143.03813:174 147.02377:43 149.04385:177 161.04417:77 175.71271:45 176.88797:195 178.88486:2786 179.05402:521 179.88872:200 180.89787:184 185.06987:67 202.52289:47 205.93004:128 206.10626:43 249.30168:43 255.23351:151 256.23871:124 281.24796:519 282.25076…	109280	214071	233941	33	TRUE	1 day, 16:01:00	40	1	21	0	19	1	0	0	0	0		0
19693	13.583	814.676	HexCer 41:0;O3|HexCer 21:0;O2/20:0;O	[M-H]-		0.25	TRUE	12.62	814.678	C47H93NO9	HexCer_HDS	HQGMFVGPKGCQFV-UHFFFAOYSA-N	O=C(NC(COC1OC(CO)C(O)C(O)C1O)C(O)CCCCCCCCCCCCCCCCCC)C(O)CCCCCCCCCCCCCCCCCC	410	TRUE	TRUE	TRUE		FALSE	FALSE			100	89.1	18.4	85.5	100	122.16	Brain3	814.6759:232819 815.67925:443667 816.68261:294533	71.01315:3415 71.05022:79 71.11666:64 72.01583:430 72.05005:99 73.0271:216 74.03281:99 81.0342:351 83.01253:987 83.14783:85 84.014:86 85.02992:1371 85.12965:74 86.03156:303 86.90233:160 87.00828:2248 87.04418:423 87.55958:92 87.66936:99 88.03866:411 88.33293:114 88.98:55 89.02322:37514 89.05261:242 89.06645:562 89.08894:336 89.10104:210 89.1218:235 89.16333:107 89.30528:113 89.3867:88 89.42828:66…	177874	234436	232819	1876	TRUE	1 day, 17:00:00	41	0	21	0	20	0	0	0	0	0		0
20395	13.823	828.691	HexCer 42:0;O3|HexCer 21:0;O2/21:0;O	[M-H]-	adduct linked to 21302_[M+Na-2H]-	0.25	TRUE	13.04	828.693	C48H95NO9	HexCer_HDS	JJTPIEYEJJPFIP-UHFFFAOYSA-N	O=C(NC(COC1OC(CO)C(O)C(O)C1O)C(O)CCCCCCCCCCCCCCCCCC)C(O)CCCCCCCCCCCCCCCCCCC	410	TRUE	TRUE	TRUE		FALSE	FALSE			100	92.6	19.1	85.7	100	4575.45	Brain2	828.69098:234791 829.69433:382343 830.69769:329930	71.01315:4634 71.05177:73 71.23571:79 72.01739:565 73.0177:197 73.02866:292 74.03281:124 75.39027:68 81.03255:141 81.17613:62 82.56732:87 83.01253:1429 84.01568:163 85.02824:1670 86.02306:79 86.55418:74 87.00828:2644 87.04418:540 87.41388:51 87.67622:90 88.01286:239 88.04037:453 88.27955:67 89.02322:46903 89.05261:275 89.06645:649 89.08894:371 89.10104:243 89.13046:254 89.19448:113 89.22736:145 8…	204221	234791	235203	5006	TRUE	1 day, 18:00:00	42	0	21	0	21	0	0	0	0	0		0
17585	11.564	770.624	HexCer 38:1;O3|HexCer 18:1;O2/20:0;O	[M-H]-		0.75	TRUE	10.41	770.615	C44H85NO9	HexCer_HS	PVTIUSKJAXPMND-UHFFFAOYSA-N	O=C(NC(COC1OC(CO)C(O)C(O)C1O)C(O)C=CCCCCCCCCCCCCCCCC)C(O)CCCCCCCCCCCCCCC	410	TRUE	TRUE	TRUE		FALSE	FALSE			100	84.2	46.5	89.9	100	1394.64	Brain3	770.62378:241962 771.62713:476553 772.63049:413003	71.01315:1122 78.95756:166 79.76403:86 83.01253:273 85.02992:321 87.00828:279 88.03866:71 89.02322:5286 89.0751:74 90.02717:355 91.028:117 93.36472:47 95.0134:376 97.03001:201 99.04224:56 101.02356:7245 101.06961:121 101.32586:74 102.02805:453 103.03008:74 105.06947:108 107.03403:509 107.08712:209 109.101:76 113.02326:5498 113.07977:116 114.02689:169 115.03297:125 117.0703:199 117.77328:44 119.03…	198368	241442	241962	1367	TRUE	1 day, 14:01:00	38	1	18	1	20	0	0	0	0	0	20215	0
18034	11.954	780.637	HexCer 39:3;O3	[M-H]-	adduct linked to 20888_[M+Hac-H]-; similar chromatogram in higher mz_25861; similar chromatogram in higher mz_20896; similar chromatogram in higher mz_27808; similar chromatogram in higher mz_24706	0.75	TRUE	10.18	780.599	C45H83NO9	HexCer_HS	XHBULIOXUDCUBE-UHFFFAOYSA-N	O=C(NC(COC1OC(CO)C(O)C(O)C1O)C(O)C=CCCCCCCCCCCCCCCCCC)C(O)CCCCCCC=CCC=CCCCC	420	TRUE	TRUE	TRUE		FALSE	FALSE			100	67.7	81.7	94.1	100	143.52	Brain1	780.63721:187761 781.64056:201562 782.64392:62308	70.84647:84 71.0147:91 75.32187:48 78.95756:86 83.01587:55 87.00657:71 89.02322:1096 90.02717:44 95.01519:93 97.06611:43 101.02356:931 102.02435:82 111.76238:42 113.02326:1156 114.02884:69 119.03354:1210 121.57013:53 125.02322:223 131.03403:374 132.04077:102 133.0387:54 136.85776:46 141.27924:47 143.03375:642 144.03491:81 149.04385:112 152.99385:87 156.0303:43 161.04651:373 162.81882:43 171.51613…	187761	135507	90215	166	FALSE	1 day, 15:03:00	39	3	0	0	0	0	0	0	0	0		0
18919	13.187	798.656	HexCer 40:1;O3|HexCer 16:1;O2/24:0;O	[M-H]-	similar chromatogram in higher mz_20196; found in higher mz's MsMs_22921	0.5	TRUE	11.93	798.646	C46H89NO9	HexCer_HS	KXORTTWDWASXQY-UHFFFAOYSA-N	O=C(NC(COC1OC(CO)C(O)C(O)C1O)C(O)C=CCCCCCCCCCCC)C(O)CCCCCCCCCCCCCCCCCCCCCC	410	TRUE	TRUE	TRUE		FALSE	FALSE			100	82.1	40.9	86	100	4054.97	Brain1	798.66077:241386 799.66412:467350 800.66748:517900	71.01315:2399 71.39821:71 73.02866:333 75.81413:86 78.96082:96 83.01253:1019 83.18961:79 84.01736:107 85.02824:753 86.90233:185 87.00828:2118 87.04418:155 87.23064:130 87.34364:131 88.01115:193 88.04037:254 89.02322:27287 89.05261:129 89.06645:249 89.08894:222 89.1218:106 89.35204:137 89.60166:115 89.64677:105 90.02717:892 90.82355:76 91.02975:219 93.45328:100 95.0134:975 96.01637:228 97.0282:452…	241386	245721	243863	10983	TRUE	1 day, 16:01:00	40	1	16	1	24	0	0	0	0	0		0
21617	13.106	858.668	HexCer 40:1;O3|HexCer 16:1;O2/24:0;O	[M+CH3COO]-		1	TRUE	11.93	858.668	C46H89NO9	HexCer_HS	KXORTTWDWASXQY-UHFFFAOYSA-N	O=C(NC(COC1OC(CO)C(O)C(O)C1O)C(O)C=CCCCCCCCCCCC)C(O)CCCCCCCCCCCCCCCCCCCCCC	410	TRUE	TRUE	TRUE		FALSE	FALSE			100	84	14.2	90.1	100	2828.26	Brain3	858.66846:236158 859.67181:282137 860.67517:97156	70.86806:96 71.01315:5596 71.03941:101 72.01739:205 73.01927:117 73.23867:117 75.81572:95 77.02201:61 78.43408:132 78.93314:73 81.03255:412 83.01253:2188 84.01568:152 84.99275:98 85.02824:2047 87.00828:3052 87.04418:434 87.41901:56 88.01286:243 88.04037:326 88.85558:53 89.02322:53538 89.04742:1068 89.06126:756 89.08894:568 89.15121:411 89.17198:304 89.18583:281 89.22736:229 89.24987:515 89.27584:…	138914	221082	236158	495	TRUE	1 day, 16:01:00	40	1	16	1	24	0	0	0	0	0		0
19601	13.514	812.663	HexCer 41:1;O3|HexCer 16:1;O2/25:0;O	[M-H]-	adduct linked to 22244_[M+CH3COO]-; adduct linked to 20642_[M+Na-2H]-; found in higher mz's MsMs_22244	0.75	TRUE	12.46	812.662	C47H91NO9	HexCer_HS	LZQJVAMYODEMEM-UHFFFAOYSA-N	O=C(NC(COC1OC(CO)C(O)C(O)C1O)C(O)C=CCCCCCCCCCCC)C(O)CCCCCCCCCCCCCCCCCCCCCCC	410	TRUE	TRUE	TRUE		FALSE	FALSE			100	86.7	26.7	84.9	100	1742.76	Brain3	812.66333:246493 813.66668:445861 814.67004:513396	71.01315:5119 71.05331:105 71.20477:96 72.01427:221 73.02866:414 75.00729:185 75.44279:134 82.96912:240 83.01253:2175 84.014:171 85.02824:2321 85.72078:82 87.00828:3385 87.04418:615 87.38304:63 87.5733:90 88.04037:443 88.99902:75 89.02322:52926 89.05434:371 89.06645:655 89.08894:407 89.10104:301 89.1218:243 89.13046:290 89.14256:243 89.17025:114 89.2066:179 89.28623:124 89.33819:93 89.37283:95 89…	242094	243772	246493	12924	TRUE	1 day, 17:01:00	41	1	16	1	25	0	0	0	0	0		0
22244	13.54	872.649	HexCer 41:1;O3|HexCer 16:1;O2/25:0;O	[M+CH3COO]-	adduct linked to 19601_[M-H]-; found in higher mz's MsMs_22250	1	TRUE	12.46	872.683	C47H91NO9	HexCer_HS	LZQJVAMYODEMEM-UHFFFAOYSA-N	O=C(NC(COC1OC(CO)C(O)C(O)C1O)C(O)C=CCCCCCCCCCCC)C(O)CCCCCCCCCCCCCCCCCCCCCCC	410	TRUE	TRUE	TRUE		FALSE	FALSE			100	86.7	13.9	87.3	100	1181	Brain3	872.64929:212310 873.65264:386540 874.656:407853	71.01315:5418 71.04713:111 72.01739:261 73.02866:481 76.66698:116 78.95918:2576 79.60535:81 81.0342:118 83.01253:1425 83.208:122 84.01568:160 84.3789:158 84.99107:93 85.02824:2707 86.03156:148 86.90233:325 87.00828:3395 87.04418:732 87.12456:216 87.23407:210 87.45329:191 87.563:202 87.67279:183 87.78264:208 87.89256:162 88.00943:270 88.03866:473 88.11261:214 88.27094:64 88.33293:184 88.4432:213 8…	227554	223136	212310	25787	TRUE	1 day, 17:01:00	41	1	16	1	25	0	0	0	0	0		0
19493	12.332	810.648	HexCer 41:2;O3|HexCer 22:1;O2/19:1;O	[M-H]-		0.75	TRUE	11.33	810.646	C47H89NO9	HexCer_HS	ZPHIHZOGHLGDIZ-UHFFFAOYSA-N	O=C(NC(COC1OC(CO)C(O)C(O)C1O)C(O)C=CCCCCCCCCCCCCCCCCC)C(O)CCCCCCC=CCCCCCCCCC	410	TRUE	TRUE	TRUE		FALSE	FALSE			100	89	66.5	92.8	100	1503.77	Brain1	810.64807:122940 811.65142:94692 812.65478:35909	85.02654:106 87.00486:43 89.02322:237 101.02356:265 113.02326:597 119.03354:298 131.03194:159 143.03593:472 151.74292:43 161.04651:266 168.00624:59 177.42213:45 178.8824:239 179.05402:265 179.88135:116 255.23058:107 257.51929:56 268.82458:42 278.80695:49 281.24796:165 283.26151:115 291.24982:67 292.42694:52 297.27921:98 308.24786:71 317.93329:46 343.77505:42 357.00531:44 367.32455:71 369.33981:18…	122940	103386	156502	42	TRUE	1 day, 17:02:00	41	2	22	1	19	1	0	0	0	0		0
20288	13.167	826.666	HexCer 42:1;O3|HexCer 16:1;O2/26:0;O	[M-H]-		0.25	TRUE	12.72	826.678	C48H93NO9	HexCer_HS	DFFBNIJKKUVWPO-UHFFFAOYSA-N	O=C(NC(COC1OC(CO)C(O)C(O)C1O)C(O)C=CCCCCCCCCCCC)C(O)CCCCCCCCCCCCCCCCCCCCCCCC	310	TRUE	TRUE	TRUE		FALSE	FALSE			100	97.5	62.8	90.8	100	4355.12	Brain3	826.66644:223619 827.66979:112377 828.67315:28493	71.01315:831 73.0271:80 79.52689:72 83.01253:178 85.02992:204 87.00828:827 87.04247:90 87.25461:43 89.02322:6235 89.06818:81 89.14256:60 90.02717:267 91.028:126 93.5153:81 95.0134:413 101.02356:7628 101.07698:136 101.22812:88 102.02805:495 107.03403:419 113.02326:7353 113.08172:127 113.35471:68 114.02689:594 119.03354:4735 119.53591:72 120.03934:255 121.03728:97 122.88502:47 125.02527:840 131.034…	227478	228433	223619	945	TRUE	1 day, 18:01:00	42	1	16	1	26	0	0	0	0	0		0
20300	13.671	826.688	HexCer 42:1;O3|HexCer 18:1;O2/24:0;O	[M-H]-	found in higher mz's MsMs_20319	0.5	TRUE	12.72	826.678	C48H93NO9	HexCer_HS	DFFBNIJKKUVWPO-UHFFFAOYSA-N	O=C(NC(COC1OC(CO)C(O)C(O)C1O)C(O)C=CCCCCCCCCCCC)C(O)CCCCCCCCCCCCCCCCCCCCCCCC	410	TRUE	TRUE	TRUE		FALSE	TRUE			88.9	89.2	26.3	84.9	100	2746.11	Brain1	826.6875:242433 827.69085:378088 828.69421:522432	71.01315:7737 71.03941:137 71.25427:103 71.51904:57 72.01739:303 73.02866:659 73.30298:51 79.78367:102 81.0342:348 81.46037:90 82.28282:102 83.01253:2735 84.01736:128 85.02316:94 85.02824:3129 86.02306:76 87.00828:3364 87.04418:885 87.21524:64 88.01286:220 88.03866:469 89.02322:66066 89.04742:1124 89.06645:581 89.08894:418 89.1218:291 89.14256:293 89.17198:237 89.19794:202 89.24122:210 89.27584:1…	242433	241577	239384	60570	TRUE	1 day, 18:01:00	42	1	16	1	26	0	0	0	0	0		0
22867	13.657	886.699	HexCer 42:1;O3|HexCer 18:1;O2/24:0;O	[M+CH3COO]-	adduct linked to 20287_[M-H]-	0.75	TRUE	12.72	886.699	C48H93NO9	HexCer_HS	DFFBNIJKKUVWPO-UHFFFAOYSA-N	O=C(NC(COC1OC(CO)C(O)C(O)C1O)C(O)C=CCCCCCCCCCCC)C(O)CCCCCCCCCCCCCCCCCCCCCCCC	410	TRUE	TRUE	TRUE		FALSE	FALSE			100	89.4	12.1	90	100	145.31	Brain3	886.6994:220379 887.70275:283318 888.70611:103125	71.01315:8027 71.05177:197 71.25581:121 72.01739:297 73.02866:699 73.34849:87 75.00729:152 78.84361:70 81.03255:346 83.01253:2362 83.29662:66 84.01736:209 85.02824:3398 86.03156:229 87.00828:3982 87.04418:1144 88.01115:189 88.04037:272 88.98:72 89.02322:56611 89.04742:1666 89.09586:637 89.13046:627 89.13911:585 89.15121:353 89.17198:253 89.19448:285 89.2066:237 89.24987:377 89.27584:210 89.29143:…	193758	211747	220379	1827	TRUE	1 day, 18:01:00	42	1	16	1	26	0	0	0	0	0		0
20188	13.102	824.655	HexCer 42:2;O3|HexCer 16:1;O2/26:1;O	[M-H]-		0.5	TRUE	12	824.662	C48H91NO9	HexCer_HS	ABVANYQRFAAKPZ-UHFFFAOYSA-N	O=C(NC(COC1OC(CO)C(O)C(O)C1O)C(O)C=CCCCCCCCCCCC)C(O)CCCCCCCCCCCCC=CCCCCCCCCCC	410	TRUE	TRUE	TRUE		FALSE	FALSE			100	86.4	42.8	85.9	100	2382.92	Brain2	824.65491:241579 825.65826:431143 826.66162:398246	71.01315:2267 72.27889:77 78.96407:109 81.0342:197 83.01253:1018 84.02072:70 85.02992:998 87.00828:1541 87.04418:302 87.23407:95 88.03866:264 89.02322:22459 89.06645:282 89.08894:247 89.10104:134 89.1218:96 89.17717:138 89.21871:108 89.24987:126 89.27757:83 89.45775:126 89.66065:72 89.91071:71 90.02717:953 90.29688:93 91.02975:119 91.41481:71 95.0134:1111 96.01637:159 97.03001:502 99.0076:144 99.…	237452	241579	245856	5570	TRUE	1 day, 18:02:00	42	2	16	1	26	1	0	0	0	0		0
20893	13.807	840.699	HexCer 43:1;O3|HexCer 16:1;O2/27:0;O	[M-H]-	found in higher mz's MsMs_20906	1	TRUE	13.01	840.693	C49H95NO9	HexCer_HS	KTMKUNGUHWMBJP-UHFFFAOYSA-N	O=C(NC(COC1OC(CO)C(O)C(O)C1O)C(O)C=CCCCCCCCCCCC)C(O)CCCCCCCCCCCCCCCCCCCCCCCCC	410	TRUE	TRUE	TRUE		FALSE	FALSE			100	92.3	65.9	90	100	1217.18	Brain1	840.7041:219540 841.70745:409037 842.71081:213091	71.01315:584 83.01253:297 85.02824:241 86.03496:79 87.00828:397 88.03866:128 89.02322:6056 89.66586:84 90.02543:310 95.01162:470 97.03001:195 99.04407:76 101.02356:5890 101.11752:90 101.73579:77 102.02805:347 107.03403:254 113.02326:4827 114.02689:450 115.03887:125 116.69585:43 119.03354:5765 119.09353:69 119.26157:118 119.56396:69 119.8868:100 120.03734:382 121.03728:89 123.87022:46 125.02322:26…	219540	237650	242505	2512	TRUE	1 day, 19:01:00	43	1	16	1	27	0	0	0	0	0		0
21476	13.913	854.715	HexCer 44:1;O3|HexCer 16:1;O2/28:0;O	[M-H]-	adduct linked to 24095_[M+Hac-H]-; similar chromatogram in higher mz_23683; found in higher mz's MsMs_21482; found in higher mz's MsMs_21484	1	TRUE	13.12	854.709	C50H97NO9	HexCer_HS	NCVDRKPSFUNXPN-UHFFFAOYSA-N	O=C(NC(COC1OC(CO)C(O)C(O)C1O)C(O)C=CCCCCCCCCCCC)C(O)CCCCCCCCCCCCCCCCCCCCCCCCCC	410	TRUE	TRUE	TRUE		FALSE	FALSE			100	92.4	32.6	85.1	100	136.8	Brain3	854.71533:240219 855.71868:388553 856.72204:515799	71.01315:3278 71.05331:68 72.01583:145 73.02866:271 80.18193:87 83.01253:871 85.02824:1131 85.13303:46 86.03156:207 86.90233:178 87.00828:2009 87.04247:290 87.12456:145 87.67279:162 87.78264:130 88.03866:159 88.33293:174 88.93333:78 88.99556:134 89.02322:24959 89.06818:307 89.10278:180 89.13046:111 89.14256:151 89.16333:100 89.23256:107 89.43868:163 89.60166:98 89.62595:107 89.64677:97 89.66065:2…	208402	231330	240219	1540	TRUE	1 day, 20:01:00	44	1	16	1	28	0	0	0	0	0		0
19609	13.79	812.752	HexCer 42:0;O2|HexCer 18:0;O2/24:0	[M-H]-		0.5	TRUE	13.12	812.698	C48H95NO8	HexCer_NDS	SNPQGCDJHZAVOB-UHFFFAOYSA-N	O=C(NC(COC1OC(CO)C(O)C(O)C1O)C(O)CCCCCCCCCCCCCCC)CCCCCCCCCCCCCCCCCCCCCCC	410	TRUE	TRUE	TRUE		FALSE	FALSE			100	94.5	33.9	88.4	100	815.53	Brain2	812.75214:142358 813.75549:124821 814.75885:34830	71.01315:2649 73.02866:578 75.00729:59 81.0342:141 82.19308:78 83.01253:767 85.02824:1295 85.31575:85 86.03156:128 86.90233:126 87.00828:1440 87.04418:276 88.11089:103 89.02322:22770 89.06645:292 89.10796:136 89.12872:177 89.28277:94 89.42828:95 89.58952:91 89.64677:104 89.69189:61 90.02717:1339 91.028:291 95.0134:1673 96.01816:221 97.03001:414 98.03264:142 99.00942:186 99.04407:161 101.02356:220…	76952	142358	169698	0	TRUE	1 day, 18:00:00	42	0	18	0	24	0	0	0	0	0		0
20306	13.684	826.756	HexCer 43:0;O2|HexCer 21:0;O2/22:0	[M-H]-	found in higher mz's MsMs_20319	0.25	TRUE	13.25	826.714	C49H97NO8	HexCer_NDS	IXENCHDKKZLFLJ-UHFFFAOYSA-N	O=C(NC(COC1OC(CO)C(O)C(O)C1O)C(O)CCCCCCCCCCCCCCCCCC)CCCCCCCCCCCCCCCCCCCCC	310	TRUE	TRUE	TRUE		FALSE	FALSE			100	97.7	20.9	88.9	100	4083.83	Brain2	826.75598:211583 827.75933:317535 828.76269:402567	71.01315:11869 71.03941:187 71.05177:268 71.08266:63 71.10739:90 71.25272:87 71.33473:85 71.57019:84 71.68652:62 72.01583:591 73.0177:96 73.02866:952 73.79962:87 74.02965:96 74.64269:92 75.00888:87 76.43771:157 79.01781:71 80.21803:79 81.0342:626 81.16128:107 81.45872:72 82.88068:102 83.01253:3535 83.04259:98 83.07432:59 84.01904:251 84.22073:80 85.02824:5718 85.06541:87 85.0857:91 85.63596:68 86…	204890	211583	216156	0	TRUE	1 day, 19:00:00	43	0	21	0	22	0	0	0	0	0		0
15693	10.665	726.59	HexCer 36:1;O2|HexCer 18:1;O2/18:0	[M-H]-	adduct linked to 18296_[M+Hac-H]-; similar chromatogram in higher mz_15700; similar chromatogram in higher mz_15725; similar chromatogram in higher mz_25011	1	TRUE	10.25	726.589	C42H81NO8	HexCer_NS	YMYQEDCYNANIPI-UHFFFAOYSA-N	O=C(NC(COC1OC(CO)C(O)C(O)C1O)C(O)C=CCCCCCCCCCCCCC)CCCCCCCCCCCCCCCCC	310	TRUE	TRUE	TRUE		FALSE	FALSE			100	98	66.9	88.2	100	4041.88	Brain2	726.59015:388012 727.5935:375145 728.59686:136731	71.01315:327 73.39558:89 83.01253:112 85.02992:109 87.00828:118 89.02322:3445 90.02717:106 91.028:96 93.14175:47 95.0134:404 101.02356:3453 101.07883:84 102.0262:178 107.03214:172 113.02326:3105 113.5128:72 114.02689:429 119.03354:2451 122.15073:45 131.03403:810 132.03445:59 143.03375:1981 149.04385:462 152.99612:248 161.04417:1209 162.0504:104 179.05646:1777 180.06082:66 196.22232:45 237.2265:14…	370532	388012	400729	2122	TRUE	1 day, 12:01:00	36	1	18	1	18	0	0	0	0	0	17969	0.024
16870	11.927	754.627	HexCer 38:1;O2|HexCer 20:1;O2/18:0	[M-H]-	adduct linked to 19690_[M+Hac-H]-; similar chromatogram in higher mz_24689; similar chromatogram in higher mz_23783; similar chromatogram in higher mz_26088; similar chromatogram in higher mz_24803	0.75	TRUE	11.2	754.62	C44H85NO8	HexCer_NS	PBFXUKBNODSJND-UHFFFAOYSA-N	O=C(NC(COC1OC(CO)C(O)C(O)C1O)C(O)C=CCCCCCCCCCCCCCCC)CCCCCCCCCCCCCCCCC	410	TRUE	TRUE	TRUE		FALSE	TRUE			86.7	93.7	52.2	87.7	80	4036.96	Brain1	754.62183:150277 755.62518:120348 756.62854:41484	85.98907:44 89.02322:834 101.02356:815 105.17469:47 107.03403:128 111.1742:42 113.02522:590 114.97205:51 119.03354:420 119.84667:42 131.03403:91 134.26323:43 140.01001:65 143.03593:347 150.04784:73 152.99612:110 161.04417:208 170.95258:42 179.05402:469 180.05836:92 232.40213:79 264.43185:42 279.23547:68 281.25104:546 282.15533:52 283.26459:202 284.08252:45 300.25354:42 303.23312:831 304.23599:582…	150277	186742	216267	202	TRUE	1 day, 14:01:00	38	1	20	1	18	0	0	0	0	0		0
18120	13.375	782.656	HexCer 40:1;O2|HexCer 18:1;O2/22:0	[M-H]-		1	TRUE	12.4	782.651	C46H89NO8	HexCer_NS	YIGARKIIFOHVPF-UHFFFAOYSA-N	O=C(NC(COC1OC(CO)C(O)C(O)C1O)C(O)C=CCCCCCCCCCCCCC)CCCCCCCCCCCCCCCCCCCCC	410	TRUE	TRUE	TRUE		FALSE	FALSE			100	88.7	56.7	90.1	100	2994.7	Brain2	782.65588:243560 783.65923:474057 784.66259:512882	71.01315:1864 72.01894:85 73.03023:289 81.03915:100 83.01253:789 84.64507:80 85.02992:1061 86.03496:114 86.90233:166 87.00828:1995 87.04418:224 87.12456:125 87.23407:135 89.02322:18293 89.06645:233 89.1097:128 89.12354:81 89.20486:152 89.60166:87 90.02717:486 91.028:342 92.44621:42 95.0134:1137 97.0282:521 99.0076:341 101.02356:21102 101.06961:264 101.09172:202 101.11568:121 101.13779:164 101.336…	239230	243560	244862	2620	TRUE	1 day, 16:01:00	40	1	18	1	22	0	0	0	0	0		0
20966	13.344	842.677	HexCer 40:1;O2|HexCer 18:1;O2/22:0	[M+CH3COO]-		0.75	TRUE	12.4	842.673	C46H89NO8	HexCer_NS	YIGARKIIFOHVPF-UHFFFAOYSA-N	O=C(NC(COC1OC(CO)C(O)C(O)C1O)C(O)C=CCCCCCCCCCCCCC)CCCCCCCCCCCCCCCCCCCCC	410	TRUE	TRUE	TRUE		FALSE	FALSE			100	89.7	13.5	89.8	100	31.93	Brain3	842.67657:216036 843.67992:331230 844.68328:143055	71.01315:3634 71.04559:56 72.01583:170 73.02866:902 73.13519:115 75.71523:68 78.96082:106 79.9114:95 81.0342:174 83.01253:1256 83.44052:116 84.40078:116 85.02824:2048 86.90233:270 87.00828:2864 87.04589:325 87.12456:217 87.23407:230 87.34364:160 87.563:181 87.67279:191 87.78264:150 88.00943:232 88.11261:178 88.22274:201 89.02322:34802 89.05261:276 89.06645:460 89.08894:286 89.10104:218 89.1218:21…	173488	204574	216036	739	TRUE	1 day, 16:01:00	40	1	18	1	22	0	0	0	0	0		0
18803	13.588	796.673	HexCer 41:1;O2|HexCer 18:1;O2/23:0	[M-H]-		0.5	TRUE	12.87	796.667	C47H91NO8	HexCer_NS	SJGWLQDELUWRDA-UHFFFAOYSA-N	O=C(NC(COC1OC(CO)C(O)C(O)C1O)C(O)C=CCCCCCCCCCCCCC)CCCCCCCCCCCCCCCCCCCCCC	410	TRUE	TRUE	TRUE		FALSE	FALSE			100	93.9	55.5	88.6	100	2215.99	Brain3	796.67328:222082 797.67663:476391 798.67999:363032	71.01315:1502 73.03023:164 78.95592:97 81.0342:54 83.01253:890 85.02824:1159 87.00828:980 87.04418:230 88.01115:65 89.02322:15015 89.06645:193 89.08894:193 89.10796:92 89.15641:77 89.58779:95 89.66065:93 90.02717:685 91.028:191 95.0134:668 97.03001:260 99.0076:314 101.02356:17557 101.06961:262 101.09172:207 101.12673:87 101.1894:93 101.50118:77 102.02805:694 102.21324:72 103.31673:78 107.03403:78…	217920	230176	222082	1931	TRUE	1 day, 17:01:00	41	1	18	1	23	0	0	0	0	0		0
19497	13.737	810.685	HexCer 42:1;O2|HexCer 18:1;O2/24:0	[M-H]-	found in higher mz's MsMs_19511	1	TRUE	13.05	810.683	C48H93NO8	HexCer_NS	POQRWMRXUOPCLD-UHFFFAOYSA-N	O=C(NC(COC1OC(CO)C(O)C(O)C1O)C(O)C=CCCCCCCCCCCCCC)CCCCCCCCCCCCCCCCCCCCCCC	410	TRUE	TRUE	TRUE		FALSE	FALSE			100	94.4	46.2	91.7	100	2401.63	Brain1	810.68457:241734 811.68792:387300 812.69128:528688	71.01315:4095 71.39356:87 72.01739:118 73.02866:368 75.00571:127 76.36402:46 79.76076:126 81.0342:197 81.62089:74 83.01253:1684 84.01736:143 84.99444:87 85.02992:2220 85.10767:110 87.00828:3207 87.04247:278 87.12456:222 87.23407:194 87.34364:194 87.45329:213 87.67279:214 88.00255:205 88.11089:204 88.60355:79 89.0042:110 89.02322:40768 89.05261:258 89.06645:405 89.08894:308 89.10796:195 89.12872:2…	241734	244552	245443	13997	TRUE	1 day, 18:01:00	42	1	18	1	24	0	0	0	0	0		0
19498	13.5	810.685	HexCer 42:1;O2|HexCer 18:1;O2/24:0	[M-H]-		0.5	TRUE	13.02	810.683	C48H93NO8	HexCer_NS	NIXCBIRKGIOAPU-UHFFFAOYSA-N	O=C(NC(COC1OC(CO)C(O)C(O)C1O)C(O)C=CCCCCCCCCCCCCCCC)CCCCCCCCCCCCCCCCCCCCC	310	TRUE	TRUE	TRUE		FALSE	TRUE			87.8	97.3	11.5	83.5	100	4562.2	Brain2	810.68457:231041 811.68792:289752 812.69128:542604	71.01315:4005 71.04713:112 73.03023:319 74.06119:82 78.67284:89 78.96244:126 81.0342:173 83.01253:1843 84.01568:77 85.02824:2116 86.02306:83 87.00828:2648 87.04418:335 88.00943:99 88.03866:448 88.74678:111 89.02322:42877 89.05261:253 89.06645:557 89.08894:426 89.10104:251 89.1097:239 89.15121:173 89.19448:211 89.29143:106 89.33299:124 89.37457:138 89.58085:112 89.60166:161 89.62421:170 89.64677:1…	235117	231041	195819	1396	TRUE	1 day, 18:01:00	42	1	18	1	24	0	0	0	0	0	22599	0.229
22165	13.767	870.707	HexCer 42:1;O2|HexCer 18:1;O2/24:0	[M+CH3COO]-		0.25	TRUE	13.05	870.704	C48H93NO8	HexCer_NS	POQRWMRXUOPCLD-UHFFFAOYSA-N	O=C(NC(COC1OC(CO)C(O)C(O)C1O)C(O)C=CCCCCCCCCCCCCC)CCCCCCCCCCCCCCCCCCCCCCC	410	TRUE	TRUE	TRUE		FALSE	FALSE			100	93.8	10.9	88.1	100	155.68	Brain2	870.70691:236893 871.71026:356080 872.71362:285907	71.01315:3349 71.33783:71 72.01583:75 73.02866:275 78.72162:111 81.0342:219 83.01253:1088 85.02824:916 85.81242:56 86.90233:210 87.00828:2692 87.04418:443 87.12114:144 87.34364:145 87.40017:81 87.45158:153 88.01115:192 89.02322:34941 89.05261:277 89.06645:442 89.08894:265 89.10104:230 89.1218:194 89.14256:186 89.16333:114 89.18583:131 89.23602:108 89.24987:158 89.30528:78 89.36071:99 89.46294:155…	231278	236893	237670	3153	TRUE	1 day, 18:01:00	42	1	18	1	24	0	0	0	0	0		0
19401	13.382	808.667	HexCer 42:2;O2|HexCer 18:1;O2/24:1	[M-H]-		1	TRUE	12.55	808.667	C48H91NO8	HexCer_NS	PPSREVDUNDPZIG-UHFFFAOYSA-N	O=C(NC(COC1OC(CO)C(O)C(O)C1O)C(O)C=CCCCCCCCCCCCCC)CCCCCCCCCCCC=CCCCCCCCCCC	410	TRUE	TRUE	TRUE		FALSE	FALSE			100	91.3	34.4	88.8	100	3610.67	Brain1	808.66656:244211 809.66991:386828 810.67327:494440	71.01315:3110 73.02866:292 74.79318:154 80.35925:80 81.03255:166 83.0142:1305 85.02824:1449 87.00828:2053 87.04589:363 88.04037:112 89.00247:78 89.02322:31291 89.06126:132 89.06818:276 89.07856:205 89.10104:134 89.11834:187 89.14256:109 89.17717:174 89.23429:76 89.39362:111 89.58085:81 89.64677:110 89.73702:94 89.82558:122 89.92287:69 90.02369:114 91.028:69 93.97662:57 95.0134:1910 95.31374:55 97…	244211	245098	243840	10394	TRUE	1 day, 18:02:00	42	2	18	1	24	1	0	0	0	0		0
[truncated: 179 more rows]

## Sheet: Eye_Pos
ID	Average Rt(min)	Average Mz	Metabolite name	Adduct type	Post curation result	Fill %	MS/MS assigned	Reference RT	Reference m/z	Formula	Ontology	INCHIKEY	SMILES	Annotation tag (VS1.0)	RT matched	m/z matched	MS/MS matched	Comment	Manually modified for quantification	Manually modified for annotation	Isotope tracking parent ID	Isotope tracking weight number	Total score	RT similarity	Dot product	Reverse dot product	Fragment presence %	S/N average	Spectrum reference file name	MS1 isotopic spectrum	MS/MS spectrum	Eye1	Eye2	Eye3	Blank	chains solved	Brutto	Total chain	Total db	chain-1	db-1	chain-2	db-2	chain-3	db-3	chain-4	db-4	chains complement	comple delta RT
[truncated: 332 more rows]

[truncated: 11 more sheets: Eye_Neg, Feces_Pos, Feces_Neg, HumanPlasma_Pos, HumanPlasma_Neg, Liver_Pos, Liver_Neg, Skin_Pos, Skin_Neg, Testis_Pos, Testis_Neg]
